# Supplementary material for: Sorting polymerization in a bichannel metal-organic framework
Source: Nat Commun. 2025 Aug 5;16:6984. doi: 10.1038/s41467-025-62322-8 (PMC12325995; doi:10.1038/s41467-025-62322-8)
Supplement: Supplementary file 3 — Source data [file 41467_2025_62322_MOESM3_ESM.zip]

Archive with 492 entries (458 files):
- SOURCE_DATA/
- __MACOSX/._SOURCE_DATA
- SOURCE_DATA/.DS_Store
- __MACOSX/SOURCE_DATA/._.DS_Store
- SOURCE_DATA/F4/
- __MACOSX/SOURCE_DATA/._F4
- SOURCE_DATA/SF2/
- __MACOSX/SOURCE_DATA/._SF2
- SOURCE_DATA/F2/
- __MACOSX/SOURCE_DATA/._F2
- SOURCE_DATA/F5/
- __MACOSX/SOURCE_DATA/._F5
- SOURCE_DATA/SF4/
- __MACOSX/SOURCE_DATA/._SF4
- SOURCE_DATA/SF18/
- __MACOSX/SOURCE_DATA/._SF18
- SOURCE_DATA/SF27/
- __MACOSX/SOURCE_DATA/._SF27
- SOURCE_DATA/SF20/
- __MACOSX/SOURCE_DATA/._SF20
- SOURCE_DATA/SF16/
- __MACOSX/SOURCE_DATA/._SF16
- SOURCE_DATA/SF11/
- __MACOSX/SOURCE_DATA/._SF11
- SOURCE_DATA/SF10/
- __MACOSX/SOURCE_DATA/._SF10
- SOURCE_DATA/SF28/
- __MACOSX/SOURCE_DATA/._SF28
- SOURCE_DATA/SF17/
- __MACOSX/SOURCE_DATA/._SF17
- SOURCE_DATA/SF21/
- __MACOSX/SOURCE_DATA/._SF21
- SOURCE_DATA/SF19/
- __MACOSX/SOURCE_DATA/._SF19
- SOURCE_DATA/GCMC_input_examples/
- __MACOSX/SOURCE_DATA/._GCMC_input_examples
- SOURCE_DATA/SF8/
- __MACOSX/SOURCE_DATA/._SF8
- SOURCE_DATA/SF6/
- __MACOSX/SOURCE_DATA/._SF6
- SOURCE_DATA/SF1/
- __MACOSX/SOURCE_DATA/._SF1
- SOURCE_DATA/SF7/
- __MACOSX/SOURCE_DATA/._SF7
- SOURCE_DATA/SF9/
- __MACOSX/SOURCE_DATA/._SF9
- SOURCE_DATA/SF23/
- __MACOSX/SOURCE_DATA/._SF23
- SOURCE_DATA/DFT_optimized_geometries/
- __MACOSX/SOURCE_DATA/._DFT_optimized_geometries
- SOURCE_DATA/SF13/
- __MACOSX/SOURCE_DATA/._SF13
- SOURCE_DATA/SF25/
- __MACOSX/SOURCE_DATA/._SF25
- SOURCE_DATA/SF22/
- __MACOSX/SOURCE_DATA/._SF22
- SOURCE_DATA/F4/F4b/
- __MACOSX/SOURCE_DATA/F4/._F4b
- SOURCE_DATA/F4/F4c/
- __MACOSX/SOURCE_DATA/F4/._F4c
- SOURCE_DATA/F4/.DS_Store
- __MACOSX/SOURCE_DATA/F4/._.DS_Store
- SOURCE_DATA/F4/F4a/
- __MACOSX/SOURCE_DATA/F4/._F4a
- SOURCE_DATA/SF2/DFT_closedphase1_simulatedPXRD.csv
- __MACOSX/SOURCE_DATA/SF2/._DFT_closedphase1_simulatedPXRD.csv
- SOURCE_DATA/SF2/atmospheric1_experimentalPXRD.csv
- __MACOSX/SOURCE_DATA/SF2/._atmospheric1_experimentalPXRD.csv
- SOURCE_DATA/SF2/vacuumsealed1_experimentalPXRD.csv
- __MACOSX/SOURCE_DATA/SF2/._vacuumsealed1_experimentalPXRD.csv
- SOURCE_DATA/SF2/DFT_openphase1_simulatedPXRD.csv
- __MACOSX/SOURCE_DATA/SF2/._DFT_openphase1_simulatedPXRD.csv
- SOURCE_DATA/F2/GCMC_isotherms_vs_experimental_isotherms_empty1_GCvsGO.xlsx
- __MACOSX/SOURCE_DATA/F2/._GCMC_isotherms_vs_experimental_isotherms_empty1_GCvsGO.xlsx
- SOURCE_DATA/F5/1x0pt10-PSxPNVF_vs_PSxPVAm_DLS_data.xlsx
- __MACOSX/SOURCE_DATA/F5/._1x0pt10-PSxPNVF_vs_PSxPVAm_DLS_data.xlsx
- SOURCE_DATA/SF4/1-PAAm_PXRD.csv
- __MACOSX/SOURCE_DATA/SF4/._1-PAAm_PXRD.csv
- SOURCE_DATA/SF4/1_PXRD.csv
- __MACOSX/SOURCE_DATA/SF4/._1_PXRD.csv
- SOURCE_DATA/SF4/1-PMVK_PXRD.csv
- __MACOSX/SOURCE_DATA/SF4/._1-PMVK_PXRD.csv
- SOURCE_DATA/SF4/1-PAc_PXRD.csv
- __MACOSX/SOURCE_DATA/SF4/._1-PAc_PXRD.csv
- SOURCE_DATA/SF4/1-PS_PXRD.csv
- __MACOSX/SOURCE_DATA/SF4/._1-PS_PXRD.csv
- SOURCE_DATA/SF4/1-PNVF_PXRD.csv
- __MACOSX/SOURCE_DATA/SF4/._1-PNVF_PXRD.csv
- SOURCE_DATA/SF18/1-PS_Clausius_Clapeyron_H2O_fit.csv
- __MACOSX/SOURCE_DATA/SF18/._1-PS_Clausius_Clapeyron_H2O_fit.csv
- SOURCE_DATA/SF18/1_Clausius_Clapeyron_H2O_fit.csv
- __MACOSX/SOURCE_DATA/SF18/._1_Clausius_Clapeyron_H2O_fit.csv
- SOURCE_DATA/SF18/1-PSPNVFsimul_Clausius_Clapeyron_H2O_fit.csv
- __MACOSX/SOURCE_DATA/SF18/._1-PSPNVFsimul_Clausius_Clapeyron_H2O_fit.csv
- SOURCE_DATA/SF18/1-PSPNVFstep_Clausius_Clapeyron_H2O_fit.csv
- __MACOSX/SOURCE_DATA/SF18/._1-PSPNVFstep_Clausius_Clapeyron_H2O_fit.csv
- SOURCE_DATA/SF27/PSxPVAm_vs_PSPVAm-mixture_1H-T1andT1rho.xlsx
- __MACOSX/SOURCE_DATA/SF27/._PSxPVAm_vs_PSPVAm-mixture_1H-T1andT1rho.xlsx
- SOURCE_DATA/SF20/1_Rietveldplots_Calculated(MEM).csv
- __MACOSX/SOURCE_DATA/SF20/._1_Rietveldplots_Calculated(MEM).csv
- SOURCE_DATA/SF20/1_Rietveldplots_Rawdata.csv
- __MACOSX/SOURCE_DATA/SF20/._1_Rietveldplots_Rawdata.csv
- SOURCE_DATA/SF20/1_Rietveldplots_Calculated(model).csv
- __MACOSX/SOURCE_DATA/SF20/._1_Rietveldplots_Calculated(model).csv
- SOURCE_DATA/SF16/1-PS_H2Oisotherm298K.csv
- __MACOSX/SOURCE_DATA/SF16/._1-PS_H2Oisotherm298K.csv
- SOURCE_DATA/SF16/1-PS_N2isotherm77K.csv
- __MACOSX/SOURCE_DATA/SF16/._1-PS_N2isotherm77K.csv
- SOURCE_DATA/SF16/1-PSPNVFsimul_H2Oisotherm298K.csv
- __MACOSX/SOURCE_DATA/SF16/._1-PSPNVFsimul_H2Oisotherm298K.csv
- SOURCE_DATA/SF16/1-PSPNVFstep_N2isotherm77K.csv
- __MACOSX/SOURCE_DATA/SF16/._1-PSPNVFstep_N2isotherm77K.csv
- SOURCE_DATA/SF16/1-PSPNVFsimul_N2isotherm77K.csv
- __MACOSX/SOURCE_DATA/SF16/._1-PSPNVFsimul_N2isotherm77K.csv
- SOURCE_DATA/SF16/1_N2isotherm77K.csv
- __MACOSX/SOURCE_DATA/SF16/._1_N2isotherm77K.csv
- SOURCE_DATA/SF16/1_H2Oisotherm298K.csv
- __MACOSX/SOURCE_DATA/SF16/._1_H2Oisotherm298K.csv
- SOURCE_DATA/SF16/1-PSPNVFstep_H2Oisotherm298K.csv
- __MACOSX/SOURCE_DATA/SF16/._1-PSPNVFstep_H2Oisotherm298K.csv
- SOURCE_DATA/SF11/1-PSPNVF_2theta_vs_scanstarttime_vs_intensity/
- __MACOSX/SOURCE_DATA/SF11/._1-PSPNVF_2theta_vs_scanstarttime_vs_intensity
- SOURCE_DATA/SF11/1-PSPNVF_VTPXRD_temp_vs_time.csv
- __MACOSX/SOURCE_DATA/SF11/._1-PSPNVF_VTPXRD_temp_vs_time.csv
- SOURCE_DATA/SF10/1-PNVF_VTPXRD_temp_vs_time.csv
- __MACOSX/SOURCE_DATA/SF10/._1-PNVF_VTPXRD_temp_vs_time.csv
- SOURCE_DATA/SF10/1-PNVF_2theta_vs_scanstarttime_vs_intensity/
- __MACOSX/SOURCE_DATA/SF10/._1-PNVF_2theta_vs_scanstarttime_vs_intensity
- SOURCE_DATA/SF28/1x0pt10-PSxPNVF_PXRD.csv
- __MACOSX/SOURCE_DATA/SF28/._1x0pt10-PSxPNVF_PXRD.csv
- SOURCE_DATA/SF28/PSxPVAm_acidified_PXRD.csv
- __MACOSX/SOURCE_DATA/SF28/._PSxPVAm_acidified_PXRD.csv
- SOURCE_DATA/SF28/PSxPVAm_as-isolated_PXRD.csv
- __MACOSX/SOURCE_DATA/SF28/._PSxPVAm_as-isolated_PXRD.csv
- SOURCE_DATA/SF17/1-PSPNVFsimul_H2Oisotherm283K.csv
- __MACOSX/SOURCE_DATA/SF17/._1-PSPNVFsimul_H2Oisotherm283K.csv
- SOURCE_DATA/SF17/1-PSPNVFsimul_H2Oisotherm313K.csv
- __MACOSX/SOURCE_DATA/SF17/._1-PSPNVFsimul_H2Oisotherm313K.csv
- SOURCE_DATA/SF17/1-PS_H2Oisotherm298K.csv
- __MACOSX/SOURCE_DATA/SF17/._1-PS_H2Oisotherm298K.csv
- SOURCE_DATA/SF17/1-PS_H2Oisotherm283K.csv
- __MACOSX/SOURCE_DATA/SF17/._1-PS_H2Oisotherm283K.csv
- SOURCE_DATA/SF17/1-PS_H2Oisotherm313K.csv
- __MACOSX/SOURCE_DATA/SF17/._1-PS_H2Oisotherm313K.csv
- SOURCE_DATA/SF17/1-PSPNVFsimul_H2Oisotherm298K.csv
- __MACOSX/SOURCE_DATA/SF17/._1-PSPNVFsimul_H2Oisotherm298K.csv
- SOURCE_DATA/SF17/1-PSPNVFstep_H2Oisotherm283K.csv
- __MACOSX/SOURCE_DATA/SF17/._1-PSPNVFstep_H2Oisotherm283K.csv
- SOURCE_DATA/SF17/1-PSPNVFstep_H2Oisotherm313K.csv
- __MACOSX/SOURCE_DATA/SF17/._1-PSPNVFstep_H2Oisotherm313K.csv
- SOURCE_DATA/SF17/1_H2Oisotherm298K.csv
- __MACOSX/SOURCE_DATA/SF17/._1_H2Oisotherm298K.csv
- SOURCE_DATA/SF17/1-PSPNVFstep_H2Oisotherm298K.csv
- __MACOSX/SOURCE_DATA/SF17/._1-PSPNVFstep_H2Oisotherm298K.csv
- SOURCE_DATA/SF17/1_H2Oisotherm313K.csv
- __MACOSX/SOURCE_DATA/SF17/._1_H2Oisotherm313K.csv
- SOURCE_DATA/SF17/1_H2Oisotherm283K.csv
- __MACOSX/SOURCE_DATA/SF17/._1_H2Oisotherm283K.csv
- SOURCE_DATA/SF21/1-PS_Rietveldplots_Calculated(MEM).csv
- __MACOSX/SOURCE_DATA/SF21/._1-PS_Rietveldplots_Calculated(MEM).csv
- SOURCE_DATA/SF21/1-PS_Rietveldplots_Calculated(model).csv
- __MACOSX/SOURCE_DATA/SF21/._1-PS_Rietveldplots_Calculated(model).csv
- SOURCE_DATA/SF21/1-PS_Rietveldplots_Rawdata.csv
- __MACOSX/SOURCE_DATA/SF21/._1-PS_Rietveldplots_Rawdata.csv
- SOURCE_DATA/SF19/1-PSPNVFstep_DRIFTS_50C.csv
- __MACOSX/SOURCE_DATA/SF19/._1-PSPNVFstep_DRIFTS_50C.csv
- SOURCE_DATA/SF19/1-PSPNVFsimul_DRIFTS_50C.csv
- __MACOSX/SOURCE_DATA/SF19/._1-PSPNVFsimul_DRIFTS_50C.csv
- SOURCE_DATA/SF19/1-PSPNVFstep_DRIFTS_150C.csv
- __MACOSX/SOURCE_DATA/SF19/._1-PSPNVFstep_DRIFTS_150C.csv
- SOURCE_DATA/SF19/1-PSPNVFsimul_DRIFTS_150C.csv
- __MACOSX/SOURCE_DATA/SF19/._1-PSPNVFsimul_DRIFTS_150C.csv
- SOURCE_DATA/SF19/1-PS_DRIFTS_150C.csv
- __MACOSX/SOURCE_DATA/SF19/._1-PS_DRIFTS_150C.csv
- SOURCE_DATA/SF19/bulkPNVF_DRIFTS_50C.csv
- __MACOSX/SOURCE_DATA/SF19/._bulkPNVF_DRIFTS_50C.csv
- SOURCE_DATA/SF19/bulkPS_DRIFTS_50C.csv
- __MACOSX/SOURCE_DATA/SF19/._bulkPS_DRIFTS_50C.csv
- SOURCE_DATA/SF19/bulkPNVF_DRIFTS_150C.csv
- __MACOSX/SOURCE_DATA/SF19/._bulkPNVF_DRIFTS_150C.csv
- SOURCE_DATA/SF19/1_DRIFTS_150C.csv
- __MACOSX/SOURCE_DATA/SF19/._1_DRIFTS_150C.csv
- SOURCE_DATA/SF19/bulkPS_DRIFTS_150C.csv
- __MACOSX/SOURCE_DATA/SF19/._bulkPS_DRIFTS_150C.csv
- SOURCE_DATA/SF19/1-PS_DRIFTS_50C.csv
- __MACOSX/SOURCE_DATA/SF19/._1-PS_DRIFTS_50C.csv
- SOURCE_DATA/SF19/1_DRIFTS_50C.csv
- __MACOSX/SOURCE_DATA/SF19/._1_DRIFTS_50C.csv
- SOURCE_DATA/GCMC_input_examples/(RASPAinput_example)_gateopen_H2Osorp_bothpores_tracedseparately.input
- __MACOSX/SOURCE_DATA/GCMC_input_examples/._(RASPAinput_example)_gateopen_H2Osorp_bothpores_tracedseparately.input
- SOURCE_DATA/GCMC_input_examples/1_gateclosed_RASPAformatChargedCIF.cif
- __MACOSX/SOURCE_DATA/GCMC_input_examples/._1_gateclosed_RASPAformatChargedCIF.cif
- SOURCE_DATA/GCMC_input_examples/(RASPAinput_example)_gateclosed_N2sorp_trigpore_constrained.input
- __MACOSX/SOURCE_DATA/GCMC_input_examples/._(RASPAinput_example)_gateclosed_N2sorp_trigpore_constrained.input
- SOURCE_DATA/GCMC_input_examples/(RASPAinput_example)_gateclosed_N2sorp_hexpore_constrained.input
- __MACOSX/SOURCE_DATA/GCMC_input_examples/._(RASPAinput_example)_gateclosed_N2sorp_hexpore_constrained.input
- SOURCE_DATA/GCMC_input_examples/(RASPAinput_example)_gateclosed_N2sorp_bothpores_tracedseparately.input
- __MACOSX/SOURCE_DATA/GCMC_input_examples/._(RASPAinput_example)_gateclosed_N2sorp_bothpores_tracedseparately.input
- SOURCE_DATA/GCMC_input_examples/1_gateopen_waterdeleted_RASPAformatChargedCIF.cif
- __MACOSX/SOURCE_DATA/GCMC_input_examples/._1_gateopen_waterdeleted_RASPAformatChargedCIF.cif
- SOURCE_DATA/SF8/1_2theta_vs_scanstarttime_vs_intensity/
- __MACOSX/SOURCE_DATA/SF8/._1_2theta_vs_scanstarttime_vs_intensity
- SOURCE_DATA/SF8/1_VTPXRD_temp_vs_time.csv
- __MACOSX/SOURCE_DATA/SF8/._1_VTPXRD_temp_vs_time.csv
- SOURCE_DATA/SF6/1-PS_H2Oisotherm298K.csv
- __MACOSX/SOURCE_DATA/SF6/._1-PS_H2Oisotherm298K.csv
- SOURCE_DATA/SF6/1-PMVK_H2Oisotherm298K.csv
- __MACOSX/SOURCE_DATA/SF6/._1-PMVK_H2Oisotherm298K.csv
- SOURCE_DATA/SF6/DalbyEquation_fit_results.xlsx
- __MACOSX/SOURCE_DATA/SF6/._DalbyEquation_fit_results.xlsx
- SOURCE_DATA/SF6/1-PAAm_H2Oisotherm298K.csv
- __MACOSX/SOURCE_DATA/SF6/._1-PAAm_H2Oisotherm298K.csv
- SOURCE_DATA/SF6/1_H2Oisotherm298K.csv
- __MACOSX/SOURCE_DATA/SF6/._1_H2Oisotherm298K.csv
- SOURCE_DATA/SF6/1-PNVF_H2Oisotherm298K.csv
- __MACOSX/SOURCE_DATA/SF6/._1-PNVF_H2Oisotherm298K.csv
- SOURCE_DATA/SF6/1-PAc_H2Oisotherm298K.csv
- __MACOSX/SOURCE_DATA/SF6/._1-PAc_H2Oisotherm298K.csv
- SOURCE_DATA/SF1/1_RTatmospheric_experimentalPXRD.csv
- __MACOSX/SOURCE_DATA/SF1/._1_RTatmospheric_experimentalPXRD.csv
- SOURCE_DATA/SF1/STAM-17-OEt_dehydrated_simulatedPXRD.csv
- __MACOSX/SOURCE_DATA/SF1/._STAM-17-OEt_dehydrated_simulatedPXRD.csv
- SOURCE_DATA/SF1/1_150CunderdryN2_experimentalPXRD.csv
- __MACOSX/SOURCE_DATA/SF1/._1_150CunderdryN2_experimentalPXRD.csv
- SOURCE_DATA/SF1/STAM-17-OEt_hydrated_simulatedPXRD.csv
- __MACOSX/SOURCE_DATA/SF1/._STAM-17-OEt_hydrated_simulatedPXRD.csv
- SOURCE_DATA/SF7/1-PS TGA vs temp..csv
- __MACOSX/SOURCE_DATA/SF7/._1-PS TGA vs temp..csv
- SOURCE_DATA/SF7/1-PAAm TGA vs temp..csv
- __MACOSX/SOURCE_DATA/SF7/._1-PAAm TGA vs temp..csv
- SOURCE_DATA/SF7/1-PAc TGA vs temp..csv
- __MACOSX/SOURCE_DATA/SF7/._1-PAc TGA vs temp..csv
- SOURCE_DATA/SF7/1-PNVF TGA vs temp..csv
- __MACOSX/SOURCE_DATA/SF7/._1-PNVF TGA vs temp..csv
- SOURCE_DATA/SF7/1 TGA vs temp..csv
- __MACOSX/SOURCE_DATA/SF7/._1 TGA vs temp..csv
- SOURCE_DATA/SF7/1-PMVK TGA vs temp..csv
- __MACOSX/SOURCE_DATA/SF7/._1-PMVK TGA vs temp..csv
- SOURCE_DATA/SF9/.DS_Store
- __MACOSX/SOURCE_DATA/SF9/._.DS_Store
- SOURCE_DATA/SF9/1-PS_2theta_vs_scanstarttime_vs_intensity/
- __MACOSX/SOURCE_DATA/SF9/._1-PS_2theta_vs_scanstarttime_vs_intensity
- SOURCE_DATA/SF9/1-PS_VTPXRD_temp_vs_time.csv
- __MACOSX/SOURCE_DATA/SF9/._1-PS_VTPXRD_temp_vs_time.csv
- SOURCE_DATA/SF23/2x1pt00_PXRD.csv
- __MACOSX/SOURCE_DATA/SF23/._2x1pt00_PXRD.csv
- SOURCE_DATA/SF23/1x0pt10_PXRD.csv
- __MACOSX/SOURCE_DATA/SF23/._1x0pt10_PXRD.csv
- SOURCE_DATA/SF23/1x0pt01_PXRD.csv
- __MACOSX/SOURCE_DATA/SF23/._1x0pt01_PXRD.csv
- SOURCE_DATA/SF23/1x0pt27_PXRD.csv
- __MACOSX/SOURCE_DATA/SF23/._1x0pt27_PXRD.csv
- SOURCE_DATA/SF23/1x0pt51_PXRD.csv
- __MACOSX/SOURCE_DATA/SF23/._1x0pt51_PXRD.csv
- SOURCE_DATA/SF23/1x0pt05_PXRD.csv
- __MACOSX/SOURCE_DATA/SF23/._1x0pt05_PXRD.csv
- SOURCE_DATA/SF23/1x0pt04_PXRD.csv
- __MACOSX/SOURCE_DATA/SF23/._1x0pt04_PXRD.csv
- SOURCE_DATA/DFT_optimized_geometries/1_gateclosed_dehydrated.pdb
- __MACOSX/SOURCE_DATA/DFT_optimized_geometries/._1_gateclosed_dehydrated.pdb
- SOURCE_DATA/DFT_optimized_geometries/1_gateopen_hydrated.pdb
- __MACOSX/SOURCE_DATA/DFT_optimized_geometries/._1_gateopen_hydrated.pdb
- SOURCE_DATA/SF13/1_PXRD.csv
- __MACOSX/SOURCE_DATA/SF13/._1_PXRD.csv
- SOURCE_DATA/SF13/1-PSPNVFstep_PXRD.csv
- __MACOSX/SOURCE_DATA/SF13/._1-PSPNVFstep_PXRD.csv
- SOURCE_DATA/SF13/1-PSPNVFsimul_PXRD.csv
- __MACOSX/SOURCE_DATA/SF13/._1-PSPNVFsimul_PXRD.csv
- SOURCE_DATA/SF13/1-PS_PXRD.csv
- __MACOSX/SOURCE_DATA/SF13/._1-PS_PXRD.csv
- SOURCE_DATA/SF25/bulkPS_temp_vs_DSC_vs_time.csv
- __MACOSX/SOURCE_DATA/SF25/._bulkPS_temp_vs_DSC_vs_time.csv
- SOURCE_DATA/SF25/bulkPNVF_temp_vs_DSC_vs_time.csv
- __MACOSX/SOURCE_DATA/SF25/._bulkPNVF_temp_vs_DSC_vs_time.csv
- SOURCE_DATA/SF25/bulkPVAm_temp_vs_DSC_vs_time.csv
- __MACOSX/SOURCE_DATA/SF25/._bulkPVAm_temp_vs_DSC_vs_time.csv
- SOURCE_DATA/SF25/PSxPVAm_temp_vs_DSC_vs_time.csv
- __MACOSX/SOURCE_DATA/SF25/._PSxPVAm_temp_vs_DSC_vs_time.csv
- SOURCE_DATA/SF22/1-PSPNVFstep_Rietveldplots_Calculated(MEM).csv
- __MACOSX/SOURCE_DATA/SF22/._1-PSPNVFstep_Rietveldplots_Calculated(MEM).csv
- SOURCE_DATA/SF22/1-PSPNVFstep_Rietveldplots_Rawdata.csv
- __MACOSX/SOURCE_DATA/SF22/._1-PSPNVFstep_Rietveldplots_Rawdata.csv
- SOURCE_DATA/SF22/1-PSPNVFstep_Rietveldplots_Calculated(model).csv
- __MACOSX/SOURCE_DATA/SF22/._1-PSPNVFstep_Rietveldplots_Calculated(model).csv
- SOURCE_DATA/F4/F4b/1-PS_Rietveldplots_Calculated(MEM).csv
- __MACOSX/SOURCE_DATA/F4/F4b/._1-PS_Rietveldplots_Calculated(MEM).csv
- SOURCE_DATA/F4/F4b/1-PS_Rietveldplots_Calculated(model).csv
- __MACOSX/SOURCE_DATA/F4/F4b/._1-PS_Rietveldplots_Calculated(model).csv
- SOURCE_DATA/F4/F4b/1-PS_Rietveldplots_Rawdata.csv
- __MACOSX/SOURCE_DATA/F4/F4b/._1-PS_Rietveldplots_Rawdata.csv
- SOURCE_DATA/F4/F4c/1-PSPNVFstep_Rietveldplots_Calculated(MEM).csv
- __MACOSX/SOURCE_DATA/F4/F4c/._1-PSPNVFstep_Rietveldplots_Calculated(MEM).csv
- SOURCE_DATA/F4/F4c/1-PSPNVFstep_Rietveldplots_Rawdata.csv
- __MACOSX/SOURCE_DATA/F4/F4c/._1-PSPNVFstep_Rietveldplots_Rawdata.csv
- SOURCE_DATA/F4/F4c/1-PSPNVFstep_Rietveldplots_Calculated(model).csv
- __MACOSX/SOURCE_DATA/F4/F4c/._1-PSPNVFstep_Rietveldplots_Calculated(model).csv
- SOURCE_DATA/F4/F4a/1_Rietveldplots_Calculated(MEM).csv
- __MACOSX/SOURCE_DATA/F4/F4a/._1_Rietveldplots_Calculated(MEM).csv
- SOURCE_DATA/F4/F4a/1_Rietveldplots_Rawdata.csv
- __MACOSX/SOURCE_DATA/F4/F4a/._1_Rietveldplots_Rawdata.csv
[truncated: 192 more entries]
