# Supplementary material for: Sorting polymerization in a bichannel metal-organic framework
Source: Nat Commun. 2025 Aug 5;16:6984. doi: 10.1038/s41467-025-62322-8 (PMC12325995; doi:10.1038/s41467-025-62322-8)
Supplement: Supplementary file 3 — Source data [file 41467_2025_62322_MOESM3_ESM.zip › SOURCE_DATA/SF2/DFT_closedphase1_simulatedPXRD.csv]

X	Y
3	1.08
3.02	1.15
3.04	1.18
3.06	1.15
3.08	1.06
3.1	0.921
3.12	0.745
3.14	0.565
3.16	0.402
3.18	0.271
3.2	0.176
3.22	0.111
3.24	3.16
3.26	9.47
3.28	9.7
3.3	9.95
3.32	10.2
3.34	10.5
3.36	10.8
3.38	11.1
3.4	11.4
3.42	11.7
3.44	12.1
3.46	12.4
3.48	12.8
3.5	13.2
3.52	13.7
3.54	14.2
3.56	14.6
3.58	15.2
3.6	15.7
3.62	16.4
3.64	17
3.66	17.7
3.68	18.6
3.7	19.5
3.72	20.6
3.74	22
3.76	23.8
3.78	26.2
3.8	29.3
3.82	33.6
3.84	39.3
3.86	46.5
3.88	55.6
3.9	66.4
3.92	79.1
3.94	93.5
3.96	109
3.98	126
4	144
4.02	163
4.04	183
4.06	203
4.08	224
4.1	246
4.12	268
4.14	291
4.16	315
4.18	339
4.2	364
4.22	390
4.24	416
4.26	443
4.28	472
4.3	501
4.32	530
4.34	561
4.36	593
4.38	626
4.4	660
4.42	695
4.44	731
4.46	769
4.48	808
4.5	849
4.52	891
4.54	934
4.56	980
4.58	1030
4.6	1080
4.62	1130
4.64	1180
4.66	1240
4.68	1300
4.7	1360
4.72	1420
4.74	1490
4.76	1560
4.78	1640
4.8	1720
4.82	1800
4.84	1890
4.86	1990
4.88	2090
4.9	2200
4.92	2310
4.94	2440
4.96	2580
4.98	2720
5	2890
5.02	3060
5.04	3260
5.06	3480
5.08	3740
5.1	4030
5.12	4360
5.14	4760
5.16	5240
5.18	5790
5.2	6430
5.22	7130
5.24	7850
5.26	8500
5.28	9000
5.3	9220
5.32	9070
5.34	8510
5.36	7570
5.38	6370
5.4	5080
5.42	3860
5.44	2800
5.46	1950
5.48	1330
5.5	893
5.52	609
5.54	432
5.56	324
5.58	257
5.6	215
5.62	186
5.64	164
5.66	147
5.68	133
5.7	121
5.72	111
5.74	102
5.76	94.1
5.78	87
5.8	80.8
5.82	75.2
5.84	0
5.86	0
5.88	0
5.9	0
5.92	0
5.94	0
5.96	0
5.98	0
6	0
6.02	0
6.04	0
6.06	0
6.08	0
6.1	0
6.12	0
6.14	0
6.16	0
6.18	0
6.2	0
6.22	0
6.24	0
6.26	0
6.28	0
6.3	0
6.32	0
6.34	0
6.36	0
6.38	0
6.4	0
6.42	0
6.44	0
6.46	0
6.48	0
6.5	0
6.52	0
6.54	0
6.56	0
6.58	0
6.6	0
6.62	0
6.64	0
6.66	0
6.68	0
6.7	0
6.72	0
6.74	0
6.76	0
6.78	0
6.8	0
6.82	0
6.84	0
6.86	0
6.88	0
6.9	0
6.92	0
6.94	0
6.96	0
6.98	0
7	0
7.02	0
7.04	0
7.06	0
7.08	0
7.1	0
7.12	0
7.14	0
7.16	0
7.18	0
7.2	11.6
7.22	11.6
7.24	11.7
7.26	11.7
7.28	11.9
7.3	12
7.32	12.2
7.34	12.5
7.36	12.7
7.38	13.1
7.4	13.4
7.42	13.8
7.44	14.2
7.46	11.1
7.48	9.91
7.5	10.5
7.52	11.1
7.54	11.8
7.56	12.5
7.58	13.3
7.6	14
7.62	14.8
7.64	15.7
7.66	16.6
7.68	17.6
7.7	18.6
7.72	19.7
7.74	20.9
7.76	22.1
7.78	23.5
7.8	24.9
7.82	26.5
7.84	28.2
7.86	30.1
7.88	32.2
7.9	34.6
7.92	37.3
7.94	40.3
7.96	43.9
7.98	47.9
8	52.5
8.02	57.5
8.04	62.9
8.06	68.2
8.08	73.2
8.1	77.2
8.12	80.8
8.14	81.2
8.16	81.5
8.18	77.5
8.2	71.8
8.22	65.1
8.24	58.4
8.26	52.3
8.28	47.3
8.3	43.8
8.32	41.6
8.34	40.9
8.36	41.6
8.38	43.5
8.4	46.8
8.42	51.6
8.44	58.1
8.46	66.6
8.48	77.3
8.5	90.6
8.52	107
8.54	126
8.56	148
8.58	173
8.6	201
8.62	231
8.64	264
8.66	300
8.68	338
8.7	378
8.72	422
8.74	468
8.76	517
8.78	569
8.8	625
8.82	684
8.84	749
8.86	818
8.88	893
8.9	975
8.92	1070
8.94	1160
8.96	1280
8.98	1400
9	1540
9.02	1710
9.04	1900
9.06	2120
9.08	2370
9.1	2650
9.12	2950
9.14	3270
9.16	3570
9.18	3840
9.2	4040
9.22	4140
9.24	4100
9.26	3910
9.28	3590
9.3	3160
9.32	2670
9.34	2180
9.36	1720
9.38	1310
9.4	978
9.42	717
9.44	523
9.46	384
9.48	288
9.5	224
9.52	182
9.54	154
9.56	135
9.58	121
9.6	111
9.62	103
9.64	96.4
9.66	91.1
9.68	86.7
9.7	83
9.72	80
9.74	77.6
9.76	75.7
9.78	74.3
9.8	73.3
9.82	72.9
9.84	72.9
9.86	73.5
9.88	74.8
9.9	76.9
9.92	80.1
9.94	84.6
9.96	90.9
9.98	99.3
10	110
10.02	125
10.04	142
10.06	164
10.08	191
10.1	222
10.12	257
10.14	297
10.16	342
10.18	392
10.2	446
10.22	504
10.24	568
10.26	637
10.28	711
10.3	792
10.32	880
10.34	976
10.36	1080
10.38	1200
10.4	1330
10.42	1480
10.44	1650
10.46	1850
10.48	2070
10.5	2330
10.52	2620
10.54	2930
10.56	3270
10.58	3620
10.6	3940
10.62	4220
10.64	4420
10.66	4510
10.68	4460
10.7	4260
10.72	3930
10.74	3480
10.76	2980
10.78	2470
10.8	1980
10.82	1540
10.84	1180
10.86	888
10.88	665
10.9	501
10.92	386
10.94	308
10.96	256
10.98	223
11	201
11.02	187
11.04	178
11.06	170
11.08	164
11.1	157
11.12	150
11.14	140
11.16	130
11.18	118
11.2	106
11.22	94.5
11.24	83.5
11.26	73.7
11.28	65.2
11.3	58.1
11.32	52.2
11.34	47.4
11.36	43.5
11.38	40.3
11.4	37.7
11.42	35.5
11.44	33.6
11.46	31.9
11.48	30.4
11.5	29
11.52	27.8
11.54	26.6
11.56	25.5
11.58	24.5
11.6	23.5
11.62	22.7
11.64	21.8
11.66	21
11.68	20.3
11.7	19.6
11.72	19
11.74	16.8
11.76	15.4
11.78	14.9
11.8	14.4
11.82	14
11.84	13.5
11.86	13.1
11.88	12.7
11.9	12.4
11.92	12
11.94	11.7
11.96	11.4
11.98	11.1
12	10.8
12.02	10.5
12.04	10.3
12.06	10
12.08	9.81
12.1	9.6
12.12	9.41
12.14	9.23
12.16	9.06
12.18	8.9
12.2	8.76
12.22	8.63
12.24	8.51
12.26	8.39
12.28	8.27
12.3	8.16
12.32	8.04
12.34	7.91
12.36	7.78
12.38	7.64
12.4	7.49
12.42	7.34
12.44	7.2
12.46	7.07
12.48	6.94
12.5	6.84
12.52	6.74
12.54	6.66
12.56	6.6
12.58	6.55
12.6	6.51
12.62	6.49
12.64	6.48
12.66	6.48
12.68	6.49
12.7	6.52
12.72	6.57
12.74	6.64
12.76	6.73
12.78	6.86
12.8	7.03
12.82	7.25
12.84	7.55
12.86	7.94
12.88	8.45
12.9	9.1
12.92	9.94
12.94	11
12.96	12.3
12.98	13.8
13	15.7
13.02	17.9
13.04	20.5
13.06	23.6
13.08	27
13.1	31.2
13.12	35.4
13.14	40.2
13.16	45.6
13.18	51.7
13.2	58.7
13.22	66.6
13.24	75.6
13.26	85.8
13.28	97.1
13.3	108
13.32	120
13.34	134
13.36	148
13.38	161
13.4	171
13.42	178
13.44	181
13.46	179
13.48	171
13.5	159
13.52	143
13.54	125
13.56	107
13.58	88.4
13.6	71.8
13.62	57.5
13.64	45.6
13.66	36.1
13.68	29
13.7	23.9
13.72	20.5
13.74	18.3
13.76	17.2
13.78	16.8
13.8	17.1
13.82	17.8
13.84	18.9
13.86	20.4
13.88	22.2
13.9	24.4
13.92	27
13.94	30
13.96	33.4
13.98	37.3
14	41.5
14.02	46.1
14.04	50.7
14.06	55.1
14.08	59.2
14.1	62.4
14.12	64.5
14.14	65.1
14.16	65
14.18	62.2
14.2	57.9
14.22	52.4
14.24	46.2
14.26	39.8
14.28	33.7
14.3	28.2
14.32	23.3
14.34	19.2
14.36	16
14.38	13.4
14.4	11.5
14.42	10.1
14.44	9.14
14.46	8.45
14.48	7.98
14.5	7.65
14.52	7.44
14.54	7.29
14.56	7.19
14.58	7.13
14.6	7.1
14.62	7.09
14.64	7.1
14.66	7.12
14.68	7.15
14.7	7.2
14.72	7.26
14.74	7.34
14.76	7.42
14.78	7.52
14.8	7.62
14.82	7.74
14.84	7.87
14.86	8.01
14.88	8.16
14.9	8.32
14.92	8.5
14.94	8.69
14.96	8.89
14.98	9.1
15	9.33
15.02	9.58
15.04	9.84
15.06	10.1
15.08	10.4
15.1	10.7
15.12	11.1
15.14	11.5
15.16	11.9
15.18	12.3
15.2	12.7
15.22	13.2
15.24	13.8
15.26	14.3
15.28	14.9
15.3	15.6
15.32	16.3
15.34	17.1
15.36	18
15.38	19.2
15.4	20.3
15.42	21.9
15.44	23.3
15.46	24.9
15.48	26.8
15.5	29.1
15.52	31.9
15.54	35.4
15.56	39.8
15.58	45.2
15.6	51.9
15.62	60.2
15.64	70.4
15.66	83.6
15.68	98.5
15.7	116
15.72	137
15.74	162
15.76	191
15.78	224
15.8	262
15.82	306
15.84	356
15.86	413
15.88	475
15.9	543
15.92	616
15.94	690
15.96	763
15.98	830
16	889
16.02	932
16.04	956
16.06	956
16.08	932
16.1	883
16.12	815
16.14	731
16.16	640
16.18	548
16.2	460
16.22	380
16.24	310
16.26	251
16.28	203
16.3	165
16.32	136
16.34	114
16.36	97.6
16.38	85.6
16.4	76.6
16.42	69.9
16.44	64.7
16.46	60.5
16.48	57.3
16.5	54.6
16.52	52.4
16.54	50.7
16.56	49.3
16.58	48.3
16.6	47.5
16.62	47
16.64	46.7
16.66	46.5
16.68	46.5
16.7	46.7
16.72	46.9
16.74	47.2
16.76	47.6
16.78	48.1
16.8	48.7
16.82	49.3
16.84	50
16.86	50.7
16.88	51.5
16.9	52.4
16.92	53.4
16.94	54.4
16.96	55.6
16.98	56.8
17	58.1
17.02	59.9
17.04	61.4
17.06	63
17.08	64.7
17.1	66.4
17.12	68
17.14	69.6
17.16	70.9
17.18	72
17.2	72.7
17.22	72.9
17.24	72.8
17.26	72.2
17.28	71.3
17.3	70.1
17.32	68.8
17.34	67.5
17.36	66.3
17.38	65.3
17.4	64.6
17.42	64
17.44	63.8
17.46	63.7
17.48	63.9
17.5	64.3
17.52	64.9
17.54	65.6
17.56	66.4
17.58	67.3
17.6	68.3
17.62	69.3
17.64	70.4
17.66	71.4
17.68	72.6
17.7	73.7
17.72	74.8
17.74	76
17.76	77.1
17.78	78.2
17.8	79.3
17.82	80.5
17.84	81.6
17.86	82.7
17.88	83.8
17.9	84.9
17.92	86.1
17.94	87.3
17.96	88.6
17.98	90
18	91.6
18.02	93.5
18.04	95.7
18.06	98.4
18.08	102
18.1	106
18.12	112
18.14	118
18.16	127
18.18	138
18.2	151
18.22	168
18.24	189
18.26	214
18.28	243
18.3	279
18.32	321
18.34	369
18.36	424
18.38	485
18.4	552
18.42	623
18.44	696
18.46	770
18.48	840
18.5	903
18.52	954
18.54	988
18.56	1000
18.58	996
18.6	966
18.62	915
18.64	847
18.66	769
18.68	685
18.7	600
18.72	519
18.74	446
18.76	380
18.78	324
18.8	278
18.82	240
18.84	210
18.86	186
18.88	167
18.9	152
18.92	141
18.94	133
18.96	126
18.98	122
19	119
19.02	117
19.04	117
19.06	118
19.08	120
19.1	124
19.12	129
19.14	136
19.16	143
19.18	151
19.2	160
19.22	170
19.24	179
19.26	187
19.28	194
19.3	199
19.32	201
19.34	201
19.36	197
19.38	190
19.4	180
19.42	169
19.44	156
19.46	143
19.48	131
19.5	120
19.52	110
19.54	101
19.56	93.9
19.58	88.2
19.6	83.8
19.62	80.6
19.64	78.4
19.66	77.1
19.68	76.4
19.7	76.3
19.72	76.6
19.74	77.2
19.76	78.1
19.78	79.1
19.8	80.4
19.82	81.7
19.84	83.2
19.86	84.7
19.88	86.3
19.9	88
19.92	91.4
19.94	93.1
19.96	94.9
19.98	96.6
20	98.3
20.02	100
20.04	102
20.06	103
20.08	105
20.1	107
20.12	108
20.14	110
20.16	111
20.18	112
20.2	113
20.22	114
20.24	114
20.26	114
20.28	114
20.3	113
20.32	111
20.34	109
20.36	107
20.38	104
20.4	100
20.42	96.7
20.44	93
20.46	89.4
20.48	85.9
20.5	82.6
20.52	79.4
20.54	76.5
20.56	73.8
20.58	71.3
20.6	69
20.62	66.9
20.64	65
20.66	63.3
20.68	62
20.7	60.5
20.72	59.1
20.74	57.9
20.76	56.7
20.78	55.7
20.8	54.7
20.82	53.9
20.84	53.1
20.86	52.5
20.88	51.9
20.9	51.4
20.92	51.1
20.94	50.8
20.96	50.6
20.98	50.5
21	50.6
21.02	50.8
21.04	51.1
21.06	51.6
21.08	52.3
21.1	53.2
21.12	54.4
21.14	55.8
21.16	57.6
21.18	59.8
21.2	62.3
21.22	65.3
21.24	68.9
21.26	72.9
21.28	77.3
21.3	82.2
21.32	87.5
21.34	93
21.36	98.7
21.38	104
21.4	110
21.42	114
21.44	118
21.46	121
21.48	123
21.5	124
21.52	123
21.54	122
21.56	119
21.58	116
21.6	113
21.62	109
21.64	105
21.66	102
21.68	99.1
21.7	96.4
21.72	94
21.74	91.8
21.76	89.9
21.78	88.3
21.8	86.7
21.82	84.8
21.84	83.3
21.86	81.8
21.88	80.1
21.9	78.7
21.92	77.2
21.94	75.7
21.96	74.2
21.98	72.6
22	71.1
22.02	69.6
22.04	68.2
22.06	66.7
22.08	65.3
22.1	64
22.12	62.7
22.14	61.4
22.16	60.2
22.18	59.1
22.2	58
22.22	56.9
22.24	56
22.26	55
22.28	54.2
22.3	53.3
22.32	52.5
22.34	51.8
22.36	51.1
22.38	50.4
22.4	49.8
22.42	49.2
22.44	48.7
22.46	48.2
22.48	47.8
22.5	47.5
22.52	47.2
22.54	47.1
22.56	47
22.58	47
22.6	47.1
22.62	47.3
22.64	47.6
22.66	47.9
22.68	48.4
22.7	48.9
22.72	49.6
22.74	50.4
22.76	51.3
22.78	52.3
22.8	53.4
22.82	54.6
22.84	56
22.86	57.4
22.88	59
22.9	60.7
22.92	62.6
22.94	64.6
22.96	66.7
22.98	69.1
23	71.6
23.02	74.3
23.04	77.3
23.06	80.5
23.08	84
23.1	87.8
23.12	91.9
23.14	96.5
23.16	101
23.18	107
23.2	112
23.22	119
23.24	125
23.26	132
23.28	139
23.3	146
23.32	153
23.34	160
23.36	167
23.38	173
23.4	178
23.42	181
23.44	184
23.46	185
23.48	185
23.5	184
23.52	182
23.54	179
23.56	175
23.58	171
23.6	167
23.62	163
23.64	159
23.66	154
23.68	150
23.7	146
23.72	142
23.74	139
23.76	135
23.78	132
23.8	128
23.82	125
23.84	123
23.86	120
23.88	118
23.9	115
23.92	113
23.94	112
23.96	111
23.98	110
24	110
24.02	110
24.04	111
24.06	113
24.08	115
24.1	118
24.12	120
24.14	123
24.16	126
24.18	129
24.2	131
24.22	132
24.24	132
24.26	132
24.28	130
24.3	127
24.32	123
24.34	118
24.36	113
24.38	107
24.4	102
24.42	97.6
24.44	93.4
24.46	89.9
24.48	87
24.5	84.8
24.52	83.3
24.54	82.2
24.56	81.5
24.58	81
24.6	80.5
24.62	79.9
24.64	78.9
24.66	77.9
24.68	76
24.7	73.5
24.72	70.6
24.74	67.2
24.76	63.6
24.78	60
24.8	56.3
24.82	52.7
24.84	49.4
24.86	46.3
24.88	43.6
24.9	41.2
24.92	39.1
24.94	37.4
24.96	35.9
24.98	34.7
25	33.7
25.02	33
25.04	32.4
25.06	32
25.08	31.7
25.1	31.5
25.12	31.5
25.14	31.6
25.16	31.8
25.18	32.1
25.2	32.5
25.22	33
25.24	33.6
25.26	34.3
25.28	35.1
25.3	35.9
25.32	36.7
25.34	37.5
25.36	38.2
25.38	38.9
25.4	39.4
25.42	39.7
25.44	39.8
25.46	39.7
25.48	39.4
25.5	38.9
25.52	38.2
25.54	37.4
25.56	36.5
25.58	35.6
25.6	34.7
25.62	33.8
25.64	32.9
25.66	32.1
25.68	31.4
25.7	30.8
25.72	30.2
25.74	29.7
25.76	29.4
25.78	29
25.8	28.6
25.82	28.3
25.84	28
25.86	27.8
25.88	27.5
25.9	27.2
25.92	27
25.94	26.7
25.96	26.5
25.98	26.2
26	26
26.02	25.8
26.04	25.6
26.06	25.4
26.08	25.4
26.1	25.3
26.12	25.1
26.14	25
26.16	25
26.18	24.9
26.2	24.9
26.22	25
26.24	25
26.26	25.2
26.28	25.4
26.3	25.6
26.32	25.9
26.34	26.3
26.36	26.7
26.38	27.2
26.4	27.7
26.42	28.3
26.44	29
26.46	29.8
26.48	30.6
26.5	31.5
26.52	32.5
26.54	33.6
26.56	34.9
26.58	36.3
26.6	37.9
26.62	39.7
26.64	41.9
26.66	44.5
26.68	47.7
26.7	51.2
26.72	55.2
26.74	59.7
26.76	64.8
26.78	70.3
26.8	76.1
26.82	82.1
26.84	88
26.86	93.8
26.88	99
26.9	104
26.92	107
26.94	109
26.96	110
26.98	110
27	108
27.02	105
27.04	102
27.06	97.8
27.08	93.4
27.1	89
27.12	84.8
27.14	81.1
27.16	77.8
27.18	75.2
27.2	73.2
27.22	71.8
27.24	71
27.26	70.9
27.28	71.3
27.3	72.1
27.32	73.4
27.34	75.1
27.36	77.1
27.38	79.3
27.4	81.8
27.42	84.4
27.44	87.1
27.46	89.9
27.48	92.7
27.5	95.6
27.52	98.3
27.54	101
27.56	104
27.58	106
27.6	109
27.62	111
27.64	112
27.66	114
27.68	115
27.7	116
27.72	117
27.74	117
27.76	117
27.78	117
27.8	116
27.82	116
27.84	115
27.86	114
27.88	113
27.9	113
27.92	112
27.94	111
27.96	110
27.98	108
28	107
28.02	106
28.04	105
28.06	104
28.08	102
28.1	101
28.12	99.9
28.14	98.6
28.16	97.3
28.18	96.2
28.2	95.2
28.22	94.3
28.24	93.7
28.26	93.2
28.28	93
28.3	93
28.32	93.3
28.34	93.9
28.36	94.7
28.38	95.8
28.4	97
28.42	98.4
28.44	100
28.46	101
28.48	103
28.5	104
28.52	104
28.54	105
28.56	104
28.58	103
28.6	102
28.62	100
28.64	97.7
28.66	95.3
28.68	92.8
28.7	90.3
28.72	88.1
28.74	86
28.76	84.3
28.78	83
28.8	82
28.82	81.4
28.84	81.2
28.86	81.3
28.88	81.7
28.9	82.4
28.92	83.2
28.94	84.1
28.96	85.2
28.98	86.2
29	87.2
29.02	88.1
29.04	88.9
29.06	89.5
29.08	89.9
29.1	90.1
29.12	90
29.14	89.7
29.16	89.2
29.18	88.4
29.2	87.4
29.22	86.2
29.24	84.9
29.26	83.4
29.28	81.9
29.3	80.4
29.32	78.9
29.34	77.5
29.36	76.2
29.38	75
29.4	74.1
29.42	73.5
29.44	73.1
29.46	73.1
29.48	73.4
29.5	74.1
29.52	75.2
29.54	76.7
29.56	78.6
29.58	80.8
29.6	83.3
29.62	85.9
29.64	88.5
29.66	91.1
29.68	93.5
29.7	95.5
29.72	97.1
29.74	98.1
29.76	98.4
29.78	98.1
29.8	97.2
29.82	95.7
29.84	93.8
29.86	91.6
29.88	89.2
29.9	86.8
29.92	84.4
29.94	82.2
29.96	80.1
29.98	78.2
30	0
30.02	0
30.04	0
30.06	0
30.08	0
30.1	0
30.12	0
30.14	0
30.16	0
30.18	0
30.2	0
30.22	0
30.24	0
30.26	0
30.28	0
30.3	0
30.32	0
30.34	0
30.36	0
30.38	0
30.4	0
30.42	0
30.44	0
30.46	0
30.48	0
30.5	0
30.52	0
30.54	0
30.56	0
30.58	0
30.6	0
30.62	0
30.64	0
30.66	0
30.68	0
30.7	0
30.72	0
30.74	0
30.76	0
30.78	0
30.8	0
30.82	0
30.84	0
30.86	0
30.88	0
30.9	0
30.92	0
30.94	0
30.96	0
30.98	0
31	0
31.02	0
31.04	0
31.06	0
31.08	0
31.1	0
31.12	0
31.14	0
31.16	0
31.18	0
31.2	0
31.22	0
31.24	0
31.26	0
31.28	0
31.3	0
31.32	0
31.34	0
31.36	0
31.38	0
31.4	0
31.42	0
31.44	0
31.46	0
31.48	0
31.5	0
31.52	0
31.54	0
31.56	0
31.58	0
31.6	0
31.62	0
31.64	0
31.66	0
31.68	0
31.7	0
31.72	0
31.74	0
31.76	0
31.78	0
31.8	0
31.82	0
31.84	0
31.86	0
31.88	0
31.9	0
31.92	0
31.94	0
31.96	0
31.98	0
32	0
32.02	0
32.04	0
32.06	0
32.08	0
32.1	0
32.12	0
32.14	0
32.16	0
32.18	0
32.2	0
32.22	0
32.24	0
32.26	0
32.28	0
32.3	0
32.32	0
32.34	0
32.36	0
32.38	0
32.4	0
32.42	0
32.44	0
32.46	0
32.48	0
32.5	0
32.52	0
32.54	0
32.56	0
32.58	0
32.6	0
32.62	0
32.64	0
32.66	0
32.68	0
32.7	0
32.72	0
32.74	0
32.76	0
32.78	0
32.8	0
32.82	0
32.84	0
32.86	0
32.88	0
32.9	0
32.92	0
32.94	0
32.96	0
32.98	0
33	0
33.02	0
33.04	0
33.06	0
33.08	0
33.1	0
33.12	0
33.14	0
33.16	0
33.18	0
33.2	0
33.22	0
33.24	0
33.26	0
33.28	0
33.3	0
33.32	0
33.34	0
33.36	0
33.38	0
33.4	0
33.42	0
33.44	0
33.46	0
33.48	0
33.5	0
33.52	0
33.54	0
33.56	0
33.58	0
33.6	0
33.62	0
33.64	0
33.66	0
33.68	0
33.7	0
33.72	0
33.74	0
33.76	0
33.78	0
33.8	0
33.82	0
33.84	0
33.86	0
33.88	0
33.9	0
33.92	0
33.94	0
33.96	0
33.98	0
34	0
34.02	0
34.04	0
34.06	0
34.08	0
34.1	0
34.12	0
34.14	0
34.16	0
34.18	0
34.2	0
34.22	0
34.24	0
34.26	0
34.28	0
34.3	0
34.32	0
34.34	0
34.36	0
34.38	0
34.4	0
34.42	0
34.44	0
34.46	0
34.48	0
34.5	0
34.52	0
34.54	0
34.56	0
34.58	0
34.6	0
34.62	0
34.64	0
34.66	0
34.68	0
34.7	0
34.72	0
34.74	0
34.76	0
34.78	0
34.8	0
34.82	0
34.84	0
34.86	0
34.88	0
34.9	0
34.92	0
34.94	0
34.96	0
34.98	0
35	0
35.02	0
35.04	0
35.06	0
35.08	0
35.1	0
35.12	0
35.14	0
35.16	0
35.18	0
35.2	0
35.22	0
35.24	0
35.26	0
35.28	0
35.3	0
35.32	0
35.34	0
35.36	0
35.38	0
35.4	0
35.42	0
35.44	0
35.46	0
35.48	0
35.5	0
35.52	0
35.54	0
35.56	0
35.58	0
35.6	0
35.62	0
35.64	0
35.66	0
35.68	0
35.7	0
35.72	0
35.74	0
35.76	0
35.78	0
35.8	0
35.82	0
35.84	0
35.86	0
35.88	0
35.9	0
35.92	0
35.94	0
35.96	0
35.98	0
36	0
36.02	0
36.04	0
36.06	0
36.08	0
36.1	0
36.12	0
36.14	0
36.16	0
36.18	0
36.2	0
36.22	0
36.24	0
36.26	0
36.28	0
36.3	0
36.32	0
36.34	0
36.36	0
36.38	0
36.4	0
36.42	0
36.44	0
36.46	0
36.48	0
36.5	0
36.52	0
36.54	0
36.56	0
36.58	0
36.6	0
36.62	0
36.64	0
36.66	0
36.68	0
36.7	0
36.72	0
36.74	0
36.76	0
36.78	0
36.8	0
36.82	0
36.84	0
36.86	0
36.88	0
36.9	0
36.92	0
36.94	0
36.96	0
36.98	0
37	0
37.02	0
37.04	0
37.06	0
37.08	0
37.1	0
37.12	0
37.14	0
37.16	0
37.18	0
37.2	0
37.22	0
37.24	0
37.26	0
37.28	0
37.3	0
37.32	0
37.34	0
37.36	0
37.38	0
37.4	0
37.42	0
37.44	0
37.46	0
37.48	0
37.5	0
37.52	0
37.54	0
37.56	0
37.58	0
37.6	0
37.62	0
37.64	0
37.66	0
37.68	0
37.7	0
37.72	0
37.74	0
37.76	0
37.78	0
37.8	0
37.82	0
37.84	0
37.86	0
37.88	0
37.9	0
37.92	0
37.94	0
37.96	0
37.98	0
38	0
38.02	0
38.04	0
38.06	0
38.08	0
38.1	0
38.12	0
38.14	0
38.16	0
38.18	0
38.2	0
38.22	0
38.24	0
38.26	0
38.28	0
38.3	0
38.32	0
38.34	0
38.36	0
38.38	0
38.4	0
38.42	0
38.44	0
38.46	0
38.48	0
38.5	0
38.52	0
38.54	0
38.56	0
38.58	0
38.6	0
38.62	0
38.64	0
38.66	0
38.68	0
38.7	0
38.72	0
38.74	0
38.76	0
38.78	0
38.8	0
38.82	0
38.84	0
38.86	0
38.88	0
38.9	0
38.92	0
38.94	0
38.96	0
38.98	0
39	0
39.02	0
39.04	0
39.06	0
39.08	0
39.1	0
39.12	0
39.14	0
39.16	0
39.18	0
39.2	0
39.22	0
39.24	0
39.26	0
39.28	0
39.3	0
39.32	0
39.34	0
39.36	0
39.38	0
39.4	0
39.42	0
39.44	0
39.46	0
39.48	0
39.5	0
39.52	0
39.54	0
39.56	0
39.58	0
39.6	0
39.62	0
39.64	0
39.66	0
39.68	0
39.7	0
39.72	0
39.74	0
39.76	0
39.78	0
39.8	0
39.82	0
39.84	0
39.86	0
39.88	0
39.9	0
39.92	0
39.94	0
39.96	0
39.98	0
40	0
40.02	0
40.04	0
40.06	0
40.08	0
40.1	0
40.12	0
40.14	0
40.16	0
40.18	0
40.2	0
40.22	0
40.24	0
40.26	0
40.28	0
40.3	0
40.32	0
40.34	0
40.36	0
40.38	0
40.4	0
40.42	0
40.44	0
40.46	0
40.48	0
40.5	0
40.52	0
40.54	0
40.56	0
40.58	0
40.6	0
40.62	0
40.64	0
40.66	0
40.68	0
40.7	0
40.72	0
40.74	0
40.76	0
40.78	0
40.8	0
40.82	0
40.84	0
40.86	0
40.88	0
40.9	0
40.92	0
40.94	0
40.96	0
40.98	0
41	0
41.02	0
41.04	0
41.06	0
41.08	0
41.1	0
41.12	0
41.14	0
41.16	0
41.18	0
41.2	0
41.22	0
41.24	0
41.26	0
41.28	0
41.3	0
41.32	0
41.34	0
41.36	0
41.38	0
41.4	0
41.42	0
41.44	0
41.46	0
41.48	0
41.5	0
41.52	0
41.54	0
41.56	0
41.58	0
41.6	0
41.62	0
41.64	0
41.66	0
41.68	0
41.7	0
41.72	0
41.74	0
41.76	0
41.78	0
41.8	0
41.82	0
41.84	0
41.86	0
41.88	0
41.9	0
41.92	0
41.94	0
41.96	0
41.98	0
42	0
42.02	0
42.04	0
42.06	0
42.08	0
42.1	0
42.12	0
42.14	0
42.16	0
42.18	0
42.2	0
42.22	0
42.24	0
42.26	0
42.28	0
42.3	0
42.32	0
42.34	0
42.36	0
42.38	0
42.4	0
42.42	0
42.44	0
42.46	0
42.48	0
42.5	0
42.52	0
42.54	0
42.56	0
42.58	0
42.6	0
42.62	0
42.64	0
42.66	0
42.68	0
42.7	0
42.72	0
42.74	0
42.76	0
42.78	0
42.8	0
42.82	0
42.84	0
42.86	0
42.88	0
42.9	0
42.92	0
42.94	0
42.96	0
[truncated: 352 more rows]
