# Supplementary material for: Sorting polymerization in a bichannel metal-organic framework
Source: Nat Commun. 2025 Aug 5;16:6984. doi: 10.1038/s41467-025-62322-8 (PMC12325995; doi:10.1038/s41467-025-62322-8)
Supplement: Supplementary file 3 — Source data [file 41467_2025_62322_MOESM3_ESM.zip › SOURCE_DATA/SF2/atmospheric1_experimentalPXRD.csv]

X	Y
3	900
3.02	832
3.04	825
3.06	780
3.08	830
3.1	801
3.12	894
3.14	835
3.16	818
3.18	833
3.2	832
3.22	820
3.24	827
3.26	832
3.28	819
3.3	830
3.32	812
3.34	854
3.36	825
3.38	845
3.4	828
3.42	794
3.44	821
3.46	856
3.48	803
3.5	816
3.52	857
3.54	881
3.56	837
3.58	866
3.6	823
3.62	819
3.64	879
3.66	870
3.68	859
3.7	882
3.72	897
3.74	899
3.76	893
3.78	892
3.8	921
3.82	907
3.84	916
3.86	962
3.88	986
3.9	953
3.92	991
3.94	989
3.96	1030
3.98	1040
4	976
4.02	1040
4.04	1070
4.06	1080
4.08	1120
4.1	1090
4.12	1120
4.14	1170
4.16	1110
4.18	1150
4.2	1170
4.22	1210
4.24	1190
4.26	1230
4.28	1290
4.3	1250
4.32	1240
4.34	1320
4.36	1300
4.38	1360
4.4	1450
4.42	1410
4.44	1470
4.46	1480
4.48	1590
4.5	1560
4.52	1580
4.54	1660
4.56	1710
4.58	1700
4.6	1770
4.62	1770
4.64	1780
4.66	1900
4.68	1970
4.7	1980
4.72	2090
4.74	2150
4.76	2190
4.78	2270
4.8	2360
4.82	2440
4.84	2490
4.86	2610
4.88	2700
4.9	2770
4.92	2930
4.94	3070
4.96	3220
4.98	3260
5	3410
5.02	3570
5.04	3760
5.06	3910
5.08	4010
5.1	4220
5.12	4410
5.14	4750
5.16	4980
5.18	5240
5.2	5560
5.22	5990
5.24	6250
5.26	6770
5.28	7170
5.3	7700
5.32	8350
5.34	8970
5.36	9620
5.38	10400
5.4	11600
5.42	12600
5.44	13600
5.46	14800
5.48	15100
5.5	14200
5.52	11700
5.54	8720
5.56	6170
5.58	4370
5.6	3270
5.62	2570
5.64	2140
5.66	1760
5.68	1470
5.7	1190
5.72	1070
5.74	1000
5.76	913
5.78	874
5.8	772
5.82	743
5.84	742
5.86	699
5.88	700
5.9	678
5.92	673
5.94	683
5.96	628
5.98	674
6	661
6.02	679
6.04	664
6.06	651
6.08	672
6.1	703
6.12	673
6.14	673
6.16	642
6.18	667
6.2	641
6.22	617
6.24	618
6.26	601
6.28	573
6.3	537
6.32	527
6.34	554
6.36	525
6.38	497
6.4	471
6.42	471
6.44	479
6.46	479
6.48	477
6.5	461
6.52	455
6.54	499
6.56	489
6.58	492
6.6	466
6.62	482
6.64	489
6.66	492
6.68	489
6.7	465
6.72	467
6.74	466
6.76	417
6.78	436
6.8	436
6.82	398
6.84	406
6.86	398
6.88	377
6.9	411
6.92	369
6.94	390
6.96	369
6.98	361
7	376
7.02	368
7.04	367
7.06	371
7.08	337
7.1	323
7.12	367
7.14	339
7.16	348
7.18	328
7.2	363
7.22	354
7.24	335
7.26	327
7.28	338
7.3	294
7.32	323
7.34	341
7.36	329
7.38	306
7.4	305
7.42	361
7.44	307
7.46	313
7.48	305
7.5	312
7.52	329
7.54	315
7.56	293
7.58	321
7.6	294
7.62	304
7.64	289
7.66	319
7.68	300
7.7	311
7.72	295
7.74	303
7.76	293
7.78	323
7.8	306
7.82	291
7.84	301
7.86	293
7.88	316
7.9	298
7.92	291
7.94	291
7.96	296
7.98	285
8	292
8.02	293
8.04	297
8.06	289
8.08	310
8.1	323
8.12	288
8.14	293
8.16	265
8.18	280
8.2	295
8.22	290
8.24	304
8.26	324
8.28	306
8.3	307
8.32	302
8.34	312
8.36	285
8.38	331
8.4	295
8.42	321
8.44	338
8.46	327
8.48	317
8.5	326
8.52	339
8.54	362
8.56	342
8.58	339
8.6	339
8.62	338
8.64	362
8.66	377
8.68	384
8.7	397
8.72	396
8.74	408
8.76	418
8.78	433
8.8	404
8.82	450
8.84	472
8.86	476
8.88	493
8.9	497
8.92	506
8.94	551
8.96	560
8.98	541
9	602
9.02	626
9.04	660
9.06	673
9.08	742
9.1	732
9.12	739
9.14	711
9.16	783
9.18	781
9.2	805
9.22	846
9.24	868
9.26	958
9.28	972
9.3	1010
9.32	1060
9.34	1140
9.36	1240
9.38	1360
9.4	1480
9.42	1650
9.44	1780
9.46	1910
9.48	2140
9.5	2300
9.52	2270
9.54	2180
9.56	1780
9.58	1400
9.6	1070
9.62	806
9.64	657
9.66	608
9.68	520
9.7	487
9.72	427
9.74	413
9.76	430
9.78	362
9.8	375
9.82	333
9.84	353
9.86	312
9.88	335
9.9	307
9.92	299
9.94	317
9.96	343
9.98	307
10	339
10.02	322
10.04	313
10.06	367
10.08	337
10.1	353
10.12	354
10.14	369
10.16	374
10.18	382
10.2	412
10.22	400
10.24	410
10.26	422
10.28	443
10.3	461
10.32	486
10.34	496
10.36	511
10.38	565
10.4	570
10.42	591
10.44	628
10.46	668
10.48	688
10.5	712
10.52	750
10.54	792
10.56	826
10.58	878
10.6	927
10.62	961
10.64	1010
10.66	1150
10.68	1200
10.7	1280
10.72	1410
10.74	1530
10.76	1660
10.78	1820
10.8	1950
10.82	2180
10.84	2320
10.86	2640
10.88	2910
10.9	3230
10.92	3560
10.94	3970
10.96	4440
10.98	4760
11	4800
11.02	4570
11.04	3750
11.06	2890
11.08	2090
11.1	1550
11.12	1190
11.14	985
11.16	810
11.18	725
11.2	554
11.22	517
11.24	439
11.26	398
11.28	375
11.3	354
11.32	295
11.34	309
11.36	300
11.38	279
11.4	285
11.42	294
11.44	267
11.46	241
11.48	268
11.5	258
11.52	259
11.54	240
11.56	243
11.58	241
11.6	241
11.62	221
11.64	240
11.66	230
11.68	250
11.7	223
11.72	233
11.74	227
11.76	241
11.78	213
11.8	222
11.82	243
11.84	232
11.86	232
11.88	209
11.9	222
11.92	241
11.94	243
11.96	207
11.98	239
12	248
12.02	246
12.04	228
12.06	240
12.08	257
12.1	270
12.12	245
12.14	217
12.16	247
12.18	254
12.2	272
12.22	238
12.24	264
12.26	265
12.28	273
12.3	271
12.32	264
12.34	278
12.36	264
12.38	255
12.4	248
12.42	265
12.44	258
12.46	278
12.48	270
12.5	288
12.52	254
12.54	272
12.56	300
12.58	262
12.6	277
12.62	299
12.64	291
12.66	323
12.68	316
12.7	331
12.72	337
12.74	350
12.76	374
12.78	391
12.8	371
12.82	391
12.84	364
12.86	337
12.88	293
12.9	294
12.92	297
12.94	292
12.96	267
12.98	262
13	240
13.02	242
13.04	247
13.06	249
13.08	239
13.1	247
13.12	250
13.14	229
13.16	249
13.18	265
13.2	235
13.22	255
13.24	257
13.26	247
13.28	263
13.3	275
13.32	277
13.34	261
13.36	251
13.38	259
13.4	252
13.42	262
13.44	259
13.46	299
13.48	269
13.5	309
13.52	305
13.54	311
13.56	305
13.58	328
13.6	301
13.62	349
13.64	328
13.66	352
13.68	352
13.7	392
13.72	387
13.74	411
13.76	446
13.78	466
13.8	488
13.82	494
13.84	556
13.86	588
13.88	603
13.9	654
13.92	648
13.94	682
13.96	597
13.98	565
14	494
14.02	438
14.04	394
14.06	339
14.08	319
14.1	285
14.12	274
14.14	304
14.16	272
14.18	259
14.2	223
14.22	256
14.24	253
14.26	228
14.28	241
14.3	221
14.32	226
14.34	235
14.36	213
14.38	211
14.4	227
14.42	246
14.44	231
14.46	236
14.48	224
14.5	267
14.52	230
14.54	252
14.56	245
14.58	258
14.6	219
14.62	230
14.64	220
14.66	227
14.68	230
14.7	223
14.72	237
14.74	236
14.76	223
14.78	228
14.8	221
14.82	215
14.84	217
14.86	210
14.88	237
14.9	238
14.92	240
14.94	224
14.96	238
14.98	228
15	233
15.02	234
15.04	231
15.06	239
15.08	238
15.1	230
15.12	229
15.14	227
15.16	247
15.18	238
15.2	196
15.22	240
15.24	254
15.26	238
15.28	230
15.3	236
15.32	244
15.34	244
15.36	227
15.38	233
15.4	245
15.42	216
15.44	244
15.46	238
15.48	232
15.5	242
15.52	222
15.54	258
15.56	242
15.58	248
15.6	224
15.62	256
15.64	223
15.66	244
15.68	267
15.7	243
15.72	255
15.74	266
15.76	254
15.78	256
15.8	255
15.82	287
15.84	270
15.86	280
15.88	262
15.9	302
15.92	279
15.94	324
15.96	317
15.98	292
16	303
16.02	320
16.04	325
16.06	335
16.08	334
16.1	323
16.12	330
16.14	381
16.16	393
16.18	388
16.2	409
16.22	421
16.24	421
16.26	441
16.28	496
16.3	534
16.32	526
16.34	570
16.36	623
16.38	675
16.4	702
16.42	789
16.44	882
16.46	957
16.48	1040
16.5	1120
16.52	1220
16.54	1360
16.56	1240
16.58	1250
16.6	1160
16.62	1120
16.64	1050
16.66	1060
16.68	1100
16.7	1090
16.72	1210
16.74	1260
16.76	1360
16.78	1490
16.8	1580
16.82	1790
16.84	1880
16.86	2110
16.88	2310
16.9	2280
16.92	2360
16.94	2170
16.96	1990
16.98	1670
17	1420
17.02	1130
17.04	947
17.06	760
17.08	699
17.1	624
17.12	545
17.14	469
17.16	433
17.18	436
17.2	394
17.22	355
17.24	366
17.26	343
17.28	344
17.3	360
17.32	341
17.34	292
17.36	311
17.38	297
17.4	284
17.42	306
17.44	275
17.46	295
17.48	262
17.5	286
17.52	289
17.54	258
17.56	295
17.58	268
17.6	269
17.62	269
17.64	292
17.66	297
17.68	288
17.7	279
17.72	286
17.74	265
17.76	278
17.78	273
17.8	259
17.82	276
17.84	293
17.86	269
17.88	301
17.9	275
17.92	272
17.94	305
17.96	265
17.98	289
18	288
18.02	283
18.04	307
18.06	284
18.08	296
18.1	292
18.12	315
18.14	282
18.16	304
18.18	294
18.2	297
18.22	285
18.24	278
18.26	299
18.28	300
18.3	300
18.32	304
18.34	309
18.36	340
18.38	316
18.4	334
18.42	317
18.44	327
18.46	321
18.48	296
18.5	348
18.52	336
18.54	304
18.56	379
18.58	341
18.6	352
18.62	364
18.64	364
18.66	390
18.68	418
18.7	423
18.72	452
18.74	448
18.76	476
18.78	517
18.8	530
18.82	517
18.84	588
18.86	601
18.88	657
18.9	741
18.92	782
18.94	880
18.96	932
18.98	1030
19	1100
19.02	1290
19.04	1380
19.06	1580
19.08	1760
19.1	1890
19.12	1930
19.14	1890
19.16	1710
19.18	1450
19.2	1250
19.22	1040
19.24	823
19.26	736
19.28	670
19.3	648
19.32	594
19.34	562
19.36	557
19.38	537
19.4	561
19.42	564
19.44	534
19.46	520
19.48	508
19.5	478
19.52	434
19.54	452
19.56	389
19.58	398
19.6	435
19.62	354
19.64	390
19.66	401
19.68	357
19.7	369
19.72	356
19.74	395
19.76	420
19.78	393
19.8	421
19.82	446
19.84	469
19.86	487
19.88	491
19.9	543
19.92	533
19.94	501
19.96	469
19.98	422
20	442
20.02	389
20.04	351
20.06	349
20.08	365
20.1	355
20.12	347
20.14	382
20.16	345
20.18	345
20.2	338
20.22	357
20.24	326
20.26	312
20.28	353
20.3	347
20.32	361
20.34	369
20.36	355
20.38	382
20.4	352
20.42	336
20.44	329
20.46	401
20.48	372
20.5	373
20.52	379
20.54	409
20.56	434
20.58	437
20.6	455
20.62	459
20.64	473
20.66	475
20.68	515
20.7	518
20.72	562
20.74	627
20.76	669
20.78	679
20.8	723
20.82	745
20.84	827
20.86	898
20.88	995
20.9	1030
20.92	1100
20.94	1200
20.96	1230
20.98	1250
21	1170
21.02	1030
21.04	964
21.06	873
21.08	754
21.1	645
21.12	601
21.14	531
21.16	482
21.18	437
21.2	438
21.22	421
21.24	426
21.26	387
21.28	362
21.3	360
21.32	367
21.34	363
21.36	350
21.38	356
21.4	359
21.42	380
21.44	360
21.46	337
21.48	327
21.5	328
21.52	319
21.54	352
21.56	355
21.58	378
21.6	358
21.62	356
21.64	305
21.66	357
21.68	295
21.7	323
21.72	337
21.74	335
21.76	345
21.78	346
21.8	317
21.82	313
21.84	316
21.86	342
21.88	348
21.9	334
21.92	347
21.94	337
21.96	327
21.98	331
22	337
22.02	362
22.04	336
22.06	312
22.08	338
22.1	331
22.12	325
22.14	328
22.16	341
22.18	321
22.2	332
22.22	343
22.24	305
22.26	329
22.28	324
22.3	342
22.32	334
22.34	319
22.36	317
22.38	320
22.4	348
22.42	278
22.44	312
22.46	332
22.48	334
22.5	343
22.52	326
22.54	355
22.56	306
22.58	312
22.6	312
22.62	325
22.64	295
22.66	318
22.68	315
22.7	303
22.72	328
22.74	330
22.76	342
22.78	319
22.8	325
22.82	326
22.84	302
22.86	292
22.88	344
22.9	305
22.92	321
22.94	340
22.96	319
22.98	326
23	298
23.02	342
23.04	323
23.06	312
23.08	300
23.1	317
23.12	323
23.14	298
23.16	320
23.18	321
23.2	316
23.22	304
23.24	306
23.26	311
23.28	316
23.3	323
23.32	315
23.34	327
23.36	314
23.38	344
23.4	337
23.42	317
23.44	304
23.46	322
23.48	334
23.5	331
23.52	313
23.54	303
23.56	325
23.58	314
23.6	354
23.62	361
23.64	357
23.66	388
23.68	344
23.7	403
23.72	376
23.74	388
23.76	415
23.78	404
23.8	388
23.82	366
23.84	374
23.86	326
23.88	331
23.9	354
23.92	340
23.94	360
23.96	355
23.98	351
24	363
24.02	361
24.04	399
24.06	405
24.08	442
24.1	452
24.12	443
24.14	429
24.16	445
24.18	424
24.2	408
24.22	378
24.24	352
24.26	359
24.28	336
24.3	309
24.32	303
24.34	312
24.36	304
24.38	308
24.4	293
24.42	297
24.44	304
24.46	290
24.48	303
24.5	295
24.52	303
24.54	299
24.56	294
24.58	289
24.6	287
24.62	279
24.64	262
24.66	261
24.68	276
24.7	291
24.72	304
24.74	314
24.76	283
24.78	281
24.8	273
24.82	311
24.84	279
24.86	296
24.88	271
24.9	291
24.92	293
24.94	277
24.96	297
24.98	292
25	299
25.02	314
25.04	313
25.06	302
25.08	338
25.1	338
25.12	376
25.14	346
25.16	382
25.18	378
25.2	379
25.22	366
25.24	385
25.26	427
25.28	430
25.3	466
25.32	470
25.34	485
25.36	539
25.38	581
25.4	582
25.42	617
25.44	596
25.46	622
25.48	655
25.5	701
25.52	748
25.54	767
25.56	854
25.58	912
25.6	952
25.62	985
25.64	1010
25.66	977
25.68	950
25.7	847
25.72	710
25.74	635
25.76	584
25.78	490
25.8	445
25.82	409
25.84	395
25.86	341
25.88	319
25.9	293
25.92	307
25.94	291
25.96	279
25.98	261
26	259
26.02	261
26.04	281
26.06	258
26.08	253
26.1	257
26.12	267
26.14	269
26.16	245
26.18	247
26.2	263
26.22	254
26.24	235
26.26	241
26.28	242
26.3	255
26.32	250
26.34	265
26.36	253
26.38	248
26.4	248
26.42	273
26.44	249
26.46	250
26.48	248
26.5	234
26.52	248
26.54	247
26.56	224
26.58	235
26.6	236
26.62	216
26.64	241
26.66	241
26.68	247
26.7	225
26.72	228
26.74	222
26.76	214
26.78	218
26.8	231
26.82	234
26.84	213
26.86	228
26.88	229
26.9	218
26.92	253
26.94	229
26.96	238
26.98	218
27	225
27.02	227
27.04	233
27.06	259
27.08	248
27.1	253
27.12	255
27.14	249
27.16	248
27.18	256
27.2	274
27.22	278
27.24	305
27.26	332
27.28	323
27.3	340
27.32	374
27.34	361
27.36	428
27.38	420
27.4	428
27.42	431
27.44	420
27.46	440
27.48	439
27.5	388
27.52	404
27.54	352
27.56	359
27.58	352
27.6	334
27.62	308
27.64	316
27.66	313
27.68	293
27.7	298
27.72	323
27.74	283
27.76	314
27.78	290
27.8	288
27.82	294
27.84	288
27.86	277
27.88	275
27.9	285
27.92	261
27.94	273
27.96	286
27.98	271
28	299
28.02	314
28.04	309
28.06	337
28.08	312
28.1	349
28.12	325
28.14	321
28.16	334
28.18	293
28.2	322
28.22	300
28.24	321
28.26	287
28.28	293
28.3	300
28.32	299
28.34	357
28.36	332
28.38	375
28.4	395
28.42	401
28.44	447
28.46	450
28.48	477
28.5	537
28.52	559
28.54	571
28.56	540
28.58	540
28.6	461
28.62	452
28.64	408
28.66	356
28.68	309
28.7	308
28.72	254
28.74	261
28.76	237
28.78	244
28.8	230
28.82	223
28.84	226
28.86	225
28.88	233
28.9	192
28.92	221
28.94	222
28.96	202
28.98	190
29	199
29.02	195
29.04	197
29.06	182
29.08	197
29.1	204
29.12	200
29.14	207
29.16	184
29.18	192
29.2	206
29.22	191
29.24	188
29.26	223
29.28	195
29.3	214
29.32	202
29.34	166
29.36	203
29.38	195
29.4	191
29.42	203
29.44	202
29.46	199
29.48	170
29.5	213
29.52	203
29.54	194
29.56	206
29.58	203
29.6	205
29.62	218
29.64	179
29.66	218
29.68	211
29.7	205
29.72	226
29.74	220
29.76	221
29.78	225
29.8	193
29.82	204
29.84	185
29.86	206
29.88	195
29.9	188
29.92	196
29.94	191
29.96	187
29.98	203
30	161
30.02	181
30.04	214
30.06	197
30.08	206
30.1	190
30.12	190
30.14	200
30.16	175
30.18	178
30.2	196
30.22	200
30.24	192
30.26	194
30.28	195
30.3	194
30.32	223
30.34	211
30.36	202
30.38	245
30.4	257
30.42	239
30.44	291
30.46	291
30.48	310
30.5	317
30.52	374
30.54	408
30.56	450
30.58	499
30.6	535
30.62	583
30.64	647
30.66	678
30.68	716
30.7	653
30.72	591
30.74	574
30.76	536
30.78	496
30.8	445
30.82	416
30.84	331
30.86	335
30.88	309
30.9	282
30.92	279
30.94	253
30.96	245
30.98	260
31	231
31.02	223
31.04	217
31.06	225
31.08	189
31.1	192
31.12	167
31.14	205
31.16	188
31.18	163
31.2	181
31.22	163
31.24	176
31.26	200
31.28	175
31.3	171
31.32	165
31.34	156
31.36	152
31.38	178
31.4	175
31.42	169
31.44	145
31.46	165
31.48	168
31.5	142
31.52	171
31.54	162
31.56	164
31.58	164
31.6	167
31.62	173
31.64	184
31.66	180
31.68	159
31.7	167
31.72	171
31.74	150
31.76	179
31.78	160
31.8	153
31.82	181
31.84	169
31.86	148
31.88	154
31.9	182
31.92	153
31.94	153
31.96	156
31.98	165
32	169
32.02	198
32.04	177
32.06	181
32.08	172
32.1	182
32.12	176
32.14	175
32.16	196
32.18	177
32.2	208
32.22	212
32.24	226
32.26	209
32.28	203
32.3	223
32.32	222
32.34	213
32.36	222
32.38	202
32.4	179
32.42	224
32.44	195
32.46	194
32.48	206
32.5	175
32.52	196
32.54	210
32.56	204
32.58	196
32.6	209
32.62	201
32.64	214
32.66	242
32.68	250
32.7	260
32.72	299
32.74	301
32.76	308
32.78	345
32.8	362
32.82	340
32.84	319
32.86	313
32.88	317
32.9	268
32.92	264
32.94	228
32.96	218
32.98	191
33	189
33.02	185
33.04	165
33.06	168
33.08	162
33.1	159
33.12	171
33.14	144
33.16	152
33.18	145
33.2	152
33.22	175
33.24	150
33.26	160
33.28	152
33.3	180
33.32	147
33.34	163
33.36	154
33.38	161
33.4	169
33.42	163
33.44	187
33.46	161
33.48	167
33.5	167
33.52	177
33.54	171
33.56	212
33.58	218
33.6	196
33.62	205
33.64	201
33.66	197
33.68	190
33.7	213
33.72	204
33.74	180
33.76	190
33.78	174
33.8	183
33.82	172
33.84	178
33.86	192
33.88	154
33.9	164
33.92	164
33.94	180
33.96	133
33.98	163
34	143
34.02	168
34.04	183
34.06	187
34.08	194
34.1	195
34.12	213
34.14	224
34.16	231
34.18	244
34.2	248
34.22	218
34.24	242
34.26	219
34.28	242
34.3	220
34.32	228
34.34	198
34.36	189
34.38	192
34.4	178
34.42	163
34.44	167
34.46	154
34.48	168
34.5	177
34.52	160
34.54	169
34.56	145
34.58	156
34.6	140
34.62	153
34.64	159
34.66	166
34.68	162
34.7	162
34.72	146
34.74	169
34.76	168
34.78	175
34.8	172
34.82	170
34.84	212
34.86	191
34.88	186
34.9	181
34.92	197
34.94	183
34.96	181
34.98	182
35	165
35.02	149
35.04	157
35.06	152
35.08	164
35.1	141
35.12	169
35.14	154
35.16	142
35.18	147
35.2	151
35.22	176
35.24	153
35.26	166
35.28	169
35.3	168
35.32	164
35.34	181
35.36	178
35.38	178
35.4	190
35.42	209
35.44	201
35.46	195
35.48	242
35.5	243
35.52	270
35.54	277
35.56	287
35.58	292
35.6	294
35.62	307
35.64	304
35.66	276
35.68	281
35.7	264
35.72	267
35.74	239
35.76	213
35.78	244
35.8	242
35.82	238
35.84	248
35.86	243
35.88	246
35.9	265
35.92	285
35.94	306
35.96	298
35.98	290
36	284
36.02	272
36.04	276
36.06	252
36.08	211
36.1	198
36.12	196
36.14	183
36.16	161
36.18	181
36.2	161
36.22	162
36.24	165
36.26	152
36.28	173
36.3	171
36.32	177
36.34	197
36.36	200
36.38	204
36.4	193
36.42	214
36.44	214
36.46	223
36.48	217
36.5	222
36.52	237
36.54	219
36.56	209
36.58	195
36.6	191
36.62	163
36.64	177
36.66	180
36.68	146
36.7	162
36.72	145
36.74	145
36.76	158
36.78	155
36.8	157
36.82	152
36.84	145
36.86	147
36.88	138
36.9	159
36.92	146
36.94	143
36.96	151
36.98	161
37	155
37.02	170
37.04	141
37.06	174
37.08	177
37.1	184
37.12	204
37.14	233
37.16	238
37.18	258
37.2	291
37.22	312
37.24	337
37.26	395
37.28	361
37.3	367
37.32	373
37.34	342
37.36	303
37.38	307
37.4	294
37.42	264
37.44	215
37.46	217
37.48	183
37.5	188
37.52	173
37.54	163
37.56	137
37.58	153
37.6	146
37.62	154
37.64	132
37.66	142
37.68	153
37.7	148
37.72	145
37.74	130
37.76	134
37.78	132
37.8	158
37.82	124
37.84	152
37.86	139
37.88	156
37.9	146
37.92	156
37.94	140
37.96	166
37.98	156
38	159
38.02	177
38.04	192
38.06	174
38.08	205
38.1	186
38.12	220
38.14	210
38.16	249
38.18	257
38.2	260
38.22	267
38.24	290
38.26	275
38.28	264
38.3	249
38.32	220
38.34	249
38.36	240
38.38	202
38.4	209
38.42	177
38.44	168
38.46	161
38.48	152
38.5	157
38.52	121
38.54	165
38.56	124
38.58	128
38.6	147
38.62	149
38.64	127
38.66	147
38.68	153
38.7	139
38.72	132
38.74	151
38.76	176
38.78	178
38.8	176
38.82	176
38.84	199
38.86	200
38.88	235
38.9	224
38.92	274
38.94	258
38.96	257
38.98	293
39	311
39.02	282
39.04	268
39.06	290
39.08	282
39.1	268
39.12	267
39.14	235
39.16	218
39.18	193
39.2	193
39.22	185
39.24	166
39.26	173
39.28	156
39.3	158
39.32	170
39.34	188
39.36	174
39.38	163
39.4	167
39.42	160
39.44	174
39.46	167
39.48	162
39.5	160
39.52	192
39.54	179
39.56	184
39.58	174
39.6	154
39.62	136
39.64	150
39.66	155
39.68	148
39.7	155
39.72	138
39.74	141
39.76	121
39.78	119
39.8	128
39.82	137
39.84	110
39.86	145
39.88	132
39.9	137
39.92	120
39.94	122
39.96	135
39.98	108
40	139
40.02	139
40.04	147
40.06	146
40.08	117
40.1	111
40.12	139
40.14	127
40.16	151
40.18	154
40.2	140
40.22	141
40.24	145
40.26	161
40.28	159
40.3	170
40.32	158
40.34	160
40.36	161
40.38	181
40.4	166
40.42	172
40.44	165
40.46	175
40.48	169
40.5	179
40.52	176
40.54	158
40.56	174
40.58	193
40.6	197
40.62	204
40.64	193
40.66	220
40.68	232
40.7	243
40.72	249
40.74	244
40.76	247
40.78	234
40.8	251
40.82	236
40.84	218
40.86	204
40.88	220
40.9	187
40.92	173
40.94	169
40.96	160
40.98	165
41	175
41.02	147
41.04	165
41.06	175
41.08	164
41.1	156
41.12	155
41.14	167
41.16	175
41.18	164
41.2	180
41.22	187
41.24	204
41.26	223
41.28	241
41.3	234
41.32	296
41.34	301
41.36	365
41.38	368
41.4	433
41.42	445
41.44	472
41.46	463
41.48	440
41.5	435
41.52	447
41.54	395
41.56	362
41.58	328
41.6	311
41.62	288
41.64	257
41.66	243
41.68	226
41.7	229
41.72	209
41.74	219
41.76	195
41.78	217
41.8	222
41.82	215
41.84	209
41.86	219
41.88	221
41.9	219
41.92	235
41.94	230
41.96	211
41.98	228
42	208
42.02	194
42.04	221
42.06	195
42.08	193
42.1	189
42.12	147
42.14	169
42.16	164
42.18	154
42.2	152
42.22	157
42.24	164
42.26	138
42.28	169
42.3	182
42.32	165
42.34	175
42.36	166
42.38	184
42.4	182
42.42	207
42.44	212
42.46	239
42.48	234
42.5	255
42.52	281
42.54	296
42.56	298
42.58	361
42.6	351
42.62	381
42.64	410
42.66	385
42.68	422
42.7	359
42.72	354
42.74	348
42.76	352
42.78	352
42.8	329
42.82	283
42.84	260
42.86	281
42.88	293
42.9	275
42.92	255
42.94	292
42.96	296
[truncated: 352 more rows]
