# Supplementary material for: Sorting polymerization in a bichannel metal-organic framework
Source: Nat Commun. 2025 Aug 5;16:6984. doi: 10.1038/s41467-025-62322-8 (PMC12325995; doi:10.1038/s41467-025-62322-8)
Supplement: Supplementary file 3 — Source data [file 41467_2025_62322_MOESM3_ESM.zip › SOURCE_DATA/SF2/vacuumsealed1_experimentalPXRD.csv]

X	Y
3	2448.4998
3.02	2450.002
3.04	2499.9993
3.06	2560.9995
3.08	2499.9998
3.1	2612.5005
3.12	2448.5005
3.14	2466.9983
3.16	2488.5005
3.18	2564.0012
3.2	2526.4995
3.22	2589.499
3.24	2500.5
3.26	2576.0007
3.28	2500.4998
3.3	2501.4995
3.32	2383
3.34	2481.9998
3.36	2589.0012
3.38	2527.4998
3.4	2502.4995
3.42	2530.5027
3.44	2646.498
3.46	2486
3.48	2473.9993
3.5	2570.501
3.52	2641.4998
3.54	2528.501
3.56	2658.498
3.58	2540.5005
3.6	2561.4995
3.62	2594.5015
3.64	2675.5005
3.66	2543.4985
3.68	2609.9995
3.7	2551.001
3.72	2658.9998
3.74	2630.5
3.76	2662.4995
3.78	2611.4998
3.8	2597.9998
3.82	2770.4993
3.84	2738.0007
3.86	2667.0022
3.88	2713.4983
3.9	2703.0005
3.92	2790.0002
3.94	2857.999
3.96	2805.501
3.98	2820.5
4	2827.9995
4.02	2901.501
4.04	2838.4995
4.06	2886
4.08	2898.0015
4.1	2925.4973
4.12	2986.5005
4.14	3025.0022
4.16	3009.5005
4.18	3127.498
4.2	3092.0002
4.22	3090.4993
4.24	2999.9998
4.26	3139.5015
4.28	3234.4995
4.3	3241.499
4.32	3279.0012
4.34	3380.9995
4.36	3251.0017
4.38	3459.999
4.4	3444.9993
4.42	3302.4993
4.44	3406.501
4.46	3616.5005
4.48	3647.0007
4.5	3757.9993
4.52	3858.502
4.54	3810.999
4.56	3906.9993
4.58	3892.5032
4.6	4032.499
4.62	4144.5
4.64	4151.9985
4.66	4380.5034
4.68	4442.4995
4.7	4511.9995
4.72	4672.498
4.74	4685.5029
4.76	4810.9985
4.78	5152.5005
4.8	5361.0034
4.82	5420.999
4.84	5512.5005
4.86	5663.499
4.88	5988.501
4.9	6272.999
4.92	6448.0015
4.94	6630.001
4.96	6904.5005
4.98	7109.0005
5	7534.999
5.02	7774.5059
5.04	8142.498
5.06	8586.501
5.08	9009.501
5.1	9607.5039
5.12	10371
5.14	11031.002
5.16	11573
5.18	12303.0029
5.2	13341.5068
5.22	14165.9971
5.24	15311.002
5.26	16624.5039
5.28	17761.0039
5.3	18720.002
5.32	19339.998
5.34	18696.5
5.36	17090.9902
5.38	14592.4932
5.4	11390.4932
5.42	8861.9971
5.44	6970.9937
5.46	5445.4976
5.48	4690.5
5.5	3914.9968
5.52	3277.5007
5.54	3045.4995
5.56	2740.498
5.58	2516.9988
5.6	2391.5
5.62	2272.0012
5.64	2207
5.66	2108.0007
5.68	2103.4983
5.7	2101.001
5.72	1970.498
5.74	1936
5.76	2018.4999
5.78	1921.4996
5.8	1914.001
5.82	1917.5004
5.84	1908.0012
5.86	1829.9977
5.88	1863.9995
5.9	1841.5015
5.92	1782.5002
5.94	1856.0001
5.96	1818.4998
5.98	1799.4979
6	1804.0013
6.02	1895.0006
6.04	1807.9999
6.06	1848.9996
6.08	1839.001
6.1	1857.9977
6.12	1816.5016
6.14	1845.4991
6.16	1801.0006
6.18	1848.5016
6.2	1877.9988
6.22	1880.0005
6.24	1939.4998
6.26	1903.0018
6.28	1855.4973
6.3	1941.5021
6.32	1982.9983
6.34	1880.0012
6.36	1963.4985
6.38	1898.5007
6.4	1920
6.42	2003.9999
6.44	1953
6.46	2040.5004
6.48	2014.9995
6.5	1974.4991
6.52	2033.5009
6.54	1983.9991
6.56	1927.0017
6.58	1818.4998
6.6	1921.4988
6.62	1835.0001
6.64	1803.4993
6.66	1750.4998
6.68	1681.001
6.7	1672.9985
6.72	1582.5012
6.74	1578.9988
6.76	1610.5004
6.78	1550.5009
6.8	1520
6.82	1448.4991
6.84	1389.4996
6.86	1388.5006
6.88	1369
6.9	1369.999
6.92	1309.4998
6.94	1305.0004
6.96	1304.5004
6.98	1267.0009
7	1285.9988
7.02	1268.5004
7.04	1319.9996
7.06	1257.4993
7.08	1248.5009
7.1	1292.5007
7.12	1268.9994
7.14	1196.5004
7.16	1276.0001
7.18	1227.4989
7.2	1223.5001
7.22	1242.5001
7.24	1212.5001
7.26	1258.9999
7.28	1091.0004
7.3	1213.9994
7.32	1284.5012
7.34	1142.4985
7.36	1196.0005
7.38	1195
7.4	1152.4993
7.42	1154.002
7.44	1232.4999
7.46	1180.4998
7.48	1090.4989
7.5	1218.4999
7.52	1202.5001
7.54	1191.5006
7.56	1196.5002
7.58	1177.4996
7.6	1156.5011
7.62	1194.9991
7.64	1194.4999
7.66	1216.4993
7.68	1196
7.7	1115.9999
7.72	1151.0005
7.74	1155.5001
7.76	1208.5004
7.78	1090.4988
7.8	1113.4996
7.82	1123.001
7.84	1213.4998
7.86	1169.0005
7.88	1178
7.9	1187.5004
7.92	1118.9995
7.94	1128.5004
7.96	1184.502
7.98	1187.9973
8	1127.4999
8.02	1197.5011
8.04	1248.9996
8.06	1223.9994
8.08	1252.5011
8.1	1202.9995
8.12	1209.5004
8.14	1268.9996
8.16	1284.9995
8.18	1319.5015
8.2	1260.9994
8.22	1352.9995
8.24	1338.4999
8.26	1338.5011
8.28	1356.9987
8.3	1377.0009
8.32	1355.4994
8.34	1400.0004
8.36	1396.0001
8.38	1473
8.4	1513.4998
8.42	1531.5006
8.44	1545.5001
8.46	1570.4993
8.48	1611.0004
8.5	1611.4999
8.52	1698
8.54	1660.5006
8.56	1843.4996
8.58	1804.5004
8.6	1872.5007
8.62	1958.5015
8.64	1925.999
8.66	1978.4989
8.68	2078.5007
8.7	2189.5005
8.72	2294.5
8.74	2338.5007
8.76	2436.4993
8.78	2454.5024
8.8	2698.499
8.82	2838.9998
8.84	2996.502
8.86	3147.0002
8.88	3330.9988
8.9	3497.9998
8.92	3690.5015
8.94	3749.499
8.96	4006.0022
8.98	4456
9	4647
9.02	5100.5024
9.04	5434.502
9.06	5853.499
9.08	6327.5024
9.1	6997.0029
9.12	7431.5015
9.14	8034.001
9.16	9029
9.18	9799.5039
9.2	10261.5
9.22	10646.5
9.24	10511.498
9.26	10545.501
9.28	9689.4961
9.3	8443.998
9.32	7298.4946
9.34	6008.5
9.36	5050.999
9.38	4220.9985
9.4	3586.4978
9.42	3088.4993
9.44	2710.4985
9.46	2323.0017
9.48	2173.9983
9.5	1885.9999
9.52	1770.4984
9.54	1668.0009
9.56	1575.4985
9.58	1522.5009
9.6	1417.4999
9.62	1445.0004
9.64	1426.9994
9.66	1374.9996
9.68	1447.4994
9.7	1370.5015
9.72	1414.9988
9.74	1406.0001
9.76	1360.5007
9.78	1361.9996
9.8	1444.4989
9.82	1434.4999
9.84	1394.0012
9.86	1529.0005
9.88	1515.0004
9.9	1554.9983
9.92	1512.5015
9.94	1671.0005
9.96	1701.5022
9.98	1759.9973
10	1728.9996
10.02	1840.0005
10.04	1779.4988
10.06	1960.0015
10.08	1954.9996
10.1	2029.0009
10.12	2145.0002
10.14	2268.999
10.16	2251.0017
10.18	2455
10.2	2480.001
10.22	2714.4993
10.24	2773.4998
10.26	2825.4995
10.28	3077.5027
10.3	3322.9995
10.32	3437.5005
10.34	3645.0012
10.36	3914.4993
10.38	4200.5015
10.4	4674.5024
10.42	4957.4985
10.44	5294.5044
10.46	5836.499
10.48	6258.0005
10.5	6985.5024
10.52	7321.0029
10.54	8050.9956
10.56	8558.5029
10.58	9205.0029
10.6	9761.5039
10.62	10436.0029
10.64	11169.001
10.66	11822.001
10.68	11934.502
10.7	11822.9971
10.72	11032.4971
10.74	9885.4961
10.76	8316.4932
10.78	6680.5005
10.8	5355.4966
10.82	4221.4961
10.84	3383.9993
10.86	2747.9988
10.88	2340.999
10.9	1995.4998
10.92	1729.9982
10.94	1487.5002
10.96	1350.9994
10.98	1295.9994
11	1142.001
11.02	1081.9987
11.04	1007.001
11.06	1042.9999
11.08	1005.4994
11.1	964.0012
11.12	943.4984
11.14	899.9995
11.16	858.0002
11.18	842.0012
11.2	838.9993
11.22	895.5009
11.24	866.9998
11.26	863.9991
11.28	862.9987
11.3	766.5012
11.32	756.0007
11.34	762.4994
11.36	813.4993
11.38	816.5012
11.4	847.9997
11.42	784.9995
11.44	774.4991
11.46	784.0018
11.48	871.4989
11.5	788.0009
11.52	771.4989
11.54	684.5002
11.56	764.5009
11.58	780.4998
11.6	778.4999
11.62	756.4994
11.64	780.0007
11.66	754.9993
11.68	806.0007
11.7	791.999
11.72	755.0005
11.74	806.5007
11.76	731.0002
11.78	775.999
11.8	735.0005
11.82	765.4988
11.84	735.0009
11.86	747.5009
11.88	788.9997
11.9	787
11.92	769.9995
11.94	801.0002
11.96	794.9998
11.98	769.0002
12	742.4994
12.02	818.001
12.04	806.4993
12.06	724.9993
12.08	688.5006
12.1	743.5002
12.12	784.5004
12.14	714.9987
12.16	719.5006
12.18	776.4998
12.2	662.5002
12.22	717.0009
12.24	755.4998
12.26	718.4993
12.28	724
12.3	736.5009
12.32	686.4998
12.34	695.5002
12.36	777.4989
12.38	748.0015
12.4	769.4989
12.42	739.4998
12.44	769.0009
12.46	750.5001
12.48	788.4998
12.5	694.5002
12.52	739.9993
12.54	766.5012
12.56	817.9988
12.58	745.0007
12.6	770.9997
12.62	659.9998
12.64	757.0003
12.66	777.4994
12.68	728.4999
12.7	761.0007
12.72	706.4996
12.74	741.9998
12.76	766.4998
12.78	755.0007
12.8	726.4994
12.82	741.0003
12.84	693.0002
12.86	794.9995
12.88	746.0005
12.9	742.5007
12.92	783.4993
12.94	749.5002
12.96	771.9997
12.98	750.0003
13	740
13.02	786.9998
13.04	687.9998
13.06	790.4996
13.08	751.5007
13.1	779.9995
13.12	734.4999
13.14	719.0002
13.16	729.9998
13.18	717.0003
13.2	756
13.22	707.0009
13.24	758.9993
13.26	747.4996
13.28	692.9998
13.3	802.5006
13.32	715.999
13.34	805.0009
13.36	655.0003
13.38	720.5004
13.4	731.4989
13.42	630.5004
13.44	727.9998
13.46	762
13.48	723.5002
13.5	723.5002
13.52	728
13.54	676.4989
13.56	723.5001
13.58	765.5011
13.6	728.9991
13.62	658.9997
13.64	751.5002
13.66	708.5002
13.68	669.4994
13.7	772.5004
13.72	728.4999
13.74	746.0007
13.76	728.5001
13.78	666.4996
13.8	694.9998
13.82	690
13.84	778.5006
13.86	719.4996
13.88	724.0002
13.9	720.5001
13.92	687.5002
13.94	750.4994
13.96	744.5004
13.98	678.9997
14	678.5006
14.02	711.4991
14.04	684.4999
14.06	766.0007
14.08	679.5004
14.1	726.5001
14.12	731.9987
14.14	745.5004
14.16	744
14.18	761
14.2	686.5001
14.22	650.9988
14.24	691.0012
14.26	667.4998
14.28	670.4998
14.3	642
14.32	705.5007
14.34	662.9988
14.36	681.5011
14.38	621.4998
14.4	663.5014
14.42	674.4991
14.44	646.9998
14.46	660.9997
14.48	701
14.5	623.4996
14.52	698.0009
14.54	708.9995
14.56	678.5002
14.58	680.4996
14.6	633.4998
14.62	692.0007
14.64	674
14.66	687.0002
14.68	678.9997
14.7	704.4994
14.72	679.0009
14.74	722.0002
14.76	660.4996
14.78	709.5002
14.8	700.0002
14.82	679.4993
14.84	690.5006
14.86	665.0003
14.88	679.4996
14.9	702.5002
14.92	748.9998
14.94	625.4993
14.96	693.5004
14.98	722.9998
15	684.5002
15.02	667.5002
15.04	653.4998
15.06	680.5001
15.08	694.4996
15.1	701.0005
15.12	657
15.14	621.5002
15.16	723.5002
15.18	670.9991
15.2	688.5001
15.22	697.4996
15.24	694.001
15.26	725.4996
15.28	664.0002
15.3	669.9995
15.32	722.4996
15.34	730.5011
15.36	729.0003
15.38	698.9988
15.4	721.0013
15.42	719.999
15.44	753.0009
15.46	710.5001
15.48	764.9991
15.5	723.4999
15.52	847.0012
15.54	870.4998
15.56	812.4994
15.58	822.5001
15.6	922.9998
15.62	888.001
15.64	942.9988
15.66	984.5001
15.68	996.5007
15.7	1047.001
15.72	1035.9994
15.74	1176.0006
15.76	1223.0005
15.78	1259.9999
15.8	1429.4985
15.82	1415.0015
15.84	1538.0009
15.86	1540.4998
15.88	1586.9994
15.9	1737.9996
15.92	1813.0004
15.94	1789.0013
15.96	2021.4998
15.98	2067.0012
16	2289.9993
16.02	2436.5022
16.04	2622.9988
16.06	2683.001
16.08	2566.9983
16.1	2619.5024
16.12	2542.9961
16.14	2389.5007
16.16	2145.4995
16.18	1953.4998
16.2	1692.4991
16.22	1489.4988
16.24	1417.5002
16.26	1249.0005
16.28	1228.9995
16.3	1113.5002
16.32	1048.4993
16.34	1066.5006
16.36	976.9995
16.38	960.999
16.4	851.5014
16.42	896.4998
16.44	872.9997
16.46	846.5001
16.48	890
16.5	874.4998
16.52	837.4999
16.54	778.5006
16.56	783.9997
16.58	762.4994
16.6	758.0005
16.62	696.4993
16.64	691.5006
16.66	721.5004
16.68	735.9997
16.7	755.5006
16.72	706.9988
16.74	662.9998
16.76	711.5012
16.78	698.9991
16.8	720.9997
16.82	744.0009
16.84	698.9995
16.86	722.5001
16.88	693
16.9	711.0002
16.92	665.5009
16.94	751.9993
16.96	780.4998
16.98	753.5006
17	776.9998
17.02	749
17.04	716.4993
17.06	868.5007
17.08	800.9988
17.1	841.0007
17.12	814
17.14	787.0005
17.16	845.5002
17.18	857.4989
17.2	800.0003
17.22	808.4994
17.24	783.0007
17.26	786.5004
17.28	781.9993
17.3	802.5002
17.32	792.4999
17.34	804.4994
17.36	779.001
17.38	840.5004
17.4	788.4996
17.42	803.0002
17.44	799.5001
17.46	743.4996
17.48	798.0009
17.5	823.9995
17.52	833.4999
17.54	796.4999
17.56	799.4989
17.58	745.5006
17.6	868.5019
17.62	829.9987
17.64	832.9995
17.66	869.4998
17.68	854.0007
17.7	919.9995
17.72	896.0009
17.74	939.4998
17.76	846.0009
17.78	937.9991
17.8	933.4994
17.82	964.5011
17.84	979.9998
17.86	994.5014
17.88	944.4981
17.9	900.9997
17.92	922.0003
17.94	1010.9997
17.96	968.0002
17.98	974.5006
18	1033.4989
18.02	993.0015
18.04	1000.4996
18.06	1063.4998
18.08	1087.001
18.1	1075.4999
18.12	1104.9991
18.14	1034.9999
18.16	1173.5004
18.18	1128.4999
18.2	1215.9996
18.22	1298.001
18.24	1375.0004
18.26	1320.9999
18.28	1466.9999
18.3	1540.9999
18.32	1555.5017
18.34	1768.4985
18.36	1773.001
18.38	1998.5001
18.4	2033.0018
18.42	2270.0002
18.44	2437.9983
18.46	2482.0024
18.48	2750.9993
18.5	2681.5005
18.52	2924.5
18.54	3172.5027
18.56	3174.9988
18.58	3179.9985
18.6	3093.0002
18.62	3020.4995
18.64	2909
18.66	2640.4998
18.68	2435.9993
18.7	2206.4995
18.72	2020.4998
18.74	1902.4988
18.76	1723.0017
18.78	1608.999
18.8	1550.9991
18.82	1488.0015
18.84	1434.4988
18.86	1406.4996
18.88	1373.9999
18.9	1245.4999
18.92	1167.5001
18.94	1128.5001
18.96	1134
18.98	1051.4999
19	1100.4994
19.02	1125.0005
19.04	1041.0005
19.06	1087.9995
19.08	1030.9991
19.1	1088.0001
19.12	1179.5004
19.14	1027.4999
19.16	1112.0013
19.18	1214.9988
19.2	1093.0006
19.22	1160.4993
19.24	1182.0001
19.26	1168.9999
19.28	1100.0009
19.3	1199.5001
19.32	1227.9991
19.34	1260.0004
19.36	1220.9995
19.38	1194.5004
19.4	1220.5006
19.42	1158.4985
19.44	1177
19.46	1180.5012
19.48	1085.9996
19.5	1064.9999
19.52	1000.4994
19.54	1058.5016
19.56	1070.4989
19.58	960.4999
19.6	995.4998
19.62	1045.0004
19.64	1034.9994
19.66	1019.0003
19.68	1143.0001
19.7	1066.5001
19.72	1060.999
19.74	999.5001
19.76	952.0002
19.78	968.5002
19.8	1085
19.82	986.5004
19.84	1035.4994
19.86	1021.5006
19.88	962.5007
19.9	1006.4988
19.92	1020.0013
19.94	1037.4996
19.96	977.999
19.98	955.9998
20	1031.5012
20.02	1038.4994
20.04	1011
20.06	1022.4999
20.08	1064.9996
20.1	1096.0009
20.12	1107.4991
20.14	1052.5002
20.16	1039
20.18	938.4996
20.2	1063.0004
20.22	965.4996
20.24	992.5004
20.26	990.9993
20.28	974.5018
20.3	956.9991
20.32	911.0002
20.34	940.9993
20.36	966.9998
20.38	945.5004
20.4	904.0002
20.42	885.9998
20.44	873.5001
20.46	930.4994
20.48	823.0002
20.5	913.0012
20.52	882.9985
20.54	877.5006
20.56	914.5001
20.58	805.4994
20.6	785.0002
20.62	847.5004
20.64	789.0005
20.66	765.4993
20.68	768.5006
20.7	799.9997
20.72	780.9991
20.74	777.001
20.76	759.9993
20.78	745.9993
20.8	784.5009
20.82	753
20.84	752.999
20.86	746.5012
20.88	807.9995
20.9	728.0003
20.92	795.0003
20.94	831.0003
20.96	809.4996
20.98	843.4993
21	779.5001
21.02	818.4999
21.04	734.5007
21.06	826.9995
21.08	788.9998
21.1	779.4996
21.12	821.0003
21.14	787.001
21.16	859.4996
21.18	803.0002
21.2	755.4991
21.22	763.001
21.24	826.5006
21.26	793.9985
21.28	830.0012
21.3	789.9985
21.32	735.5014
21.34	820.9993
21.36	864.5001
21.38	815.001
21.4	892.999
21.42	890.0005
21.44	868.5001
21.46	873.0002
21.48	832.9997
21.5	845.5001
21.52	879.4996
21.54	873.0003
21.56	878.4988
21.58	771.0005
21.6	868.0005
21.62	861.4998
21.64	784.5001
21.66	807.9998
21.68	757.0002
21.7	806.5004
21.72	747.9991
21.74	736.4999
21.76	742.0009
21.78	746.0005
21.8	758.4996
21.82	800.9993
21.84	872.0007
21.86	732.4993
21.88	821.0007
21.9	805.4991
21.92	782.5004
21.94	776.5002
21.96	824.0007
21.98	747.4991
22	769.9991
22.02	771.0007
22.04	793.001
22.06	787.4991
22.08	697.0015
22.1	777.4991
22.12	769.4996
22.14	764.9998
22.16	858.4999
22.18	771.5011
22.2	814.9993
22.22	786.9998
22.24	796.4996
22.26	724.5004
22.28	787.0003
22.3	756.4999
22.32	735.4999
22.34	828.5001
22.36	763.4998
22.38	759.4996
22.4	806.0007
22.42	769.9995
22.44	740.5009
22.46	753.999
22.48	802.0007
22.5	744.0002
22.52	741.4996
22.54	789.5007
22.56	759.4994
22.58	749.4999
22.6	699.5001
22.62	678.9998
22.64	811.4993
22.66	722.5004
22.68	754.5004
22.7	760.4994
22.72	785.5016
22.74	766.9984
22.76	781.0009
22.78	844.4998
22.8	804.0002
22.82	790.0003
22.84	843.9988
22.86	823.0009
22.88	746.9997
22.9	829
22.92	816.4998
22.94	833.0007
22.96	848.9997
22.98	841.4998
23	909.0005
23.02	849
23.04	796.999
23.06	911.0009
23.08	876.5001
23.1	860.0002
23.12	832.0003
23.14	908.9997
23.16	909.5002
23.18	930.4996
23.2	947.0005
23.22	951.9993
23.24	968.0013
23.26	974.999
23.28	1035.5002
23.3	958.9993
23.32	1061.9999
23.34	1078.5002
23.36	1042.4999
23.38	1009.5012
23.4	997.4991
23.42	1122.5007
23.44	1117.0006
23.46	1131.4998
23.48	1015.4989
23.5	1022.4999
23.52	1011.0009
23.54	1050.4988
23.56	927.5009
23.58	989.4996
23.6	949.0007
23.62	959.4998
23.64	924.001
23.66	973.9985
23.68	938.4996
23.7	984.0009
23.72	889.4996
23.74	992.4999
23.76	914.5004
23.78	873.9997
23.8	933.0005
23.82	947.9997
23.84	925.9998
23.86	1005.0002
23.88	854.5006
23.9	952.4996
23.92	925.4999
23.94	826.4991
23.96	903.5011
23.98	837.9998
24	844.9995
24.02	805.5001
24.04	837.9993
24.06	737.0012
24.08	806.9997
24.1	847.4998
24.12	728.4994
24.14	772.001
24.16	678.0002
24.18	763.999
24.2	784.5002
24.22	775.0002
24.24	730.9997
24.26	815.9998
24.28	719.0012
24.3	749.9993
24.32	707.5004
24.34	809.9998
24.36	772.4998
24.38	810.9995
24.4	733.5002
24.42	739.9997
24.44	677.5002
24.46	795.0005
24.48	793.9997
24.5	788.4999
24.52	699.5004
24.54	801.9998
24.56	846.5001
24.58	790.5004
24.6	788.9993
24.62	824.5011
24.64	855.9995
24.66	858
24.68	779.4998
24.7	841.4998
24.72	776.999
24.74	747.0013
24.76	766.0003
24.78	822.9995
24.8	742.5007
24.82	778.4993
24.84	711.4999
24.86	727.0005
24.88	722.4998
24.9	716.4991
24.92	638.9995
24.94	700.0005
24.96	667.0009
24.98	685.9993
25	663.5001
25.02	637.5004
25.04	618.9997
25.06	660.9998
25.08	641.4993
25.1	612.0003
25.12	634.0005
25.14	659.4998
25.16	638.5006
25.18	684.9998
25.2	600.9998
25.22	589
25.24	627.4998
25.26	628.5002
25.28	663.5002
25.3	612.4996
25.32	570.001
25.34	606.9995
25.36	602.9998
25.38	621.0007
25.4	614.9987
25.42	537.9995
25.44	592.0009
25.46	616.0005
25.48	606.4994
25.5	611.5002
25.52	572.5002
25.54	599.9998
25.56	629.9998
25.58	619.0002
25.6	605.9993
25.62	604.0009
25.64	609.9991
25.66	532.0005
25.68	572.4999
25.7	577.9998
25.72	551.5001
25.74	518.4994
25.76	564.0007
25.78	545.5001
25.8	578.5001
25.82	547.4999
25.84	586.4999
25.86	563.5004
25.88	538.9993
25.9	538
25.92	573
25.94	603.0003
25.96	513.5002
25.98	536.0002
26	555.4994
26.02	521.0005
26.04	535.9997
26.06	564.5002
26.08	578
26.1	554.4999
26.12	551.4993
26.14	594.5004
26.16	544.4998
26.18	543.0005
26.2	504
26.22	605.4993
26.24	571.5004
26.26	542
26.28	555.9997
26.3	590.0003
26.32	587.9998
26.34	591.0003
26.36	573.0003
26.38	590.9997
26.4	575.5001
26.42	587.4999
26.44	567.4994
26.46	583.5011
26.48	572.4993
26.5	661.0005
26.52	618.4999
26.54	626.4998
26.56	663.5007
26.58	637.4991
26.6	638.0007
26.62	661.4994
26.64	610.001
26.66	604.9997
26.68	650.4996
26.7	615.9998
26.72	592
26.74	621
26.76	654.5002
26.78	628.9997
26.8	657.5009
26.82	723.9998
26.84	761.4999
26.86	648.0002
26.88	708.5002
26.9	747.4993
26.92	750.5007
26.94	818.4991
26.96	766.0012
26.98	780.4996
27	767.9998
27.02	761
27.04	780.5001
27.06	699.4986
27.08	710.5007
27.1	755
27.12	719.0002
27.14	695.0003
27.16	696.9995
27.18	691.4999
27.2	618
27.22	567.4996
27.24	626
27.26	604.5012
27.28	662.9995
27.3	579.9997
27.32	625.0003
27.34	557.0003
27.36	610.4999
27.38	628.4998
27.4	571.9998
27.42	553.5006
27.44	623.9997
27.46	562.4999
27.48	594.4994
27.5	591.5004
27.52	586.4994
27.54	624.5006
27.56	513.5001
27.58	563.4996
27.6	568
27.62	579.5007
27.64	593.9998
27.66	623.4998
27.68	637.5001
27.7	613.0003
27.72	587.4991
27.74	603.5007
27.76	616.4998
27.78	610.5004
27.8	572.9998
27.82	586.5002
27.84	554.4993
27.86	597.5002
27.88	570
27.9	573.4999
27.92	578
27.94	606.4998
27.96	604.0003
27.98	575
28	616.9997
28.02	595.5002
28.04	510.9993
28.06	552.0007
28.08	579.4994
28.1	519.0002
28.12	629
28.14	508.4996
28.16	516.5004
28.18	563.4999
28.2	588.5002
28.22	509.5001
28.24	570.9998
28.26	565.5001
28.28	585.0002
28.3	615.4996
28.32	557.5009
28.34	546.9993
28.36	526.9998
28.38	547.5007
28.4	603.0002
28.42	585.4998
28.44	507.4996
28.46	571.0005
28.48	589.4993
28.5	562.0003
28.52	576.5004
28.54	618.4999
28.56	603.4998
28.58	608.4998
28.6	546.9997
28.62	537.5009
28.64	578.9995
28.66	623.0002
28.68	622.9991
28.7	518.5012
28.72	596.4998
28.74	585.4991
28.76	547.5001
28.78	535.5006
28.8	596.5002
28.82	548.4994
28.84	591.5001
28.86	558.5001
28.88	625.9998
28.9	567.5002
28.92	555
28.94	560.4999
28.96	581.4998
28.98	595.5002
29	586.0003
29.02	580.5006
29.04	575.9998
29.06	512.4994
29.08	567.4998
29.1	594.0003
29.12	624
29.14	580.9997
29.16	545.5006
29.18	652
29.2	581
29.22	638.9997
29.24	624
29.26	613.0002
29.28	605.0002
29.3	599.9997
29.32	561.0003
29.34	597.5001
29.36	641.5006
29.38	610.9997
29.4	633.9991
29.42	535.0005
29.44	626.4996
29.46	559.5004
29.48	534.4999
29.5	579.5002
29.52	605.4994
29.54	618.5002
29.56	537
29.58	637.4999
29.6	608.4998
29.62	581
29.64	587.4999
29.66	505.5006
29.68	562.9998
29.7	631
29.72	547.4994
29.74	533.0002
29.76	551.4998
29.78	538.0002
29.8	540.0009
29.82	533.4993
29.84	509.5004
29.86	568.9995
29.88	520.9997
29.9	566.5007
29.92	544.4998
29.94	555.5001
29.96	543.9998
29.98	532.5006
30	596.4996
30.02	513.9991
30.04	485.0015
30.06	562.5001
30.08	553.9993
30.1	518.9998
30.12	533.5004
30.14	562.9998
30.16	540.4996
30.18	511.0008
30.2	589.4994
30.22	547.5001
30.24	520.9997
30.26	521.0002
30.28	500
30.3	471
30.32	493
30.34	514.5002
30.36	468
30.38	452.4998
30.4	451.4998
30.42	463
30.44	443.4998
30.46	445.0007
30.48	448
30.5	399.5001
30.52	480.9997
30.54	456.9997
30.56	452.0005
30.58	412.9997
30.6	428.5001
30.62	421.0002
30.64	419.5002
30.66	475.4994
30.68	372.9998
30.7	423.0002
30.72	380.0003
30.74	419.5001
30.76	432.9998
30.78	392.9997
30.8	433.4998
30.82	381.4999
30.84	401.5006
30.86	430.4996
30.88	362.5004
30.9	426.0003
30.92	355.4998
30.94	390.9998
30.96	334.9998
30.98	401.4998
31	368.5001
31.02	372.0007
31.04	378.4998
31.06	360
31.08	396.5001
31.1	338.9997
31.12	330.5002
31.14	350.5002
31.16	337.5004
31.18	382.4991
31.2	341.5001
31.22	391.4998
31.24	348.0002
31.26	374
31.28	345.0002
31.3	373.9995
31.32	347.0005
31.34	379.5001
31.36	345.9997
31.38	371.5001
31.4	367.5001
31.42	311.5006
31.44	392.9993
31.46	362.4996
31.48	340.5002
31.5	371.0002
31.52	366.0005
31.54	378.4996
31.56	357.5002
31.58	372.9998
31.6	352
31.62	381.4998
31.64	355
31.66	356.0002
31.68	370.9997
31.7	418.0003
31.72	400.4999
31.74	327.5006
31.76	380.9997
31.78	401.4999
31.8	400.9998
31.82	420.5002
31.84	418.9995
31.86	378.5006
31.88	403.9997
31.9	371.4998
31.92	437.5001
31.94	412.0002
31.96	385.4999
31.98	355.0007
32	437.9993
32.02	436.0002
32.04	389.0002
32.06	396.0003
32.08	401.4998
32.1	355.9998
32.12	390.5002
32.14	347.9998
32.16	412.9997
32.18	373.5002
32.2	373.9995
32.22	382.5004
32.24	386.4999
32.26	361.4998
32.28	384.5002
32.3	369
32.32	406.5007
32.34	380.4993
32.36	360.5002
32.38	384.9998
32.4	385.5002
32.42	380
32.44	390.9997
32.46	396.5006
32.48	401
32.5	442.4999
32.52	420.4998
32.54	391.9998
32.56	401.5004
32.58	401.9993
32.6	426.4999
32.62	346
32.64	373.0005
32.66	352.4999
32.68	369.5001
32.7	365.0003
32.72	336.9992
32.74	355.5004
32.76	354.0002
32.78	338.4991
32.8	326
32.82	347.0005
32.84	305.9997
32.86	351.5002
32.88	334.4999
32.9	366.5006
32.92	315.4996
32.94	325.0003
32.96	377.9997
32.98	352.4998
33	302.5004
33.02	293.0005
33.04	304.9997
33.06	332.4994
33.08	301.5009
33.1	370.9993
33.12	339.0003
33.14	326.9998
33.16	326
33.18	336.9997
33.2	331.0007
33.22	383
33.24	346.4996
33.26	356.9998
33.28	365.4999
33.3	370.5001
33.32	313.5004
33.34	416.4999
33.36	339.4994
33.38	358.0007
33.4	395.5001
33.42	335.4998
33.44	316.4999
33.46	372.5001
33.48	344.4998
33.5	344.0003
33.52	367
33.54	377.5002
33.56	371.9995
33.58	309.4998
33.6	384.0003
33.62	409.0002
33.64	364.5001
33.66	319.9998
33.68	408
33.7	399.0002
33.72	412.5001
33.74	378.5001
33.76	404.9998
33.78	431.4999
33.8	402.5002
33.82	384.4999
33.84	425
33.86	383
33.88	398.9998
33.9	409
33.92	441.5002
33.94	417
33.96	377.9997
33.98	376.4999
34	409.5002
34.02	379.5001
34.04	407.9997
34.06	370.5007
34.08	391.4991
34.1	341.0003
34.12	323.9997
34.14	315.4998
34.16	319.5006
34.18	329.9997
34.2	333.4999
34.22	350.0003
34.24	310.4999
34.26	340.0002
34.28	338.4994
34.3	323
34.32	331.0005
34.34	362.5002
34.36	359.9997
34.38	312
34.4	361.4999
34.42	368.5001
34.44	305.5002
34.46	329.0002
34.48	338.9997
34.5	297.4998
34.52	326.4999
34.54	345.0005
34.56	371.4999
34.58	363.4999
34.6	329.0003
34.62	357.5001
34.64	406.0007
34.66	398.9987
34.68	392.5006
34.7	399.9995
34.72	406.5002
34.74	457.5001
34.76	400.5002
34.78	416.4994
34.8	466.4998
34.82	434.5004
34.84	456
34.86	422.9998
34.88	434.5006
34.9	418.4999
34.92	450.0002
34.94	484.0002
34.96	450.9992
34.98	507.5007
35	447.4999
35.02	455.9993
35.04	448.0005
35.06	465.9997
35.08	446.0003
35.1	443.5006
35.12	490.9995
35.14	454.9998
35.16	476.0007
35.18	509.9998
35.2	477.4994
35.22	420
35.24	468.5001
35.26	477.5002
35.28	504.0002
35.3	539.9993
35.32	447.0002
35.34	505.5006
35.36	486.9997
35.38	552.5002
35.4	498.4998
35.42	513.5001
35.44	495.9998
35.46	516.5001
35.48	530.4999
35.5	492.5002
35.52	520.5002
35.54	519.4994
35.56	495.9997
35.58	453.5002
35.6	530.5006
35.62	457.4999
35.64	482.0002
35.66	498.4998
35.68	506.4996
35.7	484.5004
35.72	457.0003
35.74	496.9997
35.76	472.5001
35.78	504.4994
35.8	460.9998
35.82	461.5009
35.84	439.999
35.86	503.0002
35.88	442.9998
35.9	417.5004
35.92	488.9998
35.94	412.4998
35.96	444.5004
35.98	420.4998
36	471.0003
36.02	489.4994
36.04	425.0007
36.06	433.0002
36.08	430.9995
36.1	434.9998
36.12	394.5004
36.14	391.0002
36.16	446.5002
36.18	422.999
36.2	462.5006
36.22	431.9998
36.24	432.4999
36.26	435.0003
36.28	444.9992
36.3	444.0005
36.32	412.0003
36.34	432.5002
36.36	413
36.38	447.999
36.4	453.0003
36.42	387
36.44	478.5004
36.46	462.9998
36.48	467
36.5	453.5007
36.52	451.4993
36.54	466.5001
36.56	480.0005
36.58	465
36.6	435.9995
36.62	488.0005
36.64	419.9995
36.66	477.9998
36.68	424.5001
36.7	477.4996
36.72	429.5011
36.74	490.4999
36.76	435.0002
36.78	468.4993
36.8	497.5004
36.82	478.4994
36.84	531.5001
36.86	490.5009
36.88	491.4994
36.9	497
36.92	604.9998
36.94	502.4999
36.96	528.9997
36.98	516.0005
37	513.5001
37.02	510
37.04	492.9998
37.06	536.0002
37.08	514.0003
37.1	489.9993
37.12	518.9998
37.14	544.5001
37.16	480.0003
37.18	506.0002
37.2	523.9998
37.22	523
37.24	546.0007
37.26	502.9987
37.28	504.5004
37.3	542.0002
37.32	564.4998
37.34	512.5006
37.36	572.4993
37.38	525.5007
37.4	586.9995
37.42	587.5001
37.44	604
37.46	546.9995
37.48	560.5012
37.5	619.4999
37.52	648
37.54	626
37.56	592.9998
37.58	597.4994
37.6	579.5009
37.62	589.4993
37.64	561.5001
37.66	580.4996
37.68	573.0003
37.7	550.0002
37.72	583.5001
37.74	536
37.76	541.4996
37.78	512.0002
37.8	518.5001
37.82	494.5004
37.84	515.5004
37.86	544.9991
37.88	540.4999
37.9	532.0003
37.92	527.4998
37.94	557.0002
37.96	596.9997
37.98	548.0005
38	554.4999
38.02	536.9997
38.04	523.4994
38.06	597.5004
38.08	568.0002
38.1	512.5002
38.12	548.9993
38.14	527.0002
38.16	576.5011
38.18	495.4994
38.2	569.5001
38.22	542.4998
38.24	545.0005
38.26	517.9991
38.28	512.0002
38.3	487.9995
38.32	517.5007
38.34	513.9998
38.36	569.9997
38.38	457
38.4	496.5004
38.42	494.5002
38.44	476.4998
38.46	515.4996
38.48	516.5007
38.5	539.9995
38.52	507.9997
38.54	505.5002
38.56	496.4998
38.58	479.0002
38.6	528.0007
38.62	506.4991
38.64	464.0008
38.66	509.4996
38.68	491.9995
38.7	496.5006
38.72	492.0003
38.74	475.9995
38.76	424.9998
38.78	468.0008
38.8	516.0003
38.82	466.9992
38.84	461.4996
38.86	448.4998
38.88	445.5004
38.9	453.0002
38.92	468.0003
38.94	478.9997
38.96	461.4999
38.98	403
39	492.9998
39.02	479.9998
39.04	464.001
39.06	503.9995
39.08	475.9998
39.1	498.5004
39.12	515.4993
39.14	474.0003
39.16	478.5001
39.18	508.9997
39.2	461.5002
39.22	489.0008
39.24	495.9998
39.26	480.9993
39.28	464.5004
39.3	458.9995
39.32	466.5004
39.34	486.4999
39.36	404.9993
39.38	427.5001
39.4	420.5001
39.42	428.0005
39.44	457.9992
39.46	408.5001
39.48	411.0005
39.5	443.5001
39.52	463.9993
39.54	411.5002
39.56	405
39.58	397.0005
39.6	452.5001
39.62	417.9998
39.64	413.4996
39.66	459.5004
39.68	464.4998
39.7	474.5001
39.72	435.9998
39.74	430.5007
39.76	433.9997
39.78	439.5002
39.8	442.4994
39.82	496.5004
39.84	475.4999
39.86	439.4996
39.88	450.4999
39.9	408.0003
39.92	403.5006
39.94	389.4994
39.96	404.4998
39.98	430.0003
40	427.0003
40.02	419.9998
40.04	393.9995
40.06	336.0003
40.08	395.5002
40.1	391.9997
40.12	453.0003
40.14	431.4994
40.16	377.5002
40.18	353.9998
40.2	417.9998
40.22	381.0005
40.24	372
40.26	380.9998
40.28	329.4999
40.3	408.4999
40.32	355.5001
40.34	369.9995
40.36	318.5001
40.38	388.5004
40.4	352
40.42	404.5001
40.44	396.0002
40.46	370.9997
40.48	337.5001
40.5	344
40.52	319.5001
40.54	372.0002
40.56	319.9995
40.58	361
40.6	368.9997
40.62	334.5002
40.64	362.5001
40.66	373.0007
40.68	393.4998
40.7	315.4999
40.72	378.5001
40.74	370.4998
40.76	349.9997
40.78	342
40.8	314.5001
40.82	338.5001
40.84	374.5002
40.86	353.9997
40.88	417.0005
40.9	371.9997
40.92	387.5001
40.94	347.9998
40.96	352.5007
40.98	371.999
41	378.0005
41.02	413.4998
41.04	386.5006
41.06	381
41.08	393.4996
41.1	406.4999
41.12	382
41.14	403.4999
41.16	410.0007
41.18	390.9998
41.2	393.9997
41.22	401.001
41.24	411.4991
41.26	437.4998
41.28	420.0007
41.3	384.9993
41.32	385.5002
41.34	399.4999
41.36	416.4998
41.38	391.5004
41.4	400.9995
41.42	390.5002
41.44	469.5001
41.46	436
41.48	426.9998
41.5	457.001
41.52	501.9995
41.54	434.9997
41.56	431.4999
41.58	464.0003
41.6	464.4996
41.62	441.0003
41.64	485.5006
41.66	472.9993
41.68	473.5006
41.7	480.9997
41.72	498.0003
41.74	474.4996
41.76	474.5004
41.78	522.9993
41.8	504.0005
41.82	476.4998
41.84	513.0005
41.86	514.9993
41.88	536.0012
41.9	582.4993
41.92	517.5004
41.94	512.5001
41.96	545.9991
41.98	508.0005
42	610.5006
42.02	638.4989
42.04	530.0007
42.06	464.9997
42.08	499.9998
42.1	505.4999
42.12	493.5002
42.14	494.0002
42.16	505.9998
42.18	488.4994
42.2	448.0003
42.22	483.0003
42.24	498.9993
42.26	506.5001
42.28	515.0002
42.3	463.4999
42.32	493.5002
42.34	470.4994
42.36	460.0007
42.38	494.9995
42.4	482.5004
42.42	456.9998
42.44	469.4999
42.46	470.5002
42.48	490
42.5	479.4998
42.52	487.4998
42.54	441.0002
42.56	409.4994
42.58	450.5004
42.6	465.5004
42.62	431.9998
42.64	412.5002
42.66	399.9997
42.68	385.5004
42.7	450.9998
42.72	394.4998
42.74	402.4999
42.76	399.5006
42.78	412.4989
42.8	450.0008
42.82	417.4998
42.84	439
42.86	517.5001
42.88	406.4999
42.9	491.5002
42.92	409.9998
42.94	428.9998
42.96	447.0003
[truncated: 352 more rows]
