# Supplementary material for: Sorting polymerization in a bichannel metal-organic framework
Source: Nat Commun. 2025 Aug 5;16:6984. doi: 10.1038/s41467-025-62322-8 (PMC12325995; doi:10.1038/s41467-025-62322-8)
Supplement: Supplementary file 3 — Source data [file 41467_2025_62322_MOESM3_ESM.zip › SOURCE_DATA/SF2/DFT_openphase1_simulatedPXRD.csv]

X	Y
3	0
3.02	0
3.04	0
3.06	0
3.08	0
3.1	0
3.12	0
3.14	0
3.16	0
3.18	0
3.2	0
3.22	0
3.24	0
3.26	0
3.28	0
3.3	0
3.32	0
3.34	0
3.36	0
3.38	0
3.4	0
3.42	0
3.44	0
3.46	0
3.48	0
3.5	0
3.52	0
3.54	0
3.56	0
3.58	0
3.6	0
3.62	0
3.64	0
3.66	0
3.68	0
3.7	11.2
3.72	11.6
3.74	12.1
3.76	12.5
3.78	13
3.8	13.5
3.82	14.1
3.84	14.7
3.86	15.4
3.88	16.2
3.9	17.1
3.92	18.4
3.94	20.1
3.96	22.5
3.98	26.2
4	31.4
4.02	38.6
4.04	48.3
4.06	60.5
4.08	75.4
4.1	92.5
4.12	112
4.14	132
4.16	155
4.18	178
4.2	202
4.22	226
4.24	252
4.26	278
4.28	305
4.3	332
4.32	361
4.34	390
4.36	420
4.38	451
4.4	483
4.42	515
4.44	549
4.46	584
4.48	620
4.5	657
4.52	695
4.54	734
4.56	775
4.58	817
4.6	861
4.62	906
4.64	953
4.66	1000
4.68	1050
4.7	1100
4.72	1160
4.74	1220
4.76	1270
4.78	1340
4.8	1400
4.82	1470
4.84	1540
4.86	1610
4.88	1690
4.9	1770
4.92	1860
4.94	1950
4.96	2040
4.98	2140
5	2250
5.02	2370
5.04	2490
5.06	2620
5.08	2760
5.1	2910
5.12	3070
5.14	3250
5.16	3440
5.18	3660
5.2	3890
5.22	4150
5.24	4450
5.26	4790
5.28	5180
5.3	5650
5.32	6220
5.34	6910
5.36	7760
5.38	8760
5.4	9870
5.42	11000
5.44	11900
5.46	12400
5.48	12300
5.5	11400
5.52	9850
5.54	7890
5.56	5870
5.58	4070
5.6	2650
5.62	1650
5.64	1000
5.66	620
5.68	408
5.7	293
5.72	230
5.74	192
5.76	166
5.78	147
5.8	131
5.82	118
5.84	107
5.86	97.2
5.88	88.9
5.9	81.6
5.92	75.2
5.94	69.6
5.96	64.6
5.98	60.1
6	56.1
6.02	52.4
6.04	49.2
6.06	46.2
6.08	43.5
6.1	41
6.12	38.8
6.14	36.7
6.16	34.8
6.18	33
6.2	31.4
6.22	29.9
6.24	28.5
6.26	27.2
6.28	26
6.3	24.9
6.32	23.8
6.34	22.8
6.36	21.9
6.38	21
6.4	20.2
6.42	19.4
6.44	18.7
6.46	18
6.48	17.4
6.5	16.7
6.52	16.2
6.54	15.6
6.56	15.1
6.58	14.6
6.6	14.1
6.62	13.7
6.64	13.2
6.66	12.8
6.68	12.4
6.7	12.1
6.72	11.7
6.74	11.4
6.76	11.1
6.78	10.7
6.8	10.4
6.82	10.2
6.84	9.89
6.86	9.63
6.88	9.38
6.9	9.13
6.92	8.9
6.94	8.68
6.96	8.46
6.98	8.25
7	8.05
7.02	7.86
7.04	7.68
7.06	7.5
7.08	7.32
7.1	7.16
7.12	7
7.14	6.84
7.16	6.69
7.18	6.54
7.2	6.4
7.22	6.27
7.24	6.14
7.26	6.01
7.28	5.88
7.3	5.76
7.32	0
7.34	0
7.36	0
7.38	0
7.4	0
7.42	0
7.44	0
7.46	0
7.48	0
7.5	0
7.52	0
7.54	0
7.56	0
7.58	0
7.6	0
7.62	0
7.64	0
7.66	0
7.68	2.23
7.7	2.28
7.72	2.33
7.74	2.39
7.76	2.45
7.78	2.51
7.8	2.58
7.82	2.65
7.84	2.72
7.86	2.79
7.88	2.86
7.9	2.94
7.92	3.03
7.94	3.11
7.96	3.2
7.98	3.29
8	3.39
8.02	3.5
8.04	3.6
8.06	3.72
8.08	3.83
8.1	3.96
8.12	4.09
8.14	4.22
8.16	4.37
8.18	4.52
8.2	4.68
8.22	4.85
8.24	5.03
8.26	5.22
8.28	5.42
8.3	5.63
8.32	5.86
8.34	6.1
8.36	6.36
8.38	6.64
8.4	6.93
8.42	7.25
8.44	7.59
8.46	7.96
8.48	8.36
8.5	8.79
8.52	9.26
8.54	9.77
8.56	10.3
8.58	11
8.6	11.7
8.62	12.5
8.64	13.4
8.66	14.6
8.68	16.1
8.7	18.1
8.72	20.9
8.74	24.6
8.76	29.7
8.78	36.3
8.8	44.8
8.82	55.1
8.84	67.1
8.86	80.8
8.88	96
8.9	113
8.92	130
8.94	149
8.96	169
8.98	191
9	213
9.02	237
9.04	263
9.06	290
9.08	319
9.1	350
9.12	387
9.14	423
9.16	461
9.18	503
9.2	549
9.22	600
9.24	656
9.26	718
9.28	788
9.3	867
9.32	960
9.34	1070
9.36	1200
9.38	1360
9.4	1550
9.42	1770
9.44	2010
9.46	2240
9.48	2440
9.5	2560
9.52	2540
9.54	2380
9.56	2070
9.58	1690
9.6	1290
9.62	929
9.64	640
9.66	428
9.68	285
9.7	194
9.72	140
9.74	109
9.76	89.4
9.78	77
9.8	68.4
9.82	62
9.84	56.8
9.86	52.6
9.88	49.2
9.9	46.3
9.92	43.9
9.94	42
9.96	40.4
9.98	39.1
10	38
10.02	37.3
10.04	36.7
10.06	36.4
10.08	36.3
10.1	36.4
10.12	36.7
10.14	37.2
10.16	37.9
10.18	38.8
10.2	40.1
10.22	41.7
10.24	43.8
10.26	46.6
10.28	50.4
10.3	55.6
10.32	62.8
10.34	72.8
10.36	86.1
10.38	103
10.4	125
10.42	151
10.44	181
10.46	215
10.48	253
10.5	295
10.52	339
10.54	387
10.56	439
10.58	495
10.6	554
10.62	619
10.64	688
10.66	764
10.68	847
10.7	937
10.72	1040
10.74	1150
10.76	1270
10.78	1420
10.8	1580
10.82	1780
10.84	2010
10.86	2290
10.88	2630
10.9	3010
10.92	3430
10.94	3840
10.96	4190
10.98	4410
11	4400
11.02	4140
11.04	3640
11.06	2990
11.08	2300
11.1	1680
11.12	1180
11.14	798
11.16	537
11.18	369
11.2	265
11.22	202
11.24	163
11.26	137
11.28	119
11.3	105
11.32	93.2
11.34	83.8
11.36	75.7
11.38	68.9
11.4	62.9
11.42	57.7
11.44	51.5
11.46	47.5
11.48	44
11.5	40.9
11.52	38.1
11.54	35.5
11.56	33.3
11.58	31.2
11.6	29.4
11.62	27.7
11.64	26.1
11.66	24.7
11.68	23.4
11.7	22.2
11.72	21.2
11.74	20.2
11.76	19.2
11.78	18.4
11.8	17.6
11.82	16.8
11.84	16.2
11.86	15.5
11.88	15
11.9	14.4
11.92	13.9
11.94	13.4
11.96	13
11.98	12.6
12	12.8
12.02	12.5
12.04	12.2
12.06	12
12.08	11.7
12.1	11.6
12.12	11.4
12.14	11.3
12.16	11.2
12.18	11.3
12.2	11.4
12.22	11.6
12.24	12.1
12.26	12.7
12.28	13.6
12.3	14.7
12.32	16.1
12.34	17.8
12.36	19.7
12.38	21.9
12.4	24.3
12.42	27
12.44	29.9
12.46	33.1
12.48	36.6
12.5	40.5
12.52	44.9
12.54	49.7
12.56	55.2
12.58	61.5
12.6	68.7
12.62	77.3
12.64	87.5
12.66	99.6
12.68	114
12.7	130
12.72	148
12.74	165
12.76	180
12.78	189
12.8	190
12.82	179
12.84	159
12.86	132
12.88	104
12.9	78.4
12.92	57.4
12.94	41.5
12.96	27.3
12.98	20
13	15.4
13.02	12.6
13.04	10.9
13.06	9.79
13.08	9.06
13.1	8.56
13.12	8.2
13.14	7.96
13.16	7.81
13.18	7.74
13.2	7.74
13.22	7.81
13.24	7.95
13.26	8.16
13.28	8.45
13.3	8.83
13.32	9.33
13.34	9.98
13.36	10.8
13.38	12
13.4	13.6
13.42	15.7
13.44	18.6
13.46	22.2
13.48	26.8
13.5	32.5
13.52	39.2
13.54	46.9
13.56	55.6
13.58	65.3
13.6	76.1
13.62	88
13.64	101
13.66	116
13.68	132
13.7	150
13.72	171
13.74	195
13.76	224
13.78	257
13.8	297
13.82	344
13.84	397
13.86	455
13.88	513
13.9	563
13.92	596
13.94	601
13.96	571
13.98	509
14	424
14.02	334
14.04	251
14.06	181
14.08	128
14.1	89.7
14.12	64.1
14.14	47.8
14.16	37.7
14.18	31.4
14.2	27.4
14.22	24.7
14.24	23
14.26	21.8
14.28	21
14.3	20.6
14.32	20.5
14.34	20.8
14.36	21.3
14.38	22.2
14.4	23.5
14.42	25.3
14.44	27.5
14.46	30.3
14.48	33.6
14.5	37.1
14.52	40.5
14.54	44.2
14.56	45.8
14.58	45.4
14.6	42.8
14.62	38
14.64	32.1
14.66	25.9
14.68	20.3
14.7	15.7
14.72	12.2
14.74	9.68
14.76	7.95
14.78	6.66
14.8	5.89
14.82	5.38
14.84	5
14.86	4.72
14.88	4.49
14.9	6.12
14.92	5.99
14.94	5.9
14.96	5.82
14.98	5.76
15	5.71
15.02	5.68
15.04	5.66
15.06	5.66
15.08	5.66
15.1	5.68
15.12	5.7
15.14	5.74
15.16	5.78
15.18	5.83
15.2	5.89
15.22	5.96
15.24	6.04
15.26	6.13
15.28	6.23
15.3	6.33
15.32	6.45
15.34	6.58
15.36	6.71
15.38	6.86
15.4	7.02
15.42	7.2
15.44	7.39
15.46	7.6
15.48	7.83
15.5	8.08
15.52	8.37
15.54	8.7
15.56	9.07
15.58	9.49
15.6	9.98
15.62	10.5
15.64	11.1
15.66	11.8
15.68	12.6
15.7	13.4
15.72	14.3
15.74	15.3
15.76	16.4
15.78	17.7
15.8	19.1
15.82	20.8
15.84	22.6
15.86	24.8
15.88	27.2
15.9	29.8
15.92	32.6
15.94	35.2
15.96	37.1
15.98	38.9
16	39.9
16.02	40.2
16.04	40
16.06	40
16.08	40.8
16.1	42.9
16.12	46.6
16.14	52.2
16.16	60
16.18	69.9
16.2	82.2
16.22	96.7
16.24	114
16.26	133
16.28	155
16.3	180
16.32	208
16.34	241
16.36	279
16.38	324
16.4	378
16.42	440
16.44	512
16.46	591
16.48	673
16.5	750
16.52	812
16.54	848
16.56	848
16.58	812
16.6	750
16.62	681
16.64	623
16.66	585
16.68	573
16.7	588
16.72	629
16.74	696
16.76	788
16.78	904
16.8	1040
16.82	1200
16.84	1370
16.86	1540
16.88	1680
16.9	1770
16.92	1780
16.94	1680
16.96	1500
16.98	1250
17	996
17.02	759
17.04	561
17.06	408
17.08	296
17.1	218
17.12	165
17.14	131
17.16	108
17.18	91.6
17.2	79.7
17.22	70.6
17.24	63.2
17.26	57
17.28	51.8
17.3	47.3
17.32	43.4
17.34	40
17.36	37.1
17.38	34.8
17.4	32.5
17.42	30.4
17.44	28.6
17.46	26.9
17.48	25.5
17.5	24.1
17.52	22.9
17.54	21.8
17.56	20.8
17.58	19.9
17.6	19.1
17.62	18.4
17.64	17.7
17.66	17.1
17.68	16.5
17.7	16
17.72	15.5
17.74	15.1
17.76	14.7
17.78	14.3
17.8	14
17.82	13.7
17.84	13.6
17.86	13.4
17.88	13.2
17.9	13
17.92	12.8
17.94	12.7
17.96	12.6
17.98	12.5
18	12.5
18.02	12.4
18.04	12.4
18.06	12.4
18.08	12.5
18.1	12.5
18.12	12.6
18.14	12.7
18.16	12.8
18.18	13
18.2	13.2
18.22	13.4
18.24	13.7
18.26	13.9
18.28	14.3
18.3	14.6
18.32	15
18.34	15.4
18.36	15.9
18.38	16.5
18.4	17.1
18.42	17.8
18.44	18.5
18.46	19.4
18.48	20.3
18.5	21.4
18.52	22.5
18.54	23.8
18.56	25.3
18.58	27
18.6	29
18.62	30.6
18.64	33.2
18.66	36.4
18.68	40.4
18.7	45.4
18.72	51.7
18.74	59.9
18.76	70.6
18.78	84.4
18.8	102
18.82	124
18.84	150
18.86	182
18.88	221
18.9	265
18.92	317
18.94	378
18.96	449
18.98	533
19	629
19.02	740
19.04	863
19.06	990
19.08	1110
19.1	1210
19.12	1260
19.14	1260
19.16	1180
19.18	1050
19.2	888
19.22	726
19.24	583
19.26	471
19.28	390
19.3	339
19.32	314
19.34	308
19.36	317
19.38	336
19.4	357
19.42	377
19.44	387
19.46	384
19.48	362
19.5	325
19.52	277
19.54	228
19.56	182
19.58	145
19.6	116
19.62	94.9
19.64	81
19.66	72.5
19.68	68.2
19.7	66.9
19.72	68
19.74	71.1
19.76	76
19.78	82.7
19.8	91
19.82	101
19.84	112
19.86	122
19.88	132
19.9	138
19.92	140
19.94	135
19.96	123
19.98	108
20	90.2
20.02	73.7
20.04	59.6
20.06	48.2
20.08	39.6
20.1	33.5
20.12	29.2
20.14	26.3
20.16	24.4
20.18	23.1
20.2	22.3
20.22	21.7
20.24	21.4
20.26	21.2
20.28	21.2
20.3	21.3
20.32	21.6
20.34	22
20.36	22.5
20.38	23.2
20.4	24
20.42	25
20.44	26.2
20.46	27.6
20.48	29.3
20.5	31.3
20.52	33.7
20.54	36.7
20.56	40.3
20.58	45
20.6	51
20.62	58.8
20.64	69
20.66	82.2
20.68	99.2
20.7	121
20.72	147
20.74	180
20.76	219
20.78	266
20.8	321
20.82	387
20.84	464
20.86	553
20.88	653
20.9	760
20.92	868
20.94	965
20.96	1040
20.98	1070
21	1040
21.02	953
21.04	825
21.06	678
21.08	535
21.1	410
21.12	308
21.14	229
21.16	172
21.18	131
21.2	103
21.22	83.5
21.24	69.9
21.26	58.8
21.28	51.3
21.3	45.3
21.32	40.5
21.34	36.4
21.36	32.9
21.38	29.9
21.4	27.3
21.42	25.1
21.44	23.1
21.46	21.3
21.48	19.7
21.5	18.4
21.52	17.1
21.54	16
21.56	15
21.58	14.3
21.6	13.1
21.62	12.4
21.64	11.7
21.66	11.1
21.68	10.5
21.7	9.98
21.72	9.5
21.74	9.07
21.76	8.67
21.78	8.31
21.8	7.99
21.82	7.7
21.84	7.45
21.86	7.23
21.88	7.05
21.9	6.9
21.92	6.8
21.94	6.74
21.96	6.91
21.98	6.95
22	7.03
22.02	7.15
22.04	7.32
22.06	7.49
22.08	7.55
22.1	7.66
22.12	7.68
22.14	7.54
22.16	7.24
22.18	6.8
22.2	6.28
22.22	5.77
22.24	5.3
22.26	4.9
22.28	4.58
22.3	4.33
22.32	4.13
22.34	3.99
22.36	3.87
22.38	3.78
22.4	3.71
22.42	3.66
22.44	3.61
22.46	3.57
22.48	3.54
22.5	3.52
22.52	3.51
22.54	3.5
22.56	3.5
22.58	3.51
22.6	3.53
22.62	3.55
22.64	3.59
22.66	3.64
22.68	3.7
22.7	3.79
22.72	3.9
22.74	4.04
22.76	4.22
22.78	4.45
22.8	4.76
22.82	5.15
22.84	5.65
22.86	6.27
22.88	7.03
22.9	7.95
22.92	9.06
22.94	10.4
22.96	11.9
22.98	13.6
23	15.5
23.02	17.6
23.04	19.5
23.06	21.2
23.08	22.3
23.1	22.6
23.12	22
23.14	20.4
23.16	17.2
23.18	15.1
23.2	13
23.22	11.3
23.24	10.1
23.26	9.21
23.28	8.73
23.3	8.58
23.32	8.69
23.34	9.04
23.36	9.6
23.38	10.4
23.4	11.5
23.42	13.8
23.44	15.7
23.46	18.1
23.48	21.2
23.5	25.2
23.52	30.3
23.54	36.7
23.56	44.5
23.58	53.9
23.6	65.3
23.62	78.5
23.64	93.8
23.66	111
23.68	129
23.7	146
23.72	162
23.74	174
23.76	178
23.78	174
23.8	161
23.82	142
23.84	121
23.86	102
23.88	86.4
23.9	75
23.92	68.2
23.94	65.8
23.96	67.5
23.98	72.8
24	81.2
24.02	92.4
24.04	106
24.06	121
24.08	136
24.1	151
24.12	162
24.14	167
24.16	164
24.18	153
24.2	135
24.22	114
24.24	92.8
24.26	73.9
24.28	58
24.3	45.5
24.32	36.1
24.34	29.2
24.36	24.2
24.38	20.8
24.4	18.3
24.42	16.5
24.44	15.1
24.46	14.1
24.48	13.3
24.5	12.6
24.52	12.1
24.54	11.6
24.56	11.3
24.58	11
24.6	10.8
24.62	10.7
24.64	10.6
24.66	10.6
24.68	10.6
24.7	10.7
24.72	10.8
24.74	10.9
24.76	11.1
24.78	11.3
24.8	11.6
24.82	12
24.84	12.4
24.86	12.8
24.88	13.3
24.9	13.9
24.92	14.5
24.94	15.3
24.96	16.1
24.98	17.1
25	18.1
25.02	19.4
25.04	20.9
25.06	22.6
25.08	24.7
25.1	27.2
25.12	30.3
25.14	34.5
25.16	39.2
25.18	45
25.2	52.2
25.22	60.8
25.24	71.3
25.26	83.8
25.28	98.5
25.3	115
25.32	135
25.34	156
25.36	178
25.38	201
25.4	223
25.42	245
25.44	265
25.46	288
25.48	316
25.5	352
25.52	400
25.54	459
25.56	527
25.58	602
25.6	676
25.62	741
25.64	785
25.66	796
25.68	766
25.7	698
25.72	606
25.74	506
25.76	410
25.78	327
25.8	258
25.82	203
25.84	160
25.86	128
25.88	104
25.9	85.5
25.92	72
25.94	61.7
25.96	53.7
25.98	47.5
26	42.4
26.02	38.1
26.04	34.6
26.06	31.7
26.08	29.3
26.1	27.2
26.12	25.5
26.14	24
26.16	22.8
26.18	21.9
26.2	21.2
26.22	20.7
26.24	20.9
26.26	20.9
26.28	21.1
26.3	21.5
26.32	21.9
26.34	22.4
26.36	22.7
26.38	22.8
26.4	22.4
26.42	21.3
26.44	20
26.46	18.5
26.48	16.9
26.5	15.5
26.52	14.3
26.54	13.3
26.56	12.6
26.58	12
26.6	11.6
26.62	11.3
26.64	11.1
26.66	11
26.68	11
26.7	11
26.72	11
26.74	11.1
26.76	11.2
26.78	11.4
26.8	11.6
26.82	11.9
26.84	12.2
26.86	12.6
26.88	13
26.9	13.5
26.92	14.1
26.94	14.8
26.96	15.6
26.98	16.5
27	17.6
27.02	18.8
27.04	20.3
27.06	22
27.08	24.2
27.1	26.9
27.12	30.3
27.14	34.6
27.16	40.2
27.18	47.4
27.2	56.7
27.22	68.6
27.24	83.6
27.26	102
27.28	125
27.3	151
27.32	181
27.34	214
27.36	249
27.38	283
27.4	312
27.42	332
27.44	339
27.46	332
27.48	311
27.5	283
27.52	252
27.54	223
27.56	197
27.58	173
27.6	152
27.62	135
27.64	121
27.66	112
27.68	106
27.7	103
27.72	102
27.74	102
27.76	101
27.78	98.1
27.8	92.9
27.82	85.8
27.84	77.8
27.86	70.5
27.88	64.8
27.9	61.2
27.92	60
27.94	61.4
27.96	64.4
27.98	70.7
28	79.1
28.02	89.2
28.04	101
28.06	112
28.08	123
28.1	131
28.12	134
28.14	133
28.16	125
28.18	114
28.2	101
28.22	88.5
28.24	78.5
28.26	71.3
28.28	67.4
28.3	67.1
28.32	71
28.34	78.1
28.36	89.2
28.38	104
28.4	124
28.42	148
28.44	176
28.46	208
28.48	240
28.5	272
28.52	300
28.54	318
28.56	323
28.58	312
28.6	285
28.62	248
28.64	208
28.66	170
28.68	136
28.7	108
28.72	86
28.74	69.2
28.76	56.8
28.78	47.9
28.8	41.5
28.82	36.9
28.84	33.5
28.86	30.8
28.88	28.5
28.9	26.4
28.92	24.3
28.94	22.3
28.96	20.4
28.98	18.7
29	17.2
29.02	15.9
29.04	14.8
29.06	13.9
29.08	13.2
29.1	12.6
29.12	12.2
29.14	11.8
29.16	11.6
29.18	11.4
29.2	11.4
29.22	11.4
29.24	11.6
29.26	11.9
29.28	12.3
29.3	12.9
29.32	13.6
29.34	14.4
29.36	15.2
29.38	16.1
29.4	16.9
29.42	17.5
29.44	17.9
29.46	18.1
29.48	18.3
29.5	18.6
29.52	19.2
29.54	20.4
29.56	22.2
29.58	24.9
29.6	28.4
29.62	32.8
29.64	38.1
29.66	44.1
29.68	50.5
29.7	56.8
29.72	62.5
29.74	66.7
29.76	68.5
29.78	67.2
29.8	62.5
29.82	56.1
29.84	48.7
29.86	41.4
29.88	35
29.9	29.8
29.92	25.5
29.94	22.3
29.96	20
29.98	18.4
30	17.4
30.02	16.8
30.04	16.5
30.06	16.5
30.08	16.6
30.1	16.9
30.12	17.4
30.14	17.9
30.16	18.7
30.18	19.6
30.2	20.7
30.22	21.9
30.24	23.4
30.26	25.2
30.28	27.2
30.3	29.6
30.32	32.5
30.34	35.9
30.36	40.4
30.38	45.7
30.4	52.3
30.42	60.8
30.44	71.8
30.46	86
30.48	104
30.5	128
30.52	158
30.54	194
30.56	238
30.58	289
30.6	345
30.62	404
30.64	461
30.66	512
30.68	548
30.7	562
30.72	548
30.74	510
30.76	456
30.78	395
30.8	336
30.82	281
30.84	233
30.86	193
30.88	159
30.9	132
30.92	112
30.94	95.6
30.96	83.7
30.98	74.4
31	66.8
31.02	60.1
31.04	53.8
31.06	47.8
31.08	42.3
31.1	37.4
31.12	33.1
31.14	29.4
31.16	26.3
31.18	23.7
31.2	21.7
31.22	19.9
31.24	18.4
31.26	17.1
31.28	16
31.3	15
31.32	14.2
31.34	13.5
31.36	12.9
31.38	12.3
31.4	11.8
31.42	11.4
31.44	11.1
31.46	10.9
31.48	10.7
31.5	10.6
31.52	10.6
31.54	10.7
31.56	11
31.58	11.3
31.6	11.8
31.62	12.3
31.64	12.9
31.66	13.5
31.68	14.1
31.7	14.4
31.72	14.6
31.74	14.4
31.76	14
31.78	13.4
31.8	12.7
31.82	12.1
31.84	11.6
31.86	11.2
31.88	11.1
31.9	11.1
31.92	11.3
31.94	11.7
31.96	12.3
31.98	13.1
32	14.2
32.02	15.7
32.04	17.5
32.06	19.9
32.08	22.8
32.1	26.4
32.12	30.8
32.14	35.9
32.16	41.7
32.18	48
32.2	54.7
32.22	61.3
32.24	67.5
32.26	72.9
32.28	77.2
32.3	80.1
32.32	80.7
32.34	78.6
32.36	73.8
32.38	67
32.4	59.4
32.42	52.1
32.44	45.8
32.46	40.8
32.48	37.3
32.5	35.3
32.52	34.6
32.54	35.4
32.56	37.7
32.58	41.6
32.6	47.3
32.62	55.2
32.64	65.6
32.66	78.6
32.68	94.5
32.7	113
32.72	133
32.74	155
32.76	175
32.78	193
32.8	205
32.82	208
32.84	200
32.86	184
32.88	161
32.9	136
32.92	113
32.94	91.8
32.96	74.2
32.98	60
33	48.9
33.02	40.3
33.04	33.9
33.06	29
33.08	25.3
33.1	22.8
33.12	20.7
33.14	19
33.16	17
33.18	15.9
33.2	15
33.22	14.4
33.24	13.8
33.26	13.4
33.28	13.2
33.3	13.1
33.32	13.2
33.34	13.4
33.36	13.8
33.38	14.5
33.4	15.4
33.42	16.7
33.44	18.7
33.46	20.9
33.48	23.8
33.5	27.5
33.52	32.1
33.54	37.6
33.56	43.9
33.58	50.9
33.6	58.3
33.62	65.4
33.64	71.4
33.66	75.4
33.68	76.4
33.7	73.9
33.72	68.3
33.74	60.9
33.76	53
33.78	45.4
33.8	38.9
33.82	33.7
33.84	29.6
33.86	26.7
33.88	24.8
33.9	23.7
33.92	23.2
33.94	23.3
33.96	24
33.98	25.1
34	26.7
34.02	29
34.04	32.3
34.06	36.8
34.08	42.7
34.1	50.2
34.12	59.4
34.14	70
34.16	81.6
34.18	93.7
34.2	105
34.22	115
34.24	121
34.26	121
34.28	116
34.3	106
34.32	92.7
34.34	78.9
34.36	66
34.38	54.6
34.4	45.1
34.42	37.5
34.44	31.5
34.46	27
34.48	23.6
34.5	21.1
34.52	19.3
34.54	18
34.56	17.1
34.58	16.6
34.6	16.4
34.62	16.5
34.64	16.9
34.66	17.7
34.68	19
34.7	20.7
34.72	23.5
34.74	26.5
34.76	30.2
34.78	34.5
34.8	39.2
34.82	44.1
34.84	48.8
34.86	52.7
34.88	55.1
34.9	55.5
34.92	53.5
34.94	49.6
34.96	44.6
34.98	39.2
35	34.2
35.02	29.9
35.04	26.3
35.06	23.6
35.08	21.5
35.1	20
35.12	19.1
35.14	18.5
35.16	18.3
35.18	18.4
35.2	18.7
35.22	19.3
35.24	20.1
35.26	21.1
35.28	22.4
35.3	24
35.32	26.1
35.34	28.4
35.36	31.6
35.38	35.7
35.4	41
35.42	47.8
35.44	56.4
35.46	67.2
35.48	80.6
35.5	96.6
35.52	115
35.54	136
35.56	157
35.58	178
35.6	197
35.62	210
35.64	215
35.66	211
35.68	198
35.7	180
35.72	160
35.74	142
35.76	127
35.78	117
35.8	112
35.82	112
35.84	117
35.86	126
35.88	139
35.9	155
35.92	172
35.94	188
35.96	202
35.98	209
36	208
36.02	198
36.04	181
36.06	160
36.08	138
36.1	117
36.12	99.7
36.14	85.2
36.16	73.9
36.18	65.4
36.2	59.6
36.22	56
36.24	54.6
36.26	55
36.28	57.3
36.3	61.3
36.32	67.2
36.34	74.8
36.36	84.3
36.38	95
36.4	107
36.42	118
36.44	129
36.46	138
36.48	145
36.5	150
36.52	150
36.54	147
36.56	139
36.58	127
36.6	113
36.62	99.3
36.64	86.5
36.66	75.4
36.68	66.1
36.7	58.3
36.72	51.8
36.74	46.4
36.76	41.9
36.78	38.3
36.8	35.4
36.82	33
36.84	31.4
36.86	30.4
36.88	29.9
36.9	29.8
36.92	30.1
36.94	30.8
36.96	31.9
36.98	33.5
37	35.8
37.02	38.7
37.04	42.6
37.06	47.7
37.08	54.3
37.1	62.9
37.12	74
37.14	87.9
37.16	105
37.18	126
37.2	151
37.22	178
37.24	207
37.26	235
37.28	259
37.3	277
37.32	282
37.34	275
37.36	255
37.38	227
37.4	196
37.42	165
37.44	137
37.46	113
37.48	93.6
37.5	77.7
37.52	65.2
37.54	55.5
37.56	48
37.58	42.2
37.6	37.8
37.62	34.3
37.64	31.5
37.66	29.4
37.68	27.7
37.7	26.3
37.72	25.2
37.74	24.3
37.76	23.7
37.78	23.3
37.8	23.1
37.82	23.1
37.84	23.2
37.86	23.6
37.88	24.2
37.9	25
37.92	26.1
37.94	27.6
37.96	29.4
37.98	31.9
38	35
38.02	39
38.04	44.3
38.06	51.2
38.08	59.7
38.1	70.5
38.12	83.7
38.14	99.7
38.16	118
38.18	139
38.2	160
38.22	181
38.24	199
38.26	211
38.28	214
38.3	208
38.32	193
38.34	172
38.36	149
38.38	126
38.4	106
38.42	88.9
38.44	74.8
38.46	63.6
38.48	54.8
38.5	48.1
38.52	43
38.54	39.3
38.56	36.6
38.58	34.7
38.6	33.5
38.62	32.7
38.64	32.6
38.66	33
38.68	34
38.7	35.5
38.72	37.7
38.74	41.2
38.76	45
38.78	49.7
38.8	55.7
38.82	62.9
38.84	71.7
38.86	82.2
38.88	94.5
38.9	109
38.92	126
38.94	144
38.96	164
38.98	183
39	200
39.02	212
39.04	217
39.06	214
39.08	205
39.1	191
39.12	175
39.14	158
39.16	140
39.18	124
39.2	108
39.22	95.3
39.24	84.2
39.26	75.2
39.28	68.1
39.3	62.5
39.32	58.4
39.34	55.7
39.36	54.4
39.38	54.7
39.4	56.4
39.42	59.6
39.44	64.1
39.46	69.5
39.48	75.3
39.5	80.7
39.52	84.8
39.54	86.6
39.56	85.4
39.58	80.9
39.6	74
39.62	65.8
39.64	57.4
39.66	49.6
39.68	42.7
39.7	36.8
39.72	32
39.74	28.1
39.76	25
39.78	22.6
39.8	20.7
39.82	19.2
39.84	18
39.86	17.1
39.88	16.7
39.9	16.2
39.92	15.7
39.94	15.4
39.96	15.4
39.98	14.9
40	14.9
40.02	15
40.04	15.2
40.06	15.6
40.08	16
40.1	16.6
40.12	17.5
40.14	18.5
40.16	19.8
40.18	21.5
40.2	23.6
40.22	26.2
40.24	29.3
40.26	32.8
40.28	36.8
40.3	41.1
40.32	45.9
40.34	49.8
40.36	52.9
40.38	54.7
40.4	55.2
40.42	54.4
40.44	53
40.46	51.5
40.48	50.4
40.5	50.1
40.52	50.8
40.54	52.6
40.56	55.9
40.58	60.8
40.6	67.6
40.62	76.6
40.64	87.9
40.66	101
40.68	116
40.7	133
40.72	149
40.74	163
40.76	172
40.78	176
40.8	172
40.82	161
40.84	146
40.86	129
40.88	113
40.9	98.3
40.92	85.9
40.94	75.8
40.96	68.1
40.98	62.1
41	58.1
41.02	55.5
41.04	54.1
41.06	53.8
41.08	53.9
41.1	54.2
41.12	54.9
41.14	56.2
41.16	58.1
41.18	60.9
41.2	65.1
41.22	70.7
41.24	78.4
41.26	88.4
41.28	101
41.3	118
41.32	139
41.34	164
41.36	193
41.38	227
41.4	263
41.42	300
41.44	334
41.46	361
41.48	374
41.5	371
41.52	352
41.54	321
41.56	283
41.58	244
41.6	208
41.62	176
41.64	149
41.66	127
41.68	110
41.7	96.4
41.72	86.4
41.74	79.2
41.76	74.2
41.78	71.6
41.8	71
41.82	72.1
41.84	74.9
41.86	79.2
41.88	84.9
41.9	91.5
41.92	98.5
41.94	105
41.96	109
41.98	111
42	109
42.02	104
42.04	96.3
42.06	87.3
42.08	78.3
42.1	70.1
42.12	63.1
42.14	57.3
42.16	52.7
42.18	49.2
42.2	46.7
42.22	45.1
42.24	44.3
42.26	44.1
42.28	44.5
42.3	45.5
42.32	47.1
42.34	49.4
42.36	52.5
42.38	56.4
42.4	61.4
42.42	67.7
42.44	75.5
42.46	85.2
42.48	97.1
42.5	112
42.52	129
42.54	150
42.56	173
42.58	199
42.6	227
42.62	254
42.64	279
42.66	297
42.68	307
42.7	307
42.72	298
42.74	283
42.76	264
42.78	243
42.8	221
42.82	200
42.84	181
42.86	166
42.88	155
42.9	148
42.92	147
42.94	150
42.96	158
[truncated: 352 more rows]
