# Supplementary material for: Sorting polymerization in a bichannel metal-organic framework
Source: Nat Commun. 2025 Aug 5;16:6984. doi: 10.1038/s41467-025-62322-8 (PMC12325995; doi:10.1038/s41467-025-62322-8)
Supplement: Supplementary file 3 — Source data [file 41467_2025_62322_MOESM3_ESM.zip › SOURCE_DATA/F2/GCMC_isotherms_vs_experimental_isotherms_empty1_GCvsGO.xlsx]

## Sheet: Gate-open (GO) model H2O
Tip5p H2O, BOTH PORES simultaneously (but loadings traced separately by pore type)
Hexagonal-pore component
Tip5p-E p0, from Datar et al* [Pa]	7405		*Citation:	Datar A, Witman M, Lin L-C. Monte Carlo simulations for water adsorption in porous materials: Best practices and new insights. AIChE J. 2021; 67(12):e17447. doi:10.1002/aic.17447
"Uncorrected" p/p0	0.000675219	0.0209318	0.0411884	0.061445	0.0817016	0.101958	0.122215	0.142471	0.162728	0.182984	0.203241	0.223498	0.243754	0.264011	0.284267	0.304524
Fugacity [Pa]	5	155	305	455	605	755	905	1055	1205	1355	1505	1655	1805	1955	2105	2255
Average loading absolute	5.1e-05	0.001638	0.003314	0.005066	0.006633	0.00859	0.010407	0.012142	0.013755	0.015606	0.017347	0.018918	0.021327	0.023427	0.025003	0.027449
^ error +/-	2.57436e-05	0.000194647	0.000137643	0.000173328	0.000247267	0.000206668	0.000128088	0.000210345	8.44287e-05	0.00033841	0.000214696	0.00040715	0.000994554	0.000806971	0.0010549	0.00163999
[molecules/unit cell]	1.275e-05	0.0004095	0.0008285	0.0012665	0.00165825	0.0021475	0.00260175	0.0030355	0.00343875	0.0039015	0.00433675	0.0047295	0.00533175	0.00585675	0.00625075	0.00686225
^ error +/-	6.4359e-06	4.86617e-05	3.44108e-05	4.3332e-05	6.18167e-05	5.16669e-05	3.20219e-05	5.25862e-05	2.11072e-05	8.46026e-05	5.36741e-05	0.000101788	0.000248638	0.000201743	0.000263726	0.000409998
[mol/kg framework]	8.7923e-06	0.000282389	0.000571329	0.000873371	0.00114352	0.0014809	0.00179415	0.00209326	0.00237134	0.00269045	0.0029906	0.00326144	0.00367675	0.00403878	0.00431048	0.00473217
^ error +/-	4.4382e-06	3.35569e-05	2.37295e-05	2.98815e-05	4.26284e-05	3.56292e-05	2.20821e-05	3.62632e-05	1.45554e-05	5.83415e-05	3.70133e-05	7.01922e-05	0.00017146	0.000139121	0.000181864	0.000282733
[milligram/gram framework]	0.000158272	0.00508334	0.0102846	0.0157217	0.0205847	0.0266581	0.0322969	0.0376813	0.042687	0.0484314	0.0538344	0.0587098	0.0661858	0.0727029	0.0775939	0.0851847
^ error +/-	7.98921e-05	0.000604064	0.000427159	0.000537902	0.000767363	0.000641368	0.000397505	0.000652781	0.000262015	0.00105022	0.000666285	0.00126354	0.00308648	0.00250434	0.00327377	0.00508953
[cm^3 (STP)/gr framework]	0.000197071	0.00632946	0.0128058	0.0195757	0.0256308	0.033193	0.0402141	0.0469184	0.0531512	0.0603037	0.0670312	0.0731018	0.0824105	0.0905252	0.0966151	0.106067
^ error +/-	9.94767e-05	0.000752143	0.000531872	0.000669763	0.000955473	0.000798592	0.000494948	0.000812802	0.000326244	0.00130766	0.000829616	0.00157329	0.00384309	0.00311825	0.00407629	0.00633716
[cm^3 (STP)/cm^3 framework]	0.000231794	0.00744469	0.0150621	0.0230249	0.0301469	0.0390414	0.0472997	0.0551852	0.0625163	0.0709291	0.0788419	0.0859821	0.0969309	0.106475	0.113638	0.124755
^ error +/-	0.000117004	0.000884667	0.000625586	0.000787773	0.00112382	0.000939301	0.000582157	0.000956015	0.000383728	0.00153807	0.000975792	0.00185049	0.00452023	0.00366767	0.00479452	0.00745375
Average loading excess	4.69528e-05	0.00151253	0.00306711	0.00469768	0.00614325	0.00797882	0.00967438	0.0112879	0.0127795	0.014509	0.0161286	0.0175781	0.0198657	0.0218442	0.0232987	0.0256232
^ error +/-	2.57436e-05	0.000194647	0.000137643	0.000173328	0.000247267	0.000206668	0.000128088	0.000210345	8.44287e-05	0.00033841	0.000214696	0.00040715	0.000994554	0.000806971	0.0010549	0.00163999
[molecules/unit cell]	1.17382e-05	0.000378133	0.000766778	0.00117442	0.00153581	0.0019947	0.00241859	0.00282198	0.00319487	0.00362726	0.00403215	0.00439453	0.00496641	0.00546105	0.00582468	0.00640581
^ error +/-	6.4359e-06	4.86617e-05	3.44108e-05	4.3332e-05	6.18167e-05	5.16669e-05	3.20219e-05	5.25862e-05	2.11072e-05	8.46026e-05	5.36741e-05	0.000101788	0.000248638	0.000201743	0.000263726	0.000409998
[mol/kg framework]	8.0946e-06	0.000260759	0.000528766	0.000809874	0.00105909	0.00137554	0.00166785	0.00194602	0.00220317	0.00250134	0.00278055	0.00303044	0.00342481	0.00376591	0.00401667	0.00441741
^ error +/-	4.4382e-06	3.35569e-05	2.37295e-05	2.98815e-05	4.26284e-05	3.56292e-05	2.20821e-05	3.62632e-05	1.45554e-05	5.83415e-05	3.70133e-05	7.01922e-05	0.00017146	0.000139121	0.000181864	0.000282733
[milligram/gram framework]	0.000145712	0.00469397	0.00951842	0.0145787	0.0190649	0.0247613	0.0300233	0.0350308	0.0396596	0.0450271	0.0500532	0.0545516	0.0616507	0.0677909	0.0723048	0.0795187
^ error +/-	7.98921e-05	0.000604064	0.000427159	0.000537902	0.000767363	0.000641368	0.000397505	0.000652781	0.000262015	0.00105022	0.000666285	0.00126354	0.00308648	0.00250434	0.00327377	0.00508953
[cm^3 (STP)/gr framework]	0.000181432	0.00584464	0.0118517	0.0181525	0.0237384	0.0308313	0.0373831	0.0436181	0.0493817	0.0560649	0.0623231	0.0679243	0.0767637	0.084409	0.0900295	0.0990118
^ error +/-	9.94767e-05	0.000752143	0.000531872	0.000669763	0.000955473	0.000798592	0.000494948	0.000812802	0.000326244	0.00130766	0.000829616	0.00157329	0.00384309	0.00311825	0.00407629	0.00633716
[cm^3 (STP)/cm^3 framework]	0.0002134	0.00687444	0.01394	0.0213509	0.027921	0.0362636	0.0439699	0.0513035	0.0580826	0.0659434	0.0733042	0.0798923	0.0902892	0.0992816	0.105892	0.116457
^ error +/-	0.000117004	0.000884667	0.000625586	0.000787773	0.00112382	0.000939301	0.000582157	0.000956015	0.000383728	0.00153807	0.000975792	0.00185049	0.00452023	0.00366767	0.00479452	0.00745375
Tip5p H2O, BOTH PORES simultaneously (but loadings traced separately by pore type)
Triangular-pore component
Tip5p-E p0, from Datar et al [Pa]	7405
"Uncorrected" p/p0	0.000675219	0.0209318	0.0411884	0.061445	0.0817016	0.101958	0.122215	0.142471	0.162728	0.182984	0.203241	0.223498	0.243754	0.264011	0.284267	0.304524
Fugacity [Pa]	5	155	305	455	605	755	905	1055	1205	1355	1505	1655	1805	1955	2105	2255
Average loading absolute	5.99458	21.9968	33.3531	39.1501	39.8162	40.5543	40.8588	41.1652	41.1804	41.4679	41.5182	41.7929	41.7833	42.23	42.1527	41.829
^ error +/-	0.176026	0.695236	2.09742	0.439442	0.225669	0.433641	0.289429	0.518876	0.508591	0.2262	0.4481	0.402571	0.55234	0.568411	0.477983	0.201454
[molecules/unit cell]	1.49864	5.49921	8.33828	9.78754	9.95405	10.1386	10.2147	10.2913	10.2951	10.367	10.3795	10.4482	10.4458	10.5575	10.5382	10.4573
^ error +/-	0.0440064	0.173809	0.524356	0.109861	0.0564172	0.10841	0.0723572	0.129719	0.127148	0.0565499	0.112025	0.100643	0.138085	0.142103	0.119496	0.0503636
[mol/kg framework]	1.03346	3.79223	5.75003	6.74943	6.86426	6.9915	7.044	7.09682	7.09944	7.14901	7.15768	7.20503	7.20338	7.28039	7.26707	7.21126
^ error +/-	0.0303466	0.119858	0.361593	0.0757592	0.038905	0.0747591	0.0498971	0.0894535	0.0876805	0.0389965	0.0772518	0.0694027	0.0952227	0.0979933	0.0824037	0.0347305
[milligram/gram framework]	18.6035	68.2646	103.507	121.498	123.565	125.855	126.8	127.751	127.798	128.691	128.847	129.699	129.67	131.056	130.816	129.811
^ error +/-	0.546275	2.15758	6.50911	1.36376	0.700336	1.34575	0.898208	1.61027	1.57835	0.701984	1.39063	1.24933	1.71412	1.764	1.48337	0.62519
[cm^3 (STP)/gr framework]	23.1639	84.9989	128.881	151.282	153.855	156.707	157.884	159.068	159.127	160.238	160.432	161.493	161.456	163.182	162.884	161.633
^ error +/-	0.680187	2.68649	8.10474	1.69807	0.872015	1.67565	1.11839	2.00501	1.96527	0.874067	1.73152	1.55559	2.13432	2.19642	1.84699	0.778448
[cm^3 (STP)/cm^3 framework]	27.2453	99.9754	151.589	177.937	180.964	184.319	185.703	187.095	187.164	188.471	188.7	189.948	189.904	191.935	191.584	190.112
^ error +/-	0.800034	3.15984	9.53277	1.99726	1.02566	1.97089	1.31545	2.35828	2.31154	1.02807	2.03661	1.82968	2.51038	2.58342	2.17243	0.915608
Average loading excess	5.99457	21.9967	33.3529	39.1498	39.8157	40.5537	40.8581	41.1643	41.1794	41.4668	41.517	41.7915	41.7818	42.2284	42.151	41.8272
^ error +/-	0.176026	0.695236	2.09742	0.439442	0.225669	0.433641	0.289429	0.518876	0.508591	0.2262	0.4481	0.402571	0.55234	0.568411	0.477983	0.201454
[molecules/unit cell]	1.49864	5.49918	8.33822	9.78744	9.95393	10.1384	10.2145	10.2911	10.2948	10.3667	10.3792	10.4479	10.4455	10.5571	10.5378	10.4568
^ error +/-	0.0440064	0.173809	0.524356	0.109861	0.0564172	0.10841	0.0723572	0.129719	0.127148	0.0565499	0.112025	0.100643	0.138085	0.142103	0.119496	0.0503636
[mol/kg framework]	1.03346	3.7922	5.74999	6.74937	6.86417	6.9914	7.04387	7.09667	7.09927	7.14882	7.15747	7.2048	7.20313	7.28012	7.26678	7.21095
^ error +/-	0.0303466	0.119858	0.361593	0.0757592	0.038905	0.0747591	0.0498971	0.0894535	0.0876805	0.0389965	0.0772518	0.0694027	0.0952227	0.0979933	0.0824037	0.0347305
[milligram/gram framework]	18.6034	68.2642	103.507	121.497	123.563	125.854	126.798	127.749	127.795	128.687	128.843	129.695	129.665	131.051	130.811	129.806
^ error +/-	0.546275	2.15758	6.50911	1.36376	0.700336	1.34575	0.898208	1.61027	1.57835	0.701984	1.39063	1.24933	1.71412	1.764	1.48337	0.62519
[cm^3 (STP)/gr framework]	23.1639	84.9984	128.88	151.28	153.853	156.705	157.881	159.065	159.123	160.233	160.427	161.488	161.451	163.176	162.877	161.626
^ error +/-	0.680187	2.68649	8.10474	1.69807	0.872015	1.67565	1.11839	2.00501	1.96527	0.874067	1.73152	1.55559	2.13432	2.19642	1.84699	0.778448
[cm^3 (STP)/cm^3 framework]	27.2452	99.9748	151.588	177.935	180.962	184.316	185.699	187.091	187.16	188.466	188.694	189.942	189.898	191.927	191.576	190.104
^ error +/-	0.800034	3.15984	9.53277	1.99726	1.02566	1.97089	1.31545	2.35828	2.31154	1.02807	2.03661	1.82968	2.51038	2.58342	2.17243	0.915608

## Sheet: Gate-closed (GC) model N2
N2, Hexagonal pore only
p0 of N2 [Pa]	101300
p/p0	9.87167e-06	2.11254e-05	4.54097e-05	9.73346e-05	0.000208292	0.000447187	0.000959526	0.00206318	0.00441264	0.00946693	0.0203356	0.0435341	0.093386	0.200395	0.429418	0.921027
Partial pressure [Pa]	1	2.14	4.6	9.86	21.1	45.3	97.2	209	447	959	2060	4410	9460	20300	43500	93300
Average loading absolute	1.84652	4.82984	16.8176	36.9936	45.7024	49.8999	52.7717	54.5897	56.9187	59.1016	61.4006	63.877	67.0095	69.0483	73.2154	75.779
^ error +/-	0.0322547	0.125736	0.637836	0.266301	0.323787	0.132983	0.413166	0.546403	0.553901	0.537105	1.06915	1.09175	1.62616	1.44013	1.99459	1.46039
[molecules/unit cell]	0.369305	0.965967	3.36353	7.39871	9.14048	9.97998	10.5543	10.9179	11.3837	11.8203	12.2801	12.7754	13.4019	13.8097	14.6431	15.1558
^ error +/-	0.00645095	0.0251473	0.127567	0.0532602	0.0647574	0.0265966	0.0826332	0.109281	0.11078	0.107421	0.213829	0.21835	0.325233	0.288027	0.398918	0.292078
[mol/kg framework]	0.0848902	0.222042	0.773157	1.7007	2.10107	2.29405	2.42607	2.50965	2.61672	2.71707	2.82277	2.93662	3.08063	3.17435	3.36593	3.48378
^ error +/-	0.00148285	0.00578047	0.0293232	0.0122426	0.0148854	0.00611362	0.0189945	0.0251198	0.0254645	0.0246923	0.0491518	0.050191	0.0747596	0.0662073	0.0916971	0.0671385
[milligram/gram framework]	2.37807	6.22016	21.6588	47.6426	58.8584	64.2642	67.9627	70.304	73.3035	76.1147	79.0755	82.2648	86.2991	88.9247	94.2913	97.5929
^ error +/-	0.0415397	0.161931	0.821445	0.342959	0.416993	0.171264	0.532101	0.703693	0.713348	0.691718	1.37691	1.40602	2.09428	1.8547	2.56876	1.88078
[cm^3 (STP)/gr framework]	1.90273	4.97684	17.3295	38.1195	47.0934	51.4187	54.3779	56.2512	58.6511	60.9004	63.2694	65.8212	69.0491	71.1499	75.4438	78.0854
^ error +/-	0.0332365	0.129563	0.65725	0.274406	0.333642	0.13703	0.425742	0.563034	0.57076	0.553453	1.10169	1.12498	1.67566	1.48397	2.0553	1.50484
[cm^3 (STP)/cm^3 framework]	2.7944	7.30913	25.4506	55.9834	69.1627	75.515	79.8609	82.6121	86.1367	89.4401	92.9193	96.6669	101.407	104.493	110.799	114.679
^ error +/-	0.048812	0.19028	0.965256	0.403001	0.489996	0.201247	0.625256	0.826888	0.838234	0.812817	1.61797	1.65218	2.46092	2.1794	3.01847	2.21005
Average loading excess	1.84652	4.82982	16.8176	36.9935	45.7023	49.8996	52.7711	54.5885	56.9161	59.0961	61.3889	63.8519	66.9555	68.9318	72.9635	75.2272
^ error +/-	0.0322547	0.125736	0.637836	0.266301	0.323787	0.132983	0.413166	0.546403	0.553901	0.537105	1.06915	1.09175	1.62616	1.44013	1.99459	1.46039
[molecules/unit cell]	0.369304	0.965965	3.36352	7.3987	9.14045	9.97993	10.5542	10.9177	11.3832	11.8192	12.2778	12.7704	13.3911	13.7864	14.5927	15.0454
^ error +/-	0.00645095	0.0251473	0.127567	0.0532602	0.0647574	0.0265966	0.0826332	0.109281	0.11078	0.107421	0.213829	0.21835	0.325233	0.288027	0.398918	0.292078
[mol/kg framework]	0.08489	0.222041	0.773156	1.7007	2.10107	2.29403	2.42605	2.50959	2.6166	2.71682	2.82223	2.93546	3.07814	3.169	3.35435	3.45842
^ error +/-	0.00148285	0.00578047	0.0293232	0.0122426	0.0148854	0.00611362	0.0189945	0.0251198	0.0254645	0.0246923	0.0491518	0.050191	0.0747596	0.0662073	0.0916971	0.0671385
[milligram/gram framework]	2.37806	6.22015	21.6588	47.6426	58.8582	64.2639	67.962	70.3025	73.3002	76.1077	79.0604	82.2324	86.2295	88.7747	93.9669	96.8823
^ error +/-	0.0415397	0.161931	0.821445	0.342959	0.416993	0.171264	0.532101	0.703693	0.713348	0.691718	1.37691	1.40602	2.09428	1.8547	2.56876	1.88078
[cm^3 (STP)/gr framework]	1.90272	4.97683	17.3295	38.1195	47.0933	51.4184	54.3773	56.25	58.6485	60.8948	63.2574	65.7953	68.9934	71.0299	75.1843	77.5168
^ error +/-	0.0332365	0.129563	0.65725	0.274406	0.333642	0.13703	0.425742	0.563034	0.57076	0.553453	1.10169	1.12498	1.67566	1.48397	2.0553	1.50484
[cm^3 (STP)/cm^3 framework]	2.79439	7.30911	25.4506	55.9834	69.1626	75.5146	79.8601	82.6103	86.1328	89.4318	92.9016	96.6289	101.326	104.317	110.418	113.843
^ error +/-	0.048812	0.19028	0.965256	0.403001	0.489996	0.201247	0.625256	0.826888	0.838234	0.812817	1.61797	1.65218	2.46092	2.1794	3.01847	2.21005
N2, Triangular pore only
p0 of N2 [Pa]	101300
p/p0	9.87167e-06	2.11254e-05	4.54097e-05	9.73346e-05	0.000208292	0.000447187	0.000959526	0.00206318	0.00441264	0.00946693	0.0203356	0.0435341	0.093386	0.200395	0.429418	0.921027
Partial pressure [Pa]	1	2.14	4.6	9.86	21.1	45.3	97.2	209	447	959	2060	4410	9460	20300	43500	93300
Average loading absolute	41.9877	41.9999	41.9998	42	42	42	42	42	42	42	42	42	43	42	42	43.0001
^ error +/-	0.029371	0.000263719	0.000555201	0	0	0	0	0	6.94006e-05	0	0	0	8.273e-07	0	0	0.000138796
[molecules/unit cell]	8.39755	8.39998	8.39996	8.4	8.4	8.4	8.4	8.4	8.40001	8.4	8.4	8.4	8.6	8.4	8.4	8.60001
^ error +/-	0.0058742	5.27439e-05	0.00011104	0	0	0	0	0	1.38801e-05	0	0	0	1.655e-07	0	0	2.77593e-05
[mol/kg framework]	1.9303	1.93086	1.93086	1.93086	1.93086	1.93086	1.93086	1.93086	1.93087	1.93086	1.93086	1.93086	1.97684	1.93086	1.93086	1.97684
^ error +/-	0.00135027	1.2124e-05	2.55242e-05	0	0	0	0	0	3.1906e-06	0	0	0	3.8e-08	0	0	6.3809e-06
[milligram/gram framework]	54.0744	54.0901	54.09	54.0902	54.0902	54.0902	54.0902	54.0902	54.0903	54.0902	54.0902	54.0902	55.3781	54.0902	54.0902	55.3782
^ error +/-	0.0378258	0.000339634	0.000715022	0	0	0	0	0	8.93785e-05	0	0	0	1.0655e-06	0	0	0.000178751
[cm^3 (STP)/gr framework]	43.2657	43.2783	43.2781	43.2784	43.2784	43.2784	43.2784	43.2784	43.2784	43.2784	43.2784	43.2784	44.3088	43.2784	43.2784	44.3088
^ error +/-	0.030265	0.000271746	0.000572099	0	0	0	0	0	7.1513e-05	0	0	0	8.525e-07	0	0	0.000143021
[cm^3 (STP)/cm^3 framework]	63.5413	63.5597	63.5595	63.5598	63.5598	63.5598	63.5598	63.5598	63.5599	63.5598	63.5598	63.5598	65.0731	63.5598	63.5598	65.0732
^ error +/-	0.044448	0.000399094	0.000840201	0	0	0	0	0	0.000105026	0	0	0	1.252e-06	0	0	0.000210045
Average loading excess	41.9877	41.9999	41.9998	41.9999	41.9999	41.9997	41.9994	41.9988	41.9975	41.9945	41.9883	41.9749	42.946	41.8836	41.7481	42.4482
^ error +/-	0.029371	0.000263719	0.000555199	0	8.273e-07	8.273e-07	0	8.273e-07	6.94006e-05	1.17e-06	0	8.273e-07	0	8.273e-07	8.273e-07	0.000138794
[molecules/unit cell]	8.39755	8.39998	8.39995	8.39999	8.39998	8.39995	8.39989	8.39976	8.3995	8.39891	8.39765	8.39497	8.5892	8.37671	8.34962	8.48965
^ error +/-	0.0058742	5.27439e-05	0.00011104	0	1.655e-07	1.655e-07	0	1.655e-07	1.38801e-05	2.34e-07	0	1.655e-07	0	1.655e-07	1.655e-07	2.77588e-05
[mol/kg framework]	1.9303	1.93086	1.93085	1.93086	1.93086	1.93085	1.93084	1.93081	1.93075	1.93061	1.93033	1.92971	1.97435	1.92551	1.91929	1.95147
^ error +/-	0.00135027	1.2124e-05	2.55241e-05	0	3.8e-08	3.8e-08	0	3.8e-08	3.1906e-06	5.38e-08	0	3.8e-08	0	3.8e-08	3.8e-08	6.3808e-06
[milligram/gram framework]	54.0744	54.0901	54.0899	54.0902	54.0901	54.0899	54.0895	54.0887	54.087	54.0832	54.0751	54.0579	55.3085	53.9403	53.7659	54.6675
^ error +/-	0.0378258	0.000339634	0.00071502	0	1.0655e-06	1.0655e-06	0	1.0655e-06	8.93785e-05	1.5068e-06	0	1.0655e-06	0	1.0655e-06	1.0655e-06	0.000178747
[cm^3 (STP)/gr framework]	43.2657	43.2782	43.2781	43.2783	43.2782	43.2781	43.2778	43.2771	43.2758	43.2727	43.2663	43.2525	44.2531	43.1584	43.0188	43.7402
^ error +/-	0.030265	0.000271746	0.000572097	0	8.525e-07	8.525e-07	0	8.525e-07	7.1513e-05	1.2056e-06	0	8.525e-07	0	8.525e-07	8.525e-07	0.000143018
[cm^3 (STP)/cm^3 framework]	63.5413	63.5597	63.5595	63.5597	63.5596	63.5594	63.559	63.558	63.556	63.5516	63.5421	63.5218	64.9914	63.3836	63.1786	64.2382
^ error +/-	0.044448	0.000399094	0.000840198	0	1.252e-06	1.252e-06	0	1.252e-06	0.000105026	1.7706e-06	0	1.252e-06	0	1.252e-06	1.252e-06	0.000210041
Hexagonal pore only + Triangular pore only sum
p0 of N2 [Pa]	101300
p/p0	9.87167e-06	2.11254e-05	4.54097e-05	9.73346e-05	0.000208292	0.000447187	0.000959526	0.00206318	0.00441264	0.00946693	0.0203356	0.0435341	0.093386	0.200395	0.429418	0.921027
Partial pressure [Pa]	1	2.14	4.6	9.86	21.1	45.3	97.2	209	447	959	2060	4410	9460	20300	43500	93300
Average loading absolute	43.8343	46.8297	58.8174	78.9936	87.7024	91.8999	94.7717	96.5897	98.9187	101.102	103.401	105.877	110.01	111.048	115.215	118.779
^ error +/-	0.0616257	0.126	0.638391	0.266301	0.323787	0.132983	0.413166	0.546403	0.55397	0.537105	1.06915	1.09175	1.62617	1.44013	1.99459	1.46053
[molecules/unit cell]	8.76685	9.36595	11.7635	15.7987	17.5405	18.38	18.9543	19.3179	19.7837	20.2203	20.6801	21.1754	22.0019	22.2097	23.0431	23.7558
^ error +/-	0.0123251	0.0252	0.127678	0.0532602	0.0647574	0.0265966	0.0826332	0.109281	0.110794	0.107421	0.213829	0.21835	0.325233	0.288027	0.398918	0.292106
[mol/kg framework]	2.01519	2.1529	2.70401	3.63157	4.03194	4.22491	4.35694	4.44051	4.54759	4.64794	4.75363	4.86748	5.05746	5.10522	5.29679	5.46062
^ error +/-	0.00283312	0.00579259	0.0293487	0.0122426	0.0148854	0.00611362	0.0189945	0.0251198	0.0254677	0.0246923	0.0491518	0.050191	0.0747597	0.0662073	0.0916971	0.0671449
[milligram/gram framework]	56.4525	60.3103	75.7488	101.733	112.949	118.354	122.053	124.394	127.394	130.205	133.166	136.355	141.677	143.015	148.382	152.971
^ error +/-	0.0793655	0.162271	0.82216	0.342959	0.416993	0.171264	0.532101	0.703693	0.713438	0.691718	1.37691	1.40602	2.09428	1.8547	2.56876	1.88096
[cm^3 (STP)/gr framework]	45.1684	48.2551	60.6077	81.3979	90.3718	94.6971	97.6562	99.5296	101.929	104.179	106.548	109.1	113.358	114.428	118.722	122.394
^ error +/-	0.0635014	0.129835	0.657822	0.274406	0.333642	0.13703	0.425742	0.563034	0.570832	0.553453	1.10169	1.12498	1.67566	1.48397	2.0553	1.50498
[cm^3 (STP)/cm^3 framework]	66.3357	70.8688	89.0101	119.543	132.723	139.075	143.421	146.172	149.697	153	156.479	160.227	166.481	168.053	174.359	179.752
^ error +/-	0.09326	0.190679	0.966096	0.403001	0.489996	0.201247	0.625256	0.826888	0.838339	0.812817	1.61797	1.65218	2.46092	2.1794	3.01847	2.21026
Average loading excess	43.8343	46.8297	58.8174	78.9935	87.7021	91.8994	94.7706	96.5873	98.9136	101.091	103.377	105.827	109.901	110.815	114.712	117.675
^ error +/-	0.0616257	0.126	0.638391	0.266301	0.323788	0.132984	0.413166	0.546404	0.55397	0.537106	1.06915	1.09175	1.62616	1.44014	1.99459	1.46053
[molecules/unit cell]	8.76685	9.36594	11.7635	15.7987	17.5404	18.3799	18.9541	19.3175	19.7827	20.2181	20.6754	21.1653	21.9803	22.1631	22.9423	23.5351
^ error +/-	0.0123251	0.0252	0.127678	0.0532602	0.0647576	0.0265967	0.0826332	0.109281	0.110794	0.107421	0.213829	0.21835	0.325233	0.288027	0.398918	0.292106
[mol/kg framework]	2.01519	2.1529	2.70401	3.63156	4.03193	4.22489	4.35688	4.4404	4.54735	4.64744	4.75255	4.86517	5.0525	5.09451	5.27363	5.40989
^ error +/-	0.00283312	0.00579259	0.0293487	0.0122426	0.0148855	0.00611366	0.0189945	0.0251198	0.0254677	0.0246924	0.0491518	0.050191	0.0747596	0.0662073	0.0916972	0.0671449
[milligram/gram framework]	56.4525	60.3102	75.7487	101.733	112.948	118.354	122.051	124.391	127.387	130.191	133.136	136.29	141.538	142.715	147.733	151.55
^ error +/-	0.0793655	0.162271	0.82216	0.342959	0.416994	0.171265	0.532101	0.703694	0.713438	0.691719	1.37691	1.40602	2.09428	1.8547	2.56876	1.88096
[cm^3 (STP)/gr framework]	45.1684	48.2551	60.6076	81.3978	90.3715	94.6965	97.6551	99.5271	101.924	104.168	106.524	109.048	113.247	114.188	118.203	121.257
^ error +/-	0.0635014	0.129835	0.657822	0.274406	0.333643	0.137031	0.425742	0.563035	0.570832	0.553454	1.10169	1.12498	1.67566	1.48397	2.0553	1.50498
[cm^3 (STP)/cm^3 framework]	66.3356	70.8688	89.0101	119.543	132.722	139.074	143.419	146.168	149.689	152.983	156.444	160.151	166.317	167.7	173.596	178.082
^ error +/-	0.09326	0.190679	0.966096	0.403001	0.489997	0.201248	0.625256	0.826889	0.838339	0.812819	1.61797	1.65218	2.46092	2.1794	3.01847	2.21026
N2, Both pores but tracked separately			* Note inserting N2 to both pores simultaneously seems to cause all isotherms to be higher than in the independent case, causing overestimates. Simulating separately is thus necessary (unlike H2O's case) - defer to the results at the top of this sheet.
Triangular-pore component
p0 of N2 [Pa]	101300
p/p0	4.93583e-06	1.05627e-05	2.27048e-05	4.86673e-05	0.000104146	0.000223593	0.000479763	0.00103159	0.00220632	0.00473346	0.0101678	0.021767	0.046693	0.100197	0.214709	0.460513
Partial pressure [Pa]	0.5	1.07	2.3	4.93	10.55	22.65	48.6	104.5	223.5	479.5	1030	2205	4730	10150	21750	46650
Average loading absolute	47.8618	48.0558	49.3914	50.0435	50.9295	52.118	52.5097	53.303	53.4765	54	53.7869	53.2319	54	54.9133	54.4675	54
^ error +/-	0.383546	0.155909	0.590946	1.10442	1.25351	1.28581	0.609393	0.533633	0.74065	0	0.547222	1.03333	0	0.24079	0.627269	1.38988e-05
[molecules/unit cell]	7.97697	8.00931	8.2319	8.34058	8.48826	8.68634	8.75162	8.88383	8.91275	9	8.96448	8.87199	9	9.15221	9.07791	9
^ error +/-	0.0639243	0.0259848	0.098491	0.18407	0.208918	0.214302	0.101565	0.0889389	0.123442	0	0.0912036	0.172222	0	0.0401317	0.104545	2.3165e-06
[mol/kg framework]	1.83363	1.84106	1.89222	1.91721	1.95115	1.99668	2.01169	2.04208	2.04873	2.06878	2.06062	2.03936	2.06878	2.10377	2.08669	2.06878
^ error +/-	0.014694	0.00597298	0.0226396	0.0423112	0.0480228	0.0492604	0.0233463	0.0204439	0.0283749	0	0.0209645	0.0395879	0	0.00922487	0.0240312	5.325e-07
[milligram/gram framework]	51.3662	51.5745	53.0078	53.7076	54.6585	55.9341	56.3545	57.2058	57.392	57.9538	57.7251	57.1295	57.9538	58.934	58.4555	57.9538
^ error +/-	0.411629	0.167324	0.634215	1.18529	1.34529	1.37996	0.654012	0.572705	0.794879	0	0.587289	1.10899	0	0.258421	0.673197	1.49165e-05
[cm^3 (STP)/gr framework]	41.0988	41.2654	42.4122	42.9722	43.7331	44.7536	45.09	45.7712	45.9201	46.3697	46.1866	45.7101	46.3697	47.1539	46.7711	46.3697
^ error +/-	0.32935	0.133878	0.507444	0.948363	1.07638	1.10412	0.523284	0.45823	0.635994	0	0.469898	0.887322	0	0.206766	0.538634	1.19349e-05
[cm^3 (STP)/cm^3 framework]	60.3589	60.6036	62.2878	63.1102	64.2276	65.7265	66.2204	67.2208	67.4396	68.0998	67.831	67.1312	68.0998	69.2515	68.6893	68.0998
^ error +/-	0.483693	0.196617	0.745247	1.39279	1.5808	1.62155	0.76851	0.672969	0.934039	0	0.690106	1.30315	0	0.303662	0.791053	1.75279e-05
Average loading excess	47.8618	48.0558	49.3914	50.0434	50.9295	52.1179	52.5094	53.3023	53.475	53.9967	53.7798	53.2169	53.9676	54.8434	54.3163	53.6689
^ error +/-	0.383546	0.155909	0.590946	1.10442	1.25351	1.28581	0.609393	0.533633	0.74065	0	0.547222	1.03333	9.928e-07	0.24079	0.627269	1.38278e-05
[molecules/unit cell]	7.97697	8.00931	8.23189	8.34057	8.48824	8.68631	8.75157	8.88372	8.9125	8.99945	8.9633	8.86948	8.9946	9.14057	9.05272	8.94482
^ error +/-	0.0639243	0.0259848	0.098491	0.18407	0.208918	0.214302	0.101565	0.0889389	0.123442	0	0.0912036	0.172222	1.655e-07	0.0401317	0.104545	2.3046e-06
[mol/kg framework]	1.83363	1.84106	1.89222	1.9172	1.95115	1.99668	2.01168	2.04205	2.04867	2.06866	2.06035	2.03878	2.06754	2.10109	2.0809	2.0561
^ error +/-	0.014694	0.00597298	0.0226396	0.0423112	0.0480228	0.0492604	0.0233463	0.0204439	0.0283749	0	0.0209645	0.0395879	3.8e-08	0.00922487	0.0240312	5.298e-07
[milligram/gram framework]	51.3662	51.5744	53.0077	53.7076	54.6585	55.9339	56.3541	57.205	57.3904	57.9503	57.7175	57.1133	57.919	58.859	58.2933	57.5985
^ error +/-	0.411629	0.167324	0.634215	1.18529	1.34529	1.37996	0.654012	0.572705	0.794879	0	0.587289	1.10899	1.0655e-06	0.258421	0.673197	1.48402e-05
[cm^3 (STP)/gr framework]	41.0988	41.2654	42.4122	42.9722	43.733	44.7535	45.0897	45.7705	45.9188	46.3669	46.1806	45.6972	46.3418	47.0939	46.6413	46.0854
^ error +/-	0.32935	0.133878	0.507444	0.948363	1.07638	1.10412	0.523284	0.45823	0.635994	0	0.469898	0.887322	8.525e-07	0.206766	0.538634	1.18739e-05
[cm^3 (STP)/cm^3 framework]	60.3589	60.6036	62.2878	63.1102	64.2275	65.7263	66.22	67.2199	67.4377	68.0957	67.8221	67.1122	68.0589	69.1634	68.4987	67.6823
^ error +/-	0.483693	0.196617	0.745247	1.39279	1.5808	1.62155	0.76851	0.672969	0.934039	0	0.690106	1.30315	1.252e-06	0.303662	0.791053	1.74383e-05
N2, Both pores but tracked separately
Hexagonal-pore component
p0 of N2 [Pa]	101300
p/p0	4.93583e-06	1.05627e-05	2.27048e-05	4.86673e-05	0.000104146	0.000223593	0.000479763	0.00103159	0.00220632	0.00473346	0.0101678	0.021767	0.046693	0.100197	0.214709	0.460513
Partial pressure [Pa]	0.5	1.07	2.3	4.93	10.55	22.65	48.6	104.5	223.5	479.5	1030	2205	4730	10150	21750	46650
Average loading absolute	1.13103	2.6343	7.35878	26.9837	48.3614	56.5769	61.2336	64.2601	66.8242	69.0577	71.5104	74.3893	79.1265	81.8582	85.8007	88.247
^ error +/-	0.0140895	0.0215087	0.115802	0.473368	0.374343	0.520815	0.283059	0.469951	0.448517	0.370645	0.481514	0.240679	1.62846	1.08719	1.43493	1.12996
[molecules/unit cell]	0.188505	0.439051	1.22646	4.49729	8.06024	9.42948	10.2056	10.71	11.1374	11.5096	11.9184	12.3982	13.1878	13.643	14.3001	14.7078
^ error +/-	0.00234825	0.00358479	0.0193003	0.0788947	0.0623905	0.0868025	0.0471766	0.0783252	0.0747528	0.0617741	0.0802523	0.0401132	0.27141	0.181199	0.239156	0.188326
[mol/kg framework]	0.0433307	0.100922	0.281921	1.03377	1.85277	2.16751	2.34591	2.46185	2.56009	2.64565	2.73962	2.84991	3.0314	3.13605	3.28709	3.38081
^ error +/-	0.00053978	0.000824017	0.00443647	0.0181351	0.0143414	0.0199528	0.0108442	0.0180042	0.017183	0.0141997	0.0184472	0.00922062	0.0623877	0.0416513	0.0549735	0.0432896
[milligram/gram framework]	1.21384	2.82719	7.89758	28.9594	51.9024	60.7194	65.7171	68.9651	71.717	74.114	76.7463	79.836	84.9201	87.8517	92.083	94.7083
^ error +/-	0.0151211	0.0230836	0.124281	0.508028	0.401752	0.558948	0.303785	0.50436	0.481357	0.397783	0.51677	0.258302	1.7477	1.1668	1.54	1.21269
[cm^3 (STP)/gr framework]	0.971213	2.26207	6.31897	23.1709	41.5278	48.5824	52.5812	55.1799	57.3818	59.2996	61.4058	63.8779	67.9457	70.2914	73.6769	75.7774
^ error +/-	0.0120986	0.0184695	0.0994389	0.40648	0.321448	0.447222	0.243062	0.403546	0.38514	0.318272	0.413475	0.206671	1.39836	0.93357	1.23217	0.970292
[cm^3 (STP)/cm^3 framework]	1.42635	3.32214	9.28021	34.0294	60.989	71.3496	77.2222	81.0388	84.2725	87.0891	90.1823	93.8129	99.787	103.232	108.204	111.289
^ error +/-	0.0177684	0.0271248	0.146039	0.596968	0.472087	0.656804	0.356968	0.592659	0.565628	0.467423	0.60724	0.303523	2.05367	1.37107	1.80961	1.425
Average loading excess	1.13103	2.6343	7.35876	26.9837	48.3614	56.5768	61.2333	64.2593	66.8227	69.0544	71.5034	74.3742	79.0941	81.7883	85.6496	87.9159
^ error +/-	0.0140895	0.0215087	0.115802	0.473368	0.374343	0.520815	0.283059	0.469951	0.448517	0.370645	0.481514	0.240679	1.62846	1.08719	1.43493	1.12996
[molecules/unit cell]	0.188504	0.43905	1.22646	4.49728	8.06023	9.42946	10.2055	10.7099	11.1371	11.5091	11.9172	12.3957	13.1823	13.6314	14.2749	14.6526
^ error +/-	0.00234825	0.00358479	0.0193003	0.0788947	0.0623905	0.0868025	0.0471766	0.0783252	0.0747528	0.0617741	0.0802523	0.0401132	0.27141	0.181199	0.239156	0.188326
[mol/kg framework]	0.0433305	0.100922	0.28192	1.03377	1.85276	2.1675	2.3459	2.46183	2.56003	2.64553	2.73935	2.84934	3.03016	3.13338	3.2813	3.36813
^ error +/-	0.00053978	0.000824017	0.00443647	0.0181351	0.0143414	0.0199528	0.0108442	0.0180042	0.017183	0.0141997	0.0184472	0.00922062	0.0623877	0.0416513	0.0549735	0.0432896
[milligram/gram framework]	1.21384	2.82718	7.89757	28.9594	51.9023	60.7192	65.7167	68.9643	71.7153	74.1105	76.7388	79.8198	84.8853	87.7768	91.9208	94.353
^ error +/-	0.0151211	0.0230836	0.124281	0.508028	0.401752	0.558948	0.303785	0.50436	0.481357	0.397783	0.51677	0.258302	1.7477	1.1668	1.54	1.21269
[cm^3 (STP)/gr framework]	0.97121	2.26206	6.31895	23.1708	41.5278	48.5823	52.5809	55.1793	57.3804	59.2968	61.3997	63.8649	67.9179	70.2314	73.5471	75.4931
^ error +/-	0.0120986	0.0184695	0.0994389	0.40648	0.321448	0.447222	0.243062	0.403546	0.38514	0.318272	0.413475	0.206671	1.39836	0.93357	1.23217	0.970292
[cm^3 (STP)/cm^3 framework]	1.42635	3.32213	9.28019	34.0293	60.9889	71.3494	77.2218	81.0379	84.2706	87.085	90.1734	93.7939	99.7462	103.144	108.013	110.871
^ error +/-	0.0177684	0.0271248	0.146039	0.596968	0.472087	0.656804	0.356968	0.592659	0.565628	0.467423	0.60724	0.303523	2.05367	1.37107	1.80961	1.425
N2, Both pores but tracked separately
Both components sum
p0 of N2 [Pa]	101300
p/p0	4.93583e-06	1.05627e-05	2.27048e-05	4.86673e-05	0.000104146	0.000223593	0.000479763	0.00103159	0.00220632	0.00473346	0.0101678	0.021767	0.046693	0.100197	0.214709	0.460513
Partial pressure [Pa]	0.5	1.07	2.3	4.93	10.55	22.65	48.6	104.5	223.5	479.5	1030	2205	4730	10150	21750	46650
Average loading absolute	48.9929	50.6902	56.7502	77.0272	99.291	108.695	113.743	117.563	120.301	123.058	125.297	127.621	133.127	136.771	140.268	142.247
^ error +/-	0.397636	0.177417	0.706748	1.57779	1.62785	1.80663	0.892452	1.00358	1.18917	0.370645	1.02874	1.27401	1.62846	1.32798	2.0622	1.12997
[molecules/unit cell]	8.16548	8.44836	9.45836	12.8379	16.5485	18.1158	18.9572	19.5938	20.0501	20.5096	20.8829	21.2702	22.1878	22.7952	23.378	23.7078
^ error +/-	0.0662726	0.0295695	0.117791	0.262965	0.271308	0.301104	0.148742	0.167264	0.198194	0.0617741	0.171456	0.212336	0.27141	0.221331	0.343701	0.188329
[mol/kg framework]	1.87696	1.94198	2.17414	2.95097	3.80392	4.16419	4.3576	4.50394	4.60882	4.71444	4.80024	4.88927	5.10018	5.23982	5.37379	5.4496
^ error +/-	0.0152337	0.006797	0.0270761	0.0604464	0.0623642	0.0692133	0.0341906	0.0384481	0.0455579	0.0141997	0.0394117	0.0488085	0.0623877	0.0508761	0.0790047	0.0432901
[milligram/gram framework]	52.5801	54.4016	60.9053	82.667	106.561	116.653	122.072	126.171	129.109	132.068	134.471	136.966	142.874	146.786	150.538	152.662
^ error +/-	0.42675	0.190408	0.758495	1.69331	1.74704	1.9389	0.957797	1.07707	1.27624	0.397783	1.10406	1.3673	1.7477	1.42522	2.2132	1.21271
[cm^3 (STP)/gr framework]	42.07	43.5275	48.7312	66.1431	85.2609	93.3361	97.6711	100.951	103.302	105.669	107.592	109.588	114.315	117.445	120.448	122.147
^ error +/-	0.341449	0.152348	0.606883	1.35484	1.39783	1.55134	0.766347	0.861775	1.02113	0.318272	0.883372	1.09399	1.39836	1.14034	1.77081	0.970304
[cm^3 (STP)/cm^3 framework]	61.7853	63.9257	71.568	97.1396	125.217	137.076	143.443	148.26	151.712	155.189	158.013	160.944	167.887	172.483	176.893	179.389
^ error +/-	0.501461	0.223742	0.891285	1.98976	2.05289	2.27835	1.12548	1.26563	1.49967	0.467423	1.29735	1.60667	2.05367	1.67473	2.60066	1.42502
Average loading excess	48.9929	50.6901	56.7501	77.0271	99.2908	108.695	113.743	117.562	120.298	123.051	125.283	127.591	133.062	136.632	139.966	141.585
^ error +/-	0.397636	0.177417	0.706748	1.57779	1.62785	1.80663	0.892452	1.00358	1.18917	0.370645	1.02874	1.27401	1.62846	1.32798	2.0622	1.12997
[molecules/unit cell]	8.16548	8.44836	9.45835	12.8379	16.5485	18.1158	18.9571	19.5936	20.0496	20.5085	20.8805	21.2652	22.1769	22.7719	23.3277	23.5975
^ error +/-	0.0662726	0.0295695	0.117791	0.262965	0.271308	0.301104	0.148742	0.167264	0.198194	0.0617741	0.171456	0.212336	0.271411	0.221331	0.343701	0.188329
[mol/kg framework]	1.87696	1.94198	2.17414	2.95097	3.80391	4.16418	4.35757	4.50388	4.6087	4.71419	4.7997	4.88812	5.0977	5.23447	5.36221	5.42423
^ error +/-	0.0152337	0.006797	0.0270761	0.0604464	0.0623642	0.0692133	0.0341906	0.0384481	0.0455579	0.0141997	0.0394117	0.0488085	0.0623877	0.0508761	0.0790047	0.0432901
[milligram/gram framework]	52.5801	54.4016	60.9053	82.667	106.561	116.653	122.071	126.169	129.106	132.061	134.456	136.933	142.804	146.636	150.214	151.951
^ error +/-	0.42675	0.190408	0.758495	1.69331	1.74704	1.9389	0.957797	1.07707	1.27624	0.397783	1.10406	1.3673	1.7477	1.42522	2.2132	1.21271
[cm^3 (STP)/gr framework]	42.07	43.5275	48.7312	66.143	85.2608	93.3358	97.6706	100.95	103.299	105.664	107.58	109.562	114.26	117.325	120.188	121.579
^ error +/-	0.341449	0.152348	0.606883	1.35484	1.39783	1.55134	0.766347	0.861775	1.02113	0.318272	0.883372	1.09399	1.39836	1.14034	1.77081	0.970304
[cm^3 (STP)/cm^3 framework]	61.7853	63.9257	71.568	97.1395	125.216	137.076	143.442	148.258	151.708	155.181	157.996	160.906	167.805	172.307	176.512	178.554
^ error +/-	0.501461	0.223742	0.891285	1.98976	2.05289	2.27835	1.12548	1.26563	1.49967	0.467423	1.29735	1.60667	2.05367	1.67473	2.60066	1.42502

## Sheet: Experimental H2O sorption
Adsorption		1, H2O adsorption at 298K
Pe/P0	0.026136	0.0418933	0.0468918	0.0506059	0.0567561	0.0638025	0.0727706	0.0834049	0.094421	0.0983938	0.108643	0.118637	0.125043	0.136958	0.150155	0.172701	0.20627	0.225869	0.262001	0.281218	0.303638	0.369107	0.406784	0.451499	0.522089	0.581003	0.634553	0.686841	0.736037	0.808804
No.	1	2	3	4	5	6	7	8	9	10	11	12	13	14	15	16	17	18	19	20	21	22	23	24	25	26	27	28	29	30
Pe/kPa	0.082825	0.13276	0.1486	0.16037	0.17986	0.20219	0.23061	0.26431	0.29922	0.31181	0.34429	0.37596	0.39626	0.43402	0.47584	0.54729	0.65367	0.71578	0.83028	0.89118	0.96223	1.1697	1.2891	1.4308	1.6545	1.8412	2.0109	2.1766	2.3325	2.5631
P0/kPa	3.169	3.169	3.169	3.169	3.169	3.169	3.169	3.169	3.169	3.169	3.169	3.169	3.169	3.169	3.169	3.169	3.169	3.169	3.169	3.169	3.169	3.169	3.169	3.169	3.169	3.169	3.169	3.169	3.169	3.169
Vd/ml	12.824	12.824	12.824	12.824	12.824	12.824	12.824	12.825	12.825	12.825	12.825	12.825	12.825	12.825	12.826	12.826	12.826	12.827	12.827	12.828	12.828	12.829	12.829	12.83	12.831	12.832	12.833	12.834	12.834	12.835
V/ml(STP)・g-1	8.082	19.554	30.928	42.731	53.712	65.639	75.669	88.568	100.09	104.54	117.43	129.19	134.51	145.32	152.17	158.21	161.67	163.36	166.32	167.77	169.34	173.65	175.88	178.4	182.42	185.6	188.59	191.47	194.35	200.19
Desorption
Pe/P0	0.686967	0.635216	0.584853	0.514011	0.482991	0.442916	0.399716	0.330293	0.303509	0.264945	0.247267	0.226769	0.19397	0.167832	0.145156	0.126709	0.100827	0.0740518	0.0524014	0.0358725	0.0293389
No.	1	2	3	4	5	6	7	8	9	10	11	12	13	14	15	16	17	18	19	20	21
Pe/kPa	2.177	2.013	1.8534	1.6289	1.5306	1.4036	1.2667	1.0467	0.96182	0.83961	0.78359	0.71863	0.61469	0.53186	0.46	0.40154	0.31952	0.23467	0.16606	0.11368	0.092975
P0/kPa	3.169	3.169	3.169	3.169	3.169	3.169	3.169	3.169	3.169	3.169	3.169	3.169	3.169	3.169	3.169	3.169	3.169	3.169	3.169	3.169	3.169
Vd/ml	12.834	12.833	12.832	12.831	12.831	12.83	12.829	12.828	12.828	12.827	12.827	12.827	12.826	12.826	12.826	12.825	12.825	12.824	12.824	12.824	12.824
V/ml(STP)・g-1	194.36	192	189.66	186.37	184.85	182.82	180.49	176.6	174.94	172.3	170.95	169.39	166.48	163.78	160.92	158.43	154.15	147.35	138.64	128.18	122.33

## Sheet: Experimental N2 sorption
Adsorption		1, N2 sorption at 77K
Pe/P0	-3.87131e-05	-3.87278e-05	-2.86211e-20	2.71838e-05	0.000221007	0.000576673	0.00131907	0.00307341	0.00635375	0.0108091	0.0209379	0.0421541	0.0561139	0.073555	0.090727	0.113101	0.136742	0.156321	0.190114	0.2124	0.2323	0.260601	0.310621	0.361472	0.410178	0.460537	0.510823	0.55989	0.609283	0.658456	0.707702	0.757905	0.807971	0.85413	0.899681	0.959006	0.976843	0.992866
No.	1	2	3	4	5	6	7	8	9	10	11	12	13	14	15	16	17	18	19	20	21	22	23	24	25	26	27	28	29	30	31	32	33	34	35	36	37	38
Pe/kPa	-0.004061	-0.004061	-2.9992e-18	0.0028456	0.023082	0.060245	0.13775	0.32068	0.66187	1.1249	2.1767	4.3777	5.8235	7.6306	9.4093	11.724	14.161	16.187	19.692	21.994	24.057	26.993	32.171	37.434	42.478	47.684	52.911	57.999	63.14	68.249	73.325	78.519	83.73	88.522	93.216	99.401	101.24	102.99
P0/kPa	104.9	104.86	104.79	104.68	104.44	104.47	104.43	104.34	104.17	104.07	103.96	103.85	103.78	103.74	103.71	103.66	103.56	103.55	103.58	103.55	103.56	103.58	103.57	103.56	103.56	103.54	103.58	103.59	103.63	103.65	103.61	103.6	103.63	103.64	103.61	103.65	103.64	103.73
Vd/ml	17.282	17.268	17.257	17.247	17.24	17.226	17.208	17.192	17.169	17.145	17.1	17.067	17.042	17.024	17.012	17.007	17.005	17.003	17.005	17.007	17.009	17.015	17.026	17.04	17.054	17.072	17.088	17.108	17.123	17.138	17.155	17.173	17.19	17.201	17.21	17.228	17.223	17.219
V/ml(STP) g-1	8.4407	14.606	20.912	26.057	32.429	38.737	44.137	49.263	54.013	57.675	62.435	67.354	69.524	71.379	72.781	74.269	75.614	76.538	77.786	78.563	79.182	79.918	81.012	81.97	82.861	83.661	84.453	85.193	85.969	86.764	87.605	88.547	89.649	91.128	93.256	100.32	108.39	137.5
Desorption
Pe/P0	0.981101	0.958729	0.929874	0.87166	0.843538	0.795669	0.744681	0.694202	0.643848	0.593324	0.543723	0.493679	0.444397	0.394152	0.344567	0.295193
No.	1	2	3	4	5	6	7	8	9	10	11	12	13	14	15	16
Pe/kPa	101.75	99.401	96.4	90.365	87.458	82.487	77.216	71.961	66.722	61.504	56.346	51.16	46.044	40.846	35.704	30.579
P0/kPa	103.71	103.68	103.67	103.67	103.68	103.67	103.69	103.66	103.63	103.66	103.63	103.63	103.61	103.63	103.62	103.59
Vd/ml	17.205	17.178	17.157	17.123	17.104	17.081	17.054	17.023	16.997	16.968	16.939	16.912	16.883	16.859	16.832	16.804
V/ml(STP) g-1	116.56	101.86	96.875	93.254	92.315	91.078	90.11	89.327	88.616	87.98	87.385	86.77	86.081	85.405	84.7	83.891

## Sheet: Comparisons
*Experimental diverges from GCMC at high pressures due to macroscopic condensation etc outside the crystal structure so zoom on the low-pressure region

## Sheet: Unused (GC H2O simulation)
Tip5p H2O	*Unused data: H2O causes the GC-to-GO transition in reality so this simulation just confirms simulating with fixed GC phase underestimates the H2O sorption capacity.
Hexagonal-pore only
Tip5p-E p0, from Datar et al [Pa]	7405		*Citation:	Datar A, Witman M, Lin L-C. Monte Carlo simulations for water adsorption in porous materials: Best practices and new insights. AIChE J. 2021; 67(12):e17447. doi:10.1002/aic.17447
"Uncorrected" p/p0	0.00135044	0.0418636	0.0823768	0.12289	0.163403	0.203916	0.244429	0.284943	0.325456	0.365969	0.406482	0.446995	0.487508	0.528022	0.568535	0.609048
Fugacity [Pa]	10	310	610	910	1210	1510	1810	2110	2410	2710	3010	3310	3610	3910	4210	4510
Average loading absolute	9.5e-05	0.003188	0.006064	0.009018	0.012188	0.015167	0.018261	0.021646	0.024853	0.028012	0.031618	0.035253	0.038321	0.04169	0.044833	0.051363
^ error +/-	3.64598e-05	0.000167862	0.000129865	0.000380008	0.000507515	0.000345124	0.0003233	0.000448979	0.000551939	0.00102391	0.000757136	0.000876141	0.00071728	0.00105521	0.000932428	0.00721215
[molecules/unit cell]	1.9e-05	0.0006376	0.0012128	0.0018036	0.0024376	0.0030334	0.0036522	0.0043292	0.0049706	0.0056024	0.0063236	0.0070506	0.0076642	0.008338	0.0089666	0.0102726
^ error +/-	7.292e-06	3.35724e-05	2.5973e-05	7.60016e-05	0.000101503	6.90248e-05	6.46599e-05	8.97958e-05	0.000110388	0.000204783	0.000151427	0.000175228	0.000143456	0.000211042	0.000186486	0.00144243
[mol/kg framework]	4.3674e-06	0.000146562	0.00027878	0.000414584	0.000560319	0.000697272	0.000839512	0.000995131	0.00114257	0.00128779	0.00145357	0.00162068	0.00176173	0.00191661	0.00206111	0.00236131
^ error +/-	1.6762e-06	7.7171e-06	5.9703e-06	1.74701e-05	2.3332e-05	1.58664e-05	1.4863e-05	2.06409e-05	2.53743e-05	4.70723e-05	3.48078e-05	4.02788e-05	3.29755e-05	4.85111e-05	4.28665e-05	0.000331564
[milligram/gram framework]	7.8619e-05	0.00263829	0.00501838	0.00746301	0.0100864	0.0125517	0.0151122	0.0179135	0.0205676	0.0231819	0.0261661	0.0291743	0.0317133	0.0345013	0.0371024	0.0425064
^ error +/-	3.0173e-05	0.000138917	0.000107472	0.000314483	0.000420003	0.000285614	0.000267553	0.000371561	0.000456767	0.000847358	0.000626582	0.000725067	0.000593599	0.000873257	0.000771648	0.00596855
[cm^3 (STP)/gr framework]	9.78915e-05	0.00328503	0.00624857	0.00929248	0.012559	0.0156286	0.0188168	0.0223048	0.0256094	0.0288646	0.0325804	0.036326	0.0394874	0.0429589	0.0461976	0.0529263
^ error +/-	3.75695e-05	0.000172971	0.000133818	0.000391574	0.000522962	0.000355628	0.00033314	0.000462644	0.000568738	0.00105508	0.000780181	0.000902809	0.000739112	0.00108733	0.000960809	0.00743167
[cm^3 (STP)/cm^3 framework]	0.000143766	0.00482449	0.00917683	0.0136472	0.0184445	0.0229527	0.0276349	0.0327575	0.0376108	0.0423914	0.0478484	0.0533494	0.0579923	0.0630907	0.0678471	0.0777291
^ error +/-	5.51756e-05	0.00025403	0.000196529	0.000575077	0.000768037	0.000522286	0.000489259	0.000679453	0.000835265	0.00154952	0.0011458	0.00132589	0.00108548	0.00159688	0.00141107	0.0109144
Average loading excess	8.02996e-05	0.00273228	0.00516725	0.0076802	0.0104091	0.0129471	0.0156	0.0185439	0.0213097	0.0240276	0.0271925	0.0303863	0.0330131	0.0359409	0.0386427	0.0447315
^ error +/-	3.64598e-05	0.000167862	0.000129865	0.000380008	0.000507515	0.000345124	0.0003233	0.000448979	0.000551939	0.00102391	0.000757136	0.000876141	0.00071728	0.00105521	0.000932428	0.00721215
[molecules/unit cell]	1.60599e-05	0.000546456	0.00103345	0.00153604	0.00208183	0.00258941	0.00311999	0.00370877	0.00426195	0.00480552	0.00543849	0.00607726	0.00660262	0.00718818	0.00772854	0.0089463
^ error +/-	7.292e-06	3.35724e-05	2.5973e-05	7.60016e-05	0.000101503	6.90248e-05	6.46599e-05	8.97958e-05	0.000110388	0.000204783	0.000151427	0.000175228	0.000143456	0.000211042	0.000186486	0.00144243
[mol/kg framework]	3.6916e-06	0.000125611	0.000237554	0.000353081	0.000478539	0.000595215	0.000717177	0.000852516	0.000979672	0.00110462	0.00125012	0.00139695	0.00151771	0.00165231	0.00177652	0.00205644
^ error +/-	1.6762e-06	7.7171e-06	5.9703e-06	1.74701e-05	2.3332e-05	1.58664e-05	1.4863e-05	2.06409e-05	2.53743e-05	4.70723e-05	3.48078e-05	4.02788e-05	3.29755e-05	4.85111e-05	4.28665e-05	0.000331564
[milligram/gram framework]	6.64534e-05	0.00226115	0.00427625	0.00635589	0.00861427	0.0107146	0.01291	0.0153463	0.0176353	0.0198845	0.0225036	0.0251467	0.0273206	0.0297436	0.0319795	0.0370184
^ error +/-	3.0173e-05	0.000138917	0.000107472	0.000314483	0.000420003	0.000285614	0.000267553	0.000371561	0.000456767	0.000847358	0.000626582	0.000725067	0.000593599	0.000873257	0.000771648	0.00596855
[cm^3 (STP)/gr framework]	8.27437e-05	0.00281544	0.00532452	0.00791396	0.010726	0.0133411	0.0160748	0.0191083	0.0219583	0.0247589	0.0280201	0.0313112	0.0340179	0.0370349	0.0398189	0.046093
^ error +/-	3.75695e-05	0.000172971	0.000133818	0.000391574	0.000522962	0.000355628	0.00033314	0.000462644	0.000568738	0.00105508	0.000780181	0.000902809	0.000739112	0.00108733	0.000960809	0.00743167
[cm^3 (STP)/cm^3 framework]	0.00012152	0.00413484	0.00781974	0.0116227	0.0157524	0.0195932	0.0236079	0.028063	0.0322486	0.0363617	0.0411511	0.0459845	0.0499597	0.0543904	0.0584791	0.0676935
^ error +/-	5.51756e-05	0.00025403	0.000196529	0.000575077	0.000768037	0.000522286	0.000489259	0.000679453	0.000835265	0.00154952	0.0011458	0.00132589	0.00108548	0.00159688	0.00141107	0.0109144
Triangular-pore only
Tip5p-E p0, from Datar et al [Pa]	7405
"Uncorrected" p/p0	0.00135044	0.0418636	0.0823768	0.12289	0.163403	0.203916	0.244429	0.284943	0.325456	0.365969	0.406482	0.446995	0.487508	0.528022	0.568535	0.609048
Fugacity [Pa]	10	310	610	910	1210	1510	1810	2110	2410	2710	3010	3310	3610	3910	4210	4510
Average loading absolute	0.00266	0.091651	0.198953	0.461266	6.05127	34.8271	49.2922	60.7824	60.8262	61.8708	62.5583	63.349	63.3318	63.9679	62.7823	65.1427
^ error +/-	0.000111732	0.00352628	0.00919091	0.303303	6.44804	12.7752	4.36294	1.69098	2.34088	0.824084	0.194603	0.490489	0.192176	0.489971	0.175684	0.854307
[molecules/unit cell]	0.000532	0.0183302	0.0397906	0.0922532	1.21025	6.96543	9.85844	12.1565	12.1652	12.3742	12.5117	12.6698	12.6664	12.7936	12.5565	13.0285
^ error +/-	2.23464e-05	0.000705257	0.00183818	0.0606606	1.28961	2.55504	0.872589	0.338196	0.468177	0.164817	0.0389205	0.0980977	0.0384352	0.0979941	0.0351369	0.170861
[mol/kg framework]	0.000122288	0.00421347	0.00914646	0.0212058	0.278195	1.60111	2.26611	2.79435	2.79636	2.84438	2.87599	2.91234	2.91155	2.94079	2.88629	2.9948
^ error +/-	5.1366e-06	0.000162114	0.000422533	0.0139437	0.296436	0.587314	0.200577	0.0777394	0.107617	0.0378856	0.00894646	0.0225492	0.00883489	0.0225254	0.00807673	0.039275
[milligram/gram framework]	0.00220133	0.0758475	0.164647	0.381729	5.00784	28.8219	40.7927	50.3016	50.3378	51.2023	51.7713	52.4257	52.4114	52.9378	51.9567	53.91
^ error +/-	9.24658e-05	0.00291824	0.00760611	0.251004	5.3362	10.5723	3.61063	1.3994	1.93724	0.681986	0.161047	0.405913	0.159039	0.405484	0.145391	0.706997
[cm^3 (STP)/gr framework]	0.00274096	0.0944406	0.205009	0.475306	6.23545	35.8872	50.7925	62.6324	62.6775	63.7539	64.4624	65.2772	65.2594	65.9149	64.6932	67.1254
^ error +/-	0.000115133	0.00363361	0.00947065	0.312535	6.6443	13.164	4.49574	1.74245	2.41213	0.849167	0.200526	0.505418	0.198025	0.504884	0.181032	0.880309
[cm^3 (STP)/cm^3 framework]	0.00402546	0.138698	0.301081	0.698047	9.15756	52.7049	74.5953	91.9838	92.05	93.6308	94.6714	95.868	95.8418	96.8045	95.0103	98.5823
^ error +/-	0.000169087	0.00533643	0.0139089	0.458997	9.75801	19.3331	6.60257	2.55901	3.54253	1.24711	0.294498	0.742271	0.290825	0.741487	0.265868	1.29285
Average loading excess	0.0026453	0.0911953	0.198056	0.459928	6.04949	34.8249	49.2895	60.7793	60.8226	61.8668	62.5539	63.3442	63.3265	63.9621	62.7761	65.136
^ error +/-	0.000111732	0.00352628	0.00919091	0.303303	6.44804	12.7752	4.36294	1.69098	2.34088	0.824084	0.194603	0.490489	0.192176	0.489971	0.175684	0.854307
[molecules/unit cell]	0.00052906	0.0182391	0.0396112	0.0919856	1.2099	6.96499	9.85791	12.1559	12.1645	12.3734	12.5108	12.6688	12.6653	12.7924	12.5552	13.0272
^ error +/-	2.23464e-05	0.000705257	0.00183818	0.0606606	1.28961	2.55504	0.872589	0.338196	0.468177	0.164817	0.0389205	0.0980977	0.0384352	0.0979941	0.0351369	0.170861
[mol/kg framework]	0.000121612	0.00419252	0.00910523	0.0211443	0.278113	1.60101	2.26599	2.79421	2.7962	2.8442	2.87579	2.91212	2.91131	2.94053	2.886	2.9945
^ error +/-	5.1366e-06	0.000162114	0.000422533	0.0139437	0.296436	0.587314	0.200577	0.0777394	0.107617	0.0378856	0.00894646	0.0225492	0.00883489	0.0225254	0.00807673	0.039275
[milligram/gram framework]	0.00218917	0.0754703	0.163905	0.380622	5.00637	28.82	40.7905	50.299	50.3349	51.199	51.7677	52.4217	52.407	52.9331	51.9515	53.9045
^ error +/-	9.24658e-05	0.00291824	0.00760611	0.251004	5.3362	10.5723	3.61063	1.3994	1.93724	0.681986	0.161047	0.405913	0.159039	0.405484	0.145391	0.706997
[cm^3 (STP)/gr framework]	0.00272581	0.093971	0.204084	0.473927	6.23362	35.8849	50.7898	62.6292	62.6739	63.7498	64.4579	65.2722	65.2539	65.9089	64.6868	67.1186
^ error +/-	0.000115133	0.00363361	0.00947065	0.312535	6.6443	13.164	4.49574	1.74245	2.41213	0.849167	0.200526	0.505418	0.198025	0.504884	0.181032	0.880309
[cm^3 (STP)/cm^3 framework]	0.00400321	0.138008	0.299724	0.696023	9.15487	52.7016	74.5913	91.9791	92.0446	93.6248	94.6647	95.8606	95.8338	96.7958	95.0009	98.5723
^ error +/-	0.000169087	0.00533643	0.0139089	0.458997	9.75801	19.3331	6.60257	2.55901	3.54253	1.24711	0.294498	0.742271	0.290825	0.741487	0.265868	1.29285
sum
Tip5p-E p0, from Datar et al [Pa]	7405
p/p0	0.00135044	0.0418636	0.0823768	0.12289	0.163403	0.203916	0.244429	0.284943	0.325456	0.365969	0.406482	0.446995	0.487508	0.528022	0.568535	0.609048
Fugacity [Pa]	10	310	610	910	1210	1510	1810	2110	2410	2710	3010	3310	3610	3910	4210	4510
Average loading absolute	0.002755	0.094839	0.205017	0.470284	6.06346	34.8423	49.3105	60.8041	60.851	61.8988	62.59	63.3843	63.3701	64.0096	62.8271	65.194
^ error +/-	0.000148192	0.00369415	0.00932077	0.303683	6.44855	12.7755	4.36327	1.69143	2.34144	0.825108	0.19536	0.491365	0.192893	0.491026	0.176617	0.861519
[molecules/unit cell]	0.000551	0.0189678	0.0410034	0.0940568	1.21269	6.96846	9.86209	12.1608	12.1702	12.3798	12.518	12.6769	12.674	12.8019	12.5654	13.0388
^ error +/-	2.96384e-05	0.000738829	0.00186415	0.0607366	1.28971	2.55511	0.872653	0.338286	0.468287	0.165022	0.039072	0.0982729	0.0385786	0.0982052	0.0353233	0.172304
[mol/kg framework]	0.000126655	0.00436003	0.00942524	0.0216204	0.278755	1.6018	2.26695	2.79534	2.7975	2.84567	2.87745	2.91396	2.91331	2.94271	2.88835	2.99716
^ error +/-	6.8128e-06	0.000169831	0.000428504	0.0139612	0.296459	0.587329	0.200592	0.07776	0.107643	0.0379327	0.00898127	0.0225895	0.00886787	0.0225739	0.00811959	0.0396066
[milligram/gram framework]	0.00227995	0.0784858	0.169666	0.389192	5.01793	28.8344	40.8078	50.3195	50.3584	51.2255	51.7975	52.4549	52.4431	52.9723	51.9938	53.9525
^ error +/-	0.000122639	0.00305716	0.00771358	0.251319	5.33662	10.5726	3.6109	1.39977	1.9377	0.682834	0.161674	0.406638	0.159632	0.406358	0.146162	0.712966
[cm^3 (STP)/gr framework]	0.00283885	0.0977256	0.211257	0.484598	6.24801	35.9028	50.8113	62.6547	62.7031	63.7828	64.495	65.3135	65.2989	65.9578	64.7394	67.1783
^ error +/-	0.000152702	0.00380658	0.00960447	0.312926	6.64482	13.1644	4.49607	1.74291	2.4127	0.850222	0.201306	0.50632	0.198764	0.505971	0.181992	0.887741
[cm^3 (STP)/cm^3 framework]	0.00416922	0.143523	0.310258	0.711694	9.176	52.7279	74.6229	92.0165	92.0876	93.6732	94.7192	95.9213	95.8998	96.8675	95.0781	98.66
^ error +/-	0.000224263	0.00559046	0.0141054	0.459572	9.75878	19.3336	6.60306	2.55969	3.54336	1.24866	0.295644	0.743596	0.291911	0.743084	0.267279	1.30376
Average loading excess	0.0027256	0.0939276	0.203223	0.467608	6.0599	34.8379	49.3051	60.7978	60.8439	61.8908	62.5811	63.3746	63.3595	63.9981	62.8148	65.1808
^ error +/-	0.000148192	0.00369415	0.00932077	0.303683	6.44855	12.7755	4.36327	1.69143	2.34144	0.825108	0.19536	0.491365	0.192893	0.491026	0.176617	0.861519
[molecules/unit cell]	0.00054512	0.0187855	0.0406447	0.0935217	1.21198	6.96757	9.86103	12.1596	12.1688	12.3782	12.5162	12.6749	12.6719	12.7996	12.563	13.0362
^ error +/-	2.96384e-05	0.000738829	0.00186415	0.0607366	1.28971	2.55511	0.872653	0.338286	0.468287	0.165022	0.039072	0.0982729	0.0385786	0.0982052	0.0353233	0.172304
[mol/kg framework]	0.000125304	0.00431813	0.00934279	0.0214973	0.278592	1.6016	2.2667	2.79506	2.79718	2.8453	2.87704	2.91352	2.91282	2.94218	2.88778	2.99655
^ error +/-	6.8128e-06	0.000169831	0.000428504	0.0139612	0.296459	0.587329	0.200592	0.07776	0.107643	0.0379327	0.00898127	0.0225895	0.00886787	0.0225739	0.00811959	0.0396066
[milligram/gram framework]	0.00225562	0.0777315	0.168181	0.386978	5.01498	28.8307	40.8034	50.3144	50.3525	51.2189	51.7902	52.4468	52.4343	52.9628	51.9835	53.9416
^ error +/-	0.000122639	0.00305716	0.00771358	0.251319	5.33662	10.5726	3.6109	1.39977	1.9377	0.682834	0.161674	0.406638	0.159632	0.406358	0.146162	0.712966
[cm^3 (STP)/gr framework]	0.00280856	0.0967864	0.209409	0.481841	6.24434	35.8982	50.8058	62.6484	62.6958	63.7746	64.4859	65.3035	65.2879	65.946	64.7267	67.1647
^ error +/-	0.000152702	0.00380658	0.00960447	0.312926	6.64482	13.1644	4.49607	1.74291	2.4127	0.850222	0.201306	0.50632	0.198764	0.505971	0.181992	0.887741
[cm^3 (STP)/cm^3 framework]	0.00412473	0.142143	0.307544	0.707645	9.17062	52.7212	74.6149	92.0072	92.0769	93.6611	94.7058	95.9066	95.8837	96.8501	95.0594	98.6399
^ error +/-	0.000224263	0.00559046	0.0141054	0.459572	9.75878	19.3336	6.60306	2.55969	3.54336	1.24866	0.295644	0.743596	0.291911	0.743084	0.267279	1.30376
