# Supplementary material for: Sorting polymerization in a bichannel metal-organic framework
Source: Nat Commun. 2025 Aug 5;16:6984. doi: 10.1038/s41467-025-62322-8 (PMC12325995; doi:10.1038/s41467-025-62322-8)
Supplement: Supplementary file 3 — Source data [file 41467_2025_62322_MOESM3_ESM.zip › SOURCE_DATA/F5/1x0pt10-PSxPNVF_vs_PSxPVAm_DLS_data.xlsx]

## Sheet: 1x0.10⊃PS×PNVF
1x0.10⊃PS×PNVF DLS in H2O at 25C, size distribution by number
X	Y
0.4	0
0.463	0
0.536	0
0.621	0
0.719	0
0.833	0
0.965	0
1.12	0
1.29	0
1.5	0
1.74	0
2.01	0
2.33	0
2.7	0
3.12	0
3.62	0
4.19	0
4.85	0
5.61	0
6.5	0
7.53	0
8.72	0
10.1	0
11.7	0
13.5	0
15.7	0
18.2	0
21	0
24.4	0
28.2	0
32.7	0
37.8	0
43.8	0
50.7	0
58.8	0
68.1	0
78.8	0
91.3	0
106	1.97
122	7.45
142	13.1
164	16
190	16.4
220	14.1
255	10.7
295	7.49
342	5.08
396	3.29
459	1.99
531	1.15
615	0.653
712	0.36
825	0.179
955	0.0699
1110	0.0176
1280	0.00197
1480	0
1720	0
1990	0
2300	0
2670	0
3090	0
3580	2.02e-05
4150	0.000142
4800	0.00046
5560	0.000575
6440	0.000237
7460	0
8630	0

## Sheet: PS×PVAm
PS×PVAm DLS in H2O at 25C, size distribution by number
X	Y
0.4	0
0.463	0
0.536	0
0.621	0
0.719	0
0.833	0
0.965	0
1.12	0
1.29	0
1.5	0
1.74	0
2.01	0
2.33	0
2.7	0
3.12	0
3.62	0
4.19	0
4.85	0
5.61	0
6.5	0
7.53	0
8.72	0
10.1	0
11.7	0
13.5	0
15.7	0
18.2	0
21	0
24.4	0
28.2	0
32.7	0
37.8	0
43.8	0
50.7	0
58.8	0
68.1	0
78.8	0
91.3	0
106	1.61
122	6.12
142	11
164	14.1
190	15.3
220	14.2
255	11.6
295	8.8
342	6.46
396	4.49
459	2.89
531	1.73
615	0.987
712	0.516
825	0.221
955	0.0636
1110	0.00846
1280	0
1480	0
1720	0
1990	0
2300	0
2670	0
3090	0
3580	0
4150	3.17e-05
4800	0.000317
5560	0.000539
6440	0.000254
7460	0
8630	0
