# Supplementary material for: Sorting polymerization in a bichannel metal-organic framework
Source: Nat Commun. 2025 Aug 5;16:6984. doi: 10.1038/s41467-025-62322-8 (PMC12325995; doi:10.1038/s41467-025-62322-8)
Supplement: Supplementary file 3 — Source data [file 41467_2025_62322_MOESM3_ESM.zip › SOURCE_DATA/SF4/1-PAAm_PXRD.csv]

X	Y
3	622
3.02	624
3.04	634
3.06	632
3.08	636
3.1	643
3.12	622
3.14	614
3.16	627
3.18	606
3.2	619
3.22	568
3.24	583
3.26	617
3.28	583
3.3	647
3.32	620
3.34	600
3.36	583
3.38	590
3.4	623
3.42	609
3.44	619
3.46	583
3.48	588
3.5	624
3.52	662
3.54	571
3.56	571
3.58	639
3.6	616
3.62	617
3.64	562
3.66	563
3.68	573
3.7	592
3.72	604
3.74	623
3.76	584
3.78	602
3.8	617
3.82	637
3.84	594
3.86	606
3.88	572
3.9	589
3.92	587
3.94	585
3.96	552
3.98	608
4	608
4.02	593
4.04	575
4.06	581
4.08	586
4.1	575
4.12	567
4.14	566
4.16	580
4.18	605
4.2	576
4.22	600
4.24	616
4.26	588
4.28	566
4.3	582
4.32	551
4.34	544
4.36	621
4.38	560
4.4	550
4.42	515
4.44	598
4.46	552
4.48	561
4.5	572
4.52	610
4.54	581
4.56	557
4.58	546
4.6	562
4.62	557
4.64	518
4.66	541
4.68	586
4.7	579
4.72	569
4.74	548
4.76	562
4.78	538
4.8	570
4.82	560
4.84	584
4.86	602
4.88	581
4.9	566
4.92	545
4.94	576
4.96	624
4.98	639
5	657
5.02	659
5.04	668
5.06	688
5.08	696
5.1	783
5.12	714
5.14	801
5.16	886
5.18	895
5.2	895
5.22	1011
5.24	1087
5.26	1178
5.28	1240
5.3	1379
5.32	1486
5.34	1710
5.36	2028
5.38	2340
5.4	2496
5.42	2013
5.44	1517
5.46	1204
5.48	1037
5.5	955
5.52	891
5.54	876
5.56	776
5.58	750
5.6	701
5.62	693
5.64	630
5.66	651
5.68	634
5.7	611
5.72	574
5.74	558
5.76	599
5.78	497
5.8	552
5.82	596
5.84	561
5.86	565
5.88	561
5.9	582
5.92	557
5.94	523
5.96	564
5.98	541
6	521
6.02	526
6.04	504
6.06	533
6.08	519
6.1	498
6.12	504
6.14	487
6.16	511
6.18	485
6.2	553
6.22	526
6.24	487
6.26	502
6.28	511
6.3	434
6.32	462
6.34	493
6.36	487
6.38	482
6.4	474
6.42	461
6.44	470
6.46	489
6.48	496
6.5	467
6.52	434
6.54	434
6.56	459
6.58	445
6.6	430
6.62	428
6.64	451
6.66	477
6.68	434
6.7	440
6.72	444
6.74	422
6.76	400
6.78	411
6.8	425
6.82	445
6.84	413
6.86	420
6.88	419
6.9	442
6.92	411
6.94	409
6.96	425
6.98	417
7	395
7.02	386
7.04	375
7.06	363
7.08	405
7.1	358
7.12	421
7.14	366
7.16	394
7.18	391
7.2	390
7.22	433
7.24	392
7.26	396
7.28	380
7.3	374
7.32	388
7.34	377
7.36	341
7.38	378
7.4	377
7.42	374
7.44	367
7.46	380
7.48	378
7.5	367
7.52	380
7.54	395
7.56	384
7.58	360
7.6	340
7.62	361
7.64	388
7.66	361
7.68	332
7.7	360
7.72	393
7.74	392
7.76	379
7.78	331
7.8	353
7.82	333
7.84	349
7.86	346
7.88	352
7.9	326
7.92	369
7.94	371
7.96	383
7.98	363
8	341
8.02	347
8.04	342
8.06	383
8.08	354
8.1	346
8.12	337
8.14	331
8.16	373
8.18	335
8.2	363
8.22	361
8.24	346
8.26	363
8.28	329
8.3	342
8.32	323
8.34	337
8.36	337
8.38	346
8.4	341
8.42	341
8.44	335
8.46	327
8.48	327
8.5	341
8.52	367
8.54	309
8.56	330
8.58	325
8.6	308
8.62	342
8.64	356
8.66	335
8.68	332
8.7	308
8.72	353
8.74	330
8.76	306
8.78	294
8.8	313
8.82	338
8.84	315
8.86	327
8.88	337
8.9	325
8.92	308
8.94	289
8.96	340
8.98	355
9	347
9.02	399
9.04	346
9.06	388
9.08	411
9.1	433
9.12	485
9.14	519
9.16	467
9.18	442
9.2	432
9.22	421
9.24	409
9.26	375
9.28	420
9.3	463
9.32	474
9.34	527
9.36	567
9.38	619
9.4	675
9.42	780
9.44	707
9.46	624
9.48	540
9.5	475
9.52	473
9.54	378
9.56	371
9.58	366
9.6	378
9.62	345
9.64	368
9.66	333
9.68	343
9.7	307
9.72	301
9.74	331
9.76	347
9.78	321
9.8	283
9.82	301
9.84	320
9.86	333
9.88	309
9.9	328
9.92	315
9.94	294
9.96	292
9.98	350
10	290
10.02	310
10.04	308
10.06	286
10.08	296
10.1	302
10.12	299
10.14	318
10.16	283
10.18	298
10.2	297
10.22	301
10.24	283
10.26	303
10.28	293
10.3	314
10.32	268
10.34	298
10.36	298
10.38	326
10.4	295
10.42	295
10.44	312
10.46	317
10.48	333
10.5	304
10.52	302
10.54	317
10.56	366
10.58	383
10.6	377
10.62	357
10.64	370
10.66	425
10.68	427
10.7	514
10.72	561
10.74	599
10.76	632
10.78	771
10.8	909
10.82	975
10.84	1179
10.86	1509
10.88	1735
10.9	1889
10.92	1902
10.94	1595
10.96	1359
10.98	1119
11	993
11.02	883
11.04	815
11.06	684
11.08	571
11.1	545
11.12	511
11.14	506
11.16	429
11.18	374
11.2	347
11.22	356
11.24	339
11.26	292
11.28	331
11.3	273
11.32	326
11.34	294
11.36	323
11.38	293
11.4	326
11.42	288
11.44	287
11.46	297
11.48	305
11.5	278
11.52	287
11.54	279
11.56	283
11.58	277
11.6	258
11.62	304
11.64	287
11.66	281
11.68	274
11.7	281
11.72	269
11.74	266
11.76	265
11.78	284
11.8	275
11.82	288
11.84	293
11.86	253
11.88	263
11.9	283
11.92	287
11.94	269
11.96	245
11.98	244
12	266
12.02	257
12.04	261
12.06	283
12.08	250
12.1	256
12.12	277
12.14	269
12.16	267
12.18	275
12.2	264
12.22	269
12.24	252
12.26	281
12.28	285
12.3	237
12.32	281
12.34	279
12.36	259
12.38	284
12.4	248
12.42	292
12.44	259
12.46	277
12.48	260
12.5	252
12.52	277
12.54	283
12.56	295
12.58	281
12.6	295
12.62	289
12.64	264
12.66	281
12.68	277
12.7	296
12.72	278
12.74	288
12.76	284
12.78	276
12.8	256
12.82	259
12.84	273
12.86	284
12.88	274
12.9	252
12.92	306
12.94	285
12.96	279
12.98	271
13	298
13.02	295
13.04	248
13.06	258
13.08	273
13.1	263
13.12	277
13.14	266
13.16	279
13.18	256
13.2	259
13.22	247
13.24	275
13.26	254
13.28	283
13.3	285
13.32	254
13.34	296
13.36	249
13.38	269
13.4	290
13.42	263
13.44	236
13.46	259
13.48	253
13.5	285
13.52	279
13.54	271
13.56	263
13.58	287
13.6	285
13.62	260
13.64	260
13.66	246
13.68	286
13.7	305
13.72	268
13.74	291
13.76	268
13.78	286
13.8	332
13.82	300
13.84	289
13.86	281
13.88	269
13.9	267
13.92	240
13.94	276
13.96	263
13.98	246
14	262
14.02	263
14.04	283
14.06	253
14.08	262
14.1	249
14.12	250
14.14	242
14.16	235
14.18	232
14.2	235
14.22	218
14.24	249
14.26	265
14.28	258
14.3	242
14.32	256
14.34	227
14.36	235
14.38	267
14.4	248
14.42	225
14.44	251
14.46	257
14.48	236
14.5	233
14.52	239
14.54	247
14.56	232
14.58	278
14.6	224
14.62	245
14.64	229
14.66	254
14.68	228
14.7	243
14.72	234
14.74	252
14.76	252
14.78	243
14.8	239
14.82	215
14.84	252
14.86	260
14.88	222
14.9	220
14.92	232
14.94	225
14.96	259
14.98	255
15	239
15.02	255
15.04	287
15.06	239
15.08	235
15.1	251
15.12	251
15.14	227
15.16	234
15.18	248
15.2	238
15.22	231
15.24	258
15.26	258
15.28	251
15.3	236
15.32	219
15.34	260
15.36	242
15.38	262
15.4	271
15.42	258
15.44	269
15.46	272
15.48	251
15.5	251
15.52	246
15.54	231
15.56	278
15.58	270
15.6	227
15.62	284
15.64	263
15.66	256
15.68	270
15.7	260
15.72	307
15.74	249
15.76	255
15.78	253
15.8	238
15.82	219
15.84	257
15.86	276
15.88	261
15.9	262
15.92	248
15.94	244
15.96	237
15.98	227
16	281
16.02	275
16.04	269
16.06	295
16.08	267
16.1	282
16.12	273
16.14	276
16.16	281
16.18	303
16.2	286
16.22	289
16.24	303
16.26	316
16.28	354
16.3	332
16.32	363
16.34	380
16.36	410
16.38	434
16.4	486
16.42	513
16.44	557
16.46	573
16.48	546
16.5	569
16.52	555
16.54	488
16.56	527
16.58	562
16.6	580
16.62	576
16.64	597
16.66	649
16.68	649
16.7	692
16.72	732
16.74	684
16.76	786
16.78	753
16.8	778
16.82	746
16.84	768
16.86	707
16.88	648
16.9	627
16.92	611
16.94	577
16.96	571
16.98	529
17	521
17.02	468
17.04	436
17.06	433
17.08	399
17.1	381
17.12	350
17.14	381
17.16	369
17.18	393
17.2	358
17.22	325
17.24	327
17.26	336
17.28	339
17.3	316
17.32	316
17.34	305
17.36	287
17.38	300
17.4	328
17.42	324
17.44	278
17.46	319
17.48	316
17.5	258
17.52	277
17.54	313
17.56	309
17.58	318
17.6	274
17.62	301
17.64	305
17.66	295
17.68	309
17.7	262
17.72	318
17.74	304
17.76	266
17.78	313
17.8	279
17.82	290
17.84	295
17.86	271
17.88	244
17.9	262
17.92	280
17.94	251
17.96	282
17.98	280
18	266
18.02	260
18.04	257
18.06	260
18.08	260
18.1	275
18.12	253
18.14	294
18.16	276
18.18	276
18.2	283
18.22	269
18.24	267
18.26	290
18.28	251
18.3	250
18.32	240
18.34	286
18.36	246
18.38	256
18.4	248
18.42	298
18.44	282
18.46	285
18.48	256
18.5	256
18.52	258
18.54	268
18.56	264
18.58	285
18.6	284
18.62	263
18.64	264
18.66	264
18.68	266
18.7	267
18.72	288
18.74	302
18.76	291
18.78	311
18.8	314
18.82	314
18.84	321
18.86	361
18.88	384
18.9	388
18.92	465
18.94	500
18.96	601
18.98	702
19	699
19.02	772
19.04	746
19.06	712
19.08	668
19.1	567
19.12	540
19.14	487
19.16	450
19.18	443
19.2	416
19.22	398
19.24	374
19.26	360
19.28	389
19.3	388
19.32	361
19.34	355
19.36	325
19.38	323
19.4	297
19.42	287
19.44	258
19.46	328
19.48	291
19.5	278
19.52	277
19.54	287
19.56	301
19.58	289
19.6	252
19.62	278
19.64	299
19.66	273
19.68	289
19.7	300
19.72	293
19.74	282
19.76	294
19.78	302
19.8	324
19.82	311
19.84	313
19.86	314
19.88	315
19.9	299
19.92	309
19.94	266
19.96	266
19.98	281
20	266
20.02	224
20.04	276
20.06	269
20.08	242
20.1	273
20.12	284
20.14	243
20.16	256
20.18	263
20.2	239
20.22	258
20.24	256
20.26	263
20.28	261
20.3	264
20.32	268
20.34	275
20.36	258
20.38	291
20.4	291
20.42	255
20.44	267
20.46	251
20.48	270
20.5	281
20.52	272
20.54	280
20.56	323
20.58	268
20.6	295
20.62	370
20.64	326
20.66	316
20.68	352
20.7	342
20.72	323
20.74	341
20.76	302
20.78	353
20.8	340
20.82	335
20.84	353
20.86	342
20.88	330
20.9	370
20.92	321
20.94	330
20.96	300
20.98	293
21	293
21.02	306
21.04	272
21.06	277
21.08	276
21.1	259
21.12	249
21.14	251
21.16	246
21.18	231
21.2	266
21.22	268
21.24	223
21.26	220
21.28	259
21.3	248
21.32	262
21.34	250
21.36	255
21.38	239
21.4	226
21.42	240
21.44	283
21.46	244
21.48	250
21.5	237
21.52	233
21.54	214
21.56	239
21.58	216
21.6	244
21.62	250
21.64	236
21.66	232
21.68	226
21.7	228
21.72	226
21.74	248
21.76	252
21.78	230
21.8	237
21.82	236
21.84	233
21.86	233
21.88	246
21.9	240
21.92	221
21.94	244
21.96	245
21.98	201
22	241
22.02	229
22.04	243
22.06	223
22.08	265
22.1	247
22.12	242
22.14	248
22.16	227
22.18	247
22.2	221
22.22	223
22.24	256
22.26	222
22.28	222
22.3	229
22.32	233
22.34	214
22.36	229
22.38	242
22.4	248
22.42	232
22.44	247
22.46	219
22.48	230
22.5	233
22.52	243
22.54	230
22.56	268
22.58	226
22.6	252
22.62	245
22.64	244
22.66	216
22.68	252
22.7	259
22.72	231
22.74	260
22.76	224
22.78	261
22.8	211
22.82	219
22.84	225
22.86	209
22.88	239
22.9	240
22.92	262
22.94	246
22.96	259
22.98	261
23	256
23.02	227
23.04	233
23.06	240
23.08	232
23.1	214
23.12	257
23.14	250
23.16	247
23.18	238
23.2	214
23.22	230
23.24	205
23.26	230
23.28	222
23.3	235
23.32	246
23.34	228
23.36	226
23.38	214
23.4	233
23.42	244
23.44	217
23.46	241
23.48	234
23.5	231
23.52	258
23.54	236
23.56	224
23.58	260
23.6	248
23.62	222
23.64	279
23.66	259
23.68	270
23.7	282
23.72	255
23.74	264
23.76	241
23.78	239
23.8	254
23.82	251
23.84	264
23.86	232
23.88	248
23.9	251
23.92	251
23.94	224
23.96	269
23.98	271
24	273
24.02	290
24.04	280
24.06	295
24.08	292
24.1	286
24.12	257
24.14	223
24.16	240
24.18	241
24.2	266
24.22	247
24.24	280
24.26	259
24.28	256
24.3	248
24.32	260
24.34	243
24.36	258
24.38	264
24.4	240
24.42	242
24.44	245
24.46	249
24.48	262
24.5	256
24.52	241
24.54	258
24.56	221
24.58	255
24.6	256
24.62	227
24.64	225
24.66	257
24.68	265
24.7	255
24.72	242
24.74	278
24.76	251
24.78	244
24.8	244
24.82	254
24.84	291
24.86	290
24.88	231
24.9	260
24.92	258
24.94	270
24.96	277
24.98	273
25	301
25.02	284
25.04	291
25.06	307
25.08	335
25.1	313
25.12	310
25.14	362
25.16	351
25.18	332
25.2	336
25.22	398
25.24	386
25.26	383
25.28	400
25.3	405
25.32	419
25.34	418
25.36	453
25.38	435
25.4	439
25.42	463
25.44	419
25.46	409
25.48	480
25.5	448
25.52	409
25.54	406
25.56	412
25.58	388
25.6	415
25.62	365
25.64	327
25.66	336
25.68	370
25.7	329
25.72	323
25.74	317
25.76	283
25.78	297
25.8	327
25.82	284
25.84	277
25.86	312
25.88	286
25.9	235
25.92	274
25.94	271
25.96	284
25.98	286
26	272
26.02	277
26.04	260
26.06	270
26.08	240
26.1	267
26.12	256
26.14	276
26.16	273
26.18	264
26.2	254
26.22	258
26.24	271
26.26	249
26.28	277
26.3	267
26.32	255
26.34	267
26.36	305
26.38	278
26.4	295
26.42	263
26.44	264
26.46	256
26.48	275
26.5	269
26.52	296
26.54	275
26.56	298
26.58	267
26.6	254
26.62	266
26.64	241
26.66	270
26.68	251
26.7	242
26.72	240
26.74	251
26.76	263
26.78	268
26.8	248
26.82	251
26.84	282
26.86	256
26.88	273
26.9	233
26.92	272
26.94	258
26.96	275
26.98	275
27	267
27.02	231
27.04	260
27.06	263
27.08	292
27.1	239
27.12	286
27.14	282
27.16	259
27.18	265
27.2	284
27.22	306
27.24	297
27.26	293
27.28	286
27.3	312
27.32	292
27.34	290
27.36	285
27.38	327
27.4	269
27.42	265
27.44	301
27.46	266
27.48	283
27.5	245
27.52	295
27.54	276
27.56	264
27.58	281
27.6	286
27.62	294
27.64	298
27.66	308
27.68	305
27.7	288
27.72	301
27.74	332
27.76	325
27.78	328
27.8	282
27.82	296
27.84	294
27.86	270
27.88	311
27.9	271
27.92	281
27.94	286
27.96	263
27.98	276
28	267
28.02	285
28.04	292
28.06	299
28.08	293
28.1	284
28.12	262
28.14	296
28.16	301
28.18	301
28.2	303
28.22	293
28.24	315
28.26	293
28.28	281
28.3	318
28.32	306
28.34	321
28.36	311
28.38	322
28.4	321
28.42	289
28.44	335
28.46	347
28.48	317
28.5	318
28.52	288
28.54	287
28.56	303
28.58	272
28.6	271
28.62	270
28.64	262
28.66	308
28.68	283
28.7	280
28.72	292
28.74	256
28.76	252
28.78	276
28.8	283
28.82	242
28.84	261
28.86	273
28.88	268
28.9	256
28.92	266
28.94	274
28.96	261
28.98	251
29	254
29.02	271
29.04	228
29.06	233
29.08	270
29.1	256
29.12	262
29.14	254
29.16	261
29.18	253
29.2	261
29.22	245
29.24	271
29.26	285
29.28	258
29.3	255
29.32	286
29.34	281
29.36	254
29.38	247
29.4	236
29.42	271
29.44	258
29.46	254
29.48	311
29.5	259
29.52	252
29.54	304
29.56	248
29.58	263
29.6	285
29.62	287
29.64	249
29.66	258
29.68	255
29.7	276
29.72	276
29.74	243
29.76	236
29.78	257
29.8	266
29.82	237
29.84	256
29.86	271
29.88	241
29.9	222
29.92	241
29.94	261
29.96	253
29.98	245
30	255
30.02	239
30.04	265
30.06	256
30.08	239
30.1	253
30.12	248
30.14	273
30.16	259
30.18	284
30.2	254
30.22	252
30.24	256
30.26	247
30.28	276
30.3	221
30.32	250
30.34	266
30.36	285
30.38	303
30.4	267
30.42	295
30.44	304
30.46	329
30.48	343
30.5	315
30.52	333
30.54	364
30.56	334
30.58	355
30.6	359
30.62	356
30.64	329
30.66	313
30.68	330
30.7	311
30.72	326
30.74	316
30.76	291
30.78	307
30.8	309
30.82	313
30.84	291
30.86	282
30.88	306
30.9	271
30.92	277
30.94	298
30.96	284
30.98	273
31	272
31.02	263
31.04	279
31.06	271
31.08	270
31.1	259
31.12	238
31.14	273
31.16	259
31.18	258
31.2	276
31.22	280
31.24	276
31.26	265
31.28	251
31.3	253
31.32	231
31.34	259
31.36	263
31.38	276
31.4	257
31.42	227
31.44	244
31.46	258
31.48	269
31.5	263
31.52	258
31.54	256
31.56	284
31.58	247
31.6	284
31.62	266
31.64	242
31.66	277
31.68	236
31.7	267
31.72	244
31.74	261
31.76	262
31.78	278
31.8	283
31.82	272
31.84	288
31.86	282
31.88	258
31.9	274
31.92	246
31.94	242
31.96	263
31.98	268
32	256
32.02	276
32.04	264
32.06	258
32.08	275
32.1	266
32.12	270
32.14	288
32.16	267
32.18	259
32.2	271
32.22	299
32.24	251
32.26	267
32.28	255
32.3	256
32.32	249
32.34	253
32.36	263
32.38	286
32.4	253
32.42	243
32.44	274
32.46	263
32.48	266
32.5	273
32.52	253
32.54	288
32.56	250
32.58	288
32.6	289
32.62	291
32.64	294
32.66	262
32.68	280
32.7	271
32.72	257
32.74	286
32.76	267
32.78	269
32.8	278
32.82	248
32.84	250
32.86	265
32.88	272
32.9	251
32.92	255
32.94	264
32.96	248
32.98	257
33	276
33.02	263
33.04	269
33.06	252
33.08	255
33.1	252
33.12	257
33.14	265
33.16	238
33.18	251
33.2	264
33.22	279
33.24	267
33.26	265
33.28	243
33.3	237
33.32	265
33.34	267
33.36	251
33.38	271
33.4	243
33.42	242
33.44	245
33.46	257
33.48	276
33.5	259
33.52	275
33.54	247
33.56	268
33.58	280
33.6	278
33.62	266
33.64	242
33.66	215
33.68	299
33.7	244
33.72	252
33.74	256
33.76	254
33.78	260
33.8	248
33.82	280
33.84	267
33.86	281
33.88	245
33.9	249
33.92	277
33.94	264
33.96	288
33.98	270
34	277
34.02	302
34.04	276
34.06	294
34.08	309
34.1	252
34.12	280
34.14	293
34.16	296
34.18	296
34.2	256
34.22	280
34.24	292
34.26	278
34.28	257
34.3	276
34.32	229
34.34	256
34.36	270
34.38	290
34.4	261
34.42	247
34.44	251
34.46	265
34.48	260
34.5	235
34.52	232
34.54	259
34.56	268
34.58	247
34.6	216
34.62	225
34.64	253
34.66	256
34.68	268
34.7	252
34.72	250
34.74	293
34.76	277
34.78	282
34.8	283
34.82	268
34.84	276
34.86	272
34.88	278
34.9	275
34.92	291
34.94	257
34.96	267
34.98	253
35	253
35.02	247
35.04	244
35.06	274
35.08	256
35.1	271
35.12	266
35.14	257
35.16	277
35.18	277
35.2	269
35.22	268
35.24	304
35.26	265
35.28	263
35.3	303
35.32	286
35.34	286
35.36	289
35.38	260
35.4	292
35.42	300
35.44	296
35.46	312
35.48	303
35.5	283
35.52	296
35.54	265
35.56	285
35.58	299
35.6	285
35.62	287
35.64	285
35.66	300
35.68	303
35.7	311
35.72	296
35.74	309
35.76	281
35.78	294
35.8	288
35.82	299
35.84	301
35.86	293
35.88	270
35.9	292
35.92	299
35.94	312
35.96	268
35.98	256
36	268
36.02	272
36.04	282
36.06	276
36.08	249
36.1	271
36.12	252
36.14	298
36.16	255
36.18	296
36.2	302
36.22	303
36.24	300
36.26	258
36.28	313
36.3	290
36.32	307
36.34	270
36.36	273
36.38	240
36.4	283
36.42	270
36.44	281
36.46	263
36.48	292
36.5	250
36.52	260
36.54	279
36.56	281
36.58	275
36.6	279
36.62	235
36.64	275
36.66	251
36.68	266
36.7	246
36.72	258
36.74	262
36.76	277
36.78	256
36.8	252
36.82	260
36.84	279
36.86	260
36.88	305
36.9	269
36.92	275
36.94	273
36.96	252
36.98	268
37	276
37.02	300
37.04	307
37.06	287
37.08	309
37.1	248
37.12	286
37.14	315
37.16	311
37.18	324
37.2	355
37.22	335
37.24	302
37.26	334
37.28	298
37.3	297
37.32	292
37.34	297
37.36	285
37.38	302
37.4	285
37.42	308
37.44	300
37.46	295
37.48	290
37.5	292
37.52	277
37.54	307
37.56	288
37.58	273
37.6	285
37.62	264
37.64	262
37.66	265
37.68	259
37.7	267
37.72	255
37.74	274
37.76	284
37.78	261
37.8	297
37.82	276
37.84	283
37.86	264
37.88	247
37.9	225
37.92	226
37.94	279
37.96	274
37.98	303
38	290
38.02	287
38.04	298
38.06	305
38.08	318
38.1	266
38.12	275
38.14	289
38.16	299
38.18	272
38.2	330
38.22	307
38.24	282
38.26	273
38.28	289
38.3	277
38.32	269
38.34	295
38.36	298
38.38	296
38.4	256
38.42	271
38.44	281
38.46	291
38.48	268
38.5	319
38.52	284
38.54	296
38.56	256
38.58	274
38.6	248
38.62	281
38.64	292
38.66	269
38.68	289
38.7	302
38.72	311
38.74	310
38.76	327
38.78	315
38.8	303
38.82	296
38.84	278
38.86	287
38.88	272
38.9	276
38.92	300
38.94	296
38.96	350
38.98	327
39	287
39.02	292
39.04	284
39.06	298
39.08	280
39.1	307
39.12	276
39.14	286
39.16	306
39.18	314
39.2	258
39.22	303
39.24	280
39.26	287
39.28	291
39.3	279
39.32	272
39.34	299
39.36	282
39.38	303
39.4	302
39.42	308
39.44	294
39.46	300
39.48	305
39.5	285
39.52	309
39.54	309
39.56	310
39.58	281
39.6	282
39.62	297
39.64	285
39.66	289
39.68	275
39.7	287
39.72	273
39.74	275
39.76	288
39.78	285
39.8	282
39.82	288
39.84	322
39.86	278
39.88	279
39.9	259
39.92	257
39.94	312
39.96	284
39.98	292
40	282
