# Supplementary material for: Sorting polymerization in a bichannel metal-organic framework
Source: Nat Commun. 2025 Aug 5;16:6984. doi: 10.1038/s41467-025-62322-8 (PMC12325995; doi:10.1038/s41467-025-62322-8)
Supplement: Supplementary file 3 — Source data [file 41467_2025_62322_MOESM3_ESM.zip › SOURCE_DATA/SF4/1_PXRD.csv]

X	Y
3	3415
3.02	3555
3.04	3532
3.06	3577
3.08	3573
3.1	3504
3.12	3619
3.14	3646
3.16	3638
3.18	3627
3.2	3533
3.22	3526
3.24	3709
3.26	3608
3.28	3622
3.3	3664
3.32	3544
3.34	3705
3.36	3607
3.38	3652
3.4	3610
3.42	3677
3.44	3674
3.46	3594
3.48	3615
3.5	3677
3.52	3649
3.54	3664
3.56	3621
3.58	3642
3.6	3754
3.62	3694
3.64	3605
3.66	3705
3.68	3784
3.7	3780
3.72	3728
3.74	3619
3.76	3759
3.78	3687
3.8	3720
3.82	3693
3.84	3715
3.86	3744
3.88	3836
3.9	3770
3.92	3712
3.94	3871
3.96	3789
3.98	3806
4	3791
4.02	3828
4.04	3832
4.06	3827
4.08	3711
4.1	3708
4.12	3637
4.14	3837
4.16	3703
4.18	3829
4.2	3810
4.22	3734
4.24	3761
4.26	3754
4.28	3891
4.3	3749
4.32	3739
4.34	3831
4.36	3725
4.38	3821
4.4	3825
4.42	3816
4.44	3810
4.46	3824
4.48	3839
4.5	3831
4.52	3929
4.54	3790
4.56	3788
4.58	3771
4.6	3719
4.62	3699
4.64	3787
4.66	3730
4.68	3855
4.7	3853
4.72	3780
4.74	3848
4.76	3863
4.78	3930
4.8	3834
4.82	3969
4.84	3979
4.86	4064
4.88	4302
4.9	4417
4.92	4617
4.94	4990
4.96	4755
4.98	4293
5	4183
5.02	4154
5.04	4084
5.06	4230
5.08	4230
5.1	4258
5.12	4443
5.14	4629
5.16	4827
5.18	5236
5.2	5873
5.22	6620
5.24	7881
5.26	9446
5.28	11776
5.3	14350
5.32	17421
5.34	22465
5.36	29795
5.38	41455
5.4	59645
5.42	86811
5.44	127075
5.46	170064
5.48	188343
5.5	142016
5.52	76349
5.54	41648
5.56	27903
5.58	21380
5.6	17612
5.62	15250
5.64	13006
5.66	11371
5.68	9660
5.7	8748
5.72	7977
5.74	7668
5.76	7181
5.78	6963
5.8	6765
5.82	6494
5.84	6452
5.86	6345
5.88	6280
5.9	6181
5.92	6120
5.94	5981
5.96	6002
5.98	5946
6	5848
6.02	5863
6.04	5853
6.06	5853
6.08	5893
6.1	5934
6.12	6129
6.14	6340
6.16	6410
6.18	6245
6.2	6401
6.22	6352
6.24	5896
6.26	5726
6.28	5471
6.3	5289
6.32	5182
6.34	5074
6.36	5035
6.38	5034
6.4	4874
6.42	4852
6.44	5002
6.46	4952
6.48	4983
6.5	4757
6.52	4774
6.54	4816
6.56	4780
6.58	4882
6.6	4896
6.62	4941
6.64	4920
6.66	5039
6.68	5014
6.7	5023
6.72	4986
6.74	4907
6.76	4742
6.78	4795
6.8	4609
6.82	4568
6.84	4519
6.86	4402
6.88	4325
6.9	4438
6.92	4365
6.94	4195
6.96	4180
6.98	4286
7	4180
7.02	4097
7.04	4060
7.06	4015
7.08	4023
7.1	3985
7.12	3957
7.14	3883
7.16	3896
7.18	4030
7.2	3963
7.22	3866
7.24	3935
7.26	3895
7.28	3818
7.3	3857
7.32	3897
7.34	3947
7.36	3723
7.38	3825
7.4	3803
7.42	3832
7.44	3794
7.46	3891
7.48	3793
7.5	3682
7.52	3826
7.54	3698
7.56	3699
7.58	3602
7.6	3728
7.62	3617
7.64	3749
7.66	3584
7.68	3643
7.7	3655
7.72	3579
7.74	3731
7.76	3706
7.78	3656
7.8	3638
7.82	3641
7.84	3768
7.86	3617
7.88	3625
7.9	3679
7.92	3661
7.94	3702
7.96	3610
7.98	3606
8	3605
8.02	3670
8.04	3555
8.06	3704
8.08	3677
8.1	3587
8.12	3681
8.14	3574
8.16	3691
8.18	3685
8.2	3611
8.22	3637
8.24	3576
8.26	3606
8.28	3537
8.3	3665
8.32	3753
8.34	3628
8.36	3592
8.38	3647
8.4	3644
8.42	3652
8.44	3732
8.46	3658
8.48	3630
8.5	3644
8.52	3751
8.54	3717
8.56	3692
8.58	3901
8.6	3835
8.62	3817
8.64	3718
8.66	3688
8.68	3704
8.7	3791
8.72	3820
8.74	3740
8.76	3783
8.78	3683
8.8	3788
8.82	3863
8.84	3831
8.86	3933
8.88	3967
8.9	4060
8.92	4170
8.94	4235
8.96	4435
8.98	4677
9	4839
9.02	5231
9.04	5494
9.06	5903
9.08	6456
9.1	6737
9.12	7071
9.14	7023
9.16	6712
9.18	6583
9.2	6322
9.22	6188
9.24	5820
9.26	5801
9.28	5675
9.3	5711
9.32	5746
9.34	5948
9.36	6268
9.38	6970
9.4	8164
9.42	10679
9.44	15184
9.46	22273
9.48	30783
9.5	38212
9.52	36558
9.54	25765
9.56	15270
9.58	9858
9.6	7838
9.62	6967
9.64	6467
9.66	6353
9.68	6019
9.7	5650
9.72	5395
9.74	5079
9.76	4788
9.78	4706
9.8	4586
9.82	4471
9.84	4456
9.86	4392
9.88	4615
9.9	4703
9.92	4566
9.94	4540
9.96	4243
9.98	4149
10	4086
10.02	4092
10.04	4144
10.06	4051
10.08	4139
10.1	4216
10.12	4087
10.14	4085
10.16	4060
10.18	4119
10.2	4164
10.22	4128
10.24	4131
10.26	4175
10.28	4199
10.3	4126
10.32	4145
10.34	4199
10.36	4143
10.38	4090
10.4	4207
10.42	4117
10.44	4194
10.46	4165
10.48	4196
10.5	4206
10.52	4334
10.54	4297
10.56	4515
10.58	4658
10.6	4667
10.62	4839
10.64	4895
10.66	4958
10.68	5171
10.7	5201
10.72	5460
10.74	5819
10.76	6159
10.78	6687
10.8	7318
10.82	7877
10.84	8964
10.86	10839
10.88	14037
10.9	20649
10.92	32117
10.94	49154
10.96	69769
10.98	85359
11	81408
11.02	57316
11.04	34026
11.06	20366
11.08	14739
11.1	12077
11.12	10676
11.14	9608
11.16	8371
11.18	7434
11.2	6751
11.22	5962
11.24	5764
11.26	5333
11.28	5248
11.3	5007
11.32	5041
11.34	4958
11.36	4944
11.38	4801
11.4	4736
11.42	4792
11.44	4792
11.46	4757
11.48	4639
11.5	4616
11.52	4664
11.54	4711
11.56	4623
11.58	4536
11.6	4623
11.62	4481
11.64	4411
11.66	4432
11.68	4513
11.7	4398
11.72	4496
11.74	4358
11.76	4309
11.78	4461
11.8	4463
11.82	4479
11.84	4469
11.86	4490
11.88	4401
11.9	4315
11.92	4455
11.94	4455
11.96	4568
11.98	4453
12	4368
12.02	4414
12.04	4365
12.06	4510
12.08	4408
12.1	4487
12.12	4562
12.14	4467
12.16	4572
12.18	4545
12.2	4643
12.22	4552
12.24	4512
12.26	4560
12.28	4485
12.3	4640
12.32	4615
12.34	4473
12.36	4479
12.38	4529
12.4	4511
12.42	4454
12.44	4521
12.46	4469
12.48	4609
12.5	4642
12.52	4673
12.54	4616
12.56	4448
12.58	4624
12.6	4757
12.62	4820
12.64	4743
12.66	4877
12.68	4992
12.7	5223
12.72	5600
12.74	6072
12.76	6726
12.78	7480
12.8	7357
12.82	7267
12.84	6427
12.86	5766
12.88	5378
12.9	5177
12.92	5079
12.94	4815
12.96	4810
12.98	4657
13	4687
13.02	4630
13.04	4594
13.06	4527
13.08	4612
13.1	4552
13.12	4488
13.14	4519
13.16	4553
13.18	4487
13.2	4551
13.22	4550
13.24	4538
13.26	4527
13.28	4421
13.3	4438
13.32	4506
13.34	4549
13.36	4618
13.38	4444
13.4	4533
13.42	4628
13.44	4672
13.46	4572
13.48	4697
13.5	4650
13.52	4539
13.54	4667
13.56	4690
13.58	4827
13.6	4725
13.62	4770
13.64	4815
13.66	5055
13.68	4911
13.7	5010
13.72	5185
13.74	5378
13.76	5562
13.78	5839
13.8	6066
13.82	6849
13.84	7623
13.86	8723
13.88	10242
13.9	11679
13.92	12238
13.94	11942
13.96	10546
13.98	8896
14	7458
14.02	6411
14.04	5814
14.06	5680
14.08	5327
14.1	5109
14.12	5058
14.14	4946
14.16	4934
14.18	4897
14.2	4802
14.22	4732
14.24	4782
14.26	4590
14.28	4778
14.3	4539
14.32	4552
14.34	4509
14.36	4719
14.38	4597
14.4	4485
14.42	4550
14.44	4554
14.46	4496
14.48	4725
14.5	4715
14.52	4670
14.54	4770
14.56	4732
14.58	4874
14.6	4667
14.62	4635
14.64	4652
14.66	4554
14.68	4505
14.7	4483
14.72	4440
14.74	4536
14.76	4511
14.78	4583
14.8	4447
14.82	4479
14.84	4557
14.86	4422
14.88	4575
14.9	4546
14.92	4570
14.94	4574
14.96	4577
14.98	4550
15	4455
15.02	4539
15.04	4598
15.06	4552
15.08	4494
15.1	4569
15.12	4562
15.14	4532
15.16	4638
15.18	4734
15.2	4668
15.22	4800
15.24	4678
15.26	4819
15.28	4793
15.3	4903
15.32	4631
15.34	4568
15.36	4577
15.38	4566
15.4	4587
15.42	4657
15.44	4606
15.46	4543
15.48	4587
15.5	4669
15.52	4517
15.54	4568
15.56	4573
15.58	4534
15.6	4626
15.62	4589
15.64	4616
15.66	4676
15.68	4538
15.7	4802
15.72	4523
15.74	4645
15.76	4674
15.78	4643
15.8	4702
15.82	4601
15.84	4762
15.86	4837
15.88	4767
15.9	4842
15.92	4948
15.94	5086
15.96	5099
15.98	5182
16	5143
16.02	5019
16.04	4951
16.06	5074
16.08	4786
16.1	4814
16.12	4861
16.14	4938
16.16	5053
16.18	4935
16.2	4999
16.22	5085
16.24	5146
16.26	5123
16.28	5353
16.3	5465
16.32	5545
16.34	5675
16.36	5864
16.38	6152
16.4	6272
16.42	7006
16.44	8302
16.46	10263
16.48	13161
16.5	16225
16.52	18810
16.54	17988
16.56	15170
16.58	12426
16.6	10210
16.62	9026
16.64	8755
16.66	8686
16.68	8780
16.7	8859
16.72	9208
16.74	9691
16.76	10760
16.78	12398
16.8	14997
16.82	19080
16.84	24352
16.86	31148
16.88	37543
16.9	40725
16.92	38504
16.94	32851
16.96	25922
16.98	20060
17	15367
17.02	12533
17.04	10902
17.06	9576
17.08	8654
17.1	7886
17.12	7358
17.14	6874
17.16	6511
17.18	6213
17.2	6046
17.22	5898
17.24	5825
17.26	5756
17.28	5563
17.3	5513
17.32	5468
17.34	5256
17.36	5107
17.38	5107
17.4	5090
17.42	5041
17.44	5025
17.46	5130
17.48	5108
17.5	4926
17.52	5070
17.54	4951
17.56	4835
17.58	4895
17.6	4879
17.62	4840
17.64	4853
17.66	4896
17.68	4904
17.7	4929
17.72	4904
17.74	4671
17.76	4784
17.78	4823
17.8	4814
17.82	4876
17.84	4722
17.86	4781
17.88	4836
17.9	4751
17.92	4836
17.94	4689
17.96	4730
17.98	4815
18	4683
18.02	4672
18.04	4777
18.06	4858
18.08	4865
18.1	4837
18.12	4677
18.14	4766
18.16	4702
18.18	4690
18.2	4739
18.22	4874
18.24	4835
18.26	4818
18.28	4839
18.3	4864
18.32	4775
18.34	4811
18.36	4803
18.38	4754
18.4	4829
18.42	5081
18.44	4899
18.46	4923
18.48	4938
18.5	4994
18.52	4942
18.54	4842
18.56	4846
18.58	5046
18.6	4887
18.62	4948
18.64	4985
18.66	4877
18.68	4975
18.7	4852
18.72	5110
18.74	5005
18.76	4991
18.78	5190
18.8	5291
18.82	5314
18.84	5376
18.86	5728
18.88	5771
18.9	6088
18.92	6387
18.94	6583
18.96	6917
18.98	7631
19	8807
19.02	10887
19.04	14574
19.06	20082
19.08	26991
19.1	31275
19.12	30683
19.14	25132
19.16	19695
19.18	14262
19.2	10309
19.22	8445
19.24	7905
19.26	7311
19.28	7019
19.3	6982
19.32	6882
19.34	6604
19.36	6872
19.38	7126
19.4	7339
19.42	7565
19.44	7549
19.46	7186
19.48	6745
19.5	6218
19.52	5608
19.54	5475
19.56	5201
19.58	5005
19.6	5049
19.62	4866
19.64	4767
19.66	4791
19.68	4669
19.7	4718
19.72	4800
19.74	4825
19.76	4862
19.78	4960
19.8	5130
19.82	5324
19.84	6050
19.86	6622
19.88	7263
19.9	7408
19.92	7067
19.94	6379
19.96	5789
19.98	5272
20	5073
20.02	4634
20.04	4741
20.06	4678
20.08	4621
20.1	4535
20.12	4604
20.14	4606
20.16	4607
20.18	4545
20.2	4595
20.22	4558
20.24	4702
20.26	4558
20.28	4642
20.3	4580
20.32	4609
20.34	4532
20.36	4797
20.38	4656
20.4	4640
20.42	4635
20.44	4622
20.46	4656
20.48	4609
20.5	4653
20.52	4583
20.54	4799
20.56	4632
20.58	4693
20.6	4637
20.62	4702
20.64	4821
20.66	4778
20.68	5057
20.7	5121
20.72	5176
20.74	5429
20.76	5504
20.78	5839
20.8	6277
20.82	6684
20.84	7346
20.86	8248
20.88	10043
20.9	12253
20.92	14427
20.94	16716
20.96	17568
20.98	17023
21	14958
21.02	12891
21.04	10583
21.06	8687
21.08	7359
21.1	6507
21.12	6120
21.14	5677
21.16	5377
21.18	5154
21.2	4915
21.22	4846
21.24	4569
21.26	4644
21.28	4563
21.3	4645
21.32	4444
21.34	4458
21.36	4256
21.38	4376
21.4	4251
21.42	4342
21.44	4367
21.46	4221
21.48	4274
21.5	4331
21.52	4132
21.54	4206
21.56	4185
21.58	4247
21.6	4175
21.62	4353
21.64	4305
21.66	4208
21.68	4110
21.7	4205
21.72	4170
21.74	4196
21.76	4150
21.78	4180
21.8	4164
21.82	4112
21.84	4159
21.86	4151
21.88	4021
21.9	4212
21.92	4172
21.94	4092
21.96	4062
21.98	4031
22	3987
22.02	4084
22.04	4117
22.06	4087
22.08	4015
22.1	4023
22.12	4053
22.14	4070
22.16	4129
22.18	4083
22.2	4087
22.22	4004
22.24	4096
22.26	3985
22.28	4033
22.3	3983
22.32	3993
22.34	4009
22.36	4006
22.38	4054
22.4	4038
22.42	3993
22.44	4087
22.46	4016
22.48	3974
22.5	4067
22.52	4169
22.54	3911
22.56	3899
22.58	3951
22.6	3977
22.62	3967
22.64	3945
22.66	3877
22.68	3975
22.7	3890
22.72	4030
22.74	3964
22.76	3951
22.78	4109
22.8	4097
22.82	4006
22.84	4026
22.86	4063
22.88	4111
22.9	4014
22.92	4144
22.94	4057
22.96	4066
22.98	3978
23	4012
23.02	4021
23.04	4095
23.06	4066
23.08	3977
23.1	4167
23.12	4011
23.14	4089
23.16	4137
23.18	3986
23.2	3917
23.22	4018
23.24	3936
23.26	4042
23.28	3953
23.3	4006
23.32	3953
23.34	4048
23.36	3957
23.38	4010
23.4	3983
23.42	3969
23.44	4042
23.46	4043
23.48	4116
23.5	4041
23.52	4031
23.54	4147
23.56	4084
23.58	4097
23.6	4109
23.62	4209
23.64	4345
23.66	4296
23.68	4623
23.7	4743
23.72	4932
23.74	5208
23.76	5071
23.78	4805
23.8	4650
23.82	4542
23.84	4330
23.86	4353
23.88	4147
23.9	4164
23.92	4212
23.94	4193
23.96	4108
23.98	4236
24	4270
24.02	4499
24.04	4479
24.06	4948
24.08	5665
24.1	6257
24.12	6459
24.14	6113
24.16	5597
24.18	5462
24.2	4900
24.22	4486
24.24	4358
24.26	4254
24.28	4080
24.3	4114
24.32	4129
24.34	4069
24.36	4012
24.38	4035
24.4	3954
24.42	4008
24.44	4013
24.46	4114
24.48	3954
24.5	3949
24.52	3958
24.54	3984
24.56	4018
24.58	3952
24.6	3984
24.62	3899
24.64	4008
24.66	4013
24.68	3985
24.7	4081
24.72	4043
24.74	3996
24.76	4002
24.78	3963
24.8	3990
24.82	4007
24.84	3972
24.86	4077
24.88	3988
24.9	3972
24.92	4117
24.94	4052
24.96	4191
24.98	4048
25	4163
25.02	4026
25.04	4202
25.06	4194
25.08	4212
25.1	4214
25.12	4404
25.14	4382
25.16	4525
25.18	4648
25.2	4516
25.22	4487
25.24	4622
25.26	4672
25.28	4712
25.3	4837
25.32	5276
25.34	5685
25.36	6159
25.38	6465
25.4	6169
25.42	5994
25.44	6010
25.46	5837
25.48	5981
25.5	6258
25.52	6587
25.54	7562
25.56	8892
25.58	10310
25.6	12161
25.62	13025
25.64	12730
25.66	11915
25.68	10672
25.7	9385
25.72	8100
25.74	7025
25.76	6184
25.78	5714
25.8	5328
25.82	4963
25.84	4867
25.86	4549
25.88	4495
25.9	4241
25.92	4260
25.94	4115
25.96	4003
25.98	4026
26	3932
26.02	3964
26.04	3922
26.06	3850
26.08	3836
26.1	3870
26.12	4036
26.14	3999
26.16	3807
26.18	3942
26.2	3786
26.22	3782
26.24	3934
26.26	3822
26.28	3917
26.3	3917
26.32	3927
26.34	4098
26.36	4147
26.38	4000
26.4	3919
26.42	3967
26.44	3929
26.46	3893
26.48	3836
26.5	3878
26.52	3955
26.54	3839
26.56	3895
26.58	3856
26.6	3876
26.62	3884
26.64	3852
26.66	3924
26.68	3876
26.7	3716
26.72	3717
26.74	3801
26.76	3774
26.78	3919
26.8	3781
26.82	3851
26.84	3763
26.86	3762
26.88	3743
26.9	3699
26.92	3768
26.94	3794
26.96	3796
26.98	3792
27	3774
27.02	3750
27.04	3838
27.06	3861
27.08	3880
27.1	3828
27.12	3912
27.14	3807
27.16	3935
27.18	3969
27.2	3940
27.22	3956
27.24	3984
27.26	4160
27.28	4298
27.3	4351
27.32	4761
27.34	4949
27.36	5430
27.38	5891
27.4	6046
27.42	6120
27.44	5705
27.46	5604
27.48	5459
27.5	5182
27.52	5218
27.54	5114
27.56	4796
27.58	4698
27.6	4592
27.62	4395
27.64	4456
27.66	4524
27.68	4429
27.7	4624
27.72	4800
27.74	4615
27.76	4624
27.78	4393
27.8	4381
27.82	4311
27.84	4048
27.86	4118
27.88	4090
27.9	4195
27.92	4070
27.94	4145
27.96	4146
27.98	4223
28	4313
28.02	4540
28.04	4576
28.06	4900
28.08	5053
28.1	5081
28.12	4988
28.14	4946
28.16	4813
28.18	4684
28.2	4494
28.22	4405
28.24	4179
28.26	4083
28.28	4109
28.3	4165
28.32	4236
28.34	4242
28.36	4319
28.38	4426
28.4	4538
28.42	4799
28.44	5114
28.46	5731
28.48	6334
28.5	7123
28.52	7492
28.54	7606
28.56	7101
28.58	6627
28.6	6251
28.62	5512
28.64	5071
28.66	4637
28.68	4349
28.7	4315
28.72	4045
28.74	4093
28.76	3949
28.78	3899
28.8	3914
28.82	3800
28.84	3820
28.86	3741
28.88	3710
28.9	3889
28.92	3667
28.94	3770
28.96	3779
28.98	3681
29	3673
29.02	3639
29.04	3713
29.06	3645
29.08	3668
29.1	3600
29.12	3670
29.14	3588
29.16	3637
29.18	3565
29.2	3691
29.22	3750
29.24	3707
29.26	3712
29.28	3812
29.3	3655
29.32	3639
29.34	3758
29.36	3562
29.38	3606
29.4	3623
29.42	3695
29.44	3711
29.46	3730
29.48	3684
29.5	3601
29.52	3687
29.54	3715
29.56	3652
29.58	3717
29.6	3719
29.62	3644
29.64	3678
29.66	3845
29.68	3846
29.7	3766
29.72	4026
29.74	3949
29.76	3974
29.78	3854
29.8	3811
29.82	3784
29.84	3793
29.86	3702
29.88	3607
29.9	3587
29.92	3573
29.94	3648
29.96	3567
29.98	3609
30	3605
30.02	3540
30.04	3589
30.06	3626
30.08	3667
30.1	3582
30.12	3566
30.14	3519
30.16	3646
30.18	3507
30.2	3580
30.22	3725
30.24	3670
30.26	3660
30.28	3620
30.3	3602
30.32	3695
30.34	3745
30.36	3754
30.38	3673
30.4	3746
30.42	3775
30.44	3845
30.46	3933
30.48	4020
30.5	4117
30.52	4352
30.54	4594
30.56	4936
30.58	5760
30.6	6439
30.62	7506
30.64	8373
30.66	8760
30.68	8313
30.7	7948
30.72	7499
30.74	7117
30.76	6528
30.78	5718
30.8	5257
30.82	4929
30.84	4655
30.86	4450
30.88	4188
30.9	4112
30.92	4260
30.94	4265
30.96	4172
30.98	4086
31	3865
31.02	3874
31.04	3820
31.06	3759
31.08	3714
31.1	3632
31.12	3547
31.14	3597
31.16	3572
31.18	3531
31.2	3514
31.22	3420
31.24	3466
31.26	3465
31.28	3411
31.3	3565
31.32	3447
31.34	3388
31.36	3453
31.38	3450
31.4	3571
31.42	3567
31.44	3369
31.46	3518
31.48	3453
31.5	3422
31.52	3406
31.54	3652
31.56	3422
31.58	3536
31.6	3471
31.62	3467
31.64	3459
31.66	3494
31.68	3489
31.7	3489
31.72	3514
31.74	3427
31.76	3437
31.78	3421
31.8	3435
31.82	3424
31.84	3408
31.86	3503
31.88	3393
31.9	3418
31.92	3392
31.94	3361
31.96	3487
31.98	3311
32	3316
32.02	3444
32.04	3368
32.06	3452
32.08	3504
32.1	3528
32.12	3628
32.14	3589
32.16	3615
32.18	3771
32.2	3734
32.22	3875
32.24	3856
32.26	4055
32.28	4089
32.3	4037
32.32	4018
32.34	3925
32.36	3852
32.38	3883
32.4	3723
32.42	3580
32.44	3577
32.46	3463
32.48	3521
32.5	3429
32.52	3460
32.54	3501
32.56	3520
32.58	3547
32.6	3598
32.62	3728
32.64	3765
32.66	3867
32.68	3938
32.7	4159
32.72	4480
32.74	4791
32.76	5268
32.78	5256
32.8	5181
32.82	5037
32.84	4805
32.86	4749
32.88	4384
32.9	4232
32.92	3954
32.94	3835
32.96	3801
32.98	3545
33	3575
33.02	3478
33.04	3416
33.06	3419
33.08	3376
33.1	3491
33.12	3431
33.14	3409
33.16	3384
33.18	3416
33.2	3444
33.22	3377
33.24	3393
33.26	3403
33.28	3295
33.3	3417
33.32	3298
33.34	3378
33.36	3320
33.38	3303
33.4	3473
33.42	3363
33.44	3318
33.46	3376
33.48	3417
33.5	3454
33.52	3461
33.54	3588
33.56	3552
33.58	3596
33.6	3773
33.62	3858
33.64	3815
33.66	3926
33.68	3806
33.7	3671
33.72	3734
33.74	3674
33.76	3492
33.78	3442
33.8	3454
33.82	3337
33.84	3436
33.86	3330
33.88	3328
33.9	3290
33.92	3383
33.94	3290
33.96	3347
33.98	3300
34	3391
34.02	3322
34.04	3341
34.06	3476
34.08	3381
34.1	3611
34.12	3677
34.14	3868
34.16	3982
34.18	4213
34.2	4324
34.22	4199
34.24	4162
34.26	4097
34.28	3856
34.3	3854
34.32	3851
34.34	3642
34.36	3515
34.38	3498
34.4	3553
34.42	3398
34.44	3326
34.46	3396
34.48	3416
34.5	3291
34.52	3338
34.54	3371
34.56	3269
34.58	3399
34.6	3248
34.62	3328
34.64	3212
34.66	3295
34.68	3321
34.7	3224
34.72	3281
34.74	3340
34.76	3389
34.78	3371
34.8	3566
34.82	3668
34.84	3791
34.86	3675
34.88	3553
34.9	3554
34.92	3706
34.94	3494
34.96	3530
34.98	3385
35	3350
35.02	3362
35.04	3293
35.06	3188
35.08	3280
35.1	3316
35.12	3165
35.14	3293
35.16	3229
35.18	3199
35.2	3322
35.22	3366
35.24	3331
35.26	3387
35.28	3230
35.3	3338
35.32	3378
35.34	3387
35.36	3376
35.38	3382
35.4	3437
35.42	3538
35.44	3499
35.46	3562
35.48	3769
35.5	3905
35.52	3928
35.54	4220
35.56	4323
35.58	4531
35.6	4602
35.62	4433
35.64	4391
35.66	4404
35.68	4135
35.7	3996
35.72	3837
35.74	3816
35.76	3671
35.78	3704
35.8	3632
35.82	3655
35.84	3758
35.86	4084
35.88	4075
35.9	4260
35.92	4600
35.94	4660
35.96	4618
35.98	4446
36	4271
36.02	4245
36.04	4075
36.06	3760
36.08	3770
36.1	3543
36.12	3445
36.14	3403
36.16	3336
36.18	3368
36.2	3296
36.22	3352
36.24	3299
36.26	3320
36.28	3257
36.3	3398
36.32	3380
36.34	3481
36.36	3557
36.38	3503
36.4	3774
36.42	3809
36.44	3835
36.46	3849
36.48	3939
36.5	3769
36.52	3830
36.54	3695
36.56	3607
36.58	3421
36.6	3430
36.62	3470
36.64	3489
36.66	3310
36.68	3269
36.7	3279
36.72	3205
36.74	3234
36.76	3120
36.78	3171
36.8	3114
36.82	3183
36.84	3026
36.86	3127
36.88	3114
36.9	3149
36.92	3218
36.94	3200
36.96	3179
36.98	3301
37	3238
37.02	3274
37.04	3232
37.06	3237
37.08	3362
37.1	3381
37.12	3422
37.14	3446
37.16	3628
37.18	3874
37.2	4113
37.22	4461
37.24	4937
37.26	5192
37.28	5204
37.3	5049
37.32	4743
37.34	4519
37.36	4490
37.38	4221
37.4	4039
37.42	3794
37.44	3593
37.46	3468
37.48	3376
37.5	3369
37.52	3356
37.54	3211
37.56	3354
37.58	3248
37.6	3246
37.62	3207
37.64	3180
37.66	3160
37.68	3185
37.7	3196
37.72	3139
37.74	3207
37.76	3187
37.78	3178
37.8	3202
37.82	3209
37.84	3147
37.86	3165
37.88	3211
37.9	3255
37.92	3195
37.94	3257
37.96	3148
37.98	3161
38	3248
38.02	3367
38.04	3273
38.06	3220
38.08	3345
38.1	3286
38.12	3451
38.14	3568
38.16	3796
38.18	3998
38.2	4311
38.22	4264
38.24	4340
38.26	4155
38.28	4112
38.3	3998
38.32	3885
38.34	3888
38.36	3686
38.38	3634
38.4	3475
38.42	3394
38.44	3334
38.46	3295
38.48	3321
38.5	3153
38.52	3186
38.54	3126
38.56	3104
38.58	3115
38.6	3120
38.62	3017
38.64	3207
38.66	3137
38.68	3085
38.7	3127
38.72	3095
38.74	3205
38.76	3364
38.78	3353
38.8	3349
38.82	3350
38.84	3260
38.86	3368
38.88	3462
38.9	3753
38.92	3848
38.94	4106
38.96	4311
38.98	4514
39	4349
39.02	4207
39.04	4167
39.06	4183
39.08	4206
39.1	4017
39.12	3837
39.14	3781
39.16	3447
39.18	3488
39.2	3530
39.22	3483
39.24	3267
39.26	3229
39.28	3168
39.3	3190
39.32	3246
39.34	3212
39.36	3178
39.38	3136
39.4	3306
39.42	3254
39.44	3310
39.46	3406
39.48	3428
39.5	3349
39.52	3356
39.54	3375
39.56	3368
39.58	3363
39.6	3298
39.62	3289
39.64	3220
39.66	3179
39.68	3129
39.7	3074
39.72	3015
39.74	3054
39.76	3146
39.78	2977
39.8	3040
39.82	2998
39.84	3091
39.86	2980
39.88	3035
39.9	2974
39.92	3043
39.94	3155
39.96	2923
39.98	3060
40	3039
40.02	3015
40.04	3062
40.06	3087
40.08	2956
40.1	2990
40.12	2955
40.14	3040
40.16	3066
40.18	3024
40.2	3066
40.22	3100
40.24	3050
40.26	3263
40.28	3229
40.3	3263
40.32	3323
40.34	3284
40.36	3334
40.38	3260
40.4	3248
40.42	3224
40.44	3293
40.46	3223
40.48	3220
40.5	3140
40.52	3305
40.54	3081
40.56	3187
40.58	3232
40.6	3197
40.62	3333
40.64	3509
40.66	3688
40.68	3679
40.7	3884
40.72	4100
40.74	4119
40.76	4046
40.78	3860
40.8	3772
40.82	3775
40.84	3748
40.86	3558
40.88	3437
40.9	3284
40.92	3262
40.94	3293
40.96	3086
40.98	3189
41	3119
41.02	3206
41.04	3229
41.06	3112
41.08	3122
41.1	3112
41.12	3133
41.14	3129
41.16	3123
41.18	3214
41.2	3189
41.22	3191
41.24	3344
41.26	3367
41.28	3397
41.3	3506
41.32	3596
41.34	3777
41.36	4142
41.38	4477
41.4	5144
41.42	5659
41.44	5775
41.46	5380
41.48	5108
41.5	4898
41.52	4835
41.54	4770
41.56	4635
41.58	4250
41.6	4000
41.62	3776
41.64	3776
41.66	3470
41.68	3544
41.7	3608
41.72	3556
41.74	3449
41.76	3412
41.78	3453
41.8	3444
41.82	3448
41.84	3340
41.86	3485
41.88	3562
41.9	3520
41.92	3710
41.94	3844
41.96	3655
41.98	3630
42	3487
42.02	3519
42.04	3432
42.06	3471
42.08	3350
42.1	3352
42.12	3293
42.14	3260
42.16	3190
42.18	3180
42.2	3148
42.22	3131
42.24	3152
42.26	3075
42.28	3135
42.3	3175
42.32	3178
42.34	3191
42.36	3086
42.38	3247
42.4	3217
42.42	3221
42.44	3268
42.46	3366
42.48	3389
42.5	3493
42.52	3651
42.54	3757
42.56	4051
42.58	4394
42.6	4659
42.62	4800
42.64	4795
42.66	4559
42.68	4621
42.7	4536
42.72	4625
42.74	4542
42.76	4270
42.78	4080
42.8	3846
42.82	3720
42.84	3748
42.86	3702
42.88	3643
42.9	3464
42.92	3587
42.94	3616
42.96	3753
[truncated: 852 more rows]
