# Supplementary material for: Sorting polymerization in a bichannel metal-organic framework
Source: Nat Commun. 2025 Aug 5;16:6984. doi: 10.1038/s41467-025-62322-8 (PMC12325995; doi:10.1038/s41467-025-62322-8)
Supplement: Supplementary file 3 — Source data [file 41467_2025_62322_MOESM3_ESM.zip › SOURCE_DATA/SF4/1-PMVK_PXRD.csv]

X	Y
3	656
3.02	605
3.04	649
3.06	631
3.08	672
3.1	647
3.12	641
3.14	684
3.16	603
3.18	631
3.2	619
3.22	622
3.24	641
3.26	622
3.28	664
3.3	697
3.32	676
3.34	667
3.36	634
3.38	613
3.4	630
3.42	682
3.44	653
3.46	649
3.48	690
3.5	661
3.52	614
3.54	653
3.56	605
3.58	635
3.6	664
3.62	668
3.64	634
3.66	649
3.68	619
3.7	637
3.72	674
3.74	624
3.76	652
3.78	657
3.8	646
3.82	633
3.84	672
3.86	634
3.88	614
3.9	662
3.92	636
3.94	596
3.96	670
3.98	627
4	633
4.02	638
4.04	648
4.06	624
4.08	608
4.1	584
4.12	609
4.14	622
4.16	599
4.18	628
4.2	629
4.22	594
4.24	611
4.26	645
4.28	642
4.3	607
4.32	660
4.34	641
4.36	605
4.38	619
4.4	587
4.42	604
4.44	629
4.46	605
4.48	625
4.5	564
4.52	592
4.54	614
4.56	626
4.58	582
4.6	637
4.62	591
4.64	633
4.66	655
4.68	636
4.7	644
4.72	685
4.74	641
4.76	674
4.78	662
4.8	696
4.82	703
4.84	779
4.86	714
4.88	767
4.9	769
4.92	754
4.94	733
4.96	799
4.98	878
5	808
5.02	842
5.04	926
5.06	955
5.08	1070
5.1	1089
5.12	1153
5.14	1182
5.16	1326
5.18	1363
5.2	1487
5.22	1705
5.24	1853
5.26	2046
5.28	2157
5.3	2393
5.32	2775
5.34	3199
5.36	3845
5.38	4738
5.4	5866
5.42	5443
5.44	3545
5.46	2249
5.48	1649
5.5	1328
5.52	1070
5.54	929
5.56	914
5.58	811
5.6	772
5.62	750
5.64	706
5.66	727
5.68	671
5.7	673
5.72	623
5.74	601
5.76	629
5.78	648
5.8	610
5.82	615
5.84	605
5.86	565
5.88	557
5.9	525
5.92	570
5.94	515
5.96	536
5.98	538
6	576
6.02	526
6.04	545
6.06	530
6.08	530
6.1	546
6.12	513
6.14	529
6.16	513
6.18	519
6.2	497
6.22	501
6.24	508
6.26	473
6.28	460
6.3	455
6.32	460
6.34	462
6.36	483
6.38	464
6.4	459
6.42	472
6.44	406
6.46	469
6.48	485
6.5	468
6.52	478
6.54	441
6.56	441
6.58	481
6.6	443
6.62	460
6.64	422
6.66	433
6.68	466
6.7	443
6.72	454
6.74	459
6.76	445
6.78	419
6.8	464
6.82	461
6.84	430
6.86	406
6.88	422
6.9	458
6.92	433
6.94	388
6.96	428
6.98	432
7	399
7.02	391
7.04	384
7.06	444
7.08	383
7.1	407
7.12	416
7.14	399
7.16	384
7.18	425
7.2	414
7.22	351
7.24	394
7.26	409
7.28	391
7.3	428
7.32	404
7.34	413
7.36	404
7.38	385
7.4	379
7.42	382
7.44	406
7.46	357
7.48	361
7.5	377
7.52	383
7.54	400
7.56	374
7.58	346
7.6	394
7.62	377
7.64	386
7.66	354
7.68	334
7.7	351
7.72	351
7.74	345
7.76	358
7.78	352
7.8	374
7.82	356
7.84	381
7.86	362
7.88	369
7.9	360
7.92	342
7.94	391
7.96	378
7.98	373
8	334
8.02	340
8.04	328
8.06	342
8.08	351
8.1	364
8.12	384
8.14	377
8.16	365
8.18	346
8.2	370
8.22	334
8.24	363
8.26	373
8.28	342
8.3	367
8.32	348
8.34	335
8.36	333
8.38	321
8.4	337
8.42	370
8.44	367
8.46	358
8.48	371
8.5	329
8.52	319
8.54	366
8.56	353
8.58	343
8.6	340
8.62	352
8.64	323
8.66	299
8.68	321
8.7	311
8.72	331
8.74	343
8.76	307
8.78	314
8.8	344
8.82	313
8.84	327
8.86	342
8.88	327
8.9	340
8.92	360
8.94	331
8.96	354
8.98	329
9	354
9.02	351
9.04	353
9.06	356
9.08	347
9.1	380
9.12	362
9.14	358
9.16	399
9.18	389
9.2	441
9.22	440
9.24	457
9.26	460
9.28	496
9.3	538
9.32	553
9.34	603
9.36	694
9.38	800
9.4	923
9.42	1050
9.44	1143
9.46	1026
9.48	788
9.5	633
9.52	486
9.54	407
9.56	414
9.58	383
9.6	393
9.62	389
9.64	351
9.66	330
9.68	350
9.7	363
9.72	377
9.74	349
9.76	307
9.78	351
9.8	351
9.82	344
9.84	344
9.86	338
9.88	298
9.9	287
9.92	308
9.94	312
9.96	340
9.98	310
10	306
10.02	303
10.04	347
10.06	284
10.08	333
10.1	347
10.12	351
10.14	318
10.16	317
10.18	282
10.2	305
10.22	328
10.24	306
10.26	286
10.28	308
10.3	311
10.32	288
10.34	315
10.36	326
10.38	312
10.4	291
10.42	295
10.44	316
10.46	333
10.48	349
10.5	361
10.52	352
10.54	370
10.56	381
10.58	439
10.6	410
10.62	465
10.64	465
10.66	551
10.68	569
10.7	592
10.72	733
10.74	790
10.76	881
10.78	1040
10.8	1179
10.82	1370
10.84	1630
10.86	2066
10.88	2689
10.9	3453
10.92	3894
10.94	3595
10.96	2628
10.98	1635
11	1033
11.02	756
11.04	568
11.06	499
11.08	462
11.1	411
11.12	339
11.14	368
11.16	359
11.18	342
11.2	346
11.22	308
11.24	318
11.26	317
11.28	306
11.3	303
11.32	325
11.34	300
11.36	314
11.38	329
11.4	304
11.42	284
11.44	307
11.46	304
11.48	288
11.5	297
11.52	313
11.54	338
11.56	311
11.58	270
11.6	264
11.62	288
11.64	285
11.66	340
11.68	301
11.7	278
11.72	298
11.74	275
11.76	267
11.78	284
11.8	304
11.82	264
11.84	263
11.86	277
11.88	289
11.9	293
11.92	296
11.94	279
11.96	253
11.98	299
12	276
12.02	283
12.04	277
12.06	265
12.08	263
12.1	299
12.12	292
12.14	296
12.16	283
12.18	280
12.2	280
12.22	259
12.24	278
12.26	270
12.28	308
12.3	286
12.32	274
12.34	295
12.36	290
12.38	282
12.4	267
12.42	324
12.44	268
12.46	278
12.48	299
12.5	329
12.52	277
12.54	326
12.56	318
12.58	296
12.6	352
12.62	360
12.64	358
12.66	409
12.68	422
12.7	481
12.72	431
12.74	392
12.76	335
12.78	317
12.8	289
12.82	288
12.84	263
12.86	273
12.88	275
12.9	270
12.92	270
12.94	251
12.96	260
12.98	238
13	246
13.02	275
13.04	239
13.06	249
13.08	238
13.1	280
13.12	283
13.14	253
13.16	229
13.18	256
13.2	247
13.22	270
13.24	239
13.26	290
13.28	286
13.3	241
13.32	278
13.34	249
13.36	270
13.38	278
13.4	263
13.42	260
13.44	235
13.46	276
13.48	282
13.5	251
13.52	275
13.54	250
13.56	279
13.58	250
13.6	267
13.62	266
13.64	267
13.66	299
13.68	277
13.7	284
13.72	325
13.74	308
13.76	326
13.78	366
13.8	394
13.82	408
13.84	442
13.86	390
13.88	372
13.9	332
13.92	306
13.94	325
13.96	288
13.98	292
14	273
14.02	266
14.04	249
14.06	257
14.08	262
14.1	273
14.12	269
14.14	275
14.16	245
14.18	238
14.2	262
14.22	264
14.24	270
14.26	244
14.28	248
14.3	229
14.32	226
14.34	258
14.36	242
14.38	220
14.4	273
14.42	285
14.44	283
14.46	267
14.48	282
14.5	265
14.52	283
14.54	230
14.56	238
14.58	242
14.6	261
14.62	250
14.64	262
14.66	235
14.68	251
14.7	263
14.72	240
14.74	265
14.76	259
14.78	280
14.8	235
14.82	266
14.84	249
14.86	249
14.88	240
14.9	266
14.92	247
14.94	235
14.96	238
14.98	244
15	248
15.02	248
15.04	244
15.06	251
15.08	266
15.1	255
15.12	250
15.14	264
15.16	249
15.18	251
15.2	233
15.22	217
15.24	230
15.26	240
15.28	254
15.3	261
15.32	268
15.34	240
15.36	225
15.38	216
15.4	236
15.42	245
15.44	255
15.46	229
15.48	258
15.5	243
15.52	242
15.54	274
15.56	240
15.58	227
15.6	240
15.62	252
15.64	236
15.66	254
15.68	238
15.7	271
15.72	228
15.74	248
15.76	256
15.78	240
15.8	258
15.82	236
15.84	257
15.86	232
15.88	257
15.9	270
15.92	236
15.94	248
15.96	255
15.98	256
16	250
16.02	235
16.04	248
16.06	241
16.08	271
16.1	261
16.12	274
16.14	276
16.16	261
16.18	257
16.2	273
16.22	260
16.24	288
16.26	300
16.28	292
16.3	306
16.32	320
16.34	363
16.36	356
16.38	440
16.4	535
16.42	583
16.44	695
16.46	751
16.48	751
16.5	654
16.52	575
16.54	496
16.56	461
16.58	485
16.6	519
16.62	583
16.64	579
16.66	620
16.68	723
16.7	789
16.72	894
16.74	1072
16.76	1295
16.78	1629
16.8	1723
16.82	1794
16.84	1663
16.86	1348
16.88	1165
16.9	843
16.92	616
16.94	551
16.96	449
16.98	393
17	356
17.02	332
17.04	326
17.06	328
17.08	282
17.1	286
17.12	285
17.14	272
17.16	253
17.18	268
17.2	269
17.22	266
17.24	248
17.26	254
17.28	261
17.3	237
17.32	270
17.34	270
17.36	263
17.38	243
17.4	287
17.42	250
17.44	261
17.46	265
17.48	248
17.5	262
17.52	260
17.54	233
17.56	257
17.58	227
17.6	268
17.62	229
17.64	248
17.66	226
17.68	265
17.7	271
17.72	238
17.74	235
17.76	246
17.78	250
17.8	251
17.82	230
17.84	304
17.86	250
17.88	260
17.9	269
17.92	237
17.94	231
17.96	214
17.98	230
18	262
18.02	254
18.04	231
18.06	254
18.08	244
18.1	246
18.12	226
18.14	204
18.16	214
18.18	258
18.2	227
18.22	237
18.24	216
18.26	254
18.28	254
18.3	228
18.32	261
18.34	258
18.36	250
18.38	274
18.4	245
18.42	254
18.44	271
18.46	266
18.48	259
18.5	213
18.52	230
18.54	257
18.56	226
18.58	266
18.6	250
18.62	251
18.64	233
18.66	272
18.68	246
18.7	268
18.72	271
18.74	273
18.76	271
18.78	253
18.8	276
18.82	299
18.84	338
18.86	336
18.88	380
18.9	400
18.92	448
18.94	474
18.96	591
18.98	695
19	863
19.02	1171
19.04	1280
19.06	1316
19.08	1105
19.1	925
19.12	750
19.14	561
19.16	461
19.18	429
19.2	341
19.22	373
19.24	324
19.26	314
19.28	308
19.3	319
19.32	337
19.34	315
19.36	332
19.38	314
19.4	293
19.42	312
19.44	276
19.46	287
19.48	262
19.5	240
19.52	272
19.54	253
19.56	245
19.58	259
19.6	272
19.62	279
19.64	243
19.66	227
19.68	266
19.7	278
19.72	271
19.74	281
19.76	302
19.78	273
19.8	337
19.82	320
19.84	331
19.86	325
19.88	304
19.9	321
19.92	289
19.94	257
19.96	278
19.98	239
20	241
20.02	262
20.04	246
20.06	246
20.08	257
20.1	250
20.12	247
20.14	232
20.16	250
20.18	238
20.2	270
20.22	238
20.24	256
20.26	247
20.28	254
20.3	270
20.32	245
20.34	271
20.36	236
20.38	234
20.4	241
20.42	239
20.44	280
20.46	233
20.48	236
20.5	269
20.52	277
20.54	273
20.56	275
20.58	260
20.6	263
20.62	272
20.64	280
20.66	306
20.68	314
20.7	347
20.72	321
20.74	381
20.76	402
20.78	435
20.8	418
20.82	500
20.84	600
20.86	612
20.88	673
20.9	674
20.92	617
20.94	511
20.96	479
20.98	420
21	373
21.02	354
21.04	330
21.06	295
21.08	287
21.1	295
21.12	278
21.14	238
21.16	272
21.18	245
21.2	271
21.22	261
21.24	250
21.26	267
21.28	266
21.3	247
21.32	250
21.34	256
21.36	271
21.38	261
21.4	254
21.42	259
21.44	229
21.46	256
21.48	230
21.5	210
21.52	239
21.54	232
21.56	217
21.58	232
21.6	221
21.62	247
21.64	233
21.66	234
21.68	199
21.7	246
21.72	228
21.74	233
21.76	244
21.78	240
21.8	213
21.82	233
21.84	249
21.86	233
21.88	260
21.9	242
21.92	227
21.94	248
21.96	226
21.98	218
22	254
22.02	231
22.04	217
22.06	191
22.08	244
22.1	233
22.12	231
22.14	228
22.16	226
22.18	236
22.2	239
22.22	213
22.24	248
22.26	262
22.28	238
22.3	243
22.32	217
22.34	223
22.36	240
22.38	231
22.4	204
22.42	235
22.44	228
22.46	196
22.48	226
22.5	213
22.52	192
22.54	195
22.56	224
22.58	222
22.6	207
22.62	194
22.64	229
22.66	225
22.68	228
22.7	235
22.72	212
22.74	238
22.76	219
22.78	248
22.8	229
22.82	243
22.84	230
22.86	212
22.88	225
22.9	189
22.92	200
22.94	231
22.96	232
22.98	234
23	236
23.02	223
23.04	248
23.06	235
23.08	229
23.1	230
23.12	245
23.14	242
23.16	236
23.18	237
23.2	211
23.22	219
23.24	224
23.26	223
23.28	208
23.3	234
23.32	240
23.34	234
23.36	223
23.38	220
23.4	229
23.42	195
23.44	207
23.46	229
23.48	219
23.5	207
23.52	237
23.54	217
23.56	261
23.58	246
23.6	248
23.62	241
23.64	256
23.66	252
23.68	265
23.7	248
23.72	242
23.74	267
23.76	241
23.78	236
23.8	231
23.82	222
23.84	241
23.86	257
23.88	266
23.9	257
23.92	247
23.94	261
23.96	256
23.98	251
24	256
24.02	315
24.04	307
24.06	339
24.08	348
24.1	336
24.12	312
24.14	274
24.16	299
24.18	278
24.2	242
24.22	232
24.24	218
24.26	253
24.28	205
24.3	232
24.32	251
24.34	239
24.36	240
24.38	229
24.4	222
24.42	233
24.44	247
24.46	232
24.48	230
24.5	247
24.52	236
24.54	224
24.56	211
24.58	232
24.6	234
24.62	241
24.64	222
24.66	252
24.68	256
24.7	233
24.72	209
24.74	228
24.76	232
24.78	221
24.8	260
24.82	249
24.84	241
24.86	224
24.88	244
24.9	217
24.92	235
24.94	216
24.96	231
24.98	229
25	254
25.02	238
25.04	249
25.06	226
25.08	225
25.1	219
25.12	230
25.14	208
25.16	246
25.18	226
25.2	217
25.22	235
25.24	296
25.26	269
25.28	293
25.3	342
25.32	346
25.34	344
25.36	305
25.38	357
25.4	359
25.42	404
25.44	411
25.46	476
25.48	519
25.5	605
25.52	692
25.54	835
25.56	837
25.58	757
25.6	767
25.62	676
25.64	594
25.66	516
25.68	469
25.7	376
25.72	342
25.74	332
25.76	305
25.78	311
25.8	294
25.82	276
25.84	234
25.86	259
25.88	240
25.9	245
25.92	270
25.94	233
25.96	252
25.98	229
26	228
26.02	238
26.04	227
26.06	235
26.08	220
26.1	221
26.12	260
26.14	239
26.16	256
26.18	247
26.2	250
26.22	241
26.24	228
26.26	230
26.28	214
26.3	229
26.32	227
26.34	225
26.36	232
26.38	223
26.4	258
26.42	263
26.44	238
26.46	227
26.48	225
26.5	229
26.52	208
26.54	232
26.56	218
26.58	241
26.6	234
26.62	273
26.64	235
26.66	221
26.68	227
26.7	250
26.72	238
26.74	257
26.76	224
26.78	255
26.8	248
26.82	236
26.84	257
26.86	242
26.88	254
26.9	221
26.92	243
26.94	230
26.96	211
26.98	255
27	226
27.02	242
27.04	262
27.06	217
27.08	217
27.1	253
27.12	235
27.14	259
27.16	270
27.18	254
27.2	277
27.22	298
27.24	301
27.26	302
27.28	292
27.3	327
27.32	334
27.34	350
27.36	301
27.38	338
27.4	337
27.42	333
27.44	252
27.46	291
27.48	280
27.5	272
27.52	281
27.54	269
27.56	279
27.58	232
27.6	247
27.62	265
27.64	286
27.66	275
27.68	289
27.7	275
27.72	260
27.74	277
27.76	240
27.78	228
27.8	260
27.82	283
27.84	260
27.86	250
27.88	293
27.9	281
27.92	318
27.94	296
27.96	287
27.98	308
28	341
28.02	316
28.04	326
28.06	273
28.08	313
28.1	273
28.12	305
28.14	270
28.16	272
28.18	282
28.2	275
28.22	259
28.24	249
28.26	276
28.28	274
28.3	266
28.32	298
28.34	313
28.36	313
28.38	342
28.4	340
28.42	380
28.44	427
28.46	405
28.48	398
28.5	369
28.52	372
28.54	349
28.56	310
28.58	302
28.6	276
28.62	257
28.64	246
28.66	259
28.68	268
28.7	239
28.72	255
28.74	250
28.76	232
28.78	262
28.8	235
28.82	238
28.84	234
28.86	211
28.88	241
28.9	237
28.92	238
28.94	249
28.96	232
28.98	228
29	214
29.02	237
29.04	231
29.06	224
29.08	242
29.1	227
29.12	241
29.14	211
29.16	238
29.18	245
29.2	264
29.22	218
29.24	244
29.26	216
29.28	214
29.3	246
29.32	236
29.34	201
29.36	220
29.38	241
29.4	223
29.42	236
29.44	251
29.46	253
29.48	238
29.5	230
29.52	216
29.54	236
29.56	221
29.58	249
29.6	254
29.62	254
29.64	259
29.66	246
29.68	252
29.7	227
29.72	233
29.74	248
29.76	243
29.78	235
29.8	248
29.82	235
29.84	226
29.86	223
29.88	242
29.9	230
29.92	209
29.94	240
29.96	236
29.98	239
30	217
30.02	251
30.04	253
30.06	235
30.08	249
30.1	216
30.12	215
30.14	246
30.16	222
30.18	260
30.2	236
30.22	235
30.24	260
30.26	231
30.28	230
30.3	273
30.32	243
30.34	258
30.36	231
30.38	249
30.4	257
30.42	265
30.44	264
30.46	303
30.48	319
30.5	342
30.52	353
30.54	414
30.56	426
30.58	499
30.6	471
30.62	453
30.64	401
30.66	461
30.68	432
30.7	377
30.72	341
30.74	328
30.76	309
30.78	294
30.8	298
30.82	276
30.84	278
30.86	251
30.88	284
30.9	255
30.92	280
30.94	264
30.96	276
30.98	278
31	266
31.02	255
31.04	242
31.06	258
31.08	242
31.1	256
31.12	235
31.14	225
31.16	240
31.18	280
31.2	269
31.22	227
31.24	224
31.26	254
31.28	249
31.3	231
31.32	254
31.34	212
31.36	224
31.38	217
31.4	221
31.42	243
31.44	241
31.46	227
31.48	249
31.5	233
31.52	263
31.54	248
31.56	247
31.58	233
31.6	224
31.62	226
31.64	222
31.66	238
31.68	208
31.7	229
31.72	227
31.74	211
31.76	250
31.78	223
31.8	233
31.82	226
31.84	245
31.86	239
31.88	244
31.9	220
31.92	241
31.94	238
31.96	255
31.98	228
32	244
32.02	264
32.04	266
32.06	235
32.08	264
32.1	258
32.12	237
32.14	286
32.16	267
32.18	259
32.2	283
32.22	293
32.24	284
32.26	268
32.28	285
32.3	244
32.32	266
32.34	300
32.36	274
32.38	246
32.4	242
32.42	242
32.44	226
32.46	228
32.48	213
32.5	254
32.52	277
32.54	251
32.56	229
32.58	247
32.6	280
32.62	261
32.64	302
32.66	313
32.68	341
32.7	332
32.72	323
32.74	257
32.76	270
32.78	285
32.8	243
32.82	271
32.84	232
32.86	264
32.88	270
32.9	246
32.92	233
32.94	231
32.96	272
32.98	209
33	224
33.02	211
33.04	228
33.06	232
33.08	234
33.1	258
33.12	242
33.14	219
33.16	223
33.18	243
33.2	220
33.22	224
33.24	214
33.26	240
33.28	223
33.3	236
33.32	237
33.34	231
33.36	244
33.38	203
33.4	228
33.42	249
33.44	256
33.46	252
33.48	243
33.5	263
33.52	277
33.54	270
33.56	257
33.58	244
33.6	262
33.62	258
33.64	268
33.66	231
33.68	231
33.7	250
33.72	255
33.74	241
33.76	227
33.78	235
33.8	218
33.82	218
33.84	232
33.86	222
33.88	237
33.9	220
33.92	250
33.94	233
33.96	214
33.98	259
34	247
34.02	223
34.04	245
34.06	240
34.08	273
34.1	299
34.12	303
34.14	289
34.16	276
34.18	271
34.2	275
34.22	275
34.24	281
34.26	254
34.28	227
34.3	253
34.32	230
34.34	244
34.36	246
34.38	252
34.4	244
34.42	221
34.44	217
34.46	246
34.48	237
34.5	236
34.52	213
34.54	240
34.56	229
34.58	218
34.6	238
34.62	208
34.64	229
34.66	251
34.68	255
34.7	245
34.72	236
34.74	253
34.76	258
34.78	243
34.8	267
34.82	258
34.84	236
34.86	244
34.88	251
34.9	243
34.92	241
34.94	251
34.96	253
34.98	238
35	255
35.02	264
35.04	266
35.06	272
35.08	256
35.1	237
35.12	224
35.14	239
35.16	260
35.18	292
35.2	239
35.22	265
35.24	270
35.26	261
35.28	308
35.3	242
35.32	267
35.34	238
35.36	270
35.38	252
35.4	309
35.42	277
35.44	257
35.46	306
35.48	338
35.5	297
35.52	323
35.54	319
35.56	311
35.58	314
35.6	299
35.62	282
35.64	270
35.66	289
35.68	269
35.7	264
35.72	284
35.74	247
35.76	241
35.78	273
35.8	267
35.82	292
35.84	340
35.86	347
35.88	362
35.9	328
35.92	330
35.94	335
35.96	319
35.98	301
36	283
36.02	295
36.04	280
36.06	245
36.08	276
36.1	252
36.12	251
36.14	263
36.16	250
36.18	259
36.2	256
36.22	257
36.24	271
36.26	224
36.28	266
36.3	268
36.32	264
36.34	276
36.36	300
36.38	288
36.4	285
36.42	287
36.44	288
36.46	253
36.48	279
36.5	254
36.52	260
36.54	267
36.56	249
36.58	208
36.6	251
36.62	226
36.64	240
36.66	234
36.68	242
36.7	278
36.72	239
36.74	237
36.76	249
36.78	226
36.8	229
36.82	247
36.84	244
36.86	236
36.88	230
36.9	211
36.92	252
36.94	232
36.96	246
36.98	226
37	226
37.02	241
37.04	257
37.06	266
37.08	245
37.1	249
37.12	265
37.14	279
37.16	332
37.18	347
37.2	339
37.22	354
37.24	332
37.26	322
37.28	298
37.3	335
37.32	295
37.34	294
37.36	291
37.38	299
37.4	289
37.42	250
37.44	252
37.46	261
37.48	226
37.5	268
37.52	261
37.54	253
37.56	265
37.58	259
37.6	247
37.62	261
37.64	238
37.66	258
37.68	243
37.7	264
37.72	215
37.74	253
37.76	233
37.78	238
37.8	249
37.82	244
37.84	236
37.86	254
37.88	265
37.9	266
37.92	231
37.94	257
37.96	250
37.98	242
38	265
38.02	271
38.04	278
38.06	270
38.08	286
38.1	308
38.12	292
38.14	321
38.16	327
38.18	357
38.2	325
38.22	253
38.24	306
38.26	286
38.28	270
38.3	263
38.32	281
38.34	266
38.36	251
38.38	288
38.4	258
38.42	295
38.44	282
38.46	281
38.48	286
38.5	285
38.52	293
38.54	288
38.56	256
38.58	269
38.6	254
38.62	291
38.64	261
38.66	296
38.68	254
38.7	286
38.72	276
38.74	285
38.76	269
38.78	307
38.8	307
38.82	283
38.84	315
38.86	332
38.88	336
38.9	354
38.92	357
38.94	359
38.96	373
38.98	340
39	356
39.02	318
39.04	314
39.06	304
39.08	300
39.1	264
39.12	274
39.14	283
39.16	292
39.18	257
39.2	252
39.22	255
39.24	216
39.26	249
39.28	265
39.3	244
39.32	253
39.34	253
39.36	273
39.38	240
39.4	242
39.42	238
39.44	239
39.46	244
39.48	266
39.5	242
39.52	247
39.54	259
39.56	260
39.58	259
39.6	275
39.62	234
39.64	231
39.66	262
39.68	231
39.7	253
39.72	229
39.74	229
39.76	213
39.78	245
39.8	236
39.82	244
39.84	270
39.86	261
39.88	225
39.9	246
39.92	182
39.94	234
39.96	252
39.98	246
40	213
