# Supplementary material for: Sorting polymerization in a bichannel metal-organic framework
Source: Nat Commun. 2025 Aug 5;16:6984. doi: 10.1038/s41467-025-62322-8 (PMC12325995; doi:10.1038/s41467-025-62322-8)
Supplement: Supplementary file 3 — Source data [file 41467_2025_62322_MOESM3_ESM.zip › SOURCE_DATA/SF4/1-PAc_PXRD.csv]

X	Y
3	648
3.02	583
3.04	632
3.06	655
3.08	601
3.1	593
3.12	678
3.14	636
3.16	634
3.18	598
3.2	594
3.22	599
3.24	648
3.26	649
3.28	644
3.3	632
3.32	624
3.34	636
3.36	628
3.38	595
3.4	639
3.42	670
3.44	628
3.46	614
3.48	659
3.5	617
3.52	634
3.54	611
3.56	582
3.58	615
3.6	626
3.62	632
3.64	605
3.66	582
3.68	645
3.7	629
3.72	616
3.74	654
3.76	631
3.78	606
3.8	656
3.82	624
3.84	662
3.86	623
3.88	612
3.9	577
3.92	608
3.94	605
3.96	619
3.98	605
4	587
4.02	592
4.04	605
4.06	628
4.08	612
4.1	582
4.12	626
4.14	633
4.16	614
4.18	573
4.2	578
4.22	616
4.24	575
4.26	628
4.28	543
4.3	674
4.32	544
4.34	583
4.36	594
4.38	620
4.4	587
4.42	540
4.44	610
4.46	593
4.48	598
4.5	600
4.52	597
4.54	588
4.56	589
4.58	571
4.6	602
4.62	602
4.64	556
4.66	550
4.68	571
4.7	605
4.72	569
4.74	612
4.76	575
4.78	598
4.8	598
4.82	589
4.84	630
4.86	613
4.88	602
4.9	653
4.92	654
4.94	670
4.96	705
4.98	699
5	669
5.02	732
5.04	716
5.06	739
5.08	813
5.1	798
5.12	882
5.14	890
5.16	995
5.18	1047
5.2	1110
5.22	1178
5.24	1207
5.26	1381
5.28	1441
5.3	1648
5.32	1931
5.34	2258
5.36	2577
5.38	3100
5.4	3045
5.42	2115
5.44	1400
5.46	1050
5.48	921
5.5	828
5.52	793
5.54	766
5.56	709
5.58	658
5.6	652
5.62	652
5.64	593
5.66	625
5.68	602
5.7	593
5.72	612
5.74	560
5.76	536
5.78	517
5.8	511
5.82	528
5.84	503
5.86	558
5.88	506
5.9	521
5.92	533
5.94	516
5.96	502
5.98	495
6	508
6.02	477
6.04	480
6.06	493
6.08	449
6.1	473
6.12	467
6.14	478
6.16	483
6.18	485
6.2	476
6.22	495
6.24	472
6.26	483
6.28	453
6.3	451
6.32	432
6.34	424
6.36	430
6.38	438
6.4	457
6.42	476
6.44	427
6.46	426
6.48	447
6.5	419
6.52	399
6.54	415
6.56	398
6.58	437
6.6	453
6.62	434
6.64	435
6.66	361
6.68	394
6.7	424
6.72	401
6.74	405
6.76	462
6.78	413
6.8	438
6.82	376
6.84	401
6.86	382
6.88	392
6.9	365
6.92	386
6.94	420
6.96	379
6.98	415
7	401
7.02	413
7.04	373
7.06	392
7.08	385
7.1	349
7.12	354
7.14	382
7.16	383
7.18	368
7.2	393
7.22	385
7.24	354
7.26	372
7.28	407
7.3	360
7.32	373
7.34	383
7.36	359
7.38	401
7.4	372
7.42	371
7.44	379
7.46	355
7.48	362
7.5	339
7.52	353
7.54	330
7.56	375
7.58	350
7.6	367
7.62	348
7.64	384
7.66	357
7.68	348
7.7	347
7.72	381
7.74	378
7.76	359
7.78	335
7.8	375
7.82	377
7.84	318
7.86	352
7.88	344
7.9	367
7.92	335
7.94	349
7.96	365
7.98	328
8	337
8.02	357
8.04	298
8.06	334
8.08	339
8.1	333
8.12	331
8.14	307
8.16	351
8.18	328
8.2	342
8.22	293
8.24	350
8.26	361
8.28	279
8.3	335
8.32	320
8.34	306
8.36	330
8.38	328
8.4	353
8.42	317
8.44	318
8.46	330
8.48	331
8.5	304
8.52	346
8.54	323
8.56	327
8.58	304
8.6	310
8.62	307
8.64	305
8.66	341
8.68	317
8.7	320
8.72	329
8.74	322
8.76	305
8.78	331
8.8	337
8.82	329
8.84	301
8.86	343
8.88	329
8.9	296
8.92	322
8.94	323
8.96	292
8.98	310
9	288
9.02	343
9.04	333
9.06	333
9.08	325
9.1	352
9.12	370
9.14	366
9.16	356
9.18	369
9.2	359
9.22	361
9.24	375
9.26	435
9.28	423
9.3	467
9.32	506
9.34	562
9.36	616
9.38	686
9.4	760
9.42	806
9.44	686
9.46	637
9.48	474
9.5	421
9.52	411
9.54	362
9.56	366
9.58	344
9.6	350
9.62	313
9.64	323
9.66	285
9.68	313
9.7	323
9.72	340
9.74	330
9.76	322
9.78	321
9.8	299
9.82	322
9.84	324
9.86	332
9.88	313
9.9	302
9.92	316
9.94	306
9.96	317
9.98	286
10	295
10.02	260
10.04	313
10.06	279
10.08	292
10.1	315
10.12	286
10.14	314
10.16	279
10.18	323
10.2	277
10.22	294
10.24	310
10.26	292
10.28	306
10.3	258
10.32	316
10.34	299
10.36	285
10.38	269
10.4	337
10.42	324
10.44	322
10.46	306
10.48	335
10.5	317
10.52	342
10.54	371
10.56	330
10.58	363
10.6	384
10.62	444
10.64	433
10.66	472
10.68	529
10.7	543
10.72	586
10.74	660
10.76	764
10.78	831
10.8	1002
10.82	1228
10.84	1481
10.86	1757
10.88	2100
10.9	2347
10.92	2219
10.94	1837
10.96	1330
10.98	954
11	787
11.02	609
11.04	525
11.06	428
11.08	389
11.1	373
11.12	360
11.14	311
11.16	335
11.18	324
11.2	313
11.22	327
11.24	296
11.26	308
11.28	313
11.3	277
11.32	300
11.34	283
11.36	255
11.38	278
11.4	251
11.42	287
11.44	275
11.46	290
11.48	283
11.5	290
11.52	261
11.54	294
11.56	307
11.58	276
11.6	292
11.62	265
11.64	297
11.66	271
11.68	249
11.7	242
11.72	302
11.74	274
11.76	257
11.78	246
11.8	275
11.82	255
11.84	264
11.86	261
11.88	253
11.9	271
11.92	253
11.94	255
11.96	269
11.98	273
12	275
12.02	233
12.04	250
12.06	270
12.08	256
12.1	253
12.12	254
12.14	277
12.16	257
12.18	257
12.2	264
12.22	269
12.24	257
12.26	276
12.28	250
12.3	247
12.32	273
12.34	261
12.36	234
12.38	253
12.4	244
12.42	259
12.44	273
12.46	274
12.48	262
12.5	249
12.52	275
12.54	265
12.56	269
12.58	276
12.6	295
12.62	295
12.64	291
12.66	323
12.68	348
12.7	365
12.72	327
12.74	319
12.76	286
12.78	306
12.8	284
12.82	262
12.84	274
12.86	257
12.88	261
12.9	238
12.92	239
12.94	266
12.96	234
12.98	240
13	274
13.02	260
13.04	276
13.06	242
13.08	250
13.1	230
13.12	247
13.14	231
13.16	237
13.18	252
13.2	249
13.22	238
13.24	249
13.26	240
13.28	208
13.3	215
13.32	255
13.34	264
13.36	268
13.38	251
13.4	234
13.42	226
13.44	229
13.46	261
13.48	215
13.5	249
13.52	229
13.54	250
13.56	264
13.58	264
13.6	263
13.62	259
13.64	269
13.66	273
13.68	277
13.7	304
13.72	300
13.74	272
13.76	323
13.78	314
13.8	345
13.82	318
13.84	326
13.86	286
13.88	296
13.9	266
13.92	261
13.94	262
13.96	266
13.98	265
14	237
14.02	238
14.04	224
14.06	238
14.08	245
14.1	245
14.12	237
14.14	246
14.16	240
14.18	241
14.2	212
14.22	259
14.24	234
14.26	223
14.28	226
14.3	229
14.32	197
14.34	217
14.36	231
14.38	210
14.4	227
14.42	250
14.44	244
14.46	257
14.48	257
14.5	270
14.52	214
14.54	257
14.56	236
14.58	223
14.6	219
14.62	221
14.64	227
14.66	242
14.68	252
14.7	242
14.72	234
14.74	192
14.76	219
14.78	246
14.8	221
14.82	248
14.84	216
14.86	247
14.88	239
14.9	239
14.92	212
14.94	214
14.96	203
14.98	216
15	212
15.02	232
15.04	240
15.06	189
15.08	233
15.1	221
15.12	214
15.14	242
15.16	244
15.18	238
15.2	233
15.22	240
15.24	239
15.26	245
15.28	218
15.3	222
15.32	231
15.34	224
15.36	224
15.38	234
15.4	232
15.42	244
15.44	226
15.46	226
15.48	227
15.5	233
15.52	222
15.54	233
15.56	212
15.58	231
15.6	253
15.62	195
15.64	206
15.66	221
15.68	216
15.7	222
15.72	232
15.74	232
15.76	249
15.78	215
15.8	237
15.82	223
15.84	225
15.86	234
15.88	268
15.9	246
15.92	214
15.94	264
15.96	226
15.98	221
16	195
16.02	232
16.04	250
16.06	230
16.08	253
16.1	234
16.12	234
16.14	233
16.16	220
16.18	233
16.2	243
16.22	253
16.24	295
16.26	285
16.28	271
16.3	299
16.32	308
16.34	361
16.36	375
16.38	414
16.4	512
16.42	516
16.44	579
16.46	517
16.48	520
16.5	463
16.52	417
16.54	466
16.56	458
16.58	458
16.6	493
16.62	527
16.64	542
16.66	596
16.68	658
16.7	684
16.72	819
16.74	943
16.76	1067
16.78	1218
16.8	1204
16.82	1119
16.84	994
16.86	870
16.88	707
16.9	592
16.92	546
16.94	502
16.96	415
16.98	398
17	396
17.02	359
17.04	338
17.06	295
17.08	301
17.1	334
17.12	291
17.14	305
17.16	278
17.18	309
17.2	313
17.22	269
17.24	271
17.26	271
17.28	282
17.3	272
17.32	253
17.34	265
17.36	278
17.38	266
17.4	292
17.42	289
17.44	247
17.46	266
17.48	283
17.5	254
17.52	251
17.54	268
17.56	291
17.58	272
17.6	261
17.62	292
17.64	323
17.66	257
17.68	251
17.7	232
17.72	238
17.74	235
17.76	242
17.78	237
17.8	255
17.82	244
17.84	244
17.86	256
17.88	233
17.9	266
17.92	236
17.94	232
17.96	261
17.98	254
18	247
18.02	244
18.04	213
18.06	242
18.08	259
18.1	228
18.12	254
18.14	248
18.16	212
18.18	230
18.2	258
18.22	214
18.24	219
18.26	262
18.28	230
18.3	240
18.32	235
18.34	254
18.36	248
18.38	240
18.4	208
18.42	219
18.44	243
18.46	239
18.48	251
18.5	209
18.52	251
18.54	245
18.56	229
18.58	226
18.6	233
18.62	221
18.64	254
18.66	250
18.68	254
18.7	236
18.72	248
18.74	232
18.76	251
18.78	254
18.8	255
18.82	285
18.84	310
18.86	330
18.88	370
18.9	428
18.92	456
18.94	528
18.96	596
18.98	760
19	853
19.02	983
19.04	973
19.06	843
19.08	779
19.1	660
19.12	565
19.14	446
19.16	414
19.18	341
19.2	368
19.22	333
19.24	330
19.26	299
19.28	283
19.3	311
19.32	300
19.34	319
19.36	270
19.38	266
19.4	276
19.42	276
19.44	269
19.46	204
19.48	246
19.5	240
19.52	261
19.54	249
19.56	232
19.58	237
19.6	264
19.62	252
19.64	254
19.66	264
19.68	234
19.7	256
19.72	270
19.74	287
19.76	317
19.78	283
19.8	306
19.82	308
19.84	284
19.86	311
19.88	304
19.9	291
19.92	280
19.94	260
19.96	266
19.98	233
20	247
20.02	224
20.04	247
20.06	253
20.08	211
20.1	225
20.12	224
20.14	230
20.16	215
20.18	254
20.2	217
20.22	233
20.24	229
20.26	208
20.28	266
20.3	236
20.32	248
20.34	251
20.36	245
20.38	231
20.4	250
20.42	251
20.44	245
20.46	246
20.48	245
20.5	244
20.52	226
20.54	275
20.56	239
20.58	233
20.6	262
20.62	250
20.64	290
20.66	290
20.68	285
20.7	265
20.72	307
20.74	304
20.76	332
20.78	416
20.8	412
20.82	436
20.84	466
20.86	546
20.88	475
20.9	440
20.92	438
20.94	391
20.96	346
20.98	286
21	305
21.02	279
21.04	270
21.06	241
21.08	246
21.1	251
21.12	230
21.14	229
21.16	247
21.18	258
21.2	260
21.22	241
21.24	212
21.26	218
21.28	238
21.3	229
21.32	213
21.34	193
21.36	229
21.38	235
21.4	218
21.42	211
21.44	232
21.46	197
21.48	250
21.5	222
21.52	219
21.54	237
21.56	210
21.58	206
21.6	214
21.62	238
21.64	250
21.66	223
21.68	213
21.7	210
21.72	221
21.74	237
21.76	212
21.78	246
21.8	221
21.82	207
21.84	205
21.86	203
21.88	237
21.9	233
21.92	192
21.94	219
21.96	222
21.98	202
22	230
22.02	238
22.04	212
22.06	214
22.08	211
22.1	210
22.12	229
22.14	202
22.16	208
22.18	212
22.2	235
22.22	214
22.24	214
22.26	224
22.28	222
22.3	226
22.32	241
22.34	192
22.36	220
22.38	231
22.4	212
22.42	232
22.44	204
22.46	215
22.48	224
22.5	220
22.52	231
22.54	203
22.56	202
22.58	201
22.6	201
22.62	228
22.64	236
22.66	188
22.68	215
22.7	204
22.72	206
22.74	233
22.76	226
22.78	175
22.8	238
22.82	206
22.84	218
22.86	227
22.88	209
22.9	229
22.92	198
22.94	185
22.96	216
22.98	224
23	217
23.02	227
23.04	221
23.06	243
23.08	217
23.1	215
23.12	216
23.14	240
23.16	218
23.18	214
23.2	234
23.22	201
23.24	218
23.26	230
23.28	203
23.3	205
23.32	221
23.34	229
23.36	212
23.38	232
23.4	215
23.42	217
23.44	237
23.46	225
23.48	209
23.5	219
23.52	236
23.54	211
23.56	223
23.58	241
23.6	232
23.62	238
23.64	245
23.66	229
23.68	230
23.7	218
23.72	228
23.74	220
23.76	221
23.78	221
23.8	222
23.82	232
23.84	227
23.86	209
23.88	240
23.9	229
23.92	224
23.94	247
23.96	238
23.98	258
24	266
24.02	286
24.04	296
24.06	312
24.08	300
24.1	295
24.12	293
24.14	255
24.16	264
24.18	251
24.2	239
24.22	237
24.24	237
24.26	228
24.28	233
24.3	230
24.32	231
24.34	222
24.36	235
24.38	226
24.4	221
24.42	253
24.44	230
24.46	225
24.48	210
24.5	234
24.52	193
24.54	209
24.56	212
24.58	209
24.6	221
24.62	223
24.64	212
24.66	242
24.68	240
24.7	219
24.72	235
24.74	226
24.76	232
24.78	213
24.8	227
24.82	243
24.84	219
24.86	222
24.88	235
24.9	222
24.92	248
24.94	231
24.96	232
24.98	242
25	193
25.02	216
25.04	220
25.06	260
25.08	247
25.1	243
25.12	261
25.14	261
25.16	277
25.18	259
25.2	285
25.22	278
25.24	320
25.26	305
25.28	330
25.3	347
25.32	335
25.34	344
25.36	339
25.38	378
25.4	400
25.42	430
25.44	494
25.46	468
25.48	506
25.5	578
25.52	605
25.54	623
25.56	615
25.58	562
25.6	494
25.62	477
25.64	415
25.66	379
25.68	345
25.7	306
25.72	333
25.74	273
25.76	278
25.78	264
25.8	297
25.82	271
25.84	243
25.86	233
25.88	269
25.9	262
25.92	251
25.94	252
25.96	228
25.98	234
26	224
26.02	231
26.04	231
26.06	213
26.08	219
26.1	246
26.12	229
26.14	250
26.16	238
26.18	235
26.2	239
26.22	218
26.24	254
26.26	254
26.28	245
26.3	225
26.32	236
26.34	207
26.36	245
26.38	254
26.4	250
26.42	227
26.44	236
26.46	251
26.48	232
26.5	248
26.52	214
26.54	224
26.56	248
26.58	221
26.6	234
26.62	210
26.64	228
26.66	208
26.68	209
26.7	268
26.72	228
26.74	217
26.76	222
26.78	231
26.8	259
26.82	226
26.84	239
26.86	218
26.88	250
26.9	236
26.92	236
26.94	212
26.96	227
26.98	240
27	215
27.02	243
27.04	229
27.06	239
27.08	225
27.1	248
27.12	238
27.14	261
27.16	234
27.18	259
27.2	236
27.22	270
27.24	256
27.26	260
27.28	280
27.3	316
27.32	309
27.34	261
27.36	298
27.38	276
27.4	287
27.42	262
27.44	286
27.46	289
27.48	258
27.5	211
27.52	266
27.54	244
27.56	241
27.58	228
27.6	243
27.62	267
27.64	251
27.66	263
27.68	269
27.7	270
27.72	270
27.74	233
27.76	226
27.78	269
27.8	242
27.82	259
27.84	238
27.86	255
27.88	254
27.9	264
27.92	268
27.94	258
27.96	288
27.98	289
28	309
28.02	278
28.04	305
28.06	275
28.08	284
28.1	245
28.12	275
28.14	252
28.16	234
28.18	268
28.2	267
28.22	252
28.24	252
28.26	251
28.28	278
28.3	264
28.32	261
28.34	291
28.36	309
28.38	326
28.4	315
28.42	370
28.44	335
28.46	326
28.48	333
28.5	318
28.52	271
28.54	291
28.56	254
28.58	254
28.6	251
28.62	253
28.64	279
28.66	229
28.68	240
28.7	235
28.72	261
28.74	240
28.76	203
28.78	227
28.8	238
28.82	226
28.84	224
28.86	252
28.88	242
28.9	198
28.92	253
28.94	224
28.96	218
28.98	213
29	226
29.02	226
29.04	210
29.06	204
29.08	240
29.1	210
29.12	234
29.14	227
29.16	254
29.18	213
29.2	217
29.22	223
29.24	236
29.26	249
29.28	222
29.3	220
29.32	229
29.34	231
29.36	222
29.38	226
29.4	221
29.42	237
29.44	250
29.46	220
29.48	252
29.5	210
29.52	236
29.54	230
29.56	208
29.58	210
29.6	232
29.62	226
29.64	227
29.66	248
29.68	206
29.7	257
29.72	243
29.74	233
29.76	225
29.78	242
29.8	238
29.82	241
29.84	245
29.86	238
29.88	208
29.9	229
29.92	224
29.94	251
29.96	216
29.98	215
30	216
30.02	232
30.04	228
30.06	241
30.08	236
30.1	239
30.12	250
30.14	231
30.16	220
30.18	212
30.2	228
30.22	236
30.24	261
30.26	249
30.28	247
30.3	228
30.32	204
30.34	273
30.36	240
30.38	247
30.4	248
30.42	268
30.44	245
30.46	279
30.48	348
30.5	298
30.52	356
30.54	373
30.56	379
30.58	420
30.6	403
30.62	375
30.64	352
30.66	347
30.68	362
30.7	296
30.72	283
30.74	266
30.76	268
30.78	258
30.8	256
30.82	236
30.84	263
30.86	249
30.88	258
30.9	247
30.92	243
30.94	250
30.96	258
30.98	284
31	246
31.02	220
31.04	221
31.06	236
31.08	223
31.1	250
31.12	231
31.14	208
31.16	232
31.18	222
31.2	234
31.22	210
31.24	227
31.26	221
31.28	214
31.3	237
31.32	221
31.34	250
31.36	209
31.38	226
31.4	225
31.42	222
31.44	223
31.46	224
31.48	214
31.5	256
31.52	244
31.54	245
31.56	226
31.58	225
31.6	221
31.62	231
31.64	218
31.66	222
31.68	230
31.7	228
31.72	222
31.74	228
31.76	207
31.78	241
31.8	233
31.82	224
31.84	216
31.86	228
31.88	241
31.9	233
31.92	232
31.94	213
31.96	251
31.98	220
32	246
32.02	254
32.04	236
32.06	240
32.08	253
32.1	252
32.12	257
32.14	260
32.16	229
32.18	284
32.2	260
32.22	292
32.24	234
32.26	278
32.28	259
32.3	270
32.32	256
32.34	263
32.36	245
32.38	246
32.4	247
32.42	248
32.44	233
32.46	257
32.48	235
32.5	235
32.52	215
32.54	219
32.56	243
32.58	264
32.6	272
32.62	269
32.64	280
32.66	279
32.68	288
32.7	295
32.72	327
32.74	301
32.76	266
32.78	283
32.8	257
32.82	261
32.84	271
32.86	254
32.88	225
32.9	251
32.92	220
32.94	230
32.96	229
32.98	230
33	233
33.02	188
33.04	245
33.06	221
33.08	221
33.1	212
33.12	238
33.14	219
33.16	252
33.18	254
33.2	237
33.22	226
33.24	256
33.26	239
33.28	222
33.3	214
33.32	235
33.34	203
33.36	244
33.38	245
33.4	220
33.42	201
33.44	253
33.46	243
33.48	250
33.5	258
33.52	270
33.54	257
33.56	270
33.58	269
33.6	222
33.62	259
33.64	233
33.66	254
33.68	270
33.7	218
33.72	244
33.74	244
33.76	228
33.78	201
33.8	218
33.82	213
33.84	232
33.86	228
33.88	253
33.9	234
33.92	221
33.94	247
33.96	242
33.98	245
34	224
34.02	282
34.04	233
34.06	282
34.08	262
34.1	281
34.12	259
34.14	263
34.16	290
34.18	298
34.2	224
34.22	238
34.24	247
34.26	257
34.28	222
34.3	246
34.32	230
34.34	260
34.36	256
34.38	227
34.4	247
34.42	242
34.44	239
34.46	248
34.48	244
34.5	261
34.52	273
34.54	227
34.56	240
34.58	238
34.6	263
34.62	214
34.64	242
34.66	246
34.68	264
34.7	258
34.72	219
34.74	248
34.76	293
34.78	256
34.8	267
34.82	237
34.84	265
34.86	254
34.88	270
34.9	232
34.92	237
34.94	218
34.96	239
34.98	250
35	242
35.02	256
35.04	257
35.06	236
35.08	230
35.1	229
35.12	225
35.14	258
35.16	264
35.18	265
35.2	250
35.22	288
35.24	256
35.26	272
35.28	269
35.3	264
35.32	277
35.34	256
35.36	258
35.38	273
35.4	269
35.42	293
35.44	297
35.46	294
35.48	309
35.5	312
35.52	287
35.54	296
35.56	295
35.58	271
35.6	297
35.62	304
35.64	318
35.66	278
35.68	253
35.7	278
35.72	294
35.74	281
35.76	279
35.78	276
35.8	302
35.82	312
35.84	324
35.86	310
35.88	308
35.9	339
35.92	285
35.94	279
35.96	295
35.98	311
36	269
36.02	275
36.04	287
36.06	267
36.08	241
36.1	238
36.12	252
36.14	217
36.16	270
36.18	274
36.2	263
36.22	243
36.24	222
36.26	253
36.28	235
36.3	240
36.32	264
36.34	246
36.36	299
36.38	250
36.4	252
36.42	277
36.44	281
36.46	260
36.48	257
36.5	256
36.52	255
36.54	224
36.56	231
36.58	277
36.6	251
36.62	263
36.64	229
36.66	237
36.68	258
36.7	236
36.72	222
36.74	242
36.76	264
36.78	231
36.8	236
36.82	214
36.84	244
36.86	266
36.88	243
36.9	255
36.92	252
36.94	233
36.96	239
36.98	248
37	241
37.02	262
37.04	228
37.06	259
37.08	279
37.1	276
37.12	291
37.14	279
37.16	323
37.18	317
37.2	316
37.22	325
37.24	317
37.26	318
37.28	307
37.3	291
37.32	261
37.34	250
37.36	277
37.38	274
37.4	266
37.42	242
37.44	261
37.46	235
37.48	249
37.5	240
37.52	217
37.54	248
37.56	268
37.58	253
37.6	243
37.62	234
37.64	275
37.66	252
37.68	214
37.7	233
37.72	233
37.74	262
37.76	271
37.78	262
37.8	263
37.82	241
37.84	230
37.86	270
37.88	240
37.9	262
37.92	252
37.94	252
37.96	242
37.98	281
38	251
38.02	306
38.04	292
38.06	299
38.08	320
38.1	277
38.12	326
38.14	305
38.16	330
38.18	316
38.2	321
38.22	327
38.24	279
38.26	278
38.28	298
38.3	286
38.32	264
38.34	281
38.36	276
38.38	269
38.4	290
38.42	266
38.44	280
38.46	289
38.48	254
38.5	280
38.52	294
38.54	249
38.56	273
38.58	282
38.6	255
38.62	278
38.64	272
38.66	266
38.68	292
38.7	289
38.72	289
38.74	305
38.76	298
38.78	319
38.8	318
38.82	279
38.84	292
38.86	305
38.88	335
38.9	312
38.92	333
38.94	325
38.96	301
38.98	321
39	316
39.02	306
39.04	316
39.06	305
39.08	286
39.1	302
39.12	269
39.14	285
39.16	291
39.18	262
39.2	231
39.22	251
39.24	283
39.26	246
39.28	293
39.3	292
39.32	251
39.34	265
39.36	267
39.38	282
39.4	245
39.42	276
39.44	251
39.46	261
39.48	253
39.5	269
39.52	272
39.54	261
39.56	261
39.58	247
39.6	250
39.62	240
39.64	226
39.66	277
39.68	259
39.7	253
39.72	248
39.74	250
39.76	277
39.78	234
39.8	278
39.82	271
39.84	265
39.86	263
39.88	255
39.9	247
39.92	230
39.94	246
39.96	244
39.98	248
40	244
