# Supplementary material for: Sorting polymerization in a bichannel metal-organic framework
Source: Nat Commun. 2025 Aug 5;16:6984. doi: 10.1038/s41467-025-62322-8 (PMC12325995; doi:10.1038/s41467-025-62322-8)
Supplement: Supplementary file 3 — Source data [file 41467_2025_62322_MOESM3_ESM.zip › SOURCE_DATA/SF4/1-PS_PXRD.csv]

X	Y
3	3581
3.02	3578
3.04	3623
3.06	3639
3.08	3606
3.1	3577
3.12	3448
3.14	3655
3.16	3571
3.18	3680
3.2	3603
3.22	3646
3.24	3640
3.26	3672
3.28	3645
3.3	3667
3.32	3555
3.34	3612
3.36	3557
3.38	3638
3.4	3542
3.42	3659
3.44	3717
3.46	3614
3.48	3616
3.5	3644
3.52	3667
3.54	3727
3.56	3768
3.58	3674
3.6	3648
3.62	3706
3.64	3667
3.66	3767
3.68	3718
3.7	3640
3.72	3655
3.74	3743
3.76	3692
3.78	3706
3.8	3841
3.82	3766
3.84	3733
3.86	3741
3.88	3724
3.9	3748
3.92	3760
3.94	3723
3.96	3791
3.98	3752
4	3665
4.02	3772
4.04	3699
4.06	3813
4.08	3704
4.1	3866
4.12	3709
4.14	3725
4.16	3769
4.18	3804
4.2	3842
4.22	3823
4.24	3750
4.26	3748
4.28	3705
4.3	3769
4.32	3715
4.34	3790
4.36	3747
4.38	3725
4.4	3722
4.42	3767
4.44	3690
4.46	3810
4.48	3687
4.5	3702
4.52	3763
4.54	3776
4.56	3702
4.58	3789
4.6	3835
4.62	3721
4.64	3889
4.66	3654
4.68	3691
4.7	3754
4.72	3745
4.74	3637
4.76	3633
4.78	3781
4.8	3757
4.82	3737
4.84	3763
4.86	3885
4.88	4069
4.9	4288
4.92	4604
4.94	4724
4.96	4631
4.98	4181
5	4010
5.02	4086
5.04	4032
5.06	4018
5.08	3956
5.1	4155
5.12	4207
5.14	4221
5.16	4412
5.18	4626
5.2	5085
5.22	5858
5.24	6878
5.26	8081
5.28	9856
5.3	12048
5.32	14802
5.34	18587
5.36	24251
5.38	34531
5.4	51840
5.42	78311
5.44	116709
5.46	162968
5.48	188135
5.5	145694
5.52	71954
5.54	33436
5.56	20865
5.58	16150
5.6	13659
5.62	12104
5.64	10758
5.66	9202
5.68	8062
5.7	6969
5.72	6617
5.74	6213
5.76	6044
5.78	5904
5.8	5788
5.82	5680
5.84	5643
5.86	5481
5.88	5311
5.9	5332
5.92	5249
5.94	5274
5.96	5161
5.98	5360
6	5097
6.02	5028
6.04	4889
6.06	4939
6.08	5100
6.1	4883
6.12	4887
6.14	4866
6.16	4871
6.18	5127
6.2	5264
6.22	5277
6.24	5613
6.26	5500
6.28	5737
6.3	5911
6.32	5801
6.34	5551
6.36	5462
6.38	5132
6.4	4867
6.42	4732
6.44	4635
6.46	4534
6.48	4279
6.5	4378
6.52	4184
6.54	4256
6.56	4249
6.58	4155
6.6	4090
6.62	4079
6.64	4075
6.66	4049
6.68	4001
6.7	4070
6.72	3866
6.74	3919
6.76	4006
6.78	3929
6.8	3830
6.82	3852
6.84	3920
6.86	3762
6.88	3810
6.9	3847
6.92	3842
6.94	3797
6.96	3774
6.98	3712
7	3840
7.02	3769
7.04	3717
7.06	3609
7.08	3691
7.1	3693
7.12	3584
7.14	3611
7.16	3663
7.18	3631
7.2	3567
7.22	3558
7.24	3610
7.26	3604
7.28	3530
7.3	3485
7.32	3629
7.34	3438
7.36	3488
7.38	3626
7.4	3622
7.42	3581
7.44	3552
7.46	3607
7.48	3605
7.5	3585
7.52	3644
7.54	3640
7.56	3601
7.58	3523
7.6	3649
7.62	3611
7.64	3540
7.66	3526
7.68	3538
7.7	3550
7.72	3580
7.74	3534
7.76	3583
7.78	3514
7.8	3580
7.82	3538
7.84	3484
7.86	3559
7.88	3623
7.9	3533
7.92	3468
7.94	3464
7.96	3556
7.98	3476
8	3506
8.02	3504
8.04	3517
8.06	3622
8.08	3405
8.1	3459
8.12	3464
8.14	3471
8.16	3593
8.18	3532
8.2	3492
8.22	3531
8.24	3537
8.26	3418
8.28	3512
8.3	3439
8.32	3481
8.34	3518
8.36	3486
8.38	3512
8.4	3577
8.42	3549
8.44	3547
8.46	3585
8.48	3446
8.5	3475
8.52	3582
8.54	3601
8.56	3729
8.58	3630
8.6	3712
8.62	3742
8.64	3685
8.66	3581
8.68	3600
8.7	3575
8.72	3641
8.74	3516
8.76	3517
8.78	3474
8.8	3532
8.82	3504
8.84	3556
8.86	3518
8.88	3620
8.9	3579
8.92	3531
8.94	3580
8.96	3593
8.98	3626
9	3619
9.02	3669
9.04	3607
9.06	3621
9.08	3678
9.1	3709
9.12	3704
9.14	3766
9.16	3766
9.18	3855
9.2	3850
9.22	3938
9.24	4022
9.26	3982
9.28	4157
9.3	4359
9.32	4499
9.34	4817
9.36	5161
9.38	5757
9.4	6736
9.42	8778
9.44	12244
9.46	17745
9.48	24934
9.5	30602
9.52	30928
9.54	21965
9.56	12885
9.58	8016
9.6	6384
9.62	5711
9.64	5302
9.66	4960
9.68	4764
9.7	4574
9.72	4353
9.74	4311
9.76	4201
9.78	4097
9.8	4215
9.82	4303
9.84	4371
9.86	4405
9.88	4543
9.9	4623
9.92	4721
9.94	4700
9.96	4575
9.98	4559
10	4448
10.02	4597
10.04	4475
10.06	4448
10.08	4325
10.1	4264
10.12	4242
10.14	4237
10.16	4075
10.18	4122
10.2	4093
10.22	4138
10.24	4091
10.26	4154
10.28	4133
10.3	4037
10.32	4001
10.34	4052
10.36	4134
10.38	4060
10.4	3992
10.42	4161
10.44	4112
10.46	4095
10.48	4231
10.5	4222
10.52	4375
10.54	4518
10.56	4507
10.58	4711
10.6	4909
10.62	5095
10.64	5140
10.66	5050
10.68	5414
10.7	5669
10.72	5946
10.74	6339
10.76	6832
10.78	7532
10.8	8432
10.82	9537
10.84	11267
10.86	14540
10.88	20307
10.9	30381
10.92	46246
10.94	67879
10.96	90094
10.98	106078
11	101864
11.02	74370
11.04	44906
11.06	25919
11.08	16965
11.1	12510
11.12	10117
11.14	8648
11.16	7713
11.18	6800
11.2	6188
11.22	5617
11.24	5333
11.26	5304
11.28	5157
11.3	5058
11.32	5049
11.34	4892
11.36	4943
11.38	4795
11.4	4860
11.42	4788
11.44	4808
11.46	4747
11.48	4699
11.5	4650
11.52	4663
11.54	4544
11.56	4599
11.58	4451
11.6	4533
11.62	4546
11.64	4551
11.66	4459
11.68	4516
11.7	4550
11.72	4572
11.74	4519
11.76	4611
11.78	4422
11.8	4458
11.82	4421
11.84	4571
11.86	4437
11.88	4460
11.9	4606
11.92	4409
11.94	4512
11.96	4410
11.98	4490
12	4622
12.02	4495
12.04	4574
12.06	4404
12.08	4370
12.1	4414
12.12	4485
12.14	4485
12.16	4357
12.18	4587
12.2	4594
12.22	4634
12.24	4604
12.26	4600
12.28	4661
12.3	4647
12.32	4648
12.34	4683
12.36	4757
12.38	4871
12.4	5075
12.42	5214
12.44	5580
12.46	5542
12.48	6071
12.5	6343
12.52	7137
12.54	7890
12.56	9085
12.58	10438
12.6	11776
12.62	13327
12.64	14290
12.66	15041
12.68	15758
12.7	16224
12.72	16574
12.74	15480
12.76	13499
12.78	11798
12.8	9882
12.82	8103
12.84	6665
12.86	5916
12.88	5488
12.9	5245
12.92	4943
12.94	4983
12.96	4926
12.98	4676
13	4667
13.02	4671
13.04	4740
13.06	4663
13.08	4606
13.1	4605
13.12	4580
13.14	4608
13.16	4558
13.18	4681
13.2	4576
13.22	4541
13.24	4546
13.26	4566
13.28	4612
13.3	4514
13.32	4464
13.34	4738
13.36	4561
13.38	4610
13.4	4670
13.42	4703
13.44	4638
13.46	4648
13.48	4725
13.5	4812
13.52	4936
13.54	4883
13.56	5008
13.58	5036
13.6	5019
13.62	5027
13.64	5240
13.66	5296
13.68	5343
13.7	5583
13.72	5533
13.74	5705
13.76	5771
13.78	5909
13.8	6003
13.82	6354
13.84	7202
13.86	7949
13.88	9054
13.9	10176
13.92	10642
13.94	10148
13.96	8965
13.98	7414
14	6333
14.02	5747
14.04	5218
14.06	5095
14.08	4896
14.1	4942
14.12	4783
14.14	4757
14.16	4552
14.18	4665
14.2	4423
14.22	4465
14.24	4660
14.26	4548
14.28	4491
14.3	4470
14.32	4473
14.34	4509
14.36	4559
14.38	4643
14.4	4476
14.42	4541
14.44	4595
14.46	4622
14.48	4716
14.5	4750
14.52	4950
14.54	4911
14.56	4999
14.58	4968
14.6	4841
14.62	4752
14.64	4516
14.66	4515
14.68	4474
14.7	4553
14.72	4400
14.74	4404
14.76	4548
14.78	4526
14.8	4459
14.82	4497
14.84	4438
14.86	4383
14.88	4574
14.9	4601
14.92	4568
14.94	4643
14.96	4371
14.98	4513
15	4442
15.02	4387
15.04	4541
15.06	4591
15.08	4555
15.1	4628
15.12	4595
15.14	4539
15.16	4675
15.18	4676
15.2	4697
15.22	4757
15.24	4609
15.26	4570
15.28	4631
15.3	4563
15.32	4533
15.34	4429
15.36	4399
15.38	4521
15.4	4505
15.42	4434
15.44	4465
15.46	4503
15.48	4345
15.5	4412
15.52	4468
15.54	4384
15.56	4541
15.58	4456
15.6	4638
15.62	4533
15.64	4585
15.66	4623
15.68	4551
15.7	4633
15.72	4570
15.74	4529
15.76	4647
15.78	4673
15.8	4716
15.82	4558
15.84	4763
15.86	4696
15.88	4624
15.9	4755
15.92	4927
15.94	4882
15.96	5051
15.98	4884
16	4910
16.02	4785
16.04	4638
16.06	4751
16.08	4850
16.1	4846
16.12	4847
16.14	4893
16.16	4884
16.18	4878
16.2	4735
16.22	4886
16.24	5091
16.26	5212
16.28	5314
16.3	5418
16.32	5514
16.34	5862
16.36	5959
16.38	6401
16.4	7078
16.42	7882
16.44	9364
16.46	11393
16.48	13690
16.5	16280
16.52	18580
16.54	18610
16.56	16011
16.58	14045
16.6	12437
16.62	11901
16.64	12257
16.66	13333
16.68	14055
16.7	15184
16.72	16602
16.74	18464
16.76	19814
16.78	22371
16.8	25033
16.82	28924
16.84	34050
16.86	39860
16.88	43328
16.9	42816
16.92	37437
16.94	29257
16.96	21364
16.98	15023
17	11482
17.02	9355
17.04	8226
17.06	7353
17.08	6831
17.1	6479
17.12	6008
17.14	5780
17.16	5712
17.18	5620
17.2	5476
17.22	5511
17.24	5285
17.26	5316
17.28	5368
17.3	5180
17.32	5101
17.34	5133
17.36	5193
17.38	5127
17.4	5082
17.42	5146
17.44	5011
17.46	5090
17.48	5181
17.5	5185
17.52	5204
17.54	5010
17.56	5083
17.58	4974
17.6	5065
17.62	4805
17.64	4967
17.66	4895
17.68	4856
17.7	4967
17.72	4793
17.74	4921
17.76	4770
17.78	5040
17.8	4763
17.82	4881
17.84	4856
17.86	4941
17.88	4740
17.9	4846
17.92	4699
17.94	4831
17.96	4835
17.98	4763
18	4756
18.02	4826
18.04	4785
18.06	4705
18.08	4741
18.1	4649
18.12	4744
18.14	4712
18.16	4816
18.18	4725
18.2	4671
18.22	4887
18.24	4769
18.26	4758
18.28	4747
18.3	4791
18.32	4922
18.34	4721
18.36	4820
18.38	4802
18.4	4906
18.42	4885
18.44	4956
18.46	4959
18.48	4937
18.5	4970
18.52	4879
18.54	4977
18.56	4990
18.58	4947
18.6	4939
18.62	4964
18.64	4998
18.66	5021
18.68	5005
18.7	4854
18.72	5068
18.74	5113
18.76	5224
18.78	5124
18.8	5220
18.82	5385
18.84	5486
18.86	5869
18.88	5951
18.9	6070
18.92	6580
18.94	6992
18.96	7905
18.98	8977
19	10914
19.02	13496
19.04	17254
19.06	22262
19.08	27810
19.1	32220
19.12	31941
19.14	26578
19.16	21756
19.18	16918
19.2	12446
19.22	10174
19.24	8908
19.26	7928
19.28	7348
19.3	6953
19.32	6778
19.34	6680
19.36	6832
19.38	7103
19.4	7285
19.42	7522
19.44	7731
19.46	7259
19.48	6760
19.5	6295
19.52	5765
19.54	5557
19.56	5258
19.58	5344
19.6	5085
19.62	5067
19.64	5185
19.66	5158
19.68	5045
19.7	5168
19.72	5127
19.74	5271
19.76	5371
19.78	5489
19.8	5714
19.82	5985
19.84	6269
19.86	6903
19.88	7287
19.9	7343
19.92	7223
19.94	6542
19.96	6248
19.98	5614
20	5368
20.02	5174
20.04	5137
20.06	5113
20.08	5004
20.1	4935
20.12	4875
20.14	4998
20.16	4982
20.18	4919
20.2	4995
20.22	5120
20.24	5017
20.26	4943
20.28	4990
20.3	4874
20.32	4973
20.34	4836
20.36	4897
20.38	4835
20.4	4951
20.42	4982
20.44	4817
20.46	4982
20.48	5003
20.5	4854
20.52	4973
20.54	4999
20.56	5085
20.58	5115
20.6	5231
20.62	5382
20.64	5442
20.66	5704
20.68	5868
20.7	6086
20.72	6407
20.74	6703
20.76	6889
20.78	7107
20.8	7393
20.82	7832
20.84	8315
20.86	9195
20.88	10434
20.9	12227
20.92	14424
20.94	16398
20.96	17324
20.98	16650
21	14706
21.02	12560
21.04	10152
21.06	8435
21.08	7262
21.1	6572
21.12	6135
21.14	5690
21.16	5521
21.18	5247
21.2	5148
21.22	5149
21.24	4943
21.26	4902
21.28	4998
21.3	4847
21.32	4706
21.34	4665
21.36	4841
21.38	4769
21.4	4709
21.42	4676
21.44	4675
21.46	4683
21.48	4701
21.5	4668
21.52	4823
21.54	4807
21.56	4651
21.58	4663
21.6	4606
21.62	4722
21.64	4655
21.66	4694
21.68	4661
21.7	4637
21.72	4612
21.74	4600
21.76	4648
21.78	4566
21.8	4681
21.82	4550
21.84	4639
21.86	4713
21.88	4555
21.9	4526
21.92	4455
21.94	4562
21.96	4482
21.98	4447
22	4535
22.02	4485
22.04	4363
22.06	4525
22.08	4594
22.1	4641
22.12	4586
22.14	4545
22.16	4576
22.18	4493
22.2	4548
22.22	4465
22.24	4515
22.26	4541
22.28	4533
22.3	4547
22.32	4530
22.34	4520
22.36	4390
22.38	4317
22.4	4454
22.42	4395
22.44	4476
22.46	4438
22.48	4320
22.5	4425
22.52	4367
22.54	4441
22.56	4448
22.58	4430
22.6	4355
22.62	4441
22.64	4457
22.66	4434
22.68	4407
22.7	4469
22.72	4499
22.74	4409
22.76	4358
22.78	4378
22.8	4455
22.82	4536
22.84	4494
22.86	4546
22.88	4594
22.9	4498
22.92	4574
22.94	4459
22.96	4559
22.98	4574
23	4645
23.02	4591
23.04	4757
23.06	4763
23.08	4728
23.1	4685
23.12	4615
23.14	4538
23.16	4625
23.18	4427
23.2	4549
23.22	4438
23.24	4448
23.26	4342
23.28	4461
23.3	4542
23.32	4581
23.34	4384
23.36	4390
23.38	4511
23.4	4422
23.42	4379
23.44	4531
23.46	4523
23.48	4456
23.5	4516
23.52	4480
23.54	4768
23.56	4510
23.58	4730
23.6	4761
23.62	4711
23.64	4873
23.66	4987
23.68	5008
23.7	5167
23.72	5423
23.74	5401
23.76	5297
23.78	5124
23.8	4946
23.82	4879
23.84	4735
23.86	4572
23.88	4494
23.9	4542
23.92	4626
23.94	4515
23.96	4581
23.98	4695
24	5088
24.02	5111
24.04	5350
24.06	5627
24.08	6105
24.1	6768
24.12	6809
24.14	6553
24.16	6098
24.18	5865
24.2	5408
24.22	4973
24.24	4854
24.26	4728
24.28	4657
24.3	4592
24.32	4581
24.34	4484
24.36	4495
24.38	4371
24.4	4525
24.42	4491
24.44	4394
24.46	4437
24.48	4205
24.5	4198
24.52	4311
24.54	4391
24.56	4314
24.58	4246
24.6	4326
24.62	4379
24.64	4148
24.66	4244
24.68	4397
24.7	4370
24.72	4422
24.74	4291
24.76	4253
24.78	4394
24.8	4306
24.82	4298
24.84	4231
24.86	4340
24.88	4322
24.9	4373
24.92	4286
24.94	4350
24.96	4387
24.98	4419
25	4364
25.02	4508
25.04	4390
25.06	4330
25.08	4433
25.1	4478
25.12	4464
25.14	4424
25.16	4484
25.18	4586
25.2	4721
25.22	4720
25.24	4874
25.26	5121
25.28	5302
25.3	5491
25.32	5948
25.34	6676
25.36	7164
25.38	7613
25.4	7856
25.42	7954
25.44	8024
25.46	8357
25.48	8506
25.5	8696
25.52	9267
25.54	10190
25.56	11416
25.58	13129
25.6	14822
25.62	15966
25.64	15722
25.66	14235
25.68	13118
25.7	11732
25.72	10049
25.74	8296
25.76	7301
25.78	6547
25.8	5984
25.82	5840
25.84	5189
25.86	5088
25.88	4927
25.9	4716
25.92	4542
25.94	4498
25.96	4490
25.98	4448
26	4419
26.02	4436
26.04	4447
26.06	4390
26.08	4418
26.1	4400
26.12	4327
26.14	4431
26.16	4349
26.18	4337
26.2	4425
26.22	4384
26.24	4334
26.26	4345
26.28	4326
26.3	4215
26.32	4407
26.34	4335
26.36	4388
26.38	4339
26.4	4249
26.42	4287
26.44	4311
26.46	4327
26.48	4274
26.5	4063
26.52	4171
26.54	4104
26.56	4061
26.58	4222
26.6	4296
26.62	4138
26.64	4322
26.66	4174
26.68	4066
26.7	4087
26.72	4102
26.74	4182
26.76	4278
26.78	4087
26.8	4202
26.82	4156
26.84	4216
26.86	4058
26.88	4256
26.9	4196
26.92	4210
26.94	4187
26.96	4157
26.98	4096
27	4333
27.02	4400
27.04	4226
27.06	4313
27.08	4441
27.1	4396
27.12	4542
27.14	4489
27.16	4616
27.18	4773
27.2	4822
27.22	4798
27.24	4891
27.26	4894
27.28	4995
27.3	5212
27.32	5312
27.34	5569
27.36	6037
27.38	6347
27.4	6610
27.42	6546
27.44	6321
27.46	6032
27.48	5960
27.5	5639
27.52	5462
27.54	5248
27.56	5245
27.58	5076
27.6	4981
27.62	4894
27.64	4820
27.66	4982
27.68	4952
27.7	4986
27.72	5296
27.74	5155
27.76	5209
27.78	5272
27.8	5120
27.82	5046
27.84	4811
27.86	4977
27.88	4936
27.9	4961
27.92	4796
27.94	4949
27.96	4985
27.98	5084
28	5206
28.02	5211
28.04	5409
28.06	5591
28.08	5662
28.1	5519
28.12	5299
28.14	5211
28.16	5098
28.18	4822
28.2	4736
28.22	4626
28.24	4662
28.26	4798
28.28	4652
28.3	4816
28.32	4914
28.34	4904
28.36	4990
28.38	5111
28.4	5246
28.42	5438
28.44	5755
28.46	6402
28.48	6945
28.5	7772
28.52	8136
28.54	7622
28.56	7396
28.58	6725
28.6	6274
28.62	5871
28.64	5418
28.66	4972
28.68	4716
28.7	4555
28.72	4497
28.74	4425
28.76	4288
28.78	4171
28.8	4199
28.82	4171
28.84	4198
28.86	4093
28.88	4109
28.9	4231
28.92	4242
28.94	4178
28.96	4017
28.98	4028
29	4138
29.02	4135
29.04	4049
29.06	4069
29.08	4056
29.1	4060
29.12	4075
29.14	4196
29.16	3899
29.18	4124
29.2	4064
29.22	4104
29.24	4128
29.26	4019
29.28	4130
29.3	4021
29.32	4057
29.34	4229
29.36	4181
29.38	4127
29.4	4098
29.42	4221
29.44	4153
29.46	4206
29.48	4193
29.5	4046
29.52	4073
29.54	4170
29.56	4112
29.58	4188
29.6	4100
29.62	4052
29.64	4283
29.66	4202
29.68	4249
29.7	4289
29.72	4354
29.74	4335
29.76	4301
29.78	4289
29.8	4167
29.82	4189
29.84	3983
29.86	4160
29.88	3997
29.9	4008
29.92	4127
29.94	4053
29.96	3986
29.98	4042
30	4002
30.02	3997
30.04	4195
30.06	4153
30.08	4101
30.1	4116
30.12	4183
30.14	4122
30.16	4083
30.18	4162
30.2	4111
30.22	4115
30.24	4168
30.26	4307
30.28	4165
30.3	4230
30.32	4292
30.34	4423
30.36	4572
30.38	4491
30.4	4642
30.42	4732
30.44	4815
30.46	5039
30.48	5061
30.5	5134
30.52	5408
30.54	5504
30.56	5993
30.58	6283
30.6	7271
30.62	7966
30.64	8697
30.66	8927
30.68	8754
30.7	8150
30.72	7612
30.74	7345
30.76	6644
30.78	6109
30.8	5483
30.82	5347
30.84	5070
30.86	4829
30.88	4637
30.9	4580
30.92	4394
30.94	4459
30.96	4478
30.98	4433
31	4413
31.02	4277
31.04	4228
31.06	4162
31.08	4107
31.1	3988
31.12	4051
31.14	4010
31.16	3894
31.18	3942
31.2	3909
31.22	3925
31.24	3881
31.26	3848
31.28	3940
31.3	3785
31.32	3841
31.34	3927
31.36	3894
31.38	3807
31.4	3840
31.42	3786
31.44	3921
31.46	3848
31.48	3786
31.5	3800
31.52	3907
31.54	3869
31.56	3823
31.58	3774
31.6	3774
31.62	3841
31.64	3912
31.66	3911
31.68	3840
31.7	3845
31.72	3837
31.74	3903
31.76	3956
31.78	3945
31.8	4004
31.82	3990
31.84	4040
31.86	3878
31.88	3998
31.9	4043
31.92	3899
31.94	4143
31.96	4218
31.98	4100
32	4220
32.02	4242
32.04	4167
32.06	4124
32.08	4228
32.1	4173
32.12	4321
32.14	4563
32.16	4478
32.18	4561
32.2	4633
32.22	4686
32.24	4740
32.26	4903
32.28	4812
32.3	4782
32.32	4635
32.34	4634
32.36	4578
32.38	4506
32.4	4330
32.42	4144
32.44	4243
32.46	4071
32.48	4160
32.5	4211
32.52	4238
32.54	4191
32.56	4211
32.58	4256
32.6	4259
32.62	4305
32.64	4402
32.66	4504
32.68	4557
32.7	4811
32.72	5030
32.74	5249
32.76	5322
32.78	5342
32.8	5383
32.82	5084
32.84	4874
32.86	4851
32.88	4758
32.9	4486
32.92	4210
32.94	4086
32.96	4067
32.98	4013
33	3910
33.02	3927
33.04	3903
33.06	3733
33.08	3847
33.1	3823
33.12	3786
33.14	3832
33.16	3790
33.18	3802
33.2	3791
33.22	3848
33.24	3758
33.26	3795
33.28	3759
33.3	3897
33.32	3745
33.34	3862
33.36	3975
33.38	3966
33.4	3976
33.42	3937
33.44	3907
33.46	3905
33.48	3946
33.5	3983
33.52	3895
33.54	3973
33.56	4056
33.58	4157
33.6	4248
33.62	4403
33.64	4249
33.66	4264
33.68	4154
33.7	4230
33.72	4107
33.74	4039
33.76	3828
33.78	3856
33.8	3999
33.82	3879
33.84	3834
33.86	3909
33.88	3914
33.9	3894
33.92	3853
33.94	3970
33.96	3863
33.98	3950
34	3967
34.02	3885
34.04	3974
34.06	4052
34.08	4083
34.1	4235
34.12	4267
34.14	4371
34.16	4595
34.18	4606
34.2	4512
34.22	4641
34.24	4571
34.26	4416
34.28	4346
34.3	4258
34.32	4202
34.34	4059
34.36	3891
34.38	3750
34.4	3818
34.42	3776
34.44	3774
34.46	3745
34.48	3707
34.5	3760
34.52	3759
34.54	3696
34.56	3625
34.58	3719
34.6	3645
34.62	3661
34.64	3641
34.66	3757
34.68	3664
34.7	3729
34.72	3828
34.74	3723
34.76	3875
34.78	3925
34.8	3908
34.82	4126
34.84	4171
34.86	4180
34.88	4127
34.9	3976
34.92	4060
34.94	4003
34.96	3965
34.98	3970
35	3869
35.02	3837
35.04	3875
35.06	3857
35.08	3895
35.1	3876
35.12	4061
35.14	3908
35.16	3888
35.18	4038
35.2	3946
35.22	3895
35.24	4023
35.26	4041
35.28	4109
35.3	4108
35.32	4009
35.34	4065
35.36	4039
35.38	4060
35.4	4126
35.42	4049
35.44	4255
35.46	4205
35.48	4292
35.5	4495
35.52	4528
35.54	4698
35.56	4877
35.58	5006
35.6	5193
35.62	5023
35.64	4961
35.66	4581
35.68	4736
35.7	4711
35.72	4557
35.74	4454
35.76	4446
35.78	4364
35.8	4352
35.82	4376
35.84	4495
35.86	4583
35.88	4676
35.9	5069
35.92	5446
35.94	5435
35.96	5339
35.98	5292
36	4991
36.02	5050
36.04	4861
36.06	4838
36.08	4465
36.1	4412
36.12	4177
36.14	4174
36.16	4077
36.18	4004
36.2	3923
36.22	3903
36.24	4015
36.26	3981
36.28	3976
36.3	3983
36.32	4017
36.34	4023
36.36	4193
36.38	4114
36.4	4254
36.42	4320
36.44	4356
36.46	4437
36.48	4344
36.5	4307
36.52	4303
36.54	4150
36.56	4015
36.58	4059
36.6	3950
36.62	3916
36.64	3892
36.66	3781
36.68	3786
36.7	3772
36.72	3636
36.74	3663
36.76	3739
36.78	3646
36.8	3661
36.82	3625
36.84	3660
36.86	3634
36.88	3596
36.9	3699
36.92	3699
36.94	3808
36.96	3705
36.98	3815
37	3814
37.02	3824
37.04	3962
37.06	3997
37.08	3976
37.1	4024
37.12	3976
37.14	4149
37.16	4294
37.18	4393
37.2	4536
37.22	4815
37.24	5264
37.26	5485
37.28	5517
37.3	5435
37.32	5125
37.34	5051
37.36	5093
37.38	4762
37.4	4462
37.42	4375
37.44	4168
37.46	4020
37.48	3955
37.5	3846
37.52	3856
37.54	3755
37.56	3772
37.58	3786
37.6	3656
37.62	3721
37.64	3868
37.66	3895
37.68	3643
37.7	3749
37.72	3745
37.74	3657
37.76	3767
37.78	3825
37.8	3770
37.82	3694
37.84	3770
37.86	3798
37.88	3858
37.9	3793
37.92	3900
37.94	3901
37.96	3850
37.98	3852
38	3884
38.02	3907
38.04	3891
38.06	3971
38.08	4084
38.1	4208
38.12	4128
38.14	4213
38.16	4308
38.18	4538
38.2	4732
38.22	4831
38.24	4931
38.26	4771
38.28	4724
38.3	4657
38.32	4669
38.34	4389
38.36	4284
38.38	4226
38.4	4274
38.42	4165
38.44	4193
38.46	4082
38.48	4192
38.5	4036
38.52	4093
38.54	4148
38.56	4181
38.58	4175
38.6	4274
38.62	4222
38.64	4224
38.66	4216
38.68	4255
38.7	4412
38.72	4377
38.74	4362
38.76	4464
38.78	4454
38.8	4544
38.82	4469
38.84	4493
38.86	4554
38.88	4529
38.9	4720
38.92	4961
38.94	5095
38.96	5366
38.98	5433
39	5344
39.02	5227
39.04	5134
39.06	4929
39.08	4909
39.1	4829
39.12	4542
39.14	4306
39.16	4265
39.18	4083
39.2	4253
39.22	4034
39.24	3940
39.26	3773
39.28	3881
39.3	3849
39.32	3901
39.34	3856
39.36	3751
39.38	3849
39.4	3869
39.42	3905
39.44	3884
39.46	3943
39.48	3950
39.5	3969
39.52	4068
39.54	3898
39.56	3871
39.58	3799
39.6	3819
39.62	3811
39.64	3733
39.66	3734
39.68	3610
39.7	3537
39.72	3727
39.74	3570
39.76	3599
39.78	3707
39.8	3692
39.82	3482
39.84	3522
39.86	3739
39.88	3543
39.9	3619
39.92	3626
39.94	3579
39.96	3645
39.98	3653
40	3650
40.02	3754
40.04	3777
40.06	3708
40.08	3750
40.1	3682
40.12	3680
40.14	3799
40.16	3876
40.18	3954
40.2	3808
40.22	3940
40.24	3972
40.26	3974
40.28	4116
40.3	4049
40.32	4185
40.34	4181
40.36	4036
40.38	4092
40.4	3982
40.42	4028
40.44	4023
40.46	4040
40.48	4151
40.5	4134
40.52	4208
40.54	4048
40.56	4172
40.58	4071
40.6	4255
40.62	4128
40.64	4351
40.66	4340
40.68	4437
40.7	4477
40.72	4521
40.74	4600
40.76	4429
40.78	4322
40.8	4306
40.82	4256
40.84	4126
40.86	4031
40.88	4046
40.9	3839
40.92	3783
40.94	3762
40.96	3720
40.98	3771
41	3704
41.02	3724
41.04	3738
41.06	3794
41.08	3930
41.1	3864
41.12	3814
41.14	3866
41.16	4067
41.18	4010
41.2	4096
41.22	4168
41.24	4146
41.26	4147
41.28	4330
41.3	4343
41.32	4455
41.34	4674
41.36	4915
41.38	5269
41.4	5560
41.42	6119
41.44	6169
41.46	6002
41.48	5551
41.5	5173
41.52	5314
41.54	5173
41.56	5022
41.58	4784
41.6	4409
41.62	4354
41.64	4031
41.66	3943
41.68	3938
41.7	4007
41.72	3865
41.74	3926
41.76	3807
41.78	3862
41.8	3891
41.82	3898
41.84	3791
41.86	3943
41.88	4014
41.9	4030
41.92	4051
41.94	4026
41.96	3997
41.98	4016
42	3914
42.02	3944
42.04	3864
42.06	3901
42.08	3848
42.1	3740
42.12	3722
42.14	3715
42.16	3546
42.18	3709
42.2	3693
42.22	3687
42.24	3688
42.26	3752
42.28	3697
42.3	3748
42.32	3717
42.34	3827
42.36	3901
42.38	3932
42.4	3954
42.42	3894
42.44	4038
42.46	4110
42.48	4183
42.5	4179
42.52	4395
42.54	4713
42.56	4893
42.58	5289
42.6	5635
42.62	5723
42.64	5799
42.66	5511
42.68	5405
42.7	5552
42.72	5495
42.74	5381
42.76	5142
42.78	4723
42.8	4590
42.82	4539
42.84	4490
42.86	4431
42.88	4360
42.9	4310
42.92	4260
42.94	4289
42.96	4294
[truncated: 852 more rows]
