# Supplementary material for: Sorting polymerization in a bichannel metal-organic framework
Source: Nat Commun. 2025 Aug 5;16:6984. doi: 10.1038/s41467-025-62322-8 (PMC12325995; doi:10.1038/s41467-025-62322-8)
Supplement: Supplementary file 3 — Source data [file 41467_2025_62322_MOESM3_ESM.zip › SOURCE_DATA/SF4/1-PNVF_PXRD.csv]

X	Y
3	1113
3.02	1139
3.04	1149
3.06	1107
3.08	1193
3.1	1149
3.12	1124
3.14	1158
3.16	1165
3.18	1147
3.2	1190
3.22	1105
3.24	1050
3.26	1104
3.28	1097
3.3	1041
3.32	1087
3.34	1053
3.36	1060
3.38	1019
3.4	984
3.42	1073
3.44	1095
3.46	1036
3.48	1055
3.5	1043
3.52	1010
3.54	1043
3.56	1012
3.58	1019
3.6	1007
3.62	1063
3.64	1027
3.66	969
3.68	969
3.7	984
3.72	962
3.74	1062
3.76	1007
3.78	923
3.8	1049
3.82	972
3.84	961
3.86	968
3.88	985
3.9	927
3.92	936
3.94	982
3.96	892
3.98	918
4	909
4.02	917
4.04	950
4.06	906
4.08	893
4.1	875
4.12	893
4.14	894
4.16	899
4.18	865
4.2	856
4.22	898
4.24	857
4.26	929
4.28	793
4.3	879
4.32	854
4.34	887
4.36	809
4.38	848
4.4	832
4.42	857
4.44	836
4.46	876
4.48	806
4.5	806
4.52	830
4.54	832
4.56	789
4.58	808
4.6	796
4.62	778
4.64	850
4.66	856
4.68	808
4.7	791
4.72	782
4.74	813
4.76	807
4.78	802
4.8	843
4.82	808
4.84	784
4.86	861
4.88	875
4.9	879
4.92	858
4.94	836
4.96	881
4.98	876
5	928
5.02	884
5.04	933
5.06	994
5.08	1019
5.1	1019
5.12	1043
5.14	1105
5.16	1030
5.18	1137
5.2	1151
5.22	1270
5.24	1275
5.26	1332
5.28	1379
5.3	1535
5.32	1611
5.34	1792
5.36	1892
5.38	2126
5.4	2337
5.42	2559
5.44	2852
5.46	3231
5.48	3492
5.5	3528
5.52	3106
5.54	2553
5.56	2187
5.58	1864
5.6	1646
5.62	1548
5.64	1466
5.66	1333
5.68	1311
5.7	1181
5.72	1087
5.74	1112
5.76	1067
5.78	1056
5.8	1009
5.82	987
5.84	981
5.86	915
5.88	888
5.9	966
5.92	924
5.94	880
5.96	811
5.98	812
6	818
6.02	819
6.04	821
6.06	827
6.08	884
6.1	784
6.12	785
6.14	781
6.16	815
6.18	739
6.2	828
6.22	778
6.24	812
6.26	782
6.28	784
6.3	772
6.32	742
6.34	710
6.36	706
6.38	737
6.4	691
6.42	709
6.44	728
6.46	715
6.48	662
6.5	703
6.52	665
6.54	720
6.56	693
6.58	685
6.6	689
6.62	686
6.64	656
6.66	662
6.68	640
6.7	654
6.72	649
6.74	640
6.76	621
6.78	634
6.8	640
6.82	663
6.84	659
6.86	653
6.88	615
6.9	606
6.92	630
6.94	580
6.96	606
6.98	592
7	558
7.02	619
7.04	612
7.06	624
7.08	607
7.1	624
7.12	623
7.14	579
7.16	580
7.18	570
7.2	562
7.22	623
7.24	591
7.26	589
7.28	624
7.3	593
7.32	558
7.34	596
7.36	586
7.38	551
7.4	582
7.42	565
7.44	611
7.46	585
7.48	581
7.5	544
7.52	579
7.54	505
7.56	564
7.58	530
7.6	571
7.62	573
7.64	543
7.66	565
7.68	566
7.7	542
7.72	535
7.74	557
7.76	547
7.78	591
7.8	536
7.82	506
7.84	550
7.86	527
7.88	569
7.9	546
7.92	557
7.94	555
7.96	542
7.98	541
8	497
8.02	535
8.04	545
8.06	566
8.08	550
8.1	551
8.12	519
8.14	512
8.16	485
8.18	535
8.2	511
8.22	482
8.24	532
8.26	530
8.28	529
8.3	510
8.32	516
8.34	519
8.36	537
8.38	490
8.4	503
8.42	535
8.44	547
8.46	485
8.48	505
8.5	500
8.52	517
8.54	488
8.56	504
8.58	472
8.6	525
8.62	480
8.64	473
8.66	530
8.68	476
8.7	506
8.72	468
8.74	519
8.76	511
8.78	484
8.8	468
8.82	484
8.84	476
8.86	466
8.88	477
8.9	463
8.92	468
8.94	478
8.96	477
8.98	514
9	492
9.02	491
9.04	549
9.06	463
9.08	538
9.1	530
9.12	487
9.14	519
9.16	513
9.18	505
9.2	489
9.22	499
9.24	525
9.26	555
9.28	583
9.3	575
9.32	630
9.34	601
9.36	665
9.38	690
9.4	686
9.42	762
9.44	759
9.46	941
9.48	1013
9.5	1000
9.52	976
9.54	893
9.56	822
9.58	712
9.6	688
9.62	667
9.64	637
9.66	602
9.68	553
9.7	600
9.72	571
9.74	510
9.76	539
9.78	525
9.8	510
9.82	546
9.84	515
9.86	492
9.88	478
9.9	445
9.92	503
9.94	516
9.96	520
9.98	476
10	469
10.02	496
10.04	415
10.06	448
10.08	472
10.1	466
10.12	477
10.14	514
10.16	540
10.18	471
10.2	468
10.22	519
10.24	442
10.26	470
10.28	469
10.3	447
10.32	496
10.34	514
10.36	484
10.38	498
10.4	460
10.42	436
10.44	478
10.46	466
10.48	493
10.5	493
10.52	512
10.54	521
10.56	527
10.58	568
10.6	566
10.62	621
10.64	644
10.66	627
10.68	678
10.7	791
10.72	835
10.74	895
10.76	1001
10.78	1080
10.8	1260
10.82	1411
10.84	1610
10.86	1816
10.88	2144
10.9	2412
10.92	2725
10.94	2968
10.96	3078
10.98	2940
11	2635
11.02	2187
11.04	1773
11.06	1369
11.08	1178
11.1	1050
11.12	903
11.14	933
11.16	799
11.18	776
11.2	756
11.22	677
11.24	653
11.26	623
11.28	564
11.3	536
11.32	535
11.34	515
11.36	540
11.38	495
11.4	512
11.42	483
11.44	521
11.46	457
11.48	482
11.5	498
11.52	499
11.54	510
11.56	499
11.58	476
11.6	465
11.62	474
11.64	455
11.66	461
11.68	481
11.7	474
11.72	463
11.74	483
11.76	441
11.78	450
11.8	457
11.82	464
11.84	466
11.86	445
11.88	463
11.9	444
11.92	473
11.94	446
11.96	461
11.98	430
12	454
12.02	415
12.04	469
12.06	475
12.08	442
12.1	421
12.12	438
12.14	413
12.16	438
12.18	454
12.2	424
12.22	447
12.24	448
12.26	429
12.28	426
12.3	485
12.32	430
12.34	450
12.36	455
12.38	465
12.4	420
12.42	445
12.44	455
12.46	415
12.48	441
12.5	465
12.52	437
12.54	441
12.56	448
12.58	428
12.6	471
12.62	447
12.64	442
12.66	413
12.68	429
12.7	439
12.72	443
12.74	405
12.76	442
12.78	414
12.8	462
12.82	417
12.84	450
12.86	468
12.88	470
12.9	442
12.92	454
12.94	479
12.96	431
12.98	478
13	452
13.02	444
13.04	395
13.06	443
13.08	469
13.1	467
13.12	447
13.14	413
13.16	454
13.18	454
13.2	451
13.22	444
13.24	464
13.26	465
13.28	450
13.3	483
13.32	422
13.34	448
13.36	507
13.38	449
13.4	449
13.42	454
13.44	463
13.46	475
13.48	452
13.5	489
13.52	469
13.54	442
13.56	456
13.58	481
13.6	451
13.62	447
13.64	479
13.66	501
13.68	486
13.7	471
13.72	507
13.74	452
13.76	480
13.78	477
13.8	451
13.82	450
13.84	444
13.86	480
13.88	461
13.9	458
13.92	498
13.94	468
13.96	448
13.98	443
14	401
14.02	460
14.04	413
14.06	433
14.08	445
14.1	422
14.12	410
14.14	408
14.16	414
14.18	401
14.2	454
14.22	412
14.24	409
14.26	406
14.28	410
14.3	439
14.32	434
14.34	471
14.36	405
14.38	429
14.4	418
14.42	441
14.44	414
14.46	425
14.48	435
14.5	391
14.52	444
14.54	447
14.56	449
14.58	422
14.6	431
14.62	411
14.64	375
14.66	451
14.68	419
14.7	458
14.72	439
14.74	450
14.76	403
14.78	441
14.8	434
14.82	448
14.84	384
14.86	427
14.88	443
14.9	409
14.92	373
14.94	394
14.96	441
14.98	408
15	403
15.02	434
15.04	406
15.06	403
15.08	440
15.1	414
15.12	451
15.14	404
15.16	440
15.18	405
15.2	433
15.22	416
15.24	417
15.26	429
15.28	396
15.3	410
15.32	460
15.34	430
15.36	400
15.38	458
15.4	401
15.42	421
15.44	417
15.46	397
15.48	420
15.5	385
15.52	425
15.54	434
15.56	390
15.58	397
15.6	432
15.62	435
15.64	433
15.66	439
15.68	447
15.7	427
15.72	417
15.74	444
15.76	455
15.78	456
15.8	466
15.82	474
15.84	451
15.86	428
15.88	472
15.9	458
15.92	449
15.94	442
15.96	450
15.98	437
16	469
16.02	469
16.04	460
16.06	501
16.08	437
16.1	441
16.12	489
16.14	425
16.16	479
16.18	478
16.2	489
16.22	492
16.24	495
16.26	514
16.28	522
16.3	558
16.32	545
16.34	598
16.36	636
16.38	667
16.4	631
16.42	715
16.44	749
16.46	859
16.48	801
16.5	832
16.52	879
16.54	845
16.56	931
16.58	838
16.6	813
16.62	833
16.64	836
16.66	847
16.68	841
16.7	923
16.72	895
16.74	917
16.76	953
16.78	995
16.8	974
16.82	982
16.84	1004
16.86	1050
16.88	1062
16.9	982
16.92	973
16.94	897
16.96	915
16.98	862
17	907
17.02	818
17.04	815
17.06	807
17.08	807
17.1	792
17.12	762
17.14	749
17.16	707
17.18	708
17.2	740
17.22	656
17.24	702
17.26	654
17.28	685
17.3	653
17.32	651
17.34	644
17.36	631
17.38	600
17.4	603
17.42	547
17.44	602
17.46	598
17.48	556
17.5	591
17.52	530
17.54	531
17.56	546
17.58	529
17.6	496
17.62	530
17.64	502
17.66	501
17.68	521
17.7	525
17.72	480
17.74	524
17.76	525
17.78	504
17.8	478
17.82	498
17.84	449
17.86	461
17.88	476
17.9	493
17.92	466
17.94	520
17.96	460
17.98	495
18	475
18.02	478
18.04	462
18.06	447
18.08	492
18.1	453
18.12	501
18.14	483
18.16	473
18.18	460
18.2	455
18.22	488
18.24	465
18.26	476
18.28	522
18.3	509
18.32	467
18.34	450
18.36	488
18.38	501
18.4	446
18.42	476
18.44	467
18.46	498
18.48	438
18.5	452
18.52	473
18.54	491
18.56	493
18.58	473
18.6	447
18.62	486
18.64	518
18.66	498
18.68	507
18.7	514
18.72	525
18.74	563
18.76	539
18.78	589
18.8	590
18.82	571
18.84	566
18.86	666
18.88	657
18.9	714
18.92	753
18.94	844
18.96	884
18.98	897
19	1023
19.02	1060
19.04	1207
19.06	1162
19.08	1155
19.1	1136
19.12	1026
19.14	953
19.16	852
19.18	784
19.2	739
19.22	698
19.24	689
19.26	657
19.28	647
19.3	585
19.32	598
19.34	579
19.36	532
19.38	544
19.4	551
19.42	514
19.44	476
19.46	502
19.48	485
19.5	477
19.52	469
19.54	464
19.56	500
19.58	487
19.6	495
19.62	471
19.64	466
19.66	504
19.68	494
19.7	464
19.72	483
19.74	498
19.76	490
19.78	521
19.8	528
19.82	523
19.84	523
19.86	541
19.88	518
19.9	533
19.92	519
19.94	500
19.96	455
19.98	512
20	474
20.02	461
20.04	495
20.06	512
20.08	474
20.1	474
20.12	459
20.14	455
20.16	471
20.18	443
20.2	442
20.22	457
20.24	477
20.26	444
20.28	467
20.3	448
20.32	458
20.34	458
20.36	463
20.38	447
20.4	446
20.42	460
20.44	466
20.46	408
20.48	462
20.5	482
20.52	502
20.54	415
20.56	424
20.58	475
20.6	476
20.62	459
20.64	480
20.66	491
20.68	496
20.7	479
20.72	517
20.74	525
20.76	487
20.78	479
20.8	501
20.82	530
20.84	501
20.86	496
20.88	497
20.9	501
20.92	485
20.94	463
20.96	466
20.98	478
21	452
21.02	460
21.04	462
21.06	448
21.08	443
21.1	462
21.12	445
21.14	437
21.16	422
21.18	471
21.2	409
21.22	424
21.24	469
21.26	427
21.28	430
21.3	391
21.32	411
21.34	377
21.36	411
21.38	428
21.4	402
21.42	427
21.44	467
21.46	441
21.48	425
21.5	415
21.52	416
21.54	390
21.56	401
21.58	429
21.6	415
21.62	434
21.64	403
21.66	387
21.68	359
21.7	458
21.72	394
21.74	440
21.76	419
21.78	398
21.8	416
21.82	409
21.84	430
21.86	418
21.88	431
21.9	424
21.92	379
21.94	407
21.96	396
21.98	428
22	432
22.02	434
22.04	411
22.06	409
22.08	396
22.1	416
22.12	380
22.14	397
22.16	407
22.18	402
22.2	446
22.22	411
22.24	397
22.26	386
22.28	402
22.3	388
22.32	420
22.34	403
22.36	416
22.38	413
22.4	433
22.42	406
22.44	397
22.46	413
22.48	400
22.5	421
22.52	428
22.54	404
22.56	378
22.58	383
22.6	393
22.62	426
22.64	414
22.66	415
22.68	412
22.7	390
22.72	395
22.74	406
22.76	416
22.78	415
22.8	402
22.82	426
22.84	402
22.86	410
22.88	414
22.9	402
22.92	446
22.94	458
22.96	433
22.98	402
23	413
23.02	401
23.04	408
23.06	385
23.08	387
23.1	393
23.12	407
23.14	401
23.16	397
23.18	424
23.2	386
23.22	391
23.24	428
23.26	443
23.28	395
23.3	413
23.32	420
23.34	399
23.36	377
23.38	427
23.4	430
23.42	412
23.44	418
23.46	441
23.48	402
23.5	407
23.52	462
23.54	408
23.56	422
23.58	450
23.6	439
23.62	437
23.64	444
23.66	410
23.68	427
23.7	410
23.72	423
23.74	421
23.76	426
23.78	463
23.8	454
23.82	430
23.84	443
23.86	491
23.88	445
23.9	414
23.92	444
23.94	447
23.96	460
23.98	444
24	488
24.02	494
24.04	491
24.06	515
24.08	534
24.1	497
24.12	530
24.14	498
24.16	467
24.18	460
24.2	446
24.22	468
24.24	475
24.26	454
24.28	447
24.3	461
24.32	456
24.34	460
24.36	431
24.38	439
24.4	460
24.42	454
24.44	460
24.46	432
24.48	442
24.5	456
24.52	432
24.54	459
24.56	449
24.58	457
24.6	449
24.62	451
24.64	449
24.66	445
24.68	473
24.7	451
24.72	469
24.74	437
24.76	468
24.78	483
24.8	448
24.82	459
24.84	490
24.86	507
24.88	484
24.9	473
24.92	558
24.94	488
24.96	506
24.98	498
25	518
25.02	499
25.04	497
25.06	532
25.08	534
25.1	529
25.12	511
25.14	538
25.16	572
25.18	611
25.2	594
25.22	601
25.24	592
25.26	628
25.28	634
25.3	688
25.32	645
25.34	614
25.36	645
25.38	694
25.4	635
25.42	659
25.44	620
25.46	590
25.48	594
25.5	623
25.52	601
25.54	605
25.56	576
25.58	535
25.6	528
25.62	510
25.64	531
25.66	494
25.68	529
25.7	509
25.72	492
25.74	464
25.76	458
25.78	433
25.8	488
25.82	439
25.84	433
25.86	474
25.88	483
25.9	441
25.92	476
25.94	431
25.96	475
25.98	473
26	453
26.02	483
26.04	444
26.06	414
26.08	447
26.1	477
26.12	465
26.14	466
26.16	450
26.18	432
26.2	446
26.22	432
26.24	448
26.26	419
26.28	453
26.3	409
26.32	437
26.34	460
26.36	473
26.38	437
26.4	436
26.42	411
26.44	430
26.46	446
26.48	462
26.5	431
26.52	419
26.54	413
26.56	431
26.58	437
26.6	424
26.62	434
26.64	421
26.66	467
26.68	450
26.7	459
26.72	463
26.74	480
26.76	424
26.78	443
26.8	414
26.82	426
26.84	467
26.86	443
26.88	447
26.9	473
26.92	484
26.94	465
26.96	427
26.98	437
27	451
27.02	417
27.04	450
27.06	455
27.08	467
27.1	467
27.12	459
27.14	471
27.16	493
27.18	509
27.2	483
27.22	491
27.24	456
27.26	504
27.28	437
27.3	453
27.32	477
27.34	480
27.36	485
27.38	480
27.4	465
27.42	469
27.44	489
27.46	467
27.48	453
27.5	510
27.52	477
27.54	494
27.56	476
27.58	489
27.6	484
27.62	521
27.64	475
27.66	486
27.68	497
27.7	491
27.72	538
27.74	486
27.76	500
27.78	465
27.8	474
27.82	499
27.84	522
27.86	492
27.88	503
27.9	499
27.92	489
27.94	481
27.96	535
27.98	515
28	497
28.02	458
28.04	492
28.06	474
28.08	485
28.1	489
28.12	472
28.14	491
28.16	470
28.18	464
28.2	460
28.22	484
28.24	515
28.26	496
28.28	489
28.3	460
28.32	471
28.34	477
28.36	458
28.38	485
28.4	454
28.42	484
28.44	485
28.46	464
28.48	476
28.5	501
28.52	474
28.54	452
28.56	483
28.58	441
28.6	471
28.62	443
28.64	482
28.66	484
28.68	471
28.7	460
28.72	469
28.74	462
28.76	455
28.78	462
28.8	461
28.82	454
28.84	447
28.86	433
28.88	474
28.9	423
28.92	413
28.94	439
28.96	433
28.98	425
29	436
29.02	416
29.04	401
29.06	434
29.08	419
29.1	434
29.12	445
29.14	448
29.16	404
29.18	421
29.2	441
29.22	440
29.24	420
29.26	440
29.28	448
29.3	447
29.32	445
29.34	443
29.36	474
29.38	460
29.4	418
29.42	446
29.44	413
29.46	442
29.48	443
29.5	462
29.52	489
29.54	495
29.56	445
29.58	436
29.6	423
29.62	435
29.64	445
29.66	456
29.68	468
29.7	427
29.72	432
29.74	453
29.76	427
29.78	423
29.8	434
29.82	462
29.84	466
29.86	386
29.88	465
29.9	431
29.92	460
29.94	421
29.96	461
29.98	420
30	416
30.02	462
30.04	441
30.06	469
30.08	428
30.1	416
30.12	450
30.14	446
30.16	485
30.18	433
30.2	424
30.22	460
30.24	461
30.26	449
30.28	451
30.3	460
30.32	461
30.34	484
30.36	486
30.38	480
30.4	485
30.42	479
30.44	520
30.46	516
30.48	474
30.5	455
30.52	499
30.54	541
30.56	500
30.58	511
30.6	516
30.62	464
30.64	509
30.66	537
30.68	457
30.7	522
30.72	499
30.74	446
30.76	435
30.78	492
30.8	452
30.82	460
30.84	434
30.86	448
30.88	448
30.9	442
30.92	427
30.94	428
30.96	463
30.98	477
31	455
31.02	426
31.04	456
31.06	448
31.08	402
31.1	450
31.12	435
31.14	466
31.16	422
31.18	475
31.2	435
31.22	443
31.24	444
31.26	438
31.28	442
31.3	450
31.32	462
31.34	451
31.36	429
31.38	401
31.4	463
31.42	435
31.44	455
31.46	428
31.48	424
31.5	441
31.52	444
31.54	416
31.56	462
31.58	452
31.6	458
31.62	458
31.64	488
31.66	452
31.68	461
31.7	438
31.72	412
31.74	420
31.76	450
31.78	455
31.8	434
31.82	435
31.84	420
31.86	453
31.88	445
31.9	434
31.92	426
31.94	413
31.96	429
31.98	461
32	437
32.02	449
32.04	440
32.06	440
32.08	459
32.1	393
32.12	449
32.14	463
32.16	439
32.18	443
32.2	445
32.22	451
32.24	395
32.26	457
32.28	483
32.3	424
32.32	441
32.34	449
32.36	452
32.38	470
32.4	442
32.42	426
32.44	466
32.46	486
32.48	447
32.5	426
32.52	453
32.54	444
32.56	479
32.58	454
32.6	434
32.62	460
32.64	437
32.66	466
32.68	445
32.7	505
32.72	445
32.74	401
32.76	451
32.78	478
32.8	467
32.82	450
32.84	434
32.86	432
32.88	458
32.9	445
32.92	431
32.94	438
32.96	493
32.98	453
33	470
33.02	443
33.04	428
33.06	456
33.08	447
33.1	435
33.12	456
33.14	422
33.16	466
33.18	428
33.2	451
33.22	469
33.24	472
33.26	478
33.28	470
33.3	417
33.32	466
33.34	426
33.36	452
33.38	473
33.4	443
33.42	446
33.44	423
33.46	438
33.48	442
33.5	459
33.52	501
33.54	430
33.56	455
33.58	438
33.6	406
33.62	460
33.64	443
33.66	425
33.68	455
33.7	457
33.72	469
33.74	482
33.76	448
33.78	473
33.8	398
33.82	494
33.84	452
33.86	487
33.88	452
33.9	429
33.92	427
33.94	456
33.96	444
33.98	476
34	493
34.02	465
34.04	466
34.06	463
34.08	489
34.1	443
34.12	432
34.14	481
34.16	475
34.18	421
34.2	427
34.22	457
34.24	454
34.26	435
34.28	469
34.3	411
34.32	455
34.34	453
34.36	458
34.38	425
34.4	487
34.42	430
34.44	462
34.46	446
34.48	449
34.5	456
34.52	455
34.54	476
34.56	442
34.58	444
34.6	424
34.62	481
34.64	462
34.66	461
34.68	479
34.7	500
34.72	470
34.74	431
34.76	442
34.78	464
34.8	459
34.82	475
34.84	418
34.86	474
34.88	486
34.9	460
34.92	488
34.94	483
34.96	459
34.98	438
35	456
35.02	438
35.04	465
35.06	443
35.08	445
35.1	491
35.12	456
35.14	463
35.16	459
35.18	491
35.2	480
35.22	449
35.24	482
35.26	457
35.28	462
35.3	461
35.32	449
35.34	483
35.36	492
35.38	456
35.4	479
35.42	461
35.44	446
35.46	456
35.48	478
35.5	459
35.52	487
35.54	513
35.56	489
35.58	488
35.6	457
35.62	476
35.64	451
35.66	469
35.68	449
35.7	487
35.72	459
35.74	485
35.76	481
35.78	466
35.8	445
35.82	448
35.84	469
35.86	516
35.88	500
35.9	479
35.92	490
35.94	444
35.96	432
35.98	467
36	487
36.02	433
36.04	459
36.06	466
36.08	475
36.1	485
36.12	450
36.14	449
36.16	466
36.18	471
36.2	455
36.22	486
36.24	479
36.26	474
36.28	496
36.3	497
36.32	487
36.34	476
36.36	475
36.38	464
36.4	468
36.42	442
36.44	469
36.46	483
36.48	456
36.5	455
36.52	457
36.54	487
36.56	432
36.58	473
36.6	429
36.62	460
36.64	465
36.66	466
36.68	476
36.7	461
36.72	480
36.74	488
36.76	446
36.78	437
36.8	432
36.82	452
36.84	461
36.86	427
36.88	469
36.9	482
36.92	460
36.94	504
36.96	468
36.98	511
37	487
37.02	490
37.04	484
37.06	473
37.08	516
37.1	486
37.12	518
37.14	547
37.16	507
37.18	480
37.2	513
37.22	506
37.24	497
37.26	477
37.28	505
37.3	519
37.32	489
37.34	519
37.36	492
37.38	471
37.4	467
37.42	486
37.44	453
37.46	463
37.48	468
37.5	497
37.52	508
37.54	462
37.56	505
37.58	501
37.6	468
37.62	442
37.64	474
37.66	450
37.68	476
37.7	490
37.72	469
37.74	510
37.76	509
37.78	477
37.8	505
37.82	470
37.84	491
37.86	489
37.88	473
37.9	465
37.92	444
37.94	496
37.96	456
37.98	457
38	506
38.02	488
38.04	513
38.06	453
38.08	476
38.1	475
38.12	473
38.14	515
38.16	477
38.18	463
38.2	438
38.22	470
38.24	481
38.26	504
38.28	456
38.3	462
38.32	478
38.34	441
38.36	444
38.38	478
38.4	501
38.42	446
38.44	455
38.46	475
38.48	457
38.5	460
38.52	469
38.54	484
38.56	456
38.58	425
38.6	512
38.62	506
38.64	479
38.66	505
38.68	490
38.7	459
38.72	470
38.74	465
38.76	490
38.78	482
38.8	465
38.82	455
38.84	497
38.86	497
38.88	467
38.9	516
38.92	504
38.94	483
38.96	501
38.98	474
39	505
39.02	466
39.04	483
39.06	487
39.08	514
39.1	470
39.12	512
39.14	493
39.16	482
39.18	483
39.2	492
39.22	506
39.24	481
39.26	457
39.28	511
39.3	500
39.32	471
39.34	488
39.36	502
39.38	482
39.4	448
39.42	450
39.44	430
39.46	497
39.48	446
39.5	490
39.52	499
39.54	499
39.56	456
39.58	502
39.6	453
39.62	470
39.64	488
39.66	469
39.68	512
39.7	486
39.72	477
39.74	442
39.76	422
39.78	498
39.8	462
39.82	475
39.84	490
39.86	489
39.88	450
39.9	491
39.92	466
39.94	463
39.96	504
39.98	496
40	488
