# Supplementary material for: Sorting polymerization in a bichannel metal-organic framework
Source: Nat Commun. 2025 Aug 5;16:6984. doi: 10.1038/s41467-025-62322-8 (PMC12325995; doi:10.1038/s41467-025-62322-8)
Supplement: Supplementary file 3 — Source data [file 41467_2025_62322_MOESM3_ESM.zip › SOURCE_DATA/SF18/1-PS_Clausius_Clapeyron_H2O_fit.csv]

Uptake (cm3 STP/g)	Gradient	Intercept	Qst (kJ/mol)	R2 (%)	Fitted lnP at min 1/T	Fitted lnP at max 1/T	1/T_1 (1/K)	ln(P_1)	1/T_2 (1/K)	ln(P_2)	1/T_3 (1/K)	ln(P_3)
2.6318	-3771.8	9.83698	31.36	99.3036	-2.20773	-3.48387	0.00335402	-2.8754	0.00319336	-2.17532	0.0035317	-3.45458
4.1318	-4302.85	12.2084	35.77	99.9692	-1.53219	-2.98801	0.00335402	-2.23824	0.00319336	-1.52444	0.0035317	-2.981
5.6318	-4679.37	13.7534	38.90	99.9946	-1.18948	-2.77269	0.00335402	-1.948	0.00319336	-1.18594	0.0035317	-2.7695
7.1318	-4854.36	14.4837	40.36	99.964	-1.01801	-2.66043	0.00335402	-1.81589	0.00319336	-1.00856	0.0035317	-2.65189
8.6318	-5029.99	15.1316	41.82	99.9822	-0.930955	-2.6328	0.00335402	-1.75219	0.00319336	-0.924061	0.0035317	-2.62656
10.1318	-5116.55	15.4583	42.54	99.9479	-0.880673	-2.6118	0.00335402	-1.7255	0.00319336	-0.868694	0.0035317	-2.60097
11.6318	-5143.2	15.5733	42.76	99.8998	-0.850775	-2.59092	0.00335402	-1.70889	0.00319336	-0.834068	0.0035317	-2.57581
13.1318	-5183.12	15.7279	43.09	99.8724	-0.823645	-2.5773	0.00335402	-1.69254	0.00319336	-0.804642	0.0035317	-2.56011
14.6318	-5230.68	15.9041	43.49	99.8571	-0.799364	-2.56911	0.00335402	-1.67837	0.00319336	-0.779064	0.0035317	-2.55075
16.1318	-5301.69	16.1529	44.08	99.882	-0.777332	-2.5711	0.00335402	-1.66469	0.00319336	-0.758641	0.0035317	-2.5542
17.6318	-5304.55	16.1759	44.10	99.8611	-0.763418	-2.55815	0.00335402	-1.65429	0.00319336	-0.743122	0.0035317	-2.5398
19.1318	-5283.96	16.119	43.93	99.843	-0.754548	-2.54232	0.00335402	-1.64439	0.00319336	-0.733052	0.0035317	-2.52288
20.6318	-5300.75	16.1852	44.07	99.8296	-0.741942	-2.53539	0.00335402	-1.63634	0.00319336	-0.719474	0.0035317	-2.51508
22.1318	-5324.21	16.275	44.27	99.817	-0.72709	-2.52848	0.00335402	-1.627	0.00319336	-0.703705	0.0035317	-2.50733
23.6318	-5330.92	16.3076	44.32	99.8301	-0.715989	-2.51965	0.00335402	-1.6154	0.00319336	-0.693431	0.0035317	-2.49925
25.1318	-5334.51	16.3298	44.35	99.8509	-0.705152	-2.51002	0.00335402	-1.60245	0.00319336	-0.684007	0.0035317	-2.49091
26.6318	-5336.43	16.3466	44.37	99.8758	-0.69452	-2.50004	0.00335402	-1.58863	0.00319336	-0.675213	0.0035317	-2.48259
28.1318	-5346.72	16.3923	44.45	99.892	-0.681657	-2.49066	0.00335402	-1.57499	0.00319336	-0.663623	0.0035317	-2.47436
29.6318	-5365.8	16.4622	44.61	99.849	-0.672749	-2.48821	0.00335402	-1.57557	0.00319336	-0.651344	0.0035317	-2.46885
31.1318	-5381.39	16.5204	44.74	99.7946	-0.664258	-2.48499	0.00335402	-1.57652	0.00319336	-0.639213	0.0035317	-2.46235
32.6318	-5399.41	16.5917	44.89	99.7632	-0.650516	-2.47735	0.00335402	-1.56936	0.00319336	-0.623531	0.0035317	-2.45295
34.1318	-5418.27	16.6661	45.05	99.7332	-0.636414	-2.46963	0.00335402	-1.56164	0.00319336	-0.607668	0.0035317	-2.44363
35.6318	-5447.31	16.7772	45.29	99.8013	-0.617965	-2.461	0.00335402	-1.5406	0.00319336	-0.593032	0.0035317	-2.43846
37.1318	-5463.2	16.8419	45.42	99.8781	-0.604073	-2.45249	0.00335402	-1.51906	0.00319336	-0.584496	0.0035317	-2.43479
38.6318	-5482.59	16.9152	45.58	99.8756	-0.592668	-2.44764	0.00335402	-1.51129	0.00319336	-0.572817	0.0035317	-2.42969
40.1318	-5489.05	16.9475	45.64	99.8584	-0.580987	-2.43815	0.00335402	-1.50322	0.00319336	-0.559785	0.0035317	-2.41898
41.6318	-5515.97	17.0444	45.86	99.8872	-0.570015	-2.43628	0.00335402	-1.49241	0.00319336	-0.551003	0.0035317	-2.41909
43.1318	-5575.26	17.2451	46.35	99.9235	-0.558683	-2.44501	0.00335402	-1.48452	0.00319336	-0.542862	0.0035317	-2.43071
44.6318	-5541.86	17.1414	46.08	99.8737	-0.555683	-2.43071	0.00335402	-1.48452	0.00319336	-0.535468	0.0035317	-2.41243
46.1318	-5509.25	17.0424	45.80	99.8356	-0.550644	-2.41464	0.00335402	-1.47942	0.00319336	-0.527712	0.0035317	-2.3939
47.6318	-5509.95	17.0547	45.81	99.8653	-0.540542	-2.40477	0.00335402	-1.46529	0.00319336	-0.519782	0.0035317	-2.386
49.1318	-5512.29	17.0726	45.83	99.8978	-0.530084	-2.39511	0.00335402	-1.45012	0.00319336	-0.511999	0.0035317	-2.37875
50.6318	-5530.04	17.1435	45.98	99.9171	-0.515863	-2.38689	0.00335402	-1.43544	0.00319336	-0.499518	0.0035317	-2.37211
52.1318	-5549.44	17.2159	46.14	99.8836	-0.505492	-2.38309	0.00335402	-1.43406	0.00319336	-0.486059	0.0035317	-2.36551
53.6318	-5538.03	17.1815	46.04	99.8664	-0.503394	-2.37713	0.00335402	-1.43269	0.00319336	-0.482616	0.0035317	-2.35834
55.1318	-5526.67	17.149	45.95	99.8707	-0.499585	-2.36947	0.00335402	-1.42634	0.00319336	-0.479185	0.0035317	-2.35103
56.6318	-5529.1	17.1665	45.97	99.88	-0.489883	-2.3606	0.00335402	-1.41561	0.00319336	-0.470226	0.0035317	-2.34282
58.1318	-5538.86	17.2094	46.05	99.8836	-0.478205	-2.35222	0.00335402	-1.405	0.00319336	-0.458812	0.0035317	-2.33468
59.6318	-5547.13	17.244	46.12	99.871	-0.469955	-2.34677	0.00335402	-1.4001	0.00319336	-0.4495	0.0035317	-2.32827
61.1318	-5549.77	17.2577	46.14	99.8654	-0.464714	-2.34242	0.00335402	-1.39613	0.00319336	-0.443813	0.0035317	-2.32352
62.6318	-5544.58	17.2489	46.10	99.8818	-0.456956	-2.33291	0.00335402	-1.385	0.00319336	-0.437391	0.0035317	-2.31521
64.1318	-5537.82	17.2357	46.04	99.8982	-0.448564	-2.32222	0.00335402	-1.3728	0.00319336	-0.430428	0.0035317	-2.30583
65.6318	-5540.7	17.2526	46.07	99.9022	-0.440836	-2.31547	0.00335402	-1.36486	0.00319336	-0.423051	0.0035317	-2.29939
67.1318	-5542.91	17.2669	46.08	99.904	-0.433549	-2.30893	0.00335402	-1.35762	0.00319336	-0.415927	0.0035317	-2.293
68.6318	-5539.01	17.2604	46.05	99.9048	-0.42764	-2.3017	0.00335402	-1.35092	0.00319336	-0.410102	0.0035317	-2.28585
70.1318	-5545.16	17.29	46.10	99.9042	-0.417656	-2.2938	0.00335402	-1.34208	0.00319336	-0.40004	0.0035317	-2.27787
71.6318	-5556	17.3359	46.19	99.9013	-0.40635	-2.28616	0.00335402	-1.33309	0.00319336	-0.388431	0.0035317	-2.26996
73.1318	-5526.73	17.2434	45.95	99.919	-0.4054	-2.27531	0.00335402	-1.32405	0.00319336	-0.389259	0.0035317	-2.26071
74.6318	-5520.99	17.233	45.90	99.921	-0.397504	-2.26547	0.00335402	-1.31482	0.00319336	-0.381579	0.0035317	-2.25107
76.1318	-5520.39	17.2403	45.90	99.9071	-0.388262	-2.25603	0.00335402	-1.30804	0.00319336	-0.370995	0.0035317	-2.24041
77.6318	-5501.57	17.1829	45.74	99.8995	-0.385631	-2.24703	0.00335402	-1.30359	0.00319336	-0.367731	0.0035317	-2.23084
79.1318	-5486.39	17.1385	45.61	99.9086	-0.381503	-2.23776	0.00335402	-1.29536	0.00319336	-0.364476	0.0035317	-2.22237
80.6318	-5484.74	17.1408	45.60	99.915	-0.373952	-2.22965	0.00335402	-1.28637	0.00319336	-0.357541	0.0035317	-2.21482
82.1318	-5488.94	17.1631	45.64	99.9187	-0.365068	-2.22219	0.00335402	-1.27749	0.00319336	-0.34901	0.0035317	-2.20767
83.6318	-5490.18	17.1749	45.65	99.9185	-0.357165	-2.21471	0.00335402	-1.26984	0.00319336	-0.341081	0.0035317	-2.20017
85.1318	-5477.12	17.1394	45.54	99.9128	-0.350976	-2.2041	0.00335402	-1.26253	0.00319336	-0.334379	0.0035317	-2.18909
86.6318	-5464.02	17.1035	45.43	99.9045	-0.345052	-2.19374	0.00335402	-1.25589	0.00319336	-0.327722	0.0035317	-2.17807
88.1318	-5450.94	17.0678	45.32	99.8978	-0.338994	-2.18326	0.00335402	-1.24879	0.00319336	-0.321109	0.0035317	-2.16709
89.6318	-5454.87	17.0874	45.35	99.9036	-0.331918	-2.17751	0.00335402	-1.24138	0.00319336	-0.314539	0.0035317	-2.1618
91.1318	-5460.3	17.1122	45.40	99.9124	-0.324494	-2.17193	0.00335402	-1.23332	0.00319336	-0.307906	0.0035317	-2.15693
92.6318	-5451.57	17.0915	45.32	99.9103	-0.317302	-2.16178	0.00335402	-1.22506	0.00319336	-0.300541	0.0035317	-2.14662
94.1318	-5440.32	17.0629	45.23	99.9099	-0.309991	-2.15067	0.00335402	-1.21594	0.00319336	-0.293229	0.0035317	-2.13551
95.6318	-5425.58	17.0229	45.11	99.9072	-0.302938	-2.13862	0.00335402	-1.20691	0.00319336	-0.285971	0.0035317	-2.12328
97.1318	-5411	16.9829	44.99	99.8997	-0.296349	-2.1271	0.00335402	-1.19916	0.00319336	-0.278764	0.0035317	-2.1112
98.6318	-5395.83	16.9403	44.86	99.886	-0.290557	-2.11618	0.00335402	-1.19305	0.00319336	-0.271856	0.0035317	-2.09927
100.132	-5379.94	16.8952	44.73	99.8757	-0.284832	-2.10508	0.00335402	-1.18623	0.00319336	-0.265365	0.0035317	-2.08747
101.632	-5366.09	16.8569	44.61	99.8683	-0.278908	-2.09447	0.00335402	-1.17908	0.00319336	-0.258917	0.0035317	-2.07639
103.132	-5355.17	16.8281	44.52	99.8629	-0.272866	-2.08473	0.00335402	-1.17198	0.00319336	-0.252509	0.0035317	-2.06632
104.632	-5344.43	16.7998	44.43	99.8574	-0.266859	-2.07509	0.00335402	-1.16493	0.00319336	-0.246143	0.0035317	-2.05636
106.132	-5338.66	16.789	44.39	99.852	-0.259277	-2.06556	0.00335402	-1.15713	0.00319336	-0.23819	0.0035317	-2.04649
107.632	-5333.27	16.7798	44.34	99.8524	-0.251283	-2.05574	0.00335402	-1.14818	0.00319336	-0.230247	0.0035317	-2.03672
109.132	-5336.06	16.797	44.36	99.8594	-0.242905	-2.0483	0.00335402	-1.1393	0.00319336	-0.222366	0.0035317	-2.02973
110.632	-5339.74	16.8172	44.39	99.8669	-0.234544	-2.04119	0.00335402	-1.1305	0.00319336	-0.214547	0.0035317	-2.02311
112.132	-5343.41	16.8373	44.43	99.8756	-0.226132	-2.03402	0.00335402	-1.12143	0.00319336	-0.206788	0.0035317	-2.01653
113.632	-5347.79	16.86	44.46	99.8859	-0.217386	-2.02675	0.00335402	-1.11186	0.00319336	-0.198845	0.0035317	-2.00999
115.132	-5352.13	16.8826	44.50	99.8956	-0.208711	-2.01955	0.00335402	-1.10238	0.00319336	-0.190959	0.0035317	-2.00349
116.632	-5337.34	16.8429	44.37	99.8917	-0.201165	-2.007	0.00335402	-1.09299	0.00319336	-0.183136	0.0035317	-1.99069
118.132	-5317.62	16.7879	44.21	99.8933	-0.193205	-1.99236	0.00335402	-1.08148	0.00319336	-0.175373	0.0035317	-1.97624
119.632	-5301.08	16.7445	44.07	99.9029	-0.183759	-1.97732	0.00335402	-1.06771	0.00319336	-0.166805	0.0035317	-1.96199
121.132	-5288.62	16.7151	43.97	99.9095	-0.173361	-1.96271	0.00335402	-1.05412	0.00319336	-0.157032	0.0035317	-1.94794
122.632	-5274.3	16.6795	43.85	99.9144	-0.16319	-1.94769	0.00335402	-1.04071	0.00319336	-0.147354	0.0035317	-1.93337
124.132	-5254.69	16.6266	43.69	99.9146	-0.153526	-1.93139	0.00335402	-1.02774	0.00319336	-0.137768	0.0035317	-1.91715
125.632	-5238.15	16.5839	43.55	99.9117	-0.143354	-1.91562	0.00335402	-1.01532	0.00319336	-0.12738	0.0035317	-1.90118
127.132	-5228.37	16.5646	43.47	99.9045	-0.131496	-1.90046	0.00335402	-1.00306	0.00319336	-0.114912	0.0035317	-1.88546
128.632	-5218.87	16.5459	43.39	99.8972	-0.119776	-1.88552	0.00335402	-0.990941	0.00319336	-0.102599	0.0035317	-1.86999
130.132	-5200.69	16.5003	43.24	99.8997	-0.107336	-1.86693	0.00335402	-0.975054	0.00319336	-0.0904347	0.0035317	-1.85165
131.632	-5160.78	16.3849	42.91	99.8978	-0.0953518	-1.84145	0.00335402	-0.956723	0.00319336	-0.078417	0.0035317	-1.82613
133.132	-5137.47	16.3265	42.71	99.8846	-0.0792372	-1.81745	0.00335402	-0.938721	0.00319336	-0.0613268	0.0035317	-1.80125
134.632	-5118.2	16.2817	42.55	99.8687	-0.0625003	-1.79419	0.00335402	-0.921038	0.00319336	-0.0434609	0.0035317	-1.77697
136.132	-5100.13	16.242	42.40	99.8728	-0.0445776	-1.77015	0.00335402	-0.899507	0.00319336	-0.0259085	0.0035317	-1.75327
137.632	-5081.59	16.201	42.25	99.8845	-0.0263815	-1.74568	0.00335402	-0.87653	0.00319336	-0.00865893	0.0035317	-1.72966
139.132	-5070.86	16.1865	42.16	99.89	-0.00651845	-1.72219	0.00335402	-0.854069	0.00319336	0.0107455	0.0035317	-1.70658
140.632	-5075.71	16.2258	42.20	99.8835	0.0172123	-1.7001	0.00335402	-0.832102	0.00319336	0.0349935	0.0035317	-1.68402
142.132	-5080.96	16.2679	42.24	99.9052	0.042612	-1.67648	0.00335402	-0.804261	0.00319336	0.0586674	0.0035317	-1.66196
143.632	-5077.91	16.283	42.22	99.9241	0.0674374	-1.65062	0.00335402	-0.77571	0.00319336	0.0817938	0.0035317	-1.63764
145.132	-5039.46	16.1838	41.90	99.9113	0.0910158	-1.61403	0.00335402	-0.747952	0.00319336	0.106421	0.0035317	-1.6001
146.632	-5047.48	16.2456	41.96	99.8739	0.127203	-1.58056	0.00335402	-0.718755	0.00319336	0.145603	0.0035317	-1.56392
148.132	-5059.02	16.3229	42.06	99.8975	0.167626	-1.54404	0.00335402	-0.676812	0.00319336	0.184253	0.0035317	-1.52901
149.632	-5086.49	16.4552	42.29	99.9118	0.21216	-1.5088	0.00335402	-0.634546	0.00319336	0.227661	0.0035317	-1.49478
151.132	-5123.08	16.6204	42.59	99.9211	0.260608	-1.47273	0.00335402	-0.590585	0.00319336	0.275379	0.0035317	-1.45937
152.632	-5190.9	16.8981	43.16	99.9615	0.32166	-1.43463	0.00335402	-0.532201	0.00319336	0.332109	0.0035317	-1.42518
154.132	-5256.62	17.1688	43.70	99.9937	0.382541	-1.39598	0.00335402	-0.470129	0.00319336	0.38682	0.0035317	-1.39211
155.632	-5323.9	17.446	44.26	99.9945	0.444859	-1.35643	0.00335402	-0.402732	0.00319336	0.440794	0.0035317	-1.3601
157.132	-5343.62	17.57	44.43	99.9838	0.505915	-1.30204	0.00335402	-0.339314	0.00319336	0.498946	0.0035317	-1.30834
158.632	-5357.94	17.6763	44.55	99.9582	0.566473	-1.24633	0.00335402	-0.27293	0.00319336	0.555237	0.0035317	-1.25649
160.132	-5343.04	17.6859	44.42	99.942	0.623612	-1.18415	0.00335402	-0.209659	0.00319336	0.610412	0.0035317	-1.19608
161.632	-5324.8	17.6859	44.27	99.9217	0.681915	-1.11968	0.00335402	-0.144447	0.00319336	0.666626	0.0035317	-1.1335
163.132	-5279.16	17.5961	43.89	99.9215	0.737845	-1.0483	0.00335402	-0.0813979	0.00319336	0.722669	0.0035317	-1.06202
164.632	-5244.25	17.5406	43.60	99.9195	0.793805	-0.98053	0.00335402	-0.0196563	0.00319336	0.778537	0.0035317	-0.994335
