# Supplementary material for: Sorting polymerization in a bichannel metal-organic framework
Source: Nat Commun. 2025 Aug 5;16:6984. doi: 10.1038/s41467-025-62322-8 (PMC12325995; doi:10.1038/s41467-025-62322-8)
Supplement: Supplementary file 3 — Source data [file 41467_2025_62322_MOESM3_ESM.zip › SOURCE_DATA/SF18/1_Clausius_Clapeyron_H2O_fit.csv]

Uptake (cm3 STP/g)	Gradient	Intercept	Qst (kJ/mol)	R2 (%)	Fitted lnP at min 1/T	Fitted lnP at max 1/T	1/T_1 (1/K)	ln(P_1)	1/T_2 (1/K)	ln(P_2)	1/T_3 (1/K)	ln(P_3)
3.551	-3224.82	7.40061	26.81	85.2966	-2.89738	-3.98846	0.0035317	-3.86427	0.00335402	-3.67701	0.00319336	-2.76003
5.051	-3830.47	9.8732	31.85	94.9507	-2.35887	-3.65487	0.0035317	-3.57294	0.00335402	-3.14682	0.00319336	-2.26826
6.551	-4175.57	11.3645	34.72	97.7276	-1.9696	-3.38236	0.0035317	-3.3233	0.00335402	-2.76482	0.00319336	-1.90429
8.051	-4655.63	13.2226	38.71	99.2627	-1.64447	-3.21965	0.0035317	-3.18243	0.00335402	-2.47081	0.00319336	-1.60331
9.551	-4828.67	13.9598	40.15	99.5258	-1.45981	-3.09354	0.0035317	-3.06263	0.00335402	-2.30069	0.00319336	-1.42562
11.051	-4962.08	14.5245	41.25	99.5131	-1.32115	-3.00002	0.0035317	-2.96783	0.00335402	-2.18616	0.00319336	-1.28555
12.551	-4995	14.7013	41.53	99.6617	-1.24953	-2.93954	0.0035317	-2.91255	0.00335402	-2.10887	0.00319336	-1.21968
14.051	-5112.49	15.1327	42.51	99.7286	-1.19329	-2.92304	0.0035317	-2.8983	0.00335402	-2.06675	0.00319336	-1.16592
15.551	-5189.34	15.4178	43.14	99.6858	-1.15365	-2.90941	0.0035317	-2.88239	0.00335402	-2.04427	0.00319336	-1.12377
17.051	-5230.14	15.5785	43.48	99.6317	-1.12322	-2.89278	0.0035317	-2.86328	0.00335402	-2.0256	0.00319336	-1.09059
18.551	-5287.67	15.7855	43.96	99.6608	-1.09993	-2.88896	0.0035317	-2.86035	0.00335402	-2.0097	0.00319336	-1.06829
20.051	-5319.07	15.896	44.22	99.6547	-1.08974	-2.88939	0.0035317	-2.86035	0.00335402	-2.00546	0.00319336	-1.05762
21.551	-5354.96	16.0311	44.52	99.69	-1.06924	-2.88103	0.0035317	-2.85334	0.00335402	-1.98789	0.00319336	-1.03861
23.051	-5391.88	16.1724	44.83	99.7156	-1.04577	-2.87006	0.0035317	-2.84334	0.00335402	-1.96828	0.00319336	-1.01623
24.551	-5409.37	16.2411	44.97	99.7175	-1.03294	-2.86314	0.0035317	-2.83644	0.00335402	-1.95824	0.00319336	-1.00341
26.051	-5429.81	16.3147	45.14	99.6444	-1.02466	-2.86178	0.0035317	-2.83169	0.00335402	-1.96037	0.00319336	-0.99138
27.551	-5449.02	16.3864	45.30	99.6321	-1.01428	-2.8579	0.0035317	-2.82718	0.00335402	-1.95439	0.00319336	-0.980312
29.051	-5482.25	16.5079	45.58	99.7377	-0.998913	-2.85377	0.0035317	-2.8277	0.00335402	-1.9346	0.00319336	-0.970071
30.551	-5521.8	16.6454	45.91	99.7682	-0.98771	-2.85595	0.0035317	-2.83127	0.00335402	-1.92682	0.00319336	-0.960408
32.051	-5554.23	16.7604	46.18	99.7988	-0.976277	-2.85549	0.0035317	-2.83236	0.00335402	-1.91733	0.00319336	-0.950691
33.551	-5580.18	16.8549	46.39	99.8299	-0.964615	-2.85261	0.0035317	-2.83124	0.00335402	-1.90611	0.00319336	-0.940985
35.051	-5599.19	16.9256	46.55	99.8346	-0.954591	-2.84902	0.0035317	-2.82788	0.00335402	-1.89866	0.00319336	-0.931215
36.551	-5618.63	16.9988	46.71	99.8477	-0.943467	-2.84447	0.0035317	-2.82412	0.00335402	-1.88902	0.00319336	-0.920955
38.051	-5639.21	17.0771	46.88	99.8599	-0.930957	-2.83892	0.0035317	-2.81933	0.00335402	-1.8782	0.00319336	-0.909293
39.551	-5678.82	17.2208	47.21	99.8501	-0.913665	-2.83503	0.0035317	-2.81462	0.00335402	-1.869	0.00319336	-0.891091
41.051	-5700.44	17.3022	47.39	99.862	-0.90139	-2.83007	0.0035317	-2.81042	0.00335402	-1.85861	0.00319336	-0.879651
42.551	-5712.55	17.3501	47.49	99.8849	-0.892107	-2.82489	0.0035317	-2.8069	0.00335402	-1.84775	0.00319336	-0.872218
44.051	-5733.37	17.4283	47.67	99.9003	-0.880374	-2.8202	0.0035317	-2.80339	0.00335402	-1.83687	0.00319336	-0.861792
45.551	-5756.27	17.5138	47.86	99.913	-0.868071	-2.81564	0.0035317	-2.79989	0.00335402	-1.82604	0.00319336	-0.850648
47.051	-5778.4	17.5981	48.04	99.9209	-0.854368	-2.80943	0.0035317	-2.79435	0.00335402	-1.81447	0.00319336	-0.837692
48.551	-5796.35	17.6692	48.19	99.9294	-0.840576	-2.80171	0.0035317	-2.78742	0.00335402	-1.8019	0.00319336	-0.824776
50.051	-5802.62	17.7031	48.24	99.9363	-0.826759	-2.79001	0.0035317	-2.77643	0.00335402	-1.78761	0.00319336	-0.811736
51.551	-5804.08	17.7213	48.26	99.9387	-0.813197	-2.77694	0.0035317	-2.76362	0.00335402	-1.77374	0.00319336	-0.798457
53.051	-5805.98	17.7408	48.27	99.9386	-0.799781	-2.76417	0.0035317	-2.75082	0.00335402	-1.76068	0.00319336	-0.785015
54.551	-5813.77	17.779	48.34	99.9368	-0.786414	-2.75344	0.0035317	-2.73988	0.00335402	-1.749	0.00319336	-0.771421
56.051	-5825.55	17.8314	48.43	99.9442	-0.771686	-2.7427	0.0035317	-2.72993	0.00335402	-1.73449	0.00319336	-0.757571
57.551	-5834.8	17.8766	48.51	99.9512	-0.755999	-2.73014	0.0035317	-2.71819	0.00335402	-1.71859	0.00319336	-0.742777
59.051	-5860.02	17.9779	48.72	99.9524	-0.735213	-2.71789	0.0035317	-2.70602	0.00335402	-1.70166	0.00319336	-0.722093
60.551	-5885.78	18.0813	48.93	99.9521	-0.714068	-2.70546	0.0035317	-2.69351	0.00335402	-1.68484	0.00319336	-0.700851
62.051	-5882.71	18.0854	48.91	99.9598	-0.700172	-2.69052	0.0035317	-2.67958	0.00335402	-1.66832	0.00319336	-0.688073
63.551	-5877.42	18.0835	48.86	99.9614	-0.685228	-2.67379	0.0035317	-2.66308	0.00335402	-1.65204	0.00319336	-0.673383
65.051	-5891.32	18.1458	48.98	99.9636	-0.667297	-2.66056	0.0035317	-2.65014	0.00335402	-1.63574	0.00319336	-0.655769
66.551	-5901.98	18.1978	49.07	99.9675	-0.649349	-2.64622	0.0035317	-2.63635	0.00335402	-1.61833	0.00319336	-0.638436
68.051	-5909.18	18.2388	49.13	99.9731	-0.631316	-2.63062	0.0035317	-2.62163	0.00335402	-1.59961	0.00319336	-0.621372
69.551	-5926.1	18.3121	49.27	99.9833	-0.612081	-2.61711	0.0035317	-2.61001	0.00335402	-1.57913	0.00319336	-0.604222
71.051	-5937.39	18.3658	49.36	99.9863	-0.594425	-2.60328	0.0035317	-2.59683	0.00335402	-1.56189	0.00319336	-0.587296
72.551	-5944.93	18.4073	49.43	99.989	-0.576961	-2.58836	0.0035317	-2.58259	0.00335402	-1.54423	0.00319336	-0.570575
74.051	-5963.86	18.4888	49.58	99.9895	-0.555925	-2.57373	0.0035317	-2.56807	0.00335402	-1.526	0.00319336	-0.549661
75.551	-5978.17	18.5554	49.70	99.9912	-0.535081	-2.55773	0.0035317	-2.55252	0.00335402	-1.50651	0.00319336	-0.529314
77.051	-5977.51	18.5717	49.70	99.9911	-0.516651	-2.53908	0.0035317	-2.53386	0.00335402	-1.48798	0.00319336	-0.510878
78.551	-5978.09	18.5914	49.70	99.9917	-0.498747	-2.52137	0.0035317	-2.51633	0.00335402	-1.46979	0.00319336	-0.493175
80.051	-5980.09	18.6157	49.72	99.994	-0.480883	-2.50418	0.0035317	-2.49988	0.00335402	-1.4507	0.00319336	-0.476123
81.551	-5987.83	18.6573	49.78	99.9955	-0.463954	-2.48987	0.0035317	-2.48616	0.00335402	-1.43378	0.00319336	-0.459844
83.051	-5992.1	18.6856	49.82	99.9948	-0.449282	-2.47664	0.0035317	-2.47262	0.00335402	-1.42044	0.00319336	-0.444828
84.551	-5982.05	18.6656	49.73	99.9907	-0.437229	-2.46119	0.0035317	-2.45583	0.00335402	-1.40958	0.00319336	-0.431303
86.051	-5991.5	18.718	49.81	99.9985	-0.415025	-2.44218	0.0035317	-2.44002	0.00335402	-1.38218	0.00319336	-0.412626
87.551	-6016.11	18.817	50.02	99.9978	-0.394555	-2.43004	0.0035317	-2.42741	0.00335402	-1.36664	0.00319336	-0.391644
89.051	-6014.38	18.8249	50.00	99.9954	-0.381153	-2.41605	0.0035317	-2.41229	0.00335402	-1.35534	0.00319336	-0.376991
90.551	-6015.2	18.8455	50.01	99.9999	-0.363189	-2.39837	0.0035317	-2.39792	0.00335402	-1.33053	0.00319336	-0.362693
92.051	-6022.56	18.8849	50.07	99.9995	-0.347269	-2.38494	0.0035317	-2.38621	0.00335402	-1.31216	0.00319336	-0.34868
93.551	-6016.49	18.8759	50.02	99.9991	-0.3369	-2.37252	0.0035317	-2.37419	0.00335402	-1.29998	0.00319336	-0.338751
95.051	-6008.8	18.8594	49.96	99.9999	-0.328849	-2.36186	0.0035317	-2.36251	0.00335402	-1.29285	0.00319336	-0.329563
96.551	-6004.35	18.859	49.92	99.9923	-0.315047	-2.34655	0.0035317	-2.35145	0.00335402	-1.26939	0.00319336	-0.320459
98.051	-5998.85	18.8517	49.87	99.9885	-0.304835	-2.33448	0.0035317	-2.34045	0.00335402	-1.25603	0.00319336	-0.311437
99.551	-6000.53	18.8676	49.89	99.9919	-0.294278	-2.32449	0.0035317	-2.3295	0.00335402	-1.24776	0.00319336	-0.299822
101.051	-6002.35	18.8882	49.90	99.9813	-0.279431	-2.31026	0.0035317	-2.31788	0.00335402	-1.22772	0.00319336	-0.287854
102.551	-6000.85	18.894	49.89	99.9862	-0.268803	-2.29912	0.0035317	-2.30566	0.00335402	-1.21914	0.00319336	-0.276026
104.051	-6000.24	18.9038	49.89	99.9864	-0.257167	-2.28728	0.0035317	-2.29377	0.00335402	-1.2075	0.00319336	-0.264338
105.551	-5999.43	18.9156	49.88	99.9728	-0.242677	-2.27252	0.0035317	-2.2817	0.00335402	-1.18721	0.00319336	-0.252826
107.051	-5987.21	18.8861	49.78	99.982	-0.233206	-2.25891	0.0035317	-2.26636	0.00335402	-1.17942	0.00319336	-0.241445
108.551	-5977.77	18.8655	49.70	99.9887	-0.223687	-2.2462	0.0035317	-2.25208	0.00335402	-1.17168	0.00319336	-0.230192
110.051	-5969.16	18.847	49.63	99.9932	-0.21465	-2.23425	0.0035317	-2.23883	0.00335402	-1.164	0.00319336	-0.219715
111.551	-5960.8	18.8288	49.56	99.9944	-0.206128	-2.2229	0.0035317	-2.22705	0.00335402	-1.15505	0.00319336	-0.210713
113.051	-5956.84	18.8258	49.53	99.9925	-0.196512	-2.21194	0.0035317	-2.21672	0.00335402	-1.14348	0.00319336	-0.201791
114.551	-5956.1	18.8332	49.52	99.9899	-0.186815	-2.202	0.0035317	-2.20754	0.00335402	-1.13204	0.00319336	-0.192948
116.051	-5961.8	18.8619	49.57	99.9869	-0.176248	-2.19336	0.0035317	-2.19969	0.00335402	-1.12072	0.00319336	-0.183254
117.551	-5969.89	18.8991	49.63	99.9843	-0.164916	-2.18476	0.0035317	-2.19169	0.00335402	-1.10944	0.00319336	-0.172579
119.051	-5957.47	18.8695	49.53	99.9861	-0.154819	-2.17047	0.0035317	-2.17697	0.00335402	-1.09823	0.00319336	-0.162016
120.551	-5953.31	18.8667	49.50	99.9862	-0.144381	-2.15862	0.0035317	-2.16511	0.00335402	-1.08715	0.00319336	-0.151564
122.051	-5958.07	18.8938	49.54	99.9865	-0.132432	-2.14828	0.0035317	-2.15469	0.00335402	-1.07614	0.00319336	-0.139524
123.551	-5951.32	18.8841	49.48	99.989	-0.120606	-2.13417	0.0035317	-2.13997	0.00335402	-1.06452	0.00319336	-0.127021
125.051	-5949.1	18.8889	49.46	99.9904	-0.108677	-2.12149	0.0035317	-2.12691	0.00335402	-1.05303	0.00319336	-0.114672
126.551	-5948.65	18.8994	49.46	99.9913	-0.0967938	-2.10945	0.0035317	-2.11459	0.00335402	-1.04168	0.00319336	-0.102474
128.051	-5950.37	18.9174	49.47	99.992	-0.0842537	-2.0975	0.0035317	-2.10242	0.00335402	-1.02986	0.00319336	-0.0897011
129.551	-5950.79	18.9314	49.47	99.9921	-0.0715702	-2.08496	0.0035317	-2.08985	0.00335402	-1.0173	0.00319336	-0.0769861
131.051	-5941.36	18.9133	49.40	99.9937	-0.0595904	-2.06979	0.0035317	-2.07416	0.00335402	-1.0049	0.00319336	-0.0644307
132.551	-5932.81	18.898	49.33	99.9951	-0.0475761	-2.05488	0.0035317	-2.05871	0.00335402	-0.992657	0.00319336	-0.0518171
134.051	-5927.05	18.8922	49.28	99.9966	-0.0349462	-2.0403	0.0035317	-2.0435	0.00335402	-0.980441	0.00319336	-0.0384839
135.551	-5915.3	18.8669	49.18	99.9983	-0.0228037	-2.02418	0.0035317	-2.02646	0.00335402	-0.968344	0.00319336	-0.0253262
137.051	-5900.09	18.8301	49.05	99.9995	-0.0110139	-2.00725	0.0035317	-2.00844	0.00335402	-0.956391	0.00319336	-0.0123393
138.551	-5893.53	18.8236	49.00	100	0.00345559	-1.99056	0.0035317	-1.99075	0.00335402	-0.942989	0.00319336	0.00324438
140.051	-5897.57	18.8566	49.03	99.9994	0.0235678	-1.97181	0.0035317	-1.97311	0.00335402	-0.921183	0.00319336	0.0221267
141.551	-5891.66	18.8575	48.98	99.9992	0.0433622	-1.95002	0.0035317	-1.9516	0.00335402	-0.899844	0.00319336	0.0416081
143.051	-5887.59	18.8644	48.95	99.999	0.0632231	-1.92878	0.0035317	-1.93055	0.00335402	-0.87895	0.00319336	0.0612699
144.551	-5883.83	18.8724	48.92	99.998	0.0832216	-1.90751	0.0035317	-1.90992	0.00335402	-0.856984	0.00319336	0.0805525
146.051	-5869.83	18.847	48.80	99.9973	0.102578	-1.88341	0.0035317	-1.88622	0.00335402	-0.834542	0.00319336	0.0994704
147.551	-5859.22	18.8348	48.71	99.9984	0.124166	-1.85824	0.0035317	-1.86041	0.00335402	-0.812593	0.00319336	0.121764
149.051	-5849.59	18.8254	48.63	99.999	0.145579	-1.83356	0.0035317	-1.83525	0.00335402	-0.790669	0.00319336	0.143721
150.551	-5839.32	18.8156	48.55	99.9969	0.168567	-1.8071	0.0035317	-1.81014	0.00335402	-0.763168	0.00319336	0.165205
152.051	-5817.35	18.7687	48.37	99.9968	0.191792	-1.77645	0.0035317	-1.77949	0.00335402	-0.736404	0.00319336	0.188425
153.551	-5802.06	18.7455	48.24	99.9985	0.217426	-1.74564	0.0035317	-1.74772	0.00335402	-0.710337	0.00319336	0.215122
155.051	-5799.95	18.7721	48.22	99.9993	0.250829	-1.71152	0.0035317	-1.7129	0.00335402	-0.67808	0.00319336	0.249305
156.551	-5817.34	18.8671	48.37	99.9995	0.290218	-1.67802	0.0035317	-1.67925	0.00335402	-0.641796	0.00319336	0.288857
158.051	-5871.13	19.0873	48.81	99.9996	0.338688	-1.64775	0.0035317	-1.64669	0.00335402	-0.606782	0.00319336	0.339855
159.551	-5900.94	19.2318	49.06	99.9901	0.387935	-1.60859	0.0035317	-1.60313	0.00335402	-0.571583	0.00319336	0.393964
161.051	-5960.01	19.4857	49.55	99.9875	0.453216	-1.56329	0.0035317	-1.55712	0.00335402	-0.517305	0.00319336	0.46004
162.551	-5965.32	19.5678	49.60	99.9811	0.518378	-1.49992	0.0035317	-1.49232	0.00335402	-0.456013	0.00319336	0.526786
164.051	-5974.06	19.6727	49.67	99.987	0.595394	-1.42586	0.0035317	-1.41954	0.00335402	-0.37771	0.00319336	0.602389
165.551	-5928.22	19.599	49.29	99.9902	0.668049	-1.3377	0.0035317	-1.33225	0.00335402	-0.295839	0.00319336	0.674073
167.051	-5878.12	19.5083	48.87	99.9935	0.737357	-1.25144	0.0035317	-1.24704	0.00335402	-0.216287	0.00319336	0.742227
168.551	-5847.49	19.4824	48.62	99.9971	0.809256	-1.16918	0.0035317	-1.16625	0.00335402	-0.136357	0.00319336	0.812493
