# Supplementary material for: Sorting polymerization in a bichannel metal-organic framework
Source: Nat Commun. 2025 Aug 5;16:6984. doi: 10.1038/s41467-025-62322-8 (PMC12325995; doi:10.1038/s41467-025-62322-8)
Supplement: Supplementary file 3 — Source data [file 41467_2025_62322_MOESM3_ESM.zip › SOURCE_DATA/SF18/1-PSPNVFsimul_Clausius_Clapeyron_H2O_fit.csv]

Uptake (cm3 STP/g)	Gradient	Intercept	Qst (kJ/mol)	R2 (%)	Fitted lnP at min 1/T	Fitted lnP at max 1/T	1/T_1 (1/K)	ln(P_1)	1/T_2 (1/K)	ln(P_2)	1/T_3 (1/K)	ln(P_3)
4.1561	-1431.77	0.0573626	11.90373578	24.3226	-4.51479	-4.99922	0.00335402	-5.23816	0.00319336	-4.25572	0.0035317	-4.76496
5.6561	-2179.07	2.95238	18.11678798	47.6356	-4.00616	-4.74342	0.00335402	-4.80253	0.00319336	-3.77179	0.0035317	-4.5315
7.1561	-2906.08	5.79937	24.16114912	70.1522	-3.48079	-4.46403	0.00335402	-4.31796	0.00319336	-3.28633	0.0035317	-4.2882
8.6561	-3461.5	8.01136	28.778911	79.4978	-3.04244	-4.2136	0.00335402	-3.94194	0.00319336	-2.86211	0.0035317	-4.05055
10.1561	-3759.68	9.32392	31.25797952	86.4728	-2.68207	-3.95412	0.00335402	-3.57657	0.00319336	-2.52953	0.0035317	-3.81619
11.6561	-4015.7	10.4518	33.3865298	90.4606	-2.37171	-3.73038	0.00335402	-3.2716	0.00319336	-2.23794	0.0035317	-3.60942
13.1561	-4250.11	11.4742	35.33541454	93.4402	-2.0979	-3.53588	0.00335402	-3.00069	0.00319336	-1.98238	0.0035317	-3.43143
14.6561	-4375.33	12.1049	36.37649362	94.8656	-1.86705	-3.3474	0.00335402	-2.76882	0.00319336	-1.76263	0.0035317	-3.25298
16.1561	-4427.39	12.4561	36.80932046	95.9479	-1.68212	-3.18008	0.00335402	-2.57115	0.00319336	-1.58878	0.0035317	-3.09569
17.6561	-4391.46	12.486	36.51059844	96.0788	-1.53755	-3.02335	0.00335402	-2.41637	0.00319336	-1.44654	0.0035317	-2.94106
19.1561	-4402.67	12.6561	36.60379838	96.0551	-1.4032	-2.89279	0.00335402	-2.28481	0.00319336	-1.31167	0.0035317	-2.81003
20.6561	-4461.83	12.9759	37.09565462	96.0907	-1.27227	-2.78188	0.00335402	-2.1649	0.00319336	-1.17995	0.0035317	-2.6984
22.1561	-4541.96	13.36	37.76185544	96.2746	-1.14406	-2.68078	0.00335402	-2.04829	0.00319336	-1.0524	0.0035317	-2.59791
23.6561	-4661.75	13.8883	38.7577895	97.5111	-0.99837	-2.57562	0.00335402	-1.8928	0.00319336	-0.921968	0.0035317	-2.50654
25.1561	-4784.35	14.4261	39.7770859	98.0013	-0.852076	-2.47081	0.00335402	-1.75419	0.00319336	-0.781985	0.0035317	-2.40743
26.6561	-4914.19	14.9838	40.85657566	98.3659	-0.708963	-2.37163	0.00335402	-1.62219	0.00319336	-0.643988	0.0035317	-2.31288
28.1561	-4998.88	15.3922	41.56068832	98.6759	-0.570968	-2.26228	0.00335402	-1.4872	0.00319336	-0.511565	0.0035317	-2.20857
29.6561	-5059.72	15.7211	42.06651208	99.0967	-0.436367	-2.14827	0.00335402	-1.34362	0.00319336	-0.386811	0.0035317	-2.10346
31.1561	-5065.4	15.8621	42.1137356	99.3591	-0.313545	-2.02737	0.00335402	-1.20681	0.00319336	-0.271813	0.0035317	-1.98963
32.6561	-5088.39	16.0535	42.30487446	99.5268	-0.195509	-1.91711	0.00335402	-1.08154	0.00319336	-0.159515	0.0035317	-1.88457
34.1561	-5121.88	16.272	42.58331032	99.6194	-0.0840058	-1.81694	0.00335402	-0.968719	0.00319336	-0.0515307	0.0035317	-1.78758
35.6561	-5146.53	16.4581	42.78825042	99.7521	0.0233712	-1.7179	0.00335402	-0.85358	0.00319336	0.0496899	0.0035317	-1.69411
37.1561	-5148.74	16.5631	42.80662436	99.8022	0.12129	-1.62073	0.00335402	-0.750673	0.00319336	0.144802	0.0035317	-1.59947
38.6561	-5134.74	16.607	42.69022836	99.8153	0.209985	-1.5273	0.00335402	-0.658096	0.00319336	0.232641	0.0035317	-1.50681
40.1561	-5137.3	16.7008	42.7115122	99.8417	0.295526	-1.44262	0.00335402	-0.569784	0.00319336	0.316511	0.0035317	-1.42365
41.6561	-5139.05	16.7871	42.7260617	99.8617	0.376229	-1.36251	0.00335402	-0.486759	0.00319336	0.395846	0.0035317	-1.34478
43.1561	-5139.47	16.8649	42.72955358	99.8748	0.452775	-1.28611	0.00335402	-0.408475	0.00319336	0.471445	0.0035317	-1.26923
44.6561	-5135.87	16.9236	42.69962318	99.891	0.522945	-1.21472	0.00335402	-0.335319	0.00319336	0.540349	0.0035317	-1.19899
46.1561	-5133.97	16.983	42.68382658	99.9064	0.588363	-1.14866	0.00335402	-0.267152	0.00319336	0.604485	0.0035317	-1.13408
47.6561	-5135.32	17.0486	42.69505048	99.9207	0.649679	-1.0878	0.00335402	-0.203617	0.00319336	0.66452	0.0035317	-1.07438
49.1561	-5128.05	17.0805	42.6346077	99.9347	0.704815	-1.0302	0.00335402	-0.144651	0.00319336	0.71826	0.0035317	-1.01805
50.6561	-5122.45	17.1137	42.5880493	99.9523	0.755854	-0.977271	0.00335402	-0.0889691	0.00319336	0.767332	0.0035317	-0.966892
52.1561	-5124.82	17.1679	42.60775348	99.968	0.802457	-0.931471	0.00335402	-0.0387939	0.00319336	0.81186	0.0035317	-0.922969
53.6561	-5126.78	17.2178	42.62404892	99.9752	0.846204	-0.888386	0.00335402	0.00676607	0.00319336	0.854489	0.0035317	-0.880895
