# Supplementary material for: Sorting polymerization in a bichannel metal-organic framework
Source: Nat Commun. 2025 Aug 5;16:6984. doi: 10.1038/s41467-025-62322-8 (PMC12325995; doi:10.1038/s41467-025-62322-8)
Supplement: Supplementary file 3 — Source data [file 41467_2025_62322_MOESM3_ESM.zip › SOURCE_DATA/SF18/1-PSPNVFstep_Clausius_Clapeyron_H2O_fit.csv]

Uptake (cm3 STP/g)	Gradient	Intercept	Qst (kJ/mol)	R2 (%)	Fitted lnP at min 1/T	Fitted lnP at max 1/T	1/T_1 (1/K)	ln(P_1)	1/T_2 (1/K)	ln(P_2)	1/T_3 (1/K)	ln(P_3)
3.5355	-1322.78	-0.035408	10.99759292	20.866	-4.25951	-4.70706	0.00335402	-4.97522	0.00319336	-3.99525	0.0035317	-4.46812
5.0355	-2574.64	4.69551	21.40555696	61.8256	-3.52623	-4.39733	0.00335402	-4.33506	0.00319336	-3.31869	0.0035317	-4.20967
6.5355	-3270.08	7.55624	27.18744512	79.8189	-2.88629	-3.99269	0.00335402	-3.73285	0.00319336	-2.71762	0.0035317	-3.84017
8.0355	-3574.79	8.90912	29.72080406	86.1444	-2.50646	-3.71596	0.00335402	-3.36084	0.00319336	-2.35939	0.0035317	-3.58297
9.5355	-3748.98	9.74213	31.16901972	89.7482	-2.2297	-3.49813	0.00335402	-3.07952	0.00319336	-2.09972	0.0035317	-3.3806
11.0355	-3867.9	10.3373	32.1577206	92.7976	-2.01431	-3.32297	0.00335402	-2.84621	0.00319336	-1.90376	0.0035317	-3.22302
12.5355	-3951.13	10.7681	32.84969482	94.0808	-1.84924	-3.18606	0.00335402	-2.67762	0.00319336	-1.74757	0.0035317	-3.09413
14.0355	-4047.55	11.2064	33.6513307	94.8701	-1.71885	-3.08829	0.00335402	-2.55298	0.00319336	-1.6223	0.0035317	-3.00099
15.5355	-4057.82	11.3268	33.73671548	95.7455	-1.63126	-3.00418	0.00335402	-2.45028	0.00319336	-1.54352	0.0035317	-2.92484
17.0355	-4094.78	11.5219	34.04400092	96.5477	-1.55418	-2.93961	0.00335402	-2.3633	0.00319336	-1.47475	0.0035317	-2.86778
18.5355	-4186.93	11.8861	34.81013602	97.2338	-1.48423	-2.90083	0.00335402	-2.29484	0.00319336	-1.41178	0.0035317	-2.83532
20.0355	-4343.36	12.4576	36.11069504	97.7303	-1.41225	-2.88178	0.00335402	-2.23934	0.00319336	-1.34435	0.0035317	-2.82038
21.5355	-4392.33	12.6558	36.51783162	97.9584	-1.37048	-2.85657	0.00335402	-2.20001	0.00319336	-1.30543	0.0035317	-2.79776
23.0355	-4423.76	12.792	36.77914064	97.9784	-1.33468	-2.83141	0.00335402	-2.16952	0.00319336	-1.26949	0.0035317	-2.77247
24.5355	-4479.14	13.0124	37.23956996	97.8326	-1.29109	-2.80656	0.00335402	-2.14093	0.00319336	-1.2227	0.0035317	-2.74472
26.0355	-4479.77	13.041	37.24480778	97.8628	-1.26447	-2.78015	0.00335402	-2.11351	0.00319336	-1.19656	0.0035317	-2.71875
27.5355	-4603.8	13.471	38.2759932	98.3215	-1.23059	-2.78824	0.00335402	-2.08774	0.00319336	-1.16889	0.0035317	-2.73245
29.0355	-4726.13	13.9005	39.29304482	98.551	-1.19173	-2.79076	0.00335402	-2.06296	0.00319336	-1.13294	0.0035317	-2.73761
30.5355	-4714.68	13.8852	39.19784952	98.4201	-1.17051	-2.76567	0.00335402	-2.04465	0.00319336	-1.10923	0.0035317	-2.71026
32.0355	-4735.3	13.9706	39.3692842	98.4246	-1.15088	-2.75302	0.00335402	-2.02867	0.00319336	-1.08942	0.0035317	-2.69745
33.5355	-4815.89	14.2483	40.03930946	98.6272	-1.13058	-2.75999	0.00335402	-2.01529	0.00319336	-1.0723	0.0035317	-2.70729
35.0355	-4867.59	14.4299	40.46914326	98.7579	-1.1141	-2.76099	0.00335402	-2.00275	0.00319336	-1.0581	0.0035317	-2.71036
36.5355	-4915.9	14.6031	40.8707926	98.7507	-1.0951	-2.75835	0.00335402	-1.9929	0.00319336	-1.03838	0.0035317	-2.70706
38.0355	-4935.13	14.6838	41.03067082	98.5964	-1.07578	-2.74553	0.00335402	-1.98367	0.00319336	-1.01538	0.0035317	-2.69091
39.5355	-4903.76	14.5931	40.76986064	98.4479	-1.06639	-2.72552	0.00335402	-1.97449	0.00319336	-1.00322	0.0035317	-2.66841
41.0355	-4909.7	14.6231	40.8192458	98.4255	-1.0553	-2.71644	0.00335402	-1.96539	0.00319336	-0.991598	0.0035317	-2.65884
42.5355	-4924.61	14.6821	40.94320754	98.4373	-1.04393	-2.71012	0.00335402	-1.95631	0.00319336	-0.980273	0.0035317	-2.65256
44.0355	-4932.72	14.7195	41.01063408	98.4165	-1.03249	-2.70142	0.00335402	-1.9472	0.00319336	-0.968304	0.0035317	-2.64339
45.5355	-4945.51	14.7763	41.11697014	98.548	-1.01652	-2.68978	0.00335402	-1.92832	0.00319336	-0.954939	0.0035317	-2.6341
47.0355	-4966.83	14.8619	41.29422462	98.6155	-0.998997	-2.67947	0.00335402	-1.91192	0.00319336	-0.938625	0.0035317	-2.62488
48.5355	-5006.37	15.0113	41.62296018	98.5959	-0.975868	-2.66972	0.00335402	-1.89689	0.00319336	-0.91458	0.0035317	-2.6143
50.0355	-5020.58	15.0776	41.74110212	98.6571	-0.954882	-2.65354	0.00335402	-1.8759	0.00319336	-0.894794	0.0035317	-2.59921
51.5355	-5025.53	15.115	41.78225642	98.7324	-0.93333	-2.63366	0.00335402	-1.85196	0.00319336	-0.874914	0.0035317	-2.58085
53.0355	-5020.67	15.1228	41.74185038	98.811	-0.909967	-2.60866	0.00335402	-1.82416	0.00319336	-0.853471	0.0035317	-2.55757
54.5355	-5039.88	15.2167	41.90156232	98.8183	-0.877498	-2.58269	0.00335402	-1.79486	0.00319336	-0.82096	0.0035317	-2.53157
56.0355	-5091.79	15.4313	42.33314206	98.9899	-0.828637	-2.55139	0.00335402	-1.74715	0.00319336	-0.775872	0.0035317	-2.50368
57.5355	-5126.7	15.6036	42.6233838	98.9718	-0.767739	-2.5023	0.00335402	-1.69346	0.00319336	-0.714135	0.0035317	-2.45383
59.0355	-5252.16	16.1064	43.66645824	99.1893	-0.66561	-2.44262	0.00335402	-1.60217	0.00319336	-0.616901	0.0035317	-2.39858
60.5355	-5290.77	16.3287	43.98746178	99.2289	-0.56662	-2.35669	0.00335402	-1.50773	0.00319336	-0.518775	0.0035317	-2.31343
62.0355	-5273.54	16.3746	43.84421156	99.3428	-0.465685	-2.24993	0.00335402	-1.39671	0.00319336	-0.421684	0.0035317	-2.21015
63.5355	-5226.94	16.3218	43.45677916	99.331	-0.369677	-2.13815	0.00335402	-1.29322	0.00319336	-0.325674	0.0035317	-2.09837
65.0355	-5087.15	15.9575	42.2945651	99.2196	-0.287593	-2.00878	0.00335402	-1.19302	0.00319336	-0.241311	0.0035317	-1.96693
66.5355	-4965.31	15.6497	41.28158734	99.3359	-0.206311	-1.88627	0.00335402	-1.08334	0.00319336	-0.164663	0.0035317	-1.84861
68.0355	-4905.15	15.5405	40.7814171	99.4523	-0.123386	-1.78299	0.00335402	-0.982546	0.00319336	-0.0860436	0.0035317	-1.74922
69.5355	-4862.71	15.4793	40.42857094	99.4767	-0.0490583	-1.6943	0.00335402	-0.89919	0.00319336	-0.0128777	0.0035317	-1.66159
71.0355	-4841.47	15.4811	40.25198158	99.5117	0.0205087	-1.61755	0.00335402	-0.823562	0.00319336	0.055298	0.0035317	-1.5861
72.5355	-4814.81	15.4616	40.03033034	99.4664	0.086227	-1.54281	0.00335402	-0.7562	0.00319336	0.122403	0.0035317	-1.5101
74.0355	-4786.45	15.434	39.7945453	99.3895	0.149175	-1.47027	0.00335402	-0.693091	0.00319336	0.187659	0.0035317	-1.43547
75.5355	-4786.39	15.4949	39.79404646	99.36	0.210286	-1.40914	0.00335402	-0.633729	0.00319336	0.249693	0.0035317	-1.37351
77.0355	-4791.59	15.5705	39.83727926	99.3746	0.269256	-1.35193	0.00335402	-0.574806	0.00319336	0.30825	0.0035317	-1.31667
78.5355	-4796.36	15.6419	39.87693704	99.4021	0.325407	-1.29739	0.00335402	-0.517835	0.00319336	0.363568	0.0035317	-1.26289
80.0355	-4783.2	15.6503	39.7675248	99.4211	0.375802	-1.24254	0.00335402	-0.463957	0.00319336	0.413244	0.0035317	-1.20869
81.5355	-4745.19	15.5741	39.45150966	99.4096	0.420954	-1.18453	0.00335402	-0.412837	0.00319336	0.458468	0.0035317	-1.15061
83.0355	-4733.01	15.5796	39.35024514	99.4429	0.465395	-1.13597	0.00335402	-0.364203	0.00319336	0.501735	0.0035317	-1.10311
84.5355	-4744.23	15.6625	39.44352822	99.5541	0.512477	-1.09268	0.00335402	-0.311744	0.00319336	0.545047	0.0035317	-1.06323
86.0355	-4778.44	15.825	39.72795016	99.6537	0.565719	-1.05101	0.00335402	-0.257005	0.00319336	0.594617	0.0035317	-1.02488
87.5355	-4810.97	15.9795	39.99840458	99.7339	0.616355	-1.01138	0.00335402	-0.205107	0.00319336	0.641846	0.0035317	-0.988335
89.0355	-4850.62	16.1553	40.32805468	99.8159	0.665572	-0.975581	0.00335402	-0.154418	0.00319336	0.686944	0.0035317	-0.956256
90.5355	-4907.44	16.3928	40.80045616	99.9104	0.721572	-0.938806	0.00335402	-0.095557	0.00319336	0.736648	0.0035317	-0.925175
92.0355	-4966.55	16.6376	41.2918967	99.972	0.777639	-0.90274	0.00335402	-0.0365158	0.00319336	0.786165	0.0035317	-0.895031
93.5355	-5005.59	16.8179	41.61647526	99.9967	0.83324	-0.860347	0.00335402	0.0234583	0.00319336	0.836176	0.0035317	-0.857692
