# Supplementary material for: Sorting polymerization in a bichannel metal-organic framework
Source: Nat Commun. 2025 Aug 5;16:6984. doi: 10.1038/s41467-025-62322-8 (PMC12325995; doi:10.1038/s41467-025-62322-8)
Supplement: Supplementary file 3 — Source data [file 41467_2025_62322_MOESM3_ESM.zip › SOURCE_DATA/SF27/PSxPVAm_vs_PSPVAm-mixture_1H-T1andT1rho.xlsx]

## Sheet: (a) 1H T1rho PS PVAm mixture
PS peak:	139.145 to 114.98 ppm				* Representative peaks for each polymer were chosen as the ones with the least overlap with peaks from the other species
Point	Tau	Tau (ms)	Expt Integral
1	100.000u	0.1	0.792
2	235.355u	0.235355	0.7099
3	553.918u	0.553918	0.6132
4	1.304m	1.304	0.4965
5	3.068m	3.068	0.3258
6	7.221m	7.221	0.1425
7	16.996m	16.996	0.02519
8	40.000m	40	0.002862	*Excluded from fit as outlier
============================================================
PNVF peak:	29.523 to 15.778 ppm
Point	Tau	Tau (ms)	Expt Integral
1	100.000u	0.1	0.196
2	235.355u	0.235355	0.1949
3	553.918u	0.553918	0.1692
4	1.304m	1.304	0.138
5	3.068m	3.068	0.09626
6	7.221m	7.221	0.0395
7	16.996m	16.996	0.01314
8	40.000m	40	0.0002114
============================================================
Fitted parameters for equation I0*exp(-tau/T1rho), by linear fit of ln(I)=ln(I0)-tau/t1rho:
	ln(I0)	1/T1rho (1/ms)	R-square (%)
30to16	-1.7173	0.1678	99.51
139to115	-0.3772	0.1992	99.14
	I0	T1rho (ms)
30to16	0.17955	5.95948
139to115	0.685779	5.02008
Generating fit plots with and without I0 component (i.e. non-normalized and normalized)
Tau (ms)	0	1	2	3	4	5	6	7	8	9	10	11	12	13	14	15	16	17	18	19	20	21	22	23	24	25	26	27	28	29	30	31	32	33	34	35	36	37	38	39	40
Int 30to16	0.17955	0.151814	0.128362	0.108533	0.0917672	0.0775913	0.0656052	0.0554707	0.0469018	0.0396565	0.0335305	0.0283508	0.0239713	0.0202682	0.0171373	0.0144899	0.0122516	0.010359	0.00875877	0.00740574	0.00626172	0.00529443	0.00447656	0.00378504	0.00320033	0.00270596	0.00228795	0.00193451	0.00163567	0.001383	0.00116936	0.000988719	0.000835985	0.000706844	0.000597653	0.000505329	0.000427268	0.000361265	0.000305457	0.000258271	0.000218374
Int 30to16 / I0	1	0.845523	0.714909	0.604472	0.511095	0.432142	0.365386	0.308943	0.261218	0.220866	0.186747	0.157899	0.133507	0.112883	0.0954455	0.0807013	0.0682348	0.0576941	0.0487817	0.041246	0.0348745	0.0294872	0.0249321	0.0210806	0.0178242	0.0150707	0.0127427	0.0107742	0.00910984	0.00770258	0.00651271	0.00550664	0.00465599	0.00393675	0.00332861	0.00281442	0.00237965	0.00201205	0.00170124	0.00143843	0.00121623
Int 139to115	0.685779	0.561918	0.460427	0.377268	0.309128	0.253295	0.207546	0.170061	0.139345	0.114178	0.0935555	0.0766581	0.0628126	0.0514677	0.0421719	0.0345551	0.028314	0.0232001	0.0190098	0.0155764	0.0127631	0.0104579	0.00856904	0.00702135	0.00575319	0.00471409	0.00386266	0.00316501	0.00259336	0.00212496	0.00174117	0.00142669	0.00116901	0.000957869	0.000784864	0.000643107	0.000526953	0.000431778	0.000353792	0.000289893	0.000237534
Int 139to115 / I0	1	0.819386	0.671393	0.55013	0.450769	0.369354	0.302643	0.247982	0.203193	0.166493	0.136422	0.111783	0.091593	0.0750501	0.061495	0.0503881	0.0412873	0.0338302	0.02772	0.0227134	0.018611	0.0152496	0.0124953	0.0102385	0.00838928	0.00687406	0.00563251	0.0046152	0.00378163	0.00309862	0.00253896	0.00208039	0.00170464	0.00139676	0.00114449	0.000937775	0.0007684	0.000629616	0.000515899	0.00042272	0.000346371
Expt data normalization
Tau (ms)	0.1	0.235355	0.553918	1.304	3.068	7.221	16.996	40
Int 30to16	0.196	0.1949	0.1692	0.138	0.09626	0.0395	0.01314	0.0002114
Int 30to16 / I0	1.09162	1.08549	0.942354	0.768587	0.536117	0.219994	0.0731828	0.00117739
Int 139to115	0.792	0.7099	0.6132	0.4965	0.3258	0.1425	0.02519
Int 139to115 / I0	1.15489	1.03517	0.894166	0.723994	0.47508	0.207793	0.036732

## Sheet: (b) 1H T1rho PSxPVAm
PS peak:	135.488 to 114.698 ppm				* Representative peaks for each polymer were chosen as the ones with the least overlap with peaks from the other species
Point	Tau	Tau (ms)	Expt Integral
1	100.000u	0.1	1
2	235.355u	0.235355	0.9793
3	553.918u	0.553918	0.9249
4	1.304m	1.304	0.825
5	3.068m	3.068	0.6619
6	7.221m	7.221	0.4102
7	16.996m	16.996	0.1463
8	40.000m	40	0.02096
============================================================
PNVF peak:	26.159 to 16.034 ppm
Point	Tau	Tau (ms)	Expt Integral
1	100.000u	0.1	0.1221
2	235.355u	0.235355	0.1217
3	553.918u	0.553918	0.1066
4	1.304m	1.304	0.09927
5	3.068m	3.068	0.07495
6	7.221m	7.221	0.04957
7	16.996m	16.996	0.01859
8	40.000m	40	0.001051
============================================================
Fitted parameters for equation I0*exp(-tau/T1rho), by linear fit of ln(I)=ln(I0)-tau/t1rho:
	ln(I0)	1/T1rho (1/ms)	R-square (%)
26to16	-2.1322	0.117	99.79
135to115	-0.0256	0.1133	99.75
	I0	T1rho (ms)
26to16	0.118576	8.54701
135to115	0.974725	8.82613
Generating fit plots with and without I0 component (i.e. non-normalized and normalized)
Tau (ms)	0	1	2	3	4	5	6	7	8	9	10	11	12	13	14	15	16	17	18	19	20	21	22	23	24	25	26	27	28	29	30	31	32	33	34	35	36	37	38	39	40
Int 26to16	0.118576	0.105484	0.0938366	0.0834757	0.0742587	0.0660595	0.0587655	0.0522769	0.0465048	0.04137	0.0368021	0.0327386	0.0291238	0.0259081	0.0230475	0.0205027	0.0182389	0.016225	0.0144335	0.0128399	0.0114222	0.010161	0.00903906	0.00804101	0.00715317	0.00636335	0.00566074	0.00503571	0.0044797	0.00398507	0.00354506	0.00315363	0.00280543	0.00249567	0.00222011	0.00197497	0.00175691	0.00156292	0.00139035	0.00123683	0.00110027
Int 26to16 / I0	1	0.889585	0.791362	0.703984	0.626254	0.557106	0.495593	0.440872	0.392193	0.34889	0.310367	0.276098	0.245613	0.218493	0.194368	0.172907	0.153816	0.136832	0.121724	0.108284	0.0963276	0.0856916	0.07623	0.0678131	0.0603255	0.0536647	0.0477393	0.0424682	0.0377791	0.0336077	0.0298969	0.0265959	0.0236593	0.0210469	0.018723	0.0166557	0.0148167	0.0131807	0.0117254	0.0104307	0.00927901
Int 135to115	0.974725	0.870315	0.777089	0.69385	0.619526	0.553164	0.493911	0.441005	0.393765	0.351586	0.313925	0.280299	0.250274	0.223465	0.199528	0.178155	0.159072	0.142032	0.126818	0.113234	0.101105	0.0902745	0.0806046	0.0719704	0.0642612	0.0573777	0.0512315	0.0457438	0.0408438	0.0364687	0.0325623	0.0290743	0.02596	0.0231792	0.0206963	0.0184794	0.0164999	0.0147325	0.0131544	0.0117453	0.0104872
Int 135to115 / I0	1	0.892883	0.79724	0.711842	0.635591	0.567508	0.506718	0.45244	0.403976	0.360703	0.322066	0.287567	0.256763	0.22926	0.204702	0.182775	0.163197	0.145715	0.130107	0.11617	0.103726	0.0926154	0.0826947	0.0738367	0.0659275	0.0588655	0.05256	0.0469299	0.0419029	0.0374144	0.0334067	0.0298282	0.0266331	0.0237802	0.021233	0.0189586	0.0169278	0.0151145	0.0134955	0.0120499	0.0107591
Expt data normalization
Tau (ms)	0.1	0.235355	0.553918	1.304	3.068	7.221	16.996	40
Int 26to16	0.1221	0.1217	0.1066	0.09927	0.07495	0.04957	0.01859	0.001051
Int 26to16 / I0	1.02972	1.02634	0.899	0.837184	0.632083	0.418044	0.156777	0.0088635
Int 135to115	1	0.9793	0.9249	0.825	0.6619	0.4102	0.1463	0.02096
Int 135to115 / I0	1.02593	1.00469	0.948883	0.846393	0.679063	0.420837	0.150094	0.0215035

## Sheet: (c) 1H T1 PS PVAm mixture
PS peak:	139.145 to 114.98 ppm				* Representative peaks for each polymer were chosen as the ones with the least overlap with peaks from the other species
Point	Tau	Tau (s)	Expt Integral
1	100.000m	0.1	0.01084
2	220.000m	0.22	0.0302
3	450.000m	0.45	0.05791
4	1.000s	1	0.1234
5	2.200s	2.2	0.2523
6	4.500s	4.5	0.4502
7	10.000s	10	0.7518
8	22.000s	22	1
============================================================
PNVF peak:	29.523 to 15.778 ppm
Point	Tau	Tau (s)	Expt Integral
1	100.000m	0.1	0.008807
2	220.000m	0.22	0.02027
3	450.000m	0.45	0.03511
4	1.000s	1	0.05994
5	2.200s	2.2	0.08968
6	4.500s	4.5	0.1136
7	10.000s	10	0.1305
8	22.000s	22	0.142
============================================================
Fitted parameters for equation I = I_max*(1-exp(-Tau/T1))
	I_max	T1 (s)	R-square (%)
30to16	0.1337	1.838	99.998
139to115	1.0751	8.2907	98.528
Generating fit plots
Tau (s)	0	1	2	3	4	5	6	7	8	9	10	11	12	13	14	15	16	17	18	19	20	21	22	23	24
Int 30to16 fit	0	0.056103	0.0886641	0.107562	0.11853	0.124896	0.12859	0.130734	0.131979	0.132701	0.13312	0.133364	0.133505	0.133587	0.133634	0.133662	0.133678	0.133687	0.133693	0.133696	0.133697	0.133699	0.133699	0.1337	0.1337
I/I0 fit 30to16	0	0.419619	0.663157	0.804503	0.886537	0.934148	0.961781	0.977818	0.987126	0.992528	0.995664	0.997483	0.998539	0.999152	0.999508	0.999714	0.999834	0.999904	0.999944	0.999968	0.999981	0.999989	0.999994	0.999996	0.999998
Int 139to115 fit	0	0.12216	0.230439	0.326415	0.411486	0.48689	0.553727	0.612969	0.665479	0.712023	0.753278	0.789846	0.822258	0.850988	0.876453	0.899025	0.919031	0.936765	0.952484	0.966416	0.978765	0.989712	0.999414	1.00801	1.01564
I/I0 fit 139to115	0	0.113627	0.214342	0.303614	0.382742	0.452879	0.515047	0.57015	0.618993	0.662285	0.700659	0.734672	0.76482	0.791543	0.815229	0.836224	0.854833	0.871328	0.885949	0.898908	0.910395	0.920576	0.929601	0.9376	0.94469
Expt data normalization
Tau (s)	0.1	0.22	0.45	1	2.2	4.5	10	22
Int 30to16	0.008807	0.02027	0.03511	0.05994	0.08968	0.1136	0.1305	0.142
I/I0 30to16	0.0658714	0.151608	0.262603	0.448317	0.670755	0.849663	0.976066	1.06208
Int 139to115	0.01084	0.0302	0.05791	0.1234	0.2523	0.4502	0.7518	1
I/I0 139to115	0.0100828	0.0280904	0.0538648	0.11478	0.234676	0.418752	0.699284	0.930146

## Sheet: (d) 1H T1 PSxPVAm
PS peak:	135.145 to 118.025 ppm				* Representative peaks for each polymer were chosen as the ones with the least overlap with peaks from the other species
Point	Tau	Tau (s)	Expt Integral
1	100.000m	0.1	0.057
2	220.000m	0.22	0.1091
3	450.000m	0.45	0.2005
4	1.000s	1	0.37
5	2.200s	2.2	0.6117
6	4.500s	4.5	0.8513
7	10.000s	10	0.9681
8	22.000s	22	1
============================================================
PNVF peak:	26.208 to 16.278 ppm
Point	Tau	Tau (s)	Expt Integral
1	100.000m	0.1	0.007143
2	220.000m	0.22	0.01153
3	450.000m	0.45	0.02649
4	1.000s	1	0.05048
5	2.200s	2.2	0.07955
6	4.500s	4.5	0.1059
7	10.000s	10	0.119
8	22.000s	22	0.1203
============================================================
Fitted parameters for equation I = I_max*(1-exp(-Tau/T1))
	I_max	T1 (s)	R-square (%)
26to16	0.1191	1.9254	99.89
135to115	0.9855	2.188	99.88
Generating fit plots
Tau (s)	0	1	2	3	4	5	6	7	8	9	10	11	12	13	14	15	16	17	18	19	20	21	22	23	24
Int 26to16 fit	0	0.0482482	0.0769507	0.0940256	0.104183	0.110226	0.113821	0.11596	0.117232	0.117989	0.118439	0.118707	0.118866	0.118961	0.119017	0.119051	0.119071	0.119083	0.11909	0.119094	0.119096	0.119098	0.119099	0.119099	0.1191
I/I0 fit 26to16	0	0.405106	0.646102	0.789468	0.874756	0.925493	0.955676	0.973632	0.984314	0.990668	0.994449	0.996698	0.998035	0.998831	0.999305	0.999586	0.999754	0.999854	0.999913	0.999948	0.999969	0.999982	0.999989	0.999994	0.999996
Int 135to115 fit	0	0.361525	0.590426	0.735357	0.82712	0.885221	0.922008	0.945299	0.960047	0.969384	0.975296	0.979039	0.981409	0.98291	0.98386	0.984462	0.984843	0.985084	0.985236	0.985333	0.985394	0.985433	0.985458	0.985473	0.985483
I/I0 fit 135to115	0	0.366844	0.599113	0.746176	0.83929	0.898245	0.935574	0.959208	0.974172	0.983647	0.989646	0.993444	0.995849	0.997372	0.998336	0.998946	0.999333	0.999578	0.999733	0.999831	0.999893	0.999932	0.999957	0.999973	0.999983
Expt data normalization
Tau (s)	0.1	0.22	0.45	1	2.2	4.5	10	22
Int 26to16	0.007143	0.01153	0.02649	0.05048	0.07955	0.1059	0.119	0.1203
I/I0 26to16	0.0599748	0.0968094	0.222418	0.423846	0.667926	0.889169	0.99916	1.01008
Int 135to115	0.057	0.1091	0.2005	0.37	0.6117	0.8513	0.9681	1
I/I0 135to115	0.0578387	0.110705	0.20345	0.375444	0.6207	0.863825	0.982344	1.01471
