# Supplementary material for: Sorting polymerization in a bichannel metal-organic framework
Source: Nat Commun. 2025 Aug 5;16:6984. doi: 10.1038/s41467-025-62322-8 (PMC12325995; doi:10.1038/s41467-025-62322-8)
Supplement: Supplementary file 3 — Source data [file 41467_2025_62322_MOESM3_ESM.zip › SOURCE_DATA/SF20/1_Rietveldplots_Calculated(MEM).csv]

X	Y
3	1257.38532490933
3.02	1262.40510101462
3.04	1269.55765894029
3.06	1271.3951402163
3.08	1272.72431675565
3.1	1273.54507618091
3.12	1273.9600229726
3.14	1274.11984748687
3.16	1274.20670469458
3.18	1274.3572424776
3.2	1274.70139984616
3.22	1275.31496003169
3.24	1276.24147792166
3.26	1277.45893847059
3.28	1278.95009475944
3.3	1280.67254322287
3.32	1282.58941215126
3.34	1284.63575726976
3.36	1286.78399360003
3.38	1289.00468395619
3.4	1291.2868893876
3.42	1293.59667979738
3.44	1295.93538172899
3.46	1298.29826420611
3.48	1300.6826989086
3.5	1303.08789734039
3.52	1305.52359666948
3.54	1307.97049778123
3.56	1310.43956439305
3.58	1312.93202305434
3.6	1315.44927553587
3.62	1317.99316166174
3.64	1320.56569647741
3.66	1323.17915786037
3.68	1325.81643696279
3.7	1328.49042493685
3.72	1331.20497665215
3.74	1333.96412219958
3.76	1336.77303060882
3.78	1339.63748418423
3.8	1342.56457939025
3.82	1345.5630772941
3.84	1348.64454250452
3.86	1351.82492016384
3.88	1355.13909170296
3.9	1358.60849696982
3.92	1362.3144510516
3.94	1366.37741862255
3.96	1370.98970510812
3.98	1376.4326283767
4	1383.07800812108
4.02	1391.36004283261
4.04	1401.70881330107
4.06	1409.03961795229
4.08	1418.88695155146
4.1	1431.14436713187
4.12	1445.53676718283
4.14	1461.71992937333
4.16	1479.36531368266
4.18	1498.21008809425
4.2	1518.07114630323
4.22	1538.83985107608
4.24	1560.46275990277
4.26	1582.92848339592
4.28	1606.24140208912
4.3	1630.42517086389
4.32	1655.50694902858
4.34	1681.52178085208
4.36	1708.50821503016
4.38	1736.51180911234
4.4	1765.5789967549
4.42	1795.76146825441
4.44	1827.11617054781
4.46	1859.70618331906
4.48	1893.59809067904
4.5	1928.86460948566
4.52	1965.58458934388
4.54	2003.84651703263
4.56	2043.73325986441
4.58	2085.36819843241
4.6	2128.8561027172
4.62	2174.31524712624
4.64	2221.89456980224
4.66	2271.72548675348
4.68	2323.98321932435
4.7	2378.85174992644
4.72	2436.52258310578
4.74	2497.24350661006
4.76	2561.24983032142
4.78	2628.83066945807
4.8	2700.29266137267
4.82	2776.01253195564
4.84	2856.37452923182
4.86	2938.73051189826
4.88	3026.73738292085
4.9	3121.02593913937
4.92	3222.30582699853
4.94	3331.40810895135
4.96	3449.34278559356
4.98	3577.28260099971
5	3716.63808699203
5.02	3869.15269594707
5.04	4036.96288933345
5.06	4222.78707585459
5.08	4430.1109213308
5.1	4663.56779138808
5.12	4929.44184908792
5.14	5236.24761283426
5.16	5595.36570894439
5.18	6020.83012817015
5.2	6527.03778181768
5.22	7122.45062188761
5.24	7798.09607661506
5.26	8512.61562552536
5.28	9179.73780078164
5.3	9667.5985407401
5.32	9817.39721885729
5.34	9487.24711259105
5.36	8628.84721943102
5.38	7361.17531007486
5.4	5933.98188879774
5.42	4591.20011124153
5.44	3482.436439101
5.46	2657.85426540576
5.48	2096.42074562891
5.5	1740.17017233113
5.52	1523.7285858186
5.54	1392.59776745641
5.56	1309.363827473
5.58	1251.86201801809
5.6	1208.35075680497
5.62	1173.03096954821
5.64	1143.06694657561
5.66	1116.96555424653
5.68	1093.84304866514
5.7	1073.0955445135
5.72	1056.73248400379
5.74	1041.96306162119
5.76	1028.52181702896
5.78	1016.19410408026
5.8	1004.81095807102
5.82	994.228150597685
5.84	NaN
5.86	NaN
5.88	NaN
5.9	NaN
5.92	NaN
5.94	NaN
5.96	NaN
5.98	NaN
6	NaN
6.02	NaN
6.04	NaN
6.06	NaN
6.08	NaN
6.1	NaN
6.12	NaN
6.14	NaN
6.16	NaN
6.18	NaN
6.2	NaN
6.22	NaN
6.24	NaN
6.26	NaN
6.28	NaN
6.3	NaN
6.32	NaN
6.34	NaN
6.36	NaN
6.38	NaN
6.4	NaN
6.42	NaN
6.44	NaN
6.46	NaN
6.48	NaN
6.5	NaN
6.52	NaN
6.54	NaN
6.56	NaN
6.58	NaN
6.6	NaN
6.62	NaN
6.64	NaN
6.66	NaN
6.68	NaN
6.7	NaN
6.72	NaN
6.74	NaN
6.76	NaN
6.78	NaN
6.8	NaN
6.82	NaN
6.84	NaN
6.86	NaN
6.88	NaN
6.9	NaN
6.92	NaN
6.94	NaN
6.96	NaN
6.98	NaN
7	NaN
7.02	NaN
7.04	NaN
7.06	NaN
7.08	NaN
7.1	NaN
7.12	NaN
7.14	NaN
7.16	NaN
7.18	NaN
7.2	659.498328632427
7.22	656.069825073045
7.24	652.64920647416
7.26	649.2353852251
7.28	645.830448936537
7.3	642.433485219143
7.32	639.043669294262
7.34	635.662263993912
7.36	632.290532150108
7.38	628.92682420554
7.4	625.572315381551
7.42	622.227180899487
7.44	618.891683591363
7.46	615.565648235836
7.48	612.249337664922
7.5	608.942664267948
7.52	605.64580326626
7.54	602.357754659856
7.56	599.080868891427
7.58	595.814408792988
7.6	592.557637196556
7.62	589.312992155492
7.64	586.078911723156
7.66	588.870921563583
7.68	591.675372119461
7.7	591.302972091109
7.72	592.614850952976
7.74	595.534509542781
7.76	598.467835397448
7.78	601.414704623699
7.8	604.378168549599
7.82	607.357453724559
7.84	610.35578669799
7.86	613.372832072663
7.88	616.41125445135
7.9	619.473068879512
7.92	622.560816066642
7.94	625.677474775593
7.96	628.826724654599
7.98	632.013121458613
8	635.241834217294
8.02	638.517681517613
8.04	641.843080175784
8.06	645.218891253069
8.08	648.636317399644
8.1	652.07718692376
8.12	655.517530783843
8.14	658.929087015381
8.16	662.285762683524
8.18	665.584615308022
8.2	668.853242250615
8.22	672.145348853355
8.24	675.517093557114
8.26	679.010879927231
8.28	682.651589394609
8.3	686.452013117387
8.32	690.418984727995
8.34	694.561141400374
8.36	698.900107925095
8.38	703.473082555231
8.4	708.344598073581
8.42	713.620524454752
8.44	719.459298076669
8.46	726.083640313495
8.48	733.797771701675
8.5	742.990596015053
8.52	754.127150701608
8.54	767.730296252959
8.56	784.338312639033
8.58	804.455048835588
8.6	828.482725438641
8.62	856.68067003787
8.64	889.146882692849
8.66	924.079434174203
8.68	961.360926181202
8.7	1002.6005444644
8.72	1047.68464293652
8.74	1096.54901802029
8.76	1149.22883787787
8.78	1205.85213798394
8.8	1266.65959990046
8.82	1331.99565746241
8.84	1402.33165608615
8.86	1478.24845452831
8.88	1560.50388510332
8.9	1650.01685986914
8.92	1747.99402556839
8.94	1855.94128576269
8.96	1975.84640271073
8.98	2110.30465230929
9	2262.64324010154
9.02	2437.008150882
9.04	2638.22473268826
9.06	2871.24398849897
9.08	3140.08724816759
9.1	3446.01710537362
9.12	3785.19421267523
9.14	4146.12504988125
9.16	4507.77329459922
9.18	4839.10048567273
9.2	5100.85604196129
9.22	5250.18958369747
9.24	5248.23601669843
9.26	5071.28989306993
9.28	4723.07266637999
9.3	4239.64688930142
9.32	3679.8148450072
9.34	3106.02642063334
9.36	2569.37716020022
9.38	2103.18340234115
9.4	1723.26863445338
9.42	1430.81560061147
9.44	1217.00278223274
9.46	1067.50495830764
9.48	966.618668059815
9.5	900.017186052823
9.52	856.224266443405
9.54	826.236877666094
9.56	804.488113716752
9.58	788.173963656545
9.6	775.245966076427
9.62	764.536146822845
9.64	755.390301961108
9.66	747.427953387359
9.68	740.419808927023
9.7	734.212302117212
9.72	728.698408999118
9.74	723.799718021132
9.76	719.456478704822
9.78	715.626761820814
9.8	712.27874345796
9.82	709.402194404759
9.84	707.000319973475
9.86	705.099140533749
9.88	703.754026030403
9.9	703.057457050664
9.92	703.155991203642
9.94	704.256404721163
9.96	706.648586272038
9.98	710.710678562893
10	716.920984535812
10.02	725.859486840684
10.04	738.196531013028
10.06	754.667675019395
10.08	776.054901628818
10.1	803.126060863281
10.12	836.602560234728
10.14	877.100178875367
10.16	925.120925936838
10.18	981.031766242335
10.2	1045.11417783614
10.22	1117.61497502726
10.24	1198.80337036588
10.26	1289.06109859619
10.28	1388.93772641936
10.3	1499.25479415396
10.32	1621.13559451073
10.34	1756.20180103188
10.36	1906.48598131218
10.38	2074.65149978618
10.4	2263.84357958543
10.42	2477.69706360576
10.44	2718.54149395294
10.46	2991.24792577511
10.48	3297.8344045326
10.5	3638.3437355615
10.52	4009.11379276434
10.54	4401.79527908153
10.56	4802.20302668576
10.58	5190.162297772
10.6	5539.94859898567
10.62	5822.04789486645
10.64	6005.81197228278
10.66	6063.59190309194
10.68	5975.82422419422
10.7	5736.70134802353
10.72	5358.37287481241
10.74	4870.44345069338
10.76	4313.75617104077
10.78	3731.88182313394
10.8	3163.53456301302
10.82	2638.65971843208
10.84	2176.84603569247
10.86	1787.98675968428
10.88	1473.52546649863
10.9	1228.6797373273
10.92	1044.51654024739
10.94	910.253001512471
10.96	814.864822454514
10.98	748.333846602029
11	702.244192784582
11.02	669.987387998989
11.04	646.630075294311
11.06	628.651057862011
11.08	613.620263442135
11.1	599.925531773135
11.12	586.555835697954
11.14	572.961732408693
11.16	558.960363387032
11.18	544.63646319844
11.2	530.238093938487
11.22	516.079901813609
11.24	502.455134789082
11.26	489.596172650154
11.28	477.657823454585
11.3	466.755382846973
11.32	456.795457850765
11.34	447.764819254462
11.36	439.566043990589
11.38	435.057594819676
11.4	431.140167243347
11.42	427.699465617001
11.44	424.633701385017
11.46	421.861082462176
11.48	419.317565447108
11.5	416.954526416748
11.52	414.736395438189
11.54	412.637414973806
11.56	410.639011561095
11.58	408.727693156539
11.6	406.893296922166
11.62	405.126587454788
11.64	403.42334439668
11.66	401.776135886168
11.68	400.18214333628
11.7	398.635424266767
11.72	397.133211418727
11.74	395.673438418631
11.76	394.251126503627
11.78	392.864559742875
11.8	391.511372648227
11.82	390.189462563551
11.84	388.895814443385
11.86	387.630588463615
11.88	386.39120763214
11.9	385.175182567533
11.92	383.983023888368
11.94	382.811592655906
11.96	381.661749931407
11.98	380.530531997479
12	379.417799915383
12.02	378.323940410414
12.04	377.245989765176
12.06	376.184509926311
12.08	375.138712397767
12.1	374.107983904839
12.12	373.09062356215
12.14	372.087930484323
12.16	371.097940953963
12.18	370.118691253677
12.2	369.15086722338
12.22	368.190891870975
12.24	367.239188204362
12.26	366.338963330389
12.28	365.395809227044
12.3	364.549413588401
12.32	363.979325858583
12.34	363.409624854059
12.36	362.838047742814
12.38	362.265769746191
12.4	360.650347758424
12.42	360.093138797417
12.44	359.028777938313
12.46	358.486515357981
12.48	357.950148975889
12.5	357.4603914714
12.52	356.939759966032
12.54	356.427609173732
12.56	355.92400042197
12.58	355.427714684066
12.6	354.940401517332
12.62	354.459579063069
12.64	353.986791745784
12.66	353.519627795315
12.68	353.058780574312
12.7	352.605136188899
12.72	352.15678224975
12.74	351.715051677418
12.76	351.280592790878
12.78	350.854386829658
12.8	350.437818042378
12.82	350.031717492088
12.84	349.643692261808
12.86	349.269071464372
12.88	348.932279716851
12.9	348.602051247013
12.92	348.29966421046
12.94	348.031375247523
12.96	347.804054273238
12.98	347.622105627743
13	347.493459315207
13.02	347.425579764901
13.04	347.426404503725
13.06	347.504352917277
13.08	347.668352533053
13.1	347.926655038035
13.12	348.290774951224
13.14	348.767963959602
13.16	349.368369855684
13.18	350.095862554505
13.2	350.954982765559
13.22	351.940401283303
13.24	353.241517216402
13.26	354.63944294227
13.28	356.102901450935
13.3	357.588226345041
13.32	359.042748565142
13.34	360.400899045836
13.36	361.589136150551
13.38	362.532589037171
13.4	363.15840190904
13.42	363.399655258069
13.44	363.209426046568
13.46	362.565023110442
13.48	361.475820791615
13.5	359.985361594164
13.52	358.167501314744
13.54	356.116246204614
13.56	353.933575086201
13.58	351.718488019078
13.6	349.566269131981
13.62	347.532536156288
13.64	345.678193554632
13.66	344.039898870593
13.68	342.638189284069
13.7	341.47588338203
13.72	340.548321515054
13.74	339.841591108396
13.76	339.3373464873
13.78	339.015410913961
13.8	338.855826677255
13.82	338.840405801636
13.84	338.952255711167
13.86	339.179717902056
13.88	339.509824756481
13.9	339.930169364923
13.92	340.429626410351
13.94	340.995178185215
13.96	341.607828219111
13.98	342.247549950714
14	342.888936285087
14.02	343.50263764705
14.04	344.055887645202
14.06	344.513642010668
14.08	344.841206917263
14.1	345.006166416275
14.12	344.980361199327
14.14	344.74783107862
14.16	344.300793749789
14.18	343.663659837365
14.2	342.844295726788
14.22	341.877658076263
14.24	340.806150451128
14.26	339.673804736888
14.28	338.525637773588
14.3	337.397760203629
14.32	336.323186204967
14.34	335.32336039348
14.36	334.415640920001
14.38	333.606263187717
14.4	332.898023215408
14.42	332.287381531916
14.44	331.767092734653
14.46	331.329061597507
14.48	330.958963775577
14.5	330.647064484844
14.52	329.409410742633
14.54	329.193577792293
14.56	328.52807306754
14.58	328.370343514994
14.6	328.22956538918
14.62	328.102769926648
14.64	327.986934559206
14.66	327.881000436058
14.68	327.800542258046
14.7	327.70774849739
14.72	327.619938545644
14.74	327.538840809725
14.76	327.463350156826
14.78	327.393484109081
14.8	327.3283740825
14.82	327.270230342694
14.84	327.217342004883
14.86	327.172015706418
14.88	327.132645695325
14.9	327.100634980696
14.92	327.076526748699
14.94	327.060820380164
14.96	327.054172955134
14.98	327.057241553649
15	327.070797149626
15.02	327.095654522314
15.04	327.13277738911
15.06	327.182155750607
15.08	327.246981111948
15.1	327.773506305745
15.12	328.317185669157
15.14	328.869862648603
15.16	329.454142035844
15.18	330.056170106933
15.2	330.688327488188
15.22	331.348825683559
15.24	332.044290536538
15.26	332.779793466707
15.28	333.563482266579
15.3	334.405308270179
15.32	335.321902459761
15.34	336.331327679258
15.36	337.460867130325
15.38	338.746915524527
15.4	340.233030411401
15.42	341.979611826692
15.44	344.061654505793
15.46	346.574216028029
15.48	349.63381858741
15.5	353.383705632965
15.52	357.993980807479
15.54	363.669375206394
15.56	370.643035873866
15.58	379.187504565613
15.6	389.603300932702
15.62	402.224907476088
15.64	417.405673082169
15.66	435.519205939763
15.68	456.932156711978
15.7	481.996720301013
15.72	511.016905739362
15.74	544.221376881437
15.76	581.728408134693
15.78	623.522229578135
15.8	669.389823385069
15.82	718.924047716372
15.84	771.461441997021
15.86	826.087598595925
15.88	881.623030078867
15.9	936.643310809341
15.92	989.525015031691
15.94	1038.47562839294
15.96	1081.63079578892
15.98	1117.13842760955
16	1143.32603612276
16.02	1158.67445227281
16.04	1161.60679050345
16.06	1152.22019211766
16.08	1130.68637403293
16.1	1097.85778808964
16.12	1055.20792190074
16.14	1004.67059078798
16.16	948.456088117397
16.18	888.838663045733
16.2	828.001821310483
16.22	767.865741059462
16.24	710.078502929818
16.26	655.932488229608
16.28	606.358750617643
16.3	561.936520530365
16.32	522.939143265004
16.34	489.363990501393
16.36	460.991035559062
16.38	437.439419800546
16.4	418.219275675033
16.42	402.788870113775
16.44	390.596328447196
16.46	381.10776628444
16.48	373.834651471922
16.5	368.344727998524
16.52	364.27164431576
16.54	361.311741833823
16.56	359.219885891932
16.58	357.804471950008
16.6	356.918489300119
16.62	356.447956457749
16.64	356.308380452301
16.66	356.443675408115
16.68	356.794667838857
16.7	357.327854185146
16.72	358.014008765076
16.74	358.82784837699
16.76	359.743893360742
16.78	360.74018972022
16.8	361.794221512669
16.82	362.882071024583
16.84	363.979032046405
16.86	365.05890898715
16.88	366.093929263735
16.9	367.054882239714
16.92	367.915732499988
16.94	368.646218080045
16.96	372.199034541083
16.98	375.574388062873
17	378.754683945766
17.02	381.730795634393
17.04	384.497079763128
17.06	387.053850492054
17.08	389.408766232258
17.1	391.572427875075
17.12	393.558152242676
17.14	395.380745538662
17.16	397.056065294699
17.18	398.601195591864
17.2	400.034622281989
17.22	401.377371926398
17.24	402.65315073465
17.26	403.892344564532
17.28	405.124931311395
17.3	406.386378252013
17.32	407.709379212574
17.34	409.128226248509
17.36	410.673670705757
17.38	412.372784282024
17.4	414.247644866701
17.42	416.315511762209
17.44	418.588650462655
17.46	421.07389460047
17.48	423.771996389097
17.5	426.682239897698
17.52	429.796441051154
17.54	433.102823736787
17.56	436.587669361667
17.58	440.236470836818
17.6	444.025413104865
17.62	447.93517048986
17.64	451.943051827706
17.66	456.025227015568
17.68	460.156814622544
17.7	464.312845607061
17.72	468.468665087628
17.74	472.603494289475
17.76	476.697058864722
17.78	480.73364022044
17.8	484.706966670838
17.82	488.619439986671
17.84	492.482289379439
17.86	496.323323714832
17.88	500.185034168861
17.9	501.830908387944
17.92	503.634095091671
17.94	505.695295224993
17.96	508.132469035282
17.98	511.089225459716
18	514.736441591668
18.02	519.272993657006
18.04	524.928684448881
18.06	531.96879908268
18.08	540.69025012645
18.1	551.420840432914
18.12	564.517042781749
18.14	580.352706956641
18.16	599.307434954725
18.18	621.745439385748
18.2	647.996384163697
18.22	678.330738479076
18.24	712.924723676264
18.26	751.833534478739
18.28	794.955542506763
18.3	842.024411316881
18.32	892.558282212058
18.34	945.865030882003
18.36	1001.04564793678
18.38	1056.97808845222
18.4	1112.37510386731
18.42	1165.78260481027
18.44	1215.64262574304
18.46	1260.36866128556
18.48	1298.3986131527
18.5	1328.27914418614
18.52	1348.77119169458
18.54	1358.93306484526
18.56	1358.23897571178
18.58	1346.61207468917
18.6	1324.48678681819
18.62	1292.7723869829
18.64	1252.77014145185
18.66	1206.06467949838
18.68	1154.40320571247
18.7	1099.55696009923
18.72	1043.21870473862
18.74	986.929511354439
18.76	932.031575444609
18.78	879.63842865265
18.8	830.581496257632
18.82	784.906185711928
18.84	743.561346799228
18.86	706.718820330298
18.88	674.364712490867
18.9	646.350713458379
18.92	622.419371749879
18.94	602.244775664826
18.96	585.458084273304
18.98	571.671182297519
19	560.50196331345
19.02	551.587966924793
19.04	544.589402662196
19.06	539.194515471404
19.08	535.127893681663
19.1	532.143562808073
19.12	530.01997050613
19.14	528.562744976854
19.16	527.597365761244
19.18	526.966571702722
19.2	526.528170680327
19.22	526.153637837956
19.24	525.727414698995
19.26	525.145033059588
19.28	524.325525613172
19.3	523.19675249393
19.32	521.711980930981
19.34	519.846540997372
19.36	517.601607914448
19.38	514.998223288994
19.4	512.081805731811
19.42	508.912718996036
19.44	505.562365779503
19.46	502.107230199032
19.48	498.623533539428
19.5	495.183255490624
19.52	491.854980163482
19.54	488.693654494926
19.56	485.748237805248
19.58	483.054490294163
19.6	480.64087038467
19.62	478.522812600535
19.64	476.709114291584
19.66	475.200651564537
19.68	473.991466893687
19.7	473.07306204383
19.72	472.42712638448
19.74	472.037941322709
19.76	470.301736937523
19.78	468.784559232808
19.8	467.468762180848
19.82	466.337684708469
19.84	465.371103795853
19.86	464.551621201842
19.88	463.86201390662
19.9	463.281095172978
19.92	462.790503042363
19.94	462.369210953449
19.96	461.994615352812
19.98	461.641798526943
20	461.286652495532
20.02	460.900755118182
20.04	460.45454531576
20.06	459.921286787789
20.08	459.271031729841
20.1	458.478759772274
20.12	457.52304258301
20.14	456.384007584921
20.16	455.049600787852
20.18	453.51211245265
20.2	451.768651427132
20.22	449.820093818021
20.24	447.669294494892
20.26	445.324123372784
20.28	442.793181343029
20.3	440.081184336467
20.32	437.199974839302
20.34	434.164782063036
20.36	430.989989203368
20.38	427.695432554818
20.4	424.303452838794
20.42	420.838581043509
20.44	417.326925149276
20.46	413.794680747078
20.48	410.267254931851
20.5	406.76712736374
20.52	403.317324604072
20.54	399.933544008628
20.56	396.631628063614
20.58	393.42035288171
20.6	390.307902538034
20.62	387.29983278754
20.64	384.395457790312
20.66	381.595251882316
20.68	380.294937186075
20.7	379.093834053358
20.72	377.986211507866
20.74	376.965812909268
20.76	376.029206395888
20.78	375.168933822849
20.8	374.380589611677
20.82	373.659477830342
20.84	373.00245449405
20.86	372.404225441527
20.88	371.862328812884
20.9	371.377397881636
20.92	370.94815229363
20.94	370.575389305984
20.96	370.260167769495
20.98	370.007597863025
21	369.819893659906
21.02	369.704285517268
21.04	369.664766005089
21.06	369.709221322202
21.08	369.844634039182
21.1	370.078083098341
21.12	370.416314521437
21.14	370.867738933001
21.16	371.432794386394
21.18	372.115737521946
21.2	372.919269225036
21.22	373.84107533558
21.24	374.875600098626
21.26	376.016308996363
21.28	377.253513526787
21.3	378.571896867723
21.32	379.956075823473
21.34	381.387126488843
21.36	382.844109913182
21.38	384.305123428441
21.4	385.747651091868
21.42	387.147914128695
21.44	388.486447924234
21.46	389.741978130605
21.48	390.899946330764
21.5	391.944422427833
21.52	392.865717919805
21.54	393.655721296772
21.56	394.305248483614
21.58	394.807677351852
21.6	395.154509666284
21.62	395.525757810278
21.64	395.719857175108
21.66	395.722666159944
21.68	395.523043163958
21.7	395.108073135732
21.72	394.467995008048
21.74	393.508875094859
21.76	392.417952448093
21.78	391.06814026501
21.8	389.571090824583
21.82	387.90465367221
21.84	386.100755375173
21.86	384.19373931697
21.88	382.218737377149
21.9	380.209216832486
21.92	378.195717524968
21.94	376.207924427007
21.96	374.267441092028
21.98	372.392103814552
22	370.596667470111
22.02	368.891681621975
22.04	367.280753353164
22.06	365.766634877121
22.08	364.347836812419
22.1	363.02041667881
22.12	361.77780367588
22.14	360.612726117836
22.16	359.516247716116
22.18	358.479045456861
22.2	357.494708715543
22.22	356.553878195696
22.24	355.652421150268
22.26	354.784307488337
22.28	353.946507118984
22.3	353.13709260742
22.32	352.356589617678
22.34	351.60184416556
22.36	350.874520853836
22.38	350.175057735869
22.4	349.504217024506
22.42	348.861997481409
22.44	348.251415390377
22.46	347.671416946669
22.48	347.125044717284
22.5	346.61121861428
22.52	346.13177970011
22.54	345.687516470823
22.56	345.245007156857
22.58	344.838908838253
22.6	344.468808506513
22.62	344.137372002748
22.64	343.843379061939
22.66	343.588898534286
22.68	343.376332190546
22.7	343.205572421238
22.72	343.080194980123
22.74	343.003537833812
22.76	342.979937710578
22.78	343.013835233165
22.8	343.114055272935
22.82	343.287824472008
22.84	343.544007792072
22.86	343.896073470116
22.88	344.355583638194
22.9	344.938712464731
22.92	345.663368809459
22.94	346.545950913536
22.96	347.607696842239
22.98	348.869457935549
23	350.352786418823
23.02	352.078322128093
23.04	354.068828792667
23.06	356.343018813788
23.08	358.916713440516
23.1	361.805317105695
23.12	365.015328044528
23.14	368.55116307323
23.16	372.409704490209
23.18	376.576599190686
23.2	381.031294949302
23.22	385.742865198775
23.24	390.672235579309
23.26	395.765576855574
23.28	400.963999610399
23.3	406.197379023428
23.32	411.385339825656
23.34	416.444636833046
23.36	421.282330167864
23.38	425.810757829857
23.4	429.939804719949
23.42	433.583364592837
23.44	436.667968377163
23.46	439.132288602393
23.48	440.753643825712
23.5	441.682122525297
23.52	441.905211420487
23.54	441.430167151611
23.56	440.274264066553
23.58	438.470042007298
23.6	436.054297456168
23.62	433.073464069421
23.64	429.576603823484
23.66	425.618911441834
23.68	421.262590501727
23.7	416.575101220747
23.72	411.626408243367
23.74	406.496485067834
23.76	401.265809619285
23.78	396.014772212182
23.8	390.822784398134
23.82	385.764665691191
23.84	380.90861347692
23.86	376.311677348377
23.88	372.022605121904
23.9	368.079208325282
23.92	364.511171930921
23.94	361.335105683933
23.96	358.557930827418
23.98	356.176807537263
24	354.182872090114
24.02	352.555025359436
24.04	351.267896532899
24.06	350.288806829777
24.08	349.580645607668
24.1	349.099184522578
24.12	348.800041246311
24.14	348.636081237232
24.16	348.558731900341
24.18	348.523822411395
24.2	348.486196991612
24.22	348.405343227834
24.24	348.249005347235
24.26	347.98776120942
24.28	347.60298602382
24.3	347.084290403049
24.32	346.426345141564
24.34	345.63391749827
24.36	344.717257921813
24.38	343.690559341087
24.4	342.569818226496
24.42	340.747731933823
24.44	338.867209322801
24.46	336.943144207701
24.48	334.987451639941
24.5	333.008717465395
24.52	331.012285935067
24.54	328.999172094417
24.56	326.97032461538
24.58	324.921115177788
24.6	322.848688912067
24.62	320.750103337967
24.64	318.620029249946
24.66	316.457977266576
24.68	314.264560662562
24.7	312.043283864792
24.72	309.799578734942
24.74	307.54076828687
24.76	305.278226862499
24.78	303.022168627871
24.8	300.782982970369
24.82	298.573584941411
24.84	296.406363928381
24.86	294.290358875976
24.88	292.236294568809
24.9	290.253107295442
24.92	288.258355413346
24.94	286.439087707643
24.96	284.709393153187
24.98	283.028375088198
25	281.486148611753
25.02	280.040750688549
25.04	278.689646893483
25.06	277.433032446711
25.08	276.266130089922
25.1	275.186076192474
25.12	274.189139778068
25.14	273.267775091155
25.16	272.416647880135
25.18	271.628766813369
25.2	270.895501001307
25.22	270.210737695707
25.24	269.564479280533
25.26	268.947577963273
25.28	268.352387808918
25.3	267.767569519813
25.32	267.186379550874
25.34	267.164531170848
25.36	267.12778897655
25.38	267.067618450172
25.4	266.979273569956
25.42	266.856497695569
25.44	266.69461117878
25.46	266.493598974129
25.48	266.251198249598
25.5	265.970810775944
25.52	265.653502926693
25.54	265.304304792765
25.56	264.927947350458
25.58	264.529249186744
25.6	264.112678445903
25.62	263.681827165495
25.64	263.23906083367
25.66	262.784343167821
25.68	262.31897328257
25.7	261.839673300442
25.72	261.34158835186
25.74	260.820899849853
25.76	260.272650268712
25.78	259.688619250713
25.8	259.063674048802
25.82	258.392032358614
25.84	257.669488867884
25.86	256.893240035103
25.88	256.057379662628
25.9	255.174070588433
25.92	254.241874759156
25.94	253.263647044374
25.96	252.253390106177
25.98	251.216200409013
26	250.163328401527
26.02	249.10563780707
26.04	248.054992348994
26.06	247.020518582667
26.08	246.013677222349
26.1	245.043604822811
26.12	244.121623159574
26.14	243.255151618236
26.16	242.45180356621
26.18	241.717193609246
26.2	241.057990157835
26.22	240.479915427208
26.24	239.98482428694
26.26	239.576800632693
26.28	239.681132155933
26.3	239.89176170774
26.32	240.186417416905
26.34	240.582851682289
26.36	241.072143260788
26.38	241.655730205764
26.4	242.334656322552
26.42	243.106851522616
26.44	243.972965363266
26.46	244.932472180468
26.48	245.984495867502
26.5	247.127459432268
26.52	248.358084997288
26.54	249.675569021053
26.56	251.074881412642
26.58	252.54959031038
26.6	254.093949692508
26.62	255.700110881134
26.64	257.355823427614
26.66	259.048770509773
26.68	260.763094595947
26.7	262.479959391614
26.72	264.17798789276
26.74	265.832473889829
26.76	267.416170463769
26.78	268.899728039398
26.8	270.251570492121
26.82	271.442683643985
26.84	272.430854196453
26.86	273.20919718903
26.88	273.740163925953
26.9	274.013168561346
26.92	274.0131783422
26.94	273.737477337676
26.96	273.192285905501
26.98	272.393286355994
27	271.365097288043
27.02	270.133352345992
27.04	268.751303773071
27.06	267.252258670172
27.08	265.692360432708
27.1	264.116217938284
27.12	262.577784315506
27.14	261.124384372818
27.16	259.80511636925
27.18	258.666151129047
27.2	257.516016110824
27.22	256.624858239592
27.24	256.024655410697
27.26	255.74098994042
27.28	255.792785733953
27.3	256.191695010697
27.32	256.940134586867
27.34	258.035636318183
27.36	259.463445329109
27.38	261.201184615633
27.4	263.219102831816
27.42	265.479125617862
27.44	267.93238126415
27.46	270.526339649973
27.48	273.200899854209
27.5	275.891317590111
27.52	278.529256533373
27.54	281.045416642292
27.56	283.368972211135
27.58	285.434638243661
27.6	287.163317348343
27.62	288.52809800336
27.64	289.4580306097
27.66	289.930847011165
27.68	289.91186842703
27.7	289.38991697386
27.72	288.366394422411
27.74	286.857158304348
27.76	284.890944920149
27.78	282.5087560644
27.8	279.761055484279
27.82	276.705191887466
27.84	273.406507789951
27.86	269.929499691927
27.88	266.342050818879
27.9	262.707343510916
27.92	259.087530017224
27.94	255.539469664055
27.96	252.113925313212
27.98	248.852264247427
28	245.792896223726
28.02	242.963382321242
28.04	240.386398658611
28.06	238.076277103467
28.08	236.039376952273
28.1	234.2793628078
28.12	232.790730243162
28.14	231.598542969795
28.16	230.65744788292
28.18	229.951762672216
28.2	229.462738653835
28.22	229.169787319811
28.24	229.050480338065
28.26	229.080250437779
28.28	229.23665424141
28.3	229.492810318059
28.32	229.824399183462
28.34	230.207101353356
28.36	230.613947786169
28.38	231.021407493687
28.4	231.405913205092
28.42	231.745124198975
28.44	232.0183643567
28.46	232.207585879797
28.48	232.296456900631
28.5	232.275062367787
28.52	232.133780152782
28.54	231.869704057974
28.56	231.485565059663
28.58	230.979910059026
28.6	230.377043494865
28.62	229.680222007513
28.64	228.913311982409
28.66	228.091820508532
28.68	227.235898040485
28.7	226.365432200855
28.72	225.498872558867
28.74	224.656091691649
28.76	223.851596688176
28.78	223.094199943736
28.8	222.40245987537
28.82	221.77560303249
28.84	221.221287826183
28.86	220.73723637897
28.88	220.319418599932
28.9	219.961176077983
28.92	219.65287163918
28.94	219.382765453452
28.96	219.137803530643
28.98	218.903792941856
29	218.665540758199
29.02	218.411554936154
29.04	218.127307149598
29.06	217.998459339212
29.08	217.820776101812
29.1	217.591088407737
29.12	217.305118379512
29.14	216.964917345202
29.16	216.574427785055
29.18	216.140833774192
29.2	215.673597265208
29.22	215.184282866833
29.24	214.686382622583
29.26	214.193089461354
29.28	213.721209586744
29.3	213.284198759665
29.32	212.894899466324
29.34	212.56675242217
29.36	212.311621350554
29.38	212.135916876008
29.4	212.04738502029
29.42	212.049617820959
29.44	212.144104659443
29.46	212.329531375658
29.48	212.602305932045
29.5	212.95664602424
29.52	213.383666691746
29.54	213.875993592637
29.56	214.421113446253
29.58	215.009198811847
29.6	215.626247027329
29.62	216.262255430611
29.64	216.903046138256
29.66	217.538667816243
29.68	218.158782405252
29.7	218.754891670081
29.72	219.319986756956
29.74	219.848460582855
29.76	220.335983942237
29.78	220.78210373628
29.8	221.185206690278
29.82	221.543942361542
29.84	221.860398360746
29.86	222.13266229856
29.88	222.361208510953
29.9	222.544898059185
29.92	222.682715897796
29.94	222.769683263931
29.96	222.803208120032
29.98	222.770024971991
30	NaN
30.02	NaN
30.04	NaN
30.06	NaN
30.08	NaN
30.1	NaN
30.12	NaN
30.14	NaN
30.16	NaN
30.18	NaN
30.2	NaN
30.22	NaN
30.24	NaN
30.26	NaN
30.28	NaN
30.3	NaN
30.32	NaN
30.34	NaN
30.36	NaN
30.38	NaN
30.4	NaN
30.42	NaN
30.44	NaN
30.46	NaN
30.48	NaN
30.5	NaN
30.52	NaN
30.54	NaN
30.56	NaN
30.58	NaN
30.6	NaN
30.62	NaN
30.64	NaN
30.66	NaN
30.68	NaN
30.7	NaN
30.72	NaN
30.74	NaN
30.76	NaN
30.78	NaN
30.8	NaN
30.82	NaN
30.84	NaN
30.86	NaN
30.88	NaN
30.9	NaN
30.92	NaN
30.94	NaN
30.96	NaN
30.98	NaN
31	NaN
31.02	NaN
31.04	NaN
31.06	NaN
31.08	NaN
31.1	NaN
31.12	NaN
31.14	NaN
31.16	NaN
31.18	NaN
31.2	NaN
31.22	NaN
31.24	NaN
31.26	NaN
31.28	NaN
31.3	NaN
31.32	NaN
31.34	NaN
31.36	NaN
31.38	NaN
31.4	NaN
31.42	NaN
31.44	NaN
31.46	NaN
31.48	NaN
31.5	NaN
31.52	NaN
31.54	NaN
31.56	NaN
31.58	NaN
31.6	NaN
31.62	NaN
31.64	NaN
31.66	NaN
31.68	NaN
31.7	NaN
31.72	NaN
31.74	NaN
31.76	NaN
31.78	NaN
31.8	NaN
31.82	NaN
31.84	NaN
31.86	NaN
31.88	NaN
31.9	NaN
31.92	NaN
31.94	NaN
31.96	NaN
31.98	NaN
32	NaN
32.02	NaN
32.04	NaN
32.06	NaN
32.08	NaN
32.1	NaN
32.12	NaN
32.14	NaN
32.16	NaN
32.18	NaN
32.2	NaN
32.22	NaN
32.24	NaN
32.26	NaN
32.28	NaN
32.3	NaN
32.32	NaN
32.34	NaN
32.36	NaN
32.38	NaN
32.4	NaN
32.42	NaN
32.44	NaN
32.46	NaN
32.48	NaN
32.5	NaN
32.52	NaN
32.54	NaN
32.56	NaN
32.58	NaN
32.6	NaN
32.62	NaN
32.64	NaN
32.66	NaN
32.68	NaN
32.7	NaN
32.72	NaN
32.74	NaN
32.76	NaN
32.78	NaN
32.8	NaN
32.82	NaN
32.84	NaN
32.86	NaN
32.88	NaN
32.9	NaN
32.92	NaN
32.94	NaN
32.96	NaN
32.98	NaN
33	NaN
33.02	NaN
33.04	NaN
33.06	NaN
33.08	NaN
33.1	NaN
33.12	NaN
33.14	NaN
33.16	NaN
33.18	NaN
33.2	NaN
33.22	NaN
33.24	NaN
33.26	NaN
33.28	NaN
33.3	NaN
33.32	NaN
33.34	NaN
33.36	NaN
33.38	NaN
33.4	NaN
33.42	NaN
33.44	NaN
33.46	NaN
33.48	NaN
33.5	NaN
33.52	NaN
33.54	NaN
33.56	NaN
33.58	NaN
33.6	NaN
33.62	NaN
33.64	NaN
33.66	NaN
33.68	NaN
33.7	NaN
33.72	NaN
33.74	NaN
33.76	NaN
33.78	NaN
33.8	NaN
33.82	NaN
33.84	NaN
33.86	NaN
33.88	NaN
33.9	NaN
33.92	NaN
33.94	NaN
33.96	NaN
33.98	NaN
34	NaN
34.02	NaN
34.04	NaN
34.06	NaN
34.08	NaN
34.1	NaN
34.12	NaN
34.14	NaN
34.16	NaN
34.18	NaN
34.2	NaN
34.22	NaN
34.24	NaN
34.26	NaN
34.28	NaN
34.3	NaN
34.32	NaN
34.34	NaN
34.36	NaN
34.38	NaN
34.4	NaN
34.42	NaN
34.44	NaN
34.46	NaN
34.48	NaN
34.5	NaN
34.52	NaN
34.54	NaN
34.56	NaN
34.58	NaN
34.6	NaN
34.62	NaN
34.64	NaN
34.66	NaN
34.68	NaN
34.7	NaN
34.72	NaN
34.74	NaN
34.76	NaN
34.78	NaN
34.8	NaN
34.82	NaN
34.84	NaN
34.86	NaN
34.88	NaN
34.9	NaN
34.92	NaN
34.94	NaN
34.96	NaN
34.98	NaN
35	NaN
35.02	NaN
35.04	NaN
35.06	NaN
35.08	NaN
35.1	NaN
35.12	NaN
35.14	NaN
35.16	NaN
35.18	NaN
35.2	NaN
35.22	NaN
35.24	NaN
35.26	NaN
35.28	NaN
35.3	NaN
35.32	NaN
35.34	NaN
35.36	NaN
35.38	NaN
35.4	NaN
35.42	NaN
35.44	NaN
35.46	NaN
35.48	NaN
35.5	NaN
35.52	NaN
35.54	NaN
35.56	NaN
35.58	NaN
35.6	NaN
35.62	NaN
35.64	NaN
35.66	NaN
35.68	NaN
35.7	NaN
35.72	NaN
35.74	NaN
35.76	NaN
35.78	NaN
35.8	NaN
35.82	NaN
35.84	NaN
35.86	NaN
35.88	NaN
35.9	NaN
35.92	NaN
35.94	NaN
35.96	NaN
35.98	NaN
36	NaN
36.02	NaN
36.04	NaN
36.06	NaN
36.08	NaN
36.1	NaN
36.12	NaN
36.14	NaN
36.16	NaN
36.18	NaN
36.2	NaN
36.22	NaN
36.24	NaN
36.26	NaN
36.28	NaN
36.3	NaN
36.32	NaN
36.34	NaN
36.36	NaN
36.38	NaN
36.4	NaN
36.42	NaN
36.44	NaN
36.46	NaN
36.48	NaN
36.5	NaN
36.52	NaN
36.54	NaN
36.56	NaN
36.58	NaN
36.6	NaN
36.62	NaN
36.64	NaN
36.66	NaN
36.68	NaN
36.7	NaN
36.72	NaN
36.74	NaN
36.76	NaN
36.78	NaN
36.8	NaN
36.82	NaN
36.84	NaN
36.86	NaN
36.88	NaN
36.9	NaN
36.92	NaN
36.94	NaN
36.96	NaN
36.98	NaN
37	NaN
37.02	NaN
37.04	NaN
37.06	NaN
37.08	NaN
37.1	NaN
37.12	NaN
37.14	NaN
37.16	NaN
37.18	NaN
37.2	NaN
37.22	NaN
37.24	NaN
37.26	NaN
37.28	NaN
37.3	NaN
37.32	NaN
37.34	NaN
37.36	NaN
37.38	NaN
37.4	NaN
37.42	NaN
37.44	NaN
37.46	NaN
37.48	NaN
37.5	NaN
37.52	NaN
37.54	NaN
37.56	NaN
37.58	NaN
37.6	NaN
37.62	NaN
37.64	NaN
37.66	NaN
37.68	NaN
37.7	NaN
37.72	NaN
37.74	NaN
37.76	NaN
37.78	NaN
37.8	NaN
37.82	NaN
37.84	NaN
37.86	NaN
37.88	NaN
37.9	NaN
37.92	NaN
37.94	NaN
37.96	NaN
37.98	NaN
38	NaN
38.02	NaN
38.04	NaN
38.06	NaN
38.08	NaN
38.1	NaN
38.12	NaN
38.14	NaN
38.16	NaN
38.18	NaN
38.2	NaN
38.22	NaN
38.24	NaN
38.26	NaN
38.28	NaN
38.3	NaN
38.32	NaN
38.34	NaN
38.36	NaN
38.38	NaN
38.4	NaN
38.42	NaN
38.44	NaN
38.46	NaN
38.48	NaN
38.5	NaN
38.52	NaN
38.54	NaN
38.56	NaN
38.58	NaN
38.6	NaN
38.62	NaN
38.64	NaN
38.66	NaN
38.68	NaN
38.7	NaN
38.72	NaN
38.74	NaN
38.76	NaN
38.78	NaN
38.8	NaN
38.82	NaN
38.84	NaN
38.86	NaN
38.88	NaN
38.9	NaN
38.92	NaN
38.94	NaN
38.96	NaN
38.98	NaN
39	NaN
39.02	NaN
39.04	NaN
39.06	NaN
39.08	NaN
39.1	NaN
39.12	NaN
39.14	NaN
39.16	NaN
39.18	NaN
39.2	NaN
39.22	NaN
39.24	NaN
39.26	NaN
39.28	NaN
39.3	NaN
39.32	NaN
39.34	NaN
39.36	NaN
39.38	NaN
39.4	NaN
39.42	NaN
39.44	NaN
39.46	NaN
39.48	NaN
39.5	NaN
39.52	NaN
39.54	NaN
39.56	NaN
39.58	NaN
39.6	NaN
39.62	NaN
39.64	NaN
39.66	NaN
39.68	NaN
39.7	NaN
39.72	NaN
39.74	NaN
39.76	NaN
39.78	NaN
39.8	NaN
39.82	NaN
39.84	NaN
39.86	NaN
39.88	NaN
39.9	NaN
39.92	NaN
39.94	NaN
39.96	NaN
39.98	NaN
40	NaN
40.02	NaN
40.04	NaN
40.06	NaN
40.08	NaN
40.1	NaN
40.12	NaN
40.14	NaN
40.16	NaN
40.18	NaN
40.2	NaN
40.22	NaN
40.24	NaN
40.26	NaN
40.28	NaN
40.3	NaN
40.32	NaN
40.34	NaN
40.36	NaN
40.38	NaN
40.4	NaN
40.42	NaN
40.44	NaN
40.46	NaN
40.48	NaN
40.5	NaN
40.52	NaN
40.54	NaN
40.56	NaN
40.58	NaN
40.6	NaN
40.62	NaN
40.64	NaN
40.66	NaN
40.68	NaN
40.7	NaN
40.72	NaN
40.74	NaN
40.76	NaN
40.78	NaN
40.8	NaN
40.82	NaN
40.84	NaN
40.86	NaN
40.88	NaN
40.9	NaN
40.92	NaN
40.94	NaN
40.96	NaN
40.98	NaN
41	NaN
41.02	NaN
41.04	NaN
41.06	NaN
41.08	NaN
41.1	NaN
41.12	NaN
41.14	NaN
41.16	NaN
41.18	NaN
41.2	NaN
41.22	NaN
41.24	NaN
41.26	NaN
41.28	NaN
41.3	NaN
41.32	NaN
41.34	NaN
41.36	NaN
41.38	NaN
41.4	NaN
41.42	NaN
41.44	NaN
41.46	NaN
41.48	NaN
41.5	NaN
41.52	NaN
41.54	NaN
41.56	NaN
41.58	NaN
41.6	NaN
41.62	NaN
41.64	NaN
41.66	NaN
41.68	NaN
41.7	NaN
41.72	NaN
41.74	NaN
41.76	NaN
41.78	NaN
41.8	NaN
41.82	NaN
41.84	NaN
41.86	NaN
41.88	NaN
41.9	NaN
41.92	NaN
41.94	NaN
41.96	NaN
41.98	NaN
42	NaN
42.02	NaN
42.04	NaN
42.06	NaN
42.08	NaN
42.1	NaN
42.12	NaN
42.14	NaN
42.16	NaN
42.18	NaN
42.2	NaN
42.22	NaN
42.24	NaN
42.26	NaN
42.28	NaN
42.3	NaN
42.32	NaN
42.34	NaN
42.36	NaN
42.38	NaN
42.4	NaN
42.42	NaN
42.44	NaN
42.46	NaN
42.48	NaN
42.5	NaN
42.52	NaN
42.54	NaN
42.56	NaN
42.58	NaN
42.6	NaN
42.62	NaN
42.64	NaN
42.66	NaN
42.68	NaN
42.7	NaN
42.72	NaN
42.74	NaN
42.76	NaN
42.78	NaN
42.8	NaN
42.82	NaN
42.84	NaN
42.86	NaN
42.88	NaN
42.9	NaN
42.92	NaN
42.94	NaN
42.96	NaN
[truncated: 352 more rows]
