# Supplementary material for: Sorting polymerization in a bichannel metal-organic framework
Source: Nat Commun. 2025 Aug 5;16:6984. doi: 10.1038/s41467-025-62322-8 (PMC12325995; doi:10.1038/s41467-025-62322-8)
Supplement: Supplementary file 3 — Source data [file 41467_2025_62322_MOESM3_ESM.zip › SOURCE_DATA/SF20/1_Rietveldplots_Rawdata.csv]

X	Y
3	1234.93
3.02	1235.69
3.04	1260.9
3.06	1291.67
3.08	1260.9
3.1	1317.64
3.12	1234.93
3.14	1244.26
3.16	1255.1
3.18	1293.18
3.2	1274.27
3.22	1306.04
3.24	1261.15
3.26	1299.23
3.28	1261.15
3.3	1261.66
3.32	1201.89
3.34	1251.82
3.36	1305.79
3.38	1274.77
3.4	1262.16
3.42	1276.29
3.44	1334.79
3.46	1253.84
3.48	1247.79
3.5	1296.46
3.52	1332.27
3.54	1275.28
3.56	1340.84
3.58	1281.33
3.6	1291.92
3.62	1308.57
3.64	1349.42
3.66	1282.84
3.68	1316.38
3.7	1286.63
3.72	1341.1
3.74	1326.72
3.76	1342.86
3.78	1317.14
3.8	1310.33
3.82	1397.33
3.84	1380.94
3.86	1345.13
3.88	1368.58
3.9	1363.29
3.92	1407.17
3.94	1441.46
3.96	1414.99
3.98	1422.55
4	1426.33
4.02	1463.4
4.04	1431.63
4.06	1455.59
4.08	1461.64
4.1	1475.51
4.12	1506.27
4.14	1525.69
4.16	1517.87
4.18	1577.39
4.2	1559.48
4.22	1558.73
4.24	1513.08
4.26	1583.44
4.28	1631.36
4.3	1634.89
4.32	1653.8
4.34	1705.24
4.36	1639.68
4.38	1745.09
4.4	1737.52
4.42	1665.65
4.44	1718.11
4.46	1824.02
4.48	1839.4
4.5	1895.39
4.52	1946.08
4.54	1922.12
4.56	1970.54
4.58	1963.23
4.6	2033.84
4.62	2090.32
4.64	2094.11
4.66	2209.35
4.68	2240.62
4.7	2275.68
4.72	2356.63
4.74	2363.18
4.76	2426.48
4.78	2598.72
4.8	2703.88
4.82	2734.14
4.84	2780.29
4.86	2856.45
4.88	3020.37
4.9	3163.86
4.92	3252.12
4.94	3343.91
4.96	3482.36
4.98	3585.5
5	3800.36
5.02	3921.16
5.04	4106.76
5.06	4330.7
5.08	4544.04
5.1	4845.65
5.12	5230.73
5.14	5563.61
5.16	5836.97
5.18	6205.15
5.2	6728.94
5.22	7144.78
5.24	7722.27
5.26	8384.75
5.28	8957.96
5.3	9441.64
5.32	9754.34
5.34	9429.79
5.36	8620.03
5.38	7359.88
5.4	5744.92
5.42	4469.65
5.44	3515.9
5.46	2746.5
5.48	2365.71
5.5	1974.57
5.52	1653.04
5.54	1536.03
5.56	1382.2
5.58	1269.48
5.6	1206.18
5.62	1145.91
5.64	1113.12
5.66	1063.19
5.68	1060.92
5.7	1059.66
5.72	993.842
5.74	976.443
5.76	1018.05
5.78	969.129
5.8	965.347
5.82	967.112
5.84	NaN
5.86	NaN
5.88	NaN
5.9	NaN
5.92	NaN
5.94	NaN
5.96	NaN
5.98	NaN
6	NaN
6.02	NaN
6.04	NaN
6.06	NaN
6.08	NaN
6.1	NaN
6.12	NaN
6.14	NaN
6.16	NaN
6.18	NaN
6.2	NaN
6.22	NaN
6.24	NaN
6.26	NaN
6.28	NaN
6.3	NaN
6.32	NaN
6.34	NaN
6.36	NaN
6.38	NaN
6.4	NaN
6.42	NaN
6.44	NaN
6.46	NaN
6.48	NaN
6.5	NaN
6.52	NaN
6.54	NaN
6.56	NaN
6.58	NaN
6.6	NaN
6.62	NaN
6.64	NaN
6.66	NaN
6.68	NaN
6.7	NaN
6.72	NaN
6.74	NaN
6.76	NaN
6.78	NaN
6.8	NaN
6.82	NaN
6.84	NaN
6.86	NaN
6.88	NaN
6.9	NaN
6.92	NaN
6.94	NaN
6.96	NaN
6.98	NaN
7	NaN
7.02	NaN
7.04	NaN
7.06	NaN
7.08	NaN
7.1	NaN
7.12	NaN
7.14	NaN
7.16	NaN
7.18	NaN
7.2	617.086
7.22	626.669
7.24	611.538
7.26	634.99
7.28	550.258
7.3	612.294
7.32	647.852
7.34	576.232
7.36	603.216
7.38	602.711
7.4	581.276
7.42	582.034
7.44	621.625
7.46	595.398
7.48	550.005
7.5	614.564
7.52	606.494
7.54	600.946
7.56	603.468
7.58	593.885
7.6	583.294
7.62	602.711
7.64	602.459
7.66	613.555
7.68	603.216
7.7	562.867
7.72	580.52
7.74	582.789
7.76	609.52
7.78	550.005
7.8	561.606
7.82	566.398
7.84	612.042
7.86	589.598
7.88	594.137
7.9	598.929
7.92	564.38
7.94	569.172
7.96	597.417
7.98	599.18
8	568.667
8.02	603.973
8.04	629.947
8.06	617.338
8.08	631.713
8.1	606.746
8.12	610.025
8.14	640.034
8.16	648.104
8.18	665.505
8.2	635.999
8.22	682.4
8.24	675.087
8.26	675.088
8.28	684.417
8.3	694.505
8.32	683.661
8.34	706.106
8.36	704.088
8.38	742.924
8.4	763.35
8.42	772.429
8.44	779.49
8.46	792.099
8.48	812.526
8.5	812.778
8.52	856.405
8.54	837.492
8.56	929.789
8.58	910.12
8.6	944.416
8.62	987.792
8.64	971.399
8.66	997.878
8.68	1048.31
8.7	1104.3
8.72	1157.26
8.74	1179.45
8.76	1228.88
8.78	1237.96
8.8	1361.02
8.82	1431.88
8.84	1511.32
8.86	1587.22
8.88	1680.03
8.9	1764.25
8.92	1861.34
8.94	1891.1
8.96	2020.47
8.98	2247.43
9	2343.77
9.02	2572.49
9.04	2740.95
9.06	2952.28
9.08	3191.35
9.1	3529.02
9.12	3748.16
9.14	4052.04
9.16	4553.88
9.18	4942.49
9.2	5175.5
9.22	5369.68
9.24	5301.59
9.26	5318.74
9.28	4887
9.3	4258.82
9.32	3681.08
9.34	3030.45
9.36	2547.53
9.38	2128.91
9.4	1808.89
9.42	1557.72
9.44	1367.07
9.46	1171.63
9.48	1096.48
9.5	951.225
9.52	892.97
9.54	841.275
9.56	794.62
9.58	767.89
9.6	714.932
9.62	728.802
9.64	719.723
9.66	693.496
9.68	730.062
9.7	691.227
9.72	713.67
9.74	709.132
9.76	686.183
9.78	686.939
9.8	728.549
9.82	723.506
9.84	703.08
9.86	771.168
9.88	764.107
9.9	784.28
9.92	762.847
9.94	842.787
9.96	858.171
9.98	887.674
10	872.04
10.02	928.024
10.04	897.51
10.06	988.548
10.08	986.026
10.1	1023.35
10.12	1081.85
10.14	1144.39
10.16	1135.32
10.18	1238.21
10.2	1250.82
10.22	1369.09
10.24	1398.85
10.26	1425.07
10.28	1552.17
10.3	1675.99
10.32	1733.74
10.34	1838.4
10.36	1974.32
10.38	2118.57
10.4	2357.64
10.42	2500.37
10.44	2670.34
10.46	2943.7
10.48	3156.29
10.5	3523.21
10.52	3692.43
10.54	4060.61
10.56	4316.57
10.58	4642.64
10.6	4923.32
10.62	5263.51
10.64	5633.21
10.66	5962.56
10.68	6019.3
10.7	5963.06
10.72	5564.36
10.74	4985.86
10.76	4194.51
10.78	3369.38
10.8	2701.1
10.82	2129.16
10.84	1706.76
10.86	1385.98
10.88	1180.71
10.9	1006.45
10.92	872.544
10.94	750.237
10.96	681.391
10.98	653.651
11	575.981
11.02	545.718
11.04	507.892
11.06	526.048
11.08	507.135
11.1	486.205
11.12	475.864
11.14	453.925
11.16	432.742
11.18	424.673
11.2	423.159
11.22	451.656
11.24	437.281
11.26	435.767
11.28	435.263
11.3	386.593
11.32	381.297
11.34	384.575
11.36	410.297
11.38	411.811
11.4	427.698
11.42	395.923
11.44	390.627
11.46	395.42
11.48	439.55
11.5	397.437
11.52	389.114
11.54	345.235
11.56	385.584
11.58	393.654
11.6	392.645
11.62	381.549
11.64	393.402
11.66	380.792
11.68	406.515
11.7	399.453
11.72	380.793
11.74	406.767
11.76	368.688
11.78	391.384
11.8	370.706
11.82	386.088
11.84	370.706
11.86	377.01
11.88	397.941
11.9	396.932
11.92	388.358
11.94	403.993
11.96	400.967
11.98	387.854
12	374.488
12.02	412.568
12.04	406.767
12.06	365.661
12.08	347.253
12.1	374.992
12.12	395.671
12.14	360.617
12.16	362.888
12.18	391.636
12.2	334.139
12.22	361.627
12.24	381.045
12.26	362.383
12.28	365.157
12.3	371.462
12.32	346.244
12.34	350.783
12.36	392.14
12.38	377.263
12.4	388.105
12.42	372.975
12.44	387.854
12.46	378.523
12.48	397.689
12.5	350.279
12.52	373.227
12.54	386.593
12.56	412.567
12.58	375.749
12.6	388.862
12.62	332.878
12.64	381.801
12.66	392.14
12.68	367.427
12.7	383.819
12.72	356.331
12.74	374.236
12.76	386.593
12.78	380.793
12.8	366.418
12.82	373.732
12.84	349.522
12.86	400.967
12.88	376.254
12.9	374.488
12.92	395.166
12.94	378.019
12.96	389.367
12.98	378.271
13	373.227
13.02	396.932
13.04	347
13.06	398.697
13.08	379.028
13.1	393.401
13.12	370.453
13.14	362.636
13.16	368.183
13.18	361.627
13.2	381.297
13.22	356.584
13.24	382.81
13.26	377.01
13.28	349.522
13.3	404.75
13.32	361.122
13.34	406.011
13.36	330.357
13.38	363.392
13.4	368.939
13.42	318
13.44	367.175
13.46	384.323
13.48	364.905
13.5	364.905
13.52	367.175
13.54	341.2
13.56	364.905
13.58	386.089
13.6	367.679
13.62	332.374
13.64	379.027
13.66	357.34
13.68	337.669
13.7	389.619
13.72	367.427
13.74	376.254
13.76	367.427
13.78	336.156
13.8	350.531
13.82	348.009
13.84	392.645
13.86	362.888
13.88	365.157
13.9	363.392
13.92	346.748
13.94	378.523
13.96	375.497
13.98	342.461
14	342.209
14.02	358.852
14.04	345.235
14.06	386.341
14.08	342.714
14.1	366.418
14.12	369.192
14.14	376.001
14.16	375.245
14.18	383.819
14.2	346.244
14.22	328.338
14.24	348.514
14.26	336.661
14.28	338.174
14.3	323.8
14.32	355.827
14.34	334.391
14.36	343.723
14.38	313.46
14.4	334.644
14.42	340.191
14.44	326.321
14.46	333.382
14.48	353.557
14.5	314.469
14.52	352.044
14.54	357.592
14.56	342.209
14.58	343.217
14.6	319.513
14.62	349.018
14.64	339.939
14.66	346.496
14.68	342.461
14.7	355.322
14.72	342.462
14.74	364.149
14.76	333.13
14.78	357.844
14.8	353.053
14.82	342.713
14.84	348.262
14.86	335.4
14.88	342.713
14.9	354.314
14.92	377.766
14.94	315.477
14.96	349.775
14.98	364.653
15	345.235
15.02	336.661
15.04	329.6
15.06	343.218
15.08	350.278
15.1	353.557
15.12	331.365
15.14	313.46
15.16	364.905
15.18	338.426
15.2	347.253
15.22	351.792
15.24	350.027
15.26	365.914
15.28	334.896
15.3	337.922
15.32	364.401
15.34	368.436
15.36	367.679
15.38	352.548
15.4	363.645
15.42	363.139
15.44	379.784
15.46	358.349
15.48	385.836
15.5	364.905
15.52	427.194
15.54	439.046
15.56	409.793
15.58	414.837
15.6	465.525
15.62	447.873
15.64	475.612
15.66	496.543
15.68	502.596
15.7	528.066
15.72	522.518
15.74	593.129
15.76	616.834
15.78	635.495
15.8	720.983
15.82	713.672
15.84	775.708
15.86	776.968
15.88	800.421
15.9	876.579
15.92	914.407
15.94	902.302
15.96	1019.57
15.98	1042.51
16	1154.99
16.02	1228.88
16.04	1322.94
16.06	1353.2
16.08	1294.69
16.1	1321.17
16.12	1282.59
16.14	1205.17
16.16	1082.11
16.18	985.269
16.2	853.63
16.22	751.245
16.24	714.932
16.26	629.947
16.28	619.859
16.3	561.606
16.32	528.822
16.34	537.901
16.36	492.76
16.38	484.69
16.4	429.464
16.42	452.16
16.44	440.307
16.46	426.942
16.48	448.881
16.5	441.064
16.52	422.402
16.54	392.645
16.56	395.419
16.58	384.575
16.6	382.306
16.62	351.287
16.64	348.766
16.66	363.897
16.68	371.21
16.7	381.045
16.72	356.583
16.74	334.391
16.76	358.853
16.78	352.548
16.8	363.644
16.82	375.245
16.84	352.548
16.86	364.401
16.88	349.522
16.9	358.601
16.92	335.653
16.94	379.279
16.96	393.654
16.98	380.036
17	391.888
17.02	377.766
17.04	361.374
17.06	438.038
17.08	403.993
17.1	424.168
17.12	410.55
17.14	396.932
17.16	426.437
17.18	432.489
17.2	403.489
17.22	407.776
17.24	394.915
17.26	396.68
17.28	394.41
17.3	404.75
17.32	399.706
17.34	405.758
17.36	392.898
17.38	423.916
17.4	397.688
17.42	405.002
17.44	403.237
17.46	374.992
17.48	402.481
17.5	415.593
17.52	420.385
17.54	401.723
17.56	403.236
17.58	376.001
17.6	438.038
17.62	418.619
17.64	420.132
17.66	438.542
17.68	430.725
17.7	464.012
17.72	451.908
17.74	473.847
17.76	426.69
17.78	473.09
17.8	470.821
17.82	486.457
17.84	494.274
17.86	501.588
17.88	476.368
17.9	454.429
17.92	465.021
17.94	509.909
17.96	488.222
17.98	491.5
18	521.257
18.02	500.831
18.04	504.613
18.06	536.388
18.08	548.241
18.1	542.44
18.12	557.318
18.14	522.014
18.16	591.868
18.18	569.171
18.2	613.303
18.22	654.661
18.24	693.497
18.26	666.261
18.28	739.897
18.3	777.22
18.32	784.534
18.34	891.962
18.36	894.232
18.38	1007.97
18.4	1025.37
18.42	1144.9
18.44	1229.63
18.46	1251.83
18.48	1387.5
18.5	1352.44
18.52	1475
18.54	1600.09
18.56	1601.35
18.58	1603.87
18.6	1559.99
18.62	1523.42
18.64	1467.19
18.66	1331.77
18.68	1228.62
18.7	1112.87
18.72	1019.06
18.74	959.546
18.76	869.015
18.78	811.516
18.8	782.263
18.82	750.49
18.84	723.505
18.86	709.384
18.88	692.992
18.9	628.182
18.92	588.841
18.94	569.171
18.96	571.945
18.98	530.336
19	555.049
19.02	567.406
19.04	525.04
19.06	548.745
19.08	519.996
19.1	548.745
19.12	594.894
19.14	518.231
19.16	560.85
19.18	612.798
19.2	551.267
19.22	585.311
19.24	596.155
19.26	589.598
19.28	554.797
19.3	604.981
19.32	619.355
19.34	635.495
19.36	615.825
19.38	602.459
19.4	615.573
19.42	584.301
19.44	593.633
19.46	595.399
19.48	547.736
19.5	537.144
19.52	504.613
19.54	533.867
19.56	539.918
19.58	484.439
19.6	502.091
19.62	527.057
19.64	522.013
19.66	513.944
19.68	576.485
19.7	537.901
19.72	535.127
19.74	504.109
19.76	480.152
19.78	488.474
19.8	547.232
19.82	497.552
19.84	522.266
19.86	515.205
19.88	485.448
19.9	507.639
19.92	514.449
19.94	523.274
19.96	493.265
19.98	482.169
20	520.249
20.02	523.779
20.04	509.909
20.06	515.709
20.08	537.144
20.1	552.78
20.12	558.579
20.14	530.84
20.16	524.031
20.18	473.343
20.2	536.136
20.22	486.96
20.24	500.578
20.26	499.821
20.28	491.501
20.3	482.673
20.32	459.473
20.34	474.603
20.36	487.717
20.38	476.874
20.4	455.942
20.42	446.864
20.44	440.559
20.46	469.308
20.48	415.089
20.5	460.482
20.52	445.35
20.54	442.577
20.56	461.238
20.58	406.262
20.6	395.923
20.62	427.446
20.64	397.941
20.66	386.088
20.68	387.602
20.7	403.489
20.72	393.905
20.74	391.889
20.76	383.314
20.78	376.253
20.8	395.672
20.82	379.784
20.84	379.783
20.86	376.506
20.88	407.523
20.9	367.175
20.92	400.967
20.94	419.124
20.96	408.28
20.98	425.428
21	393.149
21.02	412.819
21.04	370.453
21.06	417.106
21.08	397.941
21.1	393.149
21.12	414.081
21.14	396.933
21.16	433.498
21.18	405.002
21.2	381.044
21.22	384.828
21.24	416.855
21.26	400.462
21.28	418.62
21.3	398.444
21.32	370.958
21.34	414.08
21.36	436.02
21.38	411.055
21.4	450.394
21.42	448.882
21.44	438.038
21.46	440.307
21.48	420.133
21.5	426.437
21.52	443.585
21.54	440.307
21.56	443.081
21.58	388.863
21.6	437.786
21.62	434.507
21.64	395.671
21.66	407.524
21.68	381.801
21.7	406.767
21.72	377.262
21.74	371.462
21.76	374.236
21.78	376.254
21.8	382.558
21.82	403.993
21.84	439.803
21.86	369.444
21.88	414.081
21.9	406.262
21.92	394.663
21.94	391.636
21.96	415.594
21.98	377.009
22	388.357
22.02	388.863
22.04	399.959
22.06	397.184
22.08	351.54
22.1	392.14
22.12	388.106
22.14	385.836
22.16	432.994
22.18	389.115
22.2	411.054
22.22	396.932
22.24	401.723
22.26	365.41
22.28	396.932
22.3	381.549
22.32	370.957
22.34	417.863
22.36	385.079
22.38	383.062
22.4	406.515
22.42	388.358
22.44	373.48
22.46	380.288
22.48	404.498
22.5	375.245
22.52	373.983
22.54	398.193
22.56	383.062
22.58	378.018
22.6	352.801
22.62	342.461
22.64	409.289
22.66	364.401
22.68	380.541
22.7	383.566
22.72	396.176
22.74	386.844
22.76	393.906
22.78	425.933
22.8	405.506
22.82	398.445
22.84	425.68
22.86	415.09
22.88	376.758
22.9	418.115
22.92	411.811
22.94	420.133
22.96	428.202
22.98	424.42
23	458.464
23.02	428.202
23.04	401.975
23.06	459.473
23.08	442.072
23.1	433.751
23.12	419.628
23.14	458.464
23.16	458.716
23.18	469.308
23.2	477.63
23.22	480.151
23.24	488.222
23.26	491.751
23.28	522.266
23.3	483.682
23.32	535.631
23.34	543.953
23.36	525.796
23.38	509.153
23.4	503.1
23.42	566.146
23.44	563.372
23.46	570.684
23.48	512.178
23.5	515.709
23.52	509.909
23.54	529.831
23.56	467.795
23.58	499.065
23.6	478.639
23.62	483.934
23.64	466.03
23.66	491.247
23.68	473.343
23.7	496.292
23.72	448.629
23.74	500.578
23.76	461.238
23.78	440.811
23.8	470.569
23.82	478.134
23.84	467.038
23.86	506.883
23.88	430.977
23.9	480.404
23.92	466.786
23.94	416.854
23.96	455.691
23.98	422.654
24	426.185
24.02	406.263
24.04	422.654
24.06	371.715
24.08	407.019
24.1	427.446
24.12	367.427
24.14	389.367
24.16	341.957
24.18	385.331
24.2	395.671
24.22	390.88
24.24	368.688
24.26	411.558
24.28	362.636
24.3	378.27
24.32	356.836
24.34	408.532
24.36	389.619
24.38	409.036
24.4	369.949
24.42	373.227
24.44	341.705
24.46	400.967
24.48	400.462
24.5	397.689
24.52	352.801
24.54	404.497
24.56	426.942
24.58	398.698
24.6	397.94
24.62	415.846
24.64	431.733
24.66	432.742
24.68	393.149
24.7	424.42
24.72	391.888
24.74	376.758
24.76	386.341
24.78	415.089
24.8	374.488
24.82	392.645
24.84	358.853
24.86	366.671
24.88	364.401
24.9	361.374
24.92	322.286
24.94	353.053
24.96	336.409
24.98	345.991
25	334.644
25.02	321.53
25.04	312.199
25.06	333.383
25.08	323.547
25.1	308.669
25.12	319.765
25.14	332.626
25.16	322.035
25.18	345.487
25.2	303.121
25.22	297.069
25.24	316.486
25.26	316.991
25.28	334.644
25.3	308.921
25.32	287.486
25.34	306.147
25.36	304.13
25.38	313.208
25.4	310.181
25.42	271.346
25.44	298.582
25.46	310.687
25.48	305.895
25.5	308.417
25.52	288.747
25.54	302.616
25.56	317.747
25.58	312.2
25.6	305.642
25.62	304.634
25.64	307.66
25.66	268.32
25.68	288.747
25.7	291.521
25.72	278.155
25.74	261.511
25.76	284.46
25.78	275.129
25.8	291.773
25.82	276.138
25.84	295.808
25.86	284.208
25.88	271.85
25.9	271.346
25.92	288.999
25.94	304.13
25.96	258.989
25.98	270.338
26	280.172
26.02	262.772
26.04	270.337
26.06	284.712
26.08	291.521
26.1	279.668
26.12	278.155
26.14	299.843
26.16	274.624
26.18	273.868
26.2	254.198
26.22	305.39
26.24	288.243
26.26	273.364
26.28	280.425
26.3	297.573
26.32	296.564
26.34	298.077
26.36	288.999
26.38	298.077
26.4	290.26
26.42	296.312
26.44	286.225
26.46	294.295
26.48	288.746
26.5	333.383
26.52	311.947
26.54	315.982
26.56	334.644
26.58	321.53
26.6	321.783
26.62	333.634
26.64	307.661
26.66	305.138
26.68	328.087
26.7	310.686
26.72	298.582
26.74	313.208
26.76	330.104
26.78	317.243
26.8	331.618
26.82	365.157
26.84	384.071
26.86	326.826
26.88	357.34
26.9	377.009
26.92	378.523
26.94	412.819
26.96	386.341
26.98	393.654
27	387.349
27.02	383.819
27.04	393.654
27.06	352.8
27.08	358.349
27.1	380.793
27.12	362.636
27.14	350.531
27.16	351.539
27.18	348.766
27.2	311.695
27.22	286.225
27.24	315.73
27.26	304.887
27.28	334.391
27.3	292.529
27.32	315.226
27.34	280.929
27.36	307.912
27.38	316.991
27.4	288.494
27.42	279.164
27.44	314.721
27.46	283.703
27.48	299.842
27.5	298.33
27.52	295.807
27.54	314.974
27.56	258.989
27.58	284.207
27.6	286.477
27.62	292.278
27.64	299.59
27.66	314.469
27.68	321.53
27.7	309.173
27.72	296.312
27.74	304.382
27.76	310.938
27.78	307.913
27.8	288.999
27.82	295.808
27.84	279.668
27.86	301.356
27.88	287.486
27.9	289.251
27.92	291.521
27.94	305.895
27.96	304.634
27.98	290.008
28	311.191
28.02	300.347
28.04	257.728
28.06	278.408
28.08	292.277
28.1	261.763
28.12	317.243
28.14	256.467
28.16	260.503
28.18	284.207
28.2	296.817
28.22	256.972
28.24	287.99
28.26	285.216
28.28	295.051
28.3	310.434
28.32	281.182
28.34	275.885
28.36	265.798
28.38	276.138
28.4	304.13
28.42	295.303
28.44	255.963
28.46	287.99
28.48	297.32
28.5	283.451
28.52	290.764
28.54	311.947
28.56	304.382
28.58	306.904
28.6	275.885
28.62	271.094
28.64	292.025
28.66	314.217
28.68	314.216
28.7	261.512
28.72	300.851
28.74	295.303
28.76	276.138
28.78	270.086
28.8	300.851
28.82	276.642
28.84	298.33
28.86	281.686
28.88	315.73
28.9	286.225
28.92	279.92
28.94	282.694
28.96	293.286
28.98	300.347
29	295.556
29.02	292.782
29.04	290.512
29.06	258.485
29.08	286.225
29.1	299.591
29.12	314.721
29.14	293.034
29.16	275.129
29.18	328.843
29.2	293.034
29.22	322.286
29.24	314.721
29.26	309.173
29.28	305.138
29.3	302.616
29.32	282.947
29.34	301.356
29.36	323.548
29.38	308.164
29.4	319.764
29.42	269.833
29.44	315.982
29.46	282.19
29.48	269.581
29.5	292.277
29.52	305.39
29.54	311.947
29.56	270.842
29.58	321.53
29.6	306.904
29.62	293.034
29.64	296.312
29.66	254.955
29.68	283.955
29.7	318.252
29.72	276.137
29.74	268.824
29.76	278.155
29.78	271.346
29.8	272.355
29.82	269.076
29.84	256.972
29.86	286.981
29.88	262.772
29.9	285.721
29.92	274.624
29.94	280.173
29.96	274.372
29.98	268.573
30	NaN
30.02	NaN
30.04	NaN
30.06	NaN
30.08	NaN
30.1	NaN
30.12	NaN
30.14	NaN
30.16	NaN
30.18	NaN
30.2	NaN
30.22	NaN
30.24	NaN
30.26	NaN
30.28	NaN
30.3	NaN
30.32	NaN
30.34	NaN
30.36	NaN
30.38	NaN
30.4	NaN
30.42	NaN
30.44	NaN
30.46	NaN
30.48	NaN
30.5	NaN
30.52	NaN
30.54	NaN
30.56	NaN
30.58	NaN
30.6	NaN
30.62	NaN
30.64	NaN
30.66	NaN
30.68	NaN
30.7	NaN
30.72	NaN
30.74	NaN
30.76	NaN
30.78	NaN
30.8	NaN
30.82	NaN
30.84	NaN
30.86	NaN
30.88	NaN
30.9	NaN
30.92	NaN
30.94	NaN
30.96	NaN
30.98	NaN
31	NaN
31.02	NaN
31.04	NaN
31.06	NaN
31.08	NaN
31.1	NaN
31.12	NaN
31.14	NaN
31.16	NaN
31.18	NaN
31.2	NaN
31.22	NaN
31.24	NaN
31.26	NaN
31.28	NaN
31.3	NaN
31.32	NaN
31.34	NaN
31.36	NaN
31.38	NaN
31.4	NaN
31.42	NaN
31.44	NaN
31.46	NaN
31.48	NaN
31.5	NaN
31.52	NaN
31.54	NaN
31.56	NaN
31.58	NaN
31.6	NaN
31.62	NaN
31.64	NaN
31.66	NaN
31.68	NaN
31.7	NaN
31.72	NaN
31.74	NaN
31.76	NaN
31.78	NaN
31.8	NaN
31.82	NaN
31.84	NaN
31.86	NaN
31.88	NaN
31.9	NaN
31.92	NaN
31.94	NaN
31.96	NaN
31.98	NaN
32	NaN
32.02	NaN
32.04	NaN
32.06	NaN
32.08	NaN
32.1	NaN
32.12	NaN
32.14	NaN
32.16	NaN
32.18	NaN
32.2	NaN
32.22	NaN
32.24	NaN
32.26	NaN
32.28	NaN
32.3	NaN
32.32	NaN
32.34	NaN
32.36	NaN
32.38	NaN
32.4	NaN
32.42	NaN
32.44	NaN
32.46	NaN
32.48	NaN
32.5	NaN
32.52	NaN
32.54	NaN
32.56	NaN
32.58	NaN
32.6	NaN
32.62	NaN
32.64	NaN
32.66	NaN
32.68	NaN
32.7	NaN
32.72	NaN
32.74	NaN
32.76	NaN
32.78	NaN
32.8	NaN
32.82	NaN
32.84	NaN
32.86	NaN
32.88	NaN
32.9	NaN
32.92	NaN
32.94	NaN
32.96	NaN
32.98	NaN
33	NaN
33.02	NaN
33.04	NaN
33.06	NaN
33.08	NaN
33.1	NaN
33.12	NaN
33.14	NaN
33.16	NaN
33.18	NaN
33.2	NaN
33.22	NaN
33.24	NaN
33.26	NaN
33.28	NaN
33.3	NaN
33.32	NaN
33.34	NaN
33.36	NaN
33.38	NaN
33.4	NaN
33.42	NaN
33.44	NaN
33.46	NaN
33.48	NaN
33.5	NaN
33.52	NaN
33.54	NaN
33.56	NaN
33.58	NaN
33.6	NaN
33.62	NaN
33.64	NaN
33.66	NaN
33.68	NaN
33.7	NaN
33.72	NaN
33.74	NaN
33.76	NaN
33.78	NaN
33.8	NaN
33.82	NaN
33.84	NaN
33.86	NaN
33.88	NaN
33.9	NaN
33.92	NaN
33.94	NaN
33.96	NaN
33.98	NaN
34	NaN
34.02	NaN
34.04	NaN
34.06	NaN
34.08	NaN
34.1	NaN
34.12	NaN
34.14	NaN
34.16	NaN
34.18	NaN
34.2	NaN
34.22	NaN
34.24	NaN
34.26	NaN
34.28	NaN
34.3	NaN
34.32	NaN
34.34	NaN
34.36	NaN
34.38	NaN
34.4	NaN
34.42	NaN
34.44	NaN
34.46	NaN
34.48	NaN
34.5	NaN
34.52	NaN
34.54	NaN
34.56	NaN
34.58	NaN
34.6	NaN
34.62	NaN
34.64	NaN
34.66	NaN
34.68	NaN
34.7	NaN
34.72	NaN
34.74	NaN
34.76	NaN
34.78	NaN
34.8	NaN
34.82	NaN
34.84	NaN
34.86	NaN
34.88	NaN
34.9	NaN
34.92	NaN
34.94	NaN
34.96	NaN
34.98	NaN
35	NaN
35.02	NaN
35.04	NaN
35.06	NaN
35.08	NaN
35.1	NaN
35.12	NaN
35.14	NaN
35.16	NaN
35.18	NaN
35.2	NaN
35.22	NaN
35.24	NaN
35.26	NaN
35.28	NaN
35.3	NaN
35.32	NaN
35.34	NaN
35.36	NaN
35.38	NaN
35.4	NaN
35.42	NaN
35.44	NaN
35.46	NaN
35.48	NaN
35.5	NaN
35.52	NaN
35.54	NaN
35.56	NaN
35.58	NaN
35.6	NaN
35.62	NaN
35.64	NaN
35.66	NaN
35.68	NaN
35.7	NaN
35.72	NaN
35.74	NaN
35.76	NaN
35.78	NaN
35.8	NaN
35.82	NaN
35.84	NaN
35.86	NaN
35.88	NaN
35.9	NaN
35.92	NaN
35.94	NaN
35.96	NaN
35.98	NaN
36	NaN
36.02	NaN
36.04	NaN
36.06	NaN
36.08	NaN
36.1	NaN
36.12	NaN
36.14	NaN
36.16	NaN
36.18	NaN
36.2	NaN
36.22	NaN
36.24	NaN
36.26	NaN
36.28	NaN
36.3	NaN
36.32	NaN
36.34	NaN
36.36	NaN
36.38	NaN
36.4	NaN
36.42	NaN
36.44	NaN
36.46	NaN
36.48	NaN
36.5	NaN
36.52	NaN
36.54	NaN
36.56	NaN
36.58	NaN
36.6	NaN
36.62	NaN
36.64	NaN
36.66	NaN
36.68	NaN
36.7	NaN
36.72	NaN
36.74	NaN
36.76	NaN
36.78	NaN
36.8	NaN
36.82	NaN
36.84	NaN
36.86	NaN
36.88	NaN
36.9	NaN
36.92	NaN
36.94	NaN
36.96	NaN
36.98	NaN
37	NaN
37.02	NaN
37.04	NaN
37.06	NaN
37.08	NaN
37.1	NaN
37.12	NaN
37.14	NaN
37.16	NaN
37.18	NaN
37.2	NaN
37.22	NaN
37.24	NaN
37.26	NaN
37.28	NaN
37.3	NaN
37.32	NaN
37.34	NaN
37.36	NaN
37.38	NaN
37.4	NaN
37.42	NaN
37.44	NaN
37.46	NaN
37.48	NaN
37.5	NaN
37.52	NaN
37.54	NaN
37.56	NaN
37.58	NaN
37.6	NaN
37.62	NaN
37.64	NaN
37.66	NaN
37.68	NaN
37.7	NaN
37.72	NaN
37.74	NaN
37.76	NaN
37.78	NaN
37.8	NaN
37.82	NaN
37.84	NaN
37.86	NaN
37.88	NaN
37.9	NaN
37.92	NaN
37.94	NaN
37.96	NaN
37.98	NaN
38	NaN
38.02	NaN
38.04	NaN
38.06	NaN
38.08	NaN
38.1	NaN
38.12	NaN
38.14	NaN
38.16	NaN
38.18	NaN
38.2	NaN
38.22	NaN
38.24	NaN
38.26	NaN
38.28	NaN
38.3	NaN
38.32	NaN
38.34	NaN
38.36	NaN
38.38	NaN
38.4	NaN
38.42	NaN
38.44	NaN
38.46	NaN
38.48	NaN
38.5	NaN
38.52	NaN
38.54	NaN
38.56	NaN
38.58	NaN
38.6	NaN
38.62	NaN
38.64	NaN
38.66	NaN
38.68	NaN
38.7	NaN
38.72	NaN
38.74	NaN
38.76	NaN
38.78	NaN
38.8	NaN
38.82	NaN
38.84	NaN
38.86	NaN
38.88	NaN
38.9	NaN
38.92	NaN
38.94	NaN
38.96	NaN
38.98	NaN
39	NaN
39.02	NaN
39.04	NaN
39.06	NaN
39.08	NaN
39.1	NaN
39.12	NaN
39.14	NaN
39.16	NaN
39.18	NaN
39.2	NaN
39.22	NaN
39.24	NaN
39.26	NaN
39.28	NaN
39.3	NaN
39.32	NaN
39.34	NaN
39.36	NaN
39.38	NaN
39.4	NaN
39.42	NaN
39.44	NaN
39.46	NaN
39.48	NaN
39.5	NaN
39.52	NaN
39.54	NaN
39.56	NaN
39.58	NaN
39.6	NaN
39.62	NaN
39.64	NaN
39.66	NaN
39.68	NaN
39.7	NaN
39.72	NaN
39.74	NaN
39.76	NaN
39.78	NaN
39.8	NaN
39.82	NaN
39.84	NaN
39.86	NaN
39.88	NaN
39.9	NaN
39.92	NaN
39.94	NaN
39.96	NaN
39.98	NaN
40	NaN
40.02	NaN
40.04	NaN
40.06	NaN
40.08	NaN
40.1	NaN
40.12	NaN
40.14	NaN
40.16	NaN
40.18	NaN
40.2	NaN
40.22	NaN
40.24	NaN
40.26	NaN
40.28	NaN
40.3	NaN
40.32	NaN
40.34	NaN
40.36	NaN
40.38	NaN
40.4	NaN
40.42	NaN
40.44	NaN
40.46	NaN
40.48	NaN
40.5	NaN
40.52	NaN
40.54	NaN
40.56	NaN
40.58	NaN
40.6	NaN
40.62	NaN
40.64	NaN
40.66	NaN
40.68	NaN
40.7	NaN
40.72	NaN
40.74	NaN
40.76	NaN
40.78	NaN
40.8	NaN
40.82	NaN
40.84	NaN
40.86	NaN
40.88	NaN
40.9	NaN
40.92	NaN
40.94	NaN
40.96	NaN
40.98	NaN
41	NaN
41.02	NaN
41.04	NaN
41.06	NaN
41.08	NaN
41.1	NaN
41.12	NaN
41.14	NaN
41.16	NaN
41.18	NaN
41.2	NaN
41.22	NaN
41.24	NaN
41.26	NaN
41.28	NaN
41.3	NaN
41.32	NaN
41.34	NaN
41.36	NaN
41.38	NaN
41.4	NaN
41.42	NaN
41.44	NaN
41.46	NaN
41.48	NaN
41.5	NaN
41.52	NaN
41.54	NaN
41.56	NaN
41.58	NaN
41.6	NaN
41.62	NaN
41.64	NaN
41.66	NaN
41.68	NaN
41.7	NaN
41.72	NaN
41.74	NaN
41.76	NaN
41.78	NaN
41.8	NaN
41.82	NaN
41.84	NaN
41.86	NaN
41.88	NaN
41.9	NaN
41.92	NaN
41.94	NaN
41.96	NaN
41.98	NaN
42	NaN
42.02	NaN
42.04	NaN
42.06	NaN
42.08	NaN
42.1	NaN
42.12	NaN
42.14	NaN
42.16	NaN
42.18	NaN
42.2	NaN
42.22	NaN
42.24	NaN
42.26	NaN
42.28	NaN
42.3	NaN
42.32	NaN
42.34	NaN
42.36	NaN
42.38	NaN
42.4	NaN
42.42	NaN
42.44	NaN
42.46	NaN
42.48	NaN
42.5	NaN
42.52	NaN
42.54	NaN
42.56	NaN
42.58	NaN
42.6	NaN
42.62	NaN
42.64	NaN
42.66	NaN
42.68	NaN
42.7	NaN
42.72	NaN
42.74	NaN
42.76	NaN
42.78	NaN
42.8	NaN
42.82	NaN
42.84	NaN
42.86	NaN
42.88	NaN
42.9	NaN
42.92	NaN
42.94	NaN
42.96	NaN
[truncated: 352 more rows]
