# Supplementary material for: Sorting polymerization in a bichannel metal-organic framework
Source: Nat Commun. 2025 Aug 5;16:6984. doi: 10.1038/s41467-025-62322-8 (PMC12325995; doi:10.1038/s41467-025-62322-8)
Supplement: Supplementary file 3 — Source data [file 41467_2025_62322_MOESM3_ESM.zip › SOURCE_DATA/SF20/1_Rietveldplots_Calculated(model).csv]

X	Y
3	1238.97
3.02	1243.79
3.04	1251.43
3.06	1253.66
3.08	1255.86
3.1	1258.05
3.12	1260.23
3.14	1262.4
3.16	1264.58
3.18	1266.76
3.2	1268.96
3.22	1271.19
3.24	1273.43
3.26	1275.7
3.28	1277.99
3.3	1280.3
3.32	1282.62
3.34	1284.97
3.36	1287.33
3.38	1289.7
3.4	1292.09
3.42	1294.5
3.44	1296.92
3.46	1299.36
3.48	1301.81
3.5	1304.29
3.52	1306.78
3.54	1309.29
3.56	1311.83
3.58	1314.39
3.6	1316.97
3.62	1319.59
3.64	1322.23
3.66	1324.91
3.68	1327.62
3.7	1330.38
3.72	1333.18
3.74	1336.03
3.76	1338.93
3.78	1341.89
3.8	1344.93
3.82	1348.04
3.84	1351.25
3.86	1354.56
3.88	1358.02
3.9	1361.66
3.92	1365.56
3.94	1369.86
3.96	1374.78
3.98	1380.62
4	1387.82
4.02	1396.84
4.04	1408.18
4.06	1416.78
4.08	1428.2
4.1	1442.32
4.12	1458.82
4.14	1477.33
4.16	1497.47
4.18	1518.96
4.2	1541.58
4.22	1565.21
4.24	1589.81
4.26	1615.34
4.28	1641.82
4.3	1669.28
4.32	1697.74
4.34	1727.24
4.36	1757.83
4.38	1789.56
4.4	1822.48
4.42	1856.64
4.44	1892.12
4.46	1928.98
4.48	1967.29
4.5	2007.14
4.52	2048.61
4.54	2091.82
4.56	2136.84
4.58	2183.82
4.6	2232.86
4.62	2284.12
4.64	2337.73
4.66	2393.88
4.68	2452.74
4.7	2514.51
4.72	2579.43
4.74	2647.74
4.76	2719.73
4.78	2795.71
4.8	2876.05
4.82	2961.13
4.84	3051.42
4.86	3144.3
4.88	3243.49
4.9	3349.71
4.92	3463.74
4.94	3586.52
4.96	3719.17
4.98	3862.99
5	4019.57
5.02	4190.86
5.04	4379.23
5.06	4587.72
5.08	4820.23
5.1	5081.92
5.12	5379.76
5.14	5723.24
5.16	6124.9
5.18	6600.1
5.2	7164.32
5.22	7826.05
5.24	8574.06
5.26	9360.97
5.28	10089.8
5.3	10614.2
5.32	10759.7
5.34	10372.9
5.36	9405.99
5.38	7995
5.4	6416.52
5.42	4937.39
5.44	3719.63
5.46	2816.14
5.48	2202.19
5.5	1813.25
5.52	1577.24
5.54	1434.39
5.56	1343.78
5.58	1281.25
5.6	1234
5.62	1195.73
5.64	1163.34
5.66	1135.2
5.68	1110.34
5.7	1088.11
5.72	1070.49
5.74	1054.59
5.76	1040.16
5.78	1026.96
5.8	1014.8
5.82	1003.52
5.84	NaN
5.86	NaN
5.88	NaN
5.9	NaN
5.92	NaN
5.94	NaN
5.96	NaN
5.98	NaN
6	NaN
6.02	NaN
6.04	NaN
6.06	NaN
6.08	NaN
6.1	NaN
6.12	NaN
6.14	NaN
6.16	NaN
6.18	NaN
6.2	NaN
6.22	NaN
6.24	NaN
6.26	NaN
6.28	NaN
6.3	NaN
6.32	NaN
6.34	NaN
6.36	NaN
6.38	NaN
6.4	NaN
6.42	NaN
6.44	NaN
6.46	NaN
6.48	NaN
6.5	NaN
6.52	NaN
6.54	NaN
6.56	NaN
6.58	NaN
6.6	NaN
6.62	NaN
6.64	NaN
6.66	NaN
6.68	NaN
6.7	NaN
6.72	NaN
6.74	NaN
6.76	NaN
6.78	NaN
6.8	NaN
6.82	NaN
6.84	NaN
6.86	NaN
6.88	NaN
6.9	NaN
6.92	NaN
6.94	NaN
6.96	NaN
6.98	NaN
7	NaN
7.02	NaN
7.04	NaN
7.06	NaN
7.08	NaN
7.1	NaN
7.12	NaN
7.14	NaN
7.16	NaN
7.18	NaN
7.2	660.007
7.22	656.577
7.24	653.157
7.26	649.751
7.28	646.361
7.3	642.991
7.32	639.647
7.34	636.335
7.36	633.064
7.38	629.843
7.4	626.677
7.42	623.572
7.44	620.527
7.46	617.538
7.48	614.602
7.5	611.713
7.52	608.869
7.54	606.066
7.56	603.305
7.58	600.585
7.6	597.909
7.62	595.279
7.64	592.698
7.66	596.183
7.68	599.726
7.7	599.786
7.72	601.771
7.74	605.601
7.76	609.512
7.78	613.513
7.8	617.617
7.82	621.836
7.84	626.186
7.86	630.689
7.88	635.37
7.9	640.263
7.92	645.413
7.94	650.881
7.96	656.747
7.98	663.118
8	670.112
8.02	677.841
8.04	686.341
8.06	695.491
8.08	704.908
8.1	713.88
8.12	721.384
8.14	726.245
8.16	727.456
8.18	724.708
8.2	718.82
8.22	711.498
8.24	704.512
8.26	699.079
8.28	695.745
8.3	694.523
8.32	695.108
8.34	697.077
8.36	700.039
8.38	703.714
8.4	707.957
8.42	712.744
8.44	718.16
8.46	724.389
8.48	731.704
8.5	740.473
8.52	751.138
8.54	764.197
8.56	780.168
8.58	799.53
8.6	822.672
8.62	849.835
8.64	881.118
8.66	914.73
8.68	950.513
8.7	990.105
8.72	1033.39
8.74	1080.31
8.76	1130.9
8.78	1185.28
8.8	1243.67
8.82	1306.41
8.84	1373.95
8.86	1446.85
8.88	1525.83
8.9	1611.78
8.92	1705.83
8.94	1809.42
8.96	1924.44
8.98	2053.3
9	2199.1
9.02	2365.59
9.04	2557.04
9.06	2777.71
9.08	3030.7
9.1	3316.37
9.12	3630.11
9.14	3960.23
9.16	4286.29
9.18	4579.13
9.2	4802.67
9.22	4918.56
9.24	4893.26
9.26	4708.24
9.28	4370.29
9.3	3914.65
9.32	3395.43
9.34	2868.74
9.36	2379.77
9.38	1957.4
9.4	1614.75
9.42	1351.9
9.44	1160.23
9.46	1026.41
9.48	936.106
9.5	876.395
9.52	836.983
9.54	809.774
9.56	789.814
9.58	774.694
9.6	762.595
9.62	752.486
9.64	743.781
9.66	736.141
9.68	729.359
9.7	723.296
9.72	717.854
9.74	712.961
9.76	708.558
9.78	704.607
9.8	701.076
9.82	697.951
9.84	695.23
9.86	692.929
9.88	691.088
9.9	689.776
9.92	689.103
9.94	689.229
9.96	690.376
9.98	692.838
10	696.983
10.02	703.262
10.04	712.193
10.06	724.35
10.08	740.335
10.1	760.748
10.12	786.145
10.14	817.009
10.16	853.718
10.18	896.569
10.2	945.773
10.22	1001.52
10.24	1064.03
10.26	1133.59
10.28	1210.62
10.3	1295.77
10.32	1389.91
10.34	1494.3
10.36	1610.52
10.38	1740.63
10.4	1887.08
10.42	2052.71
10.44	2238.98
10.46	2450.01
10.48	2687.34
10.5	2951.01
10.52	3238.2
10.54	3542.35
10.56	3852.5
10.58	4152.94
10.6	4423.72
10.62	4641.88
10.64	4783.68
10.66	4827.6
10.68	4758.6
10.7	4572.07
10.72	4277.56
10.74	3898.06
10.76	3465.3
10.78	3013.11
10.8	2571.57
10.82	2163.89
10.84	1805.29
10.86	1503.44
10.88	1259.48
10.9	1069.66
10.92	927.07
10.94	823.314
10.96	749.817
10.98	698.765
11	663.571
11.02	639.034
11.04	621.242
11.06	607.362
11.08	595.418
11.1	584.071
11.12	572.487
11.14	560.232
11.16	547.21
11.18	533.582
11.2	519.673
11.22	505.859
11.24	492.495
11.26	479.857
11.28	468.131
11.3	457.526
11.32	447.815
11.34	439.058
11.36	431.156
11.38	426.963
11.4	423.371
11.42	420.258
11.44	417.517
11.46	415.06
11.48	412.822
11.5	410.749
11.52	408.808
11.54	406.97
11.56	405.219
11.58	403.541
11.6	401.927
11.62	400.369
11.64	398.863
11.66	397.403
11.68	395.986
11.7	394.607
11.72	393.265
11.74	391.957
11.76	390.68
11.78	389.431
11.8	388.21
11.82	387.014
11.84	385.843
11.86	384.694
11.88	383.566
11.9	382.458
11.92	381.369
11.94	380.298
11.96	379.244
11.98	378.207
12	377.185
12.02	376.179
12.04	375.187
12.06	374.21
12.08	373.246
12.1	372.295
12.12	371.358
12.14	370.432
12.16	369.518
12.18	368.615
12.2	367.721
12.22	366.834
12.24	365.952
12.26	365.114
12.28	364.239
12.3	363.442
12.32	362.936
12.34	362.428
12.36	361.917
12.38	361.404
12.4	359.917
12.42	359.416
12.44	358.441
12.46	357.956
12.48	357.477
12.5	357.086
12.52	356.627
12.54	356.179
12.56	355.743
12.58	355.317
12.6	354.904
12.62	354.502
12.64	354.113
12.66	353.736
12.68	353.373
12.7	353.025
12.72	352.696
12.74	352.39
12.76	352.111
12.78	351.868
12.8	351.671
12.82	351.531
12.84	351.467
12.86	351.493
12.88	351.735
12.9	352.017
12.92	352.471
12.94	353.131
12.96	354.032
12.98	355.219
13	356.734
13.02	358.625
13.04	360.944
13.06	363.744
13.08	367.083
13.1	371.019
13.12	375.614
13.14	380.926
13.16	387.008
13.18	393.897
13.2	401.609
13.22	410.124
13.24	419.572
13.26	429.626
13.28	440.089
13.3	450.688
13.32	461.074
13.34	470.835
13.36	479.51
13.38	486.615
13.4	491.678
13.42	494.287
13.44	494.136
13.46	491.079
13.48	485.178
13.5	476.709
13.52	466.141
13.54	454.071
13.56	441.146
13.58	427.993
13.6	415.188
13.62	403.131
13.64	392.182
13.66	382.563
13.68	374.387
13.7	367.679
13.72	362.391
13.74	358.424
13.76	355.651
13.78	353.932
13.8	353.131
13.82	353.119
13.84	353.788
13.86	355.044
13.88	356.809
13.9	359.011
13.92	361.584
13.94	364.457
13.96	367.549
13.98	370.764
14	373.993
14.02	377.108
14.04	379.969
14.06	382.426
14.08	384.331
14.1	385.546
14.12	385.957
14.14	385.486
14.16	384.109
14.18	381.876
14.2	378.868
14.22	375.233
14.24	371.152
14.26	366.813
14.28	362.399
14.3	358.07
14.32	353.959
14.34	350.163
14.36	346.748
14.38	343.747
14.4	341.169
14.42	338.998
14.44	337.203
14.46	335.745
14.48	334.572
14.5	333.642
14.52	332.147
14.54	331.569
14.56	330.739
14.58	330.374
14.6	330.077
14.62	329.829
14.64	329.618
14.66	329.434
14.68	329.335
14.7	329.188
14.72	329.055
14.74	328.933
14.76	328.821
14.78	328.717
14.8	328.622
14.82	328.535
14.84	328.457
14.86	328.386
14.88	328.324
14.9	328.272
14.92	328.228
14.94	328.193
14.96	328.168
14.98	328.154
15	328.151
15.02	328.16
15.04	328.181
15.06	328.216
15.08	328.266
15.1	328.778
15.12	329.307
15.14	329.844
15.16	330.413
15.18	331
15.2	331.616
15.22	332.26
15.24	332.938
15.26	333.653
15.28	334.414
15.3	335.231
15.32	336.119
15.34	337.094
15.36	338.183
15.38	339.418
15.4	340.842
15.42	342.511
15.44	344.493
15.46	346.88
15.48	349.78
15.5	353.326
15.52	357.679
15.54	363.029
15.56	369.597
15.58	377.635
15.6	387.427
15.62	399.284
15.64	413.54
15.66	430.543
15.68	450.638
15.7	474.151
15.72	501.371
15.74	532.512
15.76	567.688
15.78	606.874
15.8	649.89
15.82	696.335
15.84	745.605
15.86	796.839
15.88	848.936
15.9	900.565
15.92	950.206
15.94	996.185
15.96	1036.76
15.98	1070.19
16	1094.98
16.02	1109.6
16.04	1112.58
16.06	1104.07
16.08	1084.21
16.1	1053.8
16.12	1014.23
16.14	967.312
16.16	915.093
16.18	859.705
16.2	803.171
16.22	747.311
16.24	693.626
16.26	643.322
16.28	597.261
16.3	555.985
16.32	519.729
16.34	488.492
16.36	462.065
16.38	440.096
16.4	422.132
16.42	407.678
16.44	396.231
16.46	387.308
16.48	380.464
16.5	375.314
16.52	371.527
16.54	368.831
16.56	367.005
16.58	365.878
16.6	365.316
16.62	365.216
16.64	365.5
16.66	366.125
16.68	367.007
16.7	368.126
16.72	369.446
16.74	370.938
16.76	372.572
16.78	374.318
16.8	376.148
16.82	378.028
16.84	379.927
16.86	381.809
16.88	383.636
16.9	385.372
16.92	386.977
16.94	388.413
16.96	392.627
16.98	396.605
17	400.327
17.02	403.779
17.04	406.953
17.06	409.85
17.08	412.479
17.1	414.855
17.12	416.993
17.14	418.913
17.16	420.636
17.18	422.186
17.2	423.586
17.22	424.867
17.24	426.062
17.26	427.213
17.28	428.366
17.3	429.572
17.32	430.883
17.34	432.351
17.36	434.028
17.38	435.953
17.4	438.169
17.42	440.706
17.44	443.585
17.46	446.822
17.48	450.425
17.5	454.389
17.52	458.707
17.54	463.362
17.56	468.33
17.58	473.585
17.6	479.085
17.62	484.792
17.64	490.661
17.66	496.644
17.68	502.686
17.7	508.732
17.72	514.725
17.74	520.608
17.76	526.328
17.78	531.837
17.8	537.097
17.82	542.086
17.84	546.797
17.86	551.242
17.88	555.454
17.9	557.193
17.92	558.83
17.94	560.463
17.96	562.199
17.98	564.175
18	566.538
18.02	569.462
18.04	573.144
18.06	577.807
18.08	583.705
18.1	591.122
18.12	600.369
18.14	611.777
18.16	625.69
18.18	642.443
18.2	662.347
18.22	685.659
18.24	712.57
18.26	743.16
18.28	777.381
18.3	815.031
18.32	855.748
18.34	898.959
18.36	943.971
18.38	989.842
18.4	1035.53
18.42	1079.84
18.44	1121.48
18.46	1159.13
18.48	1191.51
18.5	1217.39
18.52	1235.75
18.54	1245.79
18.56	1247.06
18.58	1239.47
18.6	1223.36
18.62	1199.44
18.64	1168.76
18.66	1132.59
18.68	1092.33
18.7	1049.4
18.72	1005.15
18.74	960.805
18.76	917.422
18.78	875.874
18.8	836.828
18.82	800.177
18.84	766.802
18.86	736.848
18.88	710.336
18.9	687.181
18.92	667.237
18.94	650.308
18.96	636.174
18.98	624.601
19	615.356
19.02	608.206
19.04	602.929
19.06	599.301
19.08	597.106
19.1	596.126
19.12	596.139
19.14	596.922
19.16	598.248
19.18	599.886
19.2	601.605
19.22	603.178
19.24	604.386
19.26	605.021
19.28	604.92
19.3	603.933
19.32	601.973
19.34	598.994
19.36	595.012
19.38	590.101
19.4	584.385
19.42	578.027
19.44	571.219
19.46	564.163
19.48	557.061
19.5	550.111
19.52	543.491
19.54	537.357
19.56	531.845
19.58	527.062
19.6	523.09
19.62	519.988
19.64	517.792
19.66	516.52
19.68	516.169
19.7	516.726
19.72	518.164
19.74	520.446
19.76	521.952
19.78	524.201
19.8	527.145
19.82	530.727
19.84	534.878
19.86	539.525
19.88	544.584
19.9	549.962
19.92	555.562
19.94	561.268
19.96	566.956
19.98	572.496
20	577.743
20.02	582.55
20.04	586.766
20.06	590.246
20.08	592.855
20.1	594.481
20.12	595.037
20.14	594.472
20.16	592.768
20.18	589.949
20.2	586.068
20.22	581.203
20.24	575.446
20.26	568.905
20.28	561.686
20.3	553.883
20.32	545.598
20.34	536.928
20.36	527.965
20.38	518.803
20.4	509.53
20.42	500.235
20.44	491.006
20.46	481.924
20.48	473.062
20.5	464.484
20.52	456.244
20.54	448.384
20.56	440.933
20.58	433.909
20.6	427.32
20.62	421.165
20.64	415.437
20.66	410.12
20.68	406.595
20.7	403.441
20.72	400.633
20.74	398.148
20.76	395.959
20.78	394.043
20.8	392.378
20.82	390.941
20.84	389.715
20.86	388.685
20.88	387.837
20.9	387.162
20.92	386.652
20.94	386.308
20.96	386.129
20.98	386.119
21	386.288
21.02	386.646
21.04	387.209
21.06	387.994
21.08	389.02
21.1	390.31
21.12	391.885
21.14	393.772
21.16	395.978
21.18	398.524
21.2	401.421
21.22	404.674
21.24	408.279
21.26	412.227
21.28	416.498
21.3	421.065
21.32	425.894
21.34	430.943
21.36	436.162
21.38	441.496
21.4	446.889
21.42	452.279
21.44	457.607
21.46	462.814
21.48	467.845
21.5	472.65
21.52	477.181
21.54	481.392
21.56	485.239
21.58	488.671
21.6	491.637
21.62	494.267
21.64	496.305
21.66	497.687
21.68	498.343
21.7	498.217
21.72	497.263
21.74	495.372
21.76	492.721
21.78	489.21
21.8	484.991
21.82	480.105
21.84	474.663
21.86	468.785
21.88	462.601
21.9	456.228
21.92	449.785
21.94	443.374
21.96	437.083
21.98	430.983
22	425.135
22.02	419.577
22.04	414.339
22.06	409.438
22.08	404.876
22.1	400.648
22.12	396.74
22.14	393.134
22.16	389.805
22.18	386.729
22.2	383.878
22.22	381.23
22.24	378.761
22.26	376.452
22.28	374.289
22.3	372.258
22.32	370.352
22.34	368.558
22.36	366.873
22.38	365.292
22.4	363.811
22.42	362.429
22.44	361.143
22.46	359.953
22.48	358.857
22.5	357.855
22.52	356.947
22.54	356.133
22.56	355.378
22.58	354.718
22.6	354.153
22.62	353.682
22.64	353.309
22.66	353.035
22.68	352.863
22.7	352.8
22.72	352.85
22.74	353.024
22.76	353.333
22.78	353.79
22.8	354.415
22.82	355.23
22.84	356.259
22.86	357.534
22.88	359.089
22.9	360.965
22.92	363.206
22.94	365.859
22.96	368.978
22.98	372.616
23	376.828
23.02	381.67
23.04	387.195
23.06	393.451
23.08	400.481
23.1	408.319
23.12	416.983
23.14	426.479
23.16	436.792
23.18	447.888
23.2	459.714
23.22	472.174
23.24	485.17
23.26	498.56
23.28	512.185
23.3	525.862
23.32	539.377
23.34	552.511
23.36	565.029
23.38	576.689
23.4	587.263
23.42	596.53
23.44	604.3
23.46	610.416
23.48	614.592
23.5	616.941
23.52	617.449
23.54	616.149
23.56	613.111
23.58	608.436
23.6	602.248
23.62	594.69
23.64	585.913
23.66	576.077
23.68	565.359
23.7	553.943
23.72	542.026
23.74	529.807
23.76	517.492
23.78	505.287
23.8	493.384
23.82	481.963
23.84	471.186
23.86	461.188
23.88	452.08
23.9	443.944
23.92	436.838
23.94	430.787
23.96	425.795
23.98	421.836
24	418.865
24.02	416.811
24.04	415.585
24.06	415.082
24.08	415.182
24.1	415.751
24.12	416.65
24.14	417.738
24.16	418.872
24.18	419.912
24.2	420.731
24.22	421.216
24.24	421.273
24.26	420.832
24.28	419.848
24.3	418.3
24.32	416.199
24.34	413.58
24.36	410.487
24.38	406.991
24.4	403.164
24.42	398.458
24.44	393.577
24.46	388.592
24.48	383.564
24.5	378.546
24.52	373.581
24.54	368.7
24.56	363.924
24.58	359.264
24.6	354.726
24.62	350.309
24.64	346.012
24.66	341.83
24.68	337.758
24.7	333.797
24.72	329.948
24.74	326.214
24.76	322.6
24.78	319.114
24.8	315.765
24.82	312.564
24.84	309.521
24.86	306.647
24.88	303.95
24.9	301.443
24.92	299.052
24.94	296.936
24.96	295.024
24.98	293.282
25	291.782
25.02	290.484
25.04	289.384
25.06	288.474
25.08	287.745
25.1	287.184
25.12	286.774
25.14	286.499
25.16	286.341
25.18	286.277
25.2	286.288
25.22	286.345
25.24	286.43
25.26	286.511
25.28	286.565
25.3	286.57
25.32	286.503
25.34	286.911
25.36	287.209
25.38	287.38
25.4	287.413
25.42	287.3
25.44	287.038
25.46	286.626
25.48	286.071
25.5	285.382
25.52	284.572
25.54	283.667
25.56	282.67
25.58	281.607
25.6	280.499
25.62	279.36
25.64	278.206
25.66	277.048
25.68	275.894
25.7	274.749
25.72	273.613
25.74	272.485
25.76	271.358
25.78	270.23
25.8	269.087
25.82	267.926
25.84	266.737
25.86	265.516
25.88	264.25
25.9	262.958
25.92	261.633
25.94	260.281
25.96	258.909
25.98	257.527
26	256.146
26.02	254.78
26.04	253.441
26.06	252.142
26.08	250.897
26.1	249.718
26.12	248.617
26.14	247.606
26.16	246.693
26.18	245.887
26.2	245.196
26.22	244.627
26.24	244.193
26.26	243.88
26.28	244.12
26.3	244.512
26.32	245.028
26.34	245.69
26.36	246.487
26.38	247.418
26.4	248.481
26.42	249.675
26.44	250.997
26.46	252.441
26.48	254.009
26.5	255.692
26.52	257.488
26.54	259.39
26.56	261.39
26.58	263.479
26.6	265.648
26.62	267.884
26.64	270.172
26.66	272.496
26.68	274.834
26.7	277.165
26.72	279.46
26.74	281.689
26.76	283.818
26.78	285.813
26.8	287.633
26.82	289.243
26.84	290.582
26.86	291.667
26.88	292.433
26.9	292.887
26.92	293.033
26.94	292.832
26.96	292.323
26.98	291.539
27	290.527
27.02	289.328
27.04	288.043
27.06	286.725
27.08	285.475
27.1	284.369
27.12	283.499
27.14	282.954
27.16	282.817
27.18	283.172
27.2	283.859
27.22	285.18
27.24	287.189
27.26	289.929
27.28	293.431
27.3	297.706
27.32	302.751
27.34	308.541
27.36	315.033
27.38	322.16
27.4	329.84
27.42	337.967
27.44	346.417
27.46	355.05
27.48	363.714
27.5	372.245
27.52	380.472
27.54	388.226
27.56	395.34
27.58	401.658
27.6	407.009
27.62	411.323
27.64	414.463
27.66	416.387
27.68	417.047
27.7	416.444
27.72	414.618
27.74	411.645
27.76	407.634
27.78	402.722
27.8	397.072
27.82	390.877
27.84	384.284
27.86	377.495
27.88	370.689
27.9	364.025
27.92	357.648
27.94	351.691
27.96	346.224
27.98	341.322
28	337.025
28.02	333.339
28.04	330.248
28.06	327.707
28.08	325.655
28.1	324.012
28.12	322.688
28.14	321.617
28.16	320.666
28.18	319.739
28.2	318.748
28.22	317.613
28.24	316.271
28.26	314.683
28.28	312.801
28.3	310.621
28.32	308.145
28.34	305.39
28.36	302.388
28.38	299.177
28.4	295.807
28.42	292.33
28.44	288.803
28.46	285.289
28.48	281.846
28.5	278.538
28.52	275.425
28.54	272.566
28.56	270.031
28.58	267.834
28.6	266.112
28.62	264.863
28.64	264.177
28.66	264.077
28.68	264.601
28.7	265.776
28.72	267.617
28.74	270.128
28.76	273.296
28.78	277.082
28.8	281.461
28.82	286.36
28.84	291.693
28.86	297.365
28.88	303.257
28.9	309.241
28.92	315.192
28.94	320.939
28.96	326.346
28.98	331.269
29	335.566
29.02	339.116
29.04	341.809
29.06	343.754
29.08	344.699
29.1	344.611
29.12	343.488
29.14	341.36
29.16	338.283
29.18	334.342
29.2	329.644
29.22	324.315
29.24	318.495
29.26	312.331
29.28	305.979
29.3	299.585
29.32	293.295
29.34	287.243
29.36	281.545
29.38	276.306
29.4	271.605
29.42	267.505
29.44	264.049
29.46	261.257
29.48	259.132
29.5	257.658
29.52	256.807
29.54	256.534
29.56	256.802
29.58	257.52
29.6	258.638
29.62	260.086
29.64	261.798
29.66	263.706
29.68	265.747
29.7	267.866
29.72	270.01
29.74	272.136
29.76	274.207
29.78	276.194
29.8	278.071
29.82	279.819
29.84	281.423
29.86	282.867
29.88	284.136
29.9	285.22
29.92	286.1
29.94	286.761
29.96	287.186
29.98	287.329
30	NaN
30.02	NaN
30.04	NaN
30.06	NaN
30.08	NaN
30.1	NaN
30.12	NaN
30.14	NaN
30.16	NaN
30.18	NaN
30.2	NaN
30.22	NaN
30.24	NaN
30.26	NaN
30.28	NaN
30.3	NaN
30.32	NaN
30.34	NaN
30.36	NaN
30.38	NaN
30.4	NaN
30.42	NaN
30.44	NaN
30.46	NaN
30.48	NaN
30.5	NaN
30.52	NaN
30.54	NaN
30.56	NaN
30.58	NaN
30.6	NaN
30.62	NaN
30.64	NaN
30.66	NaN
30.68	NaN
30.7	NaN
30.72	NaN
30.74	NaN
30.76	NaN
30.78	NaN
30.8	NaN
30.82	NaN
30.84	NaN
30.86	NaN
30.88	NaN
30.9	NaN
30.92	NaN
30.94	NaN
30.96	NaN
30.98	NaN
31	NaN
31.02	NaN
31.04	NaN
31.06	NaN
31.08	NaN
31.1	NaN
31.12	NaN
31.14	NaN
31.16	NaN
31.18	NaN
31.2	NaN
31.22	NaN
31.24	NaN
31.26	NaN
31.28	NaN
31.3	NaN
31.32	NaN
31.34	NaN
31.36	NaN
31.38	NaN
31.4	NaN
31.42	NaN
31.44	NaN
31.46	NaN
31.48	NaN
31.5	NaN
31.52	NaN
31.54	NaN
31.56	NaN
31.58	NaN
31.6	NaN
31.62	NaN
31.64	NaN
31.66	NaN
31.68	NaN
31.7	NaN
31.72	NaN
31.74	NaN
31.76	NaN
31.78	NaN
31.8	NaN
31.82	NaN
31.84	NaN
31.86	NaN
31.88	NaN
31.9	NaN
31.92	NaN
31.94	NaN
31.96	NaN
31.98	NaN
32	NaN
32.02	NaN
32.04	NaN
32.06	NaN
32.08	NaN
32.1	NaN
32.12	NaN
32.14	NaN
32.16	NaN
32.18	NaN
32.2	NaN
32.22	NaN
32.24	NaN
32.26	NaN
32.28	NaN
32.3	NaN
32.32	NaN
32.34	NaN
32.36	NaN
32.38	NaN
32.4	NaN
32.42	NaN
32.44	NaN
32.46	NaN
32.48	NaN
32.5	NaN
32.52	NaN
32.54	NaN
32.56	NaN
32.58	NaN
32.6	NaN
32.62	NaN
32.64	NaN
32.66	NaN
32.68	NaN
32.7	NaN
32.72	NaN
32.74	NaN
32.76	NaN
32.78	NaN
32.8	NaN
32.82	NaN
32.84	NaN
32.86	NaN
32.88	NaN
32.9	NaN
32.92	NaN
32.94	NaN
32.96	NaN
32.98	NaN
33	NaN
33.02	NaN
33.04	NaN
33.06	NaN
33.08	NaN
33.1	NaN
33.12	NaN
33.14	NaN
33.16	NaN
33.18	NaN
33.2	NaN
33.22	NaN
33.24	NaN
33.26	NaN
33.28	NaN
33.3	NaN
33.32	NaN
33.34	NaN
33.36	NaN
33.38	NaN
33.4	NaN
33.42	NaN
33.44	NaN
33.46	NaN
33.48	NaN
33.5	NaN
33.52	NaN
33.54	NaN
33.56	NaN
33.58	NaN
33.6	NaN
33.62	NaN
33.64	NaN
33.66	NaN
33.68	NaN
33.7	NaN
33.72	NaN
33.74	NaN
33.76	NaN
33.78	NaN
33.8	NaN
33.82	NaN
33.84	NaN
33.86	NaN
33.88	NaN
33.9	NaN
33.92	NaN
33.94	NaN
33.96	NaN
33.98	NaN
34	NaN
34.02	NaN
34.04	NaN
34.06	NaN
34.08	NaN
34.1	NaN
34.12	NaN
34.14	NaN
34.16	NaN
34.18	NaN
34.2	NaN
34.22	NaN
34.24	NaN
34.26	NaN
34.28	NaN
34.3	NaN
34.32	NaN
34.34	NaN
34.36	NaN
34.38	NaN
34.4	NaN
34.42	NaN
34.44	NaN
34.46	NaN
34.48	NaN
34.5	NaN
34.52	NaN
34.54	NaN
34.56	NaN
34.58	NaN
34.6	NaN
34.62	NaN
34.64	NaN
34.66	NaN
34.68	NaN
34.7	NaN
34.72	NaN
34.74	NaN
34.76	NaN
34.78	NaN
34.8	NaN
34.82	NaN
34.84	NaN
34.86	NaN
34.88	NaN
34.9	NaN
34.92	NaN
34.94	NaN
34.96	NaN
34.98	NaN
35	NaN
35.02	NaN
35.04	NaN
35.06	NaN
35.08	NaN
35.1	NaN
35.12	NaN
35.14	NaN
35.16	NaN
35.18	NaN
35.2	NaN
35.22	NaN
35.24	NaN
35.26	NaN
35.28	NaN
35.3	NaN
35.32	NaN
35.34	NaN
35.36	NaN
35.38	NaN
35.4	NaN
35.42	NaN
35.44	NaN
35.46	NaN
35.48	NaN
35.5	NaN
35.52	NaN
35.54	NaN
35.56	NaN
35.58	NaN
35.6	NaN
35.62	NaN
35.64	NaN
35.66	NaN
35.68	NaN
35.7	NaN
35.72	NaN
35.74	NaN
35.76	NaN
35.78	NaN
35.8	NaN
35.82	NaN
35.84	NaN
35.86	NaN
35.88	NaN
35.9	NaN
35.92	NaN
35.94	NaN
35.96	NaN
35.98	NaN
36	NaN
36.02	NaN
36.04	NaN
36.06	NaN
36.08	NaN
36.1	NaN
36.12	NaN
36.14	NaN
36.16	NaN
36.18	NaN
36.2	NaN
36.22	NaN
36.24	NaN
36.26	NaN
36.28	NaN
36.3	NaN
36.32	NaN
36.34	NaN
36.36	NaN
36.38	NaN
36.4	NaN
36.42	NaN
36.44	NaN
36.46	NaN
36.48	NaN
36.5	NaN
36.52	NaN
36.54	NaN
36.56	NaN
36.58	NaN
36.6	NaN
36.62	NaN
36.64	NaN
36.66	NaN
36.68	NaN
36.7	NaN
36.72	NaN
36.74	NaN
36.76	NaN
36.78	NaN
36.8	NaN
36.82	NaN
36.84	NaN
36.86	NaN
36.88	NaN
36.9	NaN
36.92	NaN
36.94	NaN
36.96	NaN
36.98	NaN
37	NaN
37.02	NaN
37.04	NaN
37.06	NaN
37.08	NaN
37.1	NaN
37.12	NaN
37.14	NaN
37.16	NaN
37.18	NaN
37.2	NaN
37.22	NaN
37.24	NaN
37.26	NaN
37.28	NaN
37.3	NaN
37.32	NaN
37.34	NaN
37.36	NaN
37.38	NaN
37.4	NaN
37.42	NaN
37.44	NaN
37.46	NaN
37.48	NaN
37.5	NaN
37.52	NaN
37.54	NaN
37.56	NaN
37.58	NaN
37.6	NaN
37.62	NaN
37.64	NaN
37.66	NaN
37.68	NaN
37.7	NaN
37.72	NaN
37.74	NaN
37.76	NaN
37.78	NaN
37.8	NaN
37.82	NaN
37.84	NaN
37.86	NaN
37.88	NaN
37.9	NaN
37.92	NaN
37.94	NaN
37.96	NaN
37.98	NaN
38	NaN
38.02	NaN
38.04	NaN
38.06	NaN
38.08	NaN
38.1	NaN
38.12	NaN
38.14	NaN
38.16	NaN
38.18	NaN
38.2	NaN
38.22	NaN
38.24	NaN
38.26	NaN
38.28	NaN
38.3	NaN
38.32	NaN
38.34	NaN
38.36	NaN
38.38	NaN
38.4	NaN
38.42	NaN
38.44	NaN
38.46	NaN
38.48	NaN
38.5	NaN
38.52	NaN
38.54	NaN
38.56	NaN
38.58	NaN
38.6	NaN
38.62	NaN
38.64	NaN
38.66	NaN
38.68	NaN
38.7	NaN
38.72	NaN
38.74	NaN
38.76	NaN
38.78	NaN
38.8	NaN
38.82	NaN
38.84	NaN
38.86	NaN
38.88	NaN
38.9	NaN
38.92	NaN
38.94	NaN
38.96	NaN
38.98	NaN
39	NaN
39.02	NaN
39.04	NaN
39.06	NaN
39.08	NaN
39.1	NaN
39.12	NaN
39.14	NaN
39.16	NaN
39.18	NaN
39.2	NaN
39.22	NaN
39.24	NaN
39.26	NaN
39.28	NaN
39.3	NaN
39.32	NaN
39.34	NaN
39.36	NaN
39.38	NaN
39.4	NaN
39.42	NaN
39.44	NaN
39.46	NaN
39.48	NaN
39.5	NaN
39.52	NaN
39.54	NaN
39.56	NaN
39.58	NaN
39.6	NaN
39.62	NaN
39.64	NaN
39.66	NaN
39.68	NaN
39.7	NaN
39.72	NaN
39.74	NaN
39.76	NaN
39.78	NaN
39.8	NaN
39.82	NaN
39.84	NaN
39.86	NaN
39.88	NaN
39.9	NaN
39.92	NaN
39.94	NaN
39.96	NaN
39.98	NaN
40	NaN
40.02	NaN
40.04	NaN
40.06	NaN
40.08	NaN
40.1	NaN
40.12	NaN
40.14	NaN
40.16	NaN
40.18	NaN
40.2	NaN
40.22	NaN
40.24	NaN
40.26	NaN
40.28	NaN
40.3	NaN
40.32	NaN
40.34	NaN
40.36	NaN
40.38	NaN
40.4	NaN
40.42	NaN
40.44	NaN
40.46	NaN
40.48	NaN
40.5	NaN
40.52	NaN
40.54	NaN
40.56	NaN
40.58	NaN
40.6	NaN
40.62	NaN
40.64	NaN
40.66	NaN
40.68	NaN
40.7	NaN
40.72	NaN
40.74	NaN
40.76	NaN
40.78	NaN
40.8	NaN
40.82	NaN
40.84	NaN
40.86	NaN
40.88	NaN
40.9	NaN
40.92	NaN
40.94	NaN
40.96	NaN
40.98	NaN
41	NaN
41.02	NaN
41.04	NaN
41.06	NaN
41.08	NaN
41.1	NaN
41.12	NaN
41.14	NaN
41.16	NaN
41.18	NaN
41.2	NaN
41.22	NaN
41.24	NaN
41.26	NaN
41.28	NaN
41.3	NaN
41.32	NaN
41.34	NaN
41.36	NaN
41.38	NaN
41.4	NaN
41.42	NaN
41.44	NaN
41.46	NaN
41.48	NaN
41.5	NaN
41.52	NaN
41.54	NaN
41.56	NaN
41.58	NaN
41.6	NaN
41.62	NaN
41.64	NaN
41.66	NaN
41.68	NaN
41.7	NaN
41.72	NaN
41.74	NaN
41.76	NaN
41.78	NaN
41.8	NaN
41.82	NaN
41.84	NaN
41.86	NaN
41.88	NaN
41.9	NaN
41.92	NaN
41.94	NaN
41.96	NaN
41.98	NaN
42	NaN
42.02	NaN
42.04	NaN
42.06	NaN
42.08	NaN
42.1	NaN
42.12	NaN
42.14	NaN
42.16	NaN
42.18	NaN
42.2	NaN
42.22	NaN
42.24	NaN
42.26	NaN
42.28	NaN
42.3	NaN
42.32	NaN
42.34	NaN
42.36	NaN
42.38	NaN
42.4	NaN
42.42	NaN
42.44	NaN
42.46	NaN
42.48	NaN
42.5	NaN
42.52	NaN
42.54	NaN
42.56	NaN
42.58	NaN
42.6	NaN
42.62	NaN
42.64	NaN
42.66	NaN
42.68	NaN
42.7	NaN
42.72	NaN
42.74	NaN
42.76	NaN
42.78	NaN
42.8	NaN
42.82	NaN
42.84	NaN
42.86	NaN
42.88	NaN
42.9	NaN
42.92	NaN
42.94	NaN
42.96	NaN
[truncated: 352 more rows]
