# Supplementary material for: Sorting polymerization in a bichannel metal-organic framework
Source: Nat Commun. 2025 Aug 5;16:6984. doi: 10.1038/s41467-025-62322-8 (PMC12325995; doi:10.1038/s41467-025-62322-8)
Supplement: Supplementary file 3 — Source data [file 41467_2025_62322_MOESM3_ESM.zip › SOURCE_DATA/SF16/1-PS_H2Oisotherm298K.csv]

X	Y
NaN	0
0.0283723572104765	3.6632
0.0536762385610603	7.6134
0.0672230987693279	18.84
0.0682455033133481	29.723
0.069652887346166	40.535
0.0718239192174187	51.114
0.0737425055222468	62.115
0.0765541180183023	78.277
0.0798769327863679	90.179
0.0834553486904386	101.26
0.0894635531713474	113.03
0.0984095929315242	121.84
0.129463553171347	133.03
0.150422846323761	137.49
0.177264121173872	141.77
0.206273272325655	145.63
0.23285579047018	149.09
0.259441464184285	152.42
0.275159356263806	154.37
0.308131902808457	157.9
0.359640265067845	163.05
0.40744714420953	168.15
0.45765225623225	173.17
0.505964026506784	178.33
0.576396339539287	185.21
0.614736509940044	188.72
0.656137582833701	192.87
0.727832123698328	199.63
0.785989271063427	205.33
