# Supplementary material for: Sorting polymerization in a bichannel metal-organic framework
Source: Nat Commun. 2025 Aug 5;16:6984. doi: 10.1038/s41467-025-62322-8 (PMC12325995; doi:10.1038/s41467-025-62322-8)
Supplement: Supplementary file 3 — Source data [file 41467_2025_62322_MOESM3_ESM.zip › SOURCE_DATA/SF16/1-PS_N2isotherm77K.csv]

X	Y
NaN	0
0.0132324114507521	3.3263
0.0355682810831797	4.9124
0.0579407766990291	6.2811
0.0754776699029126	7.2176
0.0994271844660194	8.5144
0.127825242718447	9.8735
0.152388813361818	11.162
0.183448208911756	12.57
0.212932038834951	14.011
0.239027467727846	15.221
0.26554067171423	16.686
0.315047082807494	18.807
0.36411302068162	20.862
0.414165048543689	22.882
0.465407400213655	25.144
0.514944649446494	27.096
0.565051936705174	29.545
0.614180264180264	31.735
0.664099077221952	33.986
0.715598290598291	36.571
0.765378265514227	39.586
0.814152501214182	42.766
0.860341813944455	46.01
0.913331391397223	50.126
0.962274228005438	58.459
