# Supplementary material for: Sorting polymerization in a bichannel metal-organic framework
Source: Nat Commun. 2025 Aug 5;16:6984. doi: 10.1038/s41467-025-62322-8 (PMC12325995; doi:10.1038/s41467-025-62322-8)
Supplement: Supplementary file 3 — Source data [file 41467_2025_62322_MOESM3_ESM.zip › SOURCE_DATA/SF16/1-PSPNVFsimul_H2Oisotherm298K.csv]

X	Y
NaN	0
0.0108889239507731	12.232
0.0217778479015462	21.82
0.0430419690754181	34.713
0.0485515935626381	37.799
0.0780151467339855	48.477
0.1008172925213	55.118
0.12887346165983	61.014
0.154878510571158	66.237
0.177810034711265	69.724
0.201893341748186	73.226
0.233789839065951	78.039
0.256850741558851	81.19
0.28285579047018	84.331
0.30745029977911	87.404
0.361375828337015	94.528
0.408646260650047	101.41
0.460934048595772	110.39
0.507415588513727	121.52
0.538024613442726	139.22
0.56071315872515	151.33
0.606311139160619	168.53
0.664878510571158	181.41
0.712275165667403	189.93
0.761975386557273	198.14
