# Supplementary material for: Sorting polymerization in a bichannel metal-organic framework
Source: Nat Commun. 2025 Aug 5;16:6984. doi: 10.1038/s41467-025-62322-8 (PMC12325995; doi:10.1038/s41467-025-62322-8)
Supplement: Supplementary file 3 — Source data [file 41467_2025_62322_MOESM3_ESM.zip › SOURCE_DATA/SF16/1-PSPNVFstep_N2isotherm77K.csv]

X	Y
NaN	0
0.0136779170684667	2.3389
0.0438541666666667	3.3709
0.0760908564814815	4.1392
0.106114969135802	4.7596
0.137214237484325	5.3462
0.168184010029897	5.948
0.19783007040216	6.4814
0.243586033950617	7.1749
0.293498601331147	7.9239
0.36871502990546	9.03
0.419525371406521	9.7824
0.469432651485913	10.461
0.518681848885458	11.27
0.568313869317634	12.099
0.61797741966612	12.828
0.666952996814979	13.728
0.7168420036676	14.599
0.767316602316602	15.582
0.817675451298388	16.856
0.866772854522637	18.645
0.914489815619268	21.286
0.961237690673875	28.307
