# Supplementary material for: Sorting polymerization in a bichannel metal-organic framework
Source: Nat Commun. 2025 Aug 5;16:6984. doi: 10.1038/s41467-025-62322-8 (PMC12325995; doi:10.1038/s41467-025-62322-8)
Supplement: Supplementary file 3 — Source data [file 41467_2025_62322_MOESM3_ESM.zip › SOURCE_DATA/SF16/1-PSPNVFsimul_N2isotherm77K.csv]

X	Y
NaN	0
0.0261986600640839	2.8529
0.0496593225274192	3.3748
0.0669539895165987	3.6642
0.0998057686704865	4.1238
0.116669904798912	4.358
0.144515690274944	4.6715
0.172657465007776	4.9615
0.193314546691284	5.1676
0.214059309674283	5.3743
0.233547382759292	5.5912
0.26549275221325	5.8937
0.314273204903678	6.3262
0.362469592293471	6.774
0.413121291703142	7.2307
0.463358332521671	7.7264
0.512564527125743	8.2193
0.561496492595479	8.752
0.610113126584747	9.2764
0.660932773929164	10.005
0.711197815060476	10.738
0.759746341463415	11.548
0.809903405210264	12.69
0.858846491656095	14.218
0.907713337238821	16.682
0.959394235466536	23.843
0.978107896794371	32.601
0.990421268693187	56.29
