# Supplementary material for: Sorting polymerization in a bichannel metal-organic framework
Source: Nat Commun. 2025 Aug 5;16:6984. doi: 10.1038/s41467-025-62322-8 (PMC12325995; doi:10.1038/s41467-025-62322-8)
Supplement: Supplementary file 3 — Source data [file 41467_2025_62322_MOESM3_ESM.zip › SOURCE_DATA/SF16/1_N2isotherm77K.csv]

X	Y
NaN	0
-3.87130600571973e-05	8.4407
-3.872782757963e-05	14.606
-2.86210516270637e-20	20.912
2.71837982422621e-05	26.057
0.0002210072769054	32.429
0.000576672729013114	38.737
0.00131906540266207	44.137
0.00307341383937129	49.263
0.00635374868004224	54.013
0.0108090708177188	57.675
0.0209378607156599	62.435
0.0421540683678382	67.354
0.0561138947774138	69.524
0.0735550414497783	71.379
0.090727027287629	72.781
0.113100520933822	74.269
0.136741985322518	75.614
0.156320618058909	76.538
0.190113921606488	77.786
0.212399806856591	78.563
0.232300115874855	79.182
0.260600502027418	79.918
0.310620836149464	81.012
0.361471610660487	81.97
0.410177674777907	82.861
0.460536990535059	83.661
0.510822552616335	84.453
0.559889950767449	85.193
0.609283026150729	85.969
0.658456343463579	86.764
0.707701959270341	87.605
0.757905405405406	88.547
0.807970664865386	89.649
0.854129679660363	91.128
0.899681497924911	93.256
0.959006271104679	100.32
0.976842917792358	108.39
0.992866094668852	137.5
