# Supplementary material for: Sorting polymerization in a bichannel metal-organic framework
Source: Nat Commun. 2025 Aug 5;16:6984. doi: 10.1038/s41467-025-62322-8 (PMC12325995; doi:10.1038/s41467-025-62322-8)
Supplement: Supplementary file 3 — Source data [file 41467_2025_62322_MOESM3_ESM.zip › SOURCE_DATA/SF16/1-PSPNVFstep_H2Oisotherm298K.csv]

X	Y
NaN	0
0.0230072578100347	10.225
0.03663300725781	20.984
0.0487125276112338	33.274
0.0672230987693279	45.022
0.0759608709372042	51.385
0.102309876932786	58.576
0.131745029977911	63.142
0.153723572104765	66.117
0.179816976964342	69.059
0.206421584095929	71.884
0.233026191227517	74.604
0.259375197223099	77.188
0.284824865888293	79.758
0.310659514042285	82.239
0.368381192805301	87.976
0.419659198485327	93.441
0.469517197854213	98.78
0.518996528873462	104.18
0.578763016724519	110.89
0.616692963079836	114.45
0.685326601451562	121.07
0.722215209845377	124.48
0.79611864941622	130.97
