# Supplementary material for: Sorting polymerization in a bichannel metal-organic framework
Source: Nat Commun. 2025 Aug 5;16:6984. doi: 10.1038/s41467-025-62322-8 (PMC12325995; doi:10.1038/s41467-025-62322-8)
Supplement: Supplementary file 3 — Source data [file 41467_2025_62322_MOESM3_ESM.zip › SOURCE_DATA/SF11/1-PSPNVF_VTPXRD_temp_vs_time.csv]

X	Y	Z
24.82	0	0
24.82	0.0166666666666667	0
24.82	0.0333333333333333	0
24.82	0.05	0
24.82	0.0666666666666667	0
24.82	0.0833333333333333	0
24.82	0.1	0
24.82	0.116666666666667	0
24.82	0.133333333333333	0
24.82	0.15	0
24.82	0.166666666666667	0
24.82	0.183333333333333	0
24.82	0.2	0
24.82	0.216666666666667	0
24.82	0.233333333333333	0
24.82	0.25	0
24.81	0.266666666666667	0
24.81	0.283333333333333	0
24.81	0.3	0
24.81	0.316666666666667	0
24.81	0.333333333333333	0
24.81	0.35	0
24.81	0.366666666666667	0
24.81	0.383333333333333	0
24.81	0.4	0
24.81	0.416666666666667	0
24.82	0.433333333333333	0
24.82	0.45	0
24.82	0.466666666666667	0
24.83	0.483333333333333	0
24.83	0.5	0
24.83	0.516666666666667	0
24.84	0.533333333333333	0
24.85	0.55	0
24.85	0.566666666666667	0
24.86	0.583333333333333	0
24.87	0.6	0
24.88	0.616666666666667	0
24.89	0.633333333333333	0
24.9	0.65	0
24.91	0.666666666666667	0
24.93	0.683333333333333	0
24.94	0.7	0
24.95	0.716666666666667	0
24.97	0.733333333333333	0
24.99	0.75	0
25	0.766666666666667	0
25.02	0.783333333333333	0
25.04	0.8	0
25.06	0.816666666666667	0
25.08	0.833333333333333	0
25.1	0.85	0
25.13	0.866666666666667	0
25.15	0.883333333333333	0
25.18	0.9	0
25.21	0.916666666666667	0
25.24	0.933333333333333	0
25.26	0.95	0
25.29	0.966666666666667	0
25.33	0.983333333333333	0
25.36	1	0
25.39	1.01666666666667	0
25.43	1.03333333333333	0
25.46	1.05	0
25.5	1.06666666666667	0
25.53	1.08333333333333	0
25.57	1.1	0
25.61	1.11666666666667	0
25.65	1.13333333333333	0
25.69	1.15	0
25.74	1.16666666666667	0
25.78	1.18333333333333	0
25.83	1.2	0
25.88	1.21666666666667	0
25.92	1.23333333333333	0
25.97	1.25	0
26.02	1.26666666666667	0
26.07	1.28333333333333	0
26.12	1.3	0
26.18	1.31666666666667	0
26.23	1.33333333333333	0
26.29	1.35	0
26.34	1.36666666666667	0
26.4	1.38333333333333	0
26.46	1.4	0
26.52	1.41666666666667	0
26.57	1.43333333333333	0
26.64	1.45	0
26.7	1.46666666666667	0
26.76	1.48333333333333	0
26.83	1.5	0
26.89	1.51666666666667	0
26.96	1.53333333333333	0
27.02	1.55	0
27.09	1.56666666666667	0
27.16	1.58333333333333	0
27.22	1.6	0
27.29	1.61666666666667	0
27.37	1.63333333333333	0
27.44	1.65	0
27.51	1.66666666666667	0
27.58	1.68333333333333	0
27.66	1.7	0
27.73	1.71666666666667	0
27.8	1.73333333333333	0
27.88	1.75	0
27.95	1.76666666666667	0
28.03	1.78333333333333	0
28.11	1.8	0
28.18	1.81666666666667	0
28.26	1.83333333333333	0
28.34	1.85	0
28.42	1.86666666666667	0
28.5	1.88333333333333	0
28.58	1.9	0
28.67	1.91666666666667	0
28.75	1.93333333333333	0
28.83	1.95	0
28.91	1.96666666666667	0
28.99	1.98333333333333	0
29.08	2	0
29.16	2.01666666666667	0
29.25	2.03333333333333	0
29.33	2.05	0
29.42	2.06666666666667	0
29.5	2.08333333333333	0
29.59	2.1	0
29.67	2.11666666666667	0
29.76	2.13333333333333	0
29.85	2.15	0
29.93	2.16666666666667	0
30.02	2.18333333333333	0
30.11	2.2	0
30.2	2.21666666666667	0
30.29	2.23333333333333	0
30.38	2.25	0
30.47	2.26666666666667	0
30.55	2.28333333333333	0
30.64	2.3	0
30.73	2.31666666666667	0
30.82	2.33333333333333	0
30.9	2.35	0
30.99	2.36666666666667	0
31.07	2.38333333333333	0
31.16	2.4	0
31.24	2.41666666666667	0
31.32	2.43333333333333	0
31.39	2.45	0
31.47	2.46666666666667	0
31.55	2.48333333333333	0
31.62	2.5	0
31.69	2.51666666666667	0
31.76	2.53333333333333	0
31.83	2.55	0
31.9	2.56666666666667	0
31.96	2.58333333333333	0
32.03	2.6	0
32.09	2.61666666666667	0
32.15	2.63333333333333	0
32.21	2.65	0
32.27	2.66666666666667	0
32.33	2.68333333333333	0
32.38	2.7	0
32.43	2.71666666666667	0
32.48	2.73333333333333	0
32.53	2.75	0
32.58	2.76666666666667	0
32.63	2.78333333333333	0
32.68	2.8	0
32.72	2.81666666666667	0
32.77	2.83333333333333	0
32.81	2.85	0
32.85	2.86666666666667	0
32.9	2.88333333333333	0
32.93	2.9	0
32.97	2.91666666666667	0
33.01	2.93333333333333	0
33.05	2.95	0
33.09	2.96666666666667	0
33.12	2.98333333333333	0
33.16	3	0
33.19	3.01666666666667	0
33.22	3.03333333333333	0
33.26	3.05	0
33.29	3.06666666666667	0
33.32	3.08333333333333	0
33.35	3.1	0
33.38	3.11666666666667	0
33.41	3.13333333333333	0
33.44	3.15	0
33.47	3.16666666666667	0
33.49	3.18333333333333	0
33.52	3.2	0
33.54	3.21666666666667	0
33.57	3.23333333333333	0
33.6	3.25	0
33.62	3.26666666666667	0
33.64	3.28333333333333	0
33.67	3.3	0
33.69	3.31666666666667	0
33.71	3.33333333333333	0
33.74	3.35	0
33.76	3.36666666666667	0
33.78	3.38333333333333	0
33.8	3.4	0
33.82	3.41666666666667	0
33.84	3.43333333333333	0
33.86	3.45	0
33.88	3.46666666666667	0
33.9	3.48333333333333	0
33.92	3.5	0
33.94	3.51666666666667	0
33.95	3.53333333333333	0
33.97	3.55	0
33.99	3.56666666666667	0
34	3.58333333333333	0
34.02	3.6	0
34.04	3.61666666666667	0
34.06	3.63333333333333	0
34.07	3.65	0
34.09	3.66666666666667	0
34.1	3.68333333333333	0
34.12	3.7	0
34.13	3.71666666666667	0
34.15	3.73333333333333	0
34.16	3.75	0
34.18	3.76666666666667	0
34.19	3.78333333333333	0
34.2	3.8	0
34.22	3.81666666666667	0
34.23	3.83333333333333	0
34.24	3.85	0
34.25	3.86666666666667	0
34.27	3.88333333333333	0
34.28	3.9	0
34.29	3.91666666666667	0
34.3	3.93333333333333	0
34.31	3.95	0
34.33	3.96666666666667	0
34.34	3.98333333333333	0
34.35	4	0
34.36	4.01666666666667	0
34.37	4.03333333333333	0
34.38	4.05	0
34.39	4.06666666666667	0
34.4	4.08333333333333	0
34.4	4.1	0
34.41	4.11666666666667	0
34.42	4.13333333333333	0
34.44	4.15	0
34.45	4.16666666666667	0
34.45	4.18333333333333	0
34.46	4.2	0
34.47	4.21666666666667	0
34.48	4.23333333333333	0
34.49	4.25	0
34.5	4.26666666666667	0
34.51	4.28333333333333	0
34.51	4.3	0
34.52	4.31666666666667	0
34.53	4.33333333333333	0
34.53	4.35	0
34.54	4.36666666666667	0
34.55	4.38333333333333	0
34.56	4.4	0
34.56	4.41666666666667	0
34.57	4.43333333333333	0
34.58	4.45	0
34.59	4.46666666666667	0
34.59	4.48333333333333	0
34.6	4.5	0
34.61	4.51666666666667	0
34.61	4.53333333333333	0
34.62	4.55	0
34.62	4.56666666666667	0
34.63	4.58333333333333	0
34.63	4.6	0
34.64	4.61666666666667	0
34.64	4.63333333333333	0
34.65	4.65	0
34.66	4.66666666666667	0
34.66	4.68333333333333	0
34.67	4.7	0
34.67	4.71666666666667	0
34.67	4.73333333333333	0
34.68	4.75	0
34.68	4.76666666666667	0
34.69	4.78333333333333	0
34.69	4.8	0
34.7	4.81666666666667	0
34.71	4.83333333333333	0
34.71	4.85	0
34.71	4.86666666666667	0
34.72	4.88333333333333	0
34.72	4.9	0
34.72	4.91666666666667	0
34.73	4.93333333333333	0
34.73	4.95	0
34.73	4.96666666666667	0
34.74	4.98333333333333	0
34.74	5	0
34.74	5.01666666666667	0
34.75	5.03333333333333	0
34.75	5.05	0
34.76	5.06666666666667	0
34.76	5.08333333333333	0
34.76	5.1	0
34.76	5.11666666666667	0
34.76	5.13333333333333	0
34.77	5.15	0
34.77	5.16666666666667	0
34.78	5.18333333333333	0
34.78	5.2	0
34.78	5.21666666666667	0
34.78	5.23333333333333	0
34.78	5.25	0
34.79	5.26666666666667	0
34.79	5.28333333333333	0
34.79	5.3	0
34.8	5.31666666666667	0
34.8	5.33333333333333	0
34.81	5.35	0
34.82	5.36666666666667	0
34.83	5.38333333333333	0
34.85	5.4	0
34.86	5.41666666666667	0
34.88	5.43333333333333	0
34.9	5.45	0
34.93	5.46666666666667	0
34.96	5.48333333333333	0
34.99	5.5	0
35.03	5.51666666666667	0
35.07	5.53333333333333	0
35.11	5.55	0
35.15	5.56666666666667	0
35.2	5.58333333333333	0
35.25	5.6	0
35.3	5.61666666666667	0
35.36	5.63333333333333	0
35.42	5.65	0
35.49	5.66666666666667	0
35.56	5.68333333333333	0
35.63	5.7	0
35.71	5.71666666666667	0
35.78	5.73333333333333	0
35.87	5.75	0
35.95	5.76666666666667	0
36.04	5.78333333333333	0
36.13	5.8	0
36.22	5.81666666666667	0
36.32	5.83333333333333	0
36.42	5.85	0
36.52	5.86666666666667	0
36.63	5.88333333333333	0
36.74	5.9	0
36.85	5.91666666666667	0
36.96	5.93333333333333	0
37.07	5.95	0
37.19	5.96666666666667	0
37.31	5.98333333333333	0
37.43	6	0
37.55	6.01666666666667	0
37.67	6.03333333333333	0
37.8	6.05	0
37.93	6.06666666666667	0
38.06	6.08333333333333	0
38.19	6.1	0
38.33	6.11666666666667	0
38.47	6.13333333333333	0
38.6	6.15	0
38.75	6.16666666666667	0
38.89	6.18333333333333	0
39.03	6.2	0
39.17	6.21666666666667	0
39.32	6.23333333333333	0
39.46	6.25	0
39.61	6.26666666666667	0
39.76	6.28333333333333	0
39.9	6.3	0
40.06	6.31666666666667	0
40.21	6.33333333333333	0
40.36	6.35	0
40.51	6.36666666666667	0
40.67	6.38333333333333	0
40.82	6.4	0
40.98	6.41666666666667	0
41.14	6.43333333333333	0
41.29	6.45	0
41.45	6.46666666666667	0
41.61	6.48333333333333	0
41.77	6.5	0
41.93	6.51666666666667	0
42.09	6.53333333333333	0
42.25	6.55	0
42.41	6.56666666666667	0
42.57	6.58333333333333	0
42.74	6.6	0
42.9	6.61666666666667	0
43.06	6.63333333333333	0
43.23	6.65	0
43.39	6.66666666666667	0
43.55	6.68333333333333	0
43.72	6.7	0
43.88	6.71666666666667	0
44.05	6.73333333333333	0
44.22	6.75	0
44.38	6.76666666666667	0
44.55	6.78333333333333	0
44.72	6.8	0
44.88	6.81666666666667	0
45.05	6.83333333333333	0
45.22	6.85	0
45.38	6.86666666666667	0
45.55	6.88333333333333	0
45.72	6.9	0
45.89	6.91666666666667	0
46.06	6.93333333333333	0
46.23	6.95	0
46.4	6.96666666666667	0
46.56	6.98333333333333	0
46.73	7	0
46.9	7.01666666666667	0
47.08	7.03333333333333	0
47.25	7.05	0
47.42	7.06666666666667	0
47.59	7.08333333333333	0
47.76	7.1	0
47.93	7.11666666666667	0
48.1	7.13333333333333	0
48.27	7.15	0
48.44	7.16666666666667	0
48.61	7.18333333333333	0
48.78	7.2	0
48.95	7.21666666666667	0
49.12	7.23333333333333	0
49.29	7.25	0
49.47	7.26666666666667	0
49.64	7.28333333333333	0
49.81	7.3	0
49.98	7.31666666666667	0
50.15	7.33333333333333	0
50.32	7.35	0
50.49	7.36666666666667	0
50.66	7.38333333333333	0
50.83	7.4	0
51.01	7.41666666666667	0
51.18	7.43333333333333	0
51.35	7.45	0
51.52	7.46666666666667	0
51.7	7.48333333333333	0
51.87	7.5	0
52.04	7.51666666666667	0
52.21	7.53333333333333	0
52.38	7.55	0
52.55	7.56666666666667	0
52.72	7.58333333333333	0
52.9	7.6	0
53.07	7.61666666666667	0
53.24	7.63333333333333	0
53.41	7.65	0
53.59	7.66666666666667	0
53.76	7.68333333333333	0
53.93	7.7	0
54.1	7.71666666666667	0
54.27	7.73333333333333	0
54.45	7.75	0
54.62	7.76666666666667	0
54.79	7.78333333333333	0
54.97	7.8	0
55.14	7.81666666666667	0
55.31	7.83333333333333	0
55.48	7.85	0
55.65	7.86666666666667	0
55.82	7.88333333333333	0
55.99	7.9	0
56.17	7.91666666666667	0
56.34	7.93333333333333	0
56.51	7.95	0
56.68	7.96666666666667	0
56.86	7.98333333333333	0
57.03	8	0
57.2	8.01666666666667	0
57.37	8.03333333333333	0
57.54	8.05	0
57.71	8.06666666666667	0
57.89	8.08333333333333	0
58.06	8.1	0
58.23	8.11666666666667	0
58.4	8.13333333333333	0
58.58	8.15	0
58.75	8.16666666666667	0
58.92	8.18333333333333	0
59.09	8.2	0
59.26	8.21666666666667	0
59.44	8.23333333333333	0
59.61	8.25	0
59.78	8.26666666666667	0
59.95	8.28333333333333	0
60.12	8.3	0
60.29	8.31666666666667	0
60.47	8.33333333333333	0
60.64	8.35	0
60.81	8.36666666666667	0
60.98	8.38333333333333	0
61.16	8.4	0
61.33	8.41666666666667	0
61.5	8.43333333333333	0
61.67	8.45	0
61.84	8.46666666666667	0
62.02	8.48333333333333	0
62.19	8.5	0
62.36	8.51666666666667	0
62.53	8.53333333333333	0
62.71	8.55	0
62.88	8.56666666666667	0
63.05	8.58333333333333	0
63.22	8.6	0
63.4	8.61666666666667	0
63.57	8.63333333333333	0
63.74	8.65	0
63.92	8.66666666666667	0
64.09	8.68333333333333	0
64.26	8.7	0
64.43	8.71666666666667	0
64.61	8.73333333333333	0
64.78	8.75	0
64.95	8.76666666666667	0
65.12	8.78333333333333	0
65.3	8.8	0
65.47	8.81666666666667	0
65.64	8.83333333333333	0
65.81	8.85	0
65.99	8.86666666666667	0
66.16	8.88333333333333	0
66.33	8.9	0
66.51	8.91666666666667	0
66.68	8.93333333333333	0
66.85	8.95	0
67.03	8.96666666666667	0
67.2	8.98333333333333	0
67.37	9	0
67.54	9.01666666666667	0
67.72	9.03333333333333	0
67.89	9.05	0
68.06	9.06666666666667	0
68.23	9.08333333333333	0
68.4	9.1	0
68.58	9.11666666666667	0
68.75	9.13333333333333	0
68.93	9.15	0
69.1	9.16666666666667	0
69.27	9.18333333333333	0
69.44	9.2	0
69.62	9.21666666666667	0
69.79	9.23333333333333	0
69.96	9.25	0
70.13	9.26666666666667	0
70.3	9.28333333333333	0
70.47	9.3	0
70.64	9.31666666666667	0
70.82	9.33333333333333	0
70.99	9.35	0
71.16	9.36666666666667	0
71.33	9.38333333333333	0
71.5	9.4	0
71.67	9.41666666666667	0
71.84	9.43333333333333	0
72.02	9.45	0
72.19	9.46666666666667	0
72.36	9.48333333333333	0
72.53	9.5	0
72.7	9.51666666666667	0
72.87	9.53333333333333	0
73.04	9.55	0
73.22	9.56666666666667	0
73.39	9.58333333333333	0
73.56	9.6	0
73.73	9.61666666666667	0
73.9	9.63333333333333	0
74.08	9.65	0
74.25	9.66666666666667	0
74.42	9.68333333333333	0
74.59	9.7	0
74.76	9.71666666666667	0
74.93	9.73333333333333	0
75.1	9.75	0
75.27	9.76666666666667	0
75.44	9.78333333333333	0
75.61	9.8	0
75.78	9.81666666666667	0
75.95	9.83333333333333	0
76.12	9.85	0
76.29	9.86666666666667	0
76.46	9.88333333333333	0
76.63	9.9	0
76.8	9.91666666666667	0
76.97	9.93333333333333	0
77.14	9.95	0
77.31	9.96666666666667	0
77.48	9.98333333333333	0
77.65	10	0
77.82	10.0166666666667	0
77.99	10.0333333333333	0
78.16	10.05	0
78.33	10.0666666666667	0
78.5	10.0833333333333	0
78.67	10.1	0
78.84	10.1166666666667	0
79.01	10.1333333333333	0
79.18	10.15	0
79.35	10.1666666666667	0
79.52	10.1833333333333	0
79.69	10.2	0
79.86	10.2166666666667	0
80.03	10.2333333333333	0
80.19	10.25	0
80.37	10.2666666666667	0
80.54	10.2833333333333	0
80.71	10.3	0
80.88	10.3166666666667	0
81.04	10.3333333333333	0
81.21	10.35	0
81.38	10.3666666666667	0
81.55	10.3833333333333	0
81.72	10.4	0
81.89	10.4166666666667	0
82.06	10.4333333333333	0
82.23	10.45	0
82.4	10.4666666666667	0
82.57	10.4833333333333	0
82.74	10.5	0
82.91	10.5166666666667	0
83.08	10.5333333333333	0
83.25	10.55	0
83.42	10.5666666666667	0
83.59	10.5833333333333	0
83.76	10.6	0
83.92	10.6166666666667	0
84.09	10.6333333333333	0
84.26	10.65	0
84.43	10.6666666666667	0
84.6	10.6833333333333	0
84.77	10.7	0
84.94	10.7166666666667	0
85.1	10.7333333333333	0
85.27	10.75	0
85.44	10.7666666666667	0
85.61	10.7833333333333	0
85.78	10.8	0
85.95	10.8166666666667	0
86.11	10.8333333333333	0
86.28	10.85	0
86.45	10.8666666666667	0
86.62	10.8833333333333	0
86.79	10.9	0
86.96	10.9166666666667	0
87.13	10.9333333333333	0
87.29	10.95	0
87.46	10.9666666666667	0
87.63	10.9833333333333	0
87.8	11	0
87.96	11.0166666666667	0
88.13	11.0333333333333	0
88.3	11.05	0
88.47	11.0666666666667	0
88.64	11.0833333333333	0
88.81	11.1	0
88.97	11.1166666666667	0
89.14	11.1333333333333	0
89.31	11.15	0
89.48	11.1666666666667	0
89.65	11.1833333333333	0
89.82	11.2	0
89.98	11.2166666666667	0
90.15	11.2333333333333	0
90.32	11.25	0
90.49	11.2666666666667	0
90.66	11.2833333333333	0
90.82	11.3	0
90.99	11.3166666666667	0
91.16	11.3333333333333	0
91.33	11.35	0
91.5	11.3666666666667	0
91.67	11.3833333333333	0
91.83	11.4	0
92	11.4166666666667	0
92.17	11.4333333333333	0
92.34	11.45	0
92.51	11.4666666666667	0
92.68	11.4833333333333	0
92.84	11.5	0
93.01	11.5166666666667	0
93.18	11.5333333333333	0
93.35	11.55	0
93.51	11.5666666666667	0
93.68	11.5833333333333	0
93.85	11.6	0
94.01	11.6166666666667	0
94.18	11.6333333333333	0
94.35	11.65	0
94.52	11.6666666666667	0
94.68	11.6833333333333	0
94.85	11.7	0
95.02	11.7166666666667	0
95.19	11.7333333333333	0
95.36	11.75	0
95.52	11.7666666666667	0
95.69	11.7833333333333	0
95.86	11.8	0
96.02	11.8166666666667	0
96.19	11.8333333333333	0
96.36	11.85	0
96.53	11.8666666666667	0
96.69	11.8833333333333	0
96.86	11.9	0
97.03	11.9166666666667	0
97.2	11.9333333333333	0
97.36	11.95	0
97.53	11.9666666666667	0
97.7	11.9833333333333	0
97.87	12	0
98.04	12.0166666666667	0
98.2	12.0333333333333	0
98.37	12.05	0
98.54	12.0666666666667	0
98.7	12.0833333333333	0
98.87	12.1	0
99.04	12.1166666666667	0
99.2	12.1333333333333	0
99.37	12.15	0
99.54	12.1666666666667	0
99.71	12.1833333333333	0
99.87	12.2	0
100.04	12.2166666666667	0
100.2	12.2333333333333	0
100.37	12.25	0
100.54	12.2666666666667	0
100.71	12.2833333333333	0
100.88	12.3	0
101.04	12.3166666666667	0
101.21	12.3333333333333	0
101.37	12.35	0
101.54	12.3666666666667	0
101.71	12.3833333333333	0
101.87	12.4	0
102.04	12.4166666666667	0
102.2	12.4333333333333	0
102.37	12.45	0
102.54	12.4666666666667	0
102.71	12.4833333333333	0
102.87	12.5	0
103.04	12.5166666666667	0
103.2	12.5333333333333	0
103.37	12.55	0
103.54	12.5666666666667	0
103.7	12.5833333333333	0
103.87	12.6	0
104.04	12.6166666666667	0
104.2	12.6333333333333	0
104.37	12.65	0
104.53	12.6666666666667	0
104.7	12.6833333333333	0
104.87	12.7	0
105.04	12.7166666666667	0
105.2	12.7333333333333	0
105.37	12.75	0
105.54	12.7666666666667	0
105.7	12.7833333333333	0
105.87	12.8	0
106.04	12.8166666666667	0
106.2	12.8333333333333	0
106.37	12.85	0
106.54	12.8666666666667	0
106.7	12.8833333333333	0
106.87	12.9	0
107.03	12.9166666666667	0
107.2	12.9333333333333	0
107.37	12.95	0
107.53	12.9666666666667	0
107.7	12.9833333333333	0
107.86	13	0
108.03	13.0166666666667	0
108.2	13.0333333333333	0
108.36	13.05	0
108.53	13.0666666666667	0
108.7	13.0833333333333	0
108.86	13.1	0
109.03	13.1166666666667	0
109.19	13.1333333333333	0
109.36	13.15	0
109.53	13.1666666666667	0
109.69	13.1833333333333	0
109.86	13.2	0
110.03	13.2166666666667	0
110.19	13.2333333333333	0
110.36	13.25	0
110.52	13.2666666666667	0
110.69	13.2833333333333	0
110.86	13.3	0
111.02	13.3166666666667	0
111.19	13.3333333333333	0
111.35	13.35	0
111.52	13.3666666666667	0
111.68	13.3833333333333	0
111.85	13.4	0
112.02	13.4166666666667	0
112.18	13.4333333333333	0
112.35	13.45	0
112.51	13.4666666666667	0
112.68	13.4833333333333	0
112.85	13.5	0
113.01	13.5166666666667	0
113.18	13.5333333333333	0
113.34	13.55	0
113.51	13.5666666666667	0
113.67	13.5833333333333	0
113.84	13.6	0
114.01	13.6166666666667	0
114.17	13.6333333333333	0
114.34	13.65	0
114.5	13.6666666666667	0
114.67	13.6833333333333	0
114.83	13.7	0
115	13.7166666666667	0
115.16	13.7333333333333	0
115.33	13.75	0
115.5	13.7666666666667	0
115.66	13.7833333333333	0
115.83	13.8	0
116	13.8166666666667	0
116.16	13.8333333333333	0
116.33	13.85	0
116.49	13.8666666666667	0
116.66	13.8833333333333	0
116.82	13.9	0
116.99	13.9166666666667	0
117.15	13.9333333333333	0
117.32	13.95	0
117.48	13.9666666666667	0
117.65	13.9833333333333	0
117.82	14	0
117.98	14.0166666666667	0
118.15	14.0333333333333	0
118.31	14.05	0
118.48	14.0666666666667	0
118.64	14.0833333333333	0
118.81	14.1	0
118.97	14.1166666666667	0
119.14	14.1333333333333	0
119.3	14.15	0
119.47	14.1666666666667	0
119.63	14.1833333333333	0
119.8	14.2	0
119.97	14.2166666666667	0
120.13	14.2333333333333	0
120.29	14.25	0
120.46	14.2666666666667	0
120.63	14.2833333333333	0
120.79	14.3	0
120.96	14.3166666666667	0
121.12	14.3333333333333	0
121.29	14.35	0
121.45	14.3666666666667	0
121.62	14.3833333333333	0
121.78	14.4	0
121.95	14.4166666666667	0
122.11	14.4333333333333	0
122.28	14.45	0
122.44	14.4666666666667	0
122.61	14.4833333333333	0
122.77	14.5	0
122.93	14.5166666666667	0
123.1	14.5333333333333	0
123.26	14.55	0
123.43	14.5666666666667	0
123.59	14.5833333333333	0
123.76	14.6	0
123.92	14.6166666666667	0
124.09	14.6333333333333	0
124.25	14.65	0
124.42	14.6666666666667	0
124.58	14.6833333333333	0
124.74	14.7	0
124.91	14.7166666666667	0
125.07	14.7333333333333	0
125.24	14.75	0
125.4	14.7666666666667	0
125.57	14.7833333333333	0
125.73	14.8	0
125.9	14.8166666666667	0
126.06	14.8333333333333	0
126.23	14.85	0
126.39	14.8666666666667	0
126.56	14.8833333333333	0
126.72	14.9	0
126.89	14.9166666666667	0
127.05	14.9333333333333	0
127.22	14.95	0
127.38	14.9666666666667	0
127.54	14.9833333333333	0
127.71	15	0
127.87	15.0166666666667	0
128.04	15.0333333333333	0
128.2	15.05	0
128.37	15.0666666666667	0
128.53	15.0833333333333	0
128.7	15.1	0
128.86	15.1166666666667	0
129.02	15.1333333333333	0
129.19	15.15	0
129.35	15.1666666666667	0
129.52	15.1833333333333	0
129.68	15.2	0
129.85	15.2166666666667	0
130.01	15.2333333333333	0
130.17	15.25	0
130.34	15.2666666666667	0
130.5	15.2833333333333	0
130.67	15.3	0
130.83	15.3166666666667	0
130.99	15.3333333333333	0
131.16	15.35	0
131.32	15.3666666666667	0
131.49	15.3833333333333	0
131.65	15.4	0
131.81	15.4166666666667	0
131.97	15.4333333333333	0
132.14	15.45	0
132.3	15.4666666666667	0
132.46	15.4833333333333	0
132.63	15.5	0
132.79	15.5166666666667	0
132.96	15.5333333333333	0
133.12	15.55	0
133.29	15.5666666666667	0
133.45	15.5833333333333	0
133.62	15.6	0
133.78	15.6166666666667	0
133.94	15.6333333333333	0
134.1	15.65	0
134.27	15.6666666666667	0
134.43	15.6833333333333	0
134.59	15.7	0
134.76	15.7166666666667	0
134.92	15.7333333333333	0
135.09	15.75	0
135.25	15.7666666666667	0
135.41	15.7833333333333	0
135.58	15.8	0
135.74	15.8166666666667	0
135.9	15.8333333333333	0
136.07	15.85	0
136.23	15.8666666666667	0
136.39	15.8833333333333	0
136.55	15.9	0
136.72	15.9166666666667	0
136.88	15.9333333333333	0
137.05	15.95	0
137.21	15.9666666666667	0
137.37	15.9833333333333	0
137.53	16	0
137.7	16.0166666666667	0
137.86	16.0333333333333	0
138.02	16.05	0
138.19	16.0666666666667	0
138.35	16.0833333333333	0
138.51	16.1	0
138.68	16.1166666666667	0
138.84	16.1333333333333	0
139	16.15	0
139.16	16.1666666666667	0
139.33	16.1833333333333	0
139.49	16.2	0
139.65	16.2166666666667	0
139.82	16.2333333333333	0
139.98	16.25	0
140.14	16.2666666666667	0
140.3	16.2833333333333	0
140.47	16.3	0
140.63	16.3166666666667	0
140.79	16.3333333333333	0
140.96	16.35	0
141.12	16.3666666666667	0
141.28	16.3833333333333	0
141.45	16.4	0
141.61	16.4166666666667	0
141.77	16.4333333333333	0
141.93	16.45	0
142.1	16.4666666666667	0
142.26	16.4833333333333	0
142.42	16.5	0
142.58	16.5166666666667	0
142.75	16.5333333333333	0
142.91	16.55	0
143.07	16.5666666666667	0
143.23	16.5833333333333	0
143.4	16.6	0
143.56	16.6166666666667	0
143.72	16.6333333333333	0
143.88	16.65	0
144.04	16.6666666666667	0
144.21	16.6833333333333	0
144.37	16.7	0
144.53	16.7166666666667	0
144.69	16.7333333333333	0
144.85	16.75	0
145.02	16.7666666666667	0
145.18	16.7833333333333	0
145.34	16.8	0
145.5	16.8166666666667	0
145.66	16.8333333333333	0
145.82	16.85	0
145.98	16.8666666666667	0
146.15	16.8833333333333	0
146.31	16.9	0
146.47	16.9166666666667	0
146.63	16.9333333333333	0
146.79	16.95	0
146.95	16.9666666666667	0
147.12	16.9833333333333	0
147.28	17	0
147.44	17.0166666666667	0
147.6	17.0333333333333	0
147.76	17.05	0
147.92	17.0666666666667	0
148.09	17.0833333333333	0
148.25	17.1	0
148.41	17.1166666666667	0
148.57	17.1333333333333	0
148.73	17.15	0
148.89	17.1666666666667	0
149.05	17.1833333333333	0
149.21	17.2	0
149.38	17.2166666666667	0
149.54	17.2333333333333	0
149.7	17.25	0
149.86	17.2666666666667	0
150.02	17.2833333333333	0
150.18	17.3	0
150.35	17.3166666666667	0
150.5	17.3333333333333	0
150.66	17.35	0
150.82	17.3666666666667	0
150.98	17.3833333333333	0
151.13	17.4	0
151.29	17.4166666666667	0
151.43	17.4333333333333	0
151.57	17.45	0
151.7	17.4666666666667	0
151.83	17.4833333333333	0
151.95	17.5	0
152.06	17.5166666666667	0
152.17	17.5333333333333	0
152.27	17.55	0
152.36	17.5666666666667	0
152.45	17.5833333333333	0
152.53	17.6	0
152.61	17.6166666666667	0
152.68	17.6333333333333	0
152.74	17.65	0
152.8	17.6666666666667	0
152.86	17.6833333333333	0
152.92	17.7	0
152.97	17.7166666666667	0
153.01	17.7333333333333	0
153.06	17.75	0
153.1	17.7666666666667	0
153.13	17.7833333333333	0
153.17	17.8	0
153.2	17.8166666666667	0
153.23	17.8333333333333	0
153.26	17.85	0
153.29	17.8666666666667	0
153.31	17.8833333333333	0
153.34	17.9	0
153.35	17.9166666666667	0
153.37	17.9333333333333	0
153.39	17.95	0
153.41	17.9666666666667	0
153.43	17.9833333333333	0
153.44	18	0
153.46	18.0166666666667	0
153.47	18.0333333333333	0
153.48	18.05	0
153.49	18.0666666666667	0
153.51	18.0833333333333	0
153.52	18.1	0
153.53	18.1166666666667	0
153.54	18.1333333333333	0
153.55	18.15	0
153.55	18.1666666666667	0
153.56	18.1833333333333	0
153.57	18.2	0
153.58	18.2166666666667	0
153.58	18.2333333333333	0
153.59	18.25	0
153.6	18.2666666666667	0
153.6	18.2833333333333	0
153.61	18.3	0
153.61	18.3166666666667	0
153.62	18.3333333333333	0
153.62	18.35	0
153.63	18.3666666666667	0
153.63	18.3833333333333	0
153.63	18.4	0
153.64	18.4166666666667	0
153.64	18.4333333333333	0
153.65	18.45	0
153.65	18.4666666666667	0
153.65	18.4833333333333	0
153.66	18.5	0
153.66	18.5166666666667	0
153.66	18.5333333333333	0
153.66	18.55	0
153.67	18.5666666666667	0
153.67	18.5833333333333	0
153.67	18.6	0
153.67	18.6166666666667	0
153.68	18.6333333333333	0
153.68	18.65	0
153.68	18.6666666666667	0
153.68	18.6833333333333	0
153.68	18.7	0
153.68	18.7166666666667	0
153.68	18.7333333333333	0
153.69	18.75	0
153.69	18.7666666666667	0
153.69	18.7833333333333	0
153.69	18.8	0
153.69	18.8166666666667	0
153.69	18.8333333333333	0
153.7	18.85	0
153.7	18.8666666666667	0
153.7	18.8833333333333	0
153.7	18.9	0
153.7	18.9166666666667	0
153.7	18.9333333333333	0
153.7	18.95	0
153.7	18.9666666666667	0
153.7	18.9833333333333	0
153.7	19	0
153.7	19.0166666666667	0
153.7	19.0333333333333	0
153.7	19.05	0
153.7	19.0666666666667	0
153.7	19.0833333333333	0
153.7	19.1	0
153.7	19.1166666666667	0
153.7	19.1333333333333	0
153.7	19.15	0
153.7	19.1666666666667	0
153.7	19.1833333333333	0
153.7	19.2	0
153.7	19.2166666666667	0
153.7	19.2333333333333	0
153.7	19.25	0
153.69	19.2666666666667	0
153.69	19.2833333333333	0
153.69	19.3	0
153.69	19.3166666666667	0
153.69	19.3333333333333	0
153.69	19.35	0
153.69	19.3666666666667	0
153.69	19.3833333333333	0
153.69	19.4	0
153.69	19.4166666666667	0
153.69	19.4333333333333	0
153.68	19.45	0
153.68	19.4666666666667	0
153.68	19.4833333333333	0
153.68	19.5	0
153.68	19.5166666666667	0
153.68	19.5333333333333	0
153.68	19.55	0
153.68	19.5666666666667	0
153.68	19.5833333333333	0
153.67	19.6	0
153.67	19.6166666666667	0
153.67	19.6333333333333	0
153.67	19.65	0
153.67	19.6666666666667	0
153.67	19.6833333333333	0
153.67	19.7	0
153.67	19.7166666666667	0
153.67	19.7333333333333	0
153.66	19.75	0
153.66	19.7666666666667	0
153.66	19.7833333333333	0
153.66	19.8	0
153.66	19.8166666666667	0
153.66	19.8333333333333	0
153.66	19.85	0
153.65	19.8666666666667	0
153.65	19.8833333333333	0
153.65	19.9	0
153.65	19.9166666666667	0
153.65	19.9333333333333	0
153.65	19.95	0
153.65	19.9666666666667	0
153.65	19.9833333333333	0
153.64	20	0
153.64	20.0166666666667	0
153.64	20.0333333333333	0
153.64	20.05	0
153.64	20.0666666666667	0
153.64	20.0833333333333	0
153.64	20.1	0
153.63	20.1166666666667	0
153.63	20.1333333333333	0
153.63	20.15	0
153.63	20.1666666666667	0
153.63	20.1833333333333	0
153.63	20.2	0
153.63	20.2166666666667	0
153.63	20.2333333333333	0
153.63	20.25	0
153.63	20.2666666666667	0
153.62	20.2833333333333	0
153.62	20.3	0
153.62	20.3166666666667	0
153.62	20.3333333333333	0
153.62	20.35	0
153.61	20.3666666666667	0
153.61	20.3833333333333	0
153.59	20.4	0
153.57	20.4166666666667	0
153.54	20.4333333333333	0
153.5	20.45	0
153.45	20.4666666666667	0
153.38	20.4833333333333	0
153.31	20.5	0
153.23	20.5166666666667	0
153.13	20.5333333333333	0
153.02	20.55	0
152.9	20.5666666666667	0
152.76	20.5833333333333	0
152.62	20.6	0
152.46	20.6166666666667	0
152.3	20.6333333333333	0
152.13	20.65	0
151.95	20.6666666666667	0
151.76	20.6833333333333	0
151.56	20.7	0
151.36	20.7166666666667	0
151.14	20.7333333333333	0
150.93	20.75	0
150.7	20.7666666666667	0
150.47	20.7833333333333	0
150.23	20.8	0
149.99	20.8166666666667	0
149.75	20.8333333333333	0
149.5	20.85	0
149.25	20.8666666666667	0
148.99	20.8833333333333	0
148.73	20.9	0
148.46	20.9166666666667	0
148.2	20.9333333333333	0
147.93	20.95	0
147.65	20.9666666666667	0
147.38	20.9833333333333	0
147.1	21	0
146.82	21.0166666666667	0
146.54	21.0333333333333	0
146.26	21.05	0
145.97	21.0666666666667	0
145.68	21.0833333333333	0
145.4	21.1	0
145.11	21.1166666666667	0
144.81	21.1333333333333	0
144.52	21.15	0
144.23	21.1666666666667	0
143.93	21.1833333333333	0
143.63	21.2	0
143.34	21.2166666666667	0
143.04	21.2333333333333	0
142.74	21.25	0
142.44	21.2666666666667	0
142.14	21.2833333333333	0
141.84	21.3	0
141.53	21.3166666666667	0
141.23	21.3333333333333	0
140.93	21.35	0
140.62	21.3666666666667	0
140.32	21.3833333333333	0
140.01	21.4	0
139.7	21.4166666666667	0
139.4	21.4333333333333	0
139.09	21.45	0
138.78	21.4666666666667	0
138.47	21.4833333333333	0
138.16	21.5	0
137.85	21.5166666666667	0
137.54	21.5333333333333	0
137.23	21.55	0
136.92	21.5666666666667	0
136.61	21.5833333333333	0
136.3	21.6	0
135.99	21.6166666666667	0
135.68	21.6333333333333	0
135.37	21.65	0
135.06	21.6666666666667	0
134.74	21.6833333333333	0
134.43	21.7	0
134.12	21.7166666666667	0
133.8	21.7333333333333	0
133.49	21.75	0
133.18	21.7666666666667	0
132.86	21.7833333333333	0
132.55	21.8	0
132.23	21.8166666666667	0
131.92	21.8333333333333	0
131.6	21.85	0
131.29	21.8666666666667	0
130.97	21.8833333333333	0
130.66	21.9	0
130.34	21.9166666666667	0
130.03	21.9333333333333	0
129.71	21.95	0
129.39	21.9666666666667	0
129.08	21.9833333333333	0
128.76	22	0
128.45	22.0166666666667	0
128.13	22.0333333333333	0
127.81	22.05	0
127.5	22.0666666666667	0
127.18	22.0833333333333	0
126.86	22.1	0
126.55	22.1166666666667	0
126.23	22.1333333333333	0
125.91	22.15	0
125.6	22.1666666666667	0
125.28	22.1833333333333	0
124.96	22.2	0
124.64	22.2166666666667	0
124.32	22.2333333333333	0
124	22.25	0
123.69	22.2666666666667	0
123.37	22.2833333333333	0
123.05	22.3	0
122.74	22.3166666666667	0
122.42	22.3333333333333	0
122.1	22.35	0
121.78	22.3666666666667	0
121.46	22.3833333333333	0
121.14	22.4	0
120.82	22.4166666666667	0
120.51	22.4333333333333	0
120.19	22.45	0
119.87	22.4666666666667	0
119.55	22.4833333333333	0
119.23	22.5	0
118.91	22.5166666666667	0
118.59	22.5333333333333	0
118.28	22.55	0
117.96	22.5666666666667	0
117.64	22.5833333333333	0
117.32	22.6	0
117.01	22.6166666666667	0
116.69	22.6333333333333	0
116.37	22.65	0
116.05	22.6666666666667	0
115.73	22.6833333333333	0
115.42	22.7	0
115.1	22.7166666666667	0
114.78	22.7333333333333	0
114.46	22.75	0
114.14	22.7666666666667	0
113.82	22.7833333333333	0
113.5	22.8	0
113.19	22.8166666666667	0
112.87	22.8333333333333	0
112.55	22.85	0
112.24	22.8666666666667	0
111.92	22.8833333333333	0
111.6	22.9	0
111.29	22.9166666666667	0
110.97	22.9333333333333	0
110.65	22.95	0
110.33	22.9666666666667	0
110.01	22.9833333333333	0
109.7	23	0
109.38	23.0166666666667	0
109.07	23.0333333333333	0
108.75	23.05	0
108.44	23.0666666666667	0
108.12	23.0833333333333	0
107.81	23.1	0
107.49	23.1166666666667	0
107.18	23.1333333333333	0
106.86	23.15	0
106.54	23.1666666666667	0
106.23	23.1833333333333	0
105.91	23.2	0
105.6	23.2166666666667	0
105.28	23.2333333333333	0
104.97	23.25	0
104.65	23.2666666666667	0
104.34	23.2833333333333	0
104.02	23.3	0
103.71	23.3166666666667	0
103.39	23.3333333333333	0
103.08	23.35	0
102.77	23.3666666666667	0
102.45	23.3833333333333	0
102.14	23.4	0
101.82	23.4166666666667	0
101.51	23.4333333333333	0
101.2	23.45	0
100.89	23.4666666666667	0
100.57	23.4833333333333	0
100.26	23.5	0
99.95	23.5166666666667	0
99.64	23.5333333333333	0
99.33	23.55	0
99.01	23.5666666666667	0
98.7	23.5833333333333	0
98.39	23.6	0
98.08	23.6166666666667	0
97.77	23.6333333333333	0
97.46	23.65	0
97.15	23.6666666666667	0
96.85	23.6833333333333	0
96.54	23.7	0
96.23	23.7166666666667	0
95.92	23.7333333333333	0
95.61	23.75	0
95.3	23.7666666666667	0
95	23.7833333333333	0
94.69	23.8	0
94.38	23.8166666666667	0
94.07	23.8333333333333	0
93.77	23.85	0
93.46	23.8666666666667	0
93.16	23.8833333333333	0
92.85	23.9	0
92.55	23.9166666666667	0
92.25	23.9333333333333	0
91.94	23.95	0
91.64	23.9666666666667	0
91.34	23.9833333333333	0
91.04	24	0
90.73	24.0166666666667	0
90.43	24.0333333333333	0
90.13	24.05	0
89.83	24.0666666666667	0
89.53	24.0833333333333	0
89.23	24.1	0
88.93	24.1166666666667	0
88.63	24.1333333333333	0
88.33	24.15	0
88.04	24.1666666666667	0
87.74	24.1833333333333	0
87.44	24.2	0
87.15	24.2166666666667	0
86.86	24.2333333333333	0
86.56	24.25	0
86.27	24.2666666666667	0
85.97	24.2833333333333	0
85.68	24.3	0
85.39	24.3166666666667	0
85.1	24.3333333333333	0
84.81	24.35	0
84.52	24.3666666666667	0
84.24	24.3833333333333	0
83.95	24.4	0
83.66	24.4166666666667	0
83.38	24.4333333333333	0
83.09	24.45	0
82.81	24.4666666666667	0
82.53	24.4833333333333	0
82.25	24.5	0
81.96	24.5166666666667	0
81.68	24.5333333333333	0
81.41	24.55	0
81.13	24.5666666666667	0
80.85	24.5833333333333	0
80.58	24.6	0
80.31	24.6166666666667	0
80.04	24.6333333333333	0
79.76	24.65	0
79.5	24.6666666666667	0
79.23	24.6833333333333	0
78.96	24.7	0
78.7	24.7166666666667	0
78.44	24.7333333333333	0
78.18	24.75	0
77.92	24.7666666666667	0
77.66	24.7833333333333	0
77.4	24.8	0
77.15	24.8166666666667	0
76.89	24.8333333333333	0
76.64	24.85	0
76.39	24.8666666666667	0
76.13	24.8833333333333	0
75.89	24.9	0
75.64	24.9166666666667	0
75.39	24.9333333333333	0
75.15	24.95	0
74.91	24.9666666666667	0
74.66	24.9833333333333	0
74.42	25	0
74.18	25.0166666666667	0
73.95	25.0333333333333	0
73.71	25.05	0
73.47	25.0666666666667	0
73.24	25.0833333333333	0
73.01	25.1	0
72.78	25.1166666666667	0
72.55	25.1333333333333	0
72.32	25.15	0
72.09	25.1666666666667	0
71.86	25.1833333333333	0
71.64	25.2	0
71.42	25.2166666666667	0
71.2	25.2333333333333	0
70.98	25.25	0
70.76	25.2666666666667	0
70.54	25.2833333333333	0
70.32	25.3	0
70.11	25.3166666666667	0
69.89	25.3333333333333	0
69.68	25.35	0
69.47	25.3666666666667	0
69.25	25.3833333333333	0
69.04	25.4	0
68.83	25.4166666666667	0
68.63	25.4333333333333	0
68.42	25.45	0
68.21	25.4666666666667	0
68.01	25.4833333333333	0
67.81	25.5	0
67.6	25.5166666666667	0
67.4	25.5333333333333	0
67.2	25.55	0
67	25.5666666666667	0
66.81	25.5833333333333	0
66.61	25.6	0
66.41	25.6166666666667	0
66.22	25.6333333333333	0
66.02	25.65	0
65.83	25.6666666666667	0
65.64	25.6833333333333	0
65.45	25.7	0
65.26	25.7166666666667	0
65.07	25.7333333333333	0
64.88	25.75	0
64.7	25.7666666666667	0
64.51	25.7833333333333	0
64.32	25.8	0
64.14	25.8166666666667	0
63.95	25.8333333333333	0
63.77	25.85	0
63.59	25.8666666666667	0
63.41	25.8833333333333	0
63.23	25.9	0
63.05	25.9166666666667	0
62.88	25.9333333333333	0
62.7	25.95	0
62.53	25.9666666666667	0
62.35	25.9833333333333	0
62.18	26	0
62.01	26.0166666666667	0
61.84	26.0333333333333	0
61.67	26.05	0
61.49	26.0666666666667	0
61.32	26.0833333333333	0
61.15	26.1	0
60.99	26.1166666666667	0
60.82	26.1333333333333	0
60.65	26.15	0
60.49	26.1666666666667	0
60.32	26.1833333333333	0
60.16	26.2	0
60	26.2166666666667	0
59.83	26.2333333333333	0
59.67	26.25	0
59.51	26.2666666666667	0
59.35	26.2833333333333	0
59.19	26.3	0
59.04	26.3166666666667	0
58.88	26.3333333333333	0
58.73	26.35	0
58.57	26.3666666666667	0
58.42	26.3833333333333	0
58.26	26.4	0
58.11	26.4166666666667	0
57.96	26.4333333333333	0
57.8	26.45	0
57.65	26.4666666666667	0
57.5	26.4833333333333	0
57.35	26.5	0
57.21	26.5166666666667	0
57.06	26.5333333333333	0
56.91	26.55	0
56.77	26.5666666666667	0
56.62	26.5833333333333	0
56.48	26.6	0
56.34	26.6166666666667	0
56.19	26.6333333333333	0
56.05	26.65	0
55.91	26.6666666666667	0
55.77	26.6833333333333	0
55.63	26.7	0
55.49	26.7166666666667	0
55.35	26.7333333333333	0
55.21	26.75	0
55.07	26.7666666666667	0
54.94	26.7833333333333	0
54.8	26.8	0
54.66	26.8166666666667	0
54.53	26.8333333333333	0
54.4	26.85	0
54.26	26.8666666666667	0
54.13	26.8833333333333	0
54	26.9	0
53.87	26.9166666666667	0
53.73	26.9333333333333	0
53.6	26.95	0
53.47	26.9666666666667	0
53.34	26.9833333333333	0
53.21	27	0
53.09	27.0166666666667	0
52.96	27.0333333333333	0
52.83	27.05	0
52.71	27.0666666666667	0
52.58	27.0833333333333	0
52.46	27.1	0
52.33	27.1166666666667	0
52.21	27.1333333333333	0
52.09	27.15	0
51.97	27.1666666666667	0
51.85	27.1833333333333	0
51.72	27.2	0
51.6	27.2166666666667	0
51.48	27.2333333333333	0
51.36	27.25	0
51.24	27.2666666666667	0
51.13	27.2833333333333	0
51.01	27.3	0
50.89	27.3166666666667	0
50.78	27.3333333333333	0
50.66	27.35	0
50.55	27.3666666666667	0
50.43	27.3833333333333	0
50.32	27.4	0
50.2	27.4166666666667	0
50.09	27.4333333333333	0
49.98	27.45	0
49.87	27.4666666666667	0
49.75	27.4833333333333	0
49.64	27.5	0
49.53	27.5166666666667	0
49.42	27.5333333333333	0
49.31	27.55	0
49.21	27.5666666666667	0
49.1	27.5833333333333	0
48.99	27.6	0
48.88	27.6166666666667	0
48.77	27.6333333333333	0
48.67	27.65	0
48.56	27.6666666666667	0
48.46	27.6833333333333	0
48.35	27.7	0
48.25	27.7166666666667	0
48.15	27.7333333333333	0
48.04	27.75	0
47.94	27.7666666666667	0
47.84	27.7833333333333	0
47.74	27.8	0
47.63	27.8166666666667	0
47.53	27.8333333333333	0
47.43	27.85	0
47.33	27.8666666666667	0
47.23	27.8833333333333	0
47.13	27.9	0
47.04	27.9166666666667	0
46.94	27.9333333333333	0
46.84	27.95	0
46.74	27.9666666666667	0
46.65	27.9833333333333	0
46.55	28	0
46.46	28.0166666666667	0
46.36	28.0333333333333	0
46.27	28.05	0
46.17	28.0666666666667	0
46.08	28.0833333333333	0
45.99	28.1	0
45.9	28.1166666666667	0
45.8	28.1333333333333	0
45.71	28.15	0
45.62	28.1666666666667	0
45.53	28.1833333333333	0
45.44	28.2	0
45.35	28.2166666666667	0
45.26	28.2333333333333	0
45.17	28.25	0
45.08	28.2666666666667	0
44.99	28.2833333333333	0
44.9	28.3	0
44.82	28.3166666666667	0
44.73	28.3333333333333	0
44.64	28.35	0
44.56	28.3666666666667	0
44.47	28.3833333333333	0
44.38	28.4	0
44.3	28.4166666666667	0
44.22	28.4333333333333	0
44.13	28.45	0
44.05	28.4666666666667	0
43.97	28.4833333333333	0
43.88	28.5	0
43.8	28.5166666666667	0
43.72	28.5333333333333	0
43.63	28.55	0
43.56	28.5666666666667	0
43.48	28.5833333333333	0
43.4	28.6	0
43.31	28.6166666666667	0
43.23	28.6333333333333	0
43.15	28.65	0
43.07	28.6666666666667	0
42.99	28.6833333333333	0
42.92	28.7	0
42.84	28.7166666666667	0
42.76	28.7333333333333	0
42.68	28.75	0
42.61	28.7666666666667	0
42.53	28.7833333333333	0
42.45	28.8	0
42.38	28.8166666666667	0
42.3	28.8333333333333	0
42.23	28.85	0
42.15	28.8666666666667	0
42.08	28.8833333333333	0
42.01	28.9	0
41.93	28.9166666666667	0
41.86	28.9333333333333	0
41.78	28.95	0
41.71	28.9666666666667	0
41.64	28.9833333333333	0
41.57	29	0
41.49	29.0166666666667	0
41.42	29.0333333333333	0
41.35	29.05	0
41.28	29.0666666666667	0
41.21	29.0833333333333	0
41.14	29.1	0
41.07	29.1166666666667	0
41	29.1333333333333	0
40.93	29.15	0
40.86	29.1666666666667	0
40.79	29.1833333333333	0
40.73	29.2	0
40.66	29.2166666666667	0
40.59	29.2333333333333	0
40.53	29.25	0
40.46	29.2666666666667	0
40.39	29.2833333333333	0
40.33	29.3	0
40.26	29.3166666666667	0
40.19	29.3333333333333	0
40.13	29.35	0
40.06	29.3666666666667	0
40	29.3833333333333	0
39.93	29.4	0
39.87	29.4166666666667	0
39.81	29.4333333333333	0
39.74	29.45	0
39.68	29.4666666666667	0
39.62	29.4833333333333	0
39.55	29.5	0
39.49	29.5166666666667	0
39.43	29.5333333333333	0
39.37	29.55	0
39.31	29.5666666666667	0
39.24	29.5833333333333	0
39.18	29.6	0
39.12	29.6166666666667	0
39.06	29.6333333333333	0
39	29.65	0
38.94	29.6666666666667	0
38.88	29.6833333333333	0
38.83	29.7	0
38.77	29.7166666666667	0
38.71	29.7333333333333	0
38.65	29.75	0
38.59	29.7666666666667	0
38.53	29.7833333333333	0
38.48	29.8	0
38.42	29.8166666666667	0
38.37	29.8333333333333	0
38.31	29.85	0
38.25	29.8666666666667	0
38.19	29.8833333333333	0
38.14	29.9	0
38.08	29.9166666666667	0
38.03	29.9333333333333	0
37.97	29.95	0
37.92	29.9666666666667	0
37.86	29.9833333333333	0
37.81	30	0
37.75	30.0166666666667	0
37.7	30.0333333333333	0
37.64	30.05	0
37.59	30.0666666666667	0
37.54	30.0833333333333	0
37.49	30.1	0
37.43	30.1166666666667	0
37.38	30.1333333333333	0
37.33	30.15	0
37.28	30.1666666666667	0
37.22	30.1833333333333	0
37.17	30.2	0
37.12	30.2166666666667	0
37.07	30.2333333333333	0
37.02	30.25	0
36.97	30.2666666666667	0
36.92	30.2833333333333	0
36.87	30.3	0
36.82	30.3166666666667	0
36.77	30.3333333333333	0
36.72	30.35	0
36.67	30.3666666666667	0
36.62	30.3833333333333	0
36.57	30.4	0
36.52	30.4166666666667	0
36.47	30.4333333333333	0
36.42	30.45	0
36.38	30.4666666666667	0
36.33	30.4833333333333	0
36.28	30.5	0
36.23	30.5166666666667	0
36.19	30.5333333333333	0
36.14	30.55	0
36.1	30.5666666666667	0
36.05	30.5833333333333	0
36	30.6	0
35.96	30.6166666666667	0
35.91	30.6333333333333	0
35.87	30.65	0
35.82	30.6666666666667	0
35.78	30.6833333333333	0
35.73	30.7	0
35.69	30.7166666666667	0
35.64	30.7333333333333	0
35.6	30.75	0
35.55	30.7666666666667	0
35.51	30.7833333333333	0
35.47	30.8	0
35.42	30.8166666666667	0
35.38	30.8333333333333	0
35.34	30.85	0
35.29	30.8666666666667	0
35.25	30.8833333333333	0
35.21	30.9	0
35.17	30.9166666666667	0
35.12	30.9333333333333	0
35.08	30.95	0
35.04	30.9666666666667	0
35	30.9833333333333	0
34.96	31	0
34.92	31.0166666666667	0
34.87	31.0333333333333	0
34.83	31.05	0
34.79	31.0666666666667	0
34.75	31.0833333333333	0
34.71	31.1	0
34.67	31.1166666666667	0
34.63	31.1333333333333	0
34.59	31.15	0
34.55	31.1666666666667	0
34.51	31.1833333333333	0
34.48	31.2	0
34.44	31.2166666666667	0
34.4	31.2333333333333	0
34.36	31.25	0
34.32	31.2666666666667	0
34.28	31.2833333333333	0
34.24	31.3	0
34.2	31.3166666666667	0
34.17	31.3333333333333	0
34.13	31.35	0
34.09	31.3666666666667	0
34.05	31.3833333333333	0
34.02	31.4	0
33.98	31.4166666666667	0
33.94	31.4333333333333	0
33.91	31.45	0
33.87	31.4666666666667	0
33.83	31.4833333333333	0
33.8	31.5	0
33.76	31.5166666666667	0
33.72	31.5333333333333	0
33.69	31.55	0
33.65	31.5666666666667	0
33.62	31.5833333333333	0
33.58	31.6	0
33.55	31.6166666666667	0
33.52	31.6333333333333	0
33.48	31.65	0
33.45	31.6666666666667	0
33.41	31.6833333333333	0
33.38	31.7	0
33.34	31.7166666666667	0
33.31	31.7333333333333	0
33.28	31.75	0
33.24	31.7666666666667	0
33.21	31.7833333333333	0
33.17	31.8	0
33.14	31.8166666666667	0
33.11	31.8333333333333	0
33.08	31.85	0
33.04	31.8666666666667	0
33.01	31.8833333333333	0
32.98	31.9	0
32.95	31.9166666666667	0
32.91	31.9333333333333	0
32.88	31.95	0
32.85	31.9666666666667	0
32.82	31.9833333333333	0
32.79	32	0
32.76	32.0166666666667	0
32.72	32.0333333333333	0
32.69	32.05	0
32.66	32.0666666666667	0
32.63	32.0833333333333	0
32.6	32.1	0
32.57	32.1166666666667	0
32.54	32.1333333333333	0
32.51	32.15	0
32.48	32.1666666666667	0
32.45	32.1833333333333	0
32.42	32.2	0
32.39	32.2166666666667	0
32.36	32.2333333333333	0
32.33	32.25	0
32.3	32.2666666666667	0
32.27	32.2833333333333	0
32.24	32.3	0
32.22	32.3166666666667	0
32.19	32.3333333333333	0
32.16	32.35	0
32.13	32.3666666666667	0
32.1	32.3833333333333	0
32.07	32.4	0
32.04	32.4166666666667	0
32.01	32.4333333333333	0
31.99	32.45	0
31.95	32.4666666666667	0
31.93	32.4833333333333	0
31.9	32.5	0
31.88	32.5166666666667	0
31.85	32.5333333333333	0
31.82	32.55	0
31.79	32.5666666666667	0
31.76	32.5833333333333	0
31.74	32.6	0
31.71	32.6166666666667	0
31.68	32.6333333333333	0
31.66	32.65	0
31.63	32.6666666666667	0
31.61	32.6833333333333	0
31.58	32.7	0
31.55	32.7166666666667	0
31.53	32.7333333333333	0
31.5	32.75	0
31.48	32.7666666666667	0
31.45	32.7833333333333	0
31.42	32.8	0
31.4	32.8166666666667	0
31.37	32.8333333333333	0
31.35	32.85	0
31.32	32.8666666666667	0
31.3	32.8833333333333	0
31.27	32.9	0
31.25	32.9166666666667	0
31.23	32.9333333333333	0
31.2	32.95	0
31.18	32.9666666666667	0
31.15	32.9833333333333	0
31.13	33	0
31.1	33.0166666666667	0
31.08	33.0333333333333	0
31.05	33.05	0
31.03	33.0666666666667	0
31.01	33.0833333333333	0
30.98	33.1	0
30.96	33.1166666666667	0
30.94	33.1333333333333	0
30.92	33.15	0
30.89	33.1666666666667	0
30.87	33.1833333333333	0
30.84	33.2	0
30.82	33.2166666666667	0
30.8	33.2333333333333	0
30.78	33.25	0
30.76	33.2666666666667	0
30.73	33.2833333333333	0
30.71	33.3	0
[truncated: 95 more rows]
