# Supplementary material for: Sorting polymerization in a bichannel metal-organic framework
Source: Nat Commun. 2025 Aug 5;16:6984. doi: 10.1038/s41467-025-62322-8 (PMC12325995; doi:10.1038/s41467-025-62322-8)
Supplement: Supplementary file 3 — Source data [file 41467_2025_62322_MOESM3_ESM.zip › SOURCE_DATA/SF10/1-PNVF_VTPXRD_temp_vs_time.csv]

X	Y	Z
3	0.0166666666666667	141
3.02	0.0166666666666667	139
3.04	0.0166666666666667	152
3.06	0.0166666666666667	137
3.08	0.0166666666666667	149
3.1	0.0166666666666667	132
3.12	0.0166666666666667	152
3.14	0.0166666666666667	151
3.16	0.0166666666666667	168
3.18	0.0166666666666667	142
3.2	0.0166666666666667	149
3.22	0.0166666666666667	154
3.24	0.0166666666666667	151
3.26	0.0166666666666667	159
3.28	0.0166666666666667	140
3.3	0.0166666666666667	139
3.32	0.0166666666666667	138
3.34	0.0166666666666667	160
3.36	0.0166666666666667	135
3.38	0.0166666666666667	141
3.4	0.0166666666666667	150
3.42	0.0166666666666667	168
3.44	0.0166666666666667	129
3.46	0.0166666666666667	144
3.48	0.0166666666666667	131
3.5	0.0166666666666667	157
3.52	0.0166666666666667	140
3.54	0.0166666666666667	164
3.56	0.0166666666666667	168
3.58	0.0166666666666667	163
3.6	0.0166666666666667	153
3.62	0.0166666666666667	157
3.64	0.0166666666666667	155
3.66	0.0166666666666667	160
3.68	0.0166666666666667	143
3.7	0.0166666666666667	148
3.72	0.0166666666666667	174
3.74	0.0166666666666667	161
3.76	0.0166666666666667	153
3.78	0.0166666666666667	144
3.8	0.0166666666666667	159
3.82	0.0166666666666667	157
3.84	0.0166666666666667	177
3.86	0.0166666666666667	150
3.88	0.0166666666666667	149
3.9	0.0166666666666667	168
3.92	0.0166666666666667	190
3.94	0.0166666666666667	150
3.96	0.0166666666666667	147
3.98	0.0166666666666667	157
4	0.0166666666666667	135
4.02	0.0166666666666667	142
4.04	0.0166666666666667	145
4.06	0.0166666666666667	165
4.08	0.0166666666666667	156
4.1	0.0166666666666667	152
4.12	0.0166666666666667	163
4.14	0.0166666666666667	134
4.16	0.0166666666666667	176
4.18	0.0166666666666667	158
4.2	0.0166666666666667	171
4.22	0.0166666666666667	171
4.24	0.0166666666666667	177
4.26	0.0166666666666667	160
4.28	0.0166666666666667	163
4.3	0.0166666666666667	156
4.32	0.0166666666666667	158
4.34	0.0166666666666667	151
4.36	0.0166666666666667	153
4.38	0.0166666666666667	162
4.4	0.0166666666666667	146
4.42	0.0166666666666667	162
4.44	0.0166666666666667	158
4.46	0.0166666666666667	154
4.48	0.0166666666666667	153
4.5	0.0166666666666667	162
4.52	0.0166666666666667	158
4.54	0.0166666666666667	170
4.56	0.0166666666666667	178
4.58	0.0166666666666667	163
4.6	0.0166666666666667	155
4.62	0.0166666666666667	153
4.64	0.0166666666666667	173
4.66	0.0166666666666667	162
4.68	0.0166666666666667	175
4.7	0.0166666666666667	162
4.72	0.0166666666666667	179
4.74	0.0166666666666667	167
4.76	0.0166666666666667	182
4.78	0.0166666666666667	185
4.8	0.0166666666666667	169
4.82	0.0166666666666667	168
4.84	0.0166666666666667	163
4.86	0.0166666666666667	165
4.88	0.0166666666666667	176
4.9	0.0166666666666667	166
4.92	0.0166666666666667	191
4.94	0.0166666666666667	178
4.96	0.0166666666666667	198
4.98	0.0166666666666667	210
5	0.0166666666666667	198
5.02	0.0166666666666667	198
5.04	0.0166666666666667	185
5.06	0.0166666666666667	207
5.08	0.0166666666666667	185
5.1	0.0166666666666667	228
5.12	0.0166666666666667	217
5.14	0.0166666666666667	211
5.16	0.0166666666666667	272
5.18	0.0166666666666667	259
5.2	0.0166666666666667	246
5.22	0.0166666666666667	280
5.24	0.0166666666666667	249
5.26	0.0166666666666667	316
5.28	0.0166666666666667	322
5.3	0.0166666666666667	304
5.32	0.0166666666666667	327
5.34	0.0166666666666667	355
5.36	0.0166666666666667	437
5.38	0.0166666666666667	463
5.4	0.0166666666666667	512
5.42	0.0166666666666667	564
5.44	0.0166666666666667	600
5.46	0.0166666666666667	654
5.48	0.0166666666666667	609
5.5	0.0166666666666667	547
5.52	0.0166666666666667	469
5.54	0.0166666666666667	460
5.56	0.0166666666666667	372
5.58	0.0166666666666667	365
5.6	0.0166666666666667	364
5.62	0.0166666666666667	303
5.64	0.0166666666666667	307
5.66	0.0166666666666667	269
5.68	0.0166666666666667	284
5.7	0.0166666666666667	274
5.72	0.0166666666666667	291
5.74	0.0166666666666667	275
5.76	0.0166666666666667	256
5.78	0.0166666666666667	231
5.8	0.0166666666666667	250
5.82	0.0166666666666667	266
5.84	0.0166666666666667	258
5.86	0.0166666666666667	254
5.88	0.0166666666666667	227
5.9	0.0166666666666667	253
5.92	0.0166666666666667	249
5.94	0.0166666666666667	262
5.96	0.0166666666666667	243
5.98	0.0166666666666667	270
6	0.0166666666666667	238
6.02	0.0166666666666667	245
6.04	0.0166666666666667	275
6.06	0.0166666666666667	238
6.08	0.0166666666666667	215
6.1	0.0166666666666667	234
6.12	0.0166666666666667	237
6.14	0.0166666666666667	249
6.16	0.0166666666666667	251
6.18	0.0166666666666667	255
6.2	0.0166666666666667	251
6.22	0.0166666666666667	260
6.24	0.0166666666666667	230
6.26	0.0166666666666667	216
6.28	0.0166666666666667	263
6.3	0.0166666666666667	273
6.32	0.0166666666666667	258
6.34	0.0166666666666667	241
6.36	0.0166666666666667	238
6.38	0.0166666666666667	206
6.4	0.0166666666666667	224
6.42	0.0166666666666667	223
6.44	0.0166666666666667	222
6.46	0.0166666666666667	219
6.48	0.0166666666666667	242
6.5	0.0166666666666667	244
6.52	0.0166666666666667	230
6.54	0.0166666666666667	235
6.56	0.0166666666666667	226
6.58	0.0166666666666667	197
6.6	0.0166666666666667	248
6.62	0.0166666666666667	215
6.64	0.0166666666666667	216
6.66	0.0166666666666667	200
6.68	0.0166666666666667	188
6.7	0.0166666666666667	200
6.72	0.0166666666666667	186
6.74	0.0166666666666667	200
6.76	0.0166666666666667	228
6.78	0.0166666666666667	166
6.8	0.0166666666666667	202
6.82	0.0166666666666667	191
6.84	0.0166666666666667	198
6.86	0.0166666666666667	185
6.88	0.0166666666666667	204
6.9	0.0166666666666667	220
6.92	0.0166666666666667	180
6.94	0.0166666666666667	170
6.96	0.0166666666666667	187
6.98	0.0166666666666667	181
7	0.0166666666666667	181
7.02	0.0166666666666667	183
7.04	0.0166666666666667	184
7.06	0.0166666666666667	179
7.08	0.0166666666666667	170
7.1	0.0166666666666667	188
7.12	0.0166666666666667	171
7.14	0.0166666666666667	192
7.16	0.0166666666666667	169
7.18	0.0166666666666667	175
7.2	0.0166666666666667	181
7.22	0.0166666666666667	176
7.24	0.0166666666666667	164
7.26	0.0166666666666667	165
7.28	0.0166666666666667	160
7.3	0.0166666666666667	177
7.32	0.0166666666666667	144
7.34	0.0166666666666667	163
7.36	0.0166666666666667	155
7.38	0.0166666666666667	183
7.4	0.0166666666666667	176
7.42	0.0166666666666667	162
7.44	0.0166666666666667	174
7.46	0.0166666666666667	163
7.48	0.0166666666666667	162
7.5	0.0166666666666667	153
7.52	0.0166666666666667	197
7.54	0.0166666666666667	192
7.56	0.0166666666666667	177
7.58	0.0166666666666667	179
7.6	0.0166666666666667	140
7.62	0.0166666666666667	172
7.64	0.0166666666666667	172
7.66	0.0166666666666667	177
7.68	0.0166666666666667	173
7.7	0.0166666666666667	163
7.72	0.0166666666666667	163
7.74	0.0166666666666667	147
7.76	0.0166666666666667	149
7.78	0.0166666666666667	152
7.8	0.0166666666666667	171
7.82	0.0166666666666667	160
7.84	0.0166666666666667	165
7.86	0.0166666666666667	159
7.88	0.0166666666666667	165
7.9	0.0166666666666667	165
7.92	0.0166666666666667	184
7.94	0.0166666666666667	163
7.96	0.0166666666666667	168
7.98	0.0166666666666667	171
8	0.0166666666666667	172
8.02	0.0166666666666667	167
8.04	0.0166666666666667	150
8.06	0.0166666666666667	156
8.08	0.0166666666666667	164
8.1	0.0166666666666667	170
8.12	0.0166666666666667	170
8.14	0.0166666666666667	175
8.16	0.0166666666666667	157
8.18	0.0166666666666667	157
8.2	0.0166666666666667	166
8.22	0.0166666666666667	159
8.24	0.0166666666666667	176
8.26	0.0166666666666667	146
8.28	0.0166666666666667	160
8.3	0.0166666666666667	176
8.32	0.0166666666666667	190
8.34	0.0166666666666667	156
8.36	0.0166666666666667	183
8.38	0.0166666666666667	168
8.4	0.0166666666666667	152
8.42	0.0166666666666667	162
8.44	0.0166666666666667	171
8.46	0.0166666666666667	170
8.48	0.0166666666666667	166
8.5	0.0166666666666667	169
8.52	0.0166666666666667	156
8.54	0.0166666666666667	156
8.56	0.0166666666666667	178
8.58	0.0166666666666667	144
8.6	0.0166666666666667	164
8.62	0.0166666666666667	154
8.64	0.0166666666666667	172
8.66	0.0166666666666667	155
8.68	0.0166666666666667	137
8.7	0.0166666666666667	158
8.72	0.0166666666666667	153
8.74	0.0166666666666667	157
8.76	0.0166666666666667	157
8.78	0.0166666666666667	149
8.8	0.0166666666666667	151
8.82	0.0166666666666667	153
8.84	0.0166666666666667	144
8.86	0.0166666666666667	146
8.88	0.0166666666666667	147
8.9	0.0166666666666667	151
8.92	0.0166666666666667	160
8.94	0.0166666666666667	140
8.96	0.0166666666666667	160
8.98	0.0166666666666667	166
9	0.0166666666666667	158
9.02	0.0166666666666667	140
9.04	0.0166666666666667	145
9.06	0.0166666666666667	138
9.08	0.0166666666666667	161
9.1	0.0166666666666667	171
9.12	0.0166666666666667	151
9.14	0.0166666666666667	151
9.16	0.0166666666666667	169
9.18	0.0166666666666667	164
9.2	0.0166666666666667	173
9.22	0.0166666666666667	162
9.24	0.0166666666666667	165
9.26	0.0166666666666667	153
9.28	0.0166666666666667	182
9.3	0.0166666666666667	183
9.32	0.0166666666666667	192
9.34	0.0166666666666667	183
9.36	0.0166666666666667	178
9.38	0.0166666666666667	179
9.4	0.0166666666666667	209
9.42	0.0166666666666667	180
9.44	0.0166666666666667	223
9.46	0.0166666666666667	224
9.48	0.0166666666666667	244
9.5	0.0166666666666667	236
9.52	0.0166666666666667	220
9.54	0.0166666666666667	237
9.56	0.0166666666666667	212
9.58	0.0166666666666667	176
9.6	0.0166666666666667	202
9.62	0.0166666666666667	176
9.64	0.0166666666666667	178
9.66	0.0166666666666667	151
9.68	0.0166666666666667	161
9.7	0.0166666666666667	175
9.72	0.0166666666666667	180
9.74	0.0166666666666667	163
9.76	0.0166666666666667	187
9.78	0.0166666666666667	166
9.8	0.0166666666666667	155
9.82	0.0166666666666667	171
9.84	0.0166666666666667	156
9.86	0.0166666666666667	175
9.88	0.0166666666666667	157
9.9	0.0166666666666667	172
9.92	0.0166666666666667	141
9.94	0.0166666666666667	172
9.96	0.0166666666666667	161
9.98	0.0166666666666667	171
10	0.0166666666666667	166
10.02	0.0166666666666667	155
10.04	0.0166666666666667	153
10.06	0.0166666666666667	127
10.08	0.0166666666666667	169
10.1	0.0166666666666667	148
10.12	0.0166666666666667	145
10.14	0.0166666666666667	145
10.16	0.0166666666666667	154
10.18	0.0166666666666667	164
10.2	0.0166666666666667	160
10.22	0.0166666666666667	154
10.24	0.0166666666666667	168
10.26	0.0166666666666667	148
10.28	0.0166666666666667	183
10.3	0.0166666666666667	154
10.32	0.0166666666666667	171
10.34	0.0166666666666667	164
10.36	0.0166666666666667	159
10.38	0.0166666666666667	163
10.4	0.0166666666666667	150
10.42	0.0166666666666667	158
10.44	0.0166666666666667	148
10.46	0.0166666666666667	154
10.48	0.0166666666666667	186
10.5	0.0166666666666667	148
10.52	0.0166666666666667	186
10.54	0.0166666666666667	173
10.56	0.0166666666666667	179
10.58	0.0166666666666667	194
10.6	0.0166666666666667	196
10.62	0.0166666666666667	209
10.64	0.0166666666666667	211
10.66	0.0166666666666667	219
10.68	0.0166666666666667	216
10.7	0.0166666666666667	249
10.72	0.0166666666666667	300
10.74	0.0166666666666667	285
10.76	0.0166666666666667	308
10.78	0.0166666666666667	404
10.8	0.0166666666666667	401
10.82	0.0166666666666667	449
10.84	0.0166666666666667	486
10.86	0.0166666666666667	545
10.88	0.0166666666666667	674
10.9	0.0166666666666667	763
10.92	0.0166666666666667	945
10.94	0.0166666666666667	1050
10.96	0.0166666666666667	1172
10.98	0.0166666666666667	1194
11	0.0166666666666667	1170
11.02	0.0166666666666667	1141
11.04	0.0166666666666667	1098
11.06	0.0166666666666667	949
11.08	0.0166666666666667	872
11.1	0.0166666666666667	760
11.12	0.0166666666666667	625
11.14	0.0166666666666667	531
11.16	0.0166666666666667	431
11.18	0.0166666666666667	369
11.2	0.0166666666666667	309
11.22	0.0166666666666667	273
11.24	0.0166666666666667	251
11.26	0.0166666666666667	216
11.28	0.0166666666666667	227
11.3	0.0166666666666667	198
11.32	0.0166666666666667	212
11.34	0.0166666666666667	188
11.36	0.0166666666666667	218
11.38	0.0166666666666667	193
11.4	0.0166666666666667	202
11.42	0.0166666666666667	169
11.44	0.0166666666666667	166
11.46	0.0166666666666667	194
11.48	0.0166666666666667	171
11.5	0.0166666666666667	184
11.52	0.0166666666666667	190
11.54	0.0166666666666667	182
11.56	0.0166666666666667	192
11.58	0.0166666666666667	170
11.6	0.0166666666666667	177
11.62	0.0166666666666667	175
11.64	0.0166666666666667	148
11.66	0.0166666666666667	155
11.68	0.0166666666666667	155
11.7	0.0166666666666667	178
11.72	0.0166666666666667	165
11.74	0.0166666666666667	166
11.76	0.0166666666666667	163
11.78	0.0166666666666667	166
11.8	0.0166666666666667	155
11.82	0.0166666666666667	157
11.84	0.0166666666666667	165
11.86	0.0166666666666667	168
11.88	0.0166666666666667	165
11.9	0.0166666666666667	150
11.92	0.0166666666666667	159
11.94	0.0166666666666667	150
11.96	0.0166666666666667	171
11.98	0.0166666666666667	155
12	0.0166666666666667	166
12.02	0.0166666666666667	159
12.04	0.0166666666666667	175
12.06	0.0166666666666667	150
12.08	0.0166666666666667	155
12.1	0.0166666666666667	161
12.12	0.0166666666666667	151
12.14	0.0166666666666667	142
12.16	0.0166666666666667	158
12.18	0.0166666666666667	164
12.2	0.0166666666666667	143
12.22	0.0166666666666667	160
12.24	0.0166666666666667	182
12.26	0.0166666666666667	150
12.28	0.0166666666666667	148
12.3	0.0166666666666667	159
12.32	0.0166666666666667	153
12.34	0.0166666666666667	165
12.36	0.0166666666666667	160
12.38	0.0166666666666667	170
12.4	0.0166666666666667	177
12.42	0.0166666666666667	179
12.44	0.0166666666666667	175
12.46	0.0166666666666667	164
12.48	0.0166666666666667	176
12.5	0.0166666666666667	176
12.52	0.0166666666666667	174
12.54	0.0166666666666667	195
12.56	0.0166666666666667	181
12.58	0.0166666666666667	213
12.6	0.0166666666666667	211
12.62	0.0166666666666667	210
12.64	0.0166666666666667	212
12.66	0.0166666666666667	212
12.68	0.0166666666666667	205
12.7	0.0166666666666667	201
12.72	0.0166666666666667	166
12.74	0.0166666666666667	189
12.76	0.0166666666666667	182
12.78	0.0166666666666667	188
12.8	0.0166666666666667	160
12.82	0.0166666666666667	183
12.84	0.0166666666666667	178
12.86	0.0166666666666667	157
12.88	0.0166666666666667	190
12.9	0.0166666666666667	165
12.92	0.0166666666666667	172
12.94	0.0166666666666667	167
12.96	0.0166666666666667	175
12.98	0.0166666666666667	168
13	0.0166666666666667	163
13.02	0.0166666666666667	154
13.04	0.0166666666666667	175
13.06	0.0166666666666667	137
13.08	0.0166666666666667	153
13.1	0.0166666666666667	183
13.12	0.0166666666666667	158
13.14	0.0166666666666667	164
13.16	0.0166666666666667	151
13.18	0.0166666666666667	166
13.2	0.0166666666666667	163
13.22	0.0166666666666667	154
13.24	0.0166666666666667	176
13.26	0.0166666666666667	169
13.28	0.0166666666666667	183
13.3	0.0166666666666667	182
13.32	0.0166666666666667	160
13.34	0.0166666666666667	163
13.36	0.0166666666666667	146
13.38	0.0166666666666667	162
13.4	0.0166666666666667	172
13.42	0.0166666666666667	158
13.44	0.0166666666666667	153
13.46	0.0166666666666667	172
13.48	0.0166666666666667	178
13.5	0.0166666666666667	158
13.52	0.0166666666666667	148
13.54	0.0166666666666667	149
13.56	0.0166666666666667	170
13.58	0.0166666666666667	151
13.6	0.0166666666666667	143
13.62	0.0166666666666667	146
13.64	0.0166666666666667	154
13.66	0.0166666666666667	139
13.68	0.0166666666666667	162
13.7	0.0166666666666667	144
13.72	0.0166666666666667	165
13.74	0.0166666666666667	153
13.76	0.0166666666666667	142
13.78	0.0166666666666667	157
13.8	0.0166666666666667	181
13.82	0.0166666666666667	178
13.84	0.0166666666666667	145
13.86	0.0166666666666667	139
13.88	0.0166666666666667	144
13.9	0.0166666666666667	168
13.92	0.0166666666666667	126
13.94	0.0166666666666667	148
13.96	0.0166666666666667	165
13.98	0.0166666666666667	157
14	0.0166666666666667	157
14.02	0.0166666666666667	152
14.04	0.0166666666666667	139
14.06	0.0166666666666667	160
14.08	0.0166666666666667	152
14.1	0.0166666666666667	146
14.12	0.0166666666666667	151
14.14	0.0166666666666667	156
14.16	0.0166666666666667	165
14.18	0.0166666666666667	140
14.2	0.0166666666666667	174
14.22	0.0166666666666667	138
14.24	0.0166666666666667	145
14.26	0.0166666666666667	128
14.28	0.0166666666666667	173
14.3	0.0166666666666667	159
14.32	0.0166666666666667	148
14.34	0.0166666666666667	168
14.36	0.0166666666666667	147
14.38	0.0166666666666667	172
14.4	0.0166666666666667	144
14.42	0.0166666666666667	137
14.44	0.0166666666666667	152
14.46	0.0166666666666667	139
14.48	0.0166666666666667	134
14.5	0.0166666666666667	160
14.52	0.0166666666666667	149
14.54	0.0166666666666667	148
14.56	0.0166666666666667	166
14.58	0.0166666666666667	140
14.6	0.0166666666666667	152
14.62	0.0166666666666667	129
14.64	0.0166666666666667	148
14.66	0.0166666666666667	156
14.68	0.0166666666666667	140
14.7	0.0166666666666667	155
14.72	0.0166666666666667	147
14.74	0.0166666666666667	132
14.76	0.0166666666666667	181
14.78	0.0166666666666667	157
14.8	0.0166666666666667	170
14.82	0.0166666666666667	151
14.84	0.0166666666666667	166
14.86	0.0166666666666667	177
14.88	0.0166666666666667	165
14.9	0.0166666666666667	166
14.92	0.0166666666666667	171
14.94	0.0166666666666667	155
14.96	0.0166666666666667	161
14.98	0.0166666666666667	132
15	0.0166666666666667	153
15.02	0.0166666666666667	164
15.04	0.0166666666666667	188
15.06	0.0166666666666667	152
15.08	0.0166666666666667	150
15.1	0.0166666666666667	143
15.12	0.0166666666666667	140
15.14	0.0166666666666667	146
15.16	0.0166666666666667	171
15.18	0.0166666666666667	165
15.2	0.0166666666666667	165
15.22	0.0166666666666667	177
15.24	0.0166666666666667	148
15.26	0.0166666666666667	130
15.28	0.0166666666666667	152
15.3	0.0166666666666667	159
15.32	0.0166666666666667	164
15.34	0.0166666666666667	167
15.36	0.0166666666666667	163
15.38	0.0166666666666667	152
15.4	0.0166666666666667	180
15.42	0.0166666666666667	168
15.44	0.0166666666666667	172
15.46	0.0166666666666667	167
15.48	0.0166666666666667	157
15.5	0.0166666666666667	134
15.52	0.0166666666666667	163
15.54	0.0166666666666667	152
15.56	0.0166666666666667	147
15.58	0.0166666666666667	150
15.6	0.0166666666666667	160
15.62	0.0166666666666667	166
15.64	0.0166666666666667	175
15.66	0.0166666666666667	139
15.68	0.0166666666666667	176
15.7	0.0166666666666667	167
15.72	0.0166666666666667	147
15.74	0.0166666666666667	184
15.76	0.0166666666666667	140
15.78	0.0166666666666667	137
15.8	0.0166666666666667	152
15.82	0.0166666666666667	160
15.84	0.0166666666666667	164
15.86	0.0166666666666667	149
15.88	0.0166666666666667	172
15.9	0.0166666666666667	173
15.92	0.0166666666666667	166
15.94	0.0166666666666667	165
15.96	0.0166666666666667	160
15.98	0.0166666666666667	174
16	0.0166666666666667	175
16.02	0.0166666666666667	173
16.04	0.0166666666666667	169
16.06	0.0166666666666667	162
16.08	0.0166666666666667	190
16.1	0.0166666666666667	150
16.12	0.0166666666666667	196
16.14	0.0166666666666667	163
16.16	0.0166666666666667	186
16.18	0.0166666666666667	186
16.2	0.0166666666666667	202
16.22	0.0166666666666667	186
16.24	0.0166666666666667	183
16.26	0.0166666666666667	169
16.28	0.0166666666666667	185
16.3	0.0166666666666667	195
16.32	0.0166666666666667	211
16.34	0.0166666666666667	189
16.36	0.0166666666666667	193
16.38	0.0166666666666667	221
16.4	0.0166666666666667	215
16.42	0.0166666666666667	237
16.44	0.0166666666666667	287
16.46	0.0166666666666667	321
16.48	0.0166666666666667	313
16.5	0.0166666666666667	311
16.52	0.0166666666666667	358
16.54	0.0166666666666667	365
16.56	0.0166666666666667	374
16.58	0.0166666666666667	416
16.6	0.0166666666666667	457
16.62	0.0166666666666667	476
16.64	0.0166666666666667	454
16.66	0.0166666666666667	552
16.68	0.0166666666666667	542
16.7	0.0166666666666667	604
16.72	0.0166666666666667	618
16.74	0.0166666666666667	642
16.76	0.0166666666666667	651
16.78	0.0166666666666667	683
16.8	0.0166666666666667	658
16.82	0.0166666666666667	665
16.84	0.0166666666666667	616
16.86	0.0166666666666667	629
16.88	0.0166666666666667	610
16.9	0.0166666666666667	520
16.92	0.0166666666666667	489
16.94	0.0166666666666667	435
16.96	0.0166666666666667	416
16.98	0.0166666666666667	409
17	0.0166666666666667	345
17.02	0.0166666666666667	355
17.04	0.0166666666666667	280
17.06	0.0166666666666667	357
17.08	0.0166666666666667	293
17.1	0.0166666666666667	244
17.12	0.0166666666666667	237
17.14	0.0166666666666667	260
17.16	0.0166666666666667	264
17.18	0.0166666666666667	252
17.2	0.0166666666666667	227
17.22	0.0166666666666667	233
17.24	0.0166666666666667	229
17.26	0.0166666666666667	207
17.28	0.0166666666666667	204
17.3	0.0166666666666667	212
17.32	0.0166666666666667	247
17.34	0.0166666666666667	240
17.36	0.0166666666666667	222
17.38	0.0166666666666667	236
17.4	0.0166666666666667	211
17.42	0.0166666666666667	216
17.44	0.0166666666666667	214
17.46	0.0166666666666667	211
17.48	0.0166666666666667	211
17.5	0.0166666666666667	210
17.52	0.0166666666666667	234
17.54	0.0166666666666667	204
17.56	0.0166666666666667	218
17.58	0.0166666666666667	209
17.6	0.0166666666666667	205
17.62	0.0166666666666667	215
17.64	0.0166666666666667	222
17.66	0.0166666666666667	227
17.68	0.0166666666666667	215
17.7	0.0166666666666667	216
17.72	0.0166666666666667	245
17.74	0.0166666666666667	225
17.76	0.0166666666666667	212
17.78	0.0166666666666667	217
17.8	0.0166666666666667	207
17.82	0.0166666666666667	215
17.84	0.0166666666666667	237
17.86	0.0166666666666667	217
17.88	0.0166666666666667	179
17.9	0.0166666666666667	200
17.92	0.0166666666666667	208
17.94	0.0166666666666667	224
17.96	0.0166666666666667	233
17.98	0.0166666666666667	199
18	0.0166666666666667	199
18.02	0.0166666666666667	202
18.04	0.0166666666666667	196
18.06	0.0166666666666667	190
18.08	0.0166666666666667	182
18.1	0.0166666666666667	211
18.12	0.0166666666666667	196
18.14	0.0166666666666667	170
18.16	0.0166666666666667	203
18.18	0.0166666666666667	194
18.2	0.0166666666666667	180
18.22	0.0166666666666667	170
18.24	0.0166666666666667	167
18.26	0.0166666666666667	184
18.28	0.0166666666666667	193
18.3	0.0166666666666667	212
18.32	0.0166666666666667	185
18.34	0.0166666666666667	170
18.36	0.0166666666666667	193
18.38	0.0166666666666667	162
18.4	0.0166666666666667	172
18.42	0.0166666666666667	183
18.44	0.0166666666666667	204
18.46	0.0166666666666667	171
18.48	0.0166666666666667	203
18.5	0.0166666666666667	176
18.52	0.0166666666666667	180
18.54	0.0166666666666667	185
18.56	0.0166666666666667	185
18.58	0.0166666666666667	211
18.6	0.0166666666666667	187
18.62	0.0166666666666667	171
18.64	0.0166666666666667	168
18.66	0.0166666666666667	180
18.68	0.0166666666666667	192
18.7	0.0166666666666667	170
18.72	0.0166666666666667	188
18.74	0.0166666666666667	211
18.76	0.0166666666666667	186
18.78	0.0166666666666667	193
18.8	0.0166666666666667	195
18.82	0.0166666666666667	190
18.84	0.0166666666666667	193
18.86	0.0166666666666667	209
18.88	0.0166666666666667	215
18.9	0.0166666666666667	210
18.92	0.0166666666666667	216
18.94	0.0166666666666667	222
18.96	0.0166666666666667	244
18.98	0.0166666666666667	263
19	0.0166666666666667	301
19.02	0.0166666666666667	300
19.04	0.0166666666666667	331
19.06	0.0166666666666667	364
19.08	0.0166666666666667	379
19.1	0.0166666666666667	427
19.12	0.0166666666666667	433
19.14	0.0166666666666667	418
19.16	0.0166666666666667	402
19.18	0.0166666666666667	430
19.2	0.0166666666666667	393
19.22	0.0166666666666667	363
19.24	0.0166666666666667	384
19.26	0.0166666666666667	348
19.28	0.0166666666666667	347
19.3	0.0166666666666667	307
19.32	0.0166666666666667	339
19.34	0.0166666666666667	281
19.36	0.0166666666666667	274
19.38	0.0166666666666667	257
19.4	0.0166666666666667	256
19.42	0.0166666666666667	235
19.44	0.0166666666666667	213
19.46	0.0166666666666667	201
19.48	0.0166666666666667	205
19.5	0.0166666666666667	199
19.52	0.0166666666666667	197
19.54	0.0166666666666667	174
19.56	0.0166666666666667	191
19.58	0.0166666666666667	186
19.6	0.0166666666666667	206
19.62	0.0166666666666667	167
19.64	0.0166666666666667	183
19.66	0.0166666666666667	168
19.68	0.0166666666666667	203
19.7	0.0166666666666667	186
19.72	0.0166666666666667	165
19.74	0.0166666666666667	198
19.76	0.0166666666666667	175
19.78	0.0166666666666667	200
19.8	0.0166666666666667	188
19.82	0.0166666666666667	178
19.84	0.0166666666666667	190
19.86	0.0166666666666667	200
19.88	0.0166666666666667	193
19.9	0.0166666666666667	193
19.92	0.0166666666666667	189
19.94	0.0166666666666667	192
19.96	0.0166666666666667	179
19.98	0.0166666666666667	189
20	0.0166666666666667	195
20.02	0.0166666666666667	213
20.04	0.0166666666666667	194
20.06	0.0166666666666667	191
20.08	0.0166666666666667	187
20.1	0.0166666666666667	199
20.12	0.0166666666666667	172
20.14	0.0166666666666667	187
20.16	0.0166666666666667	191
20.18	0.0166666666666667	193
20.2	0.0166666666666667	198
20.22	0.0166666666666667	199
20.24	0.0166666666666667	181
20.26	0.0166666666666667	191
20.28	0.0166666666666667	169
20.3	0.0166666666666667	193
20.32	0.0166666666666667	188
20.34	0.0166666666666667	174
20.36	0.0166666666666667	160
20.38	0.0166666666666667	186
20.4	0.0166666666666667	193
20.42	0.0166666666666667	200
20.44	0.0166666666666667	202
20.46	0.0166666666666667	163
20.48	0.0166666666666667	170
20.5	0.0166666666666667	186
20.52	0.0166666666666667	187
20.54	0.0166666666666667	183
20.56	0.0166666666666667	155
20.58	0.0166666666666667	189
20.6	0.0166666666666667	217
20.62	0.0166666666666667	168
20.64	0.0166666666666667	192
20.66	0.0166666666666667	179
20.68	0.0166666666666667	212
20.7	0.0166666666666667	188
20.72	0.0166666666666667	202
20.74	0.0166666666666667	202
20.76	0.0166666666666667	195
20.78	0.0166666666666667	194
20.8	0.0166666666666667	178
20.82	0.0166666666666667	202
20.84	0.0166666666666667	217
20.86	0.0166666666666667	206
20.88	0.0166666666666667	224
20.9	0.0166666666666667	207
20.92	0.0166666666666667	179
20.94	0.0166666666666667	201
20.96	0.0166666666666667	198
20.98	0.0166666666666667	175
21	0.0166666666666667	202
21.02	0.0166666666666667	189
21.04	0.0166666666666667	195
21.06	0.0166666666666667	197
21.08	0.0166666666666667	205
21.1	0.0166666666666667	185
21.12	0.0166666666666667	170
21.14	0.0166666666666667	166
21.16	0.0166666666666667	201
21.18	0.0166666666666667	169
21.2	0.0166666666666667	186
21.22	0.0166666666666667	197
21.24	0.0166666666666667	144
21.26	0.0166666666666667	172
21.28	0.0166666666666667	209
21.3	0.0166666666666667	188
21.32	0.0166666666666667	172
21.34	0.0166666666666667	165
21.36	0.0166666666666667	160
21.38	0.0166666666666667	151
21.4	0.0166666666666667	187
21.42	0.0166666666666667	165
21.44	0.0166666666666667	174
21.46	0.0166666666666667	193
21.48	0.0166666666666667	189
21.5	0.0166666666666667	199
21.52	0.0166666666666667	195
21.54	0.0166666666666667	195
21.56	0.0166666666666667	169
21.58	0.0166666666666667	180
21.6	0.0166666666666667	175
21.62	0.0166666666666667	170
21.64	0.0166666666666667	167
21.66	0.0166666666666667	169
21.68	0.0166666666666667	191
21.7	0.0166666666666667	174
21.72	0.0166666666666667	159
21.74	0.0166666666666667	161
21.76	0.0166666666666667	181
21.78	0.0166666666666667	172
21.8	0.0166666666666667	185
21.82	0.0166666666666667	167
21.84	0.0166666666666667	176
21.86	0.0166666666666667	176
21.88	0.0166666666666667	157
21.9	0.0166666666666667	172
21.92	0.0166666666666667	156
21.94	0.0166666666666667	170
21.96	0.0166666666666667	157
21.98	0.0166666666666667	177
22	0.0166666666666667	171
22.02	0.0166666666666667	147
22.04	0.0166666666666667	171
22.06	0.0166666666666667	152
22.08	0.0166666666666667	179
22.1	0.0166666666666667	166
22.12	0.0166666666666667	183
22.14	0.0166666666666667	177
22.16	0.0166666666666667	186
22.18	0.0166666666666667	166
22.2	0.0166666666666667	171
22.22	0.0166666666666667	147
22.24	0.0166666666666667	173
22.26	0.0166666666666667	167
22.28	0.0166666666666667	180
22.3	0.0166666666666667	180
22.32	0.0166666666666667	165
22.34	0.0166666666666667	169
22.36	0.0166666666666667	159
22.38	0.0166666666666667	151
22.4	0.0166666666666667	193
22.42	0.0166666666666667	165
22.44	0.0166666666666667	168
22.46	0.0166666666666667	162
22.48	0.0166666666666667	152
22.5	0.0166666666666667	169
22.52	0.0166666666666667	179
22.54	0.0166666666666667	162
22.56	0.0166666666666667	151
22.58	0.0166666666666667	182
22.6	0.0166666666666667	161
22.62	0.0166666666666667	168
22.64	0.0166666666666667	155
22.66	0.0166666666666667	177
22.68	0.0166666666666667	177
22.7	0.0166666666666667	160
22.72	0.0166666666666667	172
22.74	0.0166666666666667	174
22.76	0.0166666666666667	153
22.78	0.0166666666666667	161
22.8	0.0166666666666667	169
22.82	0.0166666666666667	164
22.84	0.0166666666666667	134
22.86	0.0166666666666667	172
22.88	0.0166666666666667	160
22.9	0.0166666666666667	145
22.92	0.0166666666666667	163
22.94	0.0166666666666667	166
22.96	0.0166666666666667	163
22.98	0.0166666666666667	173
23	0.0166666666666667	168
23.02	0.0166666666666667	154
23.04	0.0166666666666667	155
23.06	0.0166666666666667	154
23.08	0.0166666666666667	164
23.1	0.0166666666666667	166
23.12	0.0166666666666667	184
23.14	0.0166666666666667	160
23.16	0.0166666666666667	156
23.18	0.0166666666666667	185
23.2	0.0166666666666667	173
23.22	0.0166666666666667	142
23.24	0.0166666666666667	153
23.26	0.0166666666666667	168
23.28	0.0166666666666667	163
23.3	0.0166666666666667	149
23.32	0.0166666666666667	156
23.34	0.0166666666666667	171
23.36	0.0166666666666667	173
23.38	0.0166666666666667	153
23.4	0.0166666666666667	152
23.42	0.0166666666666667	176
23.44	0.0166666666666667	141
23.46	0.0166666666666667	158
23.48	0.0166666666666667	178
23.5	0.0166666666666667	157
23.52	0.0166666666666667	167
23.54	0.0166666666666667	157
23.56	0.0166666666666667	163
23.58	0.0166666666666667	154
23.6	0.0166666666666667	167
23.62	0.0166666666666667	170
23.64	0.0166666666666667	163
23.66	0.0166666666666667	172
23.68	0.0166666666666667	181
23.7	0.0166666666666667	160
23.72	0.0166666666666667	173
23.74	0.0166666666666667	150
23.76	0.0166666666666667	163
23.78	0.0166666666666667	164
23.8	0.0166666666666667	185
23.82	0.0166666666666667	163
23.84	0.0166666666666667	153
23.86	0.0166666666666667	161
23.88	0.0166666666666667	175
23.9	0.0166666666666667	197
23.92	0.0166666666666667	171
23.94	0.0166666666666667	147
23.96	0.0166666666666667	167
23.98	0.0166666666666667	163
24	0.0166666666666667	156
24.02	0.0166666666666667	186
24.04	0.0166666666666667	179
24.06	0.0166666666666667	187
24.08	0.0166666666666667	191
24.1	0.0166666666666667	182
24.12	0.0166666666666667	180
24.14	0.0166666666666667	219
24.16	0.0166666666666667	171
24.18	0.0166666666666667	181
24.2	0.0166666666666667	162
24.22	0.0166666666666667	186
24.24	0.0166666666666667	174
24.26	0.0166666666666667	162
24.28	0.0166666666666667	197
24.3	0.0166666666666667	156
24.32	0.0166666666666667	194
24.34	0.0166666666666667	188
24.36	0.0166666666666667	181
24.38	0.0166666666666667	194
24.4	0.0166666666666667	177
24.42	0.0166666666666667	190
24.44	0.0166666666666667	164
24.46	0.0166666666666667	167
24.48	0.0166666666666667	178
24.5	0.0166666666666667	203
24.52	0.0166666666666667	183
24.54	0.0166666666666667	191
24.56	0.0166666666666667	159
24.58	0.0166666666666667	169
24.6	0.0166666666666667	169
24.62	0.0166666666666667	182
24.64	0.0166666666666667	162
24.66	0.0166666666666667	179
24.68	0.0166666666666667	166
24.7	0.0166666666666667	171
24.72	0.0166666666666667	179
24.74	0.0166666666666667	194
24.76	0.0166666666666667	177
24.78	0.0166666666666667	168
24.8	0.0166666666666667	184
24.82	0.0166666666666667	180
24.84	0.0166666666666667	190
24.86	0.0166666666666667	193
24.88	0.0166666666666667	178
24.9	0.0166666666666667	194
24.92	0.0166666666666667	190
24.94	0.0166666666666667	165
24.96	0.0166666666666667	212
24.98	0.0166666666666667	167
25	0.0166666666666667	196
25.02	0.0166666666666667	203
25.04	0.0166666666666667	178
25.06	0.0166666666666667	194
25.08	0.0166666666666667	206
25.1	0.0166666666666667	193
25.12	0.0166666666666667	209
25.14	0.0166666666666667	204
25.16	0.0166666666666667	192
25.18	0.0166666666666667	213
25.2	0.0166666666666667	209
25.22	0.0166666666666667	227
25.24	0.0166666666666667	241
25.26	0.0166666666666667	257
25.28	0.0166666666666667	218
25.3	0.0166666666666667	272
25.32	0.0166666666666667	245
25.34	0.0166666666666667	241
25.36	0.0166666666666667	269
25.38	0.0166666666666667	276
25.4	0.0166666666666667	300
25.42	0.0166666666666667	276
25.44	0.0166666666666667	292
25.46	0.0166666666666667	279
25.48	0.0166666666666667	307
25.5	0.0166666666666667	305
25.52	0.0166666666666667	343
25.54	0.0166666666666667	332
25.56	0.0166666666666667	338
25.58	0.0166666666666667	318
25.6	0.0166666666666667	318
25.62	0.0166666666666667	348
25.64	0.0166666666666667	307
25.66	0.0166666666666667	299
25.68	0.0166666666666667	298
25.7	0.0166666666666667	286
25.72	0.0166666666666667	306
25.74	0.0166666666666667	302
25.76	0.0166666666666667	266
25.78	0.0166666666666667	274
25.8	0.0166666666666667	270
25.82	0.0166666666666667	260
25.84	0.0166666666666667	252
25.86	0.0166666666666667	249
25.88	0.0166666666666667	233
25.9	0.0166666666666667	218
25.92	0.0166666666666667	209
25.94	0.0166666666666667	203
25.96	0.0166666666666667	219
25.98	0.0166666666666667	202
26	0.0166666666666667	217
26.02	0.0166666666666667	192
26.04	0.0166666666666667	187
26.06	0.0166666666666667	170
26.08	0.0166666666666667	202
26.1	0.0166666666666667	186
26.12	0.0166666666666667	203
26.14	0.0166666666666667	181
26.16	0.0166666666666667	175
26.18	0.0166666666666667	180
26.2	0.0166666666666667	183
26.22	0.0166666666666667	207
26.24	0.0166666666666667	180
26.26	0.0166666666666667	183
26.28	0.0166666666666667	179
26.3	0.0166666666666667	203
26.32	0.0166666666666667	197
26.34	0.0166666666666667	183
26.36	0.0166666666666667	214
26.38	0.0166666666666667	196
26.4	0.0166666666666667	187
26.42	0.0166666666666667	171
26.44	0.0166666666666667	191
26.46	0.0166666666666667	179
26.48	0.0166666666666667	189
26.5	0.0166666666666667	165
26.52	0.0166666666666667	176
26.54	0.0166666666666667	189
26.56	0.0166666666666667	183
26.58	0.0166666666666667	186
26.6	0.0166666666666667	173
26.62	0.0166666666666667	171
26.64	0.0166666666666667	173
26.66	0.0166666666666667	180
26.68	0.0166666666666667	175
26.7	0.0166666666666667	152
26.72	0.0166666666666667	187
26.74	0.0166666666666667	174
26.76	0.0166666666666667	172
26.78	0.0166666666666667	163
26.8	0.0166666666666667	175
26.82	0.0166666666666667	161
26.84	0.0166666666666667	165
26.86	0.0166666666666667	186
26.88	0.0166666666666667	177
26.9	0.0166666666666667	169
26.92	0.0166666666666667	155
26.94	0.0166666666666667	178
26.96	0.0166666666666667	178
26.98	0.0166666666666667	195
27	0.0166666666666667	175
27.02	0.0166666666666667	166
27.04	0.0166666666666667	177
27.06	0.0166666666666667	197
27.08	0.0166666666666667	169
27.1	0.0166666666666667	158
27.12	0.0166666666666667	173
27.14	0.0166666666666667	177
27.16	0.0166666666666667	194
27.18	0.0166666666666667	191
27.2	0.0166666666666667	178
27.22	0.0166666666666667	177
27.24	0.0166666666666667	186
27.26	0.0166666666666667	171
27.28	0.0166666666666667	151
27.3	0.0166666666666667	194
27.32	0.0166666666666667	165
27.34	0.0166666666666667	204
27.36	0.0166666666666667	180
27.38	0.0166666666666667	188
27.4	0.0166666666666667	191
27.42	0.0166666666666667	199
27.44	0.0166666666666667	186
27.46	0.0166666666666667	196
27.48	0.0166666666666667	178
27.5	0.0166666666666667	180
27.52	0.0166666666666667	190
27.54	0.0166666666666667	167
27.56	0.0166666666666667	184
27.58	0.0166666666666667	177
27.6	0.0166666666666667	178
27.62	0.0166666666666667	165
27.64	0.0166666666666667	178
27.66	0.0166666666666667	212
27.68	0.0166666666666667	191
27.7	0.0166666666666667	217
27.72	0.0166666666666667	176
27.74	0.0166666666666667	198
27.76	0.0166666666666667	200
27.78	0.0166666666666667	181
27.8	0.0166666666666667	221
27.82	0.0166666666666667	191
27.84	0.0166666666666667	183
27.86	0.0166666666666667	200
27.88	0.0166666666666667	207
27.9	0.0166666666666667	190
27.92	0.0166666666666667	199
27.94	0.0166666666666667	189
27.96	0.0166666666666667	198
27.98	0.0166666666666667	184
28	0.0166666666666667	190
28.02	0.0166666666666667	195
28.04	0.0166666666666667	186
28.06	0.0166666666666667	177
28.08	0.0166666666666667	178
28.1	0.0166666666666667	184
28.12	0.0166666666666667	174
28.14	0.0166666666666667	196
28.16	0.0166666666666667	203
28.18	0.0166666666666667	182
28.2	0.0166666666666667	182
28.22	0.0166666666666667	165
28.24	0.0166666666666667	199
28.26	0.0166666666666667	173
28.28	0.0166666666666667	163
28.3	0.0166666666666667	184
28.32	0.0166666666666667	198
28.34	0.0166666666666667	179
28.36	0.0166666666666667	198
28.38	0.0166666666666667	200
28.4	0.0166666666666667	191
28.42	0.0166666666666667	194
28.44	0.0166666666666667	197
28.46	0.0166666666666667	185
28.48	0.0166666666666667	175
28.5	0.0166666666666667	195
28.52	0.0166666666666667	188
28.54	0.0166666666666667	184
28.56	0.0166666666666667	200
28.58	0.0166666666666667	198
28.6	0.0166666666666667	189
28.62	0.0166666666666667	175
28.64	0.0166666666666667	180
28.66	0.0166666666666667	188
28.68	0.0166666666666667	176
28.7	0.0166666666666667	159
28.72	0.0166666666666667	222
28.74	0.0166666666666667	178
28.76	0.0166666666666667	198
28.78	0.0166666666666667	187
28.8	0.0166666666666667	168
28.82	0.0166666666666667	172
28.84	0.0166666666666667	171
28.86	0.0166666666666667	170
28.88	0.0166666666666667	194
28.9	0.0166666666666667	172
28.92	0.0166666666666667	179
28.94	0.0166666666666667	169
28.96	0.0166666666666667	150
28.98	0.0166666666666667	169
29	0.0166666666666667	182
29.02	0.0166666666666667	179
29.04	0.0166666666666667	174
29.06	0.0166666666666667	178
29.08	0.0166666666666667	165
29.1	0.0166666666666667	179
29.12	0.0166666666666667	189
29.14	0.0166666666666667	162
29.16	0.0166666666666667	157
29.18	0.0166666666666667	159
29.2	0.0166666666666667	180
29.22	0.0166666666666667	181
29.24	0.0166666666666667	174
29.26	0.0166666666666667	161
29.28	0.0166666666666667	178
29.3	0.0166666666666667	161
29.32	0.0166666666666667	192
29.34	0.0166666666666667	165
29.36	0.0166666666666667	166
29.38	0.0166666666666667	175
29.4	0.0166666666666667	177
29.42	0.0166666666666667	172
29.44	0.0166666666666667	186
29.46	0.0166666666666667	174
29.48	0.0166666666666667	155
29.5	0.0166666666666667	174
29.52	0.0166666666666667	180
29.54	0.0166666666666667	166
29.56	0.0166666666666667	171
29.58	0.0166666666666667	172
29.6	0.0166666666666667	151
29.62	0.0166666666666667	165
29.64	0.0166666666666667	182
29.66	0.0166666666666667	196
29.68	0.0166666666666667	173
29.7	0.0166666666666667	186
29.72	0.0166666666666667	168
29.74	0.0166666666666667	156
29.76	0.0166666666666667	181
29.78	0.0166666666666667	188
29.8	0.0166666666666667	179
29.82	0.0166666666666667	157
29.84	0.0166666666666667	181
29.86	0.0166666666666667	174
29.88	0.0166666666666667	175
29.9	0.0166666666666667	161
29.92	0.0166666666666667	180
29.94	0.0166666666666667	164
29.96	0.0166666666666667	166
29.98	0.0166666666666667	182
30	0.0166666666666667	181
30.02	0.0166666666666667	173
30.04	0.0166666666666667	195
30.06	0.0166666666666667	165
30.08	0.0166666666666667	190
30.1	0.0166666666666667	183
30.12	0.0166666666666667	164
30.14	0.0166666666666667	159
30.16	0.0166666666666667	185
30.18	0.0166666666666667	157
30.2	0.0166666666666667	192
30.22	0.0166666666666667	149
30.24	0.0166666666666667	176
30.26	0.0166666666666667	168
30.28	0.0166666666666667	180
30.3	0.0166666666666667	212
30.32	0.0166666666666667	173
30.34	0.0166666666666667	175
30.36	0.0166666666666667	193
30.38	0.0166666666666667	167
30.4	0.0166666666666667	176
30.42	0.0166666666666667	201
30.44	0.0166666666666667	177
30.46	0.0166666666666667	186
30.48	0.0166666666666667	192
30.5	0.0166666666666667	208
30.52	0.0166666666666667	173
30.54	0.0166666666666667	201
30.56	0.0166666666666667	181
30.58	0.0166666666666667	206
30.6	0.0166666666666667	167
30.62	0.0166666666666667	192
30.64	0.0166666666666667	208
30.66	0.0166666666666667	177
30.68	0.0166666666666667	201
30.7	0.0166666666666667	193
30.72	0.0166666666666667	168
30.74	0.0166666666666667	186
30.76	0.0166666666666667	173
30.78	0.0166666666666667	173
30.8	0.0166666666666667	160
30.82	0.0166666666666667	188
30.84	0.0166666666666667	194
30.86	0.0166666666666667	186
30.88	0.0166666666666667	181
30.9	0.0166666666666667	176
30.92	0.0166666666666667	200
30.94	0.0166666666666667	170
30.96	0.0166666666666667	192
30.98	0.0166666666666667	153
31	0.0166666666666667	183
31.02	0.0166666666666667	186
31.04	0.0166666666666667	191
31.06	0.0166666666666667	184
31.08	0.0166666666666667	196
31.1	0.0166666666666667	176
31.12	0.0166666666666667	189
31.14	0.0166666666666667	188
31.16	0.0166666666666667	146
31.18	0.0166666666666667	174
31.2	0.0166666666666667	206
31.22	0.0166666666666667	169
31.24	0.0166666666666667	154
31.26	0.0166666666666667	190
31.28	0.0166666666666667	168
31.3	0.0166666666666667	185
31.32	0.0166666666666667	175
31.34	0.0166666666666667	165
31.36	0.0166666666666667	150
31.38	0.0166666666666667	156
31.4	0.0166666666666667	173
31.42	0.0166666666666667	169
31.44	0.0166666666666667	172
31.46	0.0166666666666667	205
31.48	0.0166666666666667	206
31.5	0.0166666666666667	167
31.52	0.0166666666666667	176
31.54	0.0166666666666667	177
31.56	0.0166666666666667	179
31.58	0.0166666666666667	168
31.6	0.0166666666666667	199
31.62	0.0166666666666667	175
31.64	0.0166666666666667	177
31.66	0.0166666666666667	158
31.68	0.0166666666666667	184
31.7	0.0166666666666667	176
31.72	0.0166666666666667	195
31.74	0.0166666666666667	187
31.76	0.0166666666666667	177
31.78	0.0166666666666667	188
31.8	0.0166666666666667	180
31.82	0.0166666666666667	175
31.84	0.0166666666666667	175
31.86	0.0166666666666667	170
31.88	0.0166666666666667	195
31.9	0.0166666666666667	193
31.92	0.0166666666666667	181
31.94	0.0166666666666667	191
31.96	0.0166666666666667	181
31.98	0.0166666666666667	182
32	0.0166666666666667	209
32.02	0.0166666666666667	179
32.04	0.0166666666666667	201
32.06	0.0166666666666667	192
32.08	0.0166666666666667	210
32.1	0.0166666666666667	205
32.12	0.0166666666666667	193
32.14	0.0166666666666667	194
32.16	0.0166666666666667	191
32.18	0.0166666666666667	188
32.2	0.0166666666666667	206
32.22	0.0166666666666667	187
32.24	0.0166666666666667	200
32.26	0.0166666666666667	201
32.28	0.0166666666666667	181
32.3	0.0166666666666667	185
32.32	0.0166666666666667	179
32.34	0.0166666666666667	199
32.36	0.0166666666666667	169
32.38	0.0166666666666667	183
32.4	0.0166666666666667	175
32.42	0.0166666666666667	187
32.44	0.0166666666666667	184
32.46	0.0166666666666667	181
32.48	0.0166666666666667	174
32.5	0.0166666666666667	155
32.52	0.0166666666666667	156
32.54	0.0166666666666667	184
32.56	0.0166666666666667	172
32.58	0.0166666666666667	172
32.6	0.0166666666666667	185
32.62	0.0166666666666667	193
32.64	0.0166666666666667	181
32.66	0.0166666666666667	172
32.68	0.0166666666666667	174
32.7	0.0166666666666667	172
32.72	0.0166666666666667	152
32.74	0.0166666666666667	166
32.76	0.0166666666666667	163
32.78	0.0166666666666667	183
32.8	0.0166666666666667	189
32.82	0.0166666666666667	147
32.84	0.0166666666666667	183
32.86	0.0166666666666667	163
32.88	0.0166666666666667	174
32.9	0.0166666666666667	158
32.92	0.0166666666666667	170
32.94	0.0166666666666667	184
32.96	0.0166666666666667	185
32.98	0.0166666666666667	185
33	0.0166666666666667	182
33.02	0.0166666666666667	184
33.04	0.0166666666666667	183
33.06	0.0166666666666667	185
33.08	0.0166666666666667	177
33.1	0.0166666666666667	171
33.12	0.0166666666666667	167
33.14	0.0166666666666667	196
33.16	0.0166666666666667	198
33.18	0.0166666666666667	180
33.2	0.0166666666666667	177
33.22	0.0166666666666667	160
33.24	0.0166666666666667	184
33.26	0.0166666666666667	178
33.28	0.0166666666666667	171
33.3	0.0166666666666667	177
33.32	0.0166666666666667	168
33.34	0.0166666666666667	164
33.36	0.0166666666666667	191
33.38	0.0166666666666667	167
33.4	0.0166666666666667	181
33.42	0.0166666666666667	167
33.44	0.0166666666666667	185
33.46	0.0166666666666667	182
33.48	0.0166666666666667	151
33.5	0.0166666666666667	176
33.52	0.0166666666666667	194
33.54	0.0166666666666667	186
33.56	0.0166666666666667	184
33.58	0.0166666666666667	172
33.6	0.0166666666666667	184
33.62	0.0166666666666667	193
33.64	0.0166666666666667	187
33.66	0.0166666666666667	187
33.68	0.0166666666666667	205
33.7	0.0166666666666667	171
33.72	0.0166666666666667	165
33.74	0.0166666666666667	175
33.76	0.0166666666666667	194
33.78	0.0166666666666667	190
33.8	0.0166666666666667	193
33.82	0.0166666666666667	182
33.84	0.0166666666666667	172
33.86	0.0166666666666667	200
33.88	0.0166666666666667	176
33.9	0.0166666666666667	166
33.92	0.0166666666666667	190
33.94	0.0166666666666667	169
33.96	0.0166666666666667	175
33.98	0.0166666666666667	179
34	0.0166666666666667	170
34.02	0.0166666666666667	195
34.04	0.0166666666666667	183
34.06	0.0166666666666667	184
34.08	0.0166666666666667	172
34.1	0.0166666666666667	176
34.12	0.0166666666666667	187
34.14	0.0166666666666667	176
34.16	0.0166666666666667	196
34.18	0.0166666666666667	189
34.2	0.0166666666666667	199
34.22	0.0166666666666667	219
34.24	0.0166666666666667	193
34.26	0.0166666666666667	161
34.28	0.0166666666666667	175
34.3	0.0166666666666667	200
34.32	0.0166666666666667	186
34.34	0.0166666666666667	170
34.36	0.0166666666666667	228
34.38	0.0166666666666667	180
34.4	0.0166666666666667	176
34.42	0.0166666666666667	177
34.44	0.0166666666666667	184
34.46	0.0166666666666667	169
34.48	0.0166666666666667	172
34.5	0.0166666666666667	169
34.52	0.0166666666666667	190
34.54	0.0166666666666667	187
34.56	0.0166666666666667	171
34.58	0.0166666666666667	188
34.6	0.0166666666666667	172
34.62	0.0166666666666667	164
34.64	0.0166666666666667	182
34.66	0.0166666666666667	171
34.68	0.0166666666666667	189
34.7	0.0166666666666667	164
34.72	0.0166666666666667	174
34.74	0.0166666666666667	155
34.76	0.0166666666666667	191
34.78	0.0166666666666667	198
34.8	0.0166666666666667	198
34.82	0.0166666666666667	174
34.84	0.0166666666666667	188
34.86	0.0166666666666667	175
34.88	0.0166666666666667	159
34.9	0.0166666666666667	181
34.92	0.0166666666666667	201
34.94	0.0166666666666667	181
34.96	0.0166666666666667	175
34.98	0.0166666666666667	179
35	0.0166666666666667	175
35.02	0.0166666666666667	169
35.04	0.0166666666666667	169
35.06	0.0166666666666667	199
35.08	0.0166666666666667	172
35.1	0.0166666666666667	173
35.12	0.0166666666666667	175
35.14	0.0166666666666667	158
35.16	0.0166666666666667	184
35.18	0.0166666666666667	199
35.2	0.0166666666666667	169
35.22	0.0166666666666667	181
35.24	0.0166666666666667	165
35.26	0.0166666666666667	173
35.28	0.0166666666666667	176
35.3	0.0166666666666667	179
35.32	0.0166666666666667	161
35.34	0.0166666666666667	206
35.36	0.0166666666666667	164
35.38	0.0166666666666667	182
35.4	0.0166666666666667	173
35.42	0.0166666666666667	166
35.44	0.0166666666666667	189
35.46	0.0166666666666667	175
35.48	0.0166666666666667	171
35.5	0.0166666666666667	165
35.52	0.0166666666666667	178
35.54	0.0166666666666667	186
35.56	0.0166666666666667	193
35.58	0.0166666666666667	176
35.6	0.0166666666666667	171
35.62	0.0166666666666667	197
35.64	0.0166666666666667	217
35.66	0.0166666666666667	216
35.68	0.0166666666666667	198
35.7	0.0166666666666667	181
35.72	0.0166666666666667	196
35.74	0.0166666666666667	212
35.76	0.0166666666666667	190
35.78	0.0166666666666667	178
35.8	0.0166666666666667	182
35.82	0.0166666666666667	185
35.84	0.0166666666666667	181
35.86	0.0166666666666667	182
35.88	0.0166666666666667	194
35.9	0.0166666666666667	193
35.92	0.0166666666666667	195
35.94	0.0166666666666667	172
35.96	0.0166666666666667	182
35.98	0.0166666666666667	169
36	0.0166666666666667	193
36.02	0.0166666666666667	196
36.04	0.0166666666666667	226
36.06	0.0166666666666667	207
36.08	0.0166666666666667	176
36.1	0.0166666666666667	199
36.12	0.0166666666666667	183
36.14	0.0166666666666667	203
36.16	0.0166666666666667	180
36.18	0.0166666666666667	192
36.2	0.0166666666666667	195
36.22	0.0166666666666667	168
36.24	0.0166666666666667	193
36.26	0.0166666666666667	197
36.28	0.0166666666666667	177
36.3	0.0166666666666667	173
36.32	0.0166666666666667	170
36.34	0.0166666666666667	187
36.36	0.0166666666666667	177
36.38	0.0166666666666667	171
36.4	0.0166666666666667	188
36.42	0.0166666666666667	150
36.44	0.0166666666666667	175
36.46	0.0166666666666667	178
36.48	0.0166666666666667	181
36.5	0.0166666666666667	164
36.52	0.0166666666666667	186
36.54	0.0166666666666667	193
36.56	0.0166666666666667	191
36.58	0.0166666666666667	208
36.6	0.0166666666666667	188
36.62	0.0166666666666667	163
36.64	0.0166666666666667	176
36.66	0.0166666666666667	177
36.68	0.0166666666666667	198
36.7	0.0166666666666667	185
36.72	0.0166666666666667	181
36.74	0.0166666666666667	168
36.76	0.0166666666666667	173
36.78	0.0166666666666667	174
36.8	0.0166666666666667	177
36.82	0.0166666666666667	171
36.84	0.0166666666666667	183
36.86	0.0166666666666667	188
36.88	0.0166666666666667	195
36.9	0.0166666666666667	163
36.92	0.0166666666666667	182
36.94	0.0166666666666667	181
36.96	0.0166666666666667	211
36.98	0.0166666666666667	203
37	0.0166666666666667	184
37.02	0.0166666666666667	178
37.04	0.0166666666666667	184
37.06	0.0166666666666667	194
37.08	0.0166666666666667	197
37.1	0.0166666666666667	198
37.12	0.0166666666666667	181
37.14	0.0166666666666667	188
37.16	0.0166666666666667	186
37.18	0.0166666666666667	208
37.2	0.0166666666666667	209
37.22	0.0166666666666667	187
37.24	0.0166666666666667	181
37.26	0.0166666666666667	182
37.28	0.0166666666666667	199
37.3	0.0166666666666667	200
37.32	0.0166666666666667	188
37.34	0.0166666666666667	197
37.36	0.0166666666666667	196
37.38	0.0166666666666667	187
37.4	0.0166666666666667	187
37.42	0.0166666666666667	177
37.44	0.0166666666666667	203
37.46	0.0166666666666667	191
37.48	0.0166666666666667	182
37.5	0.0166666666666667	196
37.52	0.0166666666666667	165
37.54	0.0166666666666667	154
37.56	0.0166666666666667	171
37.58	0.0166666666666667	185
37.6	0.0166666666666667	178
37.62	0.0166666666666667	191
37.64	0.0166666666666667	187
37.66	0.0166666666666667	191
37.68	0.0166666666666667	185
37.7	0.0166666666666667	196
37.72	0.0166666666666667	179
37.74	0.0166666666666667	207
37.76	0.0166666666666667	206
37.78	0.0166666666666667	168
37.8	0.0166666666666667	166
37.82	0.0166666666666667	194
37.84	0.0166666666666667	182
37.86	0.0166666666666667	201
37.88	0.0166666666666667	182
37.9	0.0166666666666667	204
37.92	0.0166666666666667	204
37.94	0.0166666666666667	226
37.96	0.0166666666666667	247
37.98	0.0166666666666667	265
38	0.0166666666666667	227
38.02	0.0166666666666667	265
38.04	0.0166666666666667	275
38.06	0.0166666666666667	236
38.08	0.0166666666666667	245
38.1	0.0166666666666667	258
38.12	0.0166666666666667	271
38.14	0.0166666666666667	330
38.16	0.0166666666666667	284
38.18	0.0166666666666667	343
38.2	0.0166666666666667	419
38.22	0.0166666666666667	533
38.24	0.0166666666666667	642
38.26	0.0166666666666667	636
38.28	0.0166666666666667	666
38.3	0.0166666666666667	566
38.32	0.0166666666666667	480
38.34	0.0166666666666667	501
38.36	0.0166666666666667	438
38.38	0.0166666666666667	436
38.4	0.0166666666666667	338
38.42	0.0166666666666667	291
38.44	0.0166666666666667	292
38.46	0.0166666666666667	264
38.48	0.0166666666666667	260
38.5	0.0166666666666667	220
38.52	0.0166666666666667	252
38.54	0.0166666666666667	223
38.56	0.0166666666666667	218
38.58	0.0166666666666667	231
38.6	0.0166666666666667	217
38.62	0.0166666666666667	198
38.64	0.0166666666666667	218
38.66	0.0166666666666667	202
38.68	0.0166666666666667	202
38.7	0.0166666666666667	161
38.72	0.0166666666666667	202
38.74	0.0166666666666667	185
38.76	0.0166666666666667	185
38.78	0.0166666666666667	181
38.8	0.0166666666666667	179
38.82	0.0166666666666667	192
38.84	0.0166666666666667	183
38.86	0.0166666666666667	217
38.88	0.0166666666666667	182
38.9	0.0166666666666667	205
38.92	0.0166666666666667	182
38.94	0.0166666666666667	197
38.96	0.0166666666666667	192
38.98	0.0166666666666667	200
39	0.0166666666666667	192
39.02	0.0166666666666667	203
39.04	0.0166666666666667	177
39.06	0.0166666666666667	185
39.08	0.0166666666666667	204
39.1	0.0166666666666667	199
39.12	0.0166666666666667	201
39.14	0.0166666666666667	212
39.16	0.0166666666666667	179
39.18	0.0166666666666667	182
39.2	0.0166666666666667	167
39.22	0.0166666666666667	200
39.24	0.0166666666666667	197
39.26	0.0166666666666667	212
39.28	0.0166666666666667	181
39.3	0.0166666666666667	181
39.32	0.0166666666666667	217
39.34	0.0166666666666667	199
39.36	0.0166666666666667	181
39.38	0.0166666666666667	182
39.4	0.0166666666666667	203
39.42	0.0166666666666667	204
39.44	0.0166666666666667	191
39.46	0.0166666666666667	193
39.48	0.0166666666666667	211
39.5	0.0166666666666667	166
39.52	0.0166666666666667	189
39.54	0.0166666666666667	191
39.56	0.0166666666666667	202
39.58	0.0166666666666667	200
39.6	0.0166666666666667	189
39.62	0.0166666666666667	183
39.64	0.0166666666666667	198
39.66	0.0166666666666667	208
39.68	0.0166666666666667	181
39.7	0.0166666666666667	215
39.72	0.0166666666666667	210
39.74	0.0166666666666667	192
39.76	0.0166666666666667	211
39.78	0.0166666666666667	184
39.8	0.0166666666666667	191
39.82	0.0166666666666667	215
39.84	0.0166666666666667	215
39.86	0.0166666666666667	200
39.88	0.0166666666666667	198
39.9	0.0166666666666667	193
39.92	0.0166666666666667	188
39.94	0.0166666666666667	210
39.96	0.0166666666666667	229
39.98	0.0166666666666667	207
40	0.0166666666666667	205
