# Supplementary material for: Sorting polymerization in a bichannel metal-organic framework
Source: Nat Commun. 2025 Aug 5;16:6984. doi: 10.1038/s41467-025-62322-8 (PMC12325995; doi:10.1038/s41467-025-62322-8)
Supplement: Supplementary file 3 — Source data [file 41467_2025_62322_MOESM3_ESM.zip › SOURCE_DATA/SF28/1x0pt10-PSxPNVF_PXRD.csv]

X	Y
3	1026
3.02	956
3.04	1026
3.06	1021
3.08	1001
3.1	994
3.12	995
3.14	1039
3.16	1017
3.18	1056
3.2	1007
3.22	1043
3.24	1024
3.26	984
3.28	994
3.3	1004
3.32	1010
3.34	1016
3.36	997
3.38	1007
3.4	956
3.42	990
3.44	1044
3.46	1029
3.48	984
3.5	965
3.52	965
3.54	1018
3.56	1004
3.58	970
3.6	1012
3.62	994
3.64	982
3.66	999
3.68	1008
3.7	969
3.72	994
3.74	996
3.76	999
3.78	947
3.8	932
3.82	1035
3.84	993
3.86	970
3.88	956
3.9	906
3.92	1015
3.94	950
3.96	934
3.98	998
4	932
4.02	923
4.04	962
4.06	931
4.08	950
4.1	928
4.12	889
4.14	959
4.16	938
4.18	947
4.2	949
4.22	953
4.24	944
4.26	926
4.28	914
4.3	988
4.32	911
4.34	872
4.36	894
4.38	842
4.4	852
4.42	916
4.44	903
4.46	912
4.48	942
4.5	886
4.52	891
4.54	914
4.56	912
4.58	907
4.6	867
4.62	875
4.64	920
4.66	898
4.68	860
4.7	876
4.72	913
4.74	945
4.76	901
4.78	960
4.8	929
4.82	911
4.84	883
4.86	971
4.88	940
4.9	964
4.92	955
4.94	909
4.96	968
4.98	965
5	995
5.02	996
5.04	979
5.06	1013
5.08	1033
5.1	1131
5.12	1134
5.14	1125
5.16	1192
5.18	1207
5.2	1205
5.22	1279
5.24	1377
5.26	1478
5.28	1462
5.3	1614
5.32	1691
5.34	1845
5.36	1993
5.38	2158
5.4	2358
5.42	2497
5.44	2704
5.46	2696
5.48	2594
5.5	2293
5.52	1864
5.54	1547
5.56	1362
5.58	1190
5.6	1092
5.62	1033
5.64	1066
5.66	959
5.68	959
5.7	914
5.72	875
5.74	861
5.76	849
5.78	799
5.8	833
5.82	826
5.84	810
5.86	796
5.88	784
5.9	792
5.92	836
5.94	769
5.96	782
5.98	823
6	751
6.02	752
6.04	771
6.06	725
6.08	728
6.1	766
6.12	845
6.14	773
6.16	736
6.18	766
6.2	680
6.22	744
6.24	745
6.26	775
6.28	714
6.3	692
6.32	696
6.34	744
6.36	720
6.38	699
6.4	726
6.42	680
6.44	700
6.46	658
6.48	714
6.5	676
6.52	692
6.54	673
6.56	659
6.58	726
6.6	673
6.62	718
6.64	696
6.66	703
6.68	678
6.7	666
6.72	669
6.74	670
6.76	674
6.78	674
6.8	691
6.82	681
6.84	655
6.86	653
6.88	661
6.9	683
6.92	665
6.94	687
6.96	683
6.98	662
7	622
7.02	642
7.04	701
7.06	662
7.08	642
7.1	650
7.12	663
7.14	631
7.16	672
7.18	639
7.2	656
7.22	608
7.24	613
7.26	646
7.28	641
7.3	635
7.32	628
7.34	602
7.36	615
7.38	609
7.4	629
7.42	608
7.44	608
7.46	640
7.48	609
7.5	618
7.52	659
7.54	598
7.56	622
7.58	614
7.6	652
7.62	646
7.64	679
7.66	626
7.68	598
7.7	627
7.72	608
7.74	637
7.76	562
7.78	608
7.8	597
7.82	622
7.84	615
7.86	616
7.88	621
7.9	584
7.92	589
7.94	600
7.96	590
7.98	573
8	601
8.02	617
8.04	635
8.06	648
8.08	671
8.1	605
8.12	569
8.14	596
8.16	578
8.18	580
8.2	580
8.22	612
8.24	612
8.26	610
8.28	594
8.3	555
8.32	574
8.34	571
8.36	571
8.38	621
8.4	592
8.42	591
8.44	635
8.46	609
8.48	572
8.5	572
8.52	568
8.54	583
8.56	591
8.58	606
8.6	576
8.62	624
8.64	592
8.66	598
8.68	568
8.7	572
8.72	618
8.74	566
8.76	544
8.78	554
8.8	575
8.82	597
8.84	626
8.86	597
8.88	579
8.9	569
8.92	579
8.94	590
8.96	584
8.98	604
9	592
9.02	598
9.04	593
9.06	589
9.08	578
9.1	586
9.12	631
9.14	564
9.16	605
9.18	624
9.2	612
9.22	661
9.24	644
9.26	645
9.28	679
9.3	688
9.32	691
9.34	783
9.36	807
9.38	803
9.4	853
9.42	872
9.44	781
9.46	805
9.48	758
9.5	795
9.52	768
9.54	724
9.56	690
9.58	600
9.6	639
9.62	607
9.64	607
9.66	600
9.68	595
9.7	594
9.72	620
9.74	579
9.76	576
9.78	599
9.8	587
9.82	600
9.84	614
9.86	573
9.88	575
9.9	568
9.92	586
9.94	595
9.96	580
9.98	540
10	544
10.02	568
10.04	536
10.06	593
10.08	557
10.1	619
10.12	592
10.14	551
10.16	624
10.18	593
10.2	608
10.22	589
10.24	580
10.26	580
10.28	603
10.3	594
10.32	597
10.34	622
10.36	629
10.38	631
10.4	612
10.42	628
10.44	691
10.46	698
10.48	719
10.5	686
10.52	721
10.54	786
10.56	779
10.58	857
10.6	875
10.62	948
10.64	970
10.66	1099
10.68	1151
10.7	1301
10.72	1420
10.74	1627
10.76	1776
10.78	2006
10.8	2268
10.82	2484
10.84	2813
10.86	3075
10.88	3253
10.9	3405
10.92	3477
10.94	3397
10.96	3221
10.98	2987
11	2574
11.02	2155
11.04	1720
11.06	1435
11.08	1233
11.1	1049
11.12	969
11.14	878
11.16	820
11.18	811
11.2	776
11.22	727
11.24	669
11.26	674
11.28	648
11.3	664
11.32	640
11.34	685
11.36	660
11.38	649
11.4	602
11.42	614
11.44	652
11.46	633
11.48	620
11.5	587
11.52	587
11.54	629
11.56	627
11.58	590
11.6	615
11.62	619
11.64	590
11.66	580
11.68	602
11.7	629
11.72	641
11.74	603
11.76	568
11.78	601
11.8	588
11.82	604
11.84	608
11.86	559
11.88	588
11.9	604
11.92	614
11.94	595
11.96	568
11.98	598
12	613
12.02	566
12.04	617
12.06	576
12.08	619
12.1	609
12.12	607
12.14	588
12.16	627
12.18	619
12.2	591
12.22	605
12.24	576
12.26	597
12.28	553
12.3	595
12.32	605
12.34	601
12.36	625
12.38	612
12.4	592
12.42	540
12.44	597
12.46	616
12.48	571
12.5	553
12.52	552
12.54	599
12.56	575
12.58	611
12.6	588
12.62	607
12.64	557
12.66	642
12.68	599
12.7	550
12.72	564
12.74	570
12.76	626
12.78	540
12.8	594
12.82	585
12.84	583
12.86	590
12.88	612
12.9	559
12.92	577
12.94	547
12.96	588
12.98	591
13	591
13.02	575
13.04	574
13.06	587
13.08	572
13.1	614
13.12	549
13.14	569
13.16	539
13.18	565
13.2	554
13.22	562
13.24	562
13.26	562
13.28	591
13.3	574
13.32	546
13.34	552
13.36	550
13.38	559
13.4	613
13.42	554
13.44	567
13.46	569
13.48	605
13.5	583
13.52	566
13.54	574
13.56	565
13.58	535
13.6	546
13.62	612
13.64	586
13.66	588
13.68	589
13.7	609
13.72	544
13.74	599
13.76	564
13.78	594
13.8	558
13.82	549
13.84	580
13.86	609
13.88	527
13.9	599
13.92	559
13.94	594
13.96	530
13.98	562
14	522
14.02	529
14.04	517
14.06	564
14.08	542
14.1	549
14.12	550
14.14	533
14.16	602
14.18	578
14.2	577
14.22	585
14.24	557
14.26	574
14.28	556
14.3	568
14.32	585
14.34	567
14.36	580
14.38	577
14.4	539
14.42	607
14.44	589
14.46	570
14.48	596
14.5	538
14.52	567
14.54	584
14.56	559
14.58	547
14.6	544
14.62	564
14.64	547
14.66	607
14.68	559
14.7	551
14.72	558
14.74	636
14.76	587
14.78	560
14.8	599
14.82	581
14.84	548
14.86	559
14.88	591
14.9	550
14.92	611
14.94	559
14.96	593
14.98	633
15	598
15.02	562
15.04	582
15.06	598
15.08	564
15.1	587
15.12	584
15.14	567
15.16	613
15.18	623
15.2	591
15.22	621
15.24	577
15.26	618
15.28	602
15.3	630
15.32	653
15.34	625
15.36	603
15.38	624
15.4	648
15.42	617
15.44	647
15.46	642
15.48	658
15.5	673
15.52	630
15.54	649
15.56	662
15.58	658
15.6	683
15.62	660
15.64	644
15.66	678
15.68	654
15.7	675
15.72	718
15.74	677
15.76	651
15.78	670
15.8	676
15.82	667
15.84	725
15.86	722
15.88	681
15.9	743
15.92	740
15.94	765
15.96	746
15.98	794
16	773
16.02	764
16.04	785
16.06	810
16.08	824
16.1	834
16.12	885
16.14	887
16.16	886
16.18	936
16.2	941
16.22	952
16.24	1036
16.26	1057
16.28	1024
16.3	1119
16.32	1118
16.34	1126
16.36	1219
16.38	1193
16.4	1158
16.42	1146
16.44	1236
16.46	1112
16.48	1137
16.5	1157
16.52	1123
16.54	1114
16.56	1042
16.58	1042
16.6	949
16.62	990
16.64	932
16.66	933
16.68	930
16.7	903
16.72	890
16.74	916
16.76	892
16.78	793
16.8	873
16.82	830
16.84	832
16.86	787
16.88	733
16.9	740
16.92	792
16.94	726
16.96	728
16.98	761
17	732
17.02	740
17.04	750
17.06	739
17.08	685
17.1	726
17.12	724
17.14	682
17.16	675
17.18	691
17.2	679
17.22	707
17.24	713
17.26	665
17.28	698
17.3	685
17.32	720
17.34	726
17.36	683
17.38	659
17.4	617
17.42	669
17.44	688
17.46	674
17.48	658
17.5	657
17.52	640
17.54	658
17.56	656
17.58	662
17.6	630
17.62	634
17.64	597
17.66	665
17.68	665
17.7	612
17.72	607
17.74	609
17.76	590
17.78	664
17.8	632
17.82	610
17.84	615
17.86	657
17.88	616
17.9	614
17.92	627
17.94	620
17.96	665
17.98	642
18	617
18.02	642
18.04	669
18.06	635
18.08	614
18.1	618
18.12	629
18.14	654
18.16	626
18.18	657
18.2	664
18.22	667
18.24	638
18.26	608
18.28	637
18.3	635
18.32	602
18.34	663
18.36	665
18.38	685
18.4	670
18.42	639
18.44	663
18.46	668
18.48	623
18.5	652
18.52	653
18.54	728
18.56	653
18.58	716
18.6	699
18.62	726
18.64	749
18.66	766
18.68	731
18.7	779
18.72	799
18.74	816
18.76	861
18.78	876
18.8	1009
18.82	993
18.84	1071
18.86	1049
18.88	1044
18.9	1115
18.92	1194
18.94	1213
18.96	1213
18.98	1218
19	1232
19.02	1285
19.04	1309
19.06	1246
19.08	1238
19.1	1150
19.12	1094
19.14	997
19.16	936
19.18	903
19.2	880
19.22	790
19.24	754
19.26	741
19.28	746
19.3	743
19.32	694
19.34	708
19.36	711
19.38	673
19.4	699
19.42	655
19.44	698
19.46	711
19.48	708
19.5	663
19.52	679
19.54	703
19.56	700
19.58	683
19.6	675
19.62	721
19.64	701
19.66	772
19.68	684
19.7	725
19.72	739
19.74	743
19.76	734
19.78	694
19.8	720
19.82	713
19.84	690
19.86	695
19.88	650
19.9	726
19.92	734
19.94	712
19.96	702
19.98	692
20	705
20.02	704
20.04	683
20.06	684
20.08	672
20.1	673
20.12	664
20.14	686
20.16	702
20.18	685
20.2	734
20.22	664
20.24	693
20.26	715
20.28	677
20.3	708
20.32	685
20.34	708
20.36	717
20.38	686
20.4	688
20.42	735
20.44	693
20.46	723
20.48	673
20.5	674
20.52	753
20.54	699
20.56	711
20.58	713
20.6	735
20.62	732
20.64	733
20.66	742
20.68	664
20.7	725
20.72	703
20.74	746
20.76	709
20.78	733
20.8	726
20.82	690
20.84	705
20.86	673
20.88	693
20.9	699
20.92	630
20.94	657
20.96	682
20.98	595
21	659
21.02	657
21.04	651
21.06	660
21.08	640
21.1	594
21.12	666
21.14	609
21.16	590
21.18	655
21.2	655
21.22	637
21.24	623
21.26	593
21.28	616
21.3	639
21.32	605
21.34	592
21.36	632
21.38	616
21.4	666
21.42	621
21.44	633
21.46	674
21.48	601
21.5	637
21.52	596
21.54	621
21.56	619
21.58	648
21.6	596
21.62	623
21.64	607
21.66	616
21.68	605
21.7	698
21.72	635
21.74	623
21.76	605
21.78	587
21.8	662
21.82	672
21.84	618
21.86	629
21.88	610
21.9	636
21.92	611
21.94	631
21.96	618
21.98	591
22	610
22.02	629
22.04	588
22.06	606
22.08	624
22.1	647
22.12	604
22.14	651
22.16	628
22.18	631
22.2	655
22.22	608
22.24	608
22.26	630
22.28	631
22.3	596
22.32	625
22.34	603
22.36	657
22.38	623
22.4	650
22.42	649
22.44	652
22.46	608
22.48	659
22.5	613
22.52	653
22.54	623
22.56	640
22.58	615
22.6	630
22.62	663
22.64	641
22.66	651
22.68	657
22.7	600
22.72	609
22.74	668
22.76	658
22.78	640
22.8	627
22.82	622
22.84	637
22.86	638
22.88	629
22.9	615
22.92	662
22.94	615
22.96	592
22.98	653
23	632
23.02	650
23.04	634
23.06	647
23.08	639
23.1	679
23.12	625
23.14	666
23.16	605
23.18	659
23.2	645
23.22	646
23.24	652
23.26	674
23.28	610
23.3	641
23.32	646
23.34	684
23.36	642
23.38	626
23.4	662
23.42	620
23.44	612
23.46	640
23.48	627
23.5	620
23.52	607
23.54	660
23.56	656
23.58	621
23.6	630
23.62	737
23.64	661
23.66	682
23.68	649
23.7	624
23.72	633
23.74	672
23.76	726
23.78	675
23.8	661
23.82	686
23.84	666
23.86	701
23.88	731
23.9	695
23.92	688
23.94	764
23.96	719
23.98	727
24	703
24.02	705
24.04	718
24.06	743
24.08	727
24.1	746
24.12	744
24.14	726
24.16	656
24.18	714
24.2	695
24.22	686
24.24	711
24.26	731
24.28	699
24.3	701
24.32	711
24.34	695
24.36	664
24.38	636
24.4	690
24.42	683
24.44	665
24.46	702
24.48	712
24.5	675
24.52	665
24.54	700
24.56	645
24.58	700
24.6	635
24.62	672
24.64	720
24.66	638
24.68	672
24.7	716
24.72	646
24.74	738
24.76	715
24.78	714
24.8	712
24.82	756
24.84	728
24.86	741
24.88	725
24.9	756
24.92	740
24.94	784
24.96	762
24.98	749
25	751
25.02	760
25.04	787
25.06	803
25.08	826
25.1	817
25.12	816
25.14	838
25.16	864
25.18	822
25.2	827
25.22	846
25.24	825
25.26	880
25.28	833
25.3	843
25.32	853
25.34	839
25.36	878
25.38	818
25.4	825
25.42	815
25.44	742
25.46	784
25.48	784
25.5	807
25.52	766
25.54	756
25.56	729
25.58	720
25.6	725
25.62	727
25.64	666
25.66	722
25.68	702
25.7	686
25.72	702
25.74	666
25.76	677
25.78	724
25.8	701
25.82	659
25.84	673
25.86	691
25.88	662
25.9	695
25.92	691
25.94	675
25.96	684
25.98	690
26	675
26.02	703
26.04	679
26.06	707
26.08	666
26.1	661
26.12	630
26.14	665
26.16	706
26.18	665
26.2	654
26.22	662
26.24	616
26.26	618
26.28	670
26.3	662
26.32	690
26.34	697
26.36	693
26.38	708
26.4	678
26.42	694
26.44	685
26.46	665
26.48	667
26.5	642
26.52	676
26.54	666
26.56	725
26.58	682
26.6	706
26.62	669
26.64	712
26.66	699
26.68	699
26.7	692
26.72	707
26.74	682
26.76	670
26.78	662
26.8	667
26.82	706
26.84	679
26.86	704
26.88	707
26.9	690
26.92	704
26.94	708
26.96	660
26.98	694
27	705
27.02	683
27.04	677
27.06	695
27.08	739
27.1	744
27.12	741
27.14	698
27.16	680
27.18	747
27.2	779
27.22	756
27.24	724
27.26	662
27.28	741
27.3	713
27.32	748
27.34	728
27.36	735
27.38	704
27.4	697
27.42	664
27.44	703
27.46	709
27.48	694
27.5	720
27.52	716
27.54	758
27.56	716
27.58	662
27.6	727
27.62	701
27.64	678
27.66	721
27.68	677
27.7	698
27.72	684
27.74	734
27.76	701
27.78	665
27.8	696
27.82	701
27.84	699
27.86	726
27.88	709
27.9	733
27.92	705
27.94	751
27.96	710
27.98	747
28	739
28.02	734
28.04	715
28.06	718
28.08	748
28.1	722
28.12	725
28.14	705
28.16	701
28.18	743
28.2	702
28.22	702
28.24	715
28.26	696
28.28	679
28.3	740
28.32	722
28.34	692
28.36	704
28.38	673
28.4	690
28.42	703
28.44	665
28.46	677
28.48	679
28.5	696
28.52	642
28.54	687
28.56	700
28.58	676
28.6	672
28.62	651
28.64	691
28.66	668
28.68	663
28.7	635
28.72	664
28.74	712
28.76	670
28.78	668
28.8	649
28.82	664
28.84	659
28.86	698
28.88	663
28.9	667
28.92	652
28.94	661
28.96	665
28.98	695
29	678
29.02	663
29.04	660
29.06	667
29.08	669
29.1	692
29.12	648
29.14	646
29.16	644
29.18	699
29.2	628
29.22	676
29.24	633
29.26	638
29.28	643
29.3	649
29.32	654
29.34	705
29.36	656
29.38	653
29.4	692
29.42	647
29.44	680
29.46	693
29.48	687
29.5	666
29.52	662
29.54	671
29.56	673
29.58	650
29.6	690
29.62	679
29.64	687
29.66	691
29.68	680
29.7	651
29.72	658
29.74	674
29.76	660
29.78	706
29.8	697
29.82	691
29.84	697
29.86	668
29.88	698
29.9	716
29.92	668
29.94	693
29.96	707
29.98	676
30	706
30.02	730
30.04	705
30.06	728
30.08	700
30.1	710
30.12	706
30.14	727
30.16	720
30.18	710
30.2	703
30.22	746
30.24	693
30.26	677
30.28	694
30.3	707
30.32	800
30.34	727
30.36	763
30.38	744
30.4	739
30.42	760
30.44	686
30.46	767
30.48	731
30.5	704
30.52	674
30.54	663
30.56	706
30.58	712
30.6	692
30.62	711
30.64	691
30.66	694
30.68	651
30.7	723
30.72	671
30.74	648
30.76	671
30.78	698
30.8	652
30.82	652
30.84	699
30.86	681
30.88	655
30.9	664
30.92	664
30.94	703
30.96	653
30.98	696
31	681
31.02	662
31.04	620
31.06	667
31.08	689
31.1	657
31.12	640
31.14	641
31.16	687
31.18	676
31.2	633
31.22	650
31.24	657
31.26	617
31.28	670
31.3	683
31.32	632
31.34	635
31.36	652
31.38	684
31.4	704
31.42	619
31.44	676
31.46	646
31.48	692
31.5	655
31.52	656
31.54	654
31.56	676
31.58	669
31.6	669
31.62	662
31.64	611
31.66	703
31.68	676
31.7	664
31.72	682
31.74	666
31.76	705
31.78	668
31.8	687
31.82	673
31.84	648
31.86	664
31.88	662
31.9	651
31.92	663
31.94	611
31.96	640
31.98	655
32	642
32.02	645
32.04	658
32.06	652
32.08	636
32.1	704
32.12	696
32.14	629
32.16	680
32.18	664
32.2	703
32.22	676
32.24	676
32.26	671
32.28	688
32.3	690
32.32	677
32.34	665
32.36	691
32.38	663
32.4	654
32.42	693
32.44	686
32.46	648
32.48	650
32.5	627
32.52	696
32.54	634
32.56	660
32.58	664
32.6	703
32.62	717
32.64	689
32.66	676
32.68	680
32.7	652
32.72	624
32.74	669
32.76	686
32.78	675
32.8	661
32.82	653
32.84	704
32.86	653
32.88	666
32.9	696
32.92	678
32.94	639
32.96	708
32.98	713
33	649
33.02	675
33.04	717
33.06	684
33.08	660
33.1	629
33.12	690
33.14	628
33.16	665
33.18	662
33.2	725
33.22	687
33.24	645
33.26	665
33.28	725
33.3	702
33.32	698
33.34	684
33.36	715
33.38	727
33.4	718
33.42	630
33.44	702
33.46	729
33.48	650
33.5	654
33.52	694
33.54	688
33.56	633
33.58	708
33.6	691
33.62	673
33.64	666
33.66	670
33.68	666
33.7	665
33.72	624
33.74	650
33.76	659
33.78	641
33.8	672
33.82	692
33.84	676
33.86	681
33.88	690
33.9	671
33.92	691
33.94	654
33.96	673
33.98	705
34	676
34.02	709
34.04	714
34.06	669
34.08	702
34.1	706
34.12	729
34.14	726
34.16	707
34.18	656
34.2	708
34.22	682
34.24	649
34.26	685
34.28	686
34.3	741
34.32	731
34.34	692
34.36	666
34.38	692
34.4	672
34.42	687
34.44	662
34.46	661
34.48	717
34.5	700
34.52	725
34.54	676
34.56	677
34.58	643
34.6	706
34.62	688
34.64	670
34.66	692
34.68	706
34.7	672
34.72	673
34.74	715
34.76	632
34.78	713
34.8	736
34.82	723
34.84	722
34.86	714
34.88	730
34.9	711
34.92	692
34.94	702
34.96	705
34.98	721
35	691
35.02	708
35.04	708
35.06	698
35.08	732
35.1	711
35.12	714
35.14	727
35.16	752
35.18	657
35.2	694
35.22	730
35.24	690
35.26	710
35.28	702
35.3	673
35.32	709
35.34	699
35.36	705
35.38	688
35.4	666
35.42	727
35.44	779
35.46	705
35.48	755
35.5	740
35.52	654
35.54	759
35.56	673
35.58	719
35.6	691
35.62	783
35.64	697
35.66	737
35.68	663
35.7	706
35.72	671
35.74	769
35.76	691
35.78	724
35.8	724
35.82	761
35.84	737
35.86	725
35.88	721
35.9	728
35.92	757
35.94	745
35.96	696
35.98	733
36	718
36.02	672
36.04	708
36.06	749
36.08	721
36.1	713
36.12	692
36.14	754
36.16	693
36.18	735
36.2	728
36.22	723
36.24	707
36.26	736
36.28	696
36.3	739
36.32	754
36.34	733
36.36	732
36.38	754
36.4	731
36.42	709
36.44	704
36.46	737
36.48	697
36.5	734
36.52	783
36.54	707
36.56	706
36.58	724
36.6	673
36.62	705
36.64	727
36.66	732
36.68	701
36.7	743
36.72	723
36.74	749
36.76	752
36.78	775
36.8	772
36.82	756
36.84	746
36.86	748
36.88	761
36.9	753
36.92	744
36.94	742
36.96	728
36.98	716
37	730
37.02	786
37.04	734
37.06	735
37.08	741
37.1	790
37.12	735
37.14	756
37.16	752
37.18	751
37.2	764
37.22	755
37.24	759
37.26	750
37.28	767
37.3	759
37.32	740
37.34	696
37.36	769
37.38	745
37.4	720
37.42	758
37.44	741
37.46	740
37.48	756
37.5	756
37.52	732
37.54	714
37.56	721
37.58	715
37.6	765
37.62	737
37.64	777
37.66	761
37.68	739
37.7	731
37.72	744
37.74	690
37.76	720
37.78	742
37.8	770
37.82	766
37.84	714
37.86	690
37.88	758
37.9	721
37.92	697
37.94	764
37.96	751
37.98	712
38	775
38.02	786
38.04	770
38.06	746
38.08	739
38.1	784
38.12	757
38.14	735
38.16	736
38.18	747
38.2	745
38.22	754
38.24	766
38.26	779
38.28	749
38.3	747
38.32	781
38.34	721
38.36	727
38.38	829
38.4	762
38.42	775
38.44	767
38.46	786
38.48	795
38.5	792
38.52	808
38.54	777
38.56	768
38.58	818
38.6	796
38.62	778
38.64	738
38.66	729
38.68	723
38.7	753
38.72	815
38.74	791
38.76	789
38.78	745
38.8	799
38.82	725
38.84	744
38.86	785
38.88	729
38.9	763
38.92	795
38.94	749
38.96	763
38.98	753
39	726
39.02	744
39.04	747
39.06	724
39.08	742
39.1	761
39.12	749
39.14	758
39.16	721
39.18	773
39.2	799
39.22	740
39.24	714
39.26	745
39.28	677
39.3	723
39.32	794
39.34	770
39.36	755
39.38	759
39.4	757
39.42	734
39.44	724
39.46	719
39.48	812
39.5	753
39.52	759
39.54	729
39.56	733
39.58	721
39.6	771
39.62	771
39.64	757
39.66	744
39.68	732
39.7	709
39.72	776
39.74	746
39.76	777
39.78	776
39.8	730
39.82	791
39.84	732
39.86	809
39.88	797
39.9	780
39.92	798
39.94	750
39.96	748
39.98	743
40	802
