# Supplementary material for: Sorting polymerization in a bichannel metal-organic framework
Source: Nat Commun. 2025 Aug 5;16:6984. doi: 10.1038/s41467-025-62322-8 (PMC12325995; doi:10.1038/s41467-025-62322-8)
Supplement: Supplementary file 3 — Source data [file 41467_2025_62322_MOESM3_ESM.zip › SOURCE_DATA/SF28/PSxPVAm_acidified_PXRD.csv]

X	Y
3	3802
3.02	3810
3.04	3733
3.06	3773
3.08	3821
3.1	3784
3.12	3777
3.14	3832
3.16	3732
3.18	3837
3.2	3788
3.22	3742
3.24	3780
3.26	3829
3.28	3775
3.3	3974
3.32	3841
3.34	3872
3.36	3954
3.38	3882
3.4	3818
3.42	3877
3.44	3914
3.46	3930
3.48	3895
3.5	3955
3.52	3906
3.54	4098
3.56	4030
3.58	3935
3.6	4017
3.62	3901
3.64	3965
3.66	3848
3.68	3906
3.7	4030
3.72	4020
3.74	3911
3.76	3908
3.78	3956
3.8	3897
3.82	3873
3.84	3885
3.86	3808
3.88	3887
3.9	3894
3.92	3887
3.94	4019
3.96	3989
3.98	3907
4	3826
4.02	3988
4.04	3775
4.06	3805
4.08	3847
4.1	3810
4.12	3938
4.14	3870
4.16	3981
4.18	3899
4.2	3814
4.22	3855
4.24	3857
4.26	3766
4.28	3816
4.3	3739
4.32	3933
4.34	3929
4.36	3959
4.38	3826
4.4	3940
4.42	3847
4.44	3794
4.46	3735
4.48	3767
4.5	3701
4.52	3733
4.54	3830
4.56	3717
4.58	3761
4.6	3667
4.62	3668
4.64	3731
4.66	3616
4.68	3744
4.7	3725
4.72	3712
4.74	3719
4.76	3621
4.78	3635
4.8	3654
4.82	3628
4.84	3635
4.86	3610
4.88	3537
4.9	3638
4.92	3517
4.94	3529
4.96	3549
4.98	3525
5	3547
5.02	3529
5.04	3577
5.06	3576
5.08	3574
5.1	3420
5.12	3455
5.14	3431
5.16	3563
5.18	3419
5.2	3333
5.22	3389
5.24	3429
5.26	3352
5.28	3367
5.3	3402
5.32	3304
5.34	3397
5.36	3298
5.38	3303
5.4	3255
5.42	3221
5.44	3344
5.46	3292
5.48	3260
5.5	3354
5.52	3291
5.54	3191
5.56	3250
5.58	3293
5.6	3155
5.62	3236
5.64	3209
5.66	3120
5.68	3159
5.7	3160
5.72	3089
5.74	3093
5.76	3136
5.78	3103
5.8	3249
5.82	3140
5.84	3056
5.86	3105
5.88	2994
5.9	3019
5.92	3098
5.94	2973
5.96	3110
5.98	3046
6	2946
6.02	2889
6.04	3005
6.06	2905
6.08	2851
6.1	2878
6.12	3009
6.14	3078
6.16	2937
6.18	2929
6.2	2926
6.22	2910
6.24	2903
6.26	2910
6.28	2796
6.3	2867
6.32	2898
6.34	2858
6.36	2880
6.38	2800
6.4	2809
6.42	2833
6.44	2829
6.46	2868
6.48	2885
6.5	2827
6.52	2805
6.54	2846
6.56	2750
6.58	2753
6.6	2713
6.62	2827
6.64	2696
6.66	2836
6.68	2802
6.7	2737
6.72	2771
6.74	2691
6.76	2729
6.78	2709
6.8	2801
6.82	2721
6.84	2681
6.86	2651
6.88	2695
6.9	2779
6.92	2708
6.94	2557
6.96	2659
6.98	2598
7	2616
7.02	2577
7.04	2602
7.06	2621
7.08	2627
7.1	2614
7.12	2674
7.14	2577
7.16	2562
7.18	2489
7.2	2487
7.22	2558
7.24	2537
7.26	2553
7.28	2515
7.3	2505
7.32	2553
7.34	2578
7.36	2496
7.38	2599
7.4	2528
7.42	2534
7.44	2591
7.46	2497
7.48	2550
7.5	2430
7.52	2505
7.54	2529
7.56	2472
7.58	2509
7.6	2490
7.62	2505
7.64	2417
7.66	2363
7.68	2410
7.7	2437
7.72	2472
7.74	2489
7.76	2395
7.78	2439
7.8	2436
7.82	2419
7.84	2424
7.86	2352
7.88	2358
7.9	2441
7.92	2511
7.94	2376
7.96	2418
7.98	2259
8	2342
8.02	2327
8.04	2264
8.06	2383
8.08	2352
8.1	2336
8.12	2291
8.14	2320
8.16	2301
8.18	2326
8.2	2297
8.22	2301
8.24	2248
8.26	2303
8.28	2264
8.3	2182
8.32	2236
8.34	2226
8.36	2239
8.38	2216
8.4	2217
8.42	2169
8.44	2166
8.46	2187
8.48	2126
8.5	2257
8.52	2198
8.54	2182
8.56	2178
8.58	2232
8.6	2145
8.62	2073
8.64	2142
8.66	2224
8.68	2137
8.7	2200
8.72	2206
8.74	2148
8.76	2159
8.78	2094
8.8	2162
8.82	2171
8.84	2141
8.86	2132
8.88	2126
8.9	2136
8.92	2186
8.94	2092
8.96	2131
8.98	2117
9	2146
9.02	2143
9.04	2063
9.06	2081
9.08	2121
9.1	2131
9.12	2125
9.14	1988
9.16	2153
9.18	2087
9.2	2096
9.22	2074
9.24	2109
9.26	2019
9.28	2059
9.3	2060
9.32	2038
9.34	1959
9.36	2012
9.38	1989
9.4	2031
9.42	2016
9.44	2044
9.46	2008
9.48	2054
9.5	1958
9.52	1902
9.54	1883
9.56	2068
9.58	1995
9.6	2031
9.62	2026
9.64	2056
9.66	1976
9.68	1988
9.7	1933
9.72	1932
9.74	2057
9.76	2036
9.78	2018
9.8	1990
9.82	1937
9.84	1911
9.86	1976
9.88	1906
9.9	1906
9.92	1893
9.94	1971
9.96	1924
9.98	1920
10	1958
10.02	1903
10.04	1925
10.06	1908
10.08	2028
10.1	1895
10.12	1942
10.14	1918
10.16	1936
10.18	1858
10.2	1859
10.22	1866
10.24	1887
10.26	1955
10.28	1825
10.3	1882
10.32	1923
10.34	1871
10.36	1962
10.38	1869
10.4	1936
10.42	1806
10.44	1855
10.46	1878
10.48	1773
10.5	1844
10.52	1815
10.54	1864
10.56	1802
10.58	1889
10.6	1858
10.62	1834
10.64	1896
10.66	1904
10.68	1923
10.7	1859
10.72	1887
10.74	1913
10.76	1828
10.78	1922
10.8	1807
10.82	1814
10.84	1842
10.86	1850
10.88	1823
10.9	1877
10.92	1872
10.94	1844
10.96	1852
10.98	1924
11	1842
11.02	1872
11.04	1769
11.06	1857
11.08	1959
11.1	1956
11.12	1825
11.14	1794
11.16	1861
11.18	1828
11.2	1792
11.22	1768
11.24	1810
11.26	1807
11.28	1796
11.3	1772
11.32	1834
11.34	1807
11.36	1854
11.38	1835
11.4	1780
11.42	1838
11.44	1908
11.46	1800
11.48	1786
11.5	1860
11.52	1796
11.54	1816
11.56	1729
11.58	1804
11.6	1851
11.62	1800
11.64	1782
11.66	1820
11.68	1827
11.7	1866
11.72	1849
11.74	1769
11.76	1762
11.78	1755
11.8	1809
11.82	1758
11.84	1781
11.86	1724
11.88	1746
11.9	1822
11.92	1763
11.94	1798
11.96	1723
11.98	1755
12	1815
12.02	1794
12.04	1767
12.06	1744
12.08	1773
12.1	1834
12.12	1816
12.14	1741
12.16	1773
12.18	1692
12.2	1802
12.22	1746
12.24	1755
12.26	1708
12.28	1730
12.3	1727
12.32	1710
12.34	1696
12.36	1665
12.38	1805
12.4	1648
12.42	1676
12.44	1760
12.46	1764
12.48	1765
12.5	1774
12.52	1748
12.54	1662
12.56	1673
12.58	1700
12.6	1680
12.62	1660
12.64	1734
12.66	1679
12.68	1712
12.7	1698
12.72	1682
12.74	1720
12.76	1689
12.78	1686
12.8	1677
12.82	1655
12.84	1651
12.86	1749
12.88	1668
12.9	1769
12.92	1741
12.94	1621
12.96	1694
12.98	1679
13	1694
13.02	1681
13.04	1624
13.06	1633
13.08	1736
13.1	1561
13.12	1643
13.14	1637
13.16	1612
13.18	1648
13.2	1560
13.22	1658
13.24	1698
13.26	1637
13.28	1652
13.3	1628
13.32	1642
13.34	1602
13.36	1640
13.38	1614
13.4	1654
13.42	1600
13.44	1653
13.46	1636
13.48	1626
13.5	1611
13.52	1618
13.54	1660
13.56	1645
13.58	1624
13.6	1620
13.62	1569
13.64	1657
13.66	1685
13.68	1514
13.7	1629
13.72	1626
13.74	1555
13.76	1533
13.78	1624
13.8	1598
13.82	1604
13.84	1605
13.86	1626
13.88	1463
13.9	1638
13.92	1645
13.94	1580
13.96	1605
13.98	1520
14	1587
14.02	1541
14.04	1645
14.06	1565
14.08	1517
14.1	1593
14.12	1575
14.14	1591
14.16	1569
14.18	1545
14.2	1640
14.22	1537
14.24	1537
14.26	1586
14.28	1588
14.3	1570
14.32	1585
14.34	1649
14.36	1613
14.38	1520
14.4	1583
14.42	1570
14.44	1609
14.46	1592
14.48	1546
14.5	1545
14.52	1643
14.54	1615
14.56	1597
14.58	1586
14.6	1561
14.62	1490
14.64	1626
14.66	1552
14.68	1584
14.7	1575
14.72	1513
14.74	1533
14.76	1617
14.78	1581
14.8	1668
14.82	1567
14.84	1512
14.86	1599
14.88	1532
14.9	1554
14.92	1588
14.94	1513
14.96	1551
14.98	1520
15	1556
15.02	1515
15.04	1535
15.06	1620
15.08	1625
15.1	1596
15.12	1639
15.14	1588
15.16	1542
15.18	1513
15.2	1552
15.22	1557
15.24	1539
15.26	1628
15.28	1548
15.3	1543
15.32	1589
15.34	1587
15.36	1542
15.38	1477
15.4	1529
15.42	1553
15.44	1551
15.46	1519
15.48	1586
15.5	1565
15.52	1539
15.54	1576
15.56	1558
15.58	1561
15.6	1553
15.62	1559
15.64	1518
15.66	1507
15.68	1475
15.7	1556
15.72	1556
15.74	1558
15.76	1544
15.78	1595
15.8	1527
15.82	1665
15.84	1501
15.86	1550
15.88	1546
15.9	1582
15.92	1563
15.94	1553
15.96	1527
15.98	1628
16	1585
16.02	1518
16.04	1590
16.06	1580
16.08	1607
16.1	1618
16.12	1622
16.14	1598
16.16	1557
16.18	1614
16.2	1520
16.22	1544
16.24	1544
16.26	1577
16.28	1576
16.3	1611
16.32	1634
16.34	1512
16.36	1555
16.38	1557
16.4	1573
16.42	1592
16.44	1586
16.46	1559
16.48	1578
16.5	1553
16.52	1560
16.54	1577
16.56	1543
16.58	1594
16.6	1600
16.62	1563
16.64	1574
16.66	1532
16.68	1600
16.7	1549
16.72	1569
16.74	1533
16.76	1560
16.78	1647
16.8	1625
16.82	1601
16.84	1571
16.86	1580
16.88	1588
16.9	1534
16.92	1625
16.94	1573
16.96	1554
16.98	1587
17	1591
17.02	1588
17.04	1614
17.06	1616
17.08	1534
17.1	1616
17.12	1542
17.14	1587
17.16	1603
17.18	1506
17.2	1616
17.22	1564
17.24	1583
17.26	1545
17.28	1628
17.3	1578
17.32	1576
17.34	1626
17.36	1554
17.38	1678
17.4	1546
17.42	1598
17.44	1642
17.46	1546
17.48	1637
17.5	1599
17.52	1577
17.54	1619
17.56	1545
17.58	1610
17.6	1529
17.62	1634
17.64	1594
17.66	1678
17.68	1551
17.7	1569
17.72	1520
17.74	1550
17.76	1609
17.78	1609
17.8	1617
17.82	1630
17.84	1602
17.86	1590
17.88	1622
17.9	1598
17.92	1658
17.94	1611
17.96	1569
17.98	1591
18	1607
18.02	1599
18.04	1624
18.06	1608
18.08	1513
18.1	1555
18.12	1631
18.14	1563
18.16	1626
18.18	1765
18.2	1594
18.22	1619
18.24	1662
18.26	1624
18.28	1644
18.3	1643
18.32	1632
18.34	1667
18.36	1606
18.38	1532
18.4	1600
18.42	1644
18.44	1640
18.46	1546
18.48	1579
18.5	1559
18.52	1557
18.54	1584
18.56	1616
18.58	1584
18.6	1646
18.62	1640
18.64	1622
18.66	1537
18.68	1667
18.7	1654
18.72	1652
18.74	1579
18.76	1581
18.78	1526
18.8	1639
18.82	1594
18.84	1558
18.86	1606
18.88	1609
18.9	1680
18.92	1559
18.94	1600
18.96	1599
18.98	1633
19	1628
19.02	1587
19.04	1519
19.06	1598
19.08	1620
19.1	1591
19.12	1629
19.14	1618
19.16	1585
19.18	1623
19.2	1608
19.22	1636
19.24	1603
19.26	1503
19.28	1570
19.3	1586
19.32	1669
19.34	1568
19.36	1604
19.38	1540
19.4	1563
19.42	1505
19.44	1583
19.46	1612
19.48	1619
19.5	1558
19.52	1584
19.54	1594
19.56	1567
19.58	1561
19.6	1597
19.62	1601
19.64	1608
19.66	1590
19.68	1566
19.7	1578
19.72	1570
19.74	1607
19.76	1589
19.78	1579
19.8	1622
19.82	1517
19.84	1512
19.86	1559
19.88	1585
19.9	1610
19.92	1540
19.94	1536
19.96	1575
19.98	1551
20	1631
20.02	1543
20.04	1650
20.06	1532
20.08	1563
20.1	1553
20.12	1521
20.14	1550
20.16	1525
20.18	1532
20.2	1562
20.22	1599
20.24	1472
20.26	1596
20.28	1500
20.3	1580
20.32	1546
20.34	1563
20.36	1513
20.38	1593
20.4	1533
20.42	1587
20.44	1531
20.46	1527
20.48	1493
20.5	1527
20.52	1492
20.54	1629
20.56	1558
20.58	1506
20.6	1598
20.62	1577
20.64	1504
20.66	1556
20.68	1562
20.7	1538
20.72	1602
20.74	1533
20.76	1599
20.78	1531
20.8	1431
20.82	1513
20.84	1538
20.86	1510
20.88	1516
20.9	1536
20.92	1520
20.94	1557
20.96	1499
20.98	1510
21	1492
21.02	1558
21.04	1541
21.06	1505
21.08	1473
21.1	1517
21.12	1572
21.14	1553
21.16	1500
21.18	1513
21.2	1498
21.22	1540
21.24	1523
21.26	1508
21.28	1436
21.3	1456
21.32	1466
21.34	1468
21.36	1506
21.38	1475
21.4	1443
21.42	1522
21.44	1513
21.46	1476
21.48	1456
21.5	1481
21.52	1531
21.54	1490
21.56	1459
21.58	1451
21.6	1443
21.62	1478
21.64	1513
21.66	1468
21.68	1463
21.7	1490
21.72	1456
21.74	1537
21.76	1451
21.78	1368
21.8	1449
21.82	1438
21.84	1463
21.86	1370
21.88	1428
21.9	1480
21.92	1422
21.94	1409
21.96	1434
21.98	1407
22	1410
22.02	1363
22.04	1438
22.06	1462
22.08	1402
22.1	1414
22.12	1416
22.14	1405
22.16	1465
22.18	1406
22.2	1321
22.22	1353
22.24	1450
22.26	1473
22.28	1364
22.3	1406
22.32	1431
22.34	1432
22.36	1378
22.38	1390
22.4	1414
22.42	1422
22.44	1366
22.46	1405
22.48	1442
22.5	1359
22.52	1387
22.54	1387
22.56	1348
22.58	1384
22.6	1333
22.62	1345
22.64	1392
22.66	1356
22.68	1377
22.7	1341
22.72	1322
22.74	1417
22.76	1364
22.78	1365
22.8	1326
22.82	1361
22.84	1332
22.86	1295
22.88	1283
22.9	1297
22.92	1373
22.94	1337
22.96	1293
22.98	1371
23	1279
23.02	1336
23.04	1259
23.06	1304
23.08	1337
23.1	1356
23.12	1312
23.14	1301
23.16	1350
23.18	1278
23.2	1304
23.22	1313
23.24	1234
23.26	1287
23.28	1375
23.3	1354
23.32	1246
23.34	1303
23.36	1249
23.38	1270
23.4	1287
23.42	1270
23.44	1289
23.46	1212
23.48	1273
23.5	1282
23.52	1274
23.54	1234
23.56	1249
23.58	1311
23.6	1228
23.62	1309
23.64	1225
23.66	1238
23.68	1270
23.7	1241
23.72	1225
23.74	1229
23.76	1288
23.78	1253
23.8	1211
23.82	1224
23.84	1248
23.86	1262
23.88	1189
23.9	1170
23.92	1235
23.94	1232
23.96	1257
23.98	1252
24	1275
24.02	1262
24.04	1211
24.06	1241
24.08	1222
24.1	1177
24.12	1198
24.14	1227
24.16	1223
24.18	1168
24.2	1198
24.22	1183
24.24	1160
24.26	1242
24.28	1170
24.3	1126
24.32	1186
24.34	1195
24.36	1212
24.38	1244
24.4	1221
24.42	1129
24.44	1186
24.46	1147
24.48	1200
24.5	1211
24.52	1196
24.54	1206
24.56	1204
24.58	1143
24.6	1175
24.62	1203
24.64	1158
24.66	1139
24.68	1153
24.7	1186
24.72	1236
24.74	1137
24.76	1140
24.78	1167
24.8	1161
24.82	1099
24.84	1169
24.86	1170
24.88	1108
24.9	1194
24.92	1133
24.94	1115
24.96	1214
24.98	1125
25	1114
25.02	1094
25.04	1201
25.06	1130
25.08	1100
25.1	1119
25.12	1113
25.14	1048
25.16	1094
25.18	1139
25.2	1102
25.22	1140
25.24	1105
25.26	1078
25.28	1086
25.3	1141
25.32	1110
25.34	1063
25.36	1079
25.38	1111
25.4	1138
25.42	1102
25.44	1168
25.46	1119
25.48	1147
25.5	1077
25.52	1088
25.54	1102
25.56	1076
25.58	1105
25.6	1152
25.62	1083
25.64	1133
25.66	1132
25.68	1067
25.7	1103
25.72	1101
25.74	1059
25.76	1055
25.78	1089
25.8	1055
25.82	1077
25.84	1040
25.86	1033
25.88	1105
25.9	1085
25.92	1006
25.94	1026
25.96	1033
25.98	1029
26	1051
26.02	1053
26.04	1108
26.06	1078
26.08	1051
26.1	1028
26.12	1004
26.14	1038
26.16	1015
26.18	1056
26.2	1033
26.22	1054
26.24	1035
26.26	1019
26.28	1089
26.3	1013
26.32	1056
26.34	1054
26.36	1049
26.38	1018
26.4	1012
26.42	1022
26.44	980
26.46	1013
26.48	1036
26.5	991
26.52	999
26.54	1041
26.56	996
26.58	1023
26.6	983
26.62	983
26.64	961
26.66	978
26.68	970
26.7	941
26.72	1016
26.74	960
26.76	950
26.78	974
26.8	973
26.82	992
26.84	1025
26.86	973
26.88	1009
26.9	1014
26.92	984
26.94	964
26.96	976
26.98	962
27	945
27.02	937
27.04	939
27.06	933
27.08	939
27.1	968
27.12	974
27.14	996
27.16	975
27.18	949
27.2	1005
27.22	934
27.24	966
27.26	979
27.28	950
27.3	957
27.32	1015
27.34	897
27.36	895
27.38	924
27.4	928
27.42	914
27.44	972
27.46	883
27.48	964
27.5	893
27.52	900
27.54	973
27.56	907
27.58	940
27.6	894
27.62	974
27.64	897
27.66	920
27.68	922
27.7	880
27.72	919
27.74	945
27.76	958
27.78	871
27.8	920
27.82	924
27.84	887
27.86	925
27.88	952
27.9	895
27.92	927
27.94	890
27.96	910
27.98	932
28	918
28.02	871
28.04	899
28.06	901
28.08	911
28.1	895
28.12	881
28.14	842
28.16	859
28.18	895
28.2	887
28.22	883
28.24	873
28.26	841
28.28	817
28.3	821
28.32	906
28.34	838
28.36	900
28.38	879
28.4	873
28.42	874
28.44	870
28.46	825
28.48	870
28.5	850
28.52	883
28.54	917
28.56	885
28.58	864
28.6	855
28.62	871
28.64	827
28.66	855
28.68	839
28.7	853
28.72	853
28.74	820
28.76	881
28.78	885
28.8	895
28.82	872
28.84	852
28.86	838
28.88	825
28.9	840
28.92	841
28.94	818
28.96	844
28.98	880
29	859
29.02	872
29.04	790
29.06	786
29.08	817
29.1	808
29.12	838
29.14	817
29.16	841
29.18	843
29.2	839
29.22	800
29.24	775
29.26	820
29.28	791
29.3	826
29.32	813
29.34	838
29.36	806
29.38	778
29.4	827
29.42	792
29.44	752
29.46	779
29.48	847
29.5	826
29.52	817
29.54	813
29.56	806
29.58	822
29.6	798
29.62	809
29.64	840
29.66	799
29.68	818
29.7	779
29.72	771
29.74	814
29.76	797
29.78	791
29.8	849
29.82	824
29.84	785
29.86	817
29.88	791
29.9	773
29.92	792
29.94	793
29.96	817
29.98	770
30	803
30.02	772
30.04	794
30.06	810
30.08	783
30.1	781
30.12	767
30.14	764
30.16	805
30.18	783
30.2	799
30.22	767
30.24	778
30.26	795
30.28	798
30.3	784
30.32	770
30.34	771
30.36	779
30.38	768
30.4	745
30.42	769
30.44	770
30.46	742
30.48	705
30.5	797
30.52	733
30.54	825
30.56	789
30.58	763
30.6	801
30.62	749
30.64	716
30.66	782
30.68	719
30.7	783
30.72	722
30.74	687
30.76	738
30.78	725
30.8	700
30.82	738
30.84	760
30.86	704
30.88	713
30.9	729
30.92	741
30.94	774
30.96	764
30.98	761
31	714
31.02	686
31.04	738
31.06	753
31.08	787
31.1	744
31.12	710
31.14	725
31.16	786
31.18	758
31.2	749
31.22	736
31.24	713
31.26	723
31.28	746
31.3	763
31.32	740
31.34	722
31.36	729
31.38	689
31.4	756
31.42	775
31.44	729
31.46	746
31.48	743
31.5	732
31.52	706
31.54	752
31.56	668
31.58	761
31.6	695
31.62	727
31.64	695
31.66	725
31.68	687
31.7	724
31.72	693
31.74	726
31.76	725
31.78	705
31.8	695
31.82	726
31.84	732
31.86	689
31.88	765
31.9	711
31.92	740
31.94	677
31.96	715
31.98	709
32	706
32.02	647
32.04	712
32.06	731
32.08	731
32.1	684
32.12	716
32.14	648
32.16	710
32.18	681
32.2	690
32.22	725
32.24	718
32.26	673
32.28	709
32.3	711
32.32	666
32.34	663
32.36	671
32.38	697
32.4	711
32.42	663
32.44	702
32.46	742
32.48	697
32.5	641
32.52	665
32.54	710
32.56	656
32.58	689
32.6	663
32.62	697
32.64	655
32.66	661
32.68	708
32.7	676
32.72	688
32.74	664
32.76	697
32.78	670
32.8	702
32.82	701
32.84	704
32.86	727
32.88	678
32.9	685
32.92	664
32.94	647
32.96	690
32.98	659
33	672
33.02	667
33.04	651
33.06	669
33.08	660
33.1	656
33.12	667
33.14	625
33.16	659
33.18	635
33.2	644
33.22	619
33.24	683
33.26	665
33.28	676
33.3	695
33.32	606
33.34	691
33.36	714
33.38	667
33.4	679
33.42	628
33.44	654
33.46	657
33.48	644
33.5	615
33.52	669
33.54	694
33.56	646
33.58	613
33.6	641
33.62	665
33.64	645
33.66	650
33.68	664
33.7	674
33.72	663
33.74	655
33.76	672
33.78	618
33.8	639
33.82	655
33.84	641
33.86	641
33.88	629
33.9	687
33.92	670
33.94	652
33.96	623
33.98	669
34	647
34.02	614
34.04	621
34.06	666
34.08	590
34.1	664
34.12	612
34.14	633
34.16	631
34.18	632
34.2	626
34.22	655
34.24	678
34.26	677
34.28	699
34.3	630
34.32	610
34.34	592
34.36	644
34.38	669
34.4	616
34.42	646
34.44	596
34.46	633
34.48	627
34.5	690
34.52	646
34.54	655
34.56	636
34.58	613
34.6	642
34.62	643
34.64	637
34.66	638
34.68	620
34.7	626
34.72	624
34.74	659
34.76	671
34.78	622
34.8	628
34.82	636
34.84	650
34.86	604
34.88	609
34.9	619
34.92	609
34.94	617
34.96	639
34.98	599
35	617
35.02	669
35.04	611
35.06	659
35.08	614
35.1	629
35.12	621
35.14	658
35.16	620
35.18	623
35.2	600
35.22	650
35.24	585
35.26	605
35.28	653
35.3	611
35.32	624
35.34	599
35.36	652
35.38	622
35.4	613
35.42	593
35.44	568
35.46	604
35.48	605
35.5	596
35.52	646
35.54	563
35.56	606
35.58	604
35.6	627
35.62	623
35.64	622
35.66	594
35.68	613
35.7	618
35.72	590
35.74	663
35.76	596
35.78	596
35.8	612
35.82	659
35.84	619
35.86	604
35.88	624
35.9	604
35.92	634
35.94	609
35.96	576
35.98	596
36	603
36.02	607
36.04	618
36.06	582
36.08	598
36.1	587
36.12	590
36.14	548
36.16	603
36.18	595
36.2	613
36.22	643
36.24	587
36.26	594
36.28	635
36.3	577
36.32	620
36.34	589
36.36	616
36.38	634
36.4	593
36.42	591
36.44	595
36.46	625
36.48	598
36.5	577
36.52	581
36.54	593
36.56	626
36.58	574
36.6	590
36.62	599
36.64	610
36.66	584
36.68	637
36.7	590
36.72	624
36.74	581
36.76	582
36.78	626
36.8	591
36.82	604
36.84	611
36.86	594
36.88	618
36.9	585
36.92	612
36.94	620
36.96	614
36.98	603
37	588
37.02	593
37.04	562
37.06	620
37.08	630
37.1	634
37.12	554
37.14	604
37.16	639
37.18	578
37.2	576
37.22	597
37.24	572
37.26	617
37.28	576
37.3	578
37.32	613
37.34	589
37.36	640
37.38	601
37.4	604
37.42	625
37.44	648
37.46	612
37.48	570
37.5	627
37.52	563
37.54	574
37.56	589
37.58	551
37.6	572
37.62	597
37.64	561
37.66	616
37.68	591
37.7	554
37.72	576
37.74	548
37.76	556
37.78	618
37.8	587
37.82	583
37.84	560
37.86	606
37.88	588
37.9	593
37.92	593
37.94	596
37.96	567
37.98	558
38	605
38.02	575
38.04	614
38.06	604
38.08	592
38.1	568
38.12	555
38.14	609
38.16	600
38.18	589
38.2	572
38.22	603
38.24	578
38.26	604
38.28	571
38.3	592
38.32	593
38.34	581
38.36	601
38.38	558
38.4	574
38.42	608
38.44	595
38.46	565
38.48	605
38.5	605
38.52	594
38.54	605
38.56	609
38.58	610
38.6	557
38.62	566
38.64	578
38.66	607
38.68	563
38.7	564
38.72	591
38.74	602
38.76	552
38.78	574
38.8	577
38.82	603
38.84	615
38.86	603
38.88	553
38.9	596
38.92	613
38.94	539
38.96	560
38.98	597
39	537
39.02	551
39.04	565
39.06	594
39.08	560
39.1	565
39.12	617
39.14	574
39.16	593
39.18	559
39.2	609
39.22	577
39.24	569
39.26	613
39.28	571
39.3	595
39.32	586
39.34	538
39.36	559
39.38	576
39.4	573
39.42	577
39.44	551
39.46	572
39.48	591
39.5	532
39.52	544
39.54	632
39.56	540
39.58	533
39.6	562
39.62	578
39.64	539
39.66	600
39.68	614
39.7	568
39.72	557
39.74	559
39.76	563
39.78	580
39.8	581
39.82	570
39.84	569
39.86	550
39.88	583
39.9	580
39.92	570
39.94	585
39.96	573
39.98	568
40	573
