# Supplementary material for: Sorting polymerization in a bichannel metal-organic framework
Source: Nat Commun. 2025 Aug 5;16:6984. doi: 10.1038/s41467-025-62322-8 (PMC12325995; doi:10.1038/s41467-025-62322-8)
Supplement: Supplementary file 3 — Source data [file 41467_2025_62322_MOESM3_ESM.zip › SOURCE_DATA/SF28/PSxPVAm_as-isolated_PXRD.csv]

X	Y
3	1848
3.02	1833
3.04	1889
3.06	1794
3.08	1808
3.1	1837
3.12	1763
3.14	1809
3.16	1868
3.18	1874
3.2	1750
3.22	1802
3.24	1808
3.26	1831
3.28	1857
3.3	1803
3.32	1831
3.34	1859
3.36	1844
3.38	1768
3.4	1786
3.42	1756
3.44	1848
3.46	1790
3.48	1786
3.5	1741
3.52	1792
3.54	1738
3.56	1761
3.58	1709
3.6	1771
3.62	1752
3.64	1766
3.66	1764
3.68	1751
3.7	1697
3.72	1692
3.74	1691
3.76	1677
3.78	1687
3.8	1739
3.82	1752
3.84	1659
3.86	1721
3.88	1656
3.9	1648
3.92	1585
3.94	1648
3.96	1686
3.98	1676
4	1580
4.02	1591
4.04	1618
4.06	1629
4.08	1632
4.1	1581
4.12	1639
4.14	1632
4.16	1631
4.18	1554
4.2	1529
4.22	1602
4.24	1525
4.26	1539
4.28	1497
4.3	1541
4.32	1508
4.34	1611
4.36	1538
4.38	1511
4.4	1509
4.42	1536
4.44	1467
4.46	1499
4.48	1495
4.5	1451
4.52	1429
4.54	1552
4.56	1471
4.58	1454
4.6	1425
4.62	1482
4.64	1423
4.66	1433
4.68	1352
4.7	1421
4.72	1435
4.74	1415
4.76	1396
4.78	1427
4.8	1404
4.82	1327
4.84	1391
4.86	1342
4.88	1384
4.9	1350
4.92	1452
4.94	1408
4.96	1246
4.98	1349
5	1332
5.02	1300
5.04	1339
5.06	1242
5.08	1324
5.1	1328
5.12	1323
5.14	1301
5.16	1286
5.18	1254
5.2	1306
5.22	1282
5.24	1250
5.26	1257
5.28	1271
5.3	1281
5.32	1297
5.34	1296
5.36	1266
5.38	1249
5.4	1227
5.42	1235
5.44	1188
5.46	1238
5.48	1210
5.5	1159
5.52	1195
5.54	1208
5.56	1168
5.58	1181
5.6	1206
5.62	1136
5.64	1230
5.66	1179
5.68	1149
5.7	1180
5.72	1210
5.74	1125
5.76	1167
5.78	1166
5.8	1105
5.82	1227
5.84	1116
5.86	1128
5.88	1112
5.9	1126
5.92	1122
5.94	1153
5.96	1156
5.98	1155
6	1076
6.02	1118
6.04	1140
6.06	1070
6.08	1106
6.1	1074
6.12	1062
6.14	1066
6.16	1080
6.18	1046
6.2	1047
6.22	1110
6.24	1044
6.26	1041
6.28	1060
6.3	1085
6.32	1033
6.34	1064
6.36	1077
6.38	1039
6.4	1061
6.42	1019
6.44	1053
6.46	1015
6.48	1040
6.5	997
6.52	1031
6.54	1002
6.56	1083
6.58	1093
6.6	1011
6.62	1031
6.64	1026
6.66	991
6.68	990
6.7	973
6.72	970
6.74	1004
6.76	1015
6.78	1030
6.8	1009
6.82	984
6.84	997
6.86	976
6.88	887
6.9	961
6.92	999
6.94	1010
6.96	991
6.98	993
7	940
7.02	975
7.04	949
7.06	942
7.08	941
7.1	953
7.12	974
7.14	1003
7.16	978
7.18	946
7.2	879
7.22	913
7.24	967
7.26	920
7.28	942
7.3	984
7.32	959
7.34	894
7.36	933
7.38	955
7.4	898
7.42	899
7.44	923
7.46	911
7.48	969
7.5	942
7.52	928
7.54	924
7.56	918
7.58	877
7.6	890
7.62	937
7.64	907
7.66	916
7.68	891
7.7	866
7.72	895
7.74	939
7.76	887
7.78	893
7.8	854
7.82	848
7.84	864
7.86	849
7.88	909
7.9	865
7.92	889
7.94	851
7.96	892
7.98	836
8	916
8.02	883
8.04	884
8.06	821
8.08	863
8.1	854
8.12	907
8.14	827
8.16	821
8.18	801
8.2	850
8.22	860
8.24	817
8.26	803
8.28	845
8.3	856
8.32	840
8.34	812
8.36	805
8.38	850
8.4	831
8.42	820
8.44	799
8.46	830
8.48	831
8.5	826
8.52	827
8.54	836
8.56	792
8.58	812
8.6	834
8.62	776
8.64	772
8.66	844
8.68	796
8.7	780
8.72	799
8.74	757
8.76	838
8.78	801
8.8	768
8.82	767
8.84	771
8.86	801
8.88	771
8.9	745
8.92	778
8.94	736
8.96	771
8.98	765
9	788
9.02	791
9.04	750
9.06	759
9.08	753
9.1	762
9.12	791
9.14	746
9.16	757
9.18	764
9.2	733
9.22	742
9.24	760
9.26	765
9.28	736
9.3	749
9.32	738
9.34	712
9.36	718
9.38	741
9.4	738
9.42	759
9.44	770
9.46	745
9.48	712
9.5	704
9.52	707
9.54	665
9.56	723
9.58	751
9.6	755
9.62	717
9.64	739
9.66	724
9.68	735
9.7	728
9.72	728
9.74	706
9.76	691
9.78	712
9.8	680
9.82	684
9.84	702
9.86	683
9.88	724
9.9	706
9.92	691
9.94	731
9.96	715
9.98	681
10	678
10.02	663
10.04	702
10.06	674
10.08	684
10.1	670
10.12	677
10.14	704
10.16	713
10.18	690
10.2	686
10.22	702
10.24	679
10.26	686
10.28	680
10.3	686
10.32	662
10.34	698
10.36	667
10.38	675
10.4	681
10.42	675
10.44	693
10.46	704
10.48	679
10.5	723
10.52	664
10.54	661
10.56	672
10.58	716
10.6	684
10.62	713
10.64	698
10.66	683
10.68	708
10.7	652
10.72	660
10.74	634
10.76	652
10.78	627
10.8	692
10.82	679
10.84	656
10.86	625
10.88	639
10.9	653
10.92	625
10.94	641
10.96	663
10.98	653
11	618
11.02	630
11.04	650
11.06	639
11.08	663
11.1	676
11.12	652
11.14	659
11.16	657
11.18	645
11.2	642
11.22	618
11.24	673
11.26	620
11.28	647
11.3	628
11.32	616
11.34	609
11.36	661
11.38	591
11.4	641
11.42	630
11.44	627
11.46	634
11.48	616
11.5	629
11.52	633
11.54	643
11.56	591
11.58	661
11.6	600
11.62	654
11.64	584
11.66	631
11.68	634
11.7	636
11.72	615
11.74	642
11.76	595
11.78	641
11.8	671
11.82	658
11.84	630
11.86	605
11.88	625
11.9	609
11.92	639
11.94	599
11.96	655
11.98	598
12	559
12.02	623
12.04	644
12.06	583
12.08	636
12.1	585
12.12	576
12.14	622
12.16	617
12.18	560
12.2	625
12.22	617
12.24	597
12.26	583
12.28	593
12.3	600
12.32	604
12.34	586
12.36	565
12.38	621
12.4	648
12.42	601
12.44	590
12.46	649
12.48	596
12.5	607
12.52	588
12.54	523
12.56	607
12.58	617
12.6	610
12.62	553
12.64	560
12.66	597
12.68	582
12.7	589
12.72	597
12.74	599
12.76	585
12.78	618
12.8	591
12.82	579
12.84	546
12.86	557
12.88	563
12.9	612
12.92	599
12.94	559
12.96	573
12.98	588
13	575
13.02	585
13.04	579
13.06	573
13.08	542
13.1	608
13.12	582
13.14	568
13.16	608
13.18	561
13.2	561
13.22	580
13.24	529
13.26	546
13.28	578
13.3	598
13.32	572
13.34	577
13.36	548
13.38	551
13.4	581
13.42	543
13.44	558
13.46	568
13.48	570
13.5	556
13.52	572
13.54	570
13.56	562
13.58	537
13.6	587
13.62	531
13.64	615
13.66	541
13.68	558
13.7	570
13.72	505
13.74	538
13.76	570
13.78	581
13.8	567
13.82	545
13.84	556
13.86	551
13.88	547
13.9	592
13.92	549
13.94	572
13.96	524
13.98	549
14	545
14.02	576
14.04	563
14.06	533
14.08	545
14.1	545
14.12	561
14.14	561
14.16	575
14.18	497
14.2	493
14.22	518
14.24	541
14.26	524
14.28	527
14.3	524
14.32	517
14.34	554
14.36	544
14.38	551
14.4	517
14.42	545
14.44	544
14.46	536
14.48	545
14.5	530
14.52	517
14.54	534
14.56	575
14.58	517
14.6	502
14.62	529
14.64	538
14.66	503
14.68	513
14.7	580
14.72	511
14.74	536
14.76	531
14.78	501
14.8	514
14.82	515
14.84	532
14.86	527
14.88	566
14.9	540
14.92	524
14.94	527
14.96	500
14.98	555
15	553
15.02	553
15.04	543
15.06	498
15.08	510
15.1	565
15.12	514
15.14	537
15.16	525
15.18	524
15.2	489
15.22	521
15.24	511
15.26	549
15.28	505
15.3	538
15.32	538
15.34	504
15.36	521
15.38	507
15.4	530
15.42	511
15.44	536
15.46	559
15.48	508
15.5	554
15.52	524
15.54	536
15.56	554
15.58	510
15.6	538
15.62	543
15.64	519
15.66	492
15.68	508
15.7	525
15.72	510
15.74	510
15.76	483
15.78	520
15.8	520
15.82	501
15.84	504
15.86	538
15.88	528
15.9	470
15.92	504
15.94	465
15.96	494
15.98	528
16	525
16.02	536
16.04	505
16.06	531
16.08	528
16.1	516
16.12	461
16.14	517
16.16	474
16.18	517
16.2	499
16.22	515
16.24	485
16.26	467
16.28	509
16.3	519
16.32	507
16.34	495
16.36	506
16.38	522
16.4	478
16.42	526
16.44	510
16.46	487
16.48	529
16.5	492
16.52	480
16.54	504
16.56	520
16.58	486
16.6	486
16.62	515
16.64	525
16.66	516
16.68	527
16.7	506
16.72	518
16.74	464
16.76	498
16.78	505
16.8	505
16.82	489
16.84	494
16.86	467
16.88	494
16.9	492
16.92	476
16.94	513
16.96	513
16.98	488
17	490
17.02	471
17.04	499
17.06	507
17.08	529
17.1	489
17.12	497
17.14	521
17.16	508
17.18	515
17.2	458
17.22	475
17.24	512
17.26	498
17.28	468
17.3	480
17.32	481
17.34	489
17.36	495
17.38	470
17.4	506
17.42	483
17.44	510
17.46	508
17.48	496
17.5	499
17.52	507
17.54	517
17.56	480
17.58	487
17.6	514
17.62	537
17.64	535
17.66	539
17.68	502
17.7	496
17.72	460
17.74	463
17.76	486
17.78	445
17.8	486
17.82	519
17.84	524
17.86	486
17.88	479
17.9	487
17.92	495
17.94	545
17.96	523
17.98	492
18	508
18.02	478
18.04	512
18.06	479
18.08	480
18.1	458
18.12	462
18.14	519
18.16	489
18.18	506
18.2	488
18.22	509
18.24	493
18.26	491
18.28	507
18.3	505
18.32	481
18.34	493
18.36	512
18.38	497
18.4	551
18.42	493
18.44	486
18.46	471
18.48	492
18.5	480
18.52	502
18.54	529
18.56	492
18.58	483
18.6	505
18.62	502
18.64	524
18.66	532
18.68	507
18.7	520
18.72	513
18.74	553
18.76	494
18.78	534
18.8	487
18.82	497
18.84	466
18.86	461
18.88	474
18.9	508
18.92	482
18.94	510
18.96	482
18.98	506
19	485
19.02	476
19.04	467
19.06	477
19.08	486
19.1	496
19.12	478
19.14	494
19.16	501
19.18	510
19.2	484
19.22	521
19.24	533
19.26	541
19.28	511
19.3	502
19.32	503
19.34	520
19.36	509
19.38	530
19.4	504
19.42	480
19.44	533
19.46	514
19.48	481
19.5	538
19.52	515
19.54	494
19.56	525
19.58	509
19.6	471
19.62	491
19.64	470
19.66	460
19.68	477
19.7	503
19.72	487
19.74	486
19.76	492
19.78	484
19.8	514
19.82	484
19.84	499
19.86	483
19.88	478
19.9	495
19.92	513
19.94	520
19.96	493
19.98	494
20	483
20.02	524
20.04	535
20.06	489
20.08	524
20.1	520
20.12	520
20.14	477
20.16	491
20.18	492
20.2	531
20.22	500
20.24	491
20.26	491
20.28	461
20.3	475
20.32	499
20.34	497
20.36	465
20.38	486
20.4	501
20.42	502
20.44	484
20.46	457
20.48	519
20.5	526
20.52	509
20.54	497
20.56	474
20.58	519
20.6	497
20.62	469
20.64	488
20.66	494
20.68	470
20.7	493
20.72	487
20.74	458
20.76	509
20.78	496
20.8	476
20.82	455
20.84	526
20.86	511
20.88	483
20.9	506
20.92	502
20.94	517
20.96	486
20.98	469
21	500
21.02	538
21.04	475
21.06	499
21.08	495
21.1	484
21.12	490
21.14	469
21.16	471
21.18	420
21.2	459
21.22	502
21.24	514
21.26	482
21.28	530
21.3	453
21.32	513
21.34	502
21.36	479
21.38	478
21.4	520
21.42	515
21.44	490
21.46	503
21.48	492
21.5	506
21.52	492
21.54	476
21.56	494
21.58	463
21.6	495
21.62	502
21.64	468
21.66	467
21.68	504
21.7	483
21.72	540
21.74	501
21.76	478
21.78	499
21.8	482
21.82	519
21.84	495
21.86	529
21.88	490
21.9	481
21.92	465
21.94	494
21.96	513
21.98	510
22	499
22.02	506
22.04	453
22.06	475
22.08	487
22.1	507
22.12	486
22.14	520
22.16	466
22.18	481
22.2	476
22.22	532
22.24	476
22.26	490
22.28	517
22.3	480
22.32	460
22.34	508
22.36	437
22.38	492
22.4	516
22.42	487
22.44	474
22.46	473
22.48	482
22.5	549
22.52	507
22.54	485
22.56	481
22.58	490
22.6	478
22.62	475
22.64	494
22.66	499
22.68	478
22.7	510
22.72	513
22.74	466
22.76	459
22.78	474
22.8	451
22.82	489
22.84	474
22.86	456
22.88	494
22.9	450
22.92	455
22.94	493
22.96	530
22.98	490
23	503
23.02	513
23.04	487
23.06	502
23.08	469
23.1	463
23.12	517
23.14	488
23.16	464
23.18	454
23.2	477
23.22	487
23.24	483
23.26	466
23.28	474
23.3	484
23.32	477
23.34	481
23.36	488
23.38	533
23.4	495
23.42	462
23.44	515
23.46	459
23.48	447
23.5	485
23.52	492
23.54	464
23.56	465
23.58	457
23.6	479
23.62	530
23.64	501
23.66	489
23.68	497
23.7	478
23.72	486
23.74	498
23.76	474
23.78	446
23.8	485
23.82	470
23.84	482
23.86	479
23.88	479
23.9	457
23.92	490
23.94	481
23.96	459
23.98	462
24	488
24.02	486
24.04	469
24.06	485
24.08	512
24.1	538
24.12	471
24.14	473
24.16	471
24.18	448
24.2	515
24.22	463
24.24	523
24.26	440
24.28	509
24.3	470
24.32	462
24.34	469
24.36	492
24.38	474
24.4	527
24.42	511
24.44	479
24.46	463
24.48	495
24.5	518
24.52	501
24.54	478
24.56	438
24.58	465
24.6	491
24.62	517
24.64	469
24.66	490
24.68	485
24.7	473
24.72	471
24.74	501
24.76	482
24.78	454
24.8	476
24.82	474
24.84	494
24.86	499
24.88	452
24.9	470
24.92	490
24.94	523
24.96	483
24.98	495
25	497
25.02	488
25.04	499
25.06	471
25.08	466
25.1	459
25.12	455
25.14	466
25.16	474
25.18	486
25.2	487
25.22	486
25.24	476
25.26	485
25.28	464
25.3	465
25.32	496
25.34	486
25.36	497
25.38	459
25.4	474
25.42	501
25.44	520
25.46	459
25.48	434
25.5	492
25.52	500
25.54	466
25.56	483
25.58	499
25.6	468
25.62	476
25.64	466
25.66	505
25.68	471
25.7	442
25.72	471
25.74	454
25.76	451
25.78	452
25.8	451
25.82	485
25.84	476
25.86	468
25.88	453
25.9	464
25.92	464
25.94	475
25.96	463
25.98	478
26	533
26.02	482
26.04	464
26.06	438
26.08	478
26.1	482
26.12	434
26.14	480
26.16	456
26.18	462
26.2	490
26.22	465
26.24	463
26.26	443
26.28	471
26.3	486
26.32	510
26.34	477
26.36	450
26.38	484
26.4	487
26.42	487
26.44	503
26.46	502
26.48	501
26.5	430
26.52	477
26.54	501
26.56	435
26.58	459
26.6	475
26.62	497
26.64	471
26.66	464
26.68	495
26.7	481
26.72	448
26.74	472
26.76	493
26.78	478
26.8	477
26.82	477
26.84	474
26.86	469
26.88	468
26.9	467
26.92	461
26.94	466
26.96	488
26.98	427
27	450
27.02	469
27.04	460
27.06	477
27.08	487
27.1	480
27.12	486
27.14	502
27.16	444
27.18	457
27.2	481
27.22	438
27.24	487
27.26	478
27.28	442
27.3	452
27.32	473
27.34	489
27.36	441
27.38	475
27.4	451
27.42	503
27.44	513
27.46	488
27.48	460
27.5	445
27.52	433
27.54	459
27.56	445
27.58	423
27.6	476
27.62	476
27.64	463
27.66	433
27.68	451
27.7	454
27.72	470
27.74	440
27.76	462
27.78	464
27.8	469
27.82	441
27.84	468
27.86	464
27.88	482
27.9	443
27.92	463
27.94	484
27.96	483
27.98	458
28	443
28.02	425
28.04	479
28.06	447
28.08	480
28.1	512
28.12	457
28.14	436
28.16	467
28.18	498
28.2	480
28.22	438
28.24	463
28.26	504
28.28	470
28.3	473
28.32	440
28.34	449
28.36	505
28.38	443
28.4	478
28.42	452
28.44	470
28.46	476
28.48	461
28.5	489
28.52	505
28.54	430
28.56	468
28.58	488
28.6	499
28.62	452
28.64	448
28.66	474
28.68	471
28.7	458
28.72	443
28.74	435
28.76	486
28.78	460
28.8	465
28.82	487
28.84	473
28.86	485
28.88	453
28.9	447
28.92	469
28.94	460
28.96	454
28.98	465
29	440
29.02	496
29.04	461
29.06	450
29.08	477
29.1	453
29.12	456
29.14	461
29.16	451
29.18	475
29.2	462
29.22	428
29.24	435
29.26	493
29.28	469
29.3	493
29.32	496
29.34	462
29.36	473
29.38	434
29.4	483
29.42	481
29.44	463
29.46	463
29.48	432
29.5	450
29.52	470
29.54	423
29.56	445
29.58	432
29.6	469
29.62	423
29.64	459
29.66	493
29.68	426
29.7	457
29.72	443
29.74	464
29.76	467
29.78	477
29.8	500
29.82	432
29.84	479
29.86	490
29.88	429
29.9	490
29.92	452
29.94	472
29.96	448
29.98	477
30	465
30.02	433
30.04	444
30.06	464
30.08	492
30.1	479
30.12	454
30.14	471
30.16	481
30.18	466
30.2	473
30.22	468
30.24	465
30.26	473
30.28	428
30.3	444
30.32	490
30.34	440
30.36	458
30.38	495
30.4	452
30.42	463
30.44	455
30.46	472
30.48	476
30.5	474
30.52	449
30.54	460
30.56	433
30.58	441
30.6	474
30.62	462
30.64	456
30.66	441
30.68	449
30.7	439
30.72	437
30.74	469
30.76	460
30.78	460
30.8	469
30.82	508
30.84	429
30.86	451
30.88	450
30.9	455
30.92	480
30.94	461
30.96	437
30.98	472
31	427
31.02	475
31.04	463
31.06	464
31.08	481
31.1	436
31.12	452
31.14	444
31.16	451
31.18	428
31.2	453
31.22	469
31.24	487
31.26	457
31.28	450
31.3	452
31.32	427
31.34	445
31.36	491
31.38	449
31.4	439
31.42	466
31.44	460
31.46	405
31.48	433
31.5	447
31.52	425
31.54	450
31.56	469
31.58	457
31.6	452
31.62	459
31.64	451
31.66	443
31.68	422
31.7	456
31.72	424
31.74	430
31.76	464
31.78	455
31.8	439
31.82	452
31.84	424
31.86	408
31.88	416
31.9	445
31.92	438
31.94	448
31.96	404
31.98	414
32	434
32.02	459
32.04	483
32.06	431
32.08	412
32.1	475
32.12	419
32.14	403
32.16	415
32.18	442
32.2	422
32.22	426
32.24	429
32.26	434
32.28	431
32.3	447
32.32	436
32.34	428
32.36	426
32.38	413
32.4	456
32.42	462
32.44	436
32.46	438
32.48	419
32.5	444
32.52	434
32.54	417
32.56	418
32.58	438
32.6	465
32.62	440
32.64	404
32.66	459
32.68	474
32.7	442
32.72	425
32.74	438
32.76	414
32.78	474
32.8	414
32.82	444
32.84	404
32.86	453
32.88	415
32.9	376
32.92	390
32.94	421
32.96	396
32.98	423
33	428
33.02	419
33.04	442
33.06	432
33.08	420
33.1	416
33.12	427
33.14	437
33.16	417
33.18	444
33.2	401
33.22	417
33.24	421
33.26	427
33.28	435
33.3	464
33.32	389
33.34	436
33.36	422
33.38	410
33.4	444
33.42	440
33.44	407
33.46	401
33.48	411
33.5	377
33.52	460
33.54	416
33.56	415
33.58	417
33.6	422
33.62	409
33.64	421
33.66	376
33.68	415
33.7	436
33.72	416
33.74	425
33.76	422
33.78	441
33.8	401
33.82	420
33.84	405
33.86	407
33.88	417
33.9	428
33.92	421
33.94	416
33.96	388
33.98	415
34	416
34.02	384
34.04	410
34.06	404
34.08	423
34.1	392
34.12	418
34.14	377
34.16	408
34.18	417
34.2	418
34.22	428
34.24	413
34.26	424
34.28	413
34.3	411
34.32	397
34.34	396
34.36	413
34.38	425
34.4	363
34.42	400
34.44	363
34.46	370
34.48	399
34.5	407
34.52	432
34.54	425
34.56	388
34.58	363
34.6	376
34.62	402
34.64	375
34.66	415
34.68	397
34.7	394
34.72	394
34.74	396
34.76	401
34.78	380
34.8	413
34.82	407
34.84	397
34.86	415
34.88	377
34.9	399
34.92	388
34.94	399
34.96	397
34.98	423
35	411
35.02	403
35.04	419
35.06	361
35.08	389
35.1	391
35.12	390
35.14	369
35.16	386
35.18	405
35.2	403
35.22	380
35.24	393
35.26	366
35.28	352
35.3	382
35.32	418
35.34	404
35.36	399
35.38	375
35.4	401
35.42	382
35.44	413
35.46	369
35.48	393
35.5	358
35.52	365
35.54	419
35.56	411
35.58	393
35.6	390
35.62	358
35.64	380
35.66	381
35.68	388
35.7	390
35.72	399
35.74	383
35.76	409
35.78	389
35.8	395
35.82	371
35.84	379
35.86	362
35.88	408
35.9	389
35.92	371
35.94	366
35.96	367
35.98	411
36	370
36.02	388
36.04	364
36.06	389
36.08	395
36.1	365
36.12	402
36.14	345
36.16	356
36.18	376
36.2	357
36.22	377
36.24	370
36.26	356
36.28	388
36.3	382
36.32	394
36.34	381
36.36	377
36.38	363
36.4	362
36.42	372
36.44	360
36.46	384
36.48	383
36.5	395
36.52	386
36.54	364
36.56	356
36.58	383
36.6	361
36.62	357
36.64	387
36.66	367
36.68	363
36.7	360
36.72	372
36.74	376
36.76	388
36.78	356
36.8	398
36.82	346
36.84	384
36.86	350
36.88	362
36.9	384
36.92	384
36.94	376
36.96	354
36.98	351
37	367
37.02	366
37.04	399
37.06	362
37.08	363
37.1	343
37.12	327
37.14	370
37.16	360
37.18	316
37.2	342
37.22	349
37.24	347
37.26	375
37.28	348
37.3	353
37.32	356
37.34	356
37.36	314
37.38	341
37.4	357
37.42	355
37.44	351
37.46	387
37.48	356
37.5	364
37.52	352
37.54	398
37.56	374
37.58	346
37.6	362
37.62	334
37.64	352
37.66	364
37.68	301
37.7	371
37.72	342
37.74	387
37.76	375
37.78	369
37.8	366
37.82	358
37.84	347
37.86	386
37.88	360
37.9	380
37.92	386
37.94	374
37.96	330
37.98	344
38	389
38.02	380
38.04	292
38.06	348
38.08	380
38.1	347
38.12	395
38.14	360
38.16	396
38.18	340
38.2	348
38.22	367
38.24	335
38.26	378
38.28	335
38.3	344
38.32	333
38.34	356
38.36	315
38.38	323
38.4	368
38.42	366
38.44	350
38.46	375
38.48	356
38.5	353
38.52	359
38.54	382
38.56	358
38.58	367
38.6	357
38.62	384
38.64	366
38.66	358
38.68	369
38.7	375
38.72	333
38.74	338
38.76	323
38.78	329
38.8	332
38.82	325
38.84	381
38.86	334
38.88	346
38.9	355
38.92	362
38.94	333
38.96	349
38.98	364
39	381
39.02	370
39.04	375
39.06	335
39.08	350
39.1	392
39.12	347
39.14	316
39.16	354
39.18	355
39.2	356
39.22	366
39.24	356
39.26	333
39.28	321
39.3	335
39.32	342
39.34	364
39.36	359
39.38	346
39.4	351
39.42	349
39.44	311
39.46	330
39.48	345
39.5	340
39.52	336
39.54	349
39.56	353
39.58	338
39.6	363
39.62	382
39.64	366
39.66	341
39.68	316
39.7	328
39.72	319
39.74	349
39.76	360
39.78	331
39.8	316
39.82	348
39.84	334
39.86	330
39.88	355
39.9	322
39.92	371
39.94	348
39.96	345
39.98	344
40	341
