# Supplementary material for: Sorting polymerization in a bichannel metal-organic framework
Source: Nat Commun. 2025 Aug 5;16:6984. doi: 10.1038/s41467-025-62322-8 (PMC12325995; doi:10.1038/s41467-025-62322-8)
Supplement: Supplementary file 3 — Source data [file 41467_2025_62322_MOESM3_ESM.zip › SOURCE_DATA/SF17/1-PSPNVFsimul_H2Oisotherm283K.csv]

X	Y
0	0
0.0064806	2.6561
0.010126	5.3331
0.015391	7.9966
0.023492	10.639
0.032808	13.289
0.044149	15.939
0.057515	18.589
0.070071	21.238
0.082627	23.883
0.098018	26.524
0.11706	29.149
0.14055	31.544
0.16485	33.926
0.19077	36.297
0.22155	38.651
0.25153	40.991
0.31471	45.625
0.37506	50.199
0.45202	56.96
0.50953	63.631
0.56948	70.22
0.63185	76.737
0.6922	83.164
0.74202	89.518
0.78131	95.819
0.80723	102.09
0.84409	108.3
0.87042	114.49
0.90444	120.63
0.94049	126.72
