# Supplementary material for: Sorting polymerization in a bichannel metal-organic framework
Source: Nat Commun. 2025 Aug 5;16:6984. doi: 10.1038/s41467-025-62322-8 (PMC12325995; doi:10.1038/s41467-025-62322-8)
Supplement: Supplementary file 3 — Source data [file 41467_2025_62322_MOESM3_ESM.zip › SOURCE_DATA/SF17/1-PSPNVFsimul_H2Oisotherm313K.csv]

X	Y
0	0
0.0068863	2.9163
0.023899	5.807
0.042938	7.7108
0.087091	10.648
0.12395	12.545
0.18917	15.435
0.24953	18.336
0.29489	20.211
0.37348	23.031
0.44639	24.91
0.53065	26.777
0.57642	27.721
0.67607	29.595
0.72468	30.538
0.8863	33.215
1.0649	35.863
1.2472	38.456
1.4315	40.96
1.6191	43.372
1.7961	45.703
1.9662	47.956
2.1202	50.139
2.3928	54.308
