# Supplementary material for: Sorting polymerization in a bichannel metal-organic framework
Source: Nat Commun. 2025 Aug 5;16:6984. doi: 10.1038/s41467-025-62322-8 (PMC12325995; doi:10.1038/s41467-025-62322-8)
Supplement: Supplementary file 3 — Source data [file 41467_2025_62322_MOESM3_ESM.zip › SOURCE_DATA/SF17/1-PS_H2Oisotherm298K.csv]

X	Y
0	0
0.047194	2.3572
0.10944	4.2152
0.13507	5.2471
0.15745	6.3967
0.17576	8.9636
0.1843	13.257
0.18918	16.079
0.19284	18.854
0.19569	21.59
0.19976	24.253
0.20708	28.17
0.20668	31.239
0.20993	34.261
0.21888	37.099
0.22214	39.963
0.22661	42.735
0.22661	45.595
0.23149	47.854
0.238	50.579
0.23882	54.34
0.24573	58.342
0.24777	61.465
0.25306	63.881
0.25631	66.297
0.25916	68.77
0.26526	72.648
0.26974	75.373
0.27177	77.9
0.27869	82.1
0.28235	84.663
0.2856	87.252
0.28926	89.826
0.29333	92.403
0.30066	96.491
0.30391	99.133
0.31327	105.54
0.32466	111.58
0.33686	117.42
0.35599	123.52
0.37307	129.25
0.40033	135.11
0.43695	140.92
0.48455	146.43
0.52157	149.09
0.56144	151.6
0.62613	154.18
0.71279	157.15
0.80351	159.93
0.89749	162.51
0.99025	164.88
1.1863	169.61
1.3047	172.04
1.4357	174.84
1.6656	179.49
1.7767	181.87
1.9126	184.6
2.1375	189.17
2.2494	191.57
2.4476	195.99
