# Supplementary material for: Sorting polymerization in a bichannel metal-organic framework
Source: Nat Commun. 2025 Aug 5;16:6984. doi: 10.1038/s41467-025-62322-8 (PMC12325995; doi:10.1038/s41467-025-62322-8)
Supplement: Supplementary file 3 — Source data [file 41467_2025_62322_MOESM3_ESM.zip › SOURCE_DATA/SF17/1-PS_H2Oisotherm283K.csv]

X	Y
0	0
0.011391	1.1318
0.026037	2.1958
0.054107	4.3955
0.069973	6.6799
0.072821	9.0418
0.076076	11.612
0.07811	14.146
0.077703	16.418
0.080144	18.931
0.081771	22.814
0.082992	25.474
0.084212	28.115
0.085026	30.743
0.08706	34.533
0.087873	38.33
0.089501	40.904
0.087873	43.28
0.091128	45.832
0.092349	48.362
0.093976	52.314
0.095196	54.988
0.09723	58.875
0.098044	61.506
0.099671	64.119
0.1013	67.917
0.10333	71.657
0.10496	74.198
0.10699	76.897
0.10862	79.571
0.11066	83.48
0.11269	85.949
0.11472	88.383
0.11554	90.957
0.11757	93.498
0.12489	101.05
0.13059	107.79
0.13506	115.47
0.14401	122.22
0.15581	129.7
0.17331	136.17
0.19324	143.39
0.22294	149.38
0.25711	155.72
0.28274	158.47
0.31488	161.19
0.35638	163.8
0.39706	166.29
0.43896	169.04
0.53782	174.13
0.58094	176.6
0.6322	179.25
0.68794	181.99
0.74489	184.76
0.84538	189.73
0.89094	192.14
0.93854	194.75
