# Supplementary material for: Sorting polymerization in a bichannel metal-organic framework
Source: Nat Commun. 2025 Aug 5;16:6984. doi: 10.1038/s41467-025-62322-8 (PMC12325995; doi:10.1038/s41467-025-62322-8)
Supplement: Supplementary file 3 — Source data [file 41467_2025_62322_MOESM3_ESM.zip › SOURCE_DATA/SF17/1-PS_H2Oisotherm313K.csv]

X	Y
0	0
0.10299	2.4852
0.17911	3.5398
0.28983	5.2364
0.3802	7.5229
0.42375	10.414
0.4551	14.04
0.47341	16.941
0.48237	19.733
0.4954	22.258
0.50313	24.64
0.51005	26.969
0.52837	31.288
0.55198	35.42
0.5589	37.611
0.57192	40.251
0.58006	42.776
0.58698	45.183
0.59431	47.522
0.60123	49.756
0.61466	51.859
0.61996	55.607
0.63665	59.097
0.64316	61.781
0.65089	64.351
0.65903	66.86
0.66514	69.238
0.67817	71.498
0.67735	73.689
0.68956	75.808
0.69526	79.597
0.70951	83.164
0.73434	90.954
0.75999	98.035
0.78197	104.68
0.81331	112.16
0.84303	119.03
0.87722	125.2
0.92648	131.89
1.003	138.66
1.1072	144.96
1.1955	147.94
1.2908	150.62
1.4056	152.86
1.5346	155.32
1.7027	158.03
1.8839	160.78
2.0785	163.38
2.2722	165.81
