# Supplementary material for: Sorting polymerization in a bichannel metal-organic framework
Source: Nat Commun. 2025 Aug 5;16:6984. doi: 10.1038/s41467-025-62322-8 (PMC12325995; doi:10.1038/s41467-025-62322-8)
Supplement: Supplementary file 3 — Source data [file 41467_2025_62322_MOESM3_ESM.zip › SOURCE_DATA/SF17/1-PSPNVFsimul_H2Oisotherm298K.csv]

X	Y
0	0
0.002835	2.7558
0.0076951	5.5055
0.01701	8.2355
0.032805	11.003
0.05427	13.73
0.079381	16.477
0.10247	19.237
0.12596	21.949
0.16524	24.665
0.194	26.474
0.22842	28.283
0.27095	30.081
0.31874	31.903
0.3807	34.198
0.45077	36.459
0.51881	38.688
0.58887	40.884
0.66096	43.046
0.80312	47.273
0.93839	51.368
1.115	57.276
1.2466	62.981
1.3187	66.73
1.4147	72.2
1.5151	77.547
1.5965	82.807
1.6771	87.946
1.7703	92.995
1.8901	99.528
2.0052	105.85
2.1024	110.49
2.2291	116.45
2.362	122.18
2.4296	126.39
