# Supplementary material for: Sorting polymerization in a bichannel metal-organic framework
Source: Nat Commun. 2025 Aug 5;16:6984. doi: 10.1038/s41467-025-62322-8 (PMC12325995; doi:10.1038/s41467-025-62322-8)
Supplement: Supplementary file 3 — Source data [file 41467_2025_62322_MOESM3_ESM.zip › SOURCE_DATA/SF17/1-PSPNVFstep_H2Oisotherm283K.csv]

X	Y
0	0
0.0086073	2.0355
0.013936	4.8287
0.022133	6.6808
0.03361	9.4278
0.044266	12.18
0.052464	14.96
0.058202	17.691
0.059841	20.473
0.062711	23.231
0.06599	25.981
0.06435	28.722
0.067629	31.463
0.066399	34.26
0.066809	37.054
0.069678	39.842
0.070498	42.629
0.071728	45.41
0.072957	48.183
0.075007	50.944
0.078286	53.703
0.082384	56.436
0.091402	59.206
0.10165	61.018
0.11599	62.834
0.1246	63.74
0.15575	66.38
0.18485	69.033
0.21108	71.676
0.24101	74.299
0.29306	79.571
0.32421	82.188
0.37093	87.379
0.41397	92.7
0.47668	97.852
0.548	102.97
0.63735	108.22
0.7267	113.38
0.76441	115.96
0.81852	118.56
0.91238	123.7
0.9632	126.26
