# Supplementary material for: Sorting polymerization in a bichannel metal-organic framework
Source: Nat Commun. 2025 Aug 5;16:6984. doi: 10.1038/s41467-025-62322-8 (PMC12325995; doi:10.1038/s41467-025-62322-8)
Supplement: Supplementary file 3 — Source data [file 41467_2025_62322_MOESM3_ESM.zip › SOURCE_DATA/SF17/1-PSPNVFstep_H2Oisotherm313K.csv]

X	Y
0	0
0.006969	2.5042
0.033615	4.9076
0.058621	6.1447
0.10699	8.6953
0.12585	9.7176
0.16439	11.911
0.19677	13.973
0.22055	16.177
0.24104	18.3
0.26441	20.362
0.27712	22.606
0.2968	24.799
0.30622	26.943
0.32221	29.052
0.33287	31.132
0.34189	33.434
0.34927	35.696
0.36198	37.939
0.36854	40.16
0.37468	42.36
0.38124	44.538
0.38903	46.699
0.40256	48.831
0.41322	50.925
0.42716	53.239
0.44929	55.472
0.4907	57.591
0.56408	59.758
0.64975	61.895
0.74035	63.951
0.85062	66.594
1.0872	71.689
1.2192	74.287
1.4729	79.203
1.709	84.267
1.9907	89.088
2.1505	91.443
2.3276	93.803
