# Supplementary material for: Sorting polymerization in a bichannel metal-organic framework
Source: Nat Commun. 2025 Aug 5;16:6984. doi: 10.1038/s41467-025-62322-8 (PMC12325995; doi:10.1038/s41467-025-62322-8)
Supplement: Supplementary file 3 — Source data [file 41467_2025_62322_MOESM3_ESM.zip › SOURCE_DATA/SF17/1_H2Oisotherm298K.csv]

X	Y
0	0
0.015428	2.5776
0.028014	3.8188
0.05278	5.8567
0.083231	7.928
0.10475	9.9874
0.11977	12.09
0.12708	14.19
0.13073	16.265
0.13398	18.422
0.13479	20.554
0.13926	22.585
0.14129	24.747
0.14048	26.931
0.14454	29.082
0.14616	31.306
0.1486	33.474
0.15022	35.66
0.15266	37.833
0.15469	39.989
0.15712	42.141
0.15956	44.264
0.162	46.372
0.16484	48.459
0.16809	50.512
0.17133	52.607
0.17418	54.723
0.17783	56.821
0.1823	59.012
0.18676	61.174
0.19123	63.347
0.19569	65.471
0.20057	67.547
0.20625	69.585
0.21153	71.804
0.21721	73.983
0.2233	76.118
0.22899	78.218
0.23508	80.279
0.24035	82.294
0.24401	84.499
0.25375	86.652
0.25659	88.757
0.26553	90.827
0.27162	92.837
0.27446	95.045
0.2838	97.195
0.28623	99.314
0.29435	101.41
0.29638	103.45
0.30491	105.45
0.31384	111.06
0.32724	116.54
0.34064	121.95
0.35525	127.45
0.37149	132.85
0.38814	138.32
0.41859	143.64
0.45269	148.95
0.49695	154.2
0.56272	159.46
0.61794	162.09
0.70157	164.52
0.80998	167.16
0.92285	169.67
1.0357	172.02
1.1612	174.51
1.3037	177.07
1.4474	179.67
1.6033	182.28
1.7608	184.89
1.9245	187.47
2.0869	190.03
2.3564	194.65
2.4799	196.88
