# Supplementary material for: Sorting polymerization in a bichannel metal-organic framework
Source: Nat Commun. 2025 Aug 5;16:6984. doi: 10.1038/s41467-025-62322-8 (PMC12325995; doi:10.1038/s41467-025-62322-8)
Supplement: Supplementary file 3 — Source data [file 41467_2025_62322_MOESM3_ESM.zip › SOURCE_DATA/SF17/1-PSPNVFstep_H2Oisotherm298K.csv]

X	Y
0	0
0.00081976	2.0614
0.013116	5.0391
0.020084	6.0012
0.041398	8.9665
0.064351	11.816
0.081976	14.714
0.097551	17.694
0.10862	20.581
0.11518	23.45
0.12173	26.456
0.12788	29.423
0.13198	32.374
0.13526	35.3
0.13772	38.222
0.14018	41.128
0.14264	44.017
0.14633	46.053
0.15084	49.075
0.15821	52.053
0.16764	55.001
0.18609	57.88
0.22461	60.776
0.25904	62.678
0.29306	64.579
0.31438	65.529
0.37791	68.184
0.43488	70.84
0.54063	76.027
0.59802	78.636
0.70991	83.725
0.85132	88.874
0.93822	91.383
1.146	96.613
1.3547	101.69
1.5666	106.56
1.6682	109
1.7879	111.53
2.0244	116.44
2.142	118.88
2.2699	121.38
2.5286	NaN
