# Supplementary material for: Sorting polymerization in a bichannel metal-organic framework
Source: Nat Commun. 2025 Aug 5;16:6984. doi: 10.1038/s41467-025-62322-8 (PMC12325995; doi:10.1038/s41467-025-62322-8)
Supplement: Supplementary file 3 — Source data [file 41467_2025_62322_MOESM3_ESM.zip › SOURCE_DATA/SF17/1_H2Oisotherm313K.csv]

X	Y
0	0
0.043047	2.7957
0.1263	5.902
0.2063	8.1964
0.27493	10.926
0.30539	13.353
0.3261	15.668
0.34194	17.877
0.34843	20.518
0.36224	23.104
0.36996	25.65
0.37686	28.156
0.38295	30.638
0.38904	33.08
0.39514	35.468
0.40163	37.812
0.413	40.117
0.41869	42.874
0.42722	45.577
0.43696	48.193
0.44671	50.735
0.45686	53.235
0.46702	55.668
0.47798	58.021
0.49504	60.287
0.50641	62.96
0.52184	65.514
0.53686	67.995
0.55148	70.355
0.5657	72.631
0.58681	75.25
0.60509	77.752
0.62174	80.13
0.63717	82.404
0.6526	85.056
0.67616	87.574
0.69199	89.969
0.70702	92.265
0.73342	98.285
0.76753	104.02
0.80042	109.57
0.82844	115.36
0.86174	120.95
0.90398	126.74
0.94703	132.26
0.99495	137.9
1.0295	140.61
1.1054	146.11
1.196	151.53
1.2548	154.23
1.3466	156.89
1.4713	159.38
1.6597	162.17
1.892	164.79
2.1162	167.22
2.3473	169.46
