# Supplementary material for: Sorting polymerization in a bichannel metal-organic framework
Source: Nat Commun. 2025 Aug 5;16:6984. doi: 10.1038/s41467-025-62322-8 (PMC12325995; doi:10.1038/s41467-025-62322-8)
Supplement: Supplementary file 3 — Source data [file 41467_2025_62322_MOESM3_ESM.zip › SOURCE_DATA/SF17/1_H2Oisotherm283K.csv]

X	Y
0	0
0.015023	2.051
0.023549	4.1985
0.036542	6.6468
0.047505	9.7613
0.054001	11.904
0.055625	15.029
0.057249	17.284
0.057249	20.508
0.058468	23.666
0.058874	25.829
0.05928	28.119
0.058874	31.008
0.058874	33.055
0.05928	36.123
0.059686	38.264
0.060092	40.428
0.060498	43.304
0.060904	46.166
0.061716	49.032
0.062934	51.312
0.064152	53.562
0.06537	56.391
0.066994	59.408
0.068212	61.552
0.069836	63.686
0.071054	65.75
0.072678	68.04
0.073896	70.19
0.075927	73.041
0.077551	75.209
0.079987	77.7
0.082017	79.948
0.084453	83.169
0.086889	85.684
0.088513	87.887
0.090543	90.041
0.092168	92.318
0.093792	94.49
0.095822	97.397
0.097852	100.27
0.10029	103.29
0.10191	105.36
0.10435	107.68
0.10638	109.81
0.10841	112.22
0.11003	114.64
0.11166	117.49
0.11409	119.69
0.11572	121.86
0.11815	123.98
0.12343	129.34
0.13033	134.63
0.13886	139.97
0.14942	145.21
0.16322	150.43
0.17215	153.06
0.19367	158.29
0.20951	160.92
0.23387	163.51
0.27122	166.05
0.31345	168.67
0.35811	171.24
0.40399	173.73
0.45475	176.29
0.50672	178.88
0.56072	181.49
0.67522	186.5
0.80109	191.51
0.86849	194.13
0.97446	199.13
