# Supplementary material for: Sorting polymerization in a bichannel metal-organic framework
Source: Nat Commun. 2025 Aug 5;16:6984. doi: 10.1038/s41467-025-62322-8 (PMC12325995; doi:10.1038/s41467-025-62322-8)
Supplement: Supplementary file 3 — Source data [file 41467_2025_62322_MOESM3_ESM.zip › SOURCE_DATA/SF21/1-PS_Rietveldplots_Calculated(MEM).csv]

X	Y
2	NaN
2.019	NaN
2.038	NaN
2.057	NaN
2.076	NaN
2.095	NaN
2.114	NaN
2.133	NaN
2.152	NaN
2.171	NaN
2.19	NaN
2.209	NaN
2.228	NaN
2.247	NaN
2.266	NaN
2.285	NaN
2.304	NaN
2.323	NaN
2.342	NaN
2.361	NaN
2.38	NaN
2.399	NaN
2.418	NaN
2.437	NaN
2.456	NaN
2.475	NaN
2.494	NaN
2.513	NaN
2.532	NaN
2.551	NaN
2.57	NaN
2.589	NaN
2.608	NaN
2.627	NaN
2.646	NaN
2.665	NaN
2.684	NaN
2.703	NaN
2.722	NaN
2.741	NaN
2.76	NaN
2.779	NaN
2.798	NaN
2.817	NaN
2.836	NaN
2.855	NaN
2.874	NaN
2.893	NaN
2.912	NaN
2.931	NaN
2.95	NaN
2.969	NaN
2.988	NaN
3.007	543.799512597174
3.026	539.910439581838
3.045	536.022471821885
3.064	532.135233914617
3.083	528.249261408325
3.102	524.362212075434
3.121	520.475215124315
3.14	516.589063265779
3.159	512.704900168506
3.178	508.823439970651
3.197	504.946007439197
3.216	501.070686384979
3.235	497.198441886816
3.254	493.329214578699
3.273	489.462950332799
3.292	485.599640418821
3.311	481.739286582822
3.33	477.882935968398
3.349	474.028735244509
3.368	471.485705363864
3.387	469.548952836065
3.406	467.615615599777
3.425	465.686810640958
3.444	463.760682882509
3.463	461.838422644867
3.482	459.921171358814
3.501	458.007126329026
3.52	456.098488352292
3.539	454.193599656187
3.558	452.293544051547
3.577	450.399571224816
3.596	448.509937846675
3.615	446.625890111451
3.634	444.748744055833
3.653	442.876803494096
3.672	441.011389701107
3.691	439.153841412322
3.71	437.302549744969
3.729	435.45914153425
3.748	433.624855990255
3.767	431.798143596219
3.786	429.980514201388
3.805	428.173519560422
3.824	426.375721904337
3.843	424.588786481634
3.862	422.814364572339
3.881	421.051208727905
3.9	419.301120389439
3.919	417.565388148523
3.938	415.845602173117
3.957	414.14080136836
3.976	412.453150355641
3.995	410.784904551421
4.014	409.135417151467
4.033	407.507233418043
4.052	405.902006869074
4.071	404.322611025926
4.09	402.769104492225
4.109	401.405668587568
4.128	400.923178579382
4.147	400.475534671756
4.166	400.067059615073
4.185	399.699489975709
4.204	399.379075661405
4.223	399.108698653278
4.242	398.896068564438
4.261	398.745453746892
4.28	398.665798769342
4.299	398.669505397415
4.318	398.763321386978
4.337	398.962673932162
4.356	399.281679158047
4.375	399.741538967898
4.394	400.36883312687
4.413	401.195068508229
4.432	402.266088654845
4.451	403.637583357896
4.47	405.38671571336
4.489	407.629900224771
4.508	410.478491045981
4.527	414.073399889064
4.546	418.547262146177
4.565	423.986515708455
4.584	430.41325771562
4.603	437.786062154212
4.622	446.037483509274
4.641	455.100652465339
4.66	464.921204711348
4.679	475.487271792067
4.698	486.766207149503
4.717	498.759380677635
4.736	511.483873580358
4.755	524.967383100625
4.774	539.245432047525
4.793	554.36351000578
4.812	570.377268623812
4.831	587.348264451222
4.85	605.352228815563
4.869	624.501433314071
4.888	644.868291762097
4.907	666.560805880102
4.926	689.70289822556
4.945	714.441888547277
4.964	740.939906396425
4.983	769.387049968654
5.002	800.005941793481
5.021	833.053379522459
5.04	868.823320165408
5.059	907.768469199857
5.078	950.236768560027
5.097	996.732051554154
5.116	1047.86556582195
5.135	1104.37292604329
5.154	1167.14474930668
5.173	1237.23068698096
5.192	1315.81190038137
5.211	1404.06785239958
5.23	1502.89095381857
5.249	1612.57047898834
5.268	1730.75754993308
5.287	1851.67702869296
5.306	1963.0975969819
5.325	2043.14794447118
5.344	2060.24233903834
5.363	1984.50842461197
5.382	1812.3567799573
5.401	1579.65058503427
5.42	1339.00086904646
5.439	1128.12857115292
5.458	958.129468101227
5.477	826.649999255751
5.496	726.800040979588
5.515	651.260637531947
5.534	593.747198556201
5.553	549.344218600744
5.572	514.425085372935
5.591	486.406250559968
5.61	463.486606611192
5.629	444.499733696103
5.648	428.451268643472
5.667	415.220611154374
5.686	403.511818737604
5.705	393.166698442781
5.724	384.066889672905
5.743	375.997879580393
5.762	368.792121084669
5.781	362.313631106528
5.8	356.452792058499
5.819	351.131502719053
5.838	346.259893428628
5.857	341.777131489749
5.876	337.632546268641
5.895	333.783272015503
5.914	330.19325261085
5.933	326.831565348817
5.952	323.671757434723
5.971	320.691339627937
5.99	317.870651303503
6.009	315.196457333782
6.028	312.650481226807
6.047	310.218273581517
6.066	307.88936278992
6.085	305.654040763671
6.104	303.503681971037
6.123	301.430254540366
6.142	299.426913920163
6.161	297.487583824915
6.18	295.605257811474
6.199	293.778688209997
6.218	292.000938419698
6.237	290.268149650065
6.256	288.577231376571
6.275	286.925189107935
6.294	285.309136608542
6.313	283.726473996457
6.332	282.174793456243
6.351	280.651877492902
6.37	279.155760043936
6.389	277.685210137713
6.408	276.237837419385
6.427	274.812122817576
6.446	273.406659008687
6.465	272.020194068374
6.484	270.650531946187
6.503	269.298618022455
6.522	267.96243259869
6.541	266.641079946597
6.56	265.333709735417
6.579	264.03985751344
6.598	262.758437231935
6.617	261.487753959398
6.636	260.229217527868
6.655	258.981229039088
6.674	257.743259437167
6.693	256.514800618918
6.712	255.295372418101
6.731	254.083583717488
6.75	252.881001494434
6.769	251.941634181801
6.788	251.578410483425
6.807	250.608246181181
6.826	249.446904618785
6.845	248.293297606164
6.864	247.146154504165
6.883	246.005251817228
6.902	244.870341604968
6.921	243.740209102121
6.94	242.616681448841
6.959	241.498676580351
6.978	240.384909889027
6.997	239.277215499257
7.016	238.174424043313
7.035	237.076423773417
7.054	235.982071512725
7.073	234.893260751635
7.092	233.808884980544
7.111	232.728038486642
7.13	231.653915574323
7.149	230.5858951384
7.168	229.517538204919
7.187	228.454207683618
7.206	227.394861669081
7.225	226.338440795299
7.244	225.286927601683
7.263	224.239262722223
7.282	223.391442664803
7.301	222.88445346095
7.32	222.381253205245
7.339	221.882993804828
7.358	221.387554781623
7.377	220.895960580458
7.396	220.408242630394
7.415	219.925430614436
7.434	219.445578660415
7.453	218.969768833107
7.472	218.498072720932
7.491	218.03058286502
7.51	217.568465140982
7.529	217.109983203735
7.548	216.656226102291
7.567	216.207443523094
7.586	215.763906105299
7.605	215.325984013425
7.624	214.894064872581
7.643	214.469569483001
7.662	214.050964042452
7.681	213.639719986879
7.7	213.236217957155
7.719	212.841083042423
7.738	212.454364132337
7.757	212.076323135753
7.776	211.707225453649
7.795	211.347392360891
7.814	210.997214974707
7.833	210.657157746805
7.852	210.328814337265
7.871	210.010928567244
7.89	208.134115875394
7.909	207.168779185369
7.928	206.846743032974
7.947	206.617998815888
7.966	206.406097084445
7.985	206.212464368895
8.004	206.038212908856
8.023	205.883833346921
8.042	205.748873453796
8.061	205.631262403441
8.08	205.526917909786
8.099	205.427799862721
8.118	205.325030314334
8.137	205.203291580373
8.156	205.046086894887
8.175	204.83890476107
8.194	204.576156043888
8.213	204.267066919386
8.232	203.934419966114
8.251	203.606368640274
8.27	203.307078399189
8.289	203.054109358773
8.308	202.853548772731
8.327	202.710593675194
8.346	202.624863917124
8.365	202.595895046814
8.384	202.623093404184
8.403	202.70621104885
8.422	202.844949896551
8.441	203.042909337382
8.46	203.302179895869
8.479	203.628464200887
8.498	204.026232163616
8.517	204.501502941457
8.536	205.064867144962
8.555	205.726272564404
8.574	206.498901945648
8.593	207.398307928537
8.612	208.446605113384
8.631	209.66891454365
8.65	211.096189100044
8.669	212.780453374489
8.688	214.767239840801
8.707	217.122776518937
8.726	219.926469428378
8.745	223.27830740329
8.764	227.292460498941
8.783	232.100489518785
8.802	237.851238029347
8.821	244.697529087032
8.84	252.795871457618
8.859	262.329526753176
8.878	273.387783687439
8.897	286.079256626307
8.916	300.504963054024
8.935	316.780204742666
8.954	335.043718798406
8.973	355.474611212764
8.992	378.302341098836
9.011	403.80787478707
9.03	432.316931626266
9.049	464.282883817959
9.068	499.946592240878
9.087	539.549108315474
9.106	583.1385280008
9.125	630.466831576004
9.144	680.843008202165
9.163	732.982228291583
9.182	784.83504706055
9.201	833.398862023066
9.22	874.60019673888
9.239	902.821026863529
9.258	912.75992025882
9.277	900.143873569952
9.296	863.963759934008
9.315	807.622378572389
9.334	738.010996028283
9.353	663.095784498741
9.372	589.58121390768
9.391	521.91983011619
9.41	462.402065757165
9.429	412.025571339197
9.448	370.272910229253
9.467	336.342314316214
9.486	309.183411600704
9.505	287.660712925997
9.524	270.688383833318
9.543	257.291512249311
9.562	246.652283780139
9.581	238.109892883765
9.6	231.15955863373
9.619	225.446848502462
9.638	220.663343364826
9.657	216.61424337997
9.676	213.162470197826
9.695	210.235079398087
9.714	207.958968234457
9.733	206.050153307297
9.752	204.46790855153
9.771	203.178931874639
9.79	202.156241917885
9.809	201.388586093042
9.828	200.85308628015
9.847	200.538021676612
9.866	200.437919149673
9.885	200.54725166004
9.904	200.867041414644
9.923	201.398156696674
9.942	202.145027749789
9.961	203.117773748597
9.98	204.32625043408
9.999	205.795750234033
10.018	207.538241620894
10.037	209.582299613481
10.056	211.95979775746
10.075	214.715479578498
10.094	217.901891961473
10.113	221.590650280907
10.132	225.868401955021
10.151	230.849488423415
10.17	236.673794444895
10.189	243.554663007479
10.208	251.689459134065
10.227	261.348582276246
10.246	272.855686686795
10.265	286.58625287281
10.284	302.975146334613
10.303	322.502820649686
10.322	345.688418842599
10.341	373.079771688195
10.36	405.213119350763
10.379	442.794171264895
10.398	486.222028895132
10.417	536.031430794977
10.436	592.773734778562
10.455	656.999822477734
10.474	729.226654343242
10.493	809.848585780575
10.512	899.03144476452
10.531	996.543005440763
10.55	1101.58985857471
10.569	1212.65078988223
10.588	1326.79530911629
10.607	1440.00743281499
10.626	1546.79440840314
10.645	1640.02271161159
10.664	1711.10889073191
10.683	1750.76526080337
10.702	1750.75191520454
10.721	1706.50425871842
10.74	1619.53856902837
10.759	1497.42418674367
10.778	1354.18633122353
10.797	1203.05716180437
10.816	1054.93400765428
10.835	917.23308000341
10.854	794.157841420764
10.873	687.423969533752
10.892	597.09606852742
10.911	522.149550948293
10.93	460.980486948463
10.949	411.944088898131
10.968	372.691558156528
10.987	341.374691213942
11.006	316.342240022072
11.025	296.201984393424
11.044	279.812682669067
11.063	266.274219199223
11.082	254.888144933393
11.101	245.122099179962
11.12	236.570158129829
11.139	228.973433606908
11.158	222.134219344403
11.177	215.766907716352
11.196	209.841475999685
11.215	204.342816037239
11.234	199.254375189171
11.253	194.563843739146
11.272	190.256026227044
11.291	186.310992151137
11.31	182.703052236385
11.329	179.410498222398
11.348	176.397440627681
11.367	173.634383768458
11.386	171.09371770473
11.405	168.777337672954
11.424	166.636681024472
11.443	164.625437526808
11.462	162.752539034408
11.481	161.000620227591
11.5	159.358550742261
11.519	157.816128847199
11.538	156.359870220163
11.557	154.983358856506
11.576	153.676283515128
11.595	152.436279048391
11.614	151.25582790968
11.633	150.131395091793
11.652	149.056737671224
11.671	148.029734948605
11.69	147.045348781179
11.709	146.10180293505
11.728	145.196587831516
11.747	144.324735170184
11.766	143.486044916645
11.785	142.676395609148
11.804	141.894714675593
11.823	141.1401931988
11.842	140.40914797784
11.861	139.701075655866
11.88	139.015539226277
11.899	138.349807090328
11.918	137.849044139952
11.937	137.404194009421
11.956	136.976203825125
11.975	136.565190081183
11.994	136.168251811121
12.013	135.786636463487
12.032	135.41757053412
12.051	135.061381790284
12.07	134.718446888895
12.089	134.386622653112
12.108	134.065767160312
12.127	133.769333303676
12.146	133.474724570591
12.165	133.184199869636
12.184	132.902814041774
12.203	132.631081682589
12.222	132.366548816726
12.241	132.109747500359
12.26	131.860143439416
12.279	131.617371707555
12.298	131.380665784852
12.317	131.150412804577
12.336	130.923982439412
12.355	130.70179674381
12.374	130.483406980593
12.393	130.268512827604
12.412	130.057096824253
12.431	129.849349290977
12.45	129.64551991422
12.469	129.446053939041
12.488	129.25104390657
12.507	129.060589342175
12.526	128.874691991912
12.545	128.693299474012
12.564	128.516293056457
12.583	128.343496387284
12.602	128.174771527828
12.621	128.009931649768
12.64	127.848810877496
12.659	127.690339368649
12.678	127.536265690723
12.697	127.385441428698
12.716	127.237756580854
12.735	127.093113367884
12.754	126.950417502599
12.773	126.811607872931
12.792	126.675616382578
12.811	126.542418586714
12.83	126.410972579919
12.849	126.283367411208
12.868	126.158528000039
12.887	126.035525934835
12.906	125.916404867072
12.925	125.60139168787
12.944	125.291521144424
12.963	124.990617868446
12.982	124.890626623689
13.001	124.79357448816
13.02	124.701953850512
13.039	124.614566151853
13.058	124.534045211618
13.077	124.45934787017
13.096	124.393616050131
13.115	124.336176756383
13.134	124.290563028775
13.153	124.256470290651
13.172	124.23769174466
13.191	124.234034561923
13.21	124.248215118492
13.229	124.314890448711
13.248	124.369404969451
13.267	124.507787944778
13.286	124.604312154542
13.305	124.718215381919
13.324	124.847567739814
13.343	124.988972651528
13.362	125.134228115296
13.381	125.276232417104
13.4	125.404704761235
13.419	125.506191762672
13.438	125.56832384723
13.457	125.574355546189
13.476	125.561473933465
13.495	125.428102023534
13.514	125.223008991859
13.533	124.956053087866
13.552	124.643528534657
13.571	124.304505789228
13.59	123.897182279053
13.609	123.496942530463
13.628	123.114219246313
13.647	122.755430939689
13.666	122.422912583385
13.685	122.119788639434
13.704	121.844626085189
13.723	121.596033311585
13.742	121.371007588883
13.761	121.169362851149
13.78	120.987913032445
13.799	120.824182712869
13.818	120.678053922788
13.837	120.547419660761
13.856	120.431213576544
13.875	120.330332160814
13.894	120.249344087737
13.913	120.187457408882
13.932	120.12916635746
13.951	120.086584107517
13.97	120.057298589116
13.989	120.042726618533
14.008	120.0388881648
14.027	120.045343983417
14.046	120.05673640282
14.065	120.07064963966
14.084	120.079543448556
14.103	120.077657088846
14.122	120.058248534681
14.141	120.011029243727
14.16	119.929185601712
14.179	119.806647815523
14.198	119.640555078046
14.217	119.434781402485
14.236	119.196586902391
14.255	118.937002687035
14.274	118.664782734137
14.293	118.390656084751
14.312	118.1223019066
14.331	117.865094569456
14.35	117.622365553997
14.369	117.39625902074
14.388	117.187750524861
14.407	116.994379106768
14.426	116.81618443398
14.445	116.651785373787
14.464	116.499699522049
14.483	116.358376378326
14.502	116.226345760893
14.521	116.102233521275
14.54	115.983892498672
14.559	115.87248109262
14.578	115.766021510048
14.597	115.663920090877
14.616	115.565719367635
14.635	115.471098065456
14.654	115.379822212426
14.673	115.052170614548
14.692	114.415268767424
14.711	114.30201352301
14.73	113.883040798658
14.749	113.817420283162
14.768	113.755862355248
14.787	113.697468286341
14.806	113.641356808458
14.825	113.589637923319
14.844	113.540470522298
14.863	113.496036195536
14.882	113.455485104113
14.901	113.418035505409
14.92	113.385930101635
14.939	113.357525088837
14.958	113.335002057156
14.977	113.316629899688
14.996	113.30476132036
15.015	113.297745530986
15.034	113.296984125146
15.053	113.303889172778
15.072	113.316956554654
15.091	113.337711834548
15.11	113.367701528947
15.129	113.40586501762
15.148	113.453638815331
15.167	113.512806902597
15.186	113.582198657469
15.205	113.663776158485
15.224	113.755257306461
15.243	114.119910945243
15.262	114.498486404709
15.281	114.896201671698
15.3	115.311432148905
15.319	115.748494856697
15.338	116.207861722858
15.357	116.690683892143
15.376	117.201531563481
15.395	117.74125430525
15.414	118.314284869552
15.433	118.92557284197
15.452	119.578042109038
15.471	120.279554191003
15.49	121.03545825043
15.509	121.857991923394
15.528	122.757614103637
15.547	123.750213436719
15.566	124.852767838509
15.585	126.090287367073
15.604	127.492896779286
15.623	129.09950650935
15.642	130.954704904971
15.661	133.117681130214
15.68	135.656653712359
15.699	138.670798805729
15.718	142.249060658584
15.737	146.497826649146
15.756	151.540700297917
15.775	157.507501095636
15.794	164.52773424241
15.813	172.724566743979
15.832	182.202447853013
15.851	193.031167549939
15.87	205.235118279755
15.889	218.805552286595
15.908	233.58111625319
15.927	249.326720788375
15.946	265.721592636819
15.965	282.32538519753
15.984	298.575915090237
16.003	313.796532049358
16.022	327.201993650345
16.041	337.950080340112
16.06	345.20954103801
16.079	348.155235870086
16.098	346.504557210375
16.117	340.286013456907
16.136	329.965675406892
16.155	316.358508156331
16.174	300.47732122799
16.193	283.360540355719
16.212	265.932065735207
16.231	248.931327947731
16.25	232.891144881841
16.269	218.202468652622
16.288	205.017965171164
16.307	193.402784647151
16.326	183.340571253572
16.345	174.749757079297
16.364	167.512487884447
16.383	161.485818560532
16.402	156.515283230869
16.421	152.451616053188
16.44	149.153211638126
16.459	146.509112679079
16.478	144.386329825742
16.497	142.695085467845
16.516	141.360106999528
16.535	140.320753789811
16.554	139.529061596454
16.573	138.947734598042
16.592	138.548137426073
16.611	138.308601487675
16.63	138.212416997692
16.649	138.250783818486
16.668	138.409733477618
16.687	138.68172299997
16.706	139.060012597589
16.725	139.538578366737
16.744	140.110221797767
16.763	140.770342787452
16.782	141.510328518313
16.801	142.321413773892
16.82	143.191807909231
16.839	144.11148057744
16.858	145.062128333285
16.877	146.025504859641
16.896	146.98005904143
16.915	147.904673056765
16.934	148.772762394152
16.953	149.56093935493
16.972	150.242933718235
16.991	150.798273704031
17.01	151.206643152829
17.029	151.453035449435
17.048	151.534088667785
17.067	151.453863157564
17.086	151.219508268221
17.105	150.846341684006
17.124	150.353906552083
17.143	149.759933339775
17.162	149.085187435582
17.181	148.348111969465
17.2	147.56121669217
17.219	146.736379551611
17.238	145.884268968613
17.257	145.013981910852
17.276	144.135802666163
17.295	143.262377448441
17.314	142.40541282127
17.333	141.579650269412
17.352	140.797748721014
17.371	140.096151920674
17.39	139.432891592945
17.409	138.840739520231
17.428	138.321048898299
17.447	137.87396164977
17.466	137.501062212591
17.485	137.19992754863
17.504	136.96820920846
17.523	136.803078576411
17.542	136.701347348649
17.561	136.658575788834
17.58	136.673334636985
17.599	136.742521637997
17.618	136.860247826517
17.637	137.025237595759
17.656	137.233355023658
17.675	137.48050783963
17.694	137.765656154859
17.713	138.083801985947
17.732	138.433922904671
17.751	138.811034896105
17.77	139.214192358624
17.789	139.621167320874
17.808	140.006806400201
17.827	140.411059723275
17.846	140.830460600489
17.865	141.266256480391
17.884	141.71757831741
17.903	142.184290410778
17.922	142.670063739011
17.941	143.175267704247
17.96	143.70483044752
17.979	144.261103147996
17.998	144.848525542013
18.017	145.472061183625
18.036	146.138073695707
18.055	146.854604442588
18.074	147.635507640489
18.093	148.488819907399
18.112	149.437501919893
18.131	150.508639800252
18.15	151.733722961151
18.169	153.162117238413
18.188	154.841524965419
18.207	156.832377246065
18.226	159.204359297233
18.245	162.034664389746
18.264	165.405444602139
18.283	169.40133141681
18.302	174.105873759538
18.321	179.595356950437
18.34	185.932516891352
18.359	193.184960988892
18.378	201.336660420932
18.397	210.358036947081
18.416	220.166759136558
18.435	230.625107343782
18.454	241.52807202877
18.473	252.602412410003
18.492	263.499016693692
18.511	273.8038513888
18.53	283.042437661391
18.549	290.65521121977
18.568	296.191174502713
18.587	299.257472190759
18.606	299.623895890185
18.625	297.268575448947
18.644	292.398428357738
18.663	285.409294172236
18.682	276.824947719844
18.701	267.209024831425
18.72	257.095021136981
18.739	246.949208992892
18.758	237.125068562169
18.777	227.86321152892
18.796	219.309787782393
18.815	211.536009578759
18.834	204.559202570185
18.853	198.354171124507
18.872	192.869843014367
18.891	188.037702882446
18.91	183.78619722867
18.929	180.05527908214
18.948	176.763320182034
18.967	173.852491052451
18.986	171.27449569993
19.005	168.990746219356
19.024	166.971734212699
19.043	165.195494257048
19.062	163.646207057364
19.081	162.318163000538
19.1	161.193372931965
19.119	160.277468654478
19.138	159.556180119261
19.157	159.020165910369
19.176	158.655906784377
19.195	158.447697702468
19.214	158.371014502833
19.233	158.39889006575
19.252	158.494246064803
19.271	158.617473912712
19.29	158.720006214481
19.309	158.750553247751
19.328	158.65812059544
19.347	158.401720283614
19.366	157.948935963534
19.385	157.287375362249
19.404	156.425214782476
19.423	155.386121292321
19.442	154.210520905248
19.461	152.780469912787
19.48	151.158408739463
19.499	149.539477758187
19.518	147.958127697789
19.537	146.442905640143
19.556	145.010005520601
19.575	143.672389589748
19.594	142.437142863392
19.613	141.304088227186
19.632	140.272346921586
19.651	139.338876819881
19.67	138.49567322498
19.689	137.738768598872
19.708	137.058044529333
19.727	136.445566924018
19.746	135.894942968887
19.765	135.397137792007
19.784	134.946818437188
19.803	134.53832592703
19.822	134.166759073768
19.841	133.827885430251
19.86	133.518062717291
19.879	133.23379232438
19.898	132.973493084397
19.917	132.733624481416
19.936	132.511719333993
19.955	132.305279031619
19.974	132.110703692363
19.993	131.927173430851
20.012	131.750609944968
20.031	131.576660801328
20.05	131.403778007933
20.069	131.230596638439
20.088	131.045233506757
20.107	130.849655437765
20.126	130.638574602262
20.145	130.411237465119
20.164	130.163452722221
20.183	129.89483225662
20.202	129.605658438045
20.221	129.293878884723
20.24	128.960905666591
20.259	128.607984977977
20.278	128.234595730899
20.297	127.842700003898
20.316	127.43464973852
20.335	127.009786670502
20.354	126.570114783799
20.373	126.124461390613
20.392	125.660212468491
20.411	125.188153424216
20.43	124.711393988965
20.449	124.233134688986
20.468	123.756363031322
20.487	123.282712073027
20.506	122.816413277575
20.525	122.358776681094
20.544	121.910659598581
20.563	121.472470607855
20.582	121.044438934491
20.601	120.628912044239
20.62	120.225027875766
20.639	119.832016908867
20.658	119.451233101692
20.677	119.080348195138
20.696	118.720901229615
20.715	118.37035965711
20.734	118.030201405967
20.753	117.697885197879
20.772	117.374911659955
20.791	117.058783165366
20.81	116.750047484815
20.829	116.449465408212
20.848	116.15447994272
20.867	115.865801242534
20.886	115.741118509142
20.905	115.630265866936
20.924	115.525077440303
20.943	115.425483386883
20.962	115.331473230321
20.981	115.243181417164
21	115.16260718503
21.019	115.086759534757
21.038	115.017791357162
21.057	114.956493616995
21.076	114.903852837622
21.095	114.76769805365
21.114	114.737005236599
21.133	114.673093646026
21.152	114.669737621379
21.171	114.68434456045
21.19	114.717997511693
21.209	114.772324293986
21.228	114.850639689797
21.247	114.953417372968
21.266	115.08041513313
21.285	115.233814560423
21.304	115.411105805605
21.323	115.611715177627
21.342	115.830506754427
21.361	116.063441409573
21.38	116.304803799939
21.399	116.543736167939
21.418	116.770536917624
21.437	116.974051731914
21.456	117.140919004537
21.475	117.259867432455
21.494	117.321195911558
21.513	117.318608152895
21.532	117.250015869835
21.551	117.119247678047
21.57	116.931403053649
21.589	116.69570293451
21.608	116.427412131272
21.627	116.136998759807
21.646	115.834614407461
21.665	115.528421900315
21.684	115.224527206887
21.703	114.9267629268
21.722	114.635859404579
21.741	114.356102231526
21.76	114.095094240606
21.779	113.829896199793
21.798	113.572423978459
21.817	113.320608988464
21.836	113.072546771216
21.855	112.829593030924
21.874	112.558319983121
21.893	112.291654293325
21.912	112.027721677788
21.931	111.768803252019
21.95	111.513326800486
21.969	111.262824871201
21.988	111.018623977207
22.007	110.779092536964
22.026	110.546539602925
22.045	110.31920613124
22.064	110.09823879087
22.083	109.883705678117
22.102	109.675653936577
22.121	109.474034676595
22.14	109.279729166156
22.159	109.090803755504
22.178	108.907902248591
22.197	108.730834324981
22.216	108.559346806111
22.235	108.39220222795
22.254	108.23113518952
22.273	108.074845368665
22.292	107.923032443226
22.311	107.775369900161
22.33	107.630548687018
22.349	107.490329593705
22.368	107.353340709643
22.387	107.21829218903
22.406	107.08700942596
22.425	106.958354481768
22.444	106.830159242946
22.463	106.705658665084
22.482	106.584654951671
22.501	106.465022386455
22.52	106.349654951671
22.539	106.236273277872
22.558	106.125922762592
22.577	106.019709915433
22.596	105.915762198708
22.615	105.815166915368
22.634	105.71806025802
22.653	105.624548736266
22.672	105.534794733599
22.691	105.448937934742
22.71	105.36715643772
22.729	105.28978548587
22.748	105.216933334855
22.767	105.148861893533
22.786	105.087481350509
22.805	105.029863564748
22.824	104.977979836925
22.843	104.931257951506
22.862	104.892097756016
22.881	104.860040528761
22.9	104.834620563814
22.919	104.818679461637
22.938	104.810678181821
22.957	104.813378006116
22.976	104.825620534984
22.995	104.850310227017
23.014	104.886463288584
23.033	104.93714306965
23.052	105.001584033967
23.071	105.086761195622
23.09	105.185628714487
23.109	105.302798916206
23.128	105.440198958136
23.147	105.59909822521
23.166	105.780671815172
23.185	105.985817202376
23.204	106.215093125721
23.223	106.468670698992
23.242	106.746305151766
23.261	107.046095195412
23.28	107.366181429514
23.299	107.703813336425
23.318	108.053901628634
23.337	108.410673834906
23.356	108.766918731344
23.375	109.114226822904
23.394	109.44320605793
23.413	109.744054535521
23.432	110.006957657729
23.451	110.222907505889
23.47	110.384667936644
23.489	110.485516622631
23.508	110.525087840718
23.527	110.447253026848
23.546	110.311034761723
23.565	110.120751998654
23.584	109.881179259887
23.603	109.597575675296
23.622	109.275257197913
23.641	108.918491518226
23.66	108.531702827722
23.679	108.117647204381
23.698	107.680466774916
23.717	107.22301237913
23.736	106.748401207069
23.755	106.259725529321
23.774	105.760232541092
23.793	105.253435313203
23.812	104.743287872622
23.831	104.233438533505
23.85	103.727829897198
23.869	103.230849013317
23.888	102.745632126079
23.907	102.275819446459
23.926	101.824156576082
23.945	101.393229428408
23.964	100.985293114945
23.983	100.601785439086
24.002	100.231639878541
24.021	99.8513916203042
24.04	99.5468699432821
24.059	99.2691061466439
24.078	98.9863905265257
24.097	98.7574325725925
24.116	98.5495473307602
24.135	98.359704117143
24.154	98.1839493794067
24.173	98.0177193938153
24.192	97.8555961391213
24.211	97.69155698301
24.23	97.5194929394821
24.249	97.3327440646678
24.268	97.126481233855
24.287	96.8968678806659
24.306	96.6421938164944
24.325	96.3607569559194
24.344	96.0579505532043
24.363	95.7354690824236
24.382	95.3979959485968
24.401	95.0515179135896
24.42	94.7008179077875
24.439	94.3507948982648
24.458	94.0057097437496
24.477	93.6687978916707
24.496	93.3422868387487
24.515	93.0277048612902
24.534	92.7255246666656
24.553	92.4355337103037
24.572	92.1567000713033
24.591	91.8872300723809
24.61	91.6249468525289
24.629	91.3671662443458
24.648	91.1110513765011
24.667	90.854063479129
24.686	90.5941015685523
24.705	90.3299246714169
24.724	90.0610753202504
24.743	89.787811457159
24.762	89.5111859557529
24.781	89.232856300709
24.8	88.9545964880274
24.819	88.6783708341449
24.838	88.4057538096951
24.857	88.1382575018198
24.876	87.877230817377
24.895	87.6205229337686
24.914	87.3719783508761
24.933	87.134712834845
24.952	86.9056969732149
24.971	86.6841490061629
24.99	86.4741110604014
25.009	86.2737165988006
25.028	86.0826473639787
25.047	85.9009085941127
25.066	85.7286264800886
25.085	85.5658307049102
25.104	85.4124090461642
25.123	85.2684842026183
25.142	85.1340579203315
25.161	85.008970833296
25.18	84.8639286543228
25.199	84.7281715427702
25.218	84.6012110767365
25.237	84.4825828045133
25.256	84.371470841888
25.275	84.267007872144
25.294	84.1678751460611
25.313	84.0725575590134
25.332	83.9790593655009
25.351	83.8848622737325
25.37	83.7871778273975
25.389	83.6827627980394
25.408	83.5681660236978
25.427	83.4400769764044
25.446	83.2956343400019
25.465	83.132601412841
25.484	82.9495494439808
25.503	82.7463846208662
25.522	82.5240690220364
25.541	82.2843285506292
25.56	82.0301608678845
25.579	81.7642941148375
25.598	81.4905246985076
25.617	81.2119217160796
25.636	80.9314155292817
25.655	80.6514017311372
25.674	80.3737289235517
25.693	80.0998358591864
25.712	79.830900331112
25.731	79.5672793321671
25.75	79.3091876276156
25.769	79.0566990265715
25.788	78.8092565361963
25.807	78.5661420515846
25.826	78.3132670968554
25.845	78.0766823984755
25.864	77.8421964630797
25.883	77.6070063912508
25.902	77.3699864495323
25.921	77.1380038881874
25.94	76.9060749800394
25.959	76.6743084553835
25.978	76.4427771740662
25.997	76.2120617769614
26.016	75.9824105266124
26.035	75.7544948589641
26.054	75.529222724725
26.073	75.3073636613045
26.092	75.089723076561
26.111	74.8769744746556
26.13	74.6702602528443
26.149	74.4705232830167
26.168	74.2783445282043
26.187	74.0945154277928
26.206	73.9201267940579
26.225	73.7559473676174
26.244	73.6028030344044
26.263	73.4614668239465
26.282	73.3328466869522
26.301	73.2178580330002
26.32	73.1173372243779
26.339	73.0324326933095
26.358	72.9637442873187
26.377	72.9117437645076
26.396	72.8773539933253
26.415	72.8612489525667
26.434	72.863897857484
26.453	72.8859786536242
26.472	72.9278645229913
26.491	72.9900413446364
26.51	73.0727775370202
26.529	73.177336450107
26.548	73.3035944358616
26.567	73.4529021472011
26.586	73.6271540582
26.605	73.8291630699963
26.624	74.0625268610342
26.643	74.332406459723
26.662	74.6440216333693
26.681	75.0031540581382
26.7	75.4149663560212
26.719	75.8855422714
26.738	76.4155168951364
26.757	77.0045379979354
26.776	77.648662503817
26.795	78.340363626829
26.814	79.0671186314288
26.833	79.9346399393896
26.852	80.79633417365
26.871	81.6236502511767
26.89	82.3824801797559
26.909	83.0352457510396
26.928	83.5460567211528
26.947	83.8807300173419
26.966	84.0144017586641
26.985	83.9306669235062
27.004	83.6254667213568
27.023	83.1076362110341
27.042	82.3975995199382
27.061	81.5239793195237
27.08	80.5210983672684
27.099	79.4238621297406
27.118	78.2712002649964
27.137	77.0950364453718
27.156	75.9228968172354
27.175	74.7774893532307
27.194	73.6763828995693
27.213	72.6314763740768
27.232	71.6516676936977
27.251	70.7459774741438
27.27	69.9151862038127
27.289	69.1600861188815
27.308	68.4801503841496
27.327	67.8708776593729
27.346	67.3279193082372
27.365	66.8467055720377
27.384	66.4198374492909
27.403	66.0451799844065
27.422	65.71519496581
27.441	65.4235673725336
27.46	65.1664815909081
27.479	64.9388378570678
27.498	64.7350430692258
27.517	64.5510800201303
27.536	64.3832645251754
27.555	64.228289073877
27.574	64.0834442572157
27.593	63.9462711494081
27.612	63.8147320995371
27.631	63.687322953965
27.65	63.5624468654478
27.669	63.439038737962
27.688	63.3162626838542
27.707	63.1935198048683
27.726	63.0703102534809
27.745	62.9465506934912
27.764	62.8221323946039
27.783	62.6971688506576
27.802	62.5721341929239
27.821	62.4471374738555
27.84	62.3225575882674
27.859	62.1989135903328
27.878	62.0765477076265
27.897	61.9556323253609
27.916	61.8364455415598
27.935	61.7189537064673
27.954	61.6032149146659
27.973	61.4889982117266
27.992	61.3761783560313
28.011	61.2644458204935
28.03	61.1537329834437
28.049	61.0440049237009
28.068	60.935283865399
28.087	60.8280801324159
28.106	60.7229065914799
28.125	60.6206873824649
28.144	60.5223282353866
28.163	60.4290344056269
28.182	60.3418670224572
28.201	60.2516370517051
28.22	60.1803797586445
28.239	60.1187776975242
28.258	60.0675891326077
28.277	60.0222581211869
28.296	59.9936591190562
28.315	59.9771258596294
28.334	59.9725788209812
28.353	59.9798643499147
28.372	59.9986179947215
28.391	60.0279278379408
28.41	60.0667559237028
28.429	60.113332070283
28.448	60.1653838580597
28.467	60.2202188639701
28.486	60.1788186265419
28.505	60.1335434094368
28.524	60.0809452206551
28.543	60.017599563756
28.562	59.9407673467163
28.581	59.8484331427524
28.6	59.7398885265221
28.619	59.615159688911
28.638	59.4763414261514
28.657	59.3261401297785
28.676	59.1680256937683
28.695	59.0057521450892
28.714	58.8430189082447
28.733	58.6835298491244
28.752	58.5303697794445
28.771	58.3863241380317
28.79	58.2533393060984
28.809	58.1335219801327
28.828	58.0267432739218
28.847	57.9339801837454
28.866	57.8547839724262
28.885	57.7881746262006
28.904	57.7327156131001
28.923	57.6868664344044
28.942	57.6481760978342
28.961	57.6138364657952
28.98	57.5807854253387
28.999	57.5452091088549
29.018	57.5034272984896
29.037	57.4515567589046
29.056	57.3857190183049
29.075	57.3021879866671
29.094	57.1979578995662
29.113	57.0699822061089
29.132	56.9165337317322
29.151	56.7362111878062
29.17	56.5287002837012
29.189	56.2939892716376
29.208	56.0342445362687
29.227	55.7518621452518
29.246	55.4497121450396
29.265	55.1312679217263
29.284	54.8003079471067
29.303	54.4606311710508
29.322	54.1162435276645
29.341	53.7709195219909
29.36	53.4283403211518
29.379	53.092056934631
29.398	52.765038137456
29.417	52.4498990514573
29.436	52.1489833625206
29.455	51.8641680841299
29.474	51.5968845100765
29.493	51.3481890060886
29.512	51.1189166630284
29.531	50.909290976455
29.55	50.7190548010534
29.569	50.5480881333826
29.588	50.394492532616
29.607	50.2564874931514
29.626	50.1309959843001
29.645	50.0155897125504
29.664	49.9065473514223
29.683	49.7992143821089
29.702	49.6884277079849
29.721	49.5700801235188
29.74	49.4391552010458
29.759	49.2891964888144
29.778	49.1223533855212
29.797	48.9351472668949
29.816	48.7273341593016
29.835	48.5013475944301
29.854	48.2602296817881
29.873	48.0069011035406
29.892	47.7451285837033
29.911	47.4785666238781
29.93	47.2101424158325
29.949	46.9427104439641
29.968	46.6775356518199
29.987	46.4152994770652
30.006	NaN
30.025	NaN
30.044	NaN
30.063	NaN
30.082	NaN
30.101	NaN
30.12	NaN
30.139	NaN
30.158	NaN
30.177	NaN
30.196	NaN
30.215	NaN
30.234	NaN
30.253	NaN
30.272	NaN
30.291	NaN
30.31	NaN
30.329	NaN
30.348	NaN
30.367	NaN
30.386	NaN
30.405	NaN
30.424	NaN
30.443	NaN
30.462	NaN
30.481	NaN
30.5	NaN
30.519	NaN
30.538	NaN
30.557	NaN
30.576	NaN
30.595	NaN
30.614	NaN
30.633	NaN
30.652	NaN
30.671	NaN
30.69	NaN
30.709	NaN
30.728	NaN
30.747	NaN
30.766	NaN
30.785	NaN
30.804	NaN
30.823	NaN
30.842	NaN
30.861	NaN
30.88	NaN
30.899	NaN
30.918	NaN
30.937	NaN
30.956	NaN
30.975	NaN
30.994	NaN
31.013	NaN
31.032	NaN
31.051	NaN
31.07	NaN
31.089	NaN
31.108	NaN
31.127	NaN
31.146	NaN
31.165	NaN
31.184	NaN
31.203	NaN
31.222	NaN
31.241	NaN
31.26	NaN
31.279	NaN
31.298	NaN
31.317	NaN
31.336	NaN
31.355	NaN
31.374	NaN
31.393	NaN
31.412	NaN
31.431	NaN
31.45	NaN
31.469	NaN
31.488	NaN
31.507	NaN
31.526	NaN
31.545	NaN
31.564	NaN
31.583	NaN
31.602	NaN
31.621	NaN
31.64	NaN
31.659	NaN
31.678	NaN
31.697	NaN
31.716	NaN
31.735	NaN
31.754	NaN
31.773	NaN
31.792	NaN
31.811	NaN
31.83	NaN
31.849	NaN
31.868	NaN
31.887	NaN
31.906	NaN
31.925	NaN
31.944	NaN
31.963	NaN
31.982	NaN
32.001	NaN
32.02	NaN
32.039	NaN
32.058	NaN
32.077	NaN
32.096	NaN
32.115	NaN
32.134	NaN
32.153	NaN
32.172	NaN
32.191	NaN
32.21	NaN
32.229	NaN
32.248	NaN
32.267	NaN
32.286	NaN
32.305	NaN
32.324	NaN
32.343	NaN
32.362	NaN
32.381	NaN
32.4	NaN
32.419	NaN
32.438	NaN
32.457	NaN
32.476	NaN
32.495	NaN
32.514	NaN
32.533	NaN
32.552	NaN
32.571	NaN
32.59	NaN
32.609	NaN
32.628	NaN
32.647	NaN
32.666	NaN
32.685	NaN
32.704	NaN
32.723	NaN
32.742	NaN
32.761	NaN
32.78	NaN
32.799	NaN
32.818	NaN
32.837	NaN
32.856	NaN
32.875	NaN
32.894	NaN
32.913	NaN
32.932	NaN
32.951	NaN
32.97	NaN
32.989	NaN
33.008	NaN
33.027	NaN
33.046	NaN
33.065	NaN
33.084	NaN
33.103	NaN
33.122	NaN
33.141	NaN
33.16	NaN
33.179	NaN
33.198	NaN
33.217	NaN
33.236	NaN
33.255	NaN
33.274	NaN
33.293	NaN
33.312	NaN
33.331	NaN
33.35	NaN
33.369	NaN
33.388	NaN
33.407	NaN
33.426	NaN
33.445	NaN
33.464	NaN
33.483	NaN
33.502	NaN
33.521	NaN
33.54	NaN
33.559	NaN
33.578	NaN
33.597	NaN
33.616	NaN
33.635	NaN
33.654	NaN
33.673	NaN
33.692	NaN
33.711	NaN
33.73	NaN
33.749	NaN
33.768	NaN
33.787	NaN
33.806	NaN
33.825	NaN
33.844	NaN
33.863	NaN
33.882	NaN
33.901	NaN
33.92	NaN
33.939	NaN
33.958	NaN
33.977	NaN
33.996	NaN
34.015	NaN
34.034	NaN
34.053	NaN
34.072	NaN
34.091	NaN
34.11	NaN
34.129	NaN
34.148	NaN
34.167	NaN
34.186	NaN
34.205	NaN
34.224	NaN
34.243	NaN
34.262	NaN
34.281	NaN
34.3	NaN
34.319	NaN
34.338	NaN
34.357	NaN
34.376	NaN
34.395	NaN
34.414	NaN
34.433	NaN
34.452	NaN
34.471	NaN
34.49	NaN
34.509	NaN
34.528	NaN
34.547	NaN
34.566	NaN
34.585	NaN
34.604	NaN
34.623	NaN
34.642	NaN
34.661	NaN
34.68	NaN
34.699	NaN
34.718	NaN
34.737	NaN
34.756	NaN
34.775	NaN
34.794	NaN
34.813	NaN
34.832	NaN
34.851	NaN
34.87	NaN
34.889	NaN
34.908	NaN
34.927	NaN
34.946	NaN
34.965	NaN
34.984	NaN
35.003	NaN
35.022	NaN
35.041	NaN
35.06	NaN
35.079	NaN
35.098	NaN
35.117	NaN
35.136	NaN
35.155	NaN
35.174	NaN
35.193	NaN
35.212	NaN
35.231	NaN
35.25	NaN
35.269	NaN
35.288	NaN
35.307	NaN
35.326	NaN
35.345	NaN
35.364	NaN
35.383	NaN
35.402	NaN
35.421	NaN
35.44	NaN
35.459	NaN
35.478	NaN
35.497	NaN
35.516	NaN
35.535	NaN
35.554	NaN
35.573	NaN
35.592	NaN
35.611	NaN
35.63	NaN
35.649	NaN
35.668	NaN
35.687	NaN
35.706	NaN
35.725	NaN
35.744	NaN
35.763	NaN
35.782	NaN
35.801	NaN
35.82	NaN
35.839	NaN
35.858	NaN
35.877	NaN
35.896	NaN
35.915	NaN
35.934	NaN
35.953	NaN
35.972	NaN
35.991	NaN
36.01	NaN
36.029	NaN
36.048	NaN
36.067	NaN
36.086	NaN
36.105	NaN
36.124	NaN
36.143	NaN
36.162	NaN
36.181	NaN
36.2	NaN
36.219	NaN
36.238	NaN
36.257	NaN
36.276	NaN
36.295	NaN
36.314	NaN
36.333	NaN
36.352	NaN
36.371	NaN
36.39	NaN
36.409	NaN
36.428	NaN
36.447	NaN
36.466	NaN
36.485	NaN
36.504	NaN
36.523	NaN
36.542	NaN
36.561	NaN
36.58	NaN
36.599	NaN
36.618	NaN
36.637	NaN
36.656	NaN
36.675	NaN
36.694	NaN
36.713	NaN
36.732	NaN
36.751	NaN
36.77	NaN
36.789	NaN
36.808	NaN
36.827	NaN
36.846	NaN
36.865	NaN
36.884	NaN
36.903	NaN
36.922	NaN
36.941	NaN
36.96	NaN
36.979	NaN
36.998	NaN
37.017	NaN
37.036	NaN
37.055	NaN
37.074	NaN
37.093	NaN
37.112	NaN
37.131	NaN
37.15	NaN
37.169	NaN
37.188	NaN
37.207	NaN
37.226	NaN
37.245	NaN
37.264	NaN
37.283	NaN
37.302	NaN
37.321	NaN
37.34	NaN
37.359	NaN
37.378	NaN
37.397	NaN
37.416	NaN
37.435	NaN
37.454	NaN
37.473	NaN
37.492	NaN
37.511	NaN
37.53	NaN
37.549	NaN
37.568	NaN
37.587	NaN
37.606	NaN
37.625	NaN
37.644	NaN
37.663	NaN
37.682	NaN
37.701	NaN
37.72	NaN
37.739	NaN
37.758	NaN
37.777	NaN
37.796	NaN
37.815	NaN
37.834	NaN
37.853	NaN
37.872	NaN
37.891	NaN
37.91	NaN
37.929	NaN
37.948	NaN
37.967	NaN
37.986	NaN
38.005	NaN
38.024	NaN
38.043	NaN
38.062	NaN
38.081	NaN
38.1	NaN
38.119	NaN
38.138	NaN
38.157	NaN
38.176	NaN
38.195	NaN
38.214	NaN
38.233	NaN
38.252	NaN
38.271	NaN
38.29	NaN
38.309	NaN
38.328	NaN
38.347	NaN
38.366	NaN
38.385	NaN
38.404	NaN
38.423	NaN
38.442	NaN
38.461	NaN
38.48	NaN
38.499	NaN
38.518	NaN
38.537	NaN
38.556	NaN
38.575	NaN
38.594	NaN
38.613	NaN
38.632	NaN
38.651	NaN
38.67	NaN
38.689	NaN
38.708	NaN
38.727	NaN
38.746	NaN
38.765	NaN
38.784	NaN
38.803	NaN
38.822	NaN
38.841	NaN
38.86	NaN
38.879	NaN
38.898	NaN
38.917	NaN
38.936	NaN
38.955	NaN
38.974	NaN
38.993	NaN
39.012	NaN
39.031	NaN
39.05	NaN
39.069	NaN
39.088	NaN
39.107	NaN
39.126	NaN
39.145	NaN
39.164	NaN
39.183	NaN
39.202	NaN
39.221	NaN
39.24	NaN
39.259	NaN
39.278	NaN
39.297	NaN
39.316	NaN
39.335	NaN
39.354	NaN
39.373	NaN
39.392	NaN
39.411	NaN
39.43	NaN
39.449	NaN
39.468	NaN
39.487	NaN
39.506	NaN
39.525	NaN
39.544	NaN
39.563	NaN
39.582	NaN
39.601	NaN
39.62	NaN
39.639	NaN
39.658	NaN
39.677	NaN
39.696	NaN
39.715	NaN
39.734	NaN
39.753	NaN
39.772	NaN
39.791	NaN
39.81	NaN
39.829	NaN
39.848	NaN
39.867	NaN
39.886	NaN
39.905	NaN
39.924	NaN
39.943	NaN
39.962	NaN
[truncated: 528 more rows]
