# Supplementary material for: Sorting polymerization in a bichannel metal-organic framework
Source: Nat Commun. 2025 Aug 5;16:6984. doi: 10.1038/s41467-025-62322-8 (PMC12325995; doi:10.1038/s41467-025-62322-8)
Supplement: Supplementary file 3 — Source data [file 41467_2025_62322_MOESM3_ESM.zip › SOURCE_DATA/SF21/1-PS_Rietveldplots_Calculated(model).csv]

X	Y
2	NaN
2.019	NaN
2.038	NaN
2.057	NaN
2.076	NaN
2.095	NaN
2.114	NaN
2.133	NaN
2.152	NaN
2.171	NaN
2.19	NaN
2.209	NaN
2.228	NaN
2.247	NaN
2.266	NaN
2.285	NaN
2.304	NaN
2.323	NaN
2.342	NaN
2.361	NaN
2.38	NaN
2.399	NaN
2.418	NaN
2.437	NaN
2.456	NaN
2.475	NaN
2.494	NaN
2.513	NaN
2.532	NaN
2.551	NaN
2.57	NaN
2.589	NaN
2.608	NaN
2.627	NaN
2.646	NaN
2.665	NaN
2.684	NaN
2.703	NaN
2.722	NaN
2.741	NaN
2.76	NaN
2.779	NaN
2.798	NaN
2.817	NaN
2.836	NaN
2.855	NaN
2.874	NaN
2.893	NaN
2.912	NaN
2.931	NaN
2.95	NaN
2.969	NaN
2.988	NaN
3.007	544.702
3.026	540.834
3.045	536.965
3.064	533.093
3.083	529.214
3.102	525.327
3.121	521.433
3.14	517.535
3.159	513.639
3.178	509.75
3.197	505.868
3.216	501.994
3.235	498.127
3.254	494.266
3.273	490.411
3.292	486.562
3.311	482.717
3.33	478.876
3.349	475.04
3.368	472.515
3.387	470.599
3.406	468.687
3.425	466.779
3.444	464.876
3.463	462.978
3.482	461.085
3.501	459.197
3.52	457.314
3.539	455.437
3.558	453.566
3.577	451.702
3.596	449.844
3.615	447.992
3.634	446.148
3.653	444.311
3.672	442.483
3.691	440.662
3.71	438.851
3.729	437.049
3.748	435.257
3.767	433.475
3.786	431.704
3.805	429.945
3.824	428.199
3.843	426.465
3.862	424.746
3.881	423.042
3.9	421.353
3.919	419.681
3.938	418.028
3.957	416.394
3.976	414.781
3.995	413.191
4.014	411.624
4.033	410.083
4.052	408.571
4.071	407.088
4.09	405.638
4.109	404.384
4.128	404.018
4.147	403.694
4.166	403.417
4.185	403.19
4.204	403.02
4.223	402.913
4.242	402.874
4.261	402.912
4.28	403.037
4.299	403.26
4.318	403.593
4.337	404.054
4.356	404.661
4.375	405.439
4.394	406.421
4.413	407.646
4.432	409.169
4.451	411.061
4.47	413.416
4.489	416.357
4.508	420.034
4.527	424.62
4.546	430.279
4.565	437.12
4.584	445.169
4.603	454.376
4.622	464.654
4.641	475.919
4.66	488.11
4.679	501.185
4.698	515.129
4.717	529.944
4.736	545.651
4.755	562.281
4.774	579.88
4.793	598.504
4.812	618.219
4.831	639.103
4.85	661.257
4.869	684.759
4.888	709.739
4.907	736.33
4.926	764.684
4.945	794.978
4.964	827.412
4.983	862.218
5.002	899.664
5.021	940.064
5.04	983.783
5.059	1031.25
5.078	1082.98
5.097	1139.57
5.116	1201.77
5.135	1270.46
5.154	1346.7
5.173	1431.76
5.192	1527.05
5.211	1633.96
5.23	1753.46
5.249	1885.42
5.268	2027.3
5.287	2172.08
5.306	2304.97
5.325	2399.52
5.344	2417.26
5.363	2321.82
5.382	2110.26
5.401	1828.43
5.42	1539.99
5.439	1287.24
5.458	1083.81
5.477	926.863
5.496	807.934
5.515	718.105
5.534	649.786
5.553	597.074
5.572	555.629
5.591	522.384
5.61	495.203
5.629	472.605
5.648	453.55
5.667	437.37
5.686	424.01
5.705	411.81
5.724	401.102
5.743	391.632
5.762	383.195
5.781	375.63
5.8	368.805
5.819	362.612
5.838	356.961
5.857	351.779
5.876	347.005
5.895	342.586
5.914	338.479
5.933	334.647
5.952	331.057
5.971	327.683
5.99	324.501
6.009	321.49
6.028	318.633
6.047	315.915
6.066	313.321
6.085	310.84
6.104	308.461
6.123	306.175
6.142	303.974
6.161	301.85
6.18	299.796
6.199	297.806
6.218	295.876
6.237	293.999
6.256	292.174
6.275	290.395
6.294	288.66
6.313	286.965
6.332	285.307
6.351	283.684
6.37	282.093
6.389	280.532
6.408	278.999
6.427	277.492
6.446	276.01
6.465	274.55
6.484	273.112
6.503	271.694
6.522	270.295
6.541	268.915
6.56	267.551
6.579	266.202
6.598	264.869
6.617	263.55
6.636	262.245
6.655	260.952
6.674	259.672
6.693	258.403
6.712	257.145
6.731	255.897
6.75	254.66
6.769	253.509
6.788	252.291
6.807	251.709
6.826	250.514
6.845	249.327
6.864	248.148
6.883	246.976
6.902	245.811
6.921	244.653
6.94	243.502
6.959	242.358
6.978	241.22
6.997	240.087
7.016	238.961
7.035	237.841
7.054	236.726
7.073	235.617
7.092	234.513
7.111	233.414
7.13	232.321
7.149	231.243
7.168	230.159
7.187	229.081
7.206	228.008
7.225	226.939
7.244	225.876
7.263	224.817
7.282	223.96
7.301	223.445
7.32	222.935
7.339	222.429
7.358	221.93
7.377	221.435
7.396	220.946
7.415	220.462
7.434	219.985
7.453	219.513
7.472	219.048
7.491	218.59
7.51	218.14
7.529	217.698
7.548	217.265
7.567	216.843
7.586	216.433
7.605	216.036
7.624	215.655
7.643	215.293
7.662	214.951
7.681	214.631
7.7	214.337
7.719	214.068
7.738	213.827
7.757	213.613
7.776	213.428
7.795	213.273
7.814	213.149
7.833	213.058
7.852	213.002
7.871	212.984
7.89	211.112
7.909	210.278
7.928	210.445
7.947	210.671
7.966	210.965
7.985	211.332
8.004	211.778
8.023	212.303
8.042	212.901
8.061	213.554
8.08	214.232
8.099	214.887
8.118	215.445
8.137	215.812
8.156	215.877
8.175	215.537
8.194	214.753
8.213	213.577
8.232	212.153
8.251	210.657
8.27	209.233
8.289	207.972
8.308	206.914
8.327	206.069
8.346	205.426
8.365	204.969
8.384	204.676
8.403	204.527
8.422	204.505
8.441	204.597
8.46	204.795
8.479	205.095
8.498	205.497
8.517	206.004
8.536	206.624
8.555	207.366
8.574	208.245
8.593	209.279
8.612	210.491
8.631	211.911
8.65	213.578
8.669	215.541
8.688	217.863
8.707	220.62
8.726	223.91
8.745	227.849
8.764	232.576
8.783	238.25
8.802	245.046
8.821	253.151
8.84	262.748
8.859	274.004
8.878	287.066
8.897	302.058
8.916	319.096
8.935	338.309
8.954	359.85
8.973	383.918
8.992	410.77
9.011	440.708
9.03	474.104
9.049	511.276
9.068	552.564
9.087	598.171
9.106	648.069
9.125	701.869
9.144	758.661
9.163	816.835
9.182	873.911
9.201	926.343
9.22	969.427
9.239	997.467
9.258	1004.58
9.277	986.428
9.296	942.358
9.315	876.563
9.334	796.939
9.353	712.327
9.372	629.992
9.391	554.635
9.41	488.603
9.429	432.571
9.448	386.191
9.467	348.529
9.486	318.379
9.505	294.458
9.524	275.54
9.543	260.541
9.562	248.551
9.581	238.844
9.6	230.87
9.619	224.203
9.638	218.549
9.657	213.692
9.676	209.478
9.695	205.818
9.714	202.832
9.733	200.227
9.752	197.953
9.771	195.973
9.79	194.253
9.809	192.77
9.828	191.502
9.847	190.434
9.866	189.552
9.885	188.846
9.904	188.31
9.923	187.939
9.942	187.73
9.961	187.684
9.98	187.803
9.999	188.094
10.018	188.564
10.037	189.225
10.056	190.094
10.075	191.192
10.094	192.546
10.113	194.195
10.132	196.186
10.151	198.58
10.17	201.454
10.189	204.907
10.208	209.059
10.227	214.058
10.246	220.081
10.265	227.335
10.284	236.061
10.303	246.523
10.322	259.01
10.341	273.822
10.36	291.26
10.379	311.619
10.398	335.196
10.417	362.282
10.436	393.184
10.455	428.206
10.474	467.634
10.493	511.689
10.512	560.459
10.531	613.814
10.55	671.295
10.569	732
10.588	794.44
10.607	856.427
10.626	914.941
10.645	966.053
10.664	1005
10.683	1026.64
10.702	1026.37
10.721	1001.73
10.74	953.684
10.759	886.864
10.778	808.294
10.797	725.34
10.816	644.075
10.835	568.626
10.854	501.307
10.873	443.049
10.892	393.868
10.911	353.19
10.93	320.114
10.949	293.581
10.968	272.501
10.987	255.844
11.006	242.684
11.025	232.23
11.044	223.829
11.063	216.949
11.082	211.167
11.101	206.138
11.12	201.585
11.139	197.306
11.158	193.226
11.177	189.095
11.196	185.008
11.215	181.016
11.234	177.189
11.253	173.587
11.272	170.25
11.291	167.195
11.31	164.42
11.329	161.912
11.348	159.652
11.367	157.615
11.386	155.775
11.405	154.131
11.424	152.611
11.443	151.219
11.462	149.934
11.481	148.742
11.5	147.63
11.519	146.586
11.538	145.601
11.557	144.67
11.576	143.778
11.595	142.931
11.614	142.127
11.633	141.357
11.652	140.619
11.671	139.91
11.69	139.228
11.709	138.57
11.728	137.935
11.747	137.321
11.766	136.726
11.785	136.15
11.804	135.591
11.823	135.047
11.842	134.519
11.861	134.004
11.88	133.503
11.899	133.013
11.918	132.681
11.937	132.398
11.956	132.126
11.975	131.863
11.994	131.609
12.013	131.365
12.032	131.129
12.051	130.901
12.07	130.681
12.089	130.468
12.108	130.262
12.127	130.111
12.146	129.919
12.165	129.734
12.184	129.554
12.203	129.38
12.222	129.212
12.241	129.049
12.26	128.891
12.279	128.736
12.298	128.586
12.317	128.438
12.336	128.292
12.355	128.149
12.374	128.007
12.393	127.866
12.412	127.726
12.431	127.588
12.45	127.453
12.469	127.321
12.488	127.192
12.507	127.068
12.526	126.948
12.545	126.832
12.564	126.721
12.583	126.614
12.602	126.512
12.621	126.415
12.64	126.321
12.659	126.232
12.678	126.148
12.697	126.068
12.716	125.993
12.735	125.923
12.754	125.858
12.773	125.798
12.792	125.744
12.811	125.697
12.83	125.656
12.849	125.623
12.868	125.598
12.887	125.583
12.906	125.579
12.925	125.134
12.944	125.161
12.963	124.984
12.982	125.052
13.001	125.146
13.02	125.27
13.039	125.432
13.058	125.641
13.077	125.906
13.096	126.239
13.115	126.655
13.134	127.169
13.153	127.801
13.172	128.568
13.191	129.49
13.21	130.584
13.229	131.878
13.248	133.357
13.267	135.127
13.286	137.004
13.305	139.061
13.324	141.266
13.343	143.575
13.362	145.923
13.381	148.225
13.4	150.375
13.419	152.242
13.438	153.684
13.457	154.552
13.476	154.761
13.495	154.165
13.514	152.818
13.533	150.822
13.552	148.35
13.571	145.601
13.59	142.701
13.609	139.863
13.628	137.194
13.647	134.76
13.666	132.595
13.685	130.71
13.704	129.099
13.723	127.745
13.742	126.626
13.761	125.715
13.78	124.989
13.799	124.422
13.818	123.996
13.837	123.693
13.856	123.503
13.875	123.414
13.894	123.423
13.913	123.589
13.932	123.785
13.951	124.069
13.97	124.439
13.989	124.888
14.008	125.404
14.027	125.975
14.046	126.579
14.065	127.192
14.084	127.781
14.103	128.307
14.122	128.725
14.141	128.986
14.16	129.047
14.179	128.873
14.198	128.454
14.217	127.804
14.236	126.963
14.255	125.991
14.274	124.948
14.293	123.891
14.312	122.863
14.331	121.894
14.35	121.003
14.369	120.199
14.388	119.485
14.407	118.856
14.426	118.309
14.445	117.834
14.464	117.422
14.483	117.066
14.502	116.755
14.521	116.481
14.54	116.239
14.559	116.021
14.578	115.824
14.597	115.642
14.616	115.473
14.635	115.316
14.654	115.167
14.673	115.026
14.692	114.459
14.711	114.335
14.73	114.021
14.749	113.91
14.768	113.803
14.787	113.701
14.806	113.604
14.825	113.511
14.844	113.422
14.863	113.338
14.882	113.257
14.901	113.181
14.92	113.109
14.939	113.042
14.958	112.979
14.977	112.921
14.996	112.868
15.015	112.819
15.034	112.776
15.053	112.739
15.072	112.708
15.091	112.683
15.11	112.664
15.129	112.653
15.148	112.65
15.167	112.654
15.186	112.668
15.205	112.691
15.224	112.718
15.243	113.018
15.262	113.327
15.281	113.652
15.3	113.991
15.319	114.346
15.338	114.717
15.357	115.107
15.376	115.517
15.395	115.949
15.414	116.406
15.433	116.889
15.452	117.403
15.471	117.953
15.49	118.542
15.509	119.179
15.528	119.872
15.547	120.633
15.566	121.475
15.585	122.416
15.604	123.48
15.623	124.693
15.642	126.092
15.661	127.72
15.68	129.628
15.699	131.877
15.718	134.546
15.737	137.706
15.756	141.453
15.775	145.882
15.794	151.092
15.813	157.173
15.832	164.203
15.851	172.234
15.87	181.282
15.889	191.314
15.908	202.288
15.927	213.939
15.946	226.075
15.965	238.37
15.984	250.409
16.003	261.684
16.022	271.613
16.041	279.567
16.06	284.928
16.079	287.186
16.098	286.049
16.117	281.53
16.136	273.969
16.155	263.975
16.174	252.307
16.193	239.736
16.212	226.952
16.231	214.499
16.25	202.767
16.269	192.007
16.288	182.352
16.307	173.853
16.326	166.492
16.345	160.206
16.364	154.904
16.383	150.474
16.402	146.803
16.421	143.778
16.44	141.296
16.459	139.267
16.478	137.612
16.497	136.266
16.516	135.177
16.535	134.301
16.554	133.604
16.573	133.059
16.592	132.643
16.611	132.342
16.63	132.142
16.649	132.033
16.668	132.006
16.687	132.056
16.706	132.177
16.725	132.362
16.744	132.609
16.763	132.912
16.782	133.267
16.801	133.669
16.82	134.113
16.839	134.592
16.858	135.098
16.877	135.626
16.896	136.164
16.915	136.704
16.934	137.233
16.953	137.744
16.972	138.224
16.991	138.663
17.01	139.056
17.029	139.395
17.048	139.677
17.067	139.904
17.086	140.076
17.105	140.199
17.124	140.277
17.143	140.313
17.162	140.314
17.181	140.278
17.2	140.208
17.219	140.1
17.238	139.956
17.257	139.775
17.276	139.562
17.295	139.328
17.314	139.084
17.333	138.845
17.352	138.627
17.371	138.541
17.39	138.404
17.409	138.322
17.428	138.303
17.447	138.352
17.466	138.47
17.485	138.66
17.504	138.924
17.523	139.26
17.542	139.667
17.561	140.145
17.58	140.69
17.599	141.299
17.618	141.969
17.637	142.694
17.656	143.47
17.675	144.289
17.694	145.144
17.713	146.025
17.732	146.922
17.751	147.823
17.77	148.717
17.789	149.572
17.808	150.356
17.827	151.098
17.846	151.791
17.865	152.429
17.884	153.012
17.903	153.541
17.922	154.022
17.941	154.464
17.96	154.877
17.979	155.274
17.998	155.666
18.017	156.051
18.036	156.472
18.055	156.918
18.074	157.44
18.093	158.007
18.112	158.662
18.131	159.434
18.15	160.359
18.169	161.484
18.188	162.864
18.207	164.564
18.226	166.662
18.245	169.239
18.264	172.386
18.283	176.195
18.302	180.754
18.321	186.145
18.34	192.438
18.359	199.671
18.378	207.86
18.397	216.969
18.416	226.921
18.435	237.561
18.454	248.677
18.473	259.98
18.492	271.102
18.511	281.6
18.53	290.978
18.549	298.703
18.568	304.27
18.587	307.26
18.606	307.424
18.625	304.734
18.644	299.411
18.663	291.875
18.682	282.68
18.701	272.422
18.72	261.663
18.739	250.879
18.758	240.438
18.777	230.594
18.796	221.512
18.815	213.27
18.834	205.887
18.853	199.348
18.872	193.601
18.891	188.574
18.91	184.201
18.929	180.406
18.948	177.121
18.967	174.288
18.986	171.854
19.005	169.78
19.024	168.033
19.043	166.59
19.062	165.434
19.081	164.563
19.1	163.951
19.119	163.597
19.138	163.493
19.157	163.627
19.176	163.979
19.195	164.524
19.214	165.229
19.233	166.049
19.252	166.93
19.271	167.806
19.29	168.606
19.309	169.252
19.328	169.664
19.347	169.777
19.366	169.541
19.385	168.94
19.404	167.987
19.423	166.729
19.442	165.234
19.461	163.417
19.48	161.375
19.499	159.332
19.518	157.347
19.537	155.466
19.556	153.724
19.575	152.141
19.594	150.73
19.613	149.496
19.632	148.439
19.651	147.553
19.67	146.832
19.689	146.267
19.708	145.846
19.727	145.561
19.746	145.4
19.765	145.355
19.784	145.417
19.803	145.579
19.822	145.833
19.841	146.175
19.86	146.598
19.879	147.096
19.898	147.666
19.917	148.298
19.936	148.987
19.955	149.722
19.974	150.492
19.993	151.283
20.012	152.08
20.031	152.865
20.05	153.618
20.069	154.321
20.088	154.946
20.107	155.476
20.126	155.891
20.145	156.177
20.164	156.32
20.183	156.315
20.202	156.158
20.221	155.852
20.24	155.401
20.259	154.812
20.278	154.093
20.297	153.253
20.316	152.3
20.335	151.24
20.354	150.086
20.373	148.854
20.392	147.545
20.411	146.183
20.43	144.784
20.449	143.367
20.468	141.947
20.487	140.539
20.506	139.158
20.525	137.813
20.544	136.522
20.563	135.274
20.582	134.084
20.601	132.952
20.62	131.882
20.639	130.873
20.658	129.924
20.677	129.033
20.696	128.199
20.715	127.417
20.734	126.687
20.753	126.004
20.772	125.366
20.791	124.77
20.81	124.213
20.829	123.693
20.848	123.208
20.867	122.754
20.886	122.489
20.905	122.263
20.924	122.064
20.943	121.892
20.962	121.746
20.981	121.626
21	121.577
21.019	121.51
21.038	121.47
21.057	121.46
21.076	121.481
21.095	121.466
21.114	121.559
21.133	121.659
21.152	121.839
21.171	122.07
21.19	122.358
21.209	122.707
21.228	123.122
21.247	123.607
21.266	124.167
21.285	124.8
21.304	125.528
21.323	126.308
21.342	127.152
21.361	128.051
21.38	128.991
21.399	129.955
21.418	130.92
21.437	131.862
21.456	132.755
21.475	133.573
21.494	134.292
21.513	134.899
21.532	135.386
21.551	135.757
21.57	136.022
21.589	136.197
21.608	136.3
21.627	136.349
21.646	136.354
21.665	136.321
21.684	136.253
21.703	136.146
21.722	135.99
21.741	135.779
21.76	135.538
21.779	135.191
21.798	134.766
21.817	134.264
21.836	133.686
21.855	133.038
21.874	132.298
21.893	131.507
21.912	130.679
21.931	129.826
21.95	128.96
21.969	128.094
21.988	127.236
22.007	126.395
22.026	125.577
22.045	124.789
22.064	124.033
22.083	123.31
22.102	122.622
22.121	121.967
22.14	121.345
22.159	120.753
22.178	120.19
22.197	119.652
22.216	119.138
22.235	118.646
22.254	118.173
22.273	117.719
22.292	117.281
22.311	116.86
22.33	116.454
22.349	116.063
22.368	115.688
22.387	115.329
22.406	114.985
22.425	114.656
22.444	114.344
22.463	114.049
22.482	113.772
22.501	113.512
22.52	113.272
22.539	113.051
22.558	112.849
22.577	112.667
22.596	112.504
22.615	112.362
22.634	112.239
22.653	112.137
22.672	112.056
22.691	111.995
22.71	111.956
22.729	111.938
22.748	111.943
22.767	111.971
22.786	112.032
22.805	112.108
22.824	112.212
22.843	112.342
22.862	112.502
22.881	112.693
22.9	112.917
22.919	113.176
22.938	113.472
22.957	113.81
22.976	114.19
22.995	114.618
23.014	115.096
23.033	115.629
23.052	116.222
23.071	116.895
23.09	117.62
23.109	118.42
23.128	119.298
23.147	120.26
23.166	121.309
23.185	122.449
23.204	123.682
23.223	125.007
23.242	126.422
23.261	127.922
23.28	129.498
23.299	131.137
23.318	132.821
23.337	134.528
23.356	136.23
23.375	137.894
23.394	139.483
23.413	140.961
23.432	142.288
23.451	143.429
23.47	144.357
23.489	145.051
23.508	145.504
23.527	145.659
23.546	145.582
23.565	145.291
23.584	144.804
23.603	144.143
23.622	143.33
23.641	142.401
23.66	141.344
23.679	140.191
23.698	138.957
23.717	137.655
23.736	136.3
23.755	134.905
23.774	133.483
23.793	132.05
23.812	130.619
23.831	129.206
23.85	127.825
23.869	126.49
23.888	125.216
23.907	124.015
23.926	122.897
23.945	121.874
23.964	120.951
23.983	120.136
24.002	119.433
24.021	118.781
24.04	118.307
24.059	117.946
24.078	117.66
24.097	117.505
24.116	117.438
24.135	117.445
24.154	117.506
24.173	117.599
24.192	117.699
24.211	117.775
24.23	117.799
24.249	117.741
24.268	117.576
24.287	117.287
24.306	116.864
24.325	116.307
24.344	115.629
24.363	114.849
24.382	113.988
24.401	113.076
24.42	112.138
24.439	111.197
24.458	110.303
24.477	109.417
24.496	108.58
24.515	107.797
24.534	107.071
24.553	106.401
24.572	105.78
24.591	105.198
24.61	104.644
24.629	104.101
24.648	103.556
24.667	102.994
24.686	102.405
24.705	101.78
24.724	101.118
24.743	100.422
24.762	99.6982
24.781	98.9564
24.8	98.2071
24.819	97.461
24.838	96.728
24.857	96.0168
24.876	95.3338
24.895	94.6843
24.914	94.0628
24.933	93.4894
24.952	92.9564
24.971	92.4594
24.99	92.007
25.009	91.5935
25.028	91.2177
25.047	90.8778
25.066	90.5721
25.085	90.2987
25.104	90.0553
25.123	89.8402
25.142	89.6535
25.161	89.4893
25.18	89.3188
25.199	89.1693
25.218	89.0389
25.237	88.9254
25.256	88.8271
25.275	88.7487
25.294	88.6728
25.313	88.604
25.332	88.5383
25.351	88.4721
25.37	88.401
25.389	88.3202
25.408	88.2246
25.427	88.1097
25.446	87.9708
25.465	87.805
25.484	87.61
25.503	87.3856
25.522	87.1329
25.541	86.8551
25.56	86.555
25.579	86.2372
25.598	85.9069
25.617	85.5686
25.636	85.2266
25.655	84.8841
25.674	84.548
25.693	84.2135
25.712	83.8857
25.731	83.5655
25.75	83.2529
25.769	82.9479
25.788	82.65
25.807	82.3581
25.826	82.0644
25.845	81.7803
25.864	81.4985
25.883	81.2139
25.902	80.9326
25.921	80.6505
25.94	80.3665
25.959	80.0816
25.978	79.7953
25.997	79.509
26.016	79.2228
26.035	78.9368
26.054	78.6546
26.073	78.3758
26.092	78.1014
26.111	77.8323
26.13	77.5701
26.149	77.3158
26.168	77.0695
26.187	76.8317
26.206	76.6042
26.225	76.3869
26.244	76.1806
26.263	75.9853
26.282	75.8019
26.301	75.6304
26.32	75.4788
26.339	75.3332
26.358	75.2011
26.377	75.0834
26.396	74.9799
26.415	74.8918
26.434	74.8191
26.453	74.7633
26.472	74.7242
26.491	74.7034
26.51	74.7017
26.529	74.7197
26.548	74.7592
26.567	74.8219
26.586	74.909
26.605	75.0239
26.624	75.1691
26.643	75.3478
26.662	75.5637
26.681	75.8201
26.7	76.1195
26.719	76.4653
26.738	76.8577
26.757	77.2965
26.776	77.7789
26.795	78.2994
26.814	78.8499
26.833	79.558
26.852	80.2525
26.871	80.9305
26.89	81.5628
26.909	82.1396
26.928	82.6292
26.947	83.0062
26.966	83.2601
26.985	83.3775
27.004	83.3563
27.023	83.2041
27.042	82.9355
27.061	82.5718
27.08	82.1372
27.099	81.658
27.118	81.1594
27.137	80.6643
27.156	80.1931
27.175	79.7622
27.194	79.3855
27.213	79.089
27.232	78.8483
27.251	78.6844
27.27	78.6005
27.289	78.5958
27.308	78.674
27.327	78.8318
27.346	79.066
27.365	79.3726
27.384	79.7434
27.403	80.1793
27.422	80.6713
27.441	81.2095
27.46	81.7904
27.479	82.4039
27.498	83.0412
27.517	83.6928
27.536	84.3492
27.555	84.9995
27.574	85.6334
27.593	86.2526
27.612	86.8206
27.631	87.339
27.65	87.7972
27.669	88.1858
27.688	88.4961
27.707	88.721
27.726	88.8565
27.745	88.9005
27.764	88.8535
27.783	88.7191
27.802	88.5036
27.821	88.2152
27.84	87.884
27.859	87.4815
27.878	87.0391
27.897	86.5688
27.916	86.0814
27.935	85.5867
27.954	85.0933
27.973	84.6076
27.992	84.1347
28.011	83.678
28.03	83.2397
28.049	82.8212
28.068	82.4227
28.087	82.0446
28.106	81.6865
28.125	81.3477
28.144	81.0278
28.163	80.7256
28.182	80.4402
28.201	80.1613
28.22	79.9042
28.239	79.6597
28.258	79.4263
28.277	79.1995
28.296	78.9874
28.315	78.7865
28.334	78.6291
28.353	78.4534
28.372	78.2925
28.391	78.1468
28.41	78.0163
28.429	77.9001
28.448	77.7947
28.467	77.6961
28.486	77.5021
28.505	77.3007
28.524	77.0832
28.543	76.8411
28.562	76.5676
28.581	76.2574
28.6	75.9091
28.619	75.5247
28.638	75.1092
28.657	74.6718
28.676	74.2225
28.695	73.7731
28.714	73.335
28.733	72.9189
28.752	72.5345
28.771	72.1899
28.79	71.8907
28.809	71.641
28.828	71.4436
28.847	71.2981
28.866	71.2045
28.885	71.1593
28.904	71.1589
28.923	71.1976
28.942	71.2685
28.961	71.3637
28.98	71.4738
28.999	71.589
29.018	71.6985
29.037	71.7911
29.056	71.8983
29.075	71.9257
29.094	71.9063
29.113	71.8318
29.132	71.6967
29.151	71.4977
29.17	71.2335
29.189	70.9053
29.208	70.5172
29.227	70.0747
29.246	69.5857
29.265	69.0592
29.284	68.5049
29.303	67.9333
29.322	67.3546
29.341	66.7787
29.36	66.2157
29.379	65.674
29.398	65.1616
29.417	64.6855
29.436	64.2514
29.455	63.8645
29.474	63.5282
29.493	63.2456
29.512	63.0179
29.531	62.8455
29.55	62.7275
29.569	62.6615
29.588	62.6436
29.607	62.668
29.626	62.7279
29.645	62.8128
29.664	62.9135
29.683	63.0165
29.702	63.1068
29.721	63.1734
29.74	63.2018
29.759	63.1674
29.778	63.089
29.797	62.9491
29.816	62.7405
29.835	62.4805
29.854	62.1688
29.873	61.8147
29.892	61.4279
29.911	61.0189
29.93	60.5968
29.949	60.1699
29.968	59.744
29.987	59.3234
30.006	NaN
30.025	NaN
30.044	NaN
30.063	NaN
30.082	NaN
30.101	NaN
30.12	NaN
30.139	NaN
30.158	NaN
30.177	NaN
30.196	NaN
30.215	NaN
30.234	NaN
30.253	NaN
30.272	NaN
30.291	NaN
30.31	NaN
30.329	NaN
30.348	NaN
30.367	NaN
30.386	NaN
30.405	NaN
30.424	NaN
30.443	NaN
30.462	NaN
30.481	NaN
30.5	NaN
30.519	NaN
30.538	NaN
30.557	NaN
30.576	NaN
30.595	NaN
30.614	NaN
30.633	NaN
30.652	NaN
30.671	NaN
30.69	NaN
30.709	NaN
30.728	NaN
30.747	NaN
30.766	NaN
30.785	NaN
30.804	NaN
30.823	NaN
30.842	NaN
30.861	NaN
30.88	NaN
30.899	NaN
30.918	NaN
30.937	NaN
30.956	NaN
30.975	NaN
30.994	NaN
31.013	NaN
31.032	NaN
31.051	NaN
31.07	NaN
31.089	NaN
31.108	NaN
31.127	NaN
31.146	NaN
31.165	NaN
31.184	NaN
31.203	NaN
31.222	NaN
31.241	NaN
31.26	NaN
31.279	NaN
31.298	NaN
31.317	NaN
31.336	NaN
31.355	NaN
31.374	NaN
31.393	NaN
31.412	NaN
31.431	NaN
31.45	NaN
31.469	NaN
31.488	NaN
31.507	NaN
31.526	NaN
31.545	NaN
31.564	NaN
31.583	NaN
31.602	NaN
31.621	NaN
31.64	NaN
31.659	NaN
31.678	NaN
31.697	NaN
31.716	NaN
31.735	NaN
31.754	NaN
31.773	NaN
31.792	NaN
31.811	NaN
31.83	NaN
31.849	NaN
31.868	NaN
31.887	NaN
31.906	NaN
31.925	NaN
31.944	NaN
31.963	NaN
31.982	NaN
32.001	NaN
32.02	NaN
32.039	NaN
32.058	NaN
32.077	NaN
32.096	NaN
32.115	NaN
32.134	NaN
32.153	NaN
32.172	NaN
32.191	NaN
32.21	NaN
32.229	NaN
32.248	NaN
32.267	NaN
32.286	NaN
32.305	NaN
32.324	NaN
32.343	NaN
32.362	NaN
32.381	NaN
32.4	NaN
32.419	NaN
32.438	NaN
32.457	NaN
32.476	NaN
32.495	NaN
32.514	NaN
32.533	NaN
32.552	NaN
32.571	NaN
32.59	NaN
32.609	NaN
32.628	NaN
32.647	NaN
32.666	NaN
32.685	NaN
32.704	NaN
32.723	NaN
32.742	NaN
32.761	NaN
32.78	NaN
32.799	NaN
32.818	NaN
32.837	NaN
32.856	NaN
32.875	NaN
32.894	NaN
32.913	NaN
32.932	NaN
32.951	NaN
32.97	NaN
32.989	NaN
33.008	NaN
33.027	NaN
33.046	NaN
33.065	NaN
33.084	NaN
33.103	NaN
33.122	NaN
33.141	NaN
33.16	NaN
33.179	NaN
33.198	NaN
33.217	NaN
33.236	NaN
33.255	NaN
33.274	NaN
33.293	NaN
33.312	NaN
33.331	NaN
33.35	NaN
33.369	NaN
33.388	NaN
33.407	NaN
33.426	NaN
33.445	NaN
33.464	NaN
33.483	NaN
33.502	NaN
33.521	NaN
33.54	NaN
33.559	NaN
33.578	NaN
33.597	NaN
33.616	NaN
33.635	NaN
33.654	NaN
33.673	NaN
33.692	NaN
33.711	NaN
33.73	NaN
33.749	NaN
33.768	NaN
33.787	NaN
33.806	NaN
33.825	NaN
33.844	NaN
33.863	NaN
33.882	NaN
33.901	NaN
33.92	NaN
33.939	NaN
33.958	NaN
33.977	NaN
33.996	NaN
34.015	NaN
34.034	NaN
34.053	NaN
34.072	NaN
34.091	NaN
34.11	NaN
34.129	NaN
34.148	NaN
34.167	NaN
34.186	NaN
34.205	NaN
34.224	NaN
34.243	NaN
34.262	NaN
34.281	NaN
34.3	NaN
34.319	NaN
34.338	NaN
34.357	NaN
34.376	NaN
34.395	NaN
34.414	NaN
34.433	NaN
34.452	NaN
34.471	NaN
34.49	NaN
34.509	NaN
34.528	NaN
34.547	NaN
34.566	NaN
34.585	NaN
34.604	NaN
34.623	NaN
34.642	NaN
34.661	NaN
34.68	NaN
34.699	NaN
34.718	NaN
34.737	NaN
34.756	NaN
34.775	NaN
34.794	NaN
34.813	NaN
34.832	NaN
34.851	NaN
34.87	NaN
34.889	NaN
34.908	NaN
34.927	NaN
34.946	NaN
34.965	NaN
34.984	NaN
35.003	NaN
35.022	NaN
35.041	NaN
35.06	NaN
35.079	NaN
35.098	NaN
35.117	NaN
35.136	NaN
35.155	NaN
35.174	NaN
35.193	NaN
35.212	NaN
35.231	NaN
35.25	NaN
35.269	NaN
35.288	NaN
35.307	NaN
35.326	NaN
35.345	NaN
35.364	NaN
35.383	NaN
35.402	NaN
35.421	NaN
35.44	NaN
35.459	NaN
35.478	NaN
35.497	NaN
35.516	NaN
35.535	NaN
35.554	NaN
35.573	NaN
35.592	NaN
35.611	NaN
35.63	NaN
35.649	NaN
35.668	NaN
35.687	NaN
35.706	NaN
35.725	NaN
35.744	NaN
35.763	NaN
35.782	NaN
35.801	NaN
35.82	NaN
35.839	NaN
35.858	NaN
35.877	NaN
35.896	NaN
35.915	NaN
35.934	NaN
35.953	NaN
35.972	NaN
35.991	NaN
36.01	NaN
36.029	NaN
36.048	NaN
36.067	NaN
36.086	NaN
36.105	NaN
36.124	NaN
36.143	NaN
36.162	NaN
36.181	NaN
36.2	NaN
36.219	NaN
36.238	NaN
36.257	NaN
36.276	NaN
36.295	NaN
36.314	NaN
36.333	NaN
36.352	NaN
36.371	NaN
36.39	NaN
36.409	NaN
36.428	NaN
36.447	NaN
36.466	NaN
36.485	NaN
36.504	NaN
36.523	NaN
36.542	NaN
36.561	NaN
36.58	NaN
36.599	NaN
36.618	NaN
36.637	NaN
36.656	NaN
36.675	NaN
36.694	NaN
36.713	NaN
36.732	NaN
36.751	NaN
36.77	NaN
36.789	NaN
36.808	NaN
36.827	NaN
36.846	NaN
36.865	NaN
36.884	NaN
36.903	NaN
36.922	NaN
36.941	NaN
36.96	NaN
36.979	NaN
36.998	NaN
37.017	NaN
37.036	NaN
37.055	NaN
37.074	NaN
37.093	NaN
37.112	NaN
37.131	NaN
37.15	NaN
37.169	NaN
37.188	NaN
37.207	NaN
37.226	NaN
37.245	NaN
37.264	NaN
37.283	NaN
37.302	NaN
37.321	NaN
37.34	NaN
37.359	NaN
37.378	NaN
37.397	NaN
37.416	NaN
37.435	NaN
37.454	NaN
37.473	NaN
37.492	NaN
37.511	NaN
37.53	NaN
37.549	NaN
37.568	NaN
37.587	NaN
37.606	NaN
37.625	NaN
37.644	NaN
37.663	NaN
37.682	NaN
37.701	NaN
37.72	NaN
37.739	NaN
37.758	NaN
37.777	NaN
37.796	NaN
37.815	NaN
37.834	NaN
37.853	NaN
37.872	NaN
37.891	NaN
37.91	NaN
37.929	NaN
37.948	NaN
37.967	NaN
37.986	NaN
38.005	NaN
38.024	NaN
38.043	NaN
38.062	NaN
38.081	NaN
38.1	NaN
38.119	NaN
38.138	NaN
38.157	NaN
38.176	NaN
38.195	NaN
38.214	NaN
38.233	NaN
38.252	NaN
38.271	NaN
38.29	NaN
38.309	NaN
38.328	NaN
38.347	NaN
38.366	NaN
38.385	NaN
38.404	NaN
38.423	NaN
38.442	NaN
38.461	NaN
38.48	NaN
38.499	NaN
38.518	NaN
38.537	NaN
38.556	NaN
38.575	NaN
38.594	NaN
38.613	NaN
38.632	NaN
38.651	NaN
38.67	NaN
38.689	NaN
38.708	NaN
38.727	NaN
38.746	NaN
38.765	NaN
38.784	NaN
38.803	NaN
38.822	NaN
38.841	NaN
38.86	NaN
38.879	NaN
38.898	NaN
38.917	NaN
38.936	NaN
38.955	NaN
38.974	NaN
38.993	NaN
39.012	NaN
39.031	NaN
39.05	NaN
39.069	NaN
39.088	NaN
39.107	NaN
39.126	NaN
39.145	NaN
39.164	NaN
39.183	NaN
39.202	NaN
39.221	NaN
39.24	NaN
39.259	NaN
39.278	NaN
39.297	NaN
39.316	NaN
39.335	NaN
39.354	NaN
39.373	NaN
39.392	NaN
39.411	NaN
39.43	NaN
39.449	NaN
39.468	NaN
39.487	NaN
39.506	NaN
39.525	NaN
39.544	NaN
39.563	NaN
39.582	NaN
39.601	NaN
39.62	NaN
39.639	NaN
39.658	NaN
39.677	NaN
39.696	NaN
39.715	NaN
39.734	NaN
39.753	NaN
39.772	NaN
39.791	NaN
39.81	NaN
39.829	NaN
39.848	NaN
39.867	NaN
39.886	NaN
39.905	NaN
39.924	NaN
39.943	NaN
39.962	NaN
[truncated: 528 more rows]
