# Supplementary material for: Sorting polymerization in a bichannel metal-organic framework
Source: Nat Commun. 2025 Aug 5;16:6984. doi: 10.1038/s41467-025-62322-8 (PMC12325995; doi:10.1038/s41467-025-62322-8)
Supplement: Supplementary file 3 — Source data [file 41467_2025_62322_MOESM3_ESM.zip › SOURCE_DATA/SF21/1-PS_Rietveldplots_Rawdata.csv]

X	Y
2	NaN
2.019	NaN
2.038	NaN
2.057	NaN
2.076	NaN
2.095	NaN
2.114	NaN
2.133	NaN
2.152	NaN
2.171	NaN
2.19	NaN
2.209	NaN
2.228	NaN
2.247	NaN
2.266	NaN
2.285	NaN
2.304	NaN
2.323	NaN
2.342	NaN
2.361	NaN
2.38	NaN
2.399	NaN
2.418	NaN
2.437	NaN
2.456	NaN
2.475	NaN
2.494	NaN
2.513	NaN
2.532	NaN
2.551	NaN
2.57	NaN
2.589	NaN
2.608	NaN
2.627	NaN
2.646	NaN
2.665	NaN
2.684	NaN
2.703	NaN
2.722	NaN
2.741	NaN
2.76	NaN
2.779	NaN
2.798	NaN
2.817	NaN
2.836	NaN
2.855	NaN
2.874	NaN
2.893	NaN
2.912	NaN
2.931	NaN
2.95	NaN
2.969	NaN
2.988	NaN
3.007	537.66
3.026	531.51
3.045	523.678
3.064	518.082
3.083	514.396
3.102	519.228
3.121	504.998
3.14	500.758
3.159	500.3
3.178	502.763
3.197	489.603
3.216	494.092
3.235	490.157
3.254	492.201
3.273	485.172
3.292	482.23
3.311	478.811
3.33	476.538
3.349	470.006
3.368	474.858
3.387	464.753
3.406	458.221
3.425	457.476
3.444	455.814
3.463	461.124
3.482	453.522
3.501	444.239
3.52	449.186
3.539	449.167
3.558	442.272
3.577	431.767
3.596	436.007
3.615	433.104
3.634	429.838
3.653	434.957
3.672	426.896
3.691	425.96
3.71	424.872
3.729	421.051
3.748	424.833
3.767	418.129
3.786	417.346
3.805	411.482
3.824	410.584
3.843	426.743
3.862	412.934
3.881	412.647
3.9	410.355
3.919	405.809
3.938	405.217
3.957	405.847
3.976	405.886
3.995	401.111
4.014	393.394
4.033	397.08
4.052	395.724
4.071	394.693
4.09	398.188
4.109	390.968
4.128	399.754
4.147	394.559
4.166	396.756
4.185	388.81
4.204	404.778
4.223	394.769
4.242	390.357
4.261	391.064
4.28	395.667
4.299	401.397
4.318	403.594
4.337	406.401
4.356	407.089
4.375	399.926
4.394	408.426
4.413	408.942
4.432	410.718
4.451	419.6
4.47	421.643
4.489	415.379
4.508	425.158
4.527	423.687
4.546	438.185
4.565	435.702
4.584	446.36
4.603	443.323
4.622	455.069
4.641	462.939
4.66	468.268
4.679	473.291
4.698	479.327
4.717	497.281
4.736	493.786
4.755	524.347
4.774	527.212
4.793	540.563
4.812	551.259
4.831	572.652
4.85	579.777
4.869	606.288
4.888	626.611
4.907	640.172
4.926	665.404
4.945	688.669
4.964	727.156
4.983	739.247
5.002	777.448
5.021	810.014
5.04	837.557
5.059	896.272
5.078	949.734
5.097	1007.72
5.116	1054.62
5.135	1124.79
5.154	1189.67
5.173	1263.23
5.192	1354.3
5.211	1459.26
5.23	1560.21
5.249	1684.74
5.268	1813.57
5.287	1941.32
5.306	2044.15
5.325	2104.36
5.344	2117.73
5.363	2012.39
5.382	1824.54
5.401	1582.55
5.42	1349.58
5.439	1130.67
5.458	971.738
5.477	844.7
5.496	753.878
5.515	681.487
5.534	623.173
5.553	573.149
5.572	532.579
5.591	505.227
5.61	473.539
5.629	444.354
5.648	438.299
5.667	421.281
5.686	404.644
5.705	395.972
5.724	390.796
5.743	378.209
5.762	365.392
5.781	365.851
5.8	362.642
5.819	356.167
5.838	356.014
5.857	350.112
5.876	342.472
5.895	344.917
5.914	333.342
5.933	330.42
5.952	329.082
5.971	327.173
5.99	330.572
6.009	324.174
6.028	319.532
6.047	319.112
6.066	319.933
6.085	317.641
6.104	312.102
6.123	310.46
6.142	310.784
6.161	307.709
6.18	312.446
6.199	310.02
6.218	309.447
6.237	303.793
6.256	307.423
6.275	311.376
6.294	304.424
6.313	303.297
6.332	298.942
6.351	306.62
6.37	302.915
6.389	305.322
6.408	304.443
6.427	299.037
6.446	295.313
6.465	291.894
6.484	291.168
6.503	291.053
6.522	281.56
6.541	283.642
6.56	284.54
6.579	284.12
6.598	281.694
6.617	275.677
6.636	276.079
6.655	270.883
6.674	261.849
6.693	270.081
6.712	262.918
6.731	263.549
6.75	262.135
6.769	262.422
6.788	255.393
6.807	259.996
6.826	252.929
6.845	251.687
6.864	248.383
6.883	240.303
6.902	241.679
6.921	240.628
6.94	238.852
6.959	239.406
6.978	243.436
6.997	236.999
7.016	235.089
7.035	236.541
7.054	237.496
7.073	234.459
7.092	231.345
7.111	232.587
7.13	233.351
7.149	229.951
7.168	230.6
7.187	228.079
7.206	223.648
7.225	221.031
7.244	219.942
7.263	227.086
7.282	225.692
7.301	221.394
7.32	222.062
7.339	218.414
7.358	219.694
7.377	216.027
7.396	219.923
7.415	220.076
7.434	215.988
7.453	221.088
7.472	217.115
7.491	213.2
7.51	215.282
7.529	210.105
7.548	212.856
7.567	217.345
7.586	211.92
7.605	209.17
7.624	210.85
7.643	211.939
7.662	211.251
7.681	207.89
7.7	216.218
7.719	205.731
7.738	204.414
7.757	204.757
7.776	209.991
7.795	207.202
7.814	207.756
7.833	198.263
7.852	194.405
7.871	201.663
7.89	207.126
7.909	201.166
7.928	196.124
7.947	198.168
7.966	207.374
7.985	196.277
8.004	203.21
8.023	201.09
8.042	196.754
8.061	194.882
8.08	202.695
8.099	195.455
8.118	201.09
8.137	200.613
8.156	193.431
8.175	197.709
8.194	201.357
8.213	196.391
8.232	192.858
8.251	197.614
8.27	193.163
8.289	200.632
8.308	195.188
8.327	197.213
8.346	198.741
8.365	195.245
8.384	196.945
8.403	198.626
8.422	194.042
8.441	198.645
8.46	194.749
8.479	196.067
8.498	193.679
8.517	196.009
8.536	202.675
8.555	205.273
8.574	199.657
8.593	200.135
8.612	209.284
8.631	199.352
8.65	209.628
8.669	214.441
8.688	213.486
8.707	220.458
8.726	224.144
8.745	223.82
8.764	229.722
8.783	237.286
8.802	242.003
8.821	250.255
8.84	264.255
8.859	270.043
8.878	282.095
8.897	294.186
8.916	309.447
8.935	326.638
8.954	334.66
8.973	364.667
8.992	387.091
9.011	419.543
9.03	433.772
9.049	470.407
9.068	505.361
9.087	547.497
9.106	597.177
9.125	644.489
9.144	711.895
9.163	766.923
9.182	825.428
9.201	878.05
9.22	915.239
9.239	929.774
9.258	947.786
9.277	905.727
9.296	859.484
9.315	805.64
9.334	724.176
9.353	654.173
9.372	581.152
9.391	509.315
9.41	451.708
9.429	397.042
9.448	351.697
9.467	322.913
9.486	295.752
9.505	276.422
9.524	261.238
9.543	248.23
9.562	241.316
9.581	236.712
9.6	230.027
9.619	225.157
9.638	219.541
9.657	214.518
9.676	211.481
9.695	208.864
9.714	211.08
9.733	209.513
9.752	200.632
9.771	205.999
9.79	201.587
9.809	202.16
9.828	201.491
9.847	200.345
9.866	206.4
9.885	203.134
9.904	196.181
9.923	204.987
9.942	203.019
9.961	203.344
9.98	206.667
9.999	208.788
10.018	203.248
10.037	204.853
10.056	211.481
10.075	209.227
10.094	219.312
10.113	220.152
10.132	224.068
10.151	238.126
10.17	244.773
10.189	254.705
10.208	264.848
10.227	273.863
10.246	287.004
10.265	296.631
10.284	326.981
10.303	347.304
10.322	368.277
10.341	388.256
10.36	430.583
10.379	458.488
10.398	497.033
10.417	543.027
10.436	594.847
10.455	655.988
10.474	716.422
10.493	782.719
10.512	869.703
10.531	974.374
10.55	1054.06
10.569	1152.49
10.588	1240.08
10.607	1345.84
10.626	1422.26
10.645	1542.96
10.664	1611.74
10.683	1695.21
10.702	1711.73
10.721	1706.27
10.74	1629.48
10.759	1503.3
10.778	1356.59
10.797	1171.51
10.816	1005.97
10.835	856.39
10.854	733.574
10.873	652.206
10.892	566.979
10.911	509.086
10.93	459.176
10.949	417.594
10.968	375.688
10.987	344.286
11.006	318.615
11.025	288.131
11.044	265.191
11.063	245.308
11.082	235.223
11.101	223.762
11.12	214.384
11.139	202.064
11.158	196.85
11.177	187.185
11.196	182.467
11.215	172.286
11.234	177.176
11.253	165.506
11.272	162.813
11.291	156.204
11.31	155.803
11.329	163.347
11.348	157.388
11.367	155.707
11.386	153.568
11.405	147.456
11.424	151.18
11.443	142.967
11.462	149.71
11.481	149.92
11.5	149.652
11.519	142.05
11.538	139.51
11.557	144.19
11.576	141.764
11.595	142.413
11.614	144.591
11.633	137.352
11.652	139.453
11.671	140.79
11.69	138.498
11.709	138.498
11.728	138.288
11.747	139.873
11.766	137.906
11.785	136.454
11.804	141.993
11.823	137.39
11.842	141.038
11.861	138.078
11.88	133.589
11.899	139.166
11.918	137.466
11.937	132.71
11.956	136.607
11.975	130.342
11.994	135.862
12.013	136.11
12.032	136.569
12.051	135.785
12.07	131.583
12.089	136.549
12.108	135.021
12.127	127.152
12.146	128.527
12.165	140.026
12.184	136.416
12.203	129.807
12.222	130.533
12.241	133.226
12.26	132.309
12.279	136.454
12.298	130.074
12.317	126.445
12.336	130.552
12.355	126.732
12.374	127.668
12.393	129.406
12.412	128.642
12.431	133.704
12.45	128.776
12.469	131.125
12.488	127.209
12.507	129.903
12.526	129.692
12.545	128.642
12.564	128.012
12.583	130.113
12.602	127.649
12.621	128.928
12.64	128.546
12.659	129.349
12.678	131.392
12.697	126.923
12.716	126.846
12.735	123.695
12.754	129.444
12.773	126.579
12.792	126.235
12.811	124.363
12.83	126.98
12.849	125.758
12.868	131.259
12.887	127.171
12.906	126.942
12.925	129.559
12.944	129.864
12.963	129.941
12.982	129.673
13.001	125.261
13.02	126.846
13.039	126.942
13.058	130.514
13.077	124.574
13.096	123.962
13.115	124.955
13.134	126.044
13.153	124.554
13.172	123.618
13.191	125.796
13.21	129.329
13.229	123.237
13.248	122.167
13.267	123.466
13.286	120.047
13.305	126.197
13.324	125.261
13.343	128.795
13.362	122.301
13.381	118.137
13.4	119.76
13.419	118.442
13.438	119.913
13.457	120.772
13.476	119.97
13.495	121.804
13.514	119.722
13.533	120.868
13.552	121.25
13.571	116.513
13.59	119.684
13.609	121.651
13.628	124.936
13.647	118.939
13.666	121.25
13.685	118.251
13.704	120.295
13.723	124.077
13.742	120.257
13.761	121.345
13.78	121.116
13.799	119.378
13.818	123.007
13.837	118.691
13.856	118.939
13.875	120.505
13.894	122.873
13.913	120.887
13.932	121.67
13.951	122.262
13.97	124.096
13.989	117.277
14.008	119.837
14.027	119.111
14.046	120.811
14.065	123.752
14.084	125.471
14.103	121.575
14.122	121.938
14.141	121.002
14.16	122.396
14.179	120.62
14.198	124.421
14.217	123.867
14.236	121.174
14.255	121.498
14.274	120.295
14.293	116.589
14.312	117.64
14.331	118.098
14.35	121.957
14.369	119.779
14.388	121.747
14.407	118.289
14.426	115.023
14.445	118.461
14.464	115.73
14.483	117.564
14.502	118.098
14.521	118.461
14.54	119.455
14.559	117.64
14.578	117.678
14.597	120.41
14.616	118.022
14.635	118.118
14.654	116.016
14.673	113.132
14.692	112.024
14.711	117.277
14.73	115.806
14.749	110.764
14.768	113.132
14.787	111.566
14.806	114.202
14.825	118.022
14.844	117.22
14.863	120.142
14.882	119.321
14.901	112.426
14.92	115.864
14.939	112.865
14.958	116.074
14.977	114.527
14.996	111.986
15.015	113.209
15.034	113.973
15.053	109.274
15.072	112.636
15.091	112.12
15.11	112.196
15.129	112.387
15.148	112.406
15.167	109.904
15.186	113.686
15.205	108.567
15.224	116.609
15.243	114.718
15.262	110.229
15.281	117.162
15.3	117.201
15.319	118.366
15.338	112.063
15.357	118.347
15.376	114.775
15.395	112.903
15.414	115.654
15.433	115.329
15.452	113.648
15.471	116.475
15.49	121.441
15.509	115.042
15.528	115.348
15.547	120.429
15.566	121.441
15.585	121.842
15.604	121.689
15.623	129.119
15.642	125.796
15.661	123.905
15.68	128.47
15.699	130.877
15.718	136.626
15.737	143.999
15.756	147.093
15.775	155.306
15.794	154.79
15.813	163.634
15.832	165.869
15.851	179.831
15.87	192.762
15.889	198.97
15.908	206.553
15.927	212.722
15.946	215.74
15.965	229.951
15.984	244.334
16.003	246.702
16.022	255.221
16.041	270.635
16.06	283.012
16.079	282.114
16.098	283.184
16.117	288.016
16.136	279.975
16.155	273.71
16.174	267.063
16.193	248.612
16.212	242.022
16.231	230.39
16.25	214.327
16.269	202.867
16.288	195.685
16.307	188.961
16.326	187.911
16.345	180.729
16.364	173.814
16.383	171.981
16.402	174.617
16.421	171.885
16.44	172.344
16.459	167.798
16.478	163.558
16.497	160.654
16.516	160.463
16.535	158.897
16.554	150.607
16.573	155.936
16.592	151.123
16.611	148.354
16.63	152.689
16.649	144.438
16.668	143.827
16.687	146.1
16.706	146.138
16.725	145.393
16.744	145.584
16.763	146.062
16.782	145.66
16.801	145.336
16.82	138.861
16.839	143.617
16.858	143.903
16.877	139.185
16.896	141.993
16.915	140.637
16.934	137.963
16.953	139.72
16.972	143.693
16.991	146.195
17.01	151.945
17.029	146.978
17.048	147.704
17.067	149.347
17.086	145.355
17.105	144.725
17.124	144.724
17.143	139.854
17.162	148.373
17.181	144.954
17.2	142.547
17.219	144.19
17.238	143.101
17.257	149.309
17.276	143.483
17.295	142.776
17.314	143.235
17.333	143.999
17.352	144.992
17.371	139.567
17.39	142.509
17.409	140.866
17.428	139.949
17.447	139.032
17.466	139.243
17.485	135.805
17.504	136.664
17.523	141.917
17.542	133.723
17.561	137.619
17.58	140.217
17.599	142.547
17.618	137.791
17.637	139.835
17.656	136.091
17.675	140.198
17.694	137.39
17.713	136.549
17.732	138.918
17.751	140.713
17.77	136.702
17.789	130.151
17.808	138.498
17.827	139.988
17.846	138.956
17.865	135.06
17.884	136.282
17.903	140.255
17.922	137.581
17.941	139.968
17.96	138.746
17.979	141.401
17.998	136.378
18.017	140.79
18.036	143.617
18.055	141.286
18.074	142.299
18.093	142.91
18.112	142.776
18.131	144.514
18.15	147.494
18.169	149.27
18.188	151.352
18.207	155.497
18.226	156.968
18.245	164.131
18.264	168.638
18.283	173.146
18.302	191.158
18.321	195.245
18.34	205.445
18.359	216.008
18.378	234.249
18.397	243.321
18.416	255.431
18.435	274.054
18.454	293.116
18.473	300.164
18.492	330.038
18.511	337.048
18.53	354.009
18.549	351.277
18.568	366.73
18.587	364.705
18.606	377.655
18.625	371.925
18.644	357.733
18.663	363.865
18.682	361.324
18.701	344.63
18.72	327.555
18.739	327.172
18.758	311.204
18.777	300.394
18.796	283.986
18.815	276.785
18.834	262.212
18.853	247.791
18.872	235.91
18.891	226.456
18.91	218.529
18.929	197.824
18.948	195.608
18.967	186.86
18.986	187.395
19.005	179.487
19.024	180.958
19.043	172.649
19.062	171.809
19.081	170.071
19.1	163.328
19.119	164.761
19.138	171.045
19.157	169.421
19.176	165.525
19.195	169.651
19.214	172.573
19.233	175.132
19.252	166.747
19.271	173.91
19.29	169.842
19.309	168.008
19.328	173.413
19.347	176.852
19.366	179.048
19.385	175.514
19.404	173.834
19.423	174.273
19.442	175.553
19.461	171.962
19.48	166.48
19.499	166.404
19.518	163.634
19.537	164.723
19.556	170.147
19.575	161.877
19.594	158.21
19.613	156.127
19.632	164.494
19.651	158.458
19.67	161.8
19.689	157.388
19.708	157.484
19.727	152.174
19.746	152.957
19.765	160.482
19.784	150.455
19.803	155.134
19.822	152.613
19.841	150.378
19.86	148.506
19.879	142.031
19.898	153.033
19.917	149.939
19.936	143.655
19.955	141.382
19.974	142.853
19.993	144.591
20.012	140.198
20.031	147.093
20.05	141.516
20.069	141.191
20.088	138.593
20.107	138.498
20.126	135.232
20.145	137.409
20.164	137.18
20.183	136.053
20.202	134.276
20.221	132.424
20.24	132.042
20.259	131.621
20.278	133.112
20.297	133.169
20.316	128.699
20.335	134.601
20.354	126.082
20.373	133.073
20.392	127.591
20.411	127.286
20.43	129.234
20.449	126.483
20.468	120.18
20.487	128.298
20.506	129.845
20.525	129.501
20.544	122.243
20.563	123.045
20.582	121.67
20.601	119.302
20.62	122.988
20.639	125.013
20.658	121.517
20.677	124.612
20.696	122.511
20.715	118.232
20.734	123.599
20.753	121.861
20.772	124.306
20.791	120.658
20.81	125.395
20.829	124.421
20.848	121.059
20.867	119.856
20.886	119.015
20.905	122.874
20.924	116.933
20.943	121.345
20.962	120.104
20.981	110.42
21	121.116
21.019	119.798
21.038	121.556
21.057	119.722
21.076	123.943
21.095	118.404
21.114	120.104
21.133	124
21.152	121.632
21.171	120.543
21.19	118.194
21.209	123.141
21.228	115.711
21.247	116.494
21.266	121.766
21.285	123.064
21.304	126.77
21.323	121.307
21.342	126.904
21.361	118.347
21.38	121.976
21.399	128.107
21.418	125.968
21.437	128.928
21.456	124.554
21.475	120.123
21.494	124.344
21.513	122.988
21.532	127.916
21.551	124.841
21.57	127.821
21.589	121.556
21.608	128.699
21.627	127.324
21.646	121.823
21.665	122.358
21.684	119.416
21.703	117.793
21.722	117.239
21.741	119.665
21.76	117.85
21.779	121.04
21.798	118.289
21.817	110.095
21.836	113.992
21.855	120.333
21.874	116.589
21.893	113.973
21.912	118.022
21.931	113.342
21.95	116.628
21.969	116.284
21.988	113.381
22.007	119.111
22.026	116.112
22.045	117.869
22.064	116.341
22.083	117.869
22.102	117.105
22.121	114.049
22.14	116.991
22.159	118.71
22.178	114.355
22.197	109.943
22.216	115.119
22.235	118.328
22.254	115.31
22.273	115.348
22.292	111.069
22.311	113.61
22.33	114.985
22.349	116.723
22.368	112.311
22.387	114.068
22.406	117.124
22.425	117.544
22.444	111.05
22.463	112.75
22.482	113.285
22.501	117.124
22.52	114.737
22.539	113.018
22.558	112.808
22.577	112.426
22.596	117.831
22.615	109.446
22.634	115.825
22.653	114.947
22.672	115.348
22.691	116.131
22.71	108.166
22.729	111.547
22.748	112.922
22.767	114.393
22.786	118.137
22.805	114.622
22.824	118.671
22.843	119.722
22.862	117.353
22.881	114.011
22.9	118.194
22.919	120.639
22.938	117.735
22.957	120.352
22.976	117.583
22.995	120.352
23.014	118.366
23.033	120.524
23.052	122.09
23.071	122.511
23.09	127.152
23.109	120.333
23.128	127.076
23.147	122.988
23.166	128.909
23.185	122.721
23.204	126.331
23.223	129.329
23.242	123.198
23.261	128.05
23.28	123.924
23.299	126.273
23.318	125.528
23.337	125.605
23.356	127.515
23.375	127.782
23.394	128.126
23.413	127.496
23.432	125.414
23.451	125.968
23.47	125.376
23.489	126.312
23.508	124.421
23.527	128.871
23.546	129.119
23.565	125.357
23.584	121.422
23.603	124.554
23.622	123.829
23.641	123.045
23.66	118.901
23.679	122.339
23.698	122.129
23.717	120.944
23.736	119.55
23.755	115.042
23.774	117.468
23.793	112.349
23.812	112.884
23.831	116.284
23.85	115.577
23.869	115.577
23.888	118.328
23.907	112.674
23.926	120.085
23.945	112.693
23.964	111.356
23.983	114.985
24.002	111.852
24.021	109.923
24.04	107.65
24.059	108.453
24.078	110.592
24.097	110.382
24.116	111.165
24.135	107.765
24.154	108.949
24.173	108.701
24.192	104.69
24.211	106.963
24.23	106.638
24.249	104.957
24.268	107.803
24.287	106.256
24.306	111.146
24.325	103.104
24.344	107.287
24.363	103.41
24.382	106.18
24.401	109.713
24.42	104.747
24.439	102.512
24.458	102.589
24.477	103.907
24.496	101.806
24.515	111.241
24.534	102.035
24.553	108.414
24.572	109.026
24.591	109.885
24.61	106.256
24.629	105.626
24.648	110.706
24.667	106.772
24.686	108.434
24.705	109.541
24.724	107.421
24.743	106.008
24.762	106.008
24.781	106.142
24.8	105.492
24.819	102.149
24.838	106.791
24.857	101.844
24.876	104.613
24.895	104.365
24.914	100.316
24.933	98.635
24.952	102.283
24.971	101.405
24.99	97.7946
25.009	102.073
25.028	98.6159
25.047	96.6295
25.066	101.767
25.085	101.787
25.104	97.8328
25.123	95.1014
25.142	95.2733
25.161	94.7767
25.18	94.6812
25.199	91.3959
25.218	94.8913
25.237	91.4532
25.256	92.4082
25.275	89.2948
25.294	96.3238
25.313	90.2498
25.332	88.2252
25.351	91.1094
25.37	91.1285
25.389	90.3262
25.408	90.0207
25.427	86.8309
25.446	88.932
25.465	90.2308
25.484	91.988
25.503	86.8118
25.522	86.8309
25.541	91.7205
25.56	87.3657
25.579	88.4926
25.598	88.2252
25.617	86.0478
25.636	86.7545
25.655	85.3028
25.674	85.0737
25.693	88.569
25.712	84.8826
25.731	89.0465
25.75	83.8512
25.769	83.3928
25.788	84.0613
25.807	88.7982
25.826	85.9904
25.845	83.3546
25.864	84.1568
25.883	86.2006
25.902	84.6534
25.921	82.5524
25.94	81.3299
25.959	83.1827
25.978	80.757
25.997	78.9805
26.016	79.1906
26.035	81.2917
26.054	80.184
26.073	80.2793
26.092	81.6928
26.111	82.686
26.13	73.9381
26.149	78.8086
26.168	78.8659
26.187	75.0841
26.206	81.4636
26.225	80.0502
26.244	86.5253
26.263	77.5672
26.282	81.9221
26.301	82.5906
26.32	79.4581
26.339	81.6928
26.358	82.0749
26.377	79.1142
26.396	80.0502
26.415	81.4827
26.434	79.9547
26.453	80.5086
26.472	81.6737
26.491	83.0299
26.51	79.6873
26.529	85.0545
26.548	83.049
26.567	83.641
26.586	82.2277
26.605	82.7051
26.624	80.5086
26.643	84.6152
26.662	83.2782
26.681	80.9479
26.7	87.2893
26.719	87.5948
26.738	89.5814
26.757	87.9578
26.776	87.1747
26.795	90.3454
26.814	84.4242
26.833	87.2129
26.852	92.5419
26.871	91.1859
26.89	92.4464
26.909	92.5419
26.928	93.7071
26.947	92.8475
26.966	95.2924
26.985	90.5746
27.004	94.1846
27.023	88.9893
27.042	94.452
27.061	94.6812
27.08	93.3823
27.099	94.2801
27.118	87.7095
27.137	92.8667
27.156	90.5555
27.175	86.9072
27.194	87.9387
27.213	87.2129
27.232	81.4636
27.251	86.85
27.27	82.8771
27.289	80.0502
27.308	80.0502
27.327	77.1469
27.346	85.1882
27.365	77.1851
27.384	78.484
27.403	78.102
27.422	77.1469
27.441	74.0145
27.46	76.3829
27.479	78.675
27.498	78.5603
27.517	78.5604
27.536	76.0009
27.555	75.3133
27.574	76.8223
27.593	72.219
27.612	76.6121
27.631	74.9695
27.65	76.975
27.669	73.8998
27.688	72.5437
27.707	79.7064
27.726	77.1087
27.745	73.8425
27.764	71.8561
27.783	76.2109
27.802	73.4796
27.821	75.5998
27.84	73.5369
27.859	73.365
27.878	76.784
27.897	73.0594
27.916	75.5998
27.935	73.4988
27.954	75.657
27.973	70.1944
27.992	74.511
28.011	75.3324
28.03	73.8616
28.049	75.1414
28.068	73.4032
28.087	74.1482
28.106	71.7224
28.125	73.3077
28.144	71.455
28.163	73.6898
28.182	73.174
28.201	75.1605
28.22	71.2831
28.239	71.9898
28.258	75.0459
28.277	69.2393
28.296	74.0908
28.315	73.174
28.334	73.0976
28.353	72.964
28.372	71.9134
28.391	74.0908
28.41	69.4303
28.429	75.4088
28.448	76.2683
28.467	73.0976
28.486	73.0403
28.505	72.2382
28.524	71.1302
28.543	73.1167
28.562	76.3638
28.581	78.9615
28.6	70.7864
28.619	73.8808
28.638	74.6448
28.657	73.5369
28.676	77.2806
28.695	74.8358
28.714	75.6953
28.733	73.3841
28.752	75.0459
28.771	71.3977
28.79	72.2954
28.809	76.1728
28.828	71.0729
28.847	75.0077
28.866	70.4617
28.885	76.1346
28.904	72.1044
28.923	70.5381
28.942	72.6393
28.961	72.4291
28.98	71.6459
28.999	70.6718
29.018	74.8358
29.037	72.1617
29.056	69.9843
29.075	72.7729
29.094	73.2886
29.113	70.6337
29.132	68.227
29.151	69.0292
29.17	75.1223
29.189	71.3595
29.208	75.3514
29.227	71.1302
29.246	73.1167
29.265	76.3065
29.284	73.556
29.303	72.6584
29.322	71.5313
29.341	72.8112
29.36	71.7032
29.379	70.9393
29.398	73.8043
29.417	69.4494
29.436	70.2517
29.455	72.8493
29.474	68.8382
29.493	73.2886
29.512	72.8684
29.531	67.3484
29.55	71.2448
29.569	72.8875
29.588	70.0798
29.607	71.3785
29.626	70.3281
29.645	74.1672
29.664	67.7686
29.683	66.336
29.702	69.373
29.721	69.3348
29.74	67.9023
29.759	70.0415
29.778	70.2325
29.797	69.4685
29.816	68.2843
29.835	67.7495
29.854	67.845
29.873	67.0809
29.892	68.2843
29.911	64.7125
29.93	67.482
29.949	70.118
29.968	65.6293
29.987	66.909
30.006	NaN
30.025	NaN
30.044	NaN
30.063	NaN
30.082	NaN
30.101	NaN
30.12	NaN
30.139	NaN
30.158	NaN
30.177	NaN
30.196	NaN
30.215	NaN
30.234	NaN
30.253	NaN
30.272	NaN
30.291	NaN
30.31	NaN
30.329	NaN
30.348	NaN
30.367	NaN
30.386	NaN
30.405	NaN
30.424	NaN
30.443	NaN
30.462	NaN
30.481	NaN
30.5	NaN
30.519	NaN
30.538	NaN
30.557	NaN
30.576	NaN
30.595	NaN
30.614	NaN
30.633	NaN
30.652	NaN
30.671	NaN
30.69	NaN
30.709	NaN
30.728	NaN
30.747	NaN
30.766	NaN
30.785	NaN
30.804	NaN
30.823	NaN
30.842	NaN
30.861	NaN
30.88	NaN
30.899	NaN
30.918	NaN
30.937	NaN
30.956	NaN
30.975	NaN
30.994	NaN
31.013	NaN
31.032	NaN
31.051	NaN
31.07	NaN
31.089	NaN
31.108	NaN
31.127	NaN
31.146	NaN
31.165	NaN
31.184	NaN
31.203	NaN
31.222	NaN
31.241	NaN
31.26	NaN
31.279	NaN
31.298	NaN
31.317	NaN
31.336	NaN
31.355	NaN
31.374	NaN
31.393	NaN
31.412	NaN
31.431	NaN
31.45	NaN
31.469	NaN
31.488	NaN
31.507	NaN
31.526	NaN
31.545	NaN
31.564	NaN
31.583	NaN
31.602	NaN
31.621	NaN
31.64	NaN
31.659	NaN
31.678	NaN
31.697	NaN
31.716	NaN
31.735	NaN
31.754	NaN
31.773	NaN
31.792	NaN
31.811	NaN
31.83	NaN
31.849	NaN
31.868	NaN
31.887	NaN
31.906	NaN
31.925	NaN
31.944	NaN
31.963	NaN
31.982	NaN
32.001	NaN
32.02	NaN
32.039	NaN
32.058	NaN
32.077	NaN
32.096	NaN
32.115	NaN
32.134	NaN
32.153	NaN
32.172	NaN
32.191	NaN
32.21	NaN
32.229	NaN
32.248	NaN
32.267	NaN
32.286	NaN
32.305	NaN
32.324	NaN
32.343	NaN
32.362	NaN
32.381	NaN
32.4	NaN
32.419	NaN
32.438	NaN
32.457	NaN
32.476	NaN
32.495	NaN
32.514	NaN
32.533	NaN
32.552	NaN
32.571	NaN
32.59	NaN
32.609	NaN
32.628	NaN
32.647	NaN
32.666	NaN
32.685	NaN
32.704	NaN
32.723	NaN
32.742	NaN
32.761	NaN
32.78	NaN
32.799	NaN
32.818	NaN
32.837	NaN
32.856	NaN
32.875	NaN
32.894	NaN
32.913	NaN
32.932	NaN
32.951	NaN
32.97	NaN
32.989	NaN
33.008	NaN
33.027	NaN
33.046	NaN
33.065	NaN
33.084	NaN
33.103	NaN
33.122	NaN
33.141	NaN
33.16	NaN
33.179	NaN
33.198	NaN
33.217	NaN
33.236	NaN
33.255	NaN
33.274	NaN
33.293	NaN
33.312	NaN
33.331	NaN
33.35	NaN
33.369	NaN
33.388	NaN
33.407	NaN
33.426	NaN
33.445	NaN
33.464	NaN
33.483	NaN
33.502	NaN
33.521	NaN
33.54	NaN
33.559	NaN
33.578	NaN
33.597	NaN
33.616	NaN
33.635	NaN
33.654	NaN
33.673	NaN
33.692	NaN
33.711	NaN
33.73	NaN
33.749	NaN
33.768	NaN
33.787	NaN
33.806	NaN
33.825	NaN
33.844	NaN
33.863	NaN
33.882	NaN
33.901	NaN
33.92	NaN
33.939	NaN
33.958	NaN
33.977	NaN
33.996	NaN
34.015	NaN
34.034	NaN
34.053	NaN
34.072	NaN
34.091	NaN
34.11	NaN
34.129	NaN
34.148	NaN
34.167	NaN
34.186	NaN
34.205	NaN
34.224	NaN
34.243	NaN
34.262	NaN
34.281	NaN
34.3	NaN
34.319	NaN
34.338	NaN
34.357	NaN
34.376	NaN
34.395	NaN
34.414	NaN
34.433	NaN
34.452	NaN
34.471	NaN
34.49	NaN
34.509	NaN
34.528	NaN
34.547	NaN
34.566	NaN
34.585	NaN
34.604	NaN
34.623	NaN
34.642	NaN
34.661	NaN
34.68	NaN
34.699	NaN
34.718	NaN
34.737	NaN
34.756	NaN
34.775	NaN
34.794	NaN
34.813	NaN
34.832	NaN
34.851	NaN
34.87	NaN
34.889	NaN
34.908	NaN
34.927	NaN
34.946	NaN
34.965	NaN
34.984	NaN
35.003	NaN
35.022	NaN
35.041	NaN
35.06	NaN
35.079	NaN
35.098	NaN
35.117	NaN
35.136	NaN
35.155	NaN
35.174	NaN
35.193	NaN
35.212	NaN
35.231	NaN
35.25	NaN
35.269	NaN
35.288	NaN
35.307	NaN
35.326	NaN
35.345	NaN
35.364	NaN
35.383	NaN
35.402	NaN
35.421	NaN
35.44	NaN
35.459	NaN
35.478	NaN
35.497	NaN
35.516	NaN
35.535	NaN
35.554	NaN
35.573	NaN
35.592	NaN
35.611	NaN
35.63	NaN
35.649	NaN
35.668	NaN
35.687	NaN
35.706	NaN
35.725	NaN
35.744	NaN
35.763	NaN
35.782	NaN
35.801	NaN
35.82	NaN
35.839	NaN
35.858	NaN
35.877	NaN
35.896	NaN
35.915	NaN
35.934	NaN
35.953	NaN
35.972	NaN
35.991	NaN
36.01	NaN
36.029	NaN
36.048	NaN
36.067	NaN
36.086	NaN
36.105	NaN
36.124	NaN
36.143	NaN
36.162	NaN
36.181	NaN
36.2	NaN
36.219	NaN
36.238	NaN
36.257	NaN
36.276	NaN
36.295	NaN
36.314	NaN
36.333	NaN
36.352	NaN
36.371	NaN
36.39	NaN
36.409	NaN
36.428	NaN
36.447	NaN
36.466	NaN
36.485	NaN
36.504	NaN
36.523	NaN
36.542	NaN
36.561	NaN
36.58	NaN
36.599	NaN
36.618	NaN
36.637	NaN
36.656	NaN
36.675	NaN
36.694	NaN
36.713	NaN
36.732	NaN
36.751	NaN
36.77	NaN
36.789	NaN
36.808	NaN
36.827	NaN
36.846	NaN
36.865	NaN
36.884	NaN
36.903	NaN
36.922	NaN
36.941	NaN
36.96	NaN
36.979	NaN
36.998	NaN
37.017	NaN
37.036	NaN
37.055	NaN
37.074	NaN
37.093	NaN
37.112	NaN
37.131	NaN
37.15	NaN
37.169	NaN
37.188	NaN
37.207	NaN
37.226	NaN
37.245	NaN
37.264	NaN
37.283	NaN
37.302	NaN
37.321	NaN
37.34	NaN
37.359	NaN
37.378	NaN
37.397	NaN
37.416	NaN
37.435	NaN
37.454	NaN
37.473	NaN
37.492	NaN
37.511	NaN
37.53	NaN
37.549	NaN
37.568	NaN
37.587	NaN
37.606	NaN
37.625	NaN
37.644	NaN
37.663	NaN
37.682	NaN
37.701	NaN
37.72	NaN
37.739	NaN
37.758	NaN
37.777	NaN
37.796	NaN
37.815	NaN
37.834	NaN
37.853	NaN
37.872	NaN
37.891	NaN
37.91	NaN
37.929	NaN
37.948	NaN
37.967	NaN
37.986	NaN
38.005	NaN
38.024	NaN
38.043	NaN
38.062	NaN
38.081	NaN
38.1	NaN
38.119	NaN
38.138	NaN
38.157	NaN
38.176	NaN
38.195	NaN
38.214	NaN
38.233	NaN
38.252	NaN
38.271	NaN
38.29	NaN
38.309	NaN
38.328	NaN
38.347	NaN
38.366	NaN
38.385	NaN
38.404	NaN
38.423	NaN
38.442	NaN
38.461	NaN
38.48	NaN
38.499	NaN
38.518	NaN
38.537	NaN
38.556	NaN
38.575	NaN
38.594	NaN
38.613	NaN
38.632	NaN
38.651	NaN
38.67	NaN
38.689	NaN
38.708	NaN
38.727	NaN
38.746	NaN
38.765	NaN
38.784	NaN
38.803	NaN
38.822	NaN
38.841	NaN
38.86	NaN
38.879	NaN
38.898	NaN
38.917	NaN
38.936	NaN
38.955	NaN
38.974	NaN
38.993	NaN
39.012	NaN
39.031	NaN
39.05	NaN
39.069	NaN
39.088	NaN
39.107	NaN
39.126	NaN
39.145	NaN
39.164	NaN
39.183	NaN
39.202	NaN
39.221	NaN
39.24	NaN
39.259	NaN
39.278	NaN
39.297	NaN
39.316	NaN
39.335	NaN
39.354	NaN
39.373	NaN
39.392	NaN
39.411	NaN
39.43	NaN
39.449	NaN
39.468	NaN
39.487	NaN
39.506	NaN
39.525	NaN
39.544	NaN
39.563	NaN
39.582	NaN
39.601	NaN
39.62	NaN
39.639	NaN
39.658	NaN
39.677	NaN
39.696	NaN
39.715	NaN
39.734	NaN
39.753	NaN
39.772	NaN
39.791	NaN
39.81	NaN
39.829	NaN
39.848	NaN
39.867	NaN
39.886	NaN
39.905	NaN
39.924	NaN
39.943	NaN
39.962	NaN
[truncated: 528 more rows]
