# Supplementary material for: Sorting polymerization in a bichannel metal-organic framework
Source: Nat Commun. 2025 Aug 5;16:6984. doi: 10.1038/s41467-025-62322-8 (PMC12325995; doi:10.1038/s41467-025-62322-8)
Supplement: Supplementary file 3 — Source data [file 41467_2025_62322_MOESM3_ESM.zip › SOURCE_DATA/SF19/1-PSPNVFstep_DRIFTS_50C.csv]

X	Y
349.776	-21.148494
350.017	-0.763678757
350.258	-460.2074939
350.499	-329.891995
350.74	-258.1763043
350.981	-212.2190632
351.222	-180.2144531
351.463	-156.7254399
351.704	-138.7690894
351.945	-124.6016785
352.186	-112.7183527
352.427	-102.8990077
352.668	-94.64822416
352.909	-87.63589045
353.151	-81.58990087
353.392	-76.32514524
353.633	-71.69799625
353.874	-67.5986818
354.115	-63.94466752
354.356	-60.66533478
354.597	-57.7057032
354.838	-55.01797939
355.079	-52.67219775
355.32	-50.32375063
355.561	-47.94154731
355.802	-48.08601156
356.043	-46.25110318
356.284	-44.56668717
356.525	-43.00245728
356.766	-41.53285985
357.007	-40.32936633
357.249	-39.17791222
357.49	-38.09851499
357.731	-37.08455374
357.972	-36.13674768
358.213	-35.25999066
358.454	-34.44636575
358.695	-33.70904097
358.936	-35.81135384
359.177	-35.84479389
359.418	-36.00023589
359.659	-5.319567437
359.9	-5.31718866
360.141	-5.23685285
360.382	-5.146839366
360.623	-5.036147194
360.864	-4.860761446
361.105	-4.736335057
361.346	-4.655787405
361.588	-4.581967993
361.829	-4.518233086
362.07	-4.458438158
362.311	-4.399994924
362.552	-4.342165564
362.793	-4.286116433
363.034	-4.23016623
363.275	-4.170452936
363.516	-4.172177069
363.757	-4.169892385
363.998	-4.169802513
364.239	-4.173479823
364.48	-4.177764034
364.721	-4.179547088
364.962	-4.179578712
365.203	-4.179076103
365.444	-4.178768444
365.686	-4.177848041
365.927	-4.17427022
366.168	-4.16621538
366.409	-4.15324424
366.65	-4.139123557
366.891	-4.127565642
367.132	-4.118262806
367.373	-4.11133656
367.614	-4.106185562
367.855	-4.103062886
368.096	-4.102019947
368.337	-4.102068792
368.578	-4.101886794
368.819	-4.101397903
369.06	-4.103382225
369.301	-4.140555881
369.542	-4.043543556
369.784	-4.073370662
370.025	-4.10976699
370.266	-4.174916769
370.507	-4.323017748
370.748	-3.048301837
370.989	-2.945670573
371.23	-2.887966976
371.471	-2.944800302
371.712	-2.919507373
371.953	-2.855490653
372.194	-2.692290944
372.435	-2.339454024
372.676	-2.064594838
372.917	-1.959499186
373.158	-1.841062301
373.399	-1.771381509
373.64	-1.714049033
373.882	-1.659683799
374.123	-1.603929843
374.364	-1.543571263
374.605	-1.470132737
374.846	-1.293694705
375.087	-1.321078766
375.328	-1.31459459
375.569	-1.330551165
375.81	-1.228932197
376.051	-1.154993337
376.292	-1.064553433
376.533	-1.03839498
376.774	-1.079286519
377.015	1.337057451
377.256	1.294601408
377.497	1.222254209
377.738	1.152197644
377.98	1.080340911
378.221	1.002174919
378.462	0.912601995
378.703	0.811375587
378.944	0.709227824
379.185	0.617099164
379.426	0.536066986
379.667	0.46380539
379.908	0.398470018
380.149	0.33805389
380.39	0.280366954
380.631	0.223478419
380.872	0.16488181
381.113	0.102414112
381.354	0.037399543
381.595	-0.025914038
381.836	-0.085306656
382.078	-0.141364714
382.319	-0.1956082
382.56	-0.249721957
382.801	-0.308511888
383.042	-0.364267238
383.283	-0.421058203
383.524	-0.47721411
383.765	-0.532775729
384.006	-0.589959462
384.247	-0.651587086
384.488	-0.718475511
384.729	-0.787949522
384.97	-0.856753065
385.211	-0.923816509
385.452	-0.988774078
385.693	-1.050554128
385.934	-1.108262615
386.176	-1.162682616
386.417	-1.216313073
386.658	-1.270483587
386.899	-1.324533529
387.14	-1.378067804
387.381	-1.431406576
387.622	-1.485293004
387.863	-1.541684237
388.104	-1.601210732
388.345	-1.6600746
388.586	-1.715173092
388.827	-1.768884527
389.068	-1.83458752
389.309	-1.998468378
389.55	-1.503237917
389.791	-2.758312224
390.032	-2.957587849
390.273	-3.204703064
390.515	-3.620937903
390.756	-3.949133426
390.997	-4.134874405
391.238	-4.316898549
391.479	-4.48414556
391.72	-4.604407159
391.961	-4.702663197
392.202	-4.798306766
392.443	-4.909351015
392.684	-5.076222022
392.925	-5.603214399
393.166	-5.159206839
393.407	-4.991462404
393.648	-4.852213596
393.889	-4.853484733
394.13	-4.839293644
394.371	-4.847643788
394.613	-4.791010438
394.854	-4.645885638
395.095	-4.673029141
395.336	-4.663473832
395.577	-4.591536631
395.818	-4.512087691
396.059	-4.427147694
396.3	-4.328165548
396.541	-4.170812132
396.782	-5.572841863
397.023	-5.650145492
397.264	-5.679942214
397.505	-5.695281788
397.746	-5.706550494
397.987	-5.719978206
398.228	-5.740060346
398.469	-5.769049281
398.711	-5.803563919
398.952	-5.8350425
399.193	-5.858171641
399.434	-5.875322828
399.675	-5.89265331
399.916	-5.912564181
400.157	-5.932734981
400.398	-5.950401514
400.639	-5.964915668
400.88	-5.974445294
401.121	-5.992391809
401.362	-6.033273324
401.603	-6.307407977
401.844	-6.129205336
402.085	-6.027170732
402.326	-5.945235961
402.567	-5.875086238
402.809	-5.812642123
403.05	-5.753281756
403.291	-5.693602321
403.532	-5.631879486
403.773	-5.564650603
404.014	-5.484192427
404.255	-5.384959952
404.496	-5.274059241
404.737	-5.161150362
404.978	-5.044471865
405.219	-4.909001432
405.46	-4.704569574
405.701	-2.830762442
405.942	-2.97048623
406.183	-3.015904322
406.424	-3.038413419
406.665	-3.056516504
406.907	-3.073562871
407.148	-3.07983137
407.389	-2.992388809
407.63	-3.571780531
407.871	-2.414603719
408.112	-2.345924011
408.353	-2.323695433
408.594	-2.317904364
408.835	-2.319220909
409.076	-2.30141913
409.317	-2.217024892
409.558	-2.118407156
409.799	-2.055068356
410.04	-2.010325651
410.281	-1.969220093
410.522	-1.917267343
410.763	-1.822463309
411.005	-1.469919064
411.246	-1.88292355
411.487	-2.050586096
411.728	-2.163580564
411.969	-2.250719927
412.21	-2.32504674
412.451	-2.394475686
412.692	-2.463483115
412.933	-2.535126391
413.174	-2.614081572
413.415	-2.708534772
413.656	-2.825962973
413.897	-2.963352883
414.138	-3.10793249
414.379	-3.259811676
414.62	-3.468249077
414.861	-2.143830329
415.103	-3.2234857
415.344	-3.056816468
415.585	-2.941936719
415.826	-2.825878072
416.067	-2.660576457
416.308	-2.046797598
416.549	-2.375914082
416.79	-2.607314914
417.031	-4.16014568
417.272	-3.893730583
417.513	-3.749909571
417.754	-3.638800172
417.995	-3.542253946
418.236	-3.455394782
418.477	-3.376367146
418.718	-3.302563484
418.959	-3.229669389
419.201	-3.150015764
419.442	-3.042354325
419.683	-2.696166783
419.924	-2.799640306
420.165	-2.829351513
420.406	-2.842579173
420.647	-2.844130906
420.888	-2.833247193
421.129	-2.811454592
421.37	-2.78513259
421.611	-2.763575236
421.852	-2.755084339
422.093	-2.76762917
422.334	-2.804478373
422.575	-2.855941604
422.816	-2.911313161
423.057	-2.9719515
423.298	-3.05186849
423.54	-3.20043243
423.781	-5.017374876
424.022	-4.818670766
424.263	-4.712861286
424.504	-4.632148881
424.745	-4.558165328
424.986	-4.480760363
425.227	-4.394208597
425.468	-4.300443332
425.709	-4.207242707
425.95	-4.120589591
426.191	-4.042890594
426.432	-3.973942714
426.673	-3.911804076
426.914	-3.853845975
427.155	-3.797661879
427.396	-3.741663742
427.638	-3.685241796
427.879	-3.628374328
428.12	-3.571066525
428.361	-3.513104829
428.602	-3.454119616
428.843	-3.393768958
429.084	-3.331897996
429.325	-3.268404735
429.566	-3.202716131
429.807	-3.133389018
430.048	-3.058878882
430.289	-2.979990146
430.53	-2.900746622
430.771	-2.824072813
431.012	-2.74879352
431.253	-2.670851044
431.494	-2.584344901
431.736	-2.48351216
431.977	-2.370103746
432.218	-2.256360914
432.459	-2.149533658
432.7	-2.043001309
432.941	-1.907612267
433.182	-0.690170073
433.423	-0.763749822
433.664	-0.798126045
433.905	-0.83821502
434.146	-0.928026296
434.387	-1.462496295
434.628	-1.046743471
434.869	-0.723216824
435.11	0.920921939
435.351	0.741542961
435.592	0.681198318
435.834	0.651887266
436.075	0.636312449
436.316	0.628733782
436.557	0.625900382
436.798	0.625093292
437.039	0.624077126
437.28	0.620875063
437.521	0.61323641
437.762	0.599466925
438.003	0.581799601
438.244	0.566115597
438.485	0.554398614
438.726	0.543551243
438.967	0.528916259
439.208	0.507416815
439.449	0.48162941
439.69	0.457922785
439.932	0.439685264
440.173	0.426864665
440.414	0.418457137
440.655	0.413601068
440.896	0.411583634
441.137	0.411450965
441.378	0.411777257
441.619	0.411116401
441.86	0.408987736
442.101	0.406482364
442.342	0.405261181
442.583	0.40537218
442.824	0.404350442
443.065	0.398016331
443.306	0.383180163
443.547	0.362360675
443.788	0.342220375
444.03	0.326410425
444.271	0.315262819
444.512	0.308185861
444.753	0.304450744
444.994	0.303189233
445.235	0.303489081
445.476	0.304650735
445.717	0.306274908
445.958	0.307891176
446.199	0.308381358
446.44	0.306425142
446.681	0.301681091
446.922	0.294763193
447.163	0.28656398
447.404	0.277811103
447.645	0.268535797
447.886	0.257422358
448.128	0.242568073
448.369	0.224868444
448.61	0.209046407
448.851	0.198441903
449.092	0.192370442
449.333	0.189094322
449.574	0.187747811
449.815	0.187667687
450.056	0.18801726
450.297	0.18818657
450.538	0.187744637
450.779	0.186423804
451.02	0.184025394
451.261	0.180127674
451.502	0.174270575
451.743	0.166734712
451.984	0.15884551
452.225	0.152055617
452.467	0.146952169
452.708	0.143253397
452.949	0.140340315
453.19	0.137682828
453.431	0.135012436
453.672	0.132295019
453.913	0.129643257
454.154	0.127396544
454.395	0.126412084
454.636	0.128175068
454.877	0.134265723
455.118	0.145725184
455.359	0.163400547
455.6	0.189297131
455.841	0.22898393
456.082	0.299107181
456.323	0.479884484
456.565	-0.66798124
456.806	-0.870475447
457.047	-1.013052413
457.288	-1.141308216
457.529	-1.264763164
457.77	-1.382051594
458.011	-1.490216194
458.252	-1.589935452
458.493	-1.68539471
458.734	-1.783062087
458.975	-1.89238844
459.216	-2.029539447
459.457	-2.227382571
459.698	-2.553837296
459.939	-3.063869451
460.18	-3.550383241
460.421	-3.860919141
460.663	-4.062207038
460.904	-4.214461032
461.145	-4.349872275
461.386	-4.486972152
461.627	-4.635831457
461.868	-4.79501387
462.109	-4.951409734
462.35	-5.094592472
462.591	-5.226888559
462.832	-5.359396921
463.073	-5.510144727
463.314	-5.718753024
463.555	-6.178470927
463.796	-5.094905368
464.037	-4.845525498
464.278	-4.68937625
464.519	-4.557976713
464.761	-4.432617335
465.002	-4.315139462
465.243	-4.217330836
465.484	-4.144885816
465.725	-4.093481856
465.966	-4.054993577
466.207	-4.021312551
466.448	-3.986522919
466.689	-3.94838526
466.93	-3.908701078
467.171	-3.872195999
467.412	-3.843043807
467.653	-3.822100285
467.894	-3.806991369
468.135	-3.794188652
468.376	-3.781348447
468.617	-3.76756621
468.859	-3.752527656
469.1	-3.736294739
469.341	-3.719564441
469.582	-3.703481929
469.823	-3.688932798
470.064	-3.67608713
470.305	-3.664503572
470.546	-3.653459933
470.787	-3.642224745
471.028	-3.630221366
471.269	-3.617134604
471.51	-3.603053835
471.751	-3.588626318
471.992	-3.574924759
472.233	-3.563019214
472.474	-3.553811537
472.715	-3.548147237
472.957	-3.546785571
473.198	-3.550597552
473.439	-3.561265304
473.68	-3.581876469
473.921	-3.6183579
474.162	-3.686965528
474.403	-3.867294897
474.644	-2.719546198
474.885	-2.517464128
475.126	-2.375496283
475.367	-2.247921103
475.608	-2.124985917
475.849	-2.007889239
476.09	-1.89961254
476.331	-1.799599593
476.572	-1.703792316
476.813	-1.605901425
477.055	-1.496670768
477.296	-1.359802599
477.537	-1.161651458
477.778	-0.833206758
478.019	-0.318789012
478.26	0.174586885
478.501	0.493867751
478.742	0.704547284
478.983	0.865638249
479.224	1.008938804
479.465	1.153416457
479.706	1.310003461
479.947	1.478133934
480.188	1.645133647
480.429	1.800241263
480.67	1.944900157
480.911	2.089504974
481.153	2.252100675
481.394	2.472919355
481.635	2.945715939
481.876	1.875815001
482.117	1.639801206
482.358	1.49630839
482.599	1.377032212
482.84	1.262998073
483.081	1.155387061
483.322	1.065645167
483.563	0.999682115
483.804	0.954049945
484.045	0.92263675
484.286	0.900297052
484.527	0.882773818
484.768	0.865964679
485.009	0.847148573
485.25	0.827571614
485.492	0.810844942
485.733	0.798976645
485.974	0.791758846
486.215	0.787944107
486.456	0.785750165
486.697	0.782834606
486.938	0.776937866
487.179	0.767254218
487.42	0.755006571
487.661	0.742515256
487.902	0.731682838
488.143	0.72319035
488.384	0.716716238
488.625	0.711474774
488.866	0.706436447
489.107	0.700365485
489.348	0.692243613
489.59	0.681933537
489.831	0.670338104
490.072	0.658862584
490.313	0.648565825
490.554	0.639653611
490.795	0.63158945
491.036	0.623669922
491.277	0.615767237
491.518	0.60862463
491.759	0.603166203
492	0.599586939
492.241	0.597343006
492.482	0.595678573
492.723	0.594015648
492.964	0.592149052
493.205	0.590280814
493.446	0.58880723
493.688	0.587992665
493.929	0.587819162
494.17	0.58807685
494.411	0.588520901
494.652	0.58895938
494.893	0.589287211
495.134	0.589483847
495.375	0.589547372
495.616	0.589356693
495.857	0.588535433
496.098	0.586500879
496.339	0.582857816
496.58	0.57801263
496.821	0.573288671
497.062	0.569887361
497.303	0.567687181
497.544	0.565293116
497.786	0.561142548
498.027	0.554384589
498.268	0.545020407
498.509	0.533701966
498.75	0.521258061
498.991	0.508144004
499.232	0.494254117
499.473	0.479123982
499.714	0.462402724
499.955	0.444439385
500.196	0.426429926
500.437	0.409774957
500.678	0.395356061
500.919	0.383389981
501.16	0.373595593
501.401	0.365291532
501.642	0.357432897
501.884	0.348700469
502.125	0.337640691
502.366	0.322910478
502.607	0.303944046
502.848	0.282198791
503.089	0.261294264
503.33	0.244220431
503.571	0.231177999
503.812	0.220661906
504.053	0.211000488
504.294	0.200985544
504.535	0.190211948
504.776	0.179303739
505.017	0.169442454
505.258	0.16136615
505.499	0.154997496
505.74	0.149808523
505.982	0.145199413
506.223	0.140630891
506.464	0.135656131
506.705	0.130032274
506.946	0.123959072
507.187	0.118174277
507.428	0.113492483
507.669	0.110145176
507.91	0.107699897
508.151	0.105457098
508.392	0.102851983
508.633	0.099698181
508.874	0.096226505
509.115	0.092888313
509.356	0.090083403
509.597	0.08803062
509.838	0.086787956
510.08	0.08631008
510.321	0.086487329
510.562	0.087185407
510.803	0.08830662
511.044	0.089832719
511.285	0.091804501
511.526	0.094266432
511.767	0.097234029
512.008	0.100697062
512.249	0.104622647
512.49	0.108909628
512.731	0.11329215
512.972	0.117297404
513.213	0.120387595
513.454	0.122211844
513.695	0.122732337
513.936	0.122155144
514.177	0.120749548
514.419	0.118653615
514.66	0.115796821
514.901	0.112007667
515.142	0.10730389
515.383	0.102240904
515.624	0.097831645
515.865	0.094840556
516.106	0.093336209
516.347	0.092994922
516.588	0.093528934
516.829	0.094799708
517.07	0.096698188
517.311	0.099036501
517.552	0.101616667
517.793	0.104372524
518.034	0.107398647
518.275	0.110865605
518.517	0.114921144
518.758	0.119651257
518.999	0.125121119
519.24	0.131452607
519.481	0.138875501
519.722	0.147694268
519.963	0.158152651
520.204	0.170318603
520.445	0.184205875
520.686	0.200091609
520.927	0.218639611
521.168	0.240638526
521.409	0.266529066
521.65	0.29599701
521.891	0.3280501
522.132	0.361792912
522.373	0.397318911
522.615	0.436021384
522.856	0.480371385
523.097	0.533357909
523.338	0.597227201
523.579	0.671171854
523.82	0.749605371
524.061	0.824296747
524.302	0.889134606
524.543	0.942376713
524.784	0.985630977
525.025	1.022062331
525.266	1.055211433
525.507	1.088424375
525.748	1.124261154
525.989	1.163405989
526.23	1.204193508
526.471	1.244453066
526.713	1.28379183
526.954	1.323763609
527.195	1.366578047
527.436	1.413026697
527.677	1.46024339
527.918	1.502853066
528.159	1.537745614
528.4	1.565499346
528.641	1.588232273
528.882	1.607963009
529.123	1.626158559
529.364	1.643745862
529.605	1.661120835
529.846	1.678096924
530.087	1.694068007
530.328	1.708540417
530.569	1.721659674
530.811	1.734294739
531.052	1.747653752
531.293	1.762616943
531.534	1.779195943
531.775	1.796699494
532.016	1.814530184
532.257	1.83271845
532.498	1.851688298
532.739	1.871665328
532.98	1.892403196
533.221	1.91348379
533.462	1.934813164
533.703	1.956794014
533.944	1.980020387
534.185	2.004721251
534.426	2.030464304
534.667	2.056475451
534.909	2.082204476
535.15	2.10751089
535.391	2.132356059
535.632	2.156398745
535.873	2.179019396
536.114	2.19977163
536.355	2.218698571
536.596	2.236222826
536.837	2.252784857
537.078	2.268500625
537.319	2.28307769
537.56	2.296054684
537.801	2.307135119
538.042	2.316330935
538.283	2.323808949
538.524	2.329504576
538.765	2.332749229
539.007	2.332281519
539.248	2.326805666
539.489	2.315802952
539.73	2.30003541
539.971	2.281272705
540.212	2.261202075
540.453	2.240186963
540.694	2.216674087
540.935	2.187524906
541.176	2.149171742
541.417	2.099383892
541.658	2.039537257
541.899	1.975968593
542.14	1.917467526
542.381	1.870292119
542.622	1.835932967
542.863	1.812310749
543.105	1.795695902
543.346	1.781902378
543.587	1.766950363
543.828	1.747933941
544.069	1.724345375
544.31	1.69848243
544.551	1.673289183
544.792	1.649763164
545.033	1.626637256
545.274	1.601658807
545.515	1.573734823
545.756	1.545330617
545.997	1.521558783
546.238	1.505634749
546.479	1.497525285
546.72	1.495877437
546.961	1.49914712
547.202	1.505538876
547.444	1.513034693
547.685	1.520184984
547.926	1.526992875
548.167	1.53478969
548.408	1.544981345
548.649	1.557609333
548.89	1.570996611
549.131	1.583021204
549.372	1.592813954
549.613	1.601241742
549.854	1.609987939
550.095	1.620090938
550.336	1.631151515
550.577	1.641885441
550.818	1.651295694
551.059	1.659086714
551.3	1.665047959
551.542	1.668515122
551.783	1.668758279
552.024	1.665787028
552.265	1.660747228
552.506	1.655634145
552.747	1.652300088
552.988	1.651278922
553.229	1.651583153
553.47	1.651942246
553.711	1.652114871
553.952	1.652770508
554.193	1.654391871
554.434	1.656619573
554.675	1.658610304
554.916	1.659805115
555.157	1.660241573
555.398	1.660191273
555.64	1.659598977
555.881	1.657947904
556.122	1.654667801
556.363	1.649631373
556.604	1.643370091
556.845	1.636999437
557.086	1.631912402
557.327	1.629286099
557.568	1.629584954
557.809	1.632269851
558.05	1.635787409
558.291	1.638048203
558.532	1.637508679
558.773	1.634078768
559.014	1.628908264
559.255	1.62328962
559.496	1.617749971
559.738	1.61191525
559.979	1.6049444
560.22	1.596164121
560.461	1.585524094
560.702	1.573599661
560.943	1.561253668
561.184	1.549303178
561.425	1.5383749
561.666	1.528891285
561.907	1.521056641
562.148	1.514792864
562.389	1.509692385
562.63	1.505063372
562.871	1.5001133
563.112	1.494274404
563.353	1.487506369
563.594	1.480332116
563.836	1.473550804
564.077	1.467737244
564.318	1.462705267
564.559	1.457294625
564.8	1.449881837
565.041	1.439421286
565.282	1.426168746
565.523	1.411430946
565.764	1.396470746
566.005	1.381525707
566.246	1.365796874
566.487	1.348305009
566.728	1.32894545
566.969	1.308834552
567.21	1.289386527
567.451	1.27112614
567.692	1.253576579
567.934	1.235987634
568.175	1.218055775
568.416	1.200145204
568.657	1.182877997
568.898	1.166612674
569.139	1.151561063
569.38	1.138340846
569.621	1.128017161
569.862	1.121305204
570.103	1.117752876
570.344	1.115729523
570.585	1.113143334
570.826	1.108424477
571.067	1.101357139
571.308	1.093166059
571.549	1.085553726
571.79	1.079673039
572.032	1.076078129
572.273	1.075243266
572.514	1.077696859
572.755	1.08344011
572.996	1.091346601
573.237	1.099608839
573.478	1.107082868
573.719	1.11413763
573.96	1.122274877
574.201	1.133058733
574.442	1.147124722
574.683	1.163652428
574.924	1.180604401
575.165	1.195783294
575.406	1.207865458
575.647	1.216652286
575.888	1.222873303
576.129	1.228027408
576.371	1.234054629
576.612	1.242575418
576.853	1.254263256
577.094	1.268912811
577.335	1.285903108
577.576	1.304659201
577.817	1.325011361
578.058	1.347274863
578.299	1.371865369
578.54	1.398620748
578.781	1.426323859
579.022	1.453004451
579.263	1.477033653
579.504	1.498016436
579.745	1.516699949
579.986	1.534251601
580.227	1.551623998
580.469	1.569322865
580.71	1.58747033
580.951	1.605855549
581.192	1.623793468
581.433	1.640078292
581.674	1.653423343
581.915	1.663108966
582.156	1.669263305
582.397	1.67276786
582.638	1.674971505
582.879	1.677158394
583.12	1.680039227
583.361	1.683794328
583.602	1.68851539
583.843	1.694440945
584.084	1.701755072
584.325	1.710209804
584.567	1.719095082
584.808	1.727722627
585.049	1.735848785
585.29	1.743570299
585.531	1.750896263
585.772	1.757449579
586.013	1.762611567
586.254	1.765997807
586.495	1.767818065
586.736	1.768849575
586.977	1.770041702
587.218	1.771953733
587.459	1.774415644
587.7	1.776696693
587.941	1.778020316
588.182	1.778006855
588.423	1.776773477
588.665	1.774722688
588.906	1.772272596
589.147	1.769709629
589.388	1.767115553
589.629	1.764262116
589.87	1.760483925
590.111	1.754705867
590.352	1.745811299
590.593	1.73325994
590.834	1.717621059
591.075	1.700630587
591.316	1.684410044
591.557	1.670156445
591.798	1.657422358
592.039	1.644562301
592.28	1.629831794
592.521	1.612404279
592.763	1.59292923
593.004	1.573306816
593.245	1.555584058
593.486	1.540825562
593.727	1.528857104
593.968	1.518734025
594.209	1.509350932
594.45	1.499831698
594.691	1.489616098
594.932	1.478363915
595.173	1.465856827
595.414	1.451969386
595.655	1.436636926
595.896	1.419751992
596.137	1.401081015
596.378	1.380388946
596.619	1.357840822
596.861	1.334413459
597.102	1.311727368
597.343	1.291166645
597.584	1.27313678
597.825	1.257082615
598.066	1.241941509
598.307	1.226609135
598.548	1.210319899
598.789	1.192921149
599.03	1.175003054
599.271	1.15784859
599.512	1.143054283
599.753	1.13174364
599.994	1.123882655
600.235	1.118408502
600.476	1.114043267
600.717	1.110015431
600.959	1.106221931
601.2	1.102862714
601.441	1.099848052
601.682	1.096468838
601.923	1.091667141
602.164	1.084719329
602.405	1.075771022
602.646	1.06572143
602.887	1.055543017
603.128	1.045781881
603.369	1.036673109
603.61	1.028551038
603.851	1.022048305
604.092	1.017816999
604.333	1.015975152
604.574	1.015823798
604.815	1.016133547
605.057	1.015792427
605.298	1.014344081
605.539	1.012060704
605.78	1.009537569
606.021	1.007146209
606.262	1.004794505
606.503	1.002143174
606.744	0.998962028
606.985	0.995231152
607.226	0.991004006
607.467	0.98631366
607.708	0.981266834
607.949	0.976242846
608.19	0.971953052
608.431	0.969168752
608.672	0.968285532
608.913	0.969113395
609.154	0.971058595
609.396	0.973570901
609.637	0.976584893
609.878	0.98062841
610.119	0.986387858
610.36	0.993988278
610.601	1.002689806
610.842	1.011314085
611.083	1.018880862
611.324	1.024873374
611.565	1.029166179
611.806	1.031899614
612.047	1.033397096
612.288	1.034088174
612.529	1.034421228
612.77	1.034790703
613.011	1.035503197
613.252	1.036779322
613.494	1.038768412
613.735	1.041548358
613.976	1.045095737
614.217	1.049252455
614.458	1.053743956
614.699	1.05826795
614.94	1.06260028
615.181	1.066635859
615.422	1.070341837
615.663	1.073692531
615.904	1.076670995
616.145	1.079329311
616.386	1.081792691
616.627	1.084114454
616.868	1.086077986
617.109	1.087169814
617.35	1.086793237
617.592	1.084575129
617.833	1.080603647
618.074	1.075465904
618.315	1.069954015
618.556	1.064552883
618.797	1.059153893
619.038	1.053267485
619.279	1.046527296
619.52	1.039096284
619.761	1.031733024
620.002	1.025504069
620.243	1.021340787
620.484	1.019696624
620.725	1.020424842
620.966	1.022903365
621.207	1.026346545
621.448	1.030068658
621.69	1.03351183
621.931	1.036142723
622.172	1.037464035
622.413	1.037239049
622.654	1.035723832
622.895	1.033566738
623.136	1.031355844
623.377	1.029231193
623.618	1.02692647
623.859	1.02418245
624.1	1.021179169
624.341	1.018618055
624.582	1.017324623
624.823	1.017673847
625.064	1.019365633
625.305	1.021732635
625.546	1.024221613
625.788	1.026592911
626.029	1.028756533
626.27	1.03050267
626.511	1.031420837
626.752	1.031091201
626.993	1.029347829
627.234	1.02632711
627.475	1.022252502
627.716	1.017209046
627.957	1.011164664
628.198	1.004240493
628.439	0.996999751
628.68	0.990433031
628.921	0.985541905
629.162	0.982917621
629.403	0.982725064
629.644	0.984950824
629.886	0.989537634
630.127	0.996266289
630.368	1.004552558
630.609	1.013426158
630.85	1.021765199
631.091	1.02862068
631.332	1.033452532
631.573	1.036205772
631.814	1.037233153
632.055	1.037127175
632.296	1.036538588
632.537	1.036017169
632.778	1.035893966
633.019	1.036253761
633.26	1.037016653
633.501	1.038050023
633.742	1.039223989
633.984	1.040426993
634.225	1.041617901
634.466	1.042931048
634.707	1.044750188
634.948	1.047641079
635.189	1.052123647
635.43	1.058424792
635.671	1.066412106
635.912	1.075743296
636.153	1.086077049
636.394	1.097223873
636.635	1.109242229
636.876	1.122474995
637.117	1.137434776
637.358	1.154488167
637.599	1.173447404
637.84	1.193332443
638.081	1.212640699
638.323	1.230110816
638.564	1.245353997
638.805	1.258831288
639.046	1.271257501
639.287	1.282879046
639.528	1.2932615
639.769	1.301829312
640.01	1.308526281
640.251	1.313912532
640.492	1.318749693
640.733	1.323537655
640.974	1.328366612
641.215	1.333106388
641.456	1.337648303
641.697	1.341933153
641.938	1.345808185
642.179	1.348980759
642.421	1.351189563
642.662	1.352436375
642.903	1.353082555
643.144	1.35369787
643.385	1.354690456
643.626	1.356036348
643.867	1.357421857
644.108	1.358630643
644.349	1.359775767
644.59	1.361234837
644.831	1.363416795
645.072	1.366571356
645.313	1.370748284
645.554	1.375820528
645.795	1.381459142
646.036	1.387116994
646.277	1.392165499
646.519	1.396149748
646.76	1.398923091
647.001	1.400519334
647.242	1.40087013
647.483	1.399620354
647.724	1.396262717
647.965	1.39053402
648.206	1.382743279
648.447	1.373801348
648.688	1.364980325
648.929	1.357563652
649.17	1.352545121
649.411	1.350431457
649.652	1.351122554
649.893	1.353882161
650.134	1.357507712
650.375	1.360772844
650.617	1.362940289
650.858	1.363971168
651.099	1.364313578
651.34	1.364483541
651.581	1.364722941
651.822	1.36491215
652.063	1.364735358
652.304	1.36391252
652.545	1.362304504
652.786	1.359892573
653.027	1.356741323
653.268	1.352976423
653.509	1.348723641
653.75	1.34399005
653.991	1.338592176
654.232	1.332257265
654.473	1.32483483
654.715	1.316398743
654.956	1.307126508
655.197	1.297083718
655.438	1.286173781
655.679	1.274401779
655.92	1.262238547
656.161	1.250565597
656.402	1.240063115
656.643	1.230698261
656.884	1.221898048
657.125	1.213227948
657.366	1.20498592
657.607	1.198162372
657.848	1.19373025
658.089	1.191945733
658.33	1.192286651
658.571	1.193940187
658.813	1.196341927
659.054	1.199380023
659.295	1.203258293
659.536	1.208299353
659.777	1.214892883
660.018	1.223486465
660.259	1.234378822
660.5	1.247316975
660.741	1.261262997
660.982	1.27473002
661.223	1.286590346
661.464	1.296675183
661.705	1.305650112
661.946	1.314371421
662.187	1.323330298
662.428	1.332583568
662.669	1.34203469
662.911	1.35162316
663.152	1.361179117
663.393	1.370159908
663.634	1.37774688
663.875	1.383420257
664.116	1.387428197
664.357	1.390601029
664.598	1.393721195
664.839	1.3970498
665.08	1.4003703
665.321	1.403470465
665.562	1.406607237
665.803	1.41050094
666.044	1.415907543
666.285	1.4231791
666.526	1.43203508
666.767	1.441552225
667.009	1.450417523
667.25	1.457410428
667.491	1.461866742
667.732	1.463904926
667.973	1.464393615
668.214	1.464671351
668.455	1.466018386
668.696	1.469109759
668.937	1.473839688
669.178	1.479609964
669.419	1.485806727
669.66	1.492159955
669.901	1.498841893
670.142	1.506321096
670.383	1.515124365
670.624	1.525667263
670.865	1.538167899
671.106	1.552590086
671.348	1.568661445
671.589	1.586073401
671.83	1.604790168
672.071	1.625137761
672.312	1.647433266
672.553	1.671368466
672.794	1.695752251
673.035	1.719029036
673.276	1.740133917
673.517	1.758829065
673.758	1.775342626
673.999	1.789808071
674.24	1.802046733
674.481	1.81184405
674.722	1.8193379
674.963	1.825050142
675.204	1.829534472
675.446	1.832974576
675.687	1.835066371
675.928	1.835291686
676.169	1.833373511
676.41	1.829515341
676.651	1.824234949
676.892	1.818005236
677.133	1.811022478
677.374	1.803197813
677.615	1.794269031
677.856	1.783915068
678.097	1.77185323
678.338	1.757992643
678.579	1.742669669
678.82	1.726783574
679.061	1.711529247
679.302	1.697772247
679.544	1.685627886
679.785	1.674600878
680.026	1.664018545
680.267	1.65334669
680.508	1.642232057
680.749	1.630401675
680.99	1.617676136
681.231	1.60419607
681.472	1.590654566
681.713	1.578164123
681.954	1.567683633
682.195	1.559502056
682.436	1.553238871
682.677	1.548247792
682.918	1.544045615
683.159	1.540473179
683.4	1.537514157
683.642	1.535000404
683.883	1.532497033
684.124	1.529407582
684.365	1.525188416
684.606	1.519596299
684.847	1.512869884
685.088	1.505681825
685.329	1.498823713
685.57	1.492833209
685.811	1.487800225
686.052	1.483399817
686.293	1.479071914
686.534	1.474258604
686.775	1.468604866
687.016	1.462018091
687.257	1.454562381
687.498	1.446316039
687.74	1.437343292
687.981	1.427762789
688.222	1.417765005
688.463	1.407500174
688.704	1.396914861
688.945	1.385691258
689.186	1.373381126
689.427	1.35963769
689.668	1.34429807
689.909	1.327229268
690.15	1.308199742
690.391	1.287077879
690.632	1.264281015
690.873	1.240974103
691.114	1.218591924
691.355	1.198045508
691.596	1.179418684
691.838	1.162351357
692.079	1.146645971
692.32	1.132541749
692.561	1.120467934
692.802	1.11062665
693.043	1.102846238
693.284	1.096766102
693.525	1.092152202
693.766	1.089097884
694.007	1.087928242
694.248	1.088875271
694.489	1.09182873
694.73	1.096370851
694.971	1.102022155
695.212	1.108476903
695.453	1.115653645
695.694	1.12354316
695.936	1.131993076
696.177	1.140622235
696.418	1.148937668
696.659	1.156537631
696.9	1.163242538
697.141	1.169111259
697.382	1.174390494
697.623	1.179444533
697.864	1.184689096
698.105	1.190536372
698.346	1.197339713
698.587	1.205322349
698.828	1.214504785
699.069	1.224683575
699.31	1.235495826
699.551	1.246526015
699.792	1.257372888
700.034	1.267651656
700.275	1.276990859
700.516	1.285095569
700.757	1.291870243
700.998	1.297505754
701.239	1.302437385
701.48	1.30717204
701.721	1.312072873
701.962	1.317235882
702.203	1.322571709
702.444	1.328062453
702.685	1.33398288
702.926	1.340876501
703.167	1.349274002
703.408	1.359338132
703.649	1.37069427
703.89	1.38260638
704.131	1.394383624
704.373	1.405693011
704.614	1.416583854
704.855	1.427326332
705.096	1.438266685
705.337	1.449771915
705.578	1.462182213
705.819	1.475678164
706.06	1.490102636
706.301	1.504897453
706.542	1.519276514
706.783	1.532572398
707.024	1.544533001
707.265	1.555375997
707.506	1.56561093
707.747	1.575811795
707.988	1.586492375
708.229	1.598065983
708.471	1.610781338
708.712	1.624613757
708.953	1.639236591
709.194	1.654207856
709.435	1.66931805
709.676	1.684844831
709.917	1.701487467
710.158	1.719989753
710.399	1.740698679
710.64	1.763357226
710.881	1.787255084
711.122	1.811575843
711.363	1.835638608
711.604	1.858921139
711.845	1.881026908
712.086	1.90176067
712.327	1.921250446
712.569	1.939930222
712.81	1.958308907
713.051	1.97667165
713.292	1.99499204
713.533	2.01317662
713.774	2.031419462
714.015	2.050325632
714.256	2.070679977
714.497	2.093052585
714.738	2.117588195
714.979	2.144121317
715.22	2.172372471
715.461	2.201923141
715.702	2.232001621
715.943	2.261426917
716.184	2.288976618
716.425	2.313969666
716.667	2.336576374
716.908	2.357658161
717.149	2.378328075
717.39	2.399527687
717.631	2.421845543
717.872	2.445658269
718.113	2.471476323
718.354	2.500229629
718.595	2.533249508
718.836	2.571869707
719.077	2.6167602
719.318	2.667305145
719.559	2.721578661
719.8	2.777268679
720.041	2.832836617
720.282	2.887732235
720.523	2.941604474
720.765	2.993520827
721.006	3.042076649
721.247	3.086288472
721.488	3.12633771
721.729	3.163491287
721.97	3.199319447
722.211	3.234771479
722.452	3.269731474
722.693	3.303308904
722.934	3.334489197
723.175	3.362600236
723.416	3.38745873
723.657	3.40936531
723.898	3.429047601
724.139	3.447497892
724.38	3.465635932
724.621	3.483890347
724.863	3.502037151
725.104	3.519538347
725.345	3.536063574
725.586	3.551668814
725.827	3.56657536
726.068	3.580890534
726.309	3.594583015
726.55	3.607740557
726.791	3.620825166
727.032	3.634584597
727.273	3.64954036
727.514	3.665382101
727.755	3.68083678
727.996	3.694217954
728.237	3.704186391
728.478	3.710193149
728.719	3.712533701
728.961	3.712160962
729.202	3.710394978
729.443	3.708637277
729.684	3.708092183
729.925	3.70945506
730.166	3.712691592
730.407	3.717132072
730.648	3.721845443
730.889	3.725963672
731.13	3.728750889
731.371	3.729550626
731.612	3.727834086
731.853	3.723346941
732.094	3.716195719
732.335	3.706808173
732.576	3.69576625
732.817	3.683512877
733.058	3.670094414
733.3	3.655225011
733.541	3.638706741
733.782	3.620877595
734.023	3.602698708
734.264	3.585355802
734.505	3.569670944
734.746	3.55576111
734.987	3.543052958
735.228	3.530487436
735.469	3.516808157
735.71	3.500895788
735.951	3.481988474
736.192	3.459608846
736.433	3.433274783
736.674	3.402278718
736.915	3.365777854
737.156	3.323269592
737.398	3.275239461
737.639	3.223370456
737.88	3.16982409
738.121	3.116181074
738.362	3.063151969
738.603	3.011156442
738.844	2.960930339
739.085	2.913447342
739.326	2.869270654
739.567	2.828117652
739.808	2.789083318
740.049	2.751239059
740.29	2.714147335
740.531	2.678018231
740.772	2.643484146
741.013	2.611236524
741.254	2.58176872
741.496	2.55521052
741.737	2.531181885
741.978	2.50878142
742.219	2.48688649
742.46	2.464720788
742.701	2.442342081
742.942	2.420610182
743.183	2.400547127
743.424	2.382618268
743.665	2.366539224
743.906	2.351604477
744.147	2.33709299
744.388	2.322401062
744.629	2.306918595
744.87	2.289947756
745.111	2.270892395
745.352	2.249649707
745.594	2.226904876
745.835	2.203986477
746.076	2.182266249
746.317	2.162586557
746.558	2.145123463
746.799	2.129549669
747.04	2.115186723
747.281	2.101095296
747.522	2.086249397
747.763	2.069858236
748.004	2.051690371
748.245	2.032148821
748.486	2.011993332
748.727	1.991955018
748.968	1.972635276
749.209	1.954733343
749.45	1.939192766
749.692	1.926914877
749.933	1.918228346
750.174	1.912598212
750.415	1.908817007
750.656	1.9055736
750.897	1.902062309
751.138	1.898242765
751.379	1.894626019
751.62	1.891849006
751.861	1.890376617
752.102	1.890408682
752.343	1.891859152
752.584	1.89432815
752.825	1.897157939
753.066	1.899705988
753.307	1.901768991
753.548	1.903829356
753.79	1.906849692
754.031	1.911750368
754.272	1.91896605
754.513	1.928312291
754.754	1.939141965
754.995	1.950668122
755.236	1.96227614
755.477	1.973658726
755.718	1.984750692
755.959	1.99558122
756.2	2.006175098
756.441	2.016565428
756.682	2.026886767
756.923	2.037436219
757.164	2.048589137
757.405	2.060561015
757.646	2.073164814
757.888	2.085818791
758.129	2.097927365
758.37	2.10938037
758.611	2.120744374
758.852	2.133001291
759.093	2.14703758
759.334	2.16320274
759.575	2.181197109
759.816	2.200356734
760.057	2.220092761
760.298	2.240108409
760.539	2.260293729
760.78	2.280537276
761.021	2.300682224
761.262	2.32061476
761.503	2.340333451
761.744	2.359908155
761.986	2.379393587
762.227	2.398836574
762.468	2.418385675
762.709	2.438338061
762.95	2.459010574
763.191	2.480533729
763.432	2.50276208
763.673	2.525386193
763.914	2.548145404
764.155	2.570943517
764.396	2.593749391
764.637	2.616368646
764.878	2.638345295
765.119	2.659181714
765.36	2.678714666
765.601	2.697258417
765.842	2.715354061
766.083	2.733323268
766.325	2.750944358
766.566	2.767498215
766.807	2.782203209
767.048	2.794687397
767.289	2.80506538
767.53	2.813611493
767.771	2.820395381
768.012	2.82520825
768.253	2.827836395
768.494	2.828421947
768.735	2.827538399
768.976	2.825906313
769.217	2.824033963
769.458	2.822055003
769.699	2.819789935
769.94	2.816895892
770.181	2.812982111
770.423	2.807693592
770.664	2.800845039
770.905	2.792588674
771.146	2.783437384
771.387	2.774022556
771.628	2.764727889
771.869	2.755468652
772.11	2.745780945
772.351	2.735192656
772.592	2.723636011
772.833	2.71157928
773.074	2.699762974
773.315	2.688759154
773.556	2.678706063
773.797	2.66938296
774.038	2.660473823
774.279	2.65173657
774.521	2.642955644
774.762	2.63381134
775.003	2.623885046
775.244	2.612865833
775.485	2.600815136
775.726	2.588277558
775.967	2.576077899
776.208	2.564830067
776.449	2.55449497
776.69	2.544360143
776.931	2.53341974
777.172	2.520846904
777.413	2.506320793
777.654	2.490091209
777.895	2.472743515
778.136	2.454817941
778.377	2.436573267
778.619	2.418017538
778.86	2.399063533
779.101	2.379622828
779.342	2.359607903
779.583	2.338937635
779.824	2.317614548
780.065	2.295817751
780.306	2.273880527
780.547	2.252120096
780.788	2.230657415
781.029	2.209377675
781.27	2.188045831
781.511	2.166468734
781.752	2.144568289
781.993	2.122332774
782.234	2.099764441
782.475	2.076956676
782.717	2.054268743
782.958	2.032373484
783.199	2.011981385
783.44	1.993381387
783.681	1.976213675
783.922	1.959716275
784.163	1.943283293
784.404	1.926937759
784.645	1.911361088
784.886	1.897414941
785.127	1.885533883
785.368	1.875510876
785.609	1.866792814
785.85	1.858954867
786.091	1.8519695
786.332	1.846120243
786.573	1.841703854
786.815	1.838809591
787.056	1.837308805
787.297	1.836936968
787.538	1.837326468
787.779	1.838019414
788.02	1.838586993
788.261	1.838852052
788.502	1.839017095
788.743	1.839522484
788.984	1.840695709
789.225	1.84246546
789.466	1.844385837
789.707	1.845940225
789.948	1.846849614
790.189	1.847134583
790.43	1.846914254
790.671	1.846165592
790.913	1.844683181
791.154	1.842242252
791.395	1.838774656
791.636	1.834400584
791.877	1.829315653
792.118	1.823675735
792.359	1.817612391
792.6	1.811330676
792.841	1.805112684
793.082	1.799144506
793.323	1.793302596
793.564	1.787129812
793.805	1.780064813
794.046	1.771753854
794.287	1.762226621
794.528	1.751829961
794.769	1.740965782
795.01	1.729820672
795.252	1.718284479
795.493	1.706083868
795.734	1.692996449
795.975	1.679011466
796.216	1.664382557
796.457	1.649566072
796.698	1.635066075
796.939	1.621252185
797.18	1.60824192
797.421	1.595904223
797.662	1.5839737
797.903	1.572201286
798.144	1.560441541
798.385	1.548638321
798.626	1.536769043
798.867	1.52482613
799.108	1.512846355
799.35	1.500932842
799.591	1.489215741
799.832	1.47776655
800.073	1.466536865
800.314	1.455367782
800.555	1.444054091
800.796	1.432420293
801.037	1.420382538
801.278	1.407992265
801.519	1.395448349
801.76	1.383038802
802.001	1.370995442
802.242	1.35933987
802.483	1.347851333
802.724	1.336189001
802.965	1.324069065
803.206	1.31137614
803.448	1.298152024
803.689	1.284492711
803.93	1.270454178
804.171	1.256040868
804.412	1.241244482
804.653	1.226051924
804.894	1.210405864
805.135	1.194189731
805.376	1.177307394
805.617	1.15982303
805.858	1.142020457
806.099	1.124272841
806.34	1.106807031
806.581	1.089584998
806.822	1.072412084
807.063	1.055168069
807.304	1.037967502
807.546	1.021126955
807.787	1.004987562
808.028	0.989760201
808.269	0.975495751
808.51	0.962139258
808.751	0.949581808
808.992	0.937684235
809.233	0.92630475
809.474	0.915349407
809.715	0.904814678
809.956	0.894770089
810.197	0.885263475
810.438	0.87621272
810.679	0.867393021
810.92	0.858556231
811.161	0.849597045
811.402	0.840635598
811.644	0.831944493
811.885	0.823771056
812.126	0.816193999
812.367	0.809111558
812.608	0.802344784
812.849	0.795774314
813.09	0.789427512
813.331	0.783468953
813.572	0.778109607
813.813	0.773497319
814.054	0.769643734
814.295	0.766404978
814.536	0.763510313
814.777	0.760629519
815.018	0.757467137
815.259	0.753859683
815.5	0.749833279
815.742	0.74557515
815.983	0.741316944
816.224	0.737202429
816.465	0.73323135
816.706	0.729305763
816.947	0.72532632
817.188	0.721259838
817.429	0.71713509
817.67	0.7129903
817.911	0.708835535
818.152	0.704668116
818.393	0.700517151
818.634	0.696458947
818.875	0.692573449
819.116	0.688874098
819.357	0.685276407
819.598	0.681642404
819.84	0.677875862
820.081	0.673998096
820.322	0.670144476
820.563	0.666484619
820.804	0.663130706
821.045	0.660098447
821.286	0.657331578
821.527	0.654753874
821.768	0.652307283
822.009	0.649957625
822.25	0.647675432
822.491	0.645412944
822.732	0.643095488
822.973	0.640634836
823.214	0.637961025
823.455	0.635057099
823.696	0.631973865
823.938	0.628812283
824.179	0.625683283
824.42	0.62266806
824.661	0.619797923
824.902	0.617055718
825.143	0.614382616
825.384	0.611675486
825.625	0.608783302
825.866	0.605528318
826.107	0.601765384
826.348	0.597456863
826.589	0.592713427
826.83	0.587759309
827.071	0.582825593
827.312	0.578034878
827.553	0.573359725
827.794	0.568679485
828.035	0.563884288
828.277	0.558956132
828.518	0.553985897
828.759	0.549125154
829	0.544509702
829.241	0.540203617
829.482	0.536183842
829.723	0.532354642
829.964	0.528580807
830.205	0.524736303
830.446	0.520754027
830.687	0.51664787
830.928	0.512489127
831.169	0.508350127
831.41	0.504252441
[truncated: 15,219 more rows]
