# Supplementary material for: Sorting polymerization in a bichannel metal-organic framework
Source: Nat Commun. 2025 Aug 5;16:6984. doi: 10.1038/s41467-025-62322-8 (PMC12325995; doi:10.1038/s41467-025-62322-8)
Supplement: Supplementary file 3 — Source data [file 41467_2025_62322_MOESM3_ESM.zip › SOURCE_DATA/SF19/1-PSPNVFsimul_DRIFTS_50C.csv]

X	Y
349.776	4.445771565
350.017	-3.590604539
350.258	426.4525348
350.499	303.317197
350.74	234.9899364
350.981	190.8738943
351.222	160.6429134
351.463	138.6221334
351.704	121.7571012
351.945	108.1740446
352.186	97.34516006
352.427	88.51543572
352.668	81.09272135
352.909	74.78738232
353.151	69.33954081
353.392	64.54667797
353.633	60.32760185
353.874	56.63539654
354.115	53.35332391
354.356	50.37731022
354.597	47.57606548
354.838	44.42764547
355.079	47.26027781
355.32	43.14277303
355.561	40.47884672
355.802	41.96775721
356.043	40.43075326
356.284	38.99481241
356.525	38.66367461
356.766	37.20892094
357.007	35.85515881
357.249	34.58670206
357.49	33.35669222
357.731	32.19030632
357.972	31.12801701
358.213	30.13650076
358.454	29.20107511
358.695	28.31476725
358.936	28.20119213
359.177	28.20825886
359.418	28.29669795
359.659	-0.454035772
359.9	-0.402778998
360.141	-0.41820743
360.382	-0.47035223
360.623	-0.558526067
360.864	-0.701718955
361.105	-0.852074633
361.346	-0.918429457
361.588	-0.962178636
361.829	-0.99658843
362.07	-1.0179037
362.311	-1.02784323
362.552	-1.029698419
362.793	-1.027467058
363.034	-1.016070498
363.275	-0.951201068
363.516	-0.91801702
363.757	-0.923911646
363.998	-0.928298072
364.239	-0.927482292
364.48	-0.924179899
364.721	-0.921618973
364.962	-0.920947849
365.203	-0.920972912
365.444	-0.919743693
365.686	-0.915769337
365.927	-0.906045322
366.168	-0.891261153
366.409	-0.875851137
366.65	-0.866574191
366.891	-0.865902559
367.132	-0.870676726
367.373	-0.880479598
367.614	-0.898375579
367.855	-0.926392784
368.096	-0.958692907
368.337	-0.968117673
368.578	-0.9355091
368.819	-0.832011106
369.06	-0.528389064
369.301	1.733624699
369.542	-3.554760057
369.784	-2.778447849
370.025	-2.365148289
370.266	-2.089291512
370.507	-1.745923405
370.748	-3.71988103
370.989	-3.827069228
371.23	-3.852965536
371.471	-3.855377276
371.712	-3.854131358
371.953	-3.87386648
372.194	-4.746782564
372.435	-4.61966033
372.676	-4.531079231
372.917	-4.464512173
373.158	-4.40505484
373.399	-4.348341832
373.64	-4.291573128
373.882	-4.225127519
374.123	-4.141970037
374.364	-4.062906826
374.605	-3.963626405
374.846	-3.626134293
375.087	-3.793975164
375.328	-3.878380628
375.569	-3.950639323
375.81	-4.034142604
376.051	-4.171806628
376.292	-4.727688769
376.533	-4.331845776
376.774	-4.121158777
377.015	-3.903124206
377.256	-3.345090412
377.497	-3.578004149
377.738	-3.641034662
377.98	-3.658891126
378.221	-3.647535328
378.462	-3.606253304
378.703	-3.52355008
378.944	-3.380474937
379.185	-3.200903177
379.426	-3.067443341
379.667	-2.990743614
379.908	-2.946797835
380.149	-2.919993332
380.39	-2.902827659
380.631	-2.891525427
380.872	-2.883858112
381.113	-2.87845751
381.354	-2.873753967
381.595	-2.867698548
381.836	-2.860604208
382.078	-2.855186982
382.319	-2.852250941
382.56	-2.866344046
382.801	-2.293828152
383.042	-2.198752489
383.283	-2.125419885
383.524	-2.063432752
383.765	-2.007873931
384.006	-1.954224905
384.247	-1.899792323
384.488	-1.843598144
384.729	-1.785456946
384.97	-1.725500891
385.211	-1.663746599
385.452	-1.598893028
385.693	-1.526608528
385.934	-1.4391382
386.176	-1.337511829
386.417	-1.238517894
386.658	-1.148791804
386.899	-1.069279158
387.14	-0.998043524
387.381	-0.930464253
387.622	-0.852761316
387.863	-0.639380054
388.104	-0.41578506
388.345	-0.569386687
388.586	-0.677110025
388.827	-0.772736493
389.068	-0.854368628
389.309	-0.911626856
389.55	-0.910366884
389.791	-0.860869328
390.032	-0.855211116
390.273	-0.855391503
390.515	-0.872231493
390.756	-0.895908846
390.997	-0.909103451
391.238	-0.911444913
391.479	-0.90751657
391.72	-0.903193867
391.961	-0.904575599
392.202	-0.908091957
392.443	-0.871250857
392.684	0.096525725
392.925	-0.266729299
393.166	-0.104493698
393.407	-0.023359838
393.648	0.046410391
393.889	0.128334526
394.13	0.265359196
394.371	0.821164698
394.613	0.425418542
394.854	0.215318452
395.095	-0.001755631
395.336	-0.560306137
395.577	-0.330799302
395.818	-0.27405711
396.059	-0.265443825
396.3	-0.290766967
396.541	-0.351683975
396.782	-0.446529333
397.023	-0.561235941
397.264	-0.688229595
397.505	-0.863271855
397.746	-2.171136303
397.987	-1.99164993
398.228	-1.895963827
398.469	-1.819454106
398.711	-1.748752196
398.952	-1.679266527
399.193	-1.608715934
399.434	-1.536060366
399.675	-1.46078574
399.916	-1.380331646
400.157	-1.290179797
400.398	-1.183642916
400.639	-1.022667199
400.88	-1.186488728
401.121	-1.446428553
401.362	-1.566410648
401.603	-1.652010633
401.844	-1.724309118
402.085	-1.792805923
402.326	-1.86173501
402.567	-1.932384159
402.809	-2.006063525
403.05	-2.089040813
403.291	-2.209906581
403.532	-2.58854866
403.773	-6.839477024
404.014	-7.143274552
404.255	-7.26937967
404.496	-7.362021825
404.737	-7.446114359
404.978	-7.524746083
405.219	-7.600454668
405.46	-7.68070914
405.701	-7.78660453
405.942	-7.992640982
406.183	-8.717350282
406.424	-9.06774193
406.665	-9.280982407
406.907	-9.420575965
407.148	-9.538709252
407.389	-9.664296649
407.63	-9.841082285
407.871	-10.07082165
408.112	-10.28552251
408.353	-10.57942354
408.594	-11.07895638
408.835	-11.9467573
409.076	-12.68962733
409.317	-13.17562341
409.558	-13.66317782
409.799	-16.22166481
410.04	-15.92421794
410.281	-15.81677163
410.522	-15.7734766
410.763	-16.6824019
411.005	-16.47893685
411.246	-16.16512717
411.487	-18.03431323
411.728	-18.26500876
411.969	-18.40772869
412.21	-18.5281077
412.451	-18.6448941
412.692	-18.76971451
412.933	-18.9191443
413.174	-19.11971995
413.415	-19.37095489
413.656	-19.56633661
413.897	-19.65926075
414.138	-19.68475217
414.379	-19.66402379
414.62	-19.60254487
414.861	-19.50666315
415.103	-19.39370296
415.344	-19.27451864
415.585	-19.11715029
415.826	-17.83512688
416.067	-18.03811295
416.308	-18.14984354
416.549	-18.23688542
416.79	-18.31529964
417.031	-18.39130122
417.272	-18.46778241
417.513	-18.54662568
417.754	-18.63013331
417.995	-18.72201228
418.236	-18.8283083
418.477	-18.96007129
418.718	-19.14608823
418.959	-19.61595048
419.201	-19.53133046
419.442	-19.56686135
419.683	-19.61157137
419.924	-19.64550693
420.165	-19.66692216
420.406	-19.67970904
420.647	-19.68896638
420.888	-19.69775615
421.129	-19.70173511
421.37	-19.6707415
421.611	-19.38120416
421.852	-15.21686
422.093	-14.99912806
422.334	-14.96365527
422.575	-14.97151917
422.816	-14.99491787
423.057	-15.01753589
423.298	-15.02903079
423.54	-15.0242139
423.781	-14.98962763
424.022	-14.87380284
424.263	-14.54589287
424.504	-14.31044002
424.745	-13.71755398
424.986	-13.31790885
425.227	-13.47009814
425.468	-13.38593187
425.709	-13.30507641
425.95	-13.3551222
426.191	-13.05002869
426.432	-12.7336711
426.673	-12.22112057
426.914	-11.33113087
427.155	-10.55107508
427.396	-10.00724114
427.638	-9.4246028
427.879	-6.745864337
428.12	-6.961842265
428.361	-7.038020112
428.602	-7.098154629
428.843	-7.166700042
429.084	-7.27019999
429.325	-7.515874933
429.566	-5.586519003
429.807	-5.298230787
430.048	-5.098861828
430.289	-4.922498326
430.53	-4.750510895
430.771	-4.571037689
431.012	-4.367364862
431.253	-4.113171568
431.494	-3.807923449
431.736	-3.554949072
431.977	-3.395861148
432.218	-3.289289207
432.459	-3.205975511
432.7	-3.13138125
432.941	-3.057420697
433.182	-2.979413551
433.423	-2.894578432
433.664	-2.800496898
433.905	-2.699739842
434.146	-2.603640521
434.387	-2.518079361
434.628	-2.441200057
434.869	-2.369564639
435.11	-2.300022874
435.351	-2.229970222
435.592	-2.157649379
435.834	-2.082729146
436.075	-2.005812846
436.316	-1.925965631
436.557	-1.838954745
436.798	-1.737492181
437.039	-1.614139053
437.28	-1.470984766
437.521	-1.325518861
437.762	-1.193875516
438.003	-1.079295891
438.244	-0.9772164
438.485	-0.880539294
438.726	-0.782168161
438.967	-0.676366555
439.208	-0.560003643
439.449	-0.434312639
439.69	-0.304877431
439.932	-0.178293156
440.173	-0.057530428
440.414	0.059739705
440.655	0.17738137
440.896	0.29455165
441.137	0.403311714
441.378	0.498198793
441.619	0.582611403
441.86	0.663952754
442.101	0.751784833
442.342	0.866074215
442.583	1.129635512
442.824	0.864479705
443.065	0.710515556
443.306	1.074146781
443.547	1.185027405
443.788	1.291990756
444.03	1.534052359
444.271	1.447687973
444.512	1.42776481
444.753	1.419132037
444.994	1.407311255
445.235	1.378942913
445.476	1.321032413
445.717	1.219621193
445.958	1.09217575
446.199	1.002845736
446.44	0.957845252
446.681	0.937177524
446.922	0.928963996
447.163	0.927088684
447.404	0.928092313
447.645	0.930112756
447.886	0.932206195
448.128	0.933976493
448.369	0.935767846
448.61	0.938905324
448.851	0.945374814
449.092	0.957306242
449.333	0.974665727
449.574	0.993035318
449.815	1.007617912
450.056	1.016186508
450.297	1.018117106
450.538	1.013779026
450.779	1.003876933
451.02	0.988863413
451.261	0.969185164
451.502	0.946459909
451.743	0.923752557
451.984	0.904215825
452.225	0.889900932
452.467	0.880882028
452.708	0.875314895
452.949	0.870827093
453.19	0.865489977
453.431	0.858002007
453.672	0.84800991
453.913	0.836879935
454.154	0.827826182
454.395	0.825068061
454.636	0.834383831
454.877	0.862640185
455.118	0.908296135
455.359	0.955854001
455.6	0.994220185
455.841	1.022755105
456.082	1.043504254
456.323	1.057895377
456.565	1.066988433
456.806	1.072231293
457.047	1.075308123
457.288	1.07661782
457.529	1.074595648
457.77	1.068533253
458.011	1.061062464
458.252	1.055012976
458.493	1.049876621
458.734	1.043661243
458.975	1.036198998
459.216	1.029864288
459.457	1.027391844
459.698	1.02973828
459.939	1.035840786
460.18	1.042911407
460.421	1.047152886
460.663	1.045890803
460.904	1.039560614
461.145	1.030771711
461.386	1.021732126
461.627	1.013290758
461.868	1.005487627
462.109	0.998119733
462.35	0.990832405
462.591	0.983159923
462.832	0.975504392
463.073	0.97145074
463.314	0.97634484
463.555	0.990800191
463.796	1.011856803
464.037	1.038233287
464.278	1.072880672
464.519	1.122653325
464.761	1.197413813
465.002	1.310793071
465.243	1.475581566
465.484	1.688704276
465.725	1.923848404
465.966	2.142704561
466.207	2.312786126
466.448	2.427384069
466.689	2.500495841
466.93	2.547202804
467.171	2.57666478
467.412	2.595585285
467.653	2.612384593
467.894	2.634279508
468.135	2.665345568
468.376	2.709517102
468.617	2.773108665
468.859	2.86426094
469.1	2.984676441
469.341	3.114111709
469.582	3.222999812
469.823	3.303690071
470.064	3.364281578
470.305	3.415214778
470.546	3.467994127
470.787	3.539156162
471.028	3.663824338
471.269	4.007699036
471.51	2.741384155
471.751	2.407964304
471.992	2.144351097
472.233	1.846759809
472.474	1.315921235
472.715	2.861606751
472.957	3.054375549
473.198	3.110734546
473.439	3.12849094
473.68	3.1462848
473.921	3.183751848
474.162	3.267674764
474.403	3.499879663
474.644	-12.43218356
474.885	-12.78883262
475.126	-13.00510343
475.367	-13.17807231
475.608	-13.3340989
475.849	-13.4864896
476.09	-13.64829847
476.331	-13.83779091
476.572	-14.08086281
476.813	-14.41563161
477.055	-14.94638209
477.296	-16.70353289
477.537	-15.75233657
477.778	-15.38100099
478.019	-15.11403765
478.26	-14.84370862
478.501	-14.46730332
478.742	-13.56595008
478.983	-15.00058508
479.224	-15.36048607
479.465	-15.5585352
479.706	-15.69815789
479.947	-15.81312871
480.188	-15.91943684
480.429	-16.02772167
480.67	-16.14907947
480.911	-16.30124012
481.153	-16.52157879
481.394	-16.89747318
481.635	-17.56318794
481.876	-18.39605647
482.117	-19.16245339
482.358	-19.94434563
482.599	-21.02298034
482.84	-23.59891973
483.081	-1697.703679
483.322	-1704.939968
483.563	-1706.256384
483.804	-1706.972469
484.045	-1707.481264
484.286	-1707.852215
484.527	-1708.116975
484.768	-1708.310146
485.009	-1708.460686
485.25	-1708.587918
485.492	-1708.703893
485.733	-1708.816269
485.974	-1708.930484
486.215	-1709.051591
486.456	-1709.185928
486.697	-1709.342028
486.938	-1709.529071
487.179	-1709.748428
487.42	-1709.979619
487.661	-1710.194864
487.902	-1710.390703
488.143	-1710.579364
488.384	-1710.769366
488.625	-1710.96328
488.866	-1711.173352
489.107	-1711.444712
489.348	-1711.982464
489.59	-1711.255814
489.831	-1710.459865
490.072	-1709.965829
490.313	-1709.328628
490.554	-1710.382257
490.795	-1712.193939
491.036	-1712.581654
491.277	-1712.824178
491.518	-1713.020214
491.759	-1713.203641
492	-1713.399537
492.241	-1713.648877
492.482	-1714.086898
492.723	-1698.58281
492.964	-1697.739566
493.205	-1697.415887
493.446	-1697.195555
493.688	-1697.01044
493.929	-1696.82897
494.17	-1696.625451
494.411	-1696.370044
494.652	-1696.023237
494.893	-1695.521509
495.134	-1694.662317
495.375	-1689.582858
495.616	-1691.001845
495.857	-1691.625263
496.098	-1692.087802
496.339	-1692.529261
496.58	-1693.058084
496.821	-1694.093265
497.062	-1692.778049
497.303	-1692.53237
497.544	-1692.458546
497.786	-1692.494681
498.027	-1693.293106
498.268	-1693.012336
498.509	-1692.826602
498.75	-1692.645799
498.991	-1692.429863
499.232	-1692.124653
499.473	-1691.630042
499.714	-1690.824414
499.955	-1689.872057
500.196	-1689.029796
500.437	-1688.213327
500.678	-1687.135531
500.919	-1684.596607
501.16	-10.5739001
501.401	-3.475295567
501.642	-2.349053643
501.884	-1.850664016
502.125	-1.549400927
502.366	-1.342090695
502.607	-1.18842901
502.848	-1.066649853
503.089	-0.963216937
503.33	-0.869725756
503.571	-0.781482279
503.812	-0.695985965
504.053	-0.611258897
504.294	-0.525019526
504.535	-0.434827022
504.776	-0.33879617
505.017	-0.236536549
505.258	-0.128953935
505.499	-0.015842585
505.74	0.106371712
505.982	0.243698061
506.223	0.398947005
506.464	0.564120372
506.705	0.725278353
506.946	0.879060542
507.187	1.038827169
507.428	1.246056295
507.669	1.799248054
507.91	1.348637621
508.151	1.126625668
508.392	0.79083167
508.633	2.372754316
508.874	2.624954099
509.115	2.787842725
509.356	2.924973086
509.597	3.052716144
509.838	3.177441597
510.08	3.30478127
510.321	3.445788022
510.562	3.63108181
510.803	4.040043998
511.044	3.533415347
511.285	3.402498553
511.526	3.327250055
511.767	3.267601793
512.008	3.208178327
512.249	3.138560138
512.49	3.048547501
512.731	2.925477291
512.972	2.744332226
513.213	2.406317117
513.454	-0.922175353
513.695	-0.458550212
513.936	-0.209866044
514.177	-0.017832956
514.419	0.149576781
514.66	0.299146888
514.901	0.4322666
515.142	0.553588151
515.383	0.672085586
515.624	0.802650706
515.865	0.98672411
516.106	1.910380037
516.347	1.747964846
516.588	1.684191718
516.829	1.640216937
517.07	1.594354413
517.311	1.530795355
517.552	1.437469374
517.793	1.326674724
518.034	1.23862291
518.275	1.195228081
518.517	1.193896504
518.758	1.228280517
518.999	1.293341448
519.24	1.378451325
519.481	1.466169183
519.722	1.547389665
519.963	1.627187382
520.204	1.716453217
520.445	1.825055806
520.686	1.954819003
520.927	2.090100632
521.168	2.209890698
521.409	2.310406213
521.65	2.401687811
521.891	2.498149469
522.132	2.616201879
522.373	2.774470816
522.615	2.987397271
522.856	3.244365254
523.097	3.504584583
523.338	3.737588688
523.579	3.943382757
523.82	4.138485
524.061	4.347640986
524.302	4.606937575
524.543	4.956149249
524.784	5.372733972
525.025	5.752038445
525.266	6.064311099
525.507	6.371203715
525.748	6.84294495
525.989	15.65465508
526.23	15.11027943
526.471	14.78963945
526.713	14.50625654
526.954	14.18988531
527.195	13.76448091
527.436	13.12148459
527.677	12.2286255
527.918	11.31265282
528.159	10.54819488
528.4	9.941137156
528.641	9.471017768
528.882	9.116189851
529.123	8.848192866
529.364	8.639321948
529.605	8.468716759
529.846	8.322214036
530.087	8.190073848
530.328	8.064994822
530.569	7.940816546
530.811	7.811730323
531.052	7.671776279
531.293	7.514273581
531.534	7.330161751
531.775	7.102754629
532.016	6.792735079
532.257	6.289327962
532.498	5.190361045
532.739	0.960715276
532.98	23.48316916
533.221	28.47224196
533.462	30.4103491
533.703	31.34132611
533.944	31.93771108
534.185	32.44244041
534.426	32.98453372
534.667	33.64174446
534.909	34.32704781
535.15	34.83010492
535.391	35.14318897
535.632	35.34451567
535.873	35.48391034
536.114	35.58325794
536.355	35.64833142
536.596	35.67849829
536.837	35.67315624
537.078	35.63495144
537.319	35.57557821
537.56	35.5157856
537.801	35.46966557
538.042	35.43682955
538.283	35.40660685
538.524	35.36304353
538.765	35.29638984
539.007	35.21788397
539.248	35.14826648
539.489	35.09315877
539.73	35.04451431
539.971	34.98852524
540.212	34.90775718
540.453	34.7825242
540.694	34.5986147
540.935	34.36789109
541.176	34.13224904
541.417	33.92171151
541.658	33.73351469
541.899	33.5472531
542.14	33.33563092
542.381	33.06398443
542.622	32.69927279
542.863	32.2711305
543.105	31.88656378
543.346	31.57445959
543.587	31.27153024
543.828	30.8064154
544.069	22.00403215
544.31	22.56097721
544.551	22.89728308
544.792	23.19845045
545.033	23.53333527
545.274	23.97644879
545.515	24.63505218
545.756	25.54101347
545.997	26.46842957
546.238	27.24424915
546.479	27.8639038
546.72	28.34826258
546.961	28.71840393
547.202	29.00167826
547.444	29.22480434
547.685	29.40815588
547.926	29.56581386
548.167	29.70760004
548.408	29.84095597
548.649	29.97228027
548.89	30.10778944
549.131	30.253988
549.372	30.41802965
549.613	30.60909709
549.854	30.84353543
550.095	31.16007871
550.336	31.66910184
550.577	32.77274367
550.818	37.006177
551.059	14.48644623
551.3	9.498678327
551.542	7.560143179
551.783	6.626823042
552.024	6.026129983
552.265	5.515198338
552.506	4.965128059
552.747	4.298116854
552.988	3.600698531
553.229	3.082161244
553.47	2.748762137
553.711	2.520882044
553.952	2.348106842
554.193	2.208910811
554.434	2.097565144
554.675	2.012854317
554.916	1.951468544
555.157	1.907728043
555.398	1.874821236
555.64	1.845182845
555.881	1.811589719
556.122	1.769445656
556.363	1.719132894
556.604	1.666260971
556.845	1.617622599
557.086	1.576470937
557.327	1.541859432
557.568	1.510794937
557.809	1.480845237
558.05	1.451884474
558.291	1.425643757
558.532	1.403566024
558.773	1.385460242
559.014	1.369859396
559.255	1.355224692
559.496	1.341383377
559.738	1.330219791
559.979	1.324331305
560.22	1.324966864
560.461	1.331604831
560.702	1.342662397
560.943	1.356303485
561.184	1.371263696
561.425	1.387422226
561.666	1.405563708
561.907	1.425999854
562.148	1.447210051
562.389	1.466787337
562.63	1.483724679
562.871	1.499175258
563.112	1.515781275
563.353	1.53660555
563.594	1.563828465
563.836	1.597756652
564.077	1.63711369
564.318	1.680185191
564.559	1.725272212
564.8	1.770233256
565.041	1.812527206
565.282	1.850510821
565.523	1.884355925
565.764	1.915309907
566.005	1.944407681
566.246	1.971822511
566.487	1.997054993
566.728	2.019599494
566.969	2.039422031
567.21	2.05688622
567.451	2.072384119
567.692	2.086085299
567.934	2.098014846
568.175	2.108392509
568.416	2.117912276
568.657	2.127702177
568.898	2.138973789
569.139	2.152519182
569.38	2.168375058
569.621	2.185976341
569.862	2.204661989
570.103	2.224066599
570.344	2.244175991
570.585	2.265134429
570.826	2.286952643
571.067	2.309316156
571.308	2.331708526
571.549	2.353825226
571.79	2.375900126
572.032	2.39850442
572.273	2.421830283
572.514	2.445047459
572.755	2.466325342
572.996	2.483597217
573.237	2.495692275
573.478	2.503340025
573.719	2.509255218
573.96	2.51660284
574.201	2.5270159
574.442	2.540061581
574.683	2.554183525
574.924	2.567949958
575.165	2.580805282
575.406	2.593267618
575.647	2.606632483
575.888	2.622155742
576.129	2.640203229
576.371	2.660091272
576.612	2.68062926
576.853	2.700852484
577.094	2.72050563
577.335	2.74001212
577.576	2.759928451
577.817	2.78027974
578.058	2.80025169
578.299	2.818366972
578.54	2.832937275
578.781	2.842432539
579.022	2.845528988
579.263	2.84104574
579.504	2.828192499
579.745	2.807242971
579.986	2.78046033
580.227	2.752216908
580.469	2.726919843
580.71	2.706316192
580.951	2.688837139
581.192	2.670769229
581.433	2.64817013
581.674	2.618686184
581.915	2.582262577
582.156	2.54030787
582.397	2.494329638
582.638	2.445667697
582.879	2.396390365
583.12	2.349642777
583.361	2.308300204
583.602	2.273538072
583.843	2.245077379
584.084	2.222325898
584.325	2.205101003
584.567	2.193495008
584.808	2.187142062
585.049	2.184637705
585.29	2.183720321
585.531	2.182141822
585.772	2.178597967
586.013	2.173021867
586.254	2.166105284
586.495	2.158585643
586.736	2.150857099
586.977	2.142977456
587.218	2.134863471
587.459	2.126464511
587.7	2.117747862
587.941	2.108523438
588.182	2.098368277
588.423	2.086800765
588.665	2.073572022
588.906	2.058859603
589.147	2.043236653
589.388	2.027406344
589.629	2.011839197
589.87	1.996577183
590.111	1.981368203
590.352	1.966023896
590.593	1.950727515
590.834	1.93601984
591.075	1.922416504
591.316	1.90999105
591.557	1.89827186
591.798	1.886447662
592.039	1.873757931
592.28	1.859973117
592.521	1.845651085
592.763	1.831807465
593.004	1.819211126
593.245	1.807886295
593.486	1.797107918
593.727	1.785875085
593.968	1.773581448
594.209	1.760374096
594.45	1.746928194
594.691	1.73382704
594.932	1.721019886
595.173	1.707803822
595.414	1.693313062
595.655	1.677049387
595.896	1.659129379
596.137	1.640258455
596.378	1.62154684
596.619	1.604322628
596.861	1.590050038
597.102	1.58019951
597.343	1.575845291
597.584	1.577199106
597.825	1.583500642
598.066	1.593213658
598.307	1.60424644
598.548	1.614346828
598.789	1.621991382
599.03	1.627386291
599.271	1.632592443
599.512	1.640414033
599.753	1.652840468
599.994	1.669926517
600.235	1.689695443
600.476	1.709621894
600.717	1.728531207
600.959	1.746929389
601.2	1.765949863
601.441	1.786035552
601.682	1.80611166
601.923	1.82405857
602.164	1.83824005
602.405	1.848372224
602.646	1.855152609
602.887	1.859581282
603.128	1.8627016
603.369	1.865799919
603.61	1.870566572
603.851	1.878786393
604.092	1.891725729
604.333	1.909476123
604.574	1.930512833
604.815	1.952276569
605.057	1.972950161
605.298	1.992766937
605.539	2.013778005
605.78	2.03874688
606.021	2.069739551
606.262	2.106663777
606.503	2.146947269
606.744	2.187297739
606.985	2.225606507
607.226	2.260939073
607.467	2.292472764
607.708	2.319036567
607.949	2.339743404
608.19	2.354809453
608.431	2.365588612
608.672	2.373997489
608.913	2.38186093
609.154	2.390352367
609.396	2.399678968
609.637	2.40925294
609.878	2.418262712
610.119	2.426147548
610.36	2.432628296
610.601	2.437452963
610.842	2.440258666
611.083	2.440748704
611.324	2.439024143
611.565	2.435731599
611.806	2.431795382
612.047	2.42790225
612.288	2.424231067
612.529	2.420685135
612.77	2.417406226
613.011	2.415109685
613.252	2.414905571
613.494	2.417740333
613.735	2.4239116
613.976	2.4328787
614.217	2.443346956
614.458	2.453672054
614.699	2.462525819
614.94	2.469389012
615.181	2.474481612
615.422	2.478253352
615.663	2.480834507
615.904	2.481826979
616.145	2.480692738
616.386	2.477502145
616.627	2.473199075
616.868	2.468891413
617.109	2.464791254
617.35	2.459778652
617.592	2.451916248
617.833	2.439633658
618.074	2.422978456
618.315	2.403927617
618.556	2.38488814
618.797	2.366667732
619.038	2.348175688
619.279	2.327743538
619.52	2.304675328
619.761	2.280051484
620.002	2.256082931
620.243	2.234451319
620.484	2.215447561
620.725	2.198499187
620.966	2.183055806
621.207	2.168908413
621.448	2.15573406
621.69	2.142464207
621.931	2.127336255
622.172	2.108694297
622.413	2.085995671
622.654	2.060448938
622.895	2.034442561
623.136	2.009677046
623.377	1.985744912
623.618	1.960336145
623.859	1.930480625
624.1	1.894165013
624.341	1.85184743
624.582	1.806595304
624.823	1.762045384
625.064	1.720329455
625.305	1.682129341
625.546	1.647955376
625.788	1.618819805
626.029	1.595641119
626.27	1.578273499
626.511	1.56530119
626.752	1.554635498
626.993	1.544413651
627.234	1.533743756
627.475	1.522910293
627.716	1.512936342
627.957	1.504808383
628.198	1.498925274
628.439	1.495132576
628.68	1.493140934
628.921	1.492792005
629.162	1.493941663
629.403	1.496233643
629.644	1.499083875
629.886	1.501877529
630.127	1.504149207
630.368	1.505578823
630.609	1.505862001
630.85	1.504639588
631.091	1.501561729
631.332	1.496375935
631.573	1.488942212
631.814	1.479239092
632.055	1.467475721
632.296	1.454280711
632.537	1.440709292
632.778	1.427864699
633.019	1.416399579
633.26	1.406347445
633.501	1.397354314
633.742	1.389096732
633.984	1.381620687
634.225	1.375307203
634.466	1.370460137
634.707	1.366992532
634.948	1.364562316
635.189	1.362987824
635.43	1.362547233
635.671	1.363839495
635.912	1.367262028
636.153	1.372589473
636.394	1.379000778
636.635	1.385473906
636.876	1.391276497
637.117	1.396211755
637.358	1.40044215
637.599	1.404148129
637.84	1.407356862
638.081	1.409951665
638.323	1.411716987
638.564	1.412359975
638.805	1.411568196
639.046	1.409175191
639.287	1.405395373
639.528	1.400988038
639.769	1.397142608
640.01	1.394961213
640.251	1.394830857
640.492	1.396244379
640.733	1.398235663
640.974	1.399997554
641.215	1.401214791
641.456	1.402039788
641.697	1.402849553
641.938	1.403966442
642.179	1.405528992
642.421	1.407530171
642.662	1.40988072
642.903	1.412417966
643.144	1.414901125
643.385	1.417058714
643.626	1.418683909
643.867	1.419706798
644.108	1.420218317
644.349	1.420491129
644.59	1.420978593
644.831	1.422138953
645.072	1.424026432
645.313	1.425989058
645.554	1.426884366
645.795	1.42569348
646.036	1.422063364
646.277	1.416463741
646.519	1.409880517
646.76	1.403206712
647.001	1.3967728
647.242	1.3904074
647.483	1.383929824
647.724	1.377540643
647.965	1.371772024
648.206	1.3671959
648.447	1.36422198
648.688	1.363076977
648.929	1.363847688
649.17	1.366457854
649.411	1.370603189
649.652	1.375795988
649.893	1.381625313
650.134	1.3881377
650.375	1.396037495
650.617	1.406490782
650.858	1.420629904
651.099	1.438982862
651.34	1.461078839
651.581	1.48562249
651.822	1.511285765
652.063	1.537377322
652.304	1.563825576
652.545	1.590792519
652.786	1.618390696
653.027	1.646546218
653.268	1.674839723
653.509	1.702386641
653.75	1.728072698
653.991	1.751207133
654.232	1.772154951
654.473	1.792502378
654.715	1.81468638
654.956	1.841236156
655.197	1.873884652
655.438	1.912957226
655.679	1.957351011
655.92	2.00498878
656.161	2.053422994
656.402	2.100517382
656.643	2.145135928
656.884	2.187386744
657.125	2.228125274
657.366	2.268074009
657.607	2.307147979
657.848	2.344412759
658.089	2.378766177
658.33	2.409780753
658.571	2.437859624
658.813	2.463585369
659.054	2.487040998
659.295	2.507847179
659.536	2.525791498
659.777	2.541307523
660.018	2.555326956
660.259	2.568694026
660.5	2.581679909
660.741	2.593973972
660.982	2.605104255
661.223	2.614915182
661.464	2.623719285
661.705	2.632058851
661.946	2.640364194
662.187	2.648804316
662.428	2.657354259
662.669	2.66593082
662.911	2.674504722
663.152	2.683201463
663.393	2.692368958
663.634	2.702483012
663.875	2.7138548
664.116	2.726350404
664.357	2.739383156
664.598	2.752269894
664.839	2.764778177
665.08	2.777447852
665.321	2.791295092
665.562	2.806928774
665.803	2.82374951
666.044	2.840126654
666.285	2.854578591
666.526	2.866747957
666.767	2.877280921
667.009	2.886959912
667.25	2.895876451
667.491	2.903304343
667.732	2.908390995
667.973	2.91083689
668.214	2.910765049
668.455	2.908094677
668.696	2.902160433
668.937	2.891913446
669.178	2.876613648
669.419	2.856551098
669.66	2.833095674
669.901	2.807884271
670.142	2.781934483
670.383	2.755427467
670.624	2.72803112
670.865	2.69932004
671.106	2.669101765
671.348	2.63765905
671.589	2.605821713
671.83	2.574651767
672.071	2.544796199
672.312	2.515986718
672.553	2.487057586
672.794	2.456381054
673.035	2.422435758
673.276	2.384307119
673.517	2.341941057
673.758	2.296048215
673.999	2.247860267
674.24	2.1989831
674.481	2.151148836
674.722	2.105653535
674.963	2.062874175
675.204	2.022349455
675.446	1.983355325
675.687	1.945549039
675.928	1.909227275
676.169	1.874996987
676.41	1.843258071
676.651	1.814104674
676.892	1.78765352
677.133	1.76429372
677.374	1.744484501
677.615	1.728274776
677.856	1.715086631
678.097	1.703979568
678.338	1.694090568
678.579	1.684901881
678.82	1.676232179
679.061	1.66804836
679.302	1.66027978
679.544	1.652742427
679.785	1.64514098
680.026	1.637079412
680.267	1.628080058
680.508	1.617671596
680.749	1.605555307
680.99	1.591745282
681.231	1.57655385
681.472	1.560402611
681.713	1.543608709
681.954	1.526341153
682.195	1.508747387
682.436	1.491034406
682.677	1.473326117
682.918	1.455407449
683.159	1.436679275
683.4	1.416493339
683.642	1.394726863
683.883	1.372197939
684.124	1.350353524
684.365	1.330227848
684.606	1.311728877
684.847	1.293968569
685.088	1.276161509
685.329	1.258350122
685.57	1.241441194
685.811	1.226467546
686.052	1.21381178
686.293	1.203157876
686.534	1.193977696
686.775	1.185947793
687.016	1.179000946
687.257	1.17308471
687.498	1.167910422
687.74	1.162948392
687.981	1.157685883
688.222	1.151938996
688.463	1.145981753
688.704	1.140406177
688.945	1.135807893
689.186	1.132493849
689.427	1.130393761
689.668	1.129216136
689.909	1.128697854
690.15	1.128728266
690.391	1.129257936
690.632	1.130096939
690.873	1.130810411
691.114	1.130839644
691.355	1.12976921
691.596	1.127549414
691.838	1.124540582
692.079	1.121330946
692.32	1.118403028
692.561	1.115885397
692.802	1.113564535
693.043	1.111072853
693.284	1.108078222
693.525	1.104401446
693.766	1.100057528
694.007	1.095210732
694.248	1.090049715
694.489	1.084646222
694.73	1.078885609
694.971	1.072520571
695.212	1.065326322
695.453	1.057258233
695.694	1.048487989
695.936	1.039280107
696.177	1.029829089
696.418	1.020230684
696.659	1.010610282
696.9	1.001242686
697.141	0.99249485
697.382	0.98462262
697.623	0.977633162
697.864	0.971366265
698.105	0.965716778
698.346	0.960773804
698.587	0.956740747
698.828	0.953736384
699.069	0.951705934
699.31	0.950542094
699.551	0.950279766
699.792	0.951147036
700.034	0.953388988
700.275	0.956986249
700.516	0.961522438
700.757	0.966378956
700.998	0.97109229
701.239	0.975491149
701.48	0.979517341
701.721	0.983005846
701.962	0.985693501
702.203	0.987455648
702.444	0.988531292
702.685	0.989502566
702.926	0.991020822
703.167	0.993485404
703.408	0.996911538
703.649	1.001065977
703.89	1.005718928
704.131	1.010770836
704.373	1.016168171
704.614	1.02174733
704.855	1.0272031
705.096	1.032229914
705.337	1.036709574
705.578	1.040791852
705.819	1.044805598
706.06	1.049053778
706.301	1.053630984
706.542	1.05838321
706.783	1.063019959
707.024	1.067307134
707.265	1.071242868
707.506	1.075105926
707.747	1.079319883
707.988	1.084227902
708.229	1.089965392
708.471	1.096521766
708.712	1.103903798
708.953	1.112218335
709.194	1.12157324
709.435	1.131905558
709.676	1.142946869
709.917	1.154392347
710.158	1.166131919
710.399	1.178346823
710.64	1.191395606
710.881	1.205592562
711.122	1.221070413
711.363	1.237833062
711.604	1.255914885
711.845	1.275468892
712.086	1.296700461
712.327	1.319711229
712.569	1.34437402
712.81	1.370326292
713.051	1.397091611
713.292	1.424265089
713.533	1.451684468
713.774	1.479533298
714.015	1.508323491
714.256	1.538697913
714.497	1.571069696
714.738	1.605320429
714.979	1.640910061
715.22	1.677447831
715.461	1.715253347
715.702	1.755396713
715.943	1.799097399
716.184	1.846724573
716.425	1.897079136
716.667	1.947884009
716.908	1.997317681
717.149	2.044976754
717.39	2.091460734
717.631	2.137384062
717.872	2.182775581
718.113	2.227208066
718.354	2.270392695
718.595	2.312595035
718.836	2.354453537
719.077	2.3964988
719.318	2.439021746
719.559	2.482429282
719.8	2.527564118
720.041	2.575458249
720.282	2.626505549
720.523	2.679621924
720.765	2.732290415
721.006	2.781818353
721.247	2.826755382
721.488	2.867228834
721.729	2.904271336
721.97	2.938961848
722.211	2.971937515
722.452	3.00338061
722.693	3.033287411
722.934	3.061736622
723.175	3.089001377
723.416	3.115527199
723.657	3.141830499
723.898	3.168316455
724.139	3.195041277
724.38	3.22157269
724.621	3.247149006
724.863	3.271089575
725.104	3.293093675
725.345	3.31317079
725.586	3.331345503
725.827	3.347468021
726.068	3.361312781
726.309	3.372847239
726.55	3.382385668
726.791	3.390478638
727.032	3.397647874
727.273	3.404196474
727.514	3.410240229
727.755	3.415886745
727.996	3.421337949
728.237	3.426799966
728.478	3.432310166
728.719	3.437663198
728.961	3.442513339
729.202	3.446563565
729.443	3.449653648
729.684	3.451660349
729.925	3.452336226
730.166	3.451287812
730.407	3.448166945
730.648	3.44295433
730.889	3.436098528
731.13	3.428348778
731.371	3.420347994
731.612	3.412230906
731.853	3.403477115
732.094	3.393132802
732.335	3.380297861
732.576	3.364591299
732.817	3.346279071
733.058	3.325898439
733.3	3.303590517
733.541	3.278711269
733.782	3.250077251
734.023	3.216681006
734.264	3.178531621
734.505	3.137127098
734.746	3.094851468
734.987	3.053493354
735.228	3.013365283
735.469	2.973691887
735.71	2.933497523
735.951	2.892232296
736.192	2.849920605
736.433	2.806957491
736.674	2.763858614
736.915	2.72115162
737.156	2.679272541
737.398	2.638261713
737.639	2.597419021
737.88	2.555384974
738.121	2.51079905
738.362	2.463184654
738.603	2.413560883
738.844	2.364218942
739.085	2.317523615
739.326	2.274721551
739.567	2.235769496
739.808	2.199928661
740.049	2.166381437
740.29	2.134572848
740.531	2.104319819
740.772	2.075750579
741.013	2.049099522
741.254	2.024431684
741.496	2.001445818
741.737	1.979517077
741.978	1.958019132
742.219	1.936735903
742.46	1.916034722
742.701	1.896604499
742.942	1.878953896
743.183	1.863146832
743.424	1.848974538
743.665	1.836268121
743.906	1.824991349
744.147	1.815063201
744.388	1.806166453
744.629	1.7978116
744.87	1.789611419
745.111	1.781497043
745.352	1.773695961
745.594	1.766473932
745.835	1.759820742
746.076	1.753358581
746.317	1.746561686
746.558	1.739070073
746.799	1.730840992
747.04	1.722064203
747.281	1.712946718
747.522	1.703567523
747.763	1.693935822
748.004	1.684181564
748.245	1.674673663
748.486	1.665928856
748.727	1.658358719
748.968	1.652046415
749.209	1.646741852
749.45	1.642114844
749.692	1.638103847
749.933	1.635083458
750.174	1.633685744
750.415	1.634415999
750.656	1.637410113
750.897	1.642545619
751.138	1.649774207
751.379	1.659321763
751.62	1.671510341
751.861	1.686347515
752.102	1.703336656
752.343	1.721776561
752.584	1.741286476
752.825	1.762053109
753.066	1.784586503
753.307	1.809208051
753.548	1.835749859
753.79	1.863810499
754.031	1.893290288
754.272	1.924522189
754.513	1.957792827
754.754	1.992705076
754.995	2.027993891
755.236	2.062129208
755.477	2.094301002
755.718	2.124860164
755.959	2.154843722
756.2	2.185133958
756.441	2.216006377
756.682	2.247292327
756.923	2.278795009
757.164	2.310471854
757.405	2.342255742
757.646	2.373807449
757.888	2.404535631
758.129	2.433886962
758.37	2.461593194
758.611	2.487642726
758.852	2.512098082
759.093	2.535035417
759.334	2.556673896
759.575	2.577503887
759.816	2.598210139
760.057	2.61939771
760.298	2.641354626
760.539	2.664076553
760.78	2.687506203
761.021	2.711712719
761.262	2.7368381
761.503	2.762961357
761.744	2.790145355
761.986	2.81864196
762.227	2.848920297
762.468	2.881273763
762.709	2.915235381
762.95	2.949450533
763.191	2.982335155
763.432	3.012946219
763.673	3.041302822
763.914	3.06808262
764.155	3.094089156
764.396	3.1198908
764.637	3.145810189
764.878	3.17208883
765.119	3.198907694
765.36	3.226183933
765.601	3.253382536
765.842	3.279631349
766.083	3.304090883
766.325	3.326224493
766.566	3.345806865
766.807	3.362834427
767.048	3.377486439
767.289	3.390084489
767.53	3.400929066
767.771	3.41004565
768.012	3.417064465
768.253	3.421410279
768.494	3.422682506
768.735	3.420892679
768.976	3.416357716
769.217	3.409382492
769.458	3.400065319
769.699	3.388430741
769.94	3.374736775
770.181	3.359565771
770.423	3.343492778
770.664	3.326609803
770.905	3.308412243
771.146	3.288227469
771.387	3.265855472
771.628	3.241852581
771.869	3.217117029
772.11	3.192106133
772.351	3.166471967
772.592	3.139486657
772.833	3.110866088
773.074	3.081233946
773.315	3.051743923
773.556	3.023233958
773.797	2.995777909
774.038	2.968922945
774.279	2.942207097
774.521	2.915481955
774.762	2.888848477
775.003	2.862374128
775.244	2.835933597
775.485	2.809328416
775.726	2.782539288
775.967	2.755857117
776.208	2.729793004
776.449	2.704900974
776.69	2.681654696
776.931	2.660346656
777.172	2.640944739
777.413	2.622985369
777.654	2.605644679
777.895	2.58798764
778.136	2.569242287
778.377	2.548947448
778.619	2.526925509
778.86	2.503153772
779.101	2.47766434
779.342	2.45051876
779.583	2.421780267
779.824	2.391423732
780.065	2.359276217
780.306	2.325162189
780.547	2.289275186
780.788	2.252496972
781.029	2.216225598
781.27	2.18165338
781.511	2.149143887
781.752	2.118313829
781.993	2.088605486
782.234	2.059736049
782.475	2.031691288
782.717	2.004380599
782.958	1.977380053
783.199	1.950131132
783.44	1.922500604
783.681	1.895163477
783.922	1.869357687
784.163	1.846166568
784.404	1.825929349
784.645	1.808181878
784.886	1.792071441
785.127	1.776889252
785.368	1.76235885
785.609	1.748618971
785.85	1.736063674
786.091	1.72514945
786.332	1.716205588
786.573	1.7093183
786.815	1.70435331
787.056	1.701074432
787.297	1.69924293
787.538	1.698621925
787.779	1.698905699
788.02	1.699670043
788.261	1.700432503
788.502	1.700812363
788.743	1.700675635
788.984	1.700127874
789.225	1.699324657
789.466	1.698250918
789.707	1.696671838
789.948	1.694303186
790.189	1.691061382
790.43	1.687179728
790.671	1.683069516
790.913	1.679037285
791.154	1.675115181
791.395	1.671130782
791.636	1.666904503
791.877	1.662377079
792.118	1.657573932
792.359	1.652476642
792.6	1.646952622
792.841	1.640831957
793.082	1.634069972
793.323	1.626846917
793.564	1.619510006
793.805	1.612381215
794.046	1.605553781
794.287	1.598820313
794.528	1.591768836
794.769	1.583953531
795.01	1.57503975
795.252	1.564888691
795.493	1.553573249
795.734	1.541325185
795.975	1.528448761
796.216	1.515251121
796.457	1.502007265
796.698	1.488945041
796.939	1.476236744
797.18	1.46399816
797.421	1.452294362
797.662	1.44113938
797.903	1.43047907
798.144	1.42016988
798.385	1.409983632
798.626	1.399656681
798.867	1.388976144
799.108	1.377875496
799.35	1.366484103
799.591	1.355059772
799.832	1.343799936
800.073	1.332651583
800.314	1.321272771
800.555	1.309199099
800.796	1.296132317
801.037	1.282155273
801.278	1.267677038
801.519	1.253123618
801.76	1.238634391
802.001	1.224006714
802.242	1.208918572
802.483	1.193273464
802.724	1.177394328
802.965	1.161852502
803.206	1.147057402
803.448	1.132991414
803.689	1.119284596
803.93	1.105495671
804.171	1.091359957
804.412	1.076841831
804.653	1.061995896
804.894	1.046802599
805.135	1.031143332
805.376	1.014917509
805.617	0.998170836
805.858	0.98111693
806.099	0.964047641
806.34	0.947222205
806.581	0.93081656
806.822	0.91493574
807.063	0.899646097
807.304	0.884999685
807.546	0.871047301
807.787	0.85783588
808.028	0.845383069
808.269	0.833642406
808.51	0.822497386
808.751	0.811810464
808.992	0.801502903
809.233	0.791599383
809.474	0.782188393
809.715	0.77332853
809.956	0.764991167
810.197	0.75709173
810.438	0.749567659
810.679	0.742411134
810.92	0.735608831
811.161	0.729050383
811.402	0.722518442
811.644	0.715791139
811.885	0.708773674
812.126	0.701548275
812.367	0.694298919
812.608	0.687178451
812.849	0.68024287
813.09	0.673503752
813.331	0.66702502
813.572	0.660958841
813.813	0.655490351
814.054	0.650745055
814.295	0.646731287
814.536	0.643348059
814.777	0.640437701
815.018	0.637843279
815.259	0.635446746
815.5	0.63318758
815.742	0.631065328
815.983	0.62912006
816.224	0.627389987
816.465	0.625870159
816.706	0.624505263
816.947	0.623217492
817.188	0.621933624
817.429	0.620583668
817.67	0.619088074
817.911	0.617377627
818.152	0.615461118
818.393	0.613491332
818.634	0.6117503
818.875	0.610527829
819.116	0.609965343
819.357	0.609980608
819.598	0.610327774
819.84	0.610744374
820.081	0.611081713
820.322	0.611336758
820.563	0.611583189
820.804	0.611877143
821.045	0.612214773
821.286	0.61255155
821.527	0.61284081
821.768	0.613052177
822.009	0.613166427
822.25	0.613170721
822.491	0.61306859
822.732	0.612889642
822.973	0.61267589
823.214	0.612446404
823.455	0.612173358
823.696	0.61180042
823.938	0.611293057
824.179	0.610676362
824.42	0.610026106
824.661	0.609418338
824.902	0.608876531
825.143	0.608356723
825.384	0.607779179
825.625	0.607079216
825.866	0.606240978
826.107	0.605297688
826.348	0.60430788
826.589	0.603327436
826.83	0.602388627
827.071	0.60148401
827.312	0.600551269
827.553	0.599466811
827.794	0.598065838
828.035	0.596196626
828.277	0.593787242
828.518	0.590883533
828.759	0.587636013
829	0.584249179
829.241	0.580920899
829.482	0.577793822
829.723	0.574935146
829.964	0.572352437
830.205	0.570034828
830.446	0.567993205
830.687	0.566271477
830.928	0.564915455
831.169	0.563915454
831.41	0.563164888
[truncated: 15,219 more rows]
