# Supplementary material for: Sorting polymerization in a bichannel metal-organic framework
Source: Nat Commun. 2025 Aug 5;16:6984. doi: 10.1038/s41467-025-62322-8 (PMC12325995; doi:10.1038/s41467-025-62322-8)
Supplement: Supplementary file 3 — Source data [file 41467_2025_62322_MOESM3_ESM.zip › SOURCE_DATA/SF19/1-PSPNVFstep_DRIFTS_150C.csv]

X	Y
349.776	0.631390598
350.017	9.840190199
350.258	-2.474554958
350.499	-4.113398242
350.74	-5.022934325
350.981	-5.203590837
351.222	-5.05895847
351.463	-5.697566974
351.704	-4.980503054
351.945	-4.432530497
352.186	-3.227379677
352.427	-3.915040149
352.668	-0.950436847
352.909	1.082176742
353.151	1.014150848
353.392	0.970596321
353.633	0.216810361
353.874	-0.036411161
354.115	-0.296528765
354.356	-0.525681345
354.597	-15.09183151
354.838	-14.32430187
355.079	-13.65388605
355.32	-13.04088714
355.561	-12.46335986
355.802	-11.94639361
356.043	-11.49155584
356.284	-11.07367325
356.525	-10.68398177
356.766	-10.30830867
357.007	-9.864544468
357.249	-9.489011178
357.49	-9.352921454
357.731	-9.065501847
357.972	-8.799213879
358.213	-8.541735602
358.454	-7.988042591
358.695	-8.212018476
358.936	-8.297965767
359.177	-8.358423874
359.418	-8.796709494
359.659	-8.505496863
359.9	-8.347681598
360.141	-8.276357681
360.382	-8.243808557
360.623	-8.214881996
360.864	-8.140911759
361.105	-8.10380555
361.346	-8.154659384
361.588	-7.754112489
361.829	-7.630144442
362.07	-7.508498717
362.311	-7.246164024
362.552	-7.158865554
362.793	-7.010080605
363.034	-6.754518013
363.275	-6.212632561
363.516	-5.883767294
363.757	-6.003150917
363.998	-5.836819234
364.239	-5.671247436
364.48	-6.270737726
364.721	-6.541463707
364.962	-7.229630184
365.203	-7.22200041
365.444	-7.203162391
365.686	-7.1873359
365.927	-7.178059516
366.168	-7.175356798
366.409	-6.918359137
366.65	-6.858777676
366.891	-6.800456801
367.132	-6.736395507
367.373	-6.658723912
367.614	-6.592864192
367.855	-6.529496757
368.096	-6.447037919
368.337	1.58275878
368.578	1.544613672
368.819	1.52670203
369.06	1.514002325
369.301	1.504495892
369.542	1.497000197
369.784	1.490154466
370.025	1.483562784
370.266	1.480737778
370.507	1.498718472
370.748	1.80829621
370.989	1.717346169
371.23	1.659935257
371.471	1.606203927
371.712	1.552863582
371.953	1.499199139
372.194	1.443741419
372.435	1.382375915
372.676	1.305099515
372.917	1.182392658
373.158	0.779339267
373.399	0.913640032
373.64	0.926838323
373.882	0.963130348
374.123	1.04905387
374.364	1.162976165
374.605	1.216992889
374.846	1.342630887
375.087	1.590872532
375.328	1.857124941
375.569	2.0161362
375.81	2.099901717
376.051	2.119140893
376.292	1.893123592
376.533	2.238119603
376.774	2.3923237
377.015	2.489118396
377.256	2.558807525
377.497	2.614827436
377.738	2.668984339
377.98	2.731366928
378.221	2.797837264
378.462	2.860603905
378.703	2.919849946
378.944	2.978854532
379.185	3.045183363
379.426	3.155916625
379.667	2.823162913
379.908	2.822402244
380.149	0.84568434
380.39	0.567577567
380.631	0.247332644
380.872	-0.158198572
381.113	-0.615326161
381.354	-1.305132904
381.595	-1.767400772
381.836	-1.94982607
382.078	-2.063084152
382.319	-2.152555985
382.56	-2.233501111
382.801	-2.315284764
383.042	-2.406962231
383.283	-2.515991592
383.524	-2.635134843
383.765	-2.743034117
384.006	-2.832260213
384.247	-2.908070391
384.488	-2.976472327
384.729	-3.041156323
384.97	-3.104122275
385.211	-3.166539082
385.452	-3.229262129
385.693	-3.292922412
385.934	-3.357600092
386.176	-3.422596766
386.417	-3.487008401
386.658	-3.550831318
386.899	-3.615766853
387.14	-3.685902344
387.381	-3.769760247
387.622	-3.888921969
387.863	-4.139773071
388.104	-2.860836337
388.345	-2.684068631
388.586	-2.608456369
388.827	-2.850462315
389.068	-2.704311256
389.309	-2.601624572
389.55	-2.512388147
389.791	-2.431929255
390.032	-2.35718075
390.273	-2.285260386
390.515	-2.212368151
390.756	-2.129896226
390.997	-2.010926871
391.238	-1.62915741
391.479	-1.825557965
391.72	-1.890748285
391.961	-1.927273628
392.202	-1.956409344
392.443	-1.991506039
392.684	-2.051741215
392.925	-2.178046956
393.166	-2.428774845
393.407	-2.695439102
393.648	-2.854379027
393.889	-2.945488576
394.13	-3.004327096
394.371	-3.047298352
394.613	-3.081042781
394.854	-3.107153587
395.095	-3.12495322
395.336	-3.133868886
395.577	-3.135559766
395.818	-3.135988332
396.059	-3.142467285
396.3	-3.151238887
396.541	-3.156282644
396.782	-3.158113907
397.023	-3.158209738
397.264	-3.157939937
397.505	-3.1601632
397.746	-3.173408855
397.987	-3.236807929
398.228	-1.313675144
398.469	-1.103190453
398.711	-0.880800315
398.952	-0.62408664
399.193	-0.424542921
399.434	-0.28026696
399.675	-0.163591695
399.916	-0.061754908
400.157	0.029761282
400.398	0.113883019
400.639	0.194359891
400.88	0.275738713
401.121	0.364160508
401.362	0.466060667
401.603	0.577778632
401.844	0.689563923
402.085	0.821282434
402.326	1.379617845
402.567	1.277461751
402.809	1.231918889
403.05	1.19070138
403.291	1.131347944
403.532	1.014060975
403.773	0.740912459
404.014	0.322642578
404.255	0.047525622
404.496	-0.119847088
404.737	-0.240760376
404.978	-0.335442345
405.219	-0.403621978
405.46	-0.437313872
405.701	-0.419333026
405.942	-0.259131692
406.183	-1.622934601
406.424	-1.88445634
406.665	-2.060782542
406.907	-2.203860237
407.148	-2.327197112
407.389	-2.436310426
407.63	-2.535905467
407.871	-2.631554832
408.112	-2.729085659
408.353	-2.834248723
408.594	-2.954380001
408.835	-3.103120717
409.076	-3.307457677
409.317	-3.609604154
409.558	-4.042586425
409.799	-4.592760571
410.04	-5.202998705
410.281	-5.730066129
410.522	-6.06823923
410.763	-6.278941939
411.005	-6.430439103
411.246	-6.556541179
411.487	-6.673795325
411.728	-6.793230132
411.969	-6.927368704
412.21	-7.101528104
412.451	-7.411746147
412.692	-14.75995219
412.933	-14.4067613
413.174	-14.18630335
413.415	-13.94074958
413.656	-13.4557377
413.897	-8.933810389
414.138	-11.30436679
414.379	-17.11368701
414.62	-21.06947145
414.861	-21.62827809
415.103	-21.84071901
415.344	-21.96641073
415.585	-22.06051476
415.826	-22.14125228
416.067	-22.21681255
416.308	-22.2917689
416.549	-22.36826513
416.79	-22.44575609
417.031	-22.52224747
417.272	-22.59717954
417.513	-22.67262562
417.754	-22.75279689
417.995	-22.84401236
418.236	-22.95578997
418.477	-23.10362767
418.718	-23.31718047
418.959	-23.67204638
419.201	-24.49281834
419.442	-12.68983302
419.683	-11.86288753
419.924	-11.48410367
420.165	-11.32389641
420.406	-11.69429776
420.647	-11.4575284
420.888	-11.30451931
421.129	-11.16952733
421.37	-11.02287234
421.611	-10.82067507
421.852	-10.46267527
422.093	-9.958285392
422.334	-9.594783365
422.575	-9.335669567
422.816	-9.118822239
423.057	-8.92419967
423.298	-8.752185098
423.54	-8.605949906
423.781	-8.482518289
424.022	-8.375980867
424.263	-8.281860136
424.504	-8.197524137
424.745	-8.120679748
424.986	-8.048521047
425.227	-7.978032114
425.468	-7.906329064
425.709	-7.830526524
425.95	-7.747581621
426.191	-7.654415226
426.432	-7.547577996
426.673	-7.42109846
426.914	-7.262000013
427.155	-7.044121207
427.396	-6.726135301
427.638	-6.275172858
427.879	-5.704361208
428.12	-5.070428267
428.361	-4.516902635
428.602	-4.15056628
428.843	-3.911787879
429.084	-3.734449821
429.325	-3.586106603
429.566	-3.450149853
429.807	-3.314600682
430.048	-3.165530943
430.289	-2.97587958
430.53	-2.64822832
430.771	4.719788371
431.012	4.388819693
431.253	4.193941102
431.494	3.980382696
431.736	3.539543117
431.977	-0.915440302
432.218	1.56859986
432.459	7.612564764
432.7	12.51511244
432.941	12.00417954
433.182	11.63259194
433.423	11.07511811
433.664	9.966275694
433.905	8.592617775
434.146	7.974608723
434.387	7.664148766
434.628	7.418095386
434.869	7.016516261
435.11	8.303342884
435.351	8.552416519
435.592	8.704912212
435.834	8.827434664
436.075	8.943822036
436.316	9.071324159
436.557	9.229905588
436.798	9.452304221
437.039	9.816077268
437.28	10.64600704
437.521	-1.149446499
437.762	-1.973941873
438.003	-2.361720267
438.244	-2.56487405
438.485	-2.672101708
438.726	-2.7283973
438.967	-2.755831551
439.208	-2.764878291
439.449	-2.760532053
439.69	-2.745700371
439.932	-2.72446427
440.173	-2.704291739
440.414	-2.692225037
440.655	-2.690125337
440.896	-2.695738834
441.137	-2.704511309
441.378	-2.711111703
441.619	-2.712475793
441.86	-2.709209158
442.101	-2.703311768
442.342	-2.69571901
442.583	-2.68620299
442.824	-2.674476395
443.065	-2.66138338
443.306	-2.64922052
443.547	-2.640259261
443.788	-2.635327329
444.03	-2.634078843
444.271	-2.635698601
444.512	-2.639267774
444.753	-2.644002732
444.994	-2.649219601
445.235	-2.654157946
445.476	-2.658211758
445.717	-2.661604443
445.958	-2.666178351
446.199	-2.675261225
446.44	-2.691302752
446.681	-2.713356067
446.922	-2.737842245
447.163	-2.76115133
447.404	-2.781459562
447.645	-2.798945537
447.886	-2.814763556
448.128	-2.830080709
448.369	-2.845527481
448.61	-2.860157238
448.851	-2.870454437
449.092	-2.873579045
449.333	-2.87592254
449.574	-2.888034837
449.815	-2.916524912
450.056	-2.970948993
450.297	-3.074878931
450.538	-3.303123424
450.779	-4.24646282
451.02	-3.175565243
451.261	-2.591634724
451.502	-1.908703956
451.743	-0.704992646
451.984	0.751717715
452.225	1.448694431
452.467	1.837933145
452.708	2.164487567
452.949	2.647918998
453.19	1.442722236
453.431	1.275116672
453.672	1.206939831
453.913	1.177475456
454.154	1.172282092
454.395	1.187059641
454.636	1.212110322
454.877	1.229243758
455.118	1.234230205
455.359	1.232571819
455.6	1.230010127
455.841	1.230877351
456.082	1.237118985
456.323	1.247286527
456.565	1.257897448
456.806	1.265812869
457.047	1.267655623
457.288	1.258693818
457.529	1.235353447
457.77	1.197983925
458.011	1.150864813
458.252	1.102053306
458.493	1.058959967
458.734	1.023712318
458.975	0.99487722
459.216	0.969844868
459.457	0.945877295
459.698	0.921742304
459.939	0.898326889
460.18	0.876837265
460.421	0.857039487
460.663	0.837511342
460.904	0.816870365
461.145	0.795035105
461.386	0.773628464
461.627	0.754412036
461.868	0.737544432
462.109	0.721987774
462.35	0.706899381
462.591	0.692237752
462.832	0.678406963
463.073	0.665517448
463.314	0.653023516
463.555	0.640153379
463.796	0.626680614
464.037	0.613256766
464.278	0.601206101
464.519	0.591958549
464.761	0.585856551
465.002	0.581984918
465.243	0.579316196
465.484	0.577423022
465.725	0.576375154
465.966	0.576154862
466.207	0.576207155
466.448	0.575482111
466.689	0.571989847
466.93	0.561886842
467.171	0.542302938
467.412	0.519079819
467.653	0.500436124
467.894	0.487391257
468.135	0.478525098
468.376	0.473718221
468.617	0.474161444
468.859	0.480920138
469.1	0.493485099
469.341	0.509612897
469.582	0.526735542
469.823	0.543370605
470.064	0.559630871
470.305	0.576729369
470.546	0.595497825
470.787	0.61566
471.028	0.636570848
471.269	0.65818489
471.51	0.681260882
471.751	0.706924944
471.992	0.735692289
472.233	0.76589385
472.474	0.793813777
472.715	0.82272828
472.957	0.865216585
473.198	0.92148865
473.439	0.98423223
473.68	1.047278814
473.921	1.105210432
474.162	1.153646927
474.403	1.191922534
474.644	1.22328141
474.885	1.252171766
475.126	1.283063596
475.367	1.319598156
475.608	1.361750753
475.849	1.405819963
476.09	1.448969027
476.331	1.491360681
476.572	1.535004486
476.813	1.581781543
477.055	1.631976738
477.296	1.68451202
477.537	1.738492631
477.778	1.793813702
478.019	1.850511774
478.26	1.907689329
478.501	1.962820523
478.742	2.012642092
478.983	2.055178018
479.224	2.090618762
479.465	2.120597294
479.706	2.147376353
479.947	2.173764144
480.188	2.203077283
480.429	2.238850259
480.67	2.284996017
480.911	2.346990471
481.153	2.434773771
481.394	2.568254369
481.635	2.783270436
481.876	3.117978078
482.117	3.557600623
482.358	4.066687167
482.599	4.765741542
482.84	7.663202963
483.081	6.755329594
483.322	6.342107111
483.563	6.035310434
483.804	5.756146275
484.045	5.470746238
484.286	5.13726734
484.527	4.551701944
484.768	5.553882554
485.009	5.726912762
485.25	5.804497652
485.492	5.851167914
485.733	5.885656058
485.974	5.915442798
486.215	5.942284505
486.456	5.963818123
486.697	5.977076208
486.938	5.981660296
487.179	5.980147505
487.42	5.977401843
487.661	5.979800859
487.902	5.995126254
488.143	6.032388846
488.384	6.09713901
488.625	6.179607439
488.866	6.255058973
489.107	6.307335894
489.348	6.335789023
489.59	6.344898304
489.831	6.338283143
490.072	6.318045104
490.313	6.286004519
490.554	6.245248352
490.795	6.200876987
491.036	6.159279829
491.277	6.125748457
491.518	6.100936592
491.759	6.080407557
492	6.060721259
492.241	6.043143459
492.482	6.030127751
492.723	6.021260467
492.964	6.012657623
493.205	5.999729705
493.446	5.980996368
493.688	5.959132797
493.929	5.938068548
494.17	5.919497734
494.411	5.901969522
494.652	5.882361452
494.893	5.858211394
495.134	5.829626099
495.375	5.79968878
495.616	5.772788925
495.857	5.75186028
496.098	5.736249919
496.339	5.722166056
496.58	5.706874763
496.821	5.691708308
497.062	5.67979919
497.303	5.672889047
497.544	5.670266261
497.786	5.669026456
498.027	5.665250999
498.268	5.655488353
498.509	5.637116008
498.75	5.607536893
498.991	5.562499002
499.232	5.492694823
499.473	5.37795433
499.714	5.181628955
499.955	4.865014805
500.196	4.443533444
500.437	3.954604602
500.678	3.279048054
500.919	0.407548193
501.16	1.34182494
501.401	1.78033415
501.642	2.110760684
501.884	2.412101639
502.125	2.718882231
502.366	3.073986111
502.607	3.682484976
502.848	2.705016674
503.089	2.557999727
503.33	2.506251844
503.571	2.483334604
503.812	2.469330298
504.053	2.456777713
504.294	2.444359834
504.535	2.434459567
504.776	2.429503046
505.017	2.429185638
505.258	2.430865239
505.499	2.430527522
505.74	2.422588483
505.982	2.399271479
506.223	2.351219446
506.464	2.27285252
506.705	2.174583154
506.946	2.08237152
507.187	2.01340045
507.428	1.968244232
507.669	1.941000303
507.91	1.925546702
508.151	1.916759591
508.392	1.910245407
508.633	1.901946958
508.874	1.887915238
509.115	1.864407692
509.356	1.828981727
509.597	1.783181822
509.838	1.733346697
510.08	1.685355446
510.321	1.640582088
510.562	1.597853238
510.803	1.556487635
511.044	1.517511597
511.285	1.482762229
511.526	1.453109016
511.767	1.427798602
512.008	1.405184181
512.249	1.383835453
512.49	1.363246151
512.731	1.343661481
512.972	1.325250476
513.213	1.307427926
513.454	1.288666042
513.695	1.266768336
513.936	1.239949973
514.177	1.208877549
514.419	1.177603747
514.66	1.150603946
514.901	1.129255414
515.142	1.112294988
515.383	1.098125397
515.624	1.086320753
515.865	1.077850998
516.106	1.07381184
516.347	1.073688989
516.588	1.075311977
516.829	1.076315987
517.07	1.075259709
517.311	1.07188339
517.552	1.066865576
517.793	1.061078101
518.034	1.054732007
518.275	1.047155312
518.517	1.037249569
518.758	1.024304679
518.999	1.008724179
519.24	0.991940355
519.481	0.975451596
519.722	0.960018684
519.963	0.945583349
520.204	0.931546107
520.445	0.917084879
520.686	0.901478985
520.927	0.884472111
521.168	0.866633723
521.409	0.849420007
521.65	0.834554731
521.891	0.82314942
522.132	0.815507444
522.373	0.811604437
522.615	0.811570487
522.856	0.815860504
523.097	0.825134126
523.338	0.839752547
523.579	0.858910383
523.82	0.880536359
524.061	0.902850769
524.302	0.925465194
524.543	0.948726214
524.784	0.972679982
525.025	0.996511543
525.266	1.018807929
525.507	1.03860196
525.748	1.056030131
525.989	1.071836853
526.23	1.086449938
526.471	1.099716
526.713	1.111542232
526.954	1.122446414
527.195	1.133298191
527.436	1.144766969
527.677	1.15703364
527.918	1.169924348
528.159	1.183410013
528.4	1.198022446
528.641	1.214739242
528.882	1.234242586
529.123	1.255842831
529.364	1.277341632
529.605	1.296668725
529.846	1.313311888
530.087	1.328077678
530.328	1.342105388
530.569	1.356000491
530.811	1.369445539
531.052	1.38143626
531.293	1.390871787
531.534	1.397056483
531.775	1.399930951
532.016	1.400044084
532.257	1.398329153
532.498	1.395810591
532.739	1.393323663
532.98	1.391229627
533.221	1.389222535
533.462	1.386477154
533.703	1.382138066
533.944	1.375825456
534.185	1.367972169
534.426	1.359847011
534.667	1.352941831
534.909	1.348026272
535.15	1.344844994
535.391	1.342598922
535.632	1.34048844
535.873	1.337939201
536.114	1.334659086
536.355	1.330705044
536.596	1.326513184
536.837	1.322759837
537.078	1.320085487
537.319	1.318862775
537.56	1.319138752
537.801	1.320749269
538.042	1.323506989
538.283	1.327326699
538.524	1.332192343
538.765	1.337982036
539.007	1.344282127
539.248	1.350361025
539.489	1.355387037
539.73	1.358763494
539.971	1.360291068
540.212	1.35999314
540.453	1.357730909
540.694	1.352874534
540.935	1.344264538
541.176	1.33061919
541.417	1.311434153
541.658	1.288043244
541.899	1.263508437
542.14	1.240544339
542.381	1.219936427
542.622	1.201060736
542.863	1.183034254
543.105	1.165428815
543.346	1.148240688
543.587	1.131227296
543.828	1.11365641
544.069	1.095009333
544.31	1.075804451
544.551	1.057549774
544.792	1.041681673
545.033	1.028550724
545.274	1.017421289
545.515	1.007223999
545.756	0.997285573
545.997	0.987420931
546.238	0.977333386
546.479	0.966027456
546.72	0.9519707
546.961	0.934094057
547.202	0.913036697
547.444	0.89121208
547.685	0.871024423
547.926	0.853360994
548.167	0.837770025
548.408	0.823306179
548.649	0.809251808
548.89	0.795513644
549.131	0.782539574
549.372	0.77091792
549.613	0.761054992
549.854	0.753060562
550.095	0.746720937
550.336	0.741499276
550.577	0.736639077
550.818	0.731442268
551.059	0.725617974
551.3	0.719425203
551.542	0.713401169
551.783	0.707847919
552.024	0.702544974
552.265	0.69689634
552.506	0.690317624
552.747	0.682582328
552.988	0.673925399
553.229	0.664849916
553.47	0.655820812
553.711	0.647121814
553.952	0.638928827
554.193	0.631415966
554.434	0.624735531
554.675	0.618899353
554.916	0.613694568
555.157	0.608703442
555.398	0.603405244
555.64	0.597320955
555.881	0.590141039
556.122	0.581752661
556.363	0.572158892
556.604	0.561393807
556.845	0.549540002
557.086	0.536844228
557.327	0.523796736
557.568	0.511023931
557.809	0.499021666
558.05	0.487953166
558.291	0.477674575
558.532	0.467942052
558.773	0.45865017
559.014	0.44992701
559.255	0.441984009
559.496	0.434853907
559.738	0.428263304
559.979	0.421691569
560.22	0.414504309
560.461	0.406093686
560.702	0.396049096
560.943	0.384365392
561.184	0.371570117
561.425	0.358618984
561.666	0.346565182
561.907	0.336167383
562.148	0.32762912
562.389	0.32058363
562.63	0.314321039
562.871	0.308157998
563.112	0.301767554
563.353	0.295257539
563.594	0.288931068
563.836	0.282952427
564.077	0.277257854
564.318	0.271788404
564.559	0.266762029
564.8	0.262636994
565.041	0.259766531
565.282	0.258106803
565.523	0.257220253
565.764	0.256490863
566.005	0.255375882
566.246	0.253591536
566.487	0.251179165
566.728	0.248416102
566.969	0.245636849
567.21	0.243094789
567.451	0.240899562
567.692	0.238993996
567.934	0.23717569
568.175	0.235208512
568.416	0.233005467
568.657	0.230734055
568.898	0.228704513
569.139	0.22712499
569.38	0.225964151
569.621	0.225045974
569.862	0.22428344
570.103	0.223851908
570.344	0.22416604
570.585	0.225684648
570.826	0.228682238
571.067	0.233127086
571.308	0.238743292
571.549	0.245213762
571.79	0.252338495
572.032	0.259998635
572.273	0.267989856
572.514	0.275922358
572.755	0.28332014
572.996	0.289857326
573.237	0.295536862
573.478	0.300681599
573.719	0.305751853
573.96	0.311105975
574.201	0.316863726
574.442	0.322965801
574.683	0.329366622
574.924	0.336187176
575.165	0.343696479
575.406	0.352137623
575.647	0.361527457
575.888	0.371588304
576.129	0.381895595
576.371	0.392122316
576.612	0.402136456
576.853	0.411887313
577.094	0.421273455
577.335	0.430174887
577.576	0.43860532
577.817	0.446797087
578.058	0.455109697
578.299	0.463828968
578.54	0.473031776
578.781	0.482632995
579.022	0.492522708
579.263	0.502594398
579.504	0.512632414
579.745	0.522225769
579.986	0.530868809
580.227	0.538229239
580.469	0.544358243
580.71	0.549626537
580.951	0.554423896
581.192	0.558889494
581.433	0.562915278
581.674	0.566394934
581.915	0.5694599
582.156	0.572481553
582.397	0.575834154
582.638	0.579617963
582.879	0.583603585
583.12	0.587465149
583.361	0.591068604
583.602	0.59455265
583.843	0.598182066
584.084	0.602152834
584.325	0.606534722
584.567	0.61136642
584.808	0.616748199
585.049	0.62279652
585.29	0.629481228
585.531	0.636484886
585.772	0.643247076
586.013	0.64923331
586.254	0.654224066
586.495	0.658371531
586.736	0.662031491
586.977	0.665565762
587.218	0.669234866
587.459	0.673164488
587.7	0.677327864
587.941	0.68152738
588.182	0.685407472
588.423	0.688517436
588.665	0.690411515
588.906	0.690779444
589.147	0.68957211
589.388	0.687020153
589.629	0.6834974
589.87	0.679358343
590.111	0.674912996
590.352	0.670531523
590.593	0.666718144
590.834	0.664008965
591.075	0.662728965
591.316	0.662807028
591.557	0.663804756
591.798	0.665145073
592.039	0.666396015
592.28	0.667433631
592.521	0.668382615
592.763	0.66938016
593.004	0.670335212
593.245	0.670860902
593.486	0.670444285
593.727	0.668750512
593.968	0.665823141
594.209	0.662007927
594.45	0.65770374
594.691	0.653198904
594.932	0.648685631
595.173	0.644329067
595.414	0.640264359
595.655	0.636538082
595.896	0.633096642
596.137	0.629863655
596.378	0.626841981
596.619	0.624137065
596.861	0.621864351
597.102	0.620057348
597.343	0.618735816
597.584	0.61809214
597.825	0.618558226
598.066	0.620581276
598.307	0.624245504
598.548	0.629127673
598.789	0.634574224
599.03	0.640123808
599.271	0.64568407
599.512	0.651360863
599.753	0.657146332
599.994	0.662783101
600.235	0.667931627
600.476	0.672456573
600.717	0.676569295
600.959	0.68069069
601.2	0.685104678
601.441	0.689719979
601.682	0.69420244
601.923	0.698314664
602.164	0.702076112
602.405	0.705594253
602.646	0.708749292
602.887	0.711064329
603.128	0.711949504
603.369	0.711132222
603.61	0.708908621
603.851	0.706037852
604.092	0.703359362
604.333	0.701399268
604.574	0.700228546
604.815	0.699595367
605.057	0.699159232
605.298	0.698674717
605.539	0.698067427
605.78	0.69739974
606.021	0.696768555
606.262	0.696224904
606.503	0.695789587
606.744	0.695536622
606.985	0.69563931
607.226	0.696311244
607.467	0.697658218
607.708	0.699519462
607.949	0.701430342
608.19	0.702805948
608.431	0.703223029
608.672	0.702544099
608.913	0.700844992
609.154	0.698308701
609.396	0.695179369
609.637	0.691746546
609.878	0.688305654
610.119	0.685084274
610.36	0.68216896
610.601	0.679475152
610.842	0.676790228
611.083	0.673904142
611.324	0.670775214
611.565	0.667596619
611.806	0.664691618
612.047	0.6623301
612.288	0.660600269
612.529	0.659392409
612.77	0.658490472
613.011	0.657713341
613.252	0.657004889
613.494	0.65641302
613.735	0.655992104
613.976	0.65571397
614.217	0.655454686
614.458	0.655066635
614.699	0.654475154
614.94	0.653701961
615.181	0.652770439
615.422	0.65157162
615.663	0.649835301
615.904	0.64726251
616.145	0.643727519
616.386	0.639393986
616.627	0.634625535
616.868	0.629728625
617.109	0.624781925
617.35	0.619744491
617.592	0.614697008
617.833	0.60993771
618.074	0.605821728
618.315	0.602459248
618.556	0.599552738
618.797	0.596576214
619.038	0.593163527
619.279	0.589365842
619.52	0.58556798
619.761	0.582119832
620.002	0.578999355
620.243	0.57586158
620.484	0.572446142
620.725	0.568940776
620.966	0.565967774
621.207	0.564206594
621.448	0.563971907
621.69	0.565079646
621.931	0.567032942
622.172	0.56930569
622.413	0.571511684
622.654	0.573409311
622.895	0.574829099
623.136	0.575636935
623.377	0.575767602
623.618	0.575274905
623.859	0.574346758
624.1	0.573282966
624.341	0.572428488
624.582	0.572040425
624.823	0.572133709
625.064	0.572437206
625.305	0.572559284
625.546	0.572295493
625.788	0.571879915
626.029	0.571997987
626.27	0.573483009
626.511	0.576830154
626.752	0.58185839
626.993	0.587798738
627.234	0.593790563
627.475	0.599373074
627.716	0.60457426
627.957	0.609648927
628.198	0.614761492
628.439	0.619844747
628.68	0.624707441
628.921	0.629263119
629.162	0.633641829
629.403	0.638086892
629.644	0.642764017
629.886	0.647650918
630.127	0.652566826
630.368	0.657308238
630.609	0.661802722
630.85	0.666169448
631.091	0.670638157
631.332	0.67538672
631.573	0.680396244
631.814	0.685395959
632.055	0.689938298
632.296	0.693584352
632.537	0.696086789
632.778	0.697451516
633.019	0.697885438
633.26	0.697722869
633.501	0.697361817
633.742	0.69716566
633.984	0.697330909
634.225	0.697823772
634.466	0.698483364
634.707	0.699244887
634.948	0.7002956
635.189	0.701997672
635.43	0.704597136
635.671	0.707930722
635.912	0.711382725
636.153	0.714199007
636.394	0.715960462
636.635	0.716793595
636.876	0.717134975
637.117	0.717329293
637.358	0.717445771
637.599	0.717401343
637.84	0.717191292
638.081	0.716982008
638.323	0.716965258
638.564	0.717124133
638.805	0.717180942
639.046	0.716783058
639.287	0.71572749
639.528	0.714049734
639.769	0.71195664
640.01	0.709683161
640.251	0.707399304
640.492	0.705241331
640.733	0.703401604
640.974	0.70215667
641.215	0.701792811
641.456	0.702480728
641.697	0.704174635
641.938	0.706571306
642.179	0.709144201
642.421	0.711294508
642.662	0.712598316
642.903	0.712994666
643.144	0.712767069
643.385	0.712310573
643.626	0.711827385
643.867	0.711159924
644.108	0.709860218
644.349	0.707429672
644.59	0.703610804
644.831	0.698610227
645.072	0.693062521
645.313	0.687651719
645.554	0.682705293
645.795	0.678119096
646.036	0.673566292
646.277	0.66876051
646.519	0.663620086
646.76	0.65825729
647.001	0.652828049
647.242	0.647387374
647.483	0.6418594
647.724	0.636120705
647.965	0.630129281
648.206	0.62400653
648.447	0.618003601
648.688	0.612363464
648.929	0.607172108
649.17	0.602312138
649.411	0.597565461
649.652	0.592797301
649.893	0.588082283
650.134	0.583669694
650.375	0.579813794
650.617	0.576618209
650.858	0.574018914
651.099	0.571869254
651.34	0.570004656
651.581	0.568240891
651.822	0.566368192
652.063	0.5642114
652.304	0.561718172
652.545	0.558956508
652.786	0.555990665
653.027	0.552752945
653.268	0.549044174
653.509	0.54468983
653.75	0.539761753
653.991	0.534686621
654.232	0.530085237
654.473	0.526431737
654.715	0.523837706
654.956	0.52209076
655.197	0.520811243
655.438	0.519601565
655.679	0.518162084
655.92	0.51636656
656.161	0.514296092
656.402	0.512227981
656.643	0.510545104
656.884	0.509559932
657.125	0.509355859
657.366	0.509777271
657.607	0.5105649
657.848	0.511508551
658.089	0.51251148
658.33	0.513549712
658.571	0.51457821
658.813	0.515452697
659.054	0.51590114
659.295	0.515555482
659.536	0.514065651
659.777	0.511281443
660.018	0.5074023
660.259	0.50297929
660.5	0.498727427
660.741	0.495235626
660.982	0.492767736
661.223	0.491274272
661.464	0.490553494
661.705	0.490407306
661.946	0.490680185
662.187	0.49119947
662.428	0.491745282
662.669	0.492127084
662.911	0.492280762
663.152	0.492268839
663.393	0.492185499
663.634	0.492062476
663.875	0.491875315
664.116	0.49164957
664.357	0.491541239
664.598	0.491783057
664.839	0.492529419
665.08	0.493739759
665.321	0.495220575
665.562	0.496786861
665.803	0.498364495
666.044	0.499931008
666.285	0.501380691
666.526	0.502474826
666.767	0.502943671
667.009	0.502646105
667.25	0.501639811
667.491	0.500120337
667.732	0.49831273
667.973	0.496419932
668.214	0.494643305
668.455	0.493193453
668.696	0.492220156
668.937	0.491706226
669.178	0.491449465
669.419	0.491184943
669.66	0.490754341
669.901	0.490180244
670.142	0.489593722
670.383	0.489098148
670.624	0.488700318
670.865	0.488351003
671.106	0.488022786
671.348	0.487735917
671.589	0.487513469
671.83	0.487320148
672.071	0.487043988
672.312	0.486525426
672.553	0.485603369
672.794	0.484166428
673.035	0.482214357
673.276	0.479902119
673.517	0.477504855
673.758	0.475291913
673.999	0.47339147
674.24	0.471736569
674.481	0.470112891
674.722	0.468267381
674.963	0.466010088
675.204	0.463250468
675.446	0.459968334
675.687	0.45618792
675.928	0.451997742
676.169	0.447567036
676.41	0.443099974
676.651	0.438746597
676.892	0.434558941
677.133	0.430568236
677.374	0.426923718
677.615	0.42391734
677.856	0.421832638
678.097	0.42076091
678.338	0.420535915
678.579	0.420808838
678.82	0.421196114
679.061	0.421399337
679.302	0.421229536
679.544	0.42057495
679.785	0.41942098
680.026	0.417944788
680.267	0.416555754
680.508	0.415752189
680.749	0.415848339
680.99	0.416792434
681.231	0.418238568
681.472	0.419799451
681.713	0.421248599
681.954	0.422512021
682.195	0.423514334
682.436	0.424094025
682.677	0.424095112
682.918	0.423529437
683.159	0.422643958
683.4	0.421811084
683.642	0.421310267
683.883	0.421194981
684.124	0.421371206
684.365	0.421791643
684.606	0.422555216
684.847	0.4238201
685.088	0.42563893
685.329	0.427879834
685.57	0.430280781
685.811	0.432564398
686.052	0.434524171
686.293	0.436053502
686.534	0.437144882
686.775	0.437886705
687.016	0.438447881
687.257	0.439022099
687.498	0.439746452
687.74	0.440664238
687.981	0.441766566
688.222	0.443057332
688.463	0.444569597
688.704	0.44632477
688.945	0.448288795
689.186	0.450380594
689.427	0.452524414
689.668	0.454687515
689.909	0.456870138
690.15	0.459076853
690.391	0.461322143
690.632	0.463673762
690.873	0.466271389
691.114	0.469269385
691.355	0.472730732
691.596	0.476557935
691.838	0.480535514
692.079	0.48447302
692.32	0.488337283
692.561	0.492271178
692.802	0.496510454
693.043	0.501279728
693.284	0.506718325
693.525	0.512836039
693.766	0.519491156
694.007	0.526407588
694.248	0.533255789
694.489	0.539781212
694.73	0.545916434
694.971	0.551801619
695.212	0.557670612
695.453	0.563660355
695.694	0.569691303
695.936	0.575506151
696.177	0.580815741
696.418	0.585440307
696.659	0.589362798
696.9	0.592692265
697.141	0.595606993
697.382	0.598324816
697.623	0.601070293
697.864	0.603998395
698.105	0.607109742
698.346	0.610240146
698.587	0.613152617
698.828	0.615675117
699.069	0.617791176
699.31	0.619621769
699.551	0.621336659
699.792	0.623099088
700.034	0.625077292
700.275	0.627449369
700.516	0.630332509
700.757	0.633687582
700.998	0.637322745
701.239	0.641013051
701.48	0.644624348
701.721	0.648148907
701.962	0.651639238
702.203	0.655094654
702.444	0.658418945
702.685	0.661514574
702.926	0.664420689
703.167	0.667369525
703.408	0.6707343
703.649	0.674909225
703.89	0.680183624
704.131	0.686667089
704.373	0.694280503
704.614	0.702794234
704.855	0.711904434
705.096	0.721342596
705.337	0.730972145
705.578	0.740795182
705.819	0.750851691
706.06	0.761107497
706.301	0.771462557
706.542	0.781897172
706.783	0.792615423
707.024	0.804025457
707.265	0.816535142
707.506	0.830294913
707.747	0.845085546
707.988	0.860468171
708.229	0.876065924
708.471	0.891690066
708.712	0.907233415
708.953	0.922542904
709.194	0.937465699
709.435	0.952023529
709.676	0.966502861
709.917	0.981311069
710.158	0.996665041
710.399	1.012361045
710.64	1.027846224
710.881	1.042548933
711.122	1.056196356
711.363	1.068922437
711.604	1.08119063
711.845	1.093634432
712.086	1.10687136
712.327	1.121310193
712.569	1.136997071
712.81	1.15360641
713.051	1.170657958
713.292	1.187856939
713.533	1.205306009
713.774	1.223435451
714.015	1.24270923
714.256	1.263311727
714.497	1.285071688
714.738	1.307719512
714.979	1.331237659
715.22	1.355980349
715.461	1.382507359
715.702	1.411283776
715.943	1.442411563
716.184	1.475527035
716.425	1.509924713
716.667	1.544833929
716.908	1.579695886
717.149	1.614316539
717.39	1.648833382
717.631	1.683518148
717.872	1.718547974
718.113	1.753927552
718.354	1.789629044
718.595	1.825790383
718.836	1.862711286
719.077	1.900555237
719.318	1.938999733
719.559	1.977282967
719.8	2.014798916
720.041	2.05174956
720.282	2.0892593
720.523	2.128891398
720.765	2.171873475
721.006	2.218405651
721.247	2.267447186
721.488	2.317202802
721.729	2.365998369
721.97	2.412929662
722.211	2.458038368
722.452	2.502181483
722.693	2.54673124
722.934	2.593050821
723.175	2.641704405
723.416	2.691770854
723.657	2.741109496
723.898	2.787778625
724.139	2.831265215
724.38	2.872352024
724.621	2.912028786
724.863	2.950450438
725.104	2.986693285
725.345	3.019528851
725.586	3.048526697
725.827	3.074462832
726.068	3.098821862
726.309	3.122965747
726.55	3.147605323
726.791	3.172825931
727.032	3.198456617
727.273	3.224346518
727.514	3.250319016
727.755	3.2759883
727.996	3.300754685
728.237	3.324069037
728.478	3.345755624
728.719	3.366084354
728.961	3.385527103
729.202	3.404454386
729.443	3.423006312
729.684	3.441110889
729.925	3.458522629
730.166	3.474866074
730.407	3.489773752
730.648	3.50312905
730.889	3.515216524
731.13	3.526549201
731.371	3.53743809
731.612	3.547670277
731.853	3.556614251
732.094	3.563731703
732.335	3.569108671
732.576	3.573526242
732.817	3.577932327
733.058	3.582684412
733.3	3.587127288
733.541	3.589845886
733.782	3.589472273
734.023	3.585469624
734.264	3.57834886
734.505	3.569288167
734.746	3.559518638
734.987	3.549852439
735.228	3.540530434
735.469	3.531357714
735.71	3.521977154
735.951	3.512111849
736.192	3.501655782
736.433	3.49059776
736.674	3.478896174
736.915	3.466463037
737.156	3.45330379
737.398	3.439673471
737.639	3.425989201
737.88	3.412422779
738.121	3.398523208
738.362	3.383233046
738.603	3.365252479
738.844	3.343557235
739.085	3.317927825
739.326	3.289212499
739.567	3.259003612
739.808	3.228855342
740.049	3.199568419
740.29	3.170857127
740.531	3.141431604
740.772	3.109508953
741.013	3.073664757
741.254	3.033745154
741.496	2.99138781
741.737	2.94949291
741.978	2.910594151
742.219	2.875478414
742.46	2.843224004
742.701	2.812310926
742.942	2.781834103
743.183	2.751997948
743.424	2.723574391
743.665	2.696960249
743.906	2.671793341
744.147	2.647267508
744.388	2.622661442
744.629	2.597685267
744.87	2.572488275
745.111	2.547394279
745.352	2.522642374
745.594	2.498371542
745.835	2.474797012
746.076	2.452335014
746.317	2.431512709
746.558	2.412724824
746.799	2.396041975
747.04	2.381207056
747.281	2.367783845
747.522	2.355328472
747.763	2.343489363
748.004	2.33203669
748.245	2.320875682
748.486	2.310062652
748.727	2.29979084
748.968	2.290333573
749.209	2.281988108
749.45	2.27505237
749.692	2.269792922
749.933	2.266337456
750.174	2.264519692
750.415	2.263806639
750.656	2.263387581
750.897	2.262405246
751.138	2.260293262
751.379	2.257100319
751.62	2.253517892
751.861	2.250473813
752.102	2.248622048
752.343	2.248156377
752.584	2.248980597
752.825	2.250981684
753.066	2.254171322
753.307	2.25862579
753.548	2.264350505
753.79	2.271271617
754.031	2.279389404
754.272	2.288883022
754.513	2.29995776
754.754	2.312493563
754.995	2.325830485
755.236	2.339045712
755.477	2.351616715
755.718	2.363836456
755.959	2.376574172
756.2	2.390638832
756.441	2.406253203
756.682	2.422980236
756.923	2.440089819
757.164	2.456958682
757.405	2.473122759
757.646	2.488104096
757.888	2.50142668
758.129	2.512960506
758.37	2.523278806
758.611	2.53362257
758.852	2.545384151
759.093	2.559424205
759.334	2.575683138
759.575	2.593290579
759.816	2.611012514
760.057	2.627749044
760.298	2.64290894
760.539	2.656605796
760.78	2.669624965
761.021	2.683147822
761.262	2.698320622
761.503	2.715773677
761.744	2.73522197
761.986	2.755456739
762.227	2.774969551
762.468	2.792792036
762.709	2.808823068
762.95	2.823530255
763.191	2.837410328
763.432	2.850547984
763.673	2.862496314
763.914	2.872554484
764.155	2.880208176
764.396	2.885373109
764.637	2.888340695
764.878	2.889567576
765.119	2.889461485
765.36	2.888258766
765.601	2.886048731
765.842	2.882924674
766.083	2.879143286
766.325	2.875145367
766.566	2.871370437
766.807	2.867951385
767.048	2.864510539
767.289	2.860254456
767.53	2.85434876
767.771	2.846325331
768.012	2.83624616
768.253	2.824543512
768.494	2.811715091
768.735	2.798151577
768.976	2.784191958
769.217	2.770239771
769.458	2.756730387
769.699	2.743930689
769.94	2.731743596
770.181	2.719697895
770.423	2.707150566
770.664	2.693553636
770.905	2.678601973
771.146	2.662214259
771.387	2.644427462
771.628	2.625281247
771.869	2.604715994
772.11	2.58251675
772.351	2.558373675
772.592	2.532094197
772.833	2.503887225
773.074	2.47449441
773.315	2.444911046
773.556	2.415793638
773.797	2.387088734
774.038	2.35820831
774.279	2.328537548
774.521	2.297886015
774.762	2.266595907
775.003	2.235272414
775.244	2.204457969
775.485	2.174582337
775.726	2.146098209
775.967	2.11947011
776.208	2.094920425
776.449	2.072188795
776.69	2.050562968
776.931	2.02916928
777.172	2.007344368
777.413	1.984894048
777.654	1.96210245
777.895	1.939514932
778.136	1.917675196
778.377	1.89694869
778.619	1.877406232
778.86	1.858724335
779.101	1.840168164
779.342	1.820777774
779.583	1.799808566
779.824	1.777268427
780.065	1.754102361
780.306	1.731663514
780.547	1.710857642
780.788	1.691734728
781.029	1.673717119
781.27	1.656141915
781.511	1.638777822
781.752	1.622023105
781.993	1.606641132
782.234	1.593271389
782.475	1.582132836
782.717	1.573068196
782.958	1.565784558
783.199	1.560088202
783.44	1.555969575
783.681	1.553494728
783.922	1.552590794
784.163	1.552888114
784.404	1.553738414
784.645	1.554421215
784.886	1.554443128
785.127	1.553757799
785.368	1.552751127
785.609	1.551991594
785.85	1.551926492
786.091	1.552714889
786.332	1.554236333
786.573	1.556191915
786.815	1.55820546
787.056	1.559890589
787.297	1.560908541
787.538	1.561051439
787.779	1.560343978
788.02	1.559099534
788.261	1.557833441
788.502	1.556995648
788.743	1.556661367
788.984	1.556439231
789.225	1.555718286
789.466	1.5540799
789.707	1.551564982
789.948	1.548623459
790.189	1.545810877
790.43	1.543458286
790.671	1.541534622
790.913	1.5397586
791.154	1.537837755
791.395	1.535652084
791.636	1.533277794
791.877	1.53087521
792.118	1.528550331
792.359	1.526301014
792.6	1.524079118
792.841	1.521896513
793.082	1.519865661
793.323	1.518123532
793.564	1.516685022
793.805	1.51534339
794.046	1.51372515
794.287	1.511484247
794.528	1.508483763
794.769	1.504823535
795.01	1.500706096
795.252	1.496246624
795.493	1.491366357
795.734	1.485846488
795.975	1.479481111
796.216	1.472184006
796.457	1.463975463
796.698	1.454909061
796.939	1.445046933
797.18	1.434521775
797.421	1.42361163
797.662	1.412716336
797.903	1.402208998
798.144	1.392258194
798.385	1.382758261
798.626	1.373429993
798.867	1.364023773
799.108	1.354476226
799.35	1.34490959
799.591	1.335489316
799.832	1.326260044
800.073	1.317073036
800.314	1.307628604
800.555	1.297583576
800.796	1.286656687
801.037	1.274682788
801.278	1.261602472
801.519	1.247415281
801.76	1.232145881
802.001	1.215857083
802.242	1.198704061
802.483	1.180981226
802.724	1.163095954
802.965	1.145447887
803.206	1.128274492
803.448	1.111558204
803.689	1.095053187
803.93	1.078427654
804.171	1.061458212
804.412	1.04417484
804.653	1.026876613
804.894	1.010011931
805.135	0.993985087
805.376	0.978981672
805.617	0.964895148
805.858	0.9513817
806.099	0.937999476
806.34	0.924365287
806.581	0.91029135
806.822	0.895872454
807.063	0.881462339
807.304	0.867506597
807.546	0.854324219
807.787	0.841988324
808.028	0.830357502
808.269	0.819200169
808.51	0.808334482
808.751	0.797717761
808.992	0.787435399
809.233	0.777598858
809.474	0.768233307
809.715	0.759238597
809.956	0.750447403
810.197	0.741733626
810.438	0.733079272
810.679	0.724537305
810.92	0.716126894
811.161	0.707766305
811.402	0.699319348
811.644	0.690732225
811.885	0.682140514
812.126	0.673823124
812.367	0.666015645
812.608	0.658745722
812.849	0.651835527
813.09	0.645059319
813.331	0.638323526
813.572	0.631732563
813.813	0.625498559
814.054	0.619786997
814.295	0.614640715
814.536	0.610024519
814.777	0.605903728
815.018	0.602257718
815.259	0.599020997
815.5	0.596030974
815.742	0.593056041
815.983	0.589892275
816.224	0.586450153
816.465	0.582761312
816.706	0.57890073
816.947	0.57489494
817.188	0.570697867
817.429	0.56623724
817.67	0.561466855
817.911	0.556381846
818.152	0.551011359
818.393	0.545421601
818.634	0.539733588
818.875	0.534122728
819.116	0.528773198
819.357	0.523806821
819.598	0.519234788
819.84	0.514967908
820.081	0.510885038
820.322	0.506911884
820.563	0.503044583
820.804	0.499306427
821.045	0.495693928
821.286	0.492168701
821.527	0.488701105
821.768	0.48532253
822.009	0.482127243
822.25	0.479205895
822.491	0.476561809
822.732	0.474080201
822.973	0.471574777
823.214	0.468881032
823.455	0.465936667
823.696	0.462795914
823.938	0.459572214
824.179	0.456363264
824.42	0.453221525
824.661	0.450179996
824.902	0.447289796
825.143	0.444622546
825.384	0.442229256
825.625	0.44009174
825.866	0.43811438
826.107	0.436171801
826.348	0.434178615
826.589	0.432123652
826.83	0.430040385
827.071	0.427945336
827.312	0.425803075
827.553	0.423545821
827.794	0.421126511
828.035	0.41855591
828.277	0.415887556
828.518	0.413165886
828.759	0.410389423
829	0.407520682
829.241	0.404527188
829.482	0.401411419
829.723	0.398202651
829.964	0.394925594
830.205	0.391581891
830.446	0.388160712
830.687	0.384663614
830.928	0.381115726
831.169	0.377549878
831.41	0.373981705
[truncated: 15,219 more rows]
