# Supplementary material for: Sorting polymerization in a bichannel metal-organic framework
Source: Nat Commun. 2025 Aug 5;16:6984. doi: 10.1038/s41467-025-62322-8 (PMC12325995; doi:10.1038/s41467-025-62322-8)
Supplement: Supplementary file 3 — Source data [file 41467_2025_62322_MOESM3_ESM.zip › SOURCE_DATA/SF19/1-PSPNVFsimul_DRIFTS_150C.csv]

X	Y
349.776	-6.465565583
350.017	-2.040318984
350.258	-0.121727095
350.499	-3.863202218
350.74	-4.802535549
350.981	-3.683801268
351.222	-1.982809382
351.463	-1.177806628
351.704	-5.511217289
351.945	-4.135314681
352.186	-4.213249399
352.427	-4.254011627
352.668	-4.239442976
352.909	-4.223588065
353.151	-5.597235328
353.392	-6.748157555
353.633	-6.757042436
353.874	-6.337911332
354.115	-5.968604778
354.356	-5.640140744
354.597	-5.308331422
354.838	-4.961114593
355.079	-4.347050183
355.32	-4.820352632
355.561	-4.872841408
355.802	-4.898523694
356.043	-4.921943328
356.284	-5.369125264
356.525	-4.880748887
356.766	-4.255754398
357.007	-3.496464622
357.249	-3.362584472
357.49	-3.445635921
357.731	-3.468401889
357.972	-3.48650914
358.213	-3.518747491
358.454	-3.555831658
358.695	-3.950825349
358.936	-3.673402239
359.177	-3.198374331
359.418	-3.341853719
359.659	-3.424731235
359.9	-3.542939413
360.141	-3.354129719
360.382	-3.298945134
360.623	-3.111753301
360.864	-3.190229658
361.105	-3.256952398
361.346	-3.372131434
361.588	-3.193778502
361.829	-3.264203032
362.07	-3.336924523
362.311	-3.292994303
362.552	-3.052216973
362.793	-2.088561669
363.034	-2.032300883
363.275	-1.554526228
363.516	-1.243662967
363.757	-0.961400045
363.998	-0.856328349
364.239	-0.777153594
364.48	-0.710572551
364.721	-0.647347259
364.962	-0.584511861
365.203	-0.520916096
365.444	-0.445883631
365.686	0.141347458
365.927	0.694382939
366.168	0.768636944
366.409	0.832885469
366.65	0.961677715
366.891	0.954179359
367.132	0.9578758
367.373	0.94715498
367.614	0.945459314
367.855	0.943531571
368.096	0.935767571
368.337	0.922920025
368.578	0.90592748
368.819	0.882936391
369.06	0.84906172
369.301	0.790973037
369.542	0.61776547
369.784	0.926674025
370.025	1.057225613
370.266	1.188904869
370.507	1.407223172
370.748	3.008765601
370.989	2.64612375
371.23	2.476531183
371.471	2.389246972
371.712	2.370173256
371.953	2.6357958
372.194	2.406140669
372.435	2.236918202
372.676	2.03046264
372.917	1.631000923
373.158	0.740946366
373.399	0.890075547
373.64	0.947331899
373.882	0.95667707
374.123	1.069384811
374.364	1.144871084
374.605	1.23019017
374.846	1.356703329
375.087	1.565279062
375.328	1.78543893
375.569	1.937390986
375.81	2.047165675
376.051	2.137298693
376.292	2.222408614
376.533	2.326532378
376.774	2.742406241
377.015	2.566532096
377.256	2.104635148
377.497	2.256855413
377.738	2.334055684
377.98	2.393819463
378.221	2.448451355
378.462	2.502993195
378.703	2.559543066
378.944	2.618216852
379.185	2.680448488
379.426	2.770324775
379.667	2.510011118
379.908	2.488560166
380.149	1.490778358
380.39	1.341025158
380.631	1.182670799
380.872	0.986111873
381.113	0.700107392
381.354	0.133949372
381.595	-0.278735898
381.836	-0.435945183
382.078	-0.534045844
382.319	-0.611187651
382.56	-0.677584197
382.801	-0.740064048
383.042	-0.803489551
383.283	-0.869847392
383.524	-0.93542835
383.765	-0.996624321
384.006	-1.057326963
384.247	-1.120258121
384.488	-1.184812821
384.729	-1.251095025
384.97	-1.316461913
385.211	-1.378057957
385.452	-1.438253522
385.693	-1.502731725
385.934	-1.576926038
386.176	-1.662441789
386.417	-1.756843511
386.658	-1.859787012
386.899	-1.972024211
387.14	-2.076472296
387.381	-2.148355194
387.622	-2.205257264
387.863	-2.288443356
388.104	-2.024479283
388.345	-2.044699312
388.586	-2.178818954
388.827	-3.704789897
389.068	-3.269348899
389.309	-3.02643598
389.55	-2.858319807
389.791	-2.727582584
390.032	-2.607988314
390.273	-2.485768368
390.515	-2.359830761
390.756	-2.223318271
390.997	-2.043813097
391.238	-1.56075969
391.479	-1.756444429
391.72	-1.805394681
391.961	-1.823113204
392.202	-1.830905982
392.443	-1.839114229
392.684	-1.860181227
392.925	-1.921329924
393.166	-2.061047696
393.407	-2.204754762
393.648	-2.27231181
393.889	-2.294778115
394.13	-2.298605159
394.371	-2.296777656
394.613	-2.295287735
394.854	-2.296038824
395.095	-2.298995061
395.336	-2.303354803
395.577	-2.307727531
395.818	-2.310575579
396.059	-2.311343317
396.3	-2.311013919
396.541	-2.311489183
396.782	-2.314380759
397.023	-2.319551238
397.264	-2.324051406
397.505	-2.324451975
397.746	-2.323237616
397.987	-2.342157792
398.228	-1.374805144
398.469	-1.265897294
398.711	-1.17463512
398.952	-1.093110554
399.193	-1.026737623
399.434	-0.966988026
399.675	-0.907791605
399.916	-0.84494495
400.157	-0.776116754
400.398	-0.702976462
400.639	-0.622025786
400.88	-0.520114061
401.121	-0.367616339
401.362	-0.085816656
401.603	0.497998943
401.844	1.140867061
402.085	1.50217014
402.326	1.719343533
402.567	1.869147154
402.809	1.982571006
403.05	2.0759466
403.291	2.159349588
403.532	2.240041877
403.773	2.324668235
404.014	2.41932485
404.255	2.525638949
404.496	2.639014381
404.737	2.756490573
404.978	2.878433112
405.219	2.98905385
405.46	3.064728231
405.701	3.123114362
405.942	3.203558572
406.183	2.926310055
406.424	2.904972392
406.665	2.902274701
406.907	2.904686308
407.148	2.907840466
407.389	2.909820864
407.63	2.90856663
407.871	2.900298393
408.112	2.880264241
408.353	2.848746148
408.594	2.815616327
408.835	2.787612361
409.076	2.764305797
409.317	2.74699182
409.558	2.738941434
409.799	2.73888877
410.04	2.74326901
410.281	2.750020353
410.522	2.758790367
410.763	2.769997034
411.005	2.783721667
411.246	2.798616193
411.487	2.811604001
411.728	2.819230269
411.969	2.820426327
412.21	2.81759468
412.451	2.814440516
412.692	2.813265883
412.933	2.814300239
413.174	2.817304001
413.415	2.823149016
413.656	2.833813848
413.897	2.85098911
414.138	2.874632114
414.379	2.902507748
414.62	2.931211398
414.861	2.958346841
415.103	2.983537076
415.344	3.007547024
415.585	3.031036889
415.826	3.053667234
416.067	3.073711066
416.308	3.089186595
416.549	3.099829894
416.79	3.107016424
417.031	3.112504196
417.272	3.117905424
417.513	3.124555866
417.754	3.132797674
417.995	3.140727532
418.236	3.14424171
418.477	3.138664487
418.718	3.118694764
418.959	3.074297358
419.201	2.97920878
419.442	2.755932732
419.683	2.229276608
419.924	1.642819983
420.165	1.343400955
420.406	1.193460996
420.647	1.111076994
420.888	1.063579337
421.129	1.035927451
421.37	1.01989281
421.611	1.00985095
421.852	1.0010697
422.093	0.990266859
422.334	0.977493696
422.575	0.966393312
422.816	0.960826929
423.057	0.961954063
423.298	0.96868782
423.54	0.979127143
423.781	0.991918032
424.022	1.007458667
424.263	1.028380542
424.504	1.058203498
424.745	1.097665045
424.986	1.141824586
425.227	1.183521992
425.468	1.21885832
425.709	1.247632057
425.95	1.271488812
426.191	1.29257988
426.432	1.312854027
426.673	1.333617059
426.914	1.355054868
427.155	1.375996039
427.396	1.394966913
427.638	1.412160144
427.879	1.429532458
428.12	1.448729843
428.361	1.468707835
428.602	1.484851527
428.843	1.491613591
429.084	1.486207497
429.325	1.469775337
429.566	1.447307588
429.807	1.425738696
430.048	1.409398428
430.289	1.398213704
430.53	1.390051694
430.771	1.382863067
431.012	1.375239899
431.253	1.366266847
431.494	1.355256119
431.736	1.341498524
431.977	1.324274371
432.218	1.30353185
432.459	1.28086033
432.7	1.258992087
432.941	1.239479526
433.182	1.221646177
433.423	1.203831888
433.664	1.184804512
433.905	1.164663206
434.146	1.145385273
434.387	1.129714415
434.628	1.118887821
434.869	1.112222979
435.11	1.10788371
435.351	1.103393933
435.592	1.096417355
435.834	1.085985916
436.075	1.073564167
436.316	1.062385376
436.557	1.055003663
436.798	1.051921148
437.039	1.052179947
437.28	1.054383605
437.521	1.057233966
437.762	1.059739363
438.003	1.061384796
438.244	1.062183276
438.485	1.062560414
438.726	1.063175775
438.967	1.064653622
439.208	1.067241446
439.449	1.070826511
439.69	1.075603612
439.932	1.082221136
440.173	1.090119013
440.414	1.096567384
440.655	1.098969867
440.896	1.096487837
441.137	1.089288504
441.378	1.077968407
441.619	1.063411691
441.86	1.046136122
442.101	1.025451803
442.342	0.999213631
442.583	0.964706605
442.824	0.921499733
443.065	0.874202093
443.306	0.82941048
443.547	0.790600633
443.788	0.757891801
444.03	0.729816309
444.271	0.704202564
444.512	0.678574802
444.753	0.650872435
444.994	0.620360623
445.235	0.588205299
445.476	0.556699604
445.717	0.526900606
445.958	0.497566377
446.199	0.466867661
446.44	0.435097969
446.681	0.405573488
446.922	0.381711491
447.163	0.364041852
447.404	0.350982154
447.645	0.340690455
447.886	0.331854867
448.128	0.32376345
448.369	0.31614089
448.61	0.308940596
448.851	0.302163288
449.092	0.295792858
449.333	0.289911764
449.574	0.284780163
449.815	0.280563119
450.056	0.276875175
450.297	0.272745444
450.538	0.267262879
450.779	0.260325882
451.02	0.252841766
451.261	0.24619718
451.502	0.241324928
451.743	0.238053483
451.984	0.235322477
452.225	0.23236946
452.467	0.229109154
452.708	0.225429255
452.949	0.22122461
453.19	0.216871113
453.431	0.213225248
453.672	0.211249376
453.913	0.212125812
454.154	0.218244712
454.395	0.233323753
454.636	0.254927064
454.877	0.270284122
455.118	0.275432314
455.359	0.27425183
455.6	0.270282105
455.841	0.265580354
456.082	0.261096266
456.323	0.256817785
456.565	0.252599238
456.806	0.248853021
457.047	0.245269647
457.288	0.239642282
457.529	0.22960633
457.77	0.215124974
458.011	0.197665915
458.252	0.179618436
458.493	0.164189461
458.734	0.153283226
458.975	0.146489094
459.216	0.142810579
459.457	0.142180802
459.698	0.144424232
459.939	0.147927617
460.18	0.151033594
460.421	0.153255326
460.663	0.15491397
460.904	0.156704875
461.145	0.159859956
461.386	0.166496384
461.627	0.178582247
461.868	0.19582195
462.109	0.21769078
462.35	0.248836307
462.591	0.308003762
462.832	0.476785583
463.073	1.535067873
463.314	2.539862418
463.555	2.707849026
463.796	2.763906591
464.037	2.789312103
464.278	2.804869911
464.519	2.817984555
464.761	2.831756451
465.002	2.848603785
465.243	2.872403751
465.484	2.911866468
465.725	2.996498606
465.966	3.473904036
466.207	3.247312365
466.448	3.132221059
466.689	3.045158177
466.93	2.969801471
467.171	2.900139389
467.412	2.833124474
467.653	2.766445669
467.894	2.697945375
468.135	2.626097642
468.376	2.55064891
468.617	2.472419459
468.859	2.3921214
469.1	2.309270139
469.341	2.222085639
469.582	2.12828097
469.823	2.026666021
470.064	1.919059742
470.305	1.81027361
470.546	1.705086807
470.787	1.605278255
471.028	1.509736891
471.269	1.416263183
471.51	1.322623167
471.751	1.22635302
471.992	1.124276158
472.233	1.012902371
472.474	0.890572398
472.715	0.764159812
472.957	0.648768328
473.198	0.546483868
473.439	0.448932202
473.68	0.348061303
473.921	0.242087866
474.162	0.139473948
474.403	0.049249843
474.644	-0.029616689
474.885	-0.103545826
475.126	-0.17756923
475.367	-0.252472771
475.608	-0.325878718
475.849	-0.395546997
476.09	-0.460879226
476.331	-0.52280297
476.572	-0.582807368
476.813	-0.642076934
477.055	-0.701200452
477.296	-0.760591666
477.537	-0.821084664
477.778	-0.883004819
478.019	-0.945225044
478.26	-1.006700533
478.501	-1.067613165
478.742	-1.128871156
478.983	-1.191470632
479.224	-1.256477201
479.465	-1.325488297
479.706	-1.400030034
479.947	-1.479832215
480.188	-1.564887174
480.429	-1.660454514
480.67	-1.785468376
480.911	-2.021094255
481.153	-3.14637678
481.394	-4.217562134
481.635	-4.451099991
481.876	-4.572109271
482.117	-4.662095277
482.358	-4.741875987
482.599	-4.818971149
482.84	-4.89683636
483.081	-4.978222462
483.322	-5.067469505
483.563	-5.174429192
483.804	-5.330743232
484.045	-5.887467433
484.286	-5.753167074
484.527	-5.750812901
484.768	-5.804410082
485.009	-5.897386689
485.25	-6.009211143
485.492	-6.120011146
485.733	-6.222715803
485.974	-6.31833549
486.215	-6.406236345
486.456	-6.479953963
486.697	-6.532944168
486.938	-6.566630041
487.179	-6.589119931
487.42	-6.611892189
487.661	-6.65492547
487.902	-6.779394047
488.143	-7.521826618
488.384	-6.764008892
488.625	-6.347002941
488.866	-5.994377222
489.107	-5.668778779
489.348	-5.375623607
489.59	-5.124391635
489.831	-4.909501136
490.072	-4.717886213
490.313	-4.540115406
490.554	-4.374703162
490.795	-4.225018318
491.036	-4.091823387
491.277	-3.97025784
491.518	-3.852161343
491.759	-3.7295024
492	-3.59990881
492.241	-3.471869411
492.482	-3.355373568
492.723	-3.250773898
492.964	-3.152706075
493.205	-3.055506436
493.446	-2.955909173
493.688	-2.855413145
493.929	-2.759647761
494.17	-2.672369559
494.411	-2.5923399
494.652	-2.515883165
494.893	-2.439358207
495.134	-2.360149675
495.375	-2.277556262
495.616	-2.19342595
495.857	-2.110897251
496.098	-2.032101306
496.339	-1.957433975
496.58	-1.886145675
496.821	-1.81697816
497.062	-1.748664871
497.303	-1.68033152
497.544	-1.611531344
497.786	-1.541829306
498.027	-1.470334953
498.268	-1.395617854
498.509	-1.316088789
498.75	-1.230828457
498.991	-1.140670684
499.232	-1.048421638
499.473	-0.957089324
499.714	-0.867820567
499.955	-0.779861578
500.196	-0.691695835
500.437	-0.601814677
500.678	-0.508850913
500.919	-0.411414014
501.16	-0.308056852
501.401	-0.19775707
501.642	-0.080791675
501.884	0.041484325
502.125	0.169297873
502.366	0.307239569
502.607	0.464247333
502.848	0.649885894
503.089	0.865102918
503.33	1.094757972
503.571	1.32002555
503.812	1.534322114
504.053	1.740028789
504.294	1.938039508
504.535	2.122393566
504.776	2.285970124
505.017	2.429977532
505.258	2.563993294
505.499	2.70261522
505.74	2.869664627
505.982	3.129224134
506.223	4.017143469
506.464	3.409377231
506.705	3.139380352
506.946	2.92671172
507.187	2.734584583
507.428	2.571568148
507.669	2.45153086
507.91	2.374072304
508.151	2.331041386
508.392	2.314543484
508.633	2.317757676
508.874	2.334405689
509.115	2.359452751
509.356	2.388822694
509.597	2.418047597
509.838	2.442150437
510.08	2.457674558
510.321	2.464597919
510.562	2.465709335
510.803	2.463911966
511.044	2.460006352
511.285	2.452783139
511.526	2.441127028
511.767	2.426666118
512.008	2.413754115
512.249	2.405301565
512.49	2.400486151
512.731	2.396463022
512.972	2.390367756
513.213	2.380402301
513.454	2.366568941
513.695	2.351134998
513.936	2.337575793
514.177	2.328616187
514.419	2.325638596
514.66	2.329117901
514.901	2.338744949
515.142	2.353134335
515.383	2.369909603
515.624	2.38667743
515.865	2.401956957
516.106	2.415040569
516.347	2.425228103
516.588	2.431366323
516.829	2.432314182
517.07	2.428157769
517.311	2.420769293
517.552	2.412477258
517.793	2.404205565
518.034	2.39528641
518.275	2.384478859
518.517	2.370708121
518.758	2.353169168
518.999	2.331170565
519.24	2.30411348
519.481	2.272036203
519.722	2.236763549
519.963	2.202123519
520.204	2.171691112
520.445	2.146288788
520.686	2.123921745
520.927	2.101549902
521.168	2.077397074
521.409	2.052324114
521.65	2.028824658
521.891	2.008580722
522.132	1.991520131
522.373	1.976899746
522.615	1.964408323
522.856	1.953928599
523.097	1.944592182
523.338	1.934603923
523.579	1.921985675
523.82	1.905297285
524.061	1.883957735
524.302	1.858563368
524.543	1.831131235
524.784	1.80432074
525.025	1.779892253
525.266	1.75792942
525.507	1.736922555
525.748	1.714067951
525.989	1.685869298
526.23	1.649376448
526.471	1.604058302
526.713	1.553127259
526.954	1.501686864
527.195	1.452997946
527.436	1.408005212
527.677	1.367707659
527.918	1.334210151
528.159	1.309088664
528.4	1.291742964
528.641	1.279906141
528.882	1.271299212
529.123	1.26492091
529.364	1.261183811
529.605	1.260923449
529.846	1.264345649
530.087	1.27085477
530.328	1.279585497
530.569	1.289982471
530.811	1.301796637
531.052	1.314430487
531.293	1.326630053
531.534	1.337122545
531.775	1.345314733
532.016	1.351245008
532.257	1.355021447
532.498	1.356318474
532.739	1.354375539
532.98	1.34866563
533.221	1.339786155
533.462	1.329554793
533.703	1.319800786
533.944	1.311065648
534.185	1.302706672
534.426	1.294128861
534.667	1.285766685
534.909	1.278969237
535.15	1.275230269
535.391	1.275748774
535.632	1.28151555
535.873	1.29335661
536.114	1.311434675
536.355	1.334384689
536.596	1.359270972
536.837	1.38319031
537.078	1.404954887
537.319	1.425101535
537.56	1.444789071
537.801	1.464586661
538.042	1.483716944
538.283	1.500445367
538.524	1.513632009
538.765	1.523972921
539.007	1.533615904
539.248	1.544669881
539.489	1.558184647
539.73	1.574309874
539.971	1.593054443
540.212	1.614716484
540.453	1.639592969
540.694	1.667644441
540.935	1.698923473
541.176	1.734287179
541.417	1.775114101
541.658	1.821631584
541.899	1.871176649
542.14	1.918881649
542.381	1.961075349
542.622	1.997432196
542.863	2.029842672
543.105	2.060183644
543.346	2.088905461
543.587	2.115167939
543.828	2.138260537
544.069	2.158675293
544.31	2.17781812
544.551	2.197235828
544.792	2.218290383
545.033	2.24227541
545.274	2.270533016
545.515	2.303981828
545.756	2.341813777
545.997	2.380676463
546.238	2.416503541
546.479	2.447558782
546.72	2.475055751
546.961	2.501556961
547.202	2.529126955
547.444	2.558033099
547.685	2.586392005
547.926	2.611442372
548.167	2.6316229
548.408	2.647284882
548.649	2.65997537
548.89	2.671753795
549.131	2.685035051
549.372	2.702400664
549.613	2.725899461
549.854	2.756104321
550.095	2.791560467
550.336	2.829247916
550.577	2.866090223
550.818	2.900242216
551.059	2.931121643
551.3	2.958747595
551.542	2.9833065
551.783	3.005145003
552.024	3.024901301
552.265	3.043355137
552.506	3.060899313
552.747	3.077142853
552.988	3.090977567
553.229	3.100871881
553.47	3.105195168
553.711	3.102600019
553.952	3.092465488
554.193	3.075366183
554.434	3.053459265
554.675	3.030130332
554.916	3.008312515
555.157	2.988858959
555.398	2.970638641
555.64	2.951862016
555.881	2.931516563
556.122	2.910168779
556.363	2.889543696
556.604	2.871049774
556.845	2.854618878
557.086	2.838800321
557.327	2.821674627
557.568	2.801802823
557.809	2.778635188
558.05	2.75225705
558.291	2.722951695
558.532	2.691045985
558.773	2.656879048
559.014	2.620514148
559.255	2.581422224
559.496	2.538868814
559.738	2.493260143
559.979	2.447524055
560.22	2.40637638
560.461	2.373035466
560.702	2.347103642
560.943	2.325704389
561.184	2.305963346
561.425	2.286973931
561.666	2.270132032
561.907	2.257646915
562.148	2.25073016
562.389	2.24877887
562.63	2.249322997
562.871	2.248521818
563.112	2.242508001
563.353	2.228846089
563.594	2.207117501
563.836	2.179200764
564.077	2.149186649
564.318	2.121303561
564.559	2.097155965
564.8	2.075541153
565.041	2.054180725
565.282	2.031285344
565.523	2.006557884
565.764	1.981504921
566.005	1.958339907
566.246	1.938204129
566.487	1.920714795
566.728	1.904782913
566.969	1.889304626
567.21	1.873223713
567.451	1.855289877
567.692	1.834056089
567.934	1.808504328
568.175	1.779043472
568.416	1.747801623
568.657	1.717567494
568.898	1.69038105
569.139	1.666941111
569.38	1.646789641
569.621	1.62882832
569.862	1.611918591
570.103	1.595330813
570.344	1.578853563
570.585	1.562614796
570.826	1.546839403
571.067	1.531764921
571.308	1.517772979
571.549	1.505521252
571.79	1.49583476
572.032	1.489432516
572.273	1.486692326
572.514	1.487418137
572.755	1.490564938
572.996	1.494375457
573.237	1.497304301
573.478	1.498891174
573.719	1.499579245
573.96	1.499822101
574.201	1.499444266
574.442	1.497703972
574.683	1.493871315
574.924	1.487822158
575.165	1.480188058
575.406	1.471970129
575.647	1.463943569
575.888	1.456321485
576.129	1.448875088
576.371	1.441306068
576.612	1.433530908
576.853	1.425705705
577.094	1.418042802
577.335	1.410568148
577.576	1.402971989
577.817	1.394641194
578.058	1.384837839
578.299	1.372927232
578.54	1.358616452
578.781	1.342174803
579.022	1.324464605
579.263	1.306550871
579.504	1.289004719
579.745	1.271460689
579.986	1.252801277
580.227	1.231802007
580.469	1.207940024
580.71	1.182085432
580.951	1.156463494
581.192	1.133395005
581.433	1.113842757
581.674	1.097274835
581.915	1.082550648
582.156	1.068763662
582.397	1.055617291
582.638	1.043333341
582.879	1.032218237
583.12	1.022208506
583.361	1.012791362
583.602	1.003350877
583.843	0.993595843
584.084	0.983724126
584.325	0.974230147
584.567	0.965509514
584.808	0.957544695
585.049	0.949872942
585.29	0.941821052
585.531	0.932835244
585.772	0.922712439
586.013	0.911621395
586.254	0.899948412
586.495	0.888107373
586.736	0.876436648
586.977	0.865225392
587.218	0.854835681
587.459	0.845815366
587.7	0.838859005
587.941	0.834581607
588.182	0.833288518
588.423	0.834958959
588.665	0.839446435
588.906	0.84669715
589.147	0.856724418
589.388	0.869233909
589.629	0.883199403
589.87	0.896900128
590.111	0.908493994
590.352	0.916641541
590.593	0.920877358
590.834	0.92180023
591.075	0.920849749
591.316	0.919442201
591.557	0.918228309
591.798	0.917207339
592.039	0.916295482
592.28	0.91571064
592.521	0.915959642
592.763	0.917536478
593.004	0.920646687
593.245	0.925189902
593.486	0.930912471
593.727	0.937539979
593.968	0.944837189
594.209	0.952620553
594.45	0.960727064
594.691	0.968944866
594.932	0.976943252
595.173	0.984277526
595.414	0.990543004
595.655	0.995597596
595.896	0.999620587
596.137	1.002927484
596.378	1.005725228
596.619	1.008016945
596.861	1.009708119
597.102	1.010805367
597.343	1.011542276
597.584	1.012353964
597.825	1.013722899
598.066	1.015953469
598.307	1.018995993
598.548	1.022482189
598.789	1.025953922
599.03	1.02906097
599.271	1.031606618
599.512	1.033517177
599.753	1.034816549
599.994	1.035590271
600.235	1.03591026
600.476	1.035766428
600.717	1.035070109
600.959	1.03373748
601.2	1.031794322
601.441	1.029394477
601.682	1.026708551
601.923	1.023789974
602.164	1.020538201
602.405	1.016765059
602.646	1.012309856
602.887	1.007142079
603.128	1.001400693
603.369	0.995372042
603.61	0.989450465
603.851	0.984086199
604.092	0.979685273
604.333	0.976468726
604.574	0.974357218
604.815	0.972946643
605.057	0.971599726
605.298	0.969624744
605.539	0.966455486
605.78	0.96173994
606.021	0.955318116
606.262	0.947146402
606.503	0.937227355
606.744	0.925559694
606.985	0.912124321
607.226	0.896970243
607.467	0.880434513
607.708	0.863343586
607.949	0.846882674
608.19	0.832077258
608.431	0.819339491
608.672	0.808472465
608.913	0.799010863
609.154	0.790565601
609.396	0.782958231
609.637	0.776119329
609.878	0.769905215
610.119	0.764033949
610.36	0.75817792
610.601	0.752078125
610.842	0.745558967
611.083	0.73845521
611.324	0.73056801
611.565	0.721751337
611.806	0.712082661
612.047	0.701936727
612.288	0.691839445
612.529	0.682190941
612.77	0.673092289
613.011	0.664446194
613.252	0.656243679
613.494	0.648721654
613.735	0.642230362
613.976	0.637019496
614.217	0.633185326
614.458	0.630762395
614.699	0.629790605
614.94	0.630237276
615.181	0.631826187
615.422	0.633963785
615.663	0.635889897
615.904	0.63698951
616.145	0.637080008
616.386	0.636480667
616.627	0.635775521
616.868	0.635444258
617.109	0.635693158
617.35	0.636580901
617.592	0.638216804
617.833	0.640780375
618.074	0.644328431
618.315	0.648583986
618.556	0.65294626
618.797	0.656790251
619.038	0.659844932
619.279	0.662323879
619.52	0.66472413
619.761	0.667508326
620.002	0.670903577
620.243	0.674900077
620.484	0.679398844
620.725	0.684370391
620.966	0.689887607
621.207	0.696017383
621.448	0.702680667
621.69	0.709605077
621.931	0.716403754
622.172	0.722700761
622.413	0.728212642
622.654	0.732789704
622.895	0.736466619
623.136	0.739508476
623.377	0.742368435
623.618	0.74551027
623.859	0.749176829
624.1	0.753267338
624.341	0.757439571
624.582	0.761393821
624.823	0.765126488
625.064	0.768950339
625.305	0.773272357
625.546	0.77828275
625.788	0.783768695
626.029	0.789227643
626.27	0.794217159
626.511	0.79862539
626.752	0.802655421
626.993	0.806616092
627.234	0.810727181
627.475	0.815078246
627.716	0.819740127
627.957	0.824892157
628.198	0.830816345
628.439	0.83775129
628.68	0.845733368
628.921	0.854550545
629.162	0.86383423
629.403	0.873198513
629.644	0.882296431
629.886	0.890766968
630.127	0.898185158
630.368	0.904134445
630.609	0.908405155
630.85	0.911184276
631.091	0.913042658
631.332	0.914662376
631.573	0.916488504
631.814	0.918537505
632.055	0.920436508
632.296	0.921643618
632.537	0.921731913
632.778	0.920578082
633.019	0.918385152
633.26	0.915602843
633.501	0.912805259
633.742	0.910525706
633.984	0.909084221
634.225	0.90850336
634.466	0.90856268
634.707	0.908941439
634.948	0.90934815
635.189	0.909553495
635.43	0.90932332
635.671	0.908360468
635.912	0.906389086
636.153	0.903378469
636.394	0.899730115
636.635	0.89621769
636.876	0.893626026
637.117	0.892311905
637.358	0.892048474
637.599	0.892273739
637.84	0.892488534
638.081	0.892467951
638.323	0.892172361
638.564	0.891503394
638.805	0.890171405
639.046	0.887838154
639.287	0.884405583
639.528	0.880163274
639.769	0.875675242
640.01	0.871526851
640.251	0.868128811
640.492	0.865677494
640.733	0.864208796
640.974	0.863626126
641.215	0.863680321
641.456	0.86399771
641.697	0.864234473
641.938	0.864281235
642.179	0.864325802
642.421	0.864642653
642.662	0.865215525
642.903	0.865545565
643.144	0.864896077
643.385	0.862776637
643.626	0.859273997
643.867	0.855053097
644.108	0.851029368
644.349	0.847843154
644.59	0.845471918
644.831	0.843300072
645.072	0.840606448
645.313	0.837038893
645.554	0.832707199
645.795	0.827939576
646.036	0.822964424
646.277	0.817727468
646.519	0.81194322
646.76	0.805348662
647.001	0.79796251
647.242	0.790128683
647.483	0.782333824
647.724	0.774992182
647.965	0.768372943
648.206	0.762673996
648.447	0.758108647
648.688	0.754895803
648.929	0.753181815
649.17	0.752993264
649.411	0.754254895
649.652	0.756822159
649.893	0.760480963
650.134	0.764933827
650.375	0.769823108
650.617	0.774790698
650.858	0.779532655
651.099	0.783825811
651.34	0.787520816
651.581	0.790515348
651.822	0.792742713
652.063	0.794192487
652.304	0.794938391
652.545	0.795141313
652.786	0.79502726
653.027	0.794867688
653.268	0.794976463
653.509	0.795688221
653.75	0.797258416
653.991	0.799691561
654.232	0.802633574
654.473	0.805489551
654.715	0.807730673
654.956	0.809158408
655.197	0.809953269
655.438	0.810493718
655.679	0.811043898
655.92	0.81154448
656.161	0.811734443
656.402	0.811517018
656.643	0.811223683
656.884	0.811545019
657.125	0.813180389
657.366	0.816464921
657.607	0.82123124
657.848	0.82693784
658.089	0.832895008
658.33	0.83843509
658.571	0.843007064
658.813	0.846249972
659.054	0.848057516
659.295	0.848572925
659.536	0.84806937
659.777	0.846774341
660.018	0.844770532
660.259	0.842066049
660.5	0.838802007
660.741	0.835442164
660.982	0.832740872
661.223	0.831421403
661.464	0.831788276
661.705	0.833575364
661.946	0.836085838
662.187	0.838501958
662.428	0.840255082
662.669	0.841326318
662.911	0.842263397
663.152	0.843827722
663.393	0.84654448
663.634	0.850476215
663.875	0.855256344
664.116	0.860310092
664.357	0.865187351
664.598	0.869806269
664.839	0.874398595
665.08	0.879228563
665.321	0.884360522
665.562	0.889634135
665.803	0.894806281
666.044	0.899713012
666.285	0.90430059
666.526	0.908495312
666.767	0.912032999
667.009	0.914402778
667.25	0.914984693
667.491	0.913328092
667.732	0.909407769
667.973	0.903732797
668.214	0.897275189
668.455	0.891202241
668.696	0.88647345
668.937	0.883505537
669.178	0.882113474
669.419	0.881761514
669.66	0.881921652
669.901	0.882268055
670.142	0.882638527
670.383	0.882906776
670.624	0.882913886
670.865	0.88248339
671.106	0.881453937
671.348	0.879680418
671.589	0.877035922
671.83	0.87347834
672.071	0.869167234
672.312	0.864500635
672.553	0.85995059
672.794	0.855777121
673.035	0.851864339
673.276	0.847820982
673.517	0.843269426
673.758	0.838125138
673.999	0.832664777
674.24	0.82731184
674.481	0.822303594
674.722	0.817498521
674.963	0.812426681
675.204	0.806508723
675.446	0.799317075
675.687	0.790758159
675.928	0.78109677
676.169	0.770840069
676.41	0.760571377
676.651	0.750806193
676.892	0.741902652
677.133	0.734053484
677.374	0.727359071
677.615	0.721915856
677.856	0.717835418
678.097	0.715166133
678.338	0.7137731
678.579	0.713283994
678.82	0.71316429
679.061	0.71286819
679.302	0.711967088
679.544	0.710228593
679.785	0.707670442
680.026	0.704575394
680.267	0.701415183
680.508	0.698672541
680.749	0.696624097
680.99	0.695181553
681.231	0.69387914
681.472	0.692050126
681.713	0.689143207
681.954	0.685010489
682.195	0.679958031
682.436	0.674502119
682.677	0.669025571
682.918	0.663601013
683.159	0.658073212
683.4	0.652298406
683.642	0.646356182
683.883	0.640572702
684.124	0.635344204
684.365	0.630922889
684.606	0.62734222
684.847	0.624531176
685.088	0.622511352
685.329	0.621464367
685.57	0.621564682
685.811	0.622736966
686.052	0.624550917
686.293	0.626305397
686.534	0.627250753
686.775	0.626863381
687.016	0.625049488
687.257	0.622154875
687.498	0.618748513
687.74	0.615326634
687.981	0.612156479
688.222	0.609321846
688.463	0.606859026
688.704	0.60485351
688.945	0.603448115
689.186	0.60279179
689.427	0.602983953
689.668	0.604048378
689.909	0.605944574
690.15	0.608606807
690.391	0.611982649
690.632	0.6160418
690.873	0.620756919
691.114	0.626088554
691.355	0.631997149
691.596	0.638464287
691.838	0.64547975
692.079	0.652978485
692.32	0.660780331
692.561	0.668629143
692.802	0.676359482
693.043	0.68406353
693.284	0.692080851
693.525	0.700775223
693.766	0.710249934
694.007	0.720234242
694.248	0.730255558
694.489	0.739948149
694.73	0.749237705
694.971	0.758294831
695.212	0.767336514
695.453	0.776429789
695.694	0.785425572
695.936	0.794044375
696.177	0.802038375
696.418	0.809340034
696.659	0.816130837
696.9	0.822794177
697.141	0.829774713
697.382	0.837408892
697.623	0.845786037
697.864	0.854702165
698.105	0.863757303
698.346	0.872546429
698.587	0.880808203
698.828	0.888461722
699.069	0.895581347
699.31	0.90238216
699.551	0.909209966
699.792	0.91645836
700.034	0.924387544
700.275	0.932952522
700.516	0.941806087
700.757	0.95054494
700.998	0.959038901
701.239	0.967552137
701.48	0.976539152
701.721	0.986273324
701.962	0.996594289
702.203	1.007003347
702.444	1.017070763
702.685	1.026801906
702.926	1.036631578
703.167	1.047072987
703.408	1.058345646
703.649	1.070301504
703.89	1.082672932
704.131	1.09536761
704.373	1.108544009
704.614	1.122463158
704.855	1.137319256
705.096	1.153210728
705.337	1.170207219
705.578	1.188370395
705.819	1.207692212
706.06	1.22804655
706.301	1.249239487
706.542	1.271103412
706.783	1.293498372
707.024	1.316200449
707.265	1.338833649
707.506	1.360994321
707.747	1.382495513
707.988	1.403480656
708.229	1.42427238
708.471	1.445103299
708.712	1.46599464
708.953	1.486888705
709.194	1.50786289
709.435	1.529157495
709.676	1.550973645
709.917	1.573285975
710.158	1.595909929
710.399	1.618749092
710.64	1.641899566
710.881	1.665447719
711.122	1.689213213
711.363	1.712845175
711.604	1.736317613
711.845	1.760403589
712.086	1.786685866
712.327	1.816989717
712.569	1.852460473
712.81	1.892804889
713.051	1.936352195
713.292	1.981012739
713.533	2.025251351
713.774	2.068374605
714.015	2.110388435
714.256	2.1518657
714.497	2.193802053
714.738	2.237216706
714.979	2.282479962
715.22	2.328784058
715.461	2.374431232
715.702	2.417969896
715.943	2.459074271
716.184	2.498332462
716.425	2.536425138
716.667	2.573616963
716.908	2.609930367
717.149	2.645646002
717.39	2.681523527
717.631	2.718532422
717.872	2.757406723
718.113	2.798480956
718.354	2.841953033
718.595	2.888197294
718.836	2.937602106
719.077	2.989951825
719.318	3.044049885
719.559	3.098260218
719.8	3.151697421
720.041	3.204954276
720.282	3.259728853
720.523	3.317737041
720.765	3.379714157
721.006	3.445086214
721.247	3.512351664
721.488	3.579735586
721.729	3.645657148
721.97	3.708964252
722.211	3.769121868
722.452	3.826332249
722.693	3.881411468
722.934	3.935418368
723.175	3.989252898
723.416	4.043483593
723.657	4.098470221
723.898	4.154539649
724.139	4.211878256
724.38	4.270099022
724.621	4.327900857
724.863	4.383328394
725.104	4.434571194
725.345	4.480649987
725.586	4.521512385
725.827	4.557677445
726.068	4.589859685
726.309	4.618821536
726.55	4.645398826
726.791	4.670512024
727.032	4.695056136
727.273	4.719730796
727.514	4.744933
727.755	4.77072451
727.996	4.796801254
728.237	4.822501225
728.478	4.847024612
728.719	4.869878082
728.961	4.891231325
729.202	4.911842096
729.443	4.932459407
729.684	4.952968368
729.925	4.971852468
730.166	4.986482261
730.407	4.99422004
730.648	4.993754253
730.889	4.98588231
731.13	4.973169656
731.371	4.958606809
731.612	4.944259028
731.853	4.93074708
732.094	4.917518602
732.335	4.903447672
732.576	4.887363362
732.817	4.86842513
733.058	4.846514255
733.3	4.822592624
733.541	4.798546317
733.782	4.776341467
734.023	4.757247358
734.264	4.741722758
734.505	4.729614108
734.746	4.720231677
734.987	4.712392054
735.228	4.704622279
735.469	4.695420461
735.71	4.683428127
735.951	4.667560421
736.192	4.647131507
736.433	4.621883167
736.674	4.591903202
736.915	4.557623642
737.156	4.519997151
737.398	4.48053738
737.639	4.440761052
737.88	4.401245782
738.121	4.361198953
738.362	4.318920301
738.603	4.272725376
738.844	4.221786942
739.085	4.166524468
739.326	4.108400412
739.567	4.049345793
739.808	3.991174898
740.049	3.935139692
740.29	3.881673335
740.531	3.830423773
740.772	3.780549658
741.013	3.731068878
741.254	3.681070803
741.496	3.629744635
741.737	3.576321537
741.978	3.5201214
742.219	3.460837705
742.46	3.398972119
742.701	3.336083195
742.942	3.274513291
743.183	3.216673882
743.424	3.164362448
743.665	3.118425723
743.906	3.078717691
744.147	3.044241432
744.388	3.013466501
744.629	2.984754666
744.87	2.956688026
745.111	2.928163312
745.352	2.898348861
745.594	2.866704097
745.835	2.833141032
746.076	2.798188017
746.317	2.762888628
746.558	2.728313067
746.799	2.69495676
747.04	2.662516089
747.281	2.630226399
747.522	2.59750691
747.763	2.564533883
748.004	2.532446156
748.245	2.502988703
748.486	2.477686257
748.727	2.457074265
748.968	2.440517103
749.209	2.426655536
749.45	2.414161475
749.692	2.402422749
749.933	2.391823615
750.174	2.383406753
750.415	2.378088322
750.656	2.376034099
750.897	2.376667315
751.138	2.379157253
751.379	2.382841795
751.62	2.38721195
751.861	2.391590782
752.102	2.394963064
752.343	2.396284313
752.584	2.395152709
752.825	2.392293642
753.066	2.389316766
753.307	2.387875262
753.548	2.38899476
753.79	2.393082762
754.031	2.400408648
754.272	2.411485009
754.513	2.427004256
754.754	2.447460354
754.995	2.472755811
755.236	2.502009466
755.477	2.53376123
755.718	2.566573717
755.959	2.599605159
756.2	2.632718479
756.441	2.666162514
756.682	2.700158571
756.923	2.734677416
757.164	2.769512969
757.405	2.804558856
757.646	2.840072579
757.888	2.876730672
758.129	2.915377612
758.37	2.956534873
758.611	2.999959969
758.852	3.044615153
759.093	3.089107963
759.334	3.132254699
759.575	3.173371631
759.816	3.212234841
760.057	3.248935216
760.298	3.283810381
760.539	3.317410015
760.78	3.350355189
761.021	3.383074827
761.262	3.415573
761.503	3.447425446
761.744	3.478066062
761.986	3.507181675
762.227	3.534902105
762.468	3.561624409
762.709	3.587647544
762.95	3.61298023
763.191	3.637470316
763.432	3.661037775
763.673	3.68374131
763.914	3.705675095
764.155	3.726895169
764.396	3.74749765
764.637	3.767751152
764.878	3.788083104
765.119	3.808829203
765.36	3.829883152
765.601	3.850542592
765.842	3.869723456
766.083	3.886369893
766.325	3.899752472
766.566	3.909563801
766.807	3.915912357
767.048	3.919260934
767.289	3.920244585
767.53	3.919361357
767.771	3.916697509
768.012	3.91189399
768.253	3.904416283
768.494	3.893971933
768.735	3.880784681
768.976	3.865511387
769.217	3.848872108
769.458	3.831326992
769.699	3.813080317
769.94	3.79435059
770.181	3.77557616
770.423	3.757294045
770.664	3.73976418
770.905	3.722679014
771.146	3.705236424
771.387	3.686546224
771.628	3.666055747
771.869	3.643644845
772.11	3.619317227
772.351	3.592785187
772.592	3.563338121
772.833	3.530121234
773.074	3.49264259
773.315	3.451173985
773.556	3.406712885
773.797	3.36046722
774.038	3.313301787
774.279	3.26560372
774.521	3.217536026
774.762	3.169328019
775.003	3.121328036
775.244	3.073791017
775.485	3.026597277
775.726	2.979150038
775.967	2.930554925
776.208	2.880001257
776.449	2.827165991
776.69	2.772438597
776.931	2.716826582
777.172	2.661596138
777.413	2.607905105
777.654	2.556641696
777.895	2.508424527
778.136	2.463578718
778.377	2.42202819
778.619	2.383233761
778.86	2.34631749
779.101	2.310351463
779.342	2.274643106
779.583	2.238845427
779.824	2.202860953
780.065	2.166691367
780.306	2.130419315
780.547	2.094329902
780.788	2.058992596
781.029	2.025137036
781.27	1.993355288
781.511	1.963851002
781.752	1.936421556
781.993	1.910632163
782.234	1.885984845
782.475	1.861963978
782.717	1.838035017
782.958	1.813749259
783.199	1.788986462
783.44	1.764172929
783.681	1.74023887
783.922	1.718258437
784.163	1.699020278
784.404	1.682837409
784.645	1.66964694
784.886	1.65921488
785.127	1.651267753
785.368	1.645521507
785.609	1.641687902
785.85	1.639524782
786.091	1.638892824
786.332	1.639716198
786.573	1.641834687
786.815	1.644887214
787.056	1.648371882
787.297	1.651866079
787.538	1.655220769
787.779	1.658537276
788.02	1.661926659
788.261	1.665259931
788.502	1.668143541
788.743	1.670174087
788.984	1.67126125
789.225	1.671710087
789.466	1.671980749
789.707	1.672364096
789.948	1.672866381
790.189	1.673357911
790.43	1.673786948
790.671	1.674234464
790.913	1.674789564
791.154	1.675428132
791.395	1.67605733
791.636	1.67668415
791.877	1.677518691
792.118	1.678880545
792.359	1.68095528
792.6	1.683587709
792.841	1.686296338
793.082	1.68852068
793.323	1.689901561
793.564	1.690377503
793.805	1.690070155
794.046	1.68910652
794.287	1.687542606
794.528	1.685422572
794.769	1.682859864
795.01	1.68001444
795.252	1.67695441
795.493	1.673513479
795.734	1.669292156
795.975	1.663842205
796.216	1.65689477
796.457	1.648457398
796.698	1.638745195
796.939	1.628037511
797.18	1.616578146
797.421	1.604582187
797.662	1.592302406
797.903	1.580041716
798.144	1.568058311
798.385	1.556422651
798.626	1.544936022
798.867	1.5331862
799.108	1.520725675
799.35	1.507269234
799.591	1.492795014
799.832	1.477506338
800.073	1.461706643
800.314	1.445686819
800.555	1.429685414
800.796	1.413894974
801.037	1.398449252
801.278	1.38337179
801.519	1.368533788
801.76	1.353681496
802.001	1.338534883
802.242	1.32288835
802.483	1.306635097
802.724	1.289703985
802.965	1.27198251
803.206	1.253315372
803.448	1.233590504
803.689	1.21283352
803.93	1.191219616
804.171	1.168990771
804.412	1.146364455
804.653	1.123526882
804.894	1.100694965
805.135	1.078134006
805.376	1.056063305
805.617	1.034526784
805.858	1.013368218
806.099	0.992357681
806.34	0.971379625
806.581	0.950525986
806.822	0.930003012
807.063	0.909946704
807.304	0.89034031
807.546	0.871098211
807.787	0.852207942
808.028	0.833788647
808.269	0.816019629
808.51	0.799026535
808.751	0.782846531
808.992	0.76748117
809.233	0.752934072
809.474	0.739154647
809.715	0.725938504
809.956	0.712917457
810.197	0.699699444
810.438	0.686078949
810.679	0.67217041
810.92	0.658348645
811.161	0.645013891
811.402	0.632367207
811.644	0.620379836
811.885	0.608938732
812.126	0.597992545
812.367	0.587559643
812.608	0.577619999
812.849	0.568031326
813.09	0.55857867
813.331	0.549135553
813.572	0.539805594
813.813	0.530905468
814.054	0.522775932
814.295	0.515578457
814.536	0.509245717
814.777	0.503592525
815.018	0.498467506
815.259	0.493825921
815.5	0.48968268
815.742	0.486005653
815.983	0.482653989
816.224	0.479409922
816.465	0.476068787
816.706	0.472519479
816.947	0.468766043
817.188	0.464889289
817.429	0.460993415
817.67	0.457179406
817.911	0.453542631
818.152	0.450163578
818.393	0.447074014
818.634	0.444220116
818.875	0.441467521
819.116	0.438662513
819.357	0.435706639
819.598	0.432589152
819.84	0.429362301
820.081	0.426092164
820.322	0.422833782
820.563	0.419648191
820.804	0.41662917
821.045	0.413893619
821.286	0.411526004
821.527	0.409519351
821.768	0.407770013
822.009	0.406137095
822.25	0.404516516
822.491	0.402871479
822.732	0.401206034
822.973	0.3995157
823.214	0.397761013
823.455	0.395882199
823.696	0.393836981
823.938	0.391632618
824.179	0.389335545
824.42	0.387057749
824.661	0.384928736
824.902	0.383063428
825.143	0.381531591
825.384	0.380333109
825.625	0.379389955
825.866	0.378567538
826.107	0.377720188
826.348	0.376732206
826.589	0.375529237
826.83	0.374065187
827.071	0.372313083
827.312	0.370280727
827.553	0.368040461
827.794	0.365735688
828.035	0.363535277
828.277	0.361551607
828.518	0.35977737
828.759	0.358088812
829	0.356316453
829.241	0.354338952
829.482	0.352140655
829.723	0.349797694
829.964	0.347409777
830.205	0.345035296
830.446	0.342676974
830.687	0.340317277
830.928	0.337962688
831.169	0.335652926
831.41	0.33342689
[truncated: 15,219 more rows]
