# Supplementary material for: Sorting polymerization in a bichannel metal-organic framework
Source: Nat Commun. 2025 Aug 5;16:6984. doi: 10.1038/s41467-025-62322-8 (PMC12325995; doi:10.1038/s41467-025-62322-8)
Supplement: Supplementary file 3 — Source data [file 41467_2025_62322_MOESM3_ESM.zip › SOURCE_DATA/SF19/1-PS_DRIFTS_150C.csv]

X	Y
349.776	1.453040871
350.017	-3.57631499
350.258	-1.400973023
350.499	-0.993180519
350.74	-0.720043499
350.981	-0.465775021
351.222	-0.327736122
351.463	0.117260788
351.704	0.175163701
351.945	0.194200215
352.186	-113.6628133
352.427	-103.6126163
352.668	-95.30405337
352.909	-88.22057199
353.151	-82.01746158
353.392	-91.10765655
353.633	-86.6614223
353.874	-82.32586057
354.115	-78.11098147
354.356	-74.32897788
354.597	-70.9141233
354.838	-67.80467084
355.079	-64.97188027
355.32	-62.39531634
355.561	-60.04285035
355.802	-57.88028458
356.043	-55.88433428
356.284	-54.13639623
356.525	-52.79265424
356.766	-50.09754282
357.007	-48.75202711
357.249	-47.51820449
357.49	-46.54956446
357.731	-46.54993399
357.972	-55.23619817
358.213	-55.55563726
358.454	-68.0458944
358.695	-67.32222711
358.936	-67.50520983
359.177	-67.60506251
359.418	-67.90429748
359.659	-67.8670793
359.9	-67.8544778
360.141	-67.84336969
360.382	-67.8319718
360.623	-67.81886116
360.864	-67.80659019
361.105	-67.7949076
361.346	-67.77236028
361.588	-67.73606953
361.829	-67.69529647
362.07	-67.67433119
362.311	-67.68579213
362.552	-67.67323072
362.793	-67.65263515
363.034	-67.63979636
363.275	-67.62895249
363.516	-67.62991884
363.757	-35.71649797
363.998	-35.73973506
364.239	-35.73285659
364.48	-35.72437105
364.721	-35.71766494
364.962	-35.71214103
365.203	-35.70827189
365.444	-35.70912957
365.686	-35.72826848
365.927	-35.85182852
366.168	-29.74482398
366.409	-29.42231897
366.65	-29.2111177
366.891	-28.97333159
367.132	-28.75498007
367.373	-28.38084162
367.614	-27.67829154
367.855	-27.37600072
368.096	-27.23472847
368.337	-27.14202951
368.578	-27.0677242
368.819	-26.99979485
369.06	-26.93084474
369.301	-26.85524817
369.542	-26.772258
369.784	-26.68686817
370.025	-26.60317452
370.266	-26.52151754
370.507	-26.44045773
370.748	-26.35967346
370.989	-26.28086899
371.23	-26.20490226
371.471	-26.12861956
371.712	-26.04176312
371.953	-25.90738668
372.194	-25.13704793
372.435	-25.47158406
372.676	-26.42607941
372.917	-26.17608522
373.158	-26.04532454
373.399	-25.93284436
373.64	-25.81303523
373.882	-25.66850191
374.123	-25.48369278
374.364	-25.23862206
374.605	-24.86175508
374.846	-23.97604226
375.087	-17.61277597
375.328	-14.40006255
375.569	-13.49440386
375.81	-12.73542366
376.051	-10.96788205
376.292	0.796465644
376.533	1.567762902
376.774	1.778690394
377.015	1.871923123
377.256	1.849051336
377.497	2.587656135
377.738	2.623860588
377.98	2.68687912
378.221	2.745025653
378.462	2.793287697
378.703	2.82933276
378.944	2.851306872
379.185	2.857046692
379.426	2.844717009
379.667	2.814427663
379.908	2.770874033
380.149	2.725595441
380.39	2.691346721
380.631	2.675567371
380.872	2.685800113
381.113	2.74300721
381.354	2.909179758
381.595	3.518402285
381.836	2.918076399
382.078	2.733124548
382.319	2.621894788
382.56	2.536936837
382.801	2.463488327
383.042	2.395569374
383.283	2.330349299
383.524	2.265263338
383.765	2.197132651
384.006	2.125045497
384.247	2.050412756
384.488	1.969826848
384.729	1.869739119
384.97	1.704247926
385.211	2.457530671
385.452	2.199323257
385.693	1.57253808
385.934	1.336289799
386.176	1.25836981
386.417	1.226307487
386.658	1.209815098
386.899	1.197417169
387.14	1.182742197
387.381	1.161888121
387.622	1.137252107
387.863	1.119552472
388.104	1.117682284
388.345	1.12190802
388.586	1.117786178
388.827	1.105625782
389.068	1.091979378
389.309	1.085440755
389.55	1.096526708
389.791	1.121001388
390.032	1.128473884
390.273	1.123773853
390.515	1.117059443
390.756	1.113672275
390.997	1.117593351
391.238	1.132631724
391.479	1.158397344
391.72	1.183977934
391.961	1.200404801
392.202	1.208350051
392.443	1.210830713
392.684	1.208491288
392.925	1.192954111
393.166	0.777316695
393.407	0.851435391
393.648	0.908969987
393.889	0.963636294
394.13	1.017621577
394.371	1.071411942
394.613	1.125171716
394.854	1.180619098
395.095	1.251008762
395.336	1.42774013
395.577	1.098873913
395.818	0.98990173
396.059	0.919648181
396.3	0.870087314
396.541	0.832717648
396.782	0.802040944
397.023	0.777460283
397.264	0.760796804
397.505	0.752572038
397.746	0.750694737
397.987	0.751959631
398.228	0.753673687
398.469	0.753131891
398.711	0.745004737
398.952	0.717578731
399.193	0.64525279
399.434	0.46324269
399.675	-0.163867939
399.916	0.416876563
400.157	0.582929379
400.398	0.678427245
400.639	0.751285895
400.88	0.815138913
401.121	0.874388194
401.362	0.930297611
401.603	0.984053295
401.844	1.037951053
402.085	1.09271166
402.326	1.146876971
402.567	1.202755895
402.809	1.270045938
403.05	1.383330741
403.291	0.520783477
403.532	0.467324717
403.773	0.446958442
404.014	0.439461974
404.255	0.444238484
404.496	0.471059013
404.737	0.538269666
404.978	0.644314838
405.219	0.772290816
405.46	0.961245671
405.701	1.78885617
405.942	1.415587379
406.183	1.200765293
406.424	1.000628908
406.665	0.776482685
406.907	0.469301434
407.148	-0.211055273
407.389	0.395165406
407.63	0.510378941
407.871	0.536109476
408.112	0.552687323
408.353	0.570453554
408.594	0.585780992
408.835	0.595944758
409.076	0.596178098
409.317	0.582188708
409.558	0.556091416
409.799	0.530228232
410.04	0.513424236
410.281	0.506204588
410.522	0.510950324
410.763	0.537337684
411.005	0.599206395
411.246	0.681776021
411.487	0.747819336
411.728	0.793307679
411.969	0.826054567
412.21	0.850805102
412.451	0.869238493
412.692	0.88213574
412.933	0.890872686
413.174	0.89720289
413.415	0.902243803
413.656	0.905729214
413.897	0.90593091
414.138	0.900877827
414.379	0.8915437
414.62	0.883855009
414.861	0.884484709
415.103	0.897040056
415.344	0.923022566
415.585	0.961673166
415.826	1.006818161
416.067	1.047838993
416.308	1.078084873
416.549	1.097640153
416.79	1.109619228
417.031	1.117462364
417.272	1.12328791
417.513	1.127601995
417.754	1.130359923
417.995	1.131705841
418.236	1.132108682
418.477	1.132141566
418.718	1.132134234
418.959	1.132176108
419.201	1.132508845
419.442	1.133461205
419.683	1.134931429
419.924	1.136456284
420.165	1.137755778
420.406	1.13883618
420.647	1.139661042
420.888	1.139862762
421.129	1.138924112
421.37	1.137654312
421.611	1.138396447
421.852	1.140859916
422.093	1.141591147
422.334	1.13437581
422.575	1.106666586
422.816	1.03902308
423.057	0.932613114
423.298	0.804121905
423.54	0.614043898
423.781	-0.216895224
424.022	0.146327288
424.263	0.339706096
424.504	0.516546946
424.745	0.728229137
424.986	1.032355592
425.227	1.712973824
425.468	1.102990501
425.709	0.969982255
425.95	0.916135695
426.191	0.890270707
426.432	0.875911622
426.673	0.866664918
426.914	0.861851594
427.155	0.863515366
427.396	0.871418476
427.638	0.881761489
427.879	0.890812086
428.12	0.897521682
428.361	0.900751368
428.602	0.895362052
428.843	0.869803199
429.084	0.809338259
429.325	0.728464423
429.566	0.664527453
429.807	0.621966377
430.048	0.59342124
430.289	0.574304066
430.53	0.5627859
430.771	0.558049544
431.012	0.559131613
431.253	0.564935022
431.494	0.574226636
431.736	0.584915004
431.977	0.594066242
432.218	0.599294204
432.459	0.599493789
432.7	0.594197615
432.941	0.582716437
433.182	0.563806489
433.423	0.536226894
433.664	0.501077842
433.905	0.465812781
434.146	0.443597507
434.387	0.445441338
434.628	0.478266721
434.869	0.549053232
435.11	0.666760007
435.351	0.844059265
435.592	1.103874292
435.834	1.483126761
436.075	1.978341625
436.316	2.421349624
436.557	2.686274153
436.798	2.823805372
437.039	2.895725424
437.28	2.935349136
437.521	2.958706048
437.762	2.973470344
438.003	2.983184123
438.244	2.989194462
438.485	2.992042743
438.726	2.992454876
438.967	2.991471543
439.208	2.990014606
439.449	2.988775947
439.69	2.988331432
439.932	2.988930812
440.173	2.990448619
440.414	2.992828381
440.655	2.996596018
440.896	3.003312688
441.137	3.016286048
441.378	3.040756121
441.619	3.078434652
441.86	3.115202805
442.101	3.137361888
442.342	3.148322977
442.583	3.154415325
442.824	3.158834903
443.065	3.162151224
443.306	3.163643548
443.547	3.163215428
443.788	3.161823692
444.03	3.160118762
444.271	3.157808861
444.512	3.154432367
444.753	3.149869526
444.994	3.14401262
445.235	3.13660412
445.476	3.127700939
445.717	3.118254457
445.958	3.109796877
446.199	3.103286711
446.44	3.098658589
446.681	3.095302273
446.922	3.092577522
447.163	3.09004672
447.404	3.087441661
447.645	3.084488665
447.886	3.080810617
448.128	3.076047155
448.369	3.070112014
448.61	3.063170011
448.851	3.055218916
449.092	3.045808748
449.333	3.034228552
449.574	3.020164274
449.815	3.004535689
450.056	2.989312454
450.297	2.976031939
450.538	2.965005407
450.779	2.955726286
451.02	2.947395433
451.261	2.939136555
451.502	2.929966294
451.743	2.918585773
451.984	2.903022654
452.225	2.88012161
452.467	2.844873799
452.708	2.789789688
452.949	2.704929683
453.19	2.578667144
453.431	2.396491922
453.672	2.134324864
453.913	1.754457644
454.154	1.259607256
454.395	0.817156303
454.636	0.55251422
454.877	0.415028678
455.118	0.34306535
455.359	0.30310726
455.6	0.278777407
455.841	0.262430803
456.082	0.250887503
456.323	0.243075308
456.565	0.238508339
456.806	0.236404
457.047	0.235640356
457.288	0.235208444
457.529	0.234340115
457.77	0.232476672
458.011	0.22956167
458.252	0.226057438
458.493	0.222320803
458.734	0.217884071
458.975	0.210945157
459.216	0.197849542
459.457	0.173210658
459.698	0.135410459
459.939	0.098678838
460.18	0.076694854
460.421	0.065938653
460.663	0.059990261
460.904	0.055622007
461.145	0.052247944
461.386	0.050510735
461.627	0.050270081
461.868	0.050116664
462.109	0.048939331
462.35	0.046970887
462.591	0.045025691
462.832	0.043493873
463.073	0.042345313
463.314	0.041455923
463.555	0.040817459
463.796	0.04070459
464.037	0.041527937
464.278	0.04351278
464.519	0.046547642
464.761	0.05014432
465.002	0.053672955
465.243	0.056695034
465.484	0.059037385
465.725	0.060700244
465.966	0.061734837
466.207	0.062168486
466.448	0.062055122
466.689	0.061643724
466.93	0.061459066
467.171	0.062108045
467.412	0.064045571
467.653	0.067662216
467.894	0.073619309
468.135	0.083107515
468.376	0.097653457
468.617	0.117977219
468.859	0.142441673
469.1	0.167480493
469.341	0.189867112
469.582	0.207954764
469.823	0.221532827
470.064	0.231108263
470.305	0.237134886
470.546	0.239791028
470.787	0.239506149
471.028	0.237406129
471.269	0.234757957
471.51	0.23215735
471.751	0.229654885
471.992	0.227364623
472.233	0.225604082
472.474	0.224611544
472.715	0.224290452
472.957	0.224275413
473.198	0.224274862
473.439	0.224552716
473.68	0.226214027
473.921	0.23070701
474.162	0.239037956
474.403	0.250983374
474.644	0.264377389
474.885	0.276300122
475.126	0.285586218
475.367	0.293054881
475.608	0.300268414
475.849	0.308883521
476.09	0.320433936
476.331	0.335686279
476.572	0.354113517
476.813	0.375744887
477.055	0.404502311
477.296	0.452257714
477.537	0.552841331
477.778	0.837160272
478.019	2.524994728
478.26	0.231974936
478.501	-0.962670366
478.742	-1.774141736
478.983	-2.374689764
479.224	-2.893011877
479.465	-3.469440927
479.706	-5.054936249
479.947	-4.575632966
480.188	-4.438301615
480.429	-4.374119996
480.67	-4.336387254
480.911	-4.30983634
481.153	-4.28805746
481.394	-4.268077384
481.635	-4.248686947
481.876	-4.229748706
482.117	-4.211548168
482.358	-4.194245847
482.599	-4.177590432
482.84	-4.160887401
483.081	-4.143419361
483.322	-4.124858053
483.563	-4.105090357
483.804	-4.083857767
484.045	-4.060635659
484.286	-4.034697826
484.527	-4.005260137
484.768	-3.971688836
485.009	-3.933717544
485.25	-3.891610075
485.492	-3.846255712
485.733	-3.79908196
485.974	-3.751842819
486.215	-3.706743482
486.456	-3.666711768
486.697	-3.634392343
486.938	-3.609673389
487.179	-3.589047568
487.42	-3.567907536
487.661	-3.542683164
487.902	-3.511852398
488.143	-3.476356009
488.384	-3.438976318
488.625	-3.402411774
488.866	-3.367988472
489.107	-3.336099229
489.348	-3.30662761
489.59	-3.278829495
489.831	-3.251645803
490.072	-3.22426612
490.313	-3.196298876
490.554	-3.167720674
490.795	-3.138739636
491.036	-3.109411615
491.277	-3.079299171
491.518	-3.047759307
491.759	-3.014458397
492	-2.979110192
492.241	-2.940853496
492.482	-2.89751795
492.723	-2.844767584
492.964	-2.777536325
493.205	-2.694661591
493.446	-2.602799247
493.688	-2.513924706
493.929	-2.435882684
494.17	-2.368034142
494.411	-2.303917026
494.652	-2.234094379
494.893	-2.151264291
495.134	-2.061022195
495.375	-1.990617897
495.616	-1.988183389
495.857	-2.18550262
496.098	-3.796491925
496.339	-1.431762937
496.58	-0.169154526
496.821	0.704822581
497.062	1.36079654
497.303	1.928557713
497.544	2.552088083
497.786	4.187608661
498.027	3.768441152
498.268	3.71272633
498.509	3.772377052
498.75	3.940537264
498.991	4.26942746
499.232	4.804557415
499.473	5.465105705
499.714	6.159348055
499.955	7.010346509
500.196	9.16248363
500.437	7.442607466
500.678	6.837509067
500.919	6.434049174
501.16	6.090494331
501.401	5.745804425
501.642	5.341734658
501.884	4.755741179
502.125	3.236198172
502.366	4.647112576
502.607	5.037302246
502.848	5.231663823
503.089	5.347143527
503.33	5.423415107
503.571	5.478878644
503.812	5.52326409
504.053	5.561192811
504.294	5.594248871
504.535	5.623878592
504.776	5.653441232
505.017	5.687352889
505.258	5.728346207
505.499	5.774778881
505.74	5.820133845
505.982	5.857596731
506.223	5.886173606
506.464	5.911458466
506.705	5.942067823
506.946	5.986837338
507.187	6.055010637
507.428	6.158073503
507.669	6.311688332
507.91	6.535383974
508.151	6.84127575
508.392	7.20765787
508.633	7.584073197
508.874	7.94165698
509.115	8.276912775
509.356	8.575896621
509.597	8.807019386
509.838	8.959520864
510.08	9.052140412
510.321	9.107967149
510.562	9.143501028
510.803	9.168952684
511.044	9.188386582
511.285	9.197930779
511.526	9.190919323
511.767	9.169961073
512.008	9.142903441
512.249	9.112153912
512.49	9.073760351
512.731	9.020499719
512.972	8.9463208
513.213	8.854739868
513.454	8.763494922
513.695	8.689044781
513.936	8.633585707
514.177	8.591553098
514.419	8.557801661
514.66	8.531720687
514.901	8.517741566
515.142	8.522034255
515.383	8.547901141
515.624	8.591349764
515.865	8.639721751
516.106	8.678495708
516.347	8.696091324
516.588	8.677505994
516.829	8.590962188
517.07	8.376292402
517.311	7.985762907
517.552	7.498346191
517.793	7.003404623
518.034	6.370059821
518.275	4.435683046
518.517	6.355216228
518.758	7.138857569
518.999	7.709415088
519.24	8.219695562
519.481	8.733272106
519.722	9.298280603
519.963	10.02483721
520.204	11.66231007
520.445	10.35240663
520.686	10.05248065
520.927	9.940011325
521.168	9.896158546
521.409	9.878263382
521.65	9.867613517
521.891	9.857035575
522.132	9.844971574
522.373	9.831840613
522.615	9.817393812
522.856	9.799438739
523.097	9.774569531
523.338	9.740330764
523.579	9.698063212
523.82	9.654179321
524.061	9.616403674
524.302	9.588109046
524.543	9.566573382
524.784	9.543939004
525.025	9.509069347
525.266	9.449711958
525.507	9.352736279
525.748	9.20208648
525.989	8.978242109
526.23	8.66907852
526.471	8.296379368
526.713	7.911017068
526.954	7.542586447
527.195	7.195253633
527.436	6.883131711
527.677	6.637246223
527.918	6.467060516
528.159	6.351948635
528.4	6.2665622
528.641	6.191965284
528.882	6.115468543
529.123	6.031020976
529.364	5.943157988
529.605	5.865329969
529.846	5.806289683
530.087	5.76507106
530.328	5.737388398
530.569	5.71982735
530.811	5.710129957
531.052	5.706085637
531.293	5.704818352
531.534	5.703175671
531.775	5.698665077
532.016	5.690124966
532.257	5.677677233
532.498	5.661576926
532.739	5.64036863
532.98	5.61011247
533.221	5.565518488
533.462	5.502514949
533.703	5.422477704
533.944	5.333928698
534.185	5.245023514
534.426	5.156272778
534.667	5.061684949
534.909	4.952644253
535.15	4.821391284
535.391	4.663574448
535.632	4.478137694
535.873	4.266425435
536.114	4.036269341
536.355	3.806174292
536.596	3.594293825
536.837	3.403223113
537.078	3.22284111
537.319	3.041945451
537.56	2.858253399
537.801	2.682188101
538.042	2.526211981
538.283	2.392182607
538.524	2.273504543
538.765	2.162720794
539.007	2.056083232
539.248	1.954507783
539.489	1.860807787
539.73	1.776035233
539.971	1.698889345
540.212	1.627485276
540.453	1.56089464
540.694	1.499473931
540.935	1.444220681
541.176	1.39583053
541.417	1.353995547
541.658	1.317180673
541.899	1.282919697
542.14	1.24846626
542.381	1.211650277
542.622	1.171967843
542.863	1.131378408
543.105	1.093375594
543.346	1.060582906
543.587	1.033568493
543.828	1.011548662
544.069	0.993412598
544.31	0.978242426
544.551	0.965414856
544.792	0.954502038
545.033	0.94513739
545.274	0.936934638
545.515	0.929472294
545.756	0.92235453
545.997	0.915347987
546.238	0.908514114
546.479	0.90220768
546.72	0.896865638
546.961	0.892667189
547.202	0.889309156
547.444	0.88605204
547.685	0.881923747
547.926	0.875926593
548.167	0.867236252
548.408	0.855400424
548.649	0.840468782
548.89	0.823014346
549.131	0.804072617
549.372	0.784936049
549.613	0.766712527
549.854	0.749852987
550.095	0.734063437
550.336	0.718754165
550.577	0.703806348
550.818	0.690136658
551.059	0.679363939
551.3	0.67265951
551.542	0.669960862
551.783	0.670061049
552.024	0.671145259
552.265	0.671592517
552.506	0.670763502
552.747	0.669181308
552.988	0.667937695
553.229	0.667813342
553.47	0.668802663
553.711	0.670271946
553.952	0.671472119
554.193	0.671961063
554.434	0.671680463
554.675	0.670794513
554.916	0.669520253
555.157	0.668038537
555.398	0.666437983
555.64	0.664655391
555.881	0.662459463
556.122	0.659544159
556.363	0.655741531
556.604	0.651247031
556.845	0.646634098
557.086	0.6425443
557.327	0.639285323
557.568	0.636684733
557.809	0.634277911
558.05	0.631639624
558.291	0.628586104
558.532	0.625109046
558.773	0.621179138
559.014	0.616662914
559.255	0.611436604
559.496	0.605578334
559.738	0.599426801
559.979	0.593415391
560.22	0.587858191
560.461	0.582903421
560.702	0.57862795
560.943	0.575101583
561.184	0.572344324
561.425	0.570251328
561.666	0.568606488
561.907	0.567224929
562.148	0.566115517
562.389	0.565474616
562.63	0.565469106
562.871	0.566019532
563.112	0.566803527
563.353	0.567467332
563.594	0.567849044
563.836	0.568028727
564.077	0.568184713
564.318	0.568400296
564.559	0.568582062
564.8	0.568524364
565.041	0.568036035
565.282	0.567039257
565.523	0.565613534
565.764	0.563992999
566.005	0.562510868
566.246	0.561479591
566.487	0.561054815
566.728	0.561198821
566.969	0.561795595
567.21	0.562808009
567.451	0.564323339
567.692	0.56645188
567.934	0.569165474
568.175	0.57222314
568.416	0.575283556
568.657	0.578080063
568.898	0.580428665
569.139	0.582089685
569.38	0.582715459
569.621	0.582052867
569.862	0.580325227
570.103	0.578372178
570.344	0.577167087
570.585	0.577084961
570.826	0.577655785
571.067	0.577963233
571.308	0.577344313
571.549	0.575876025
571.79	0.57429498
572.032	0.573478988
572.273	0.573952351
572.514	0.575742145
572.755	0.578549505
572.996	0.582009037
573.237	0.585843727
573.478	0.589877665
573.719	0.594002247
573.96	0.598177319
574.201	0.602444435
574.442	0.606884881
574.683	0.611523116
574.924	0.616251249
575.165	0.620842396
575.406	0.625072679
575.647	0.628893189
575.888	0.632507677
576.129	0.636268323
576.371	0.640476843
576.612	0.64522996
576.853	0.650367183
577.094	0.65553572
577.335	0.660361135
577.576	0.664634094
577.817	0.66839612
578.058	0.671887364
578.299	0.675395351
578.54	0.679075271
578.781	0.682843487
579.022	0.6864246
579.263	0.689516957
579.504	0.691944702
579.745	0.693691581
579.986	0.69481765
580.227	0.69534694
580.469	0.695219755
580.71	0.694337331
580.951	0.692651305
581.192	0.690209331
581.433	0.687108246
581.674	0.683410103
581.915	0.679108253
582.156	0.67416429
582.397	0.668582355
582.638	0.662476059
582.879	0.656083842
583.12	0.649707863
583.361	0.643602062
583.602	0.63788044
583.843	0.632508188
584.084	0.627381909
584.325	0.622445578
584.567	0.617757805
584.808	0.613438977
585.049	0.609509792
585.29	0.605757122
585.531	0.601777362
585.772	0.59719355
586.013	0.591891667
586.254	0.586092124
586.495	0.580170447
586.736	0.574380102
586.977	0.568751544
587.218	0.563205394
587.459	0.557682225
587.7	0.55213943
587.941	0.546450734
588.182	0.54036922
588.423	0.53365559
588.665	0.526301223
588.906	0.518662741
589.147	0.511326255
589.388	0.504730424
589.629	0.498884086
589.87	0.493417008
590.111	0.487839085
590.352	0.481794343
590.593	0.47519658
590.834	0.468210956
591.075	0.461125472
591.316	0.454220976
591.557	0.447710903
591.798	0.441728514
592.039	0.436315027
592.28	0.431407581
592.521	0.426856522
592.763	0.422484882
593.004	0.418172065
593.245	0.413922711
593.486	0.409871345
593.727	0.406197837
593.968	0.402996682
594.209	0.400185644
594.45	0.39751067
594.691	0.3946541
594.932	0.391404398
595.173	0.387779231
595.414	0.383990436
595.655	0.380275357
595.896	0.376743801
596.137	0.373341939
596.378	0.369919781
596.619	0.366341226
596.861	0.362569074
597.102	0.358670205
597.343	0.354749327
597.584	0.350880003
597.825	0.347078332
598.066	0.343311187
598.307	0.339526171
598.548	0.335701365
598.789	0.331892968
599.03	0.328238426
599.271	0.32489988
599.512	0.321988908
599.753	0.319534569
599.994	0.317520798
600.235	0.315959128
600.476	0.314927178
600.717	0.314527169
600.959	0.314792353
601.2	0.315625109
601.441	0.31682323
601.682	0.318166421
601.923	0.319485475
602.164	0.320665483
602.405	0.321605349
602.646	0.322195406
602.887	0.322345035
603.128	0.322031943
603.369	0.321317957
603.61	0.320308447
603.851	0.319097302
604.092	0.31775717
604.333	0.316371309
604.574	0.315052662
604.815	0.313918208
605.057	0.313036136
605.298	0.312400986
605.539	0.31198084
605.78	0.31180159
606.021	0.311973699
606.262	0.312611693
606.503	0.313702133
606.744	0.315043343
606.985	0.316328059
607.226	0.317302139
607.467	0.317874233
607.708	0.318123745
607.949	0.318232995
608.19	0.318384828
608.431	0.318669942
608.672	0.319051776
608.913	0.319398818
609.154	0.319544289
609.396	0.319331443
609.637	0.318637083
609.878	0.31738507
610.119	0.315553015
610.36	0.313166559
610.601	0.310281953
610.842	0.306965094
611.083	0.303272912
611.324	0.2992371
611.565	0.294851341
611.806	0.290072835
612.047	0.284851904
612.288	0.279187862
612.529	0.273185166
612.77	0.267067954
613.011	0.261120147
613.252	0.255568771
613.494	0.250487983
613.735	0.245791893
613.976	0.241308378
614.217	0.23687787
614.458	0.232428997
614.699	0.228003447
614.94	0.223723385
615.181	0.21972167
615.422	0.216073581
615.663	0.21276698
615.904	0.209725245
616.145	0.206863627
616.386	0.204138075
616.627	0.201555543
616.868	0.199147813
617.109	0.196935929
617.35	0.194907863
617.592	0.193009788
617.833	0.191141688
618.074	0.189161443
618.315	0.186912424
618.556	0.184272927
618.797	0.1812029
619.038	0.177766148
619.279	0.174118053
619.52	0.170451929
619.761	0.166918042
620.002	0.163567544
620.243	0.160368071
620.484	0.157274103
620.725	0.154288566
620.966	0.15147678
621.207	0.148946958
621.448	0.146825034
621.69	0.145226334
621.931	0.144213777
622.172	0.143755322
622.413	0.143714036
622.654	0.143885735
622.895	0.144070206
623.136	0.144145392
623.377	0.144099145
623.618	0.143987853
623.859	0.143857439
624.1	0.1437085
624.341	0.143547766
624.582	0.143483663
624.823	0.14376698
625.064	0.144703411
625.305	0.146477861
625.546	0.149028625
625.788	0.15208003
626.029	0.155306505
626.27	0.158501309
626.511	0.161646588
626.752	0.16486902
626.993	0.168335231
627.234	0.172163737
627.475	0.176396644
627.716	0.181014238
627.957	0.185952444
628.198	0.191112524
628.439	0.196383924
628.68	0.201690054
628.921	0.207030846
629.162	0.212487009
629.403	0.218176532
629.644	0.224183794
629.886	0.230501194
630.127	0.237023389
630.368	0.243599524
630.609	0.250104092
630.85	0.256481591
631.091	0.262749327
631.332	0.268965484
631.573	0.275176037
631.814	0.281360993
632.055	0.287410775
632.296	0.293157313
632.537	0.298446318
632.778	0.303197582
633.019	0.307412733
633.26	0.311144087
633.501	0.314466152
633.742	0.317471984
633.984	0.320286214
634.225	0.32307116
634.466	0.326005616
634.707	0.329235896
634.948	0.33282315
635.189	0.33672276
635.43	0.340821446
635.671	0.345023114
635.912	0.349330838
636.153	0.353860198
636.394	0.358766015
636.635	0.364134981
636.876	0.369919577
637.117	0.375947186
637.358	0.381989339
637.599	0.38785895
637.84	0.393496175
638.081	0.398996082
638.323	0.404554307
638.564	0.410356673
638.805	0.416470727
639.046	0.422796702
639.287	0.4291155
639.528	0.435218986
639.769	0.441034209
640.01	0.446650221
640.251	0.452240672
640.492	0.457945336
640.733	0.463788629
640.974	0.469685399
641.215	0.475511123
641.456	0.481158147
641.697	0.486536265
641.938	0.491547376
642.179	0.496081703
642.421	0.500044838
642.662	0.50338349
642.903	0.506086337
643.144	0.508180829
643.385	0.509756631
643.626	0.510998553
643.867	0.512171641
644.108	0.513541015
644.349	0.515282844
644.59	0.517448051
644.831	0.519985747
645.072	0.522793871
645.313	0.525764524
645.554	0.528813684
645.795	0.531902805
646.036	0.535051081
646.277	0.538314495
646.519	0.541712928
646.76	0.545139922
647.001	0.548342229
647.242	0.551018706
647.483	0.552973618
647.724	0.554211245
647.965	0.554925189
648.206	0.555409822
648.447	0.555951688
648.688	0.556759057
648.929	0.557946321
649.17	0.559536611
649.411	0.56144767
649.652	0.563485187
649.893	0.565412215
650.134	0.567104106
650.375	0.568665576
650.617	0.570386074
650.858	0.572576833
651.099	0.575424979
651.34	0.578942436
651.581	0.58301327
651.822	0.587490102
652.063	0.592254013
652.304	0.597194086
652.545	0.602156314
652.786	0.60694293
653.027	0.611383329
653.268	0.615416612
653.509	0.6191065
653.75	0.622572979
653.991	0.625901787
654.232	0.629102402
654.473	0.632131167
654.715	0.634946216
654.956	0.637553991
655.197	0.640024982
655.438	0.642470676
655.679	0.644985779
655.92	0.647580856
656.161	0.650147593
656.402	0.652489654
656.643	0.654415186
656.884	0.655842138
657.125	0.656846195
657.366	0.657604733
657.607	0.658263924
657.848	0.658837545
658.089	0.659227059
658.33	0.659336712
658.571	0.659186223
658.813	0.658941496
659.054	0.65884331
659.295	0.659099854
659.536	0.659847503
659.777	0.661196556
660.018	0.663272077
660.259	0.666170617
660.5	0.669856882
660.741	0.674107532
660.982	0.678572492
661.223	0.682899912
661.464	0.68682132
661.705	0.690162625
661.946	0.692819322
662.187	0.694738819
662.428	0.695915782
662.669	0.696381626
662.911	0.69617834
663.152	0.695330547
663.393	0.69384447
663.634	0.691744408
663.875	0.689110598
664.116	0.686078091
664.357	0.682812345
664.598	0.679503814
664.839	0.676385924
665.08	0.673730888
665.321	0.67178291
665.562	0.670664398
665.803	0.670339315
666.044	0.670665883
666.285	0.671493547
666.526	0.672723418
666.767	0.674270179
667.009	0.675951893
667.25	0.677439782
667.491	0.678388477
667.732	0.678678725
667.973	0.678524909
668.214	0.678306212
668.455	0.678280006
668.696	0.678439063
668.937	0.67860099
669.178	0.678621346
669.419	0.678546084
669.66	0.678571473
669.901	0.678840229
670.142	0.679267207
670.383	0.679582277
670.624	0.679559018
670.865	0.679201838
671.106	0.678730328
671.348	0.678412278
671.589	0.678402183
671.83	0.678694411
672.071	0.679191253
672.312	0.679801511
672.553	0.680485873
672.794	0.681234124
673.035	0.682017822
673.276	0.682770524
673.517	0.683416135
673.758	0.68392296
673.999	0.684339161
674.24	0.684772682
674.481	0.685308446
674.722	0.685914345
674.963	0.686436685
675.204	0.686725122
675.446	0.686785545
675.687	0.686818242
675.928	0.687094645
676.169	0.687746878
676.41	0.688633573
676.651	0.68942073
676.892	0.6898152
677.133	0.68972979
677.374	0.689252616
677.615	0.688486951
677.856	0.687429292
678.097	0.686007765
678.338	0.684236787
678.579	0.682321197
678.82	0.680593375
679.061	0.679332683
679.302	0.678651218
679.544	0.678561291
679.785	0.679109077
680.026	0.680384039
680.267	0.68237944
680.508	0.684862577
680.749	0.687440923
680.99	0.689808316
681.231	0.691924208
681.472	0.693958124
681.713	0.696084169
681.954	0.698322227
682.195	0.700553371
682.436	0.702663026
682.677	0.704651131
682.918	0.706616028
683.159	0.708658206
683.4	0.710807403
683.642	0.713035546
683.883	0.715324692
684.124	0.717698855
684.365	0.720175928
684.606	0.722699431
684.847	0.725146527
685.088	0.727436585
685.329	0.729647955
685.57	0.732011066
685.811	0.73476654
686.052	0.738029669
686.293	0.741766097
686.534	0.745834237
686.775	0.750013849
687.016	0.754014785
687.257	0.757510939
687.498	0.760221394
687.74	0.762015725
687.981	0.7630013
688.222	0.763533941
688.463	0.764096262
688.704	0.765085772
688.945	0.76666016
689.186	0.768733018
689.427	0.771078701
689.668	0.773455147
689.909	0.775681538
690.15	0.777654108
690.391	0.779326918
690.632	0.780697153
690.873	0.781811826
691.114	0.782778686
691.355	0.783742834
691.596	0.784810678
691.838	0.785962927
692.079	0.787038044
692.32	0.787830969
692.561	0.788257673
692.802	0.788462918
693.043	0.788762861
693.284	0.789432845
693.525	0.79049636
693.766	0.791691078
694.007	0.79265299
694.248	0.79319264
694.489	0.793451642
694.73	0.793800772
694.971	0.794567597
695.212	0.795833069
695.453	0.797436102
695.694	0.799132875
695.936	0.800754689
696.177	0.802240042
696.418	0.803559497
696.659	0.804655263
696.9	0.805469905
697.141	0.80602371
697.382	0.806434475
697.623	0.806834098
697.864	0.80728138
698.105	0.807790366
698.346	0.808456076
698.587	0.809539987
698.828	0.811380271
699.069	0.814173009
699.31	0.817859052
699.551	0.822230895
699.792	0.82711926
700.034	0.832475013
700.275	0.838292675
700.516	0.844475298
700.757	0.85080056
700.998	0.857032529
701.239	0.863056004
701.48	0.868889638
701.721	0.87455559
701.962	0.879918512
702.203	0.884652612
702.444	0.888397273
702.685	0.890987068
702.926	0.892571972
703.167	0.89355004
703.408	0.894381897
703.649	0.895410108
703.89	0.896772357
704.131	0.898434991
704.373	0.900321458
704.614	0.902472309
704.855	0.905142815
705.096	0.908746645
705.337	0.913640952
705.578	0.919894554
705.819	0.927235689
706.06	0.935234368
706.301	0.943560911
706.542	0.952110191
706.783	0.960921857
707.024	0.969990374
707.265	0.979137129
707.506	0.988074767
707.747	0.996614665
707.988	1.004810263
708.229	1.012906765
708.471	1.021179022
708.712	1.029823495
708.953	1.038978588
709.194	1.048812215
709.435	1.059567085
709.676	1.071518261
709.917	1.084888337
710.158	1.099799955
710.399	1.116302694
710.64	1.134422265
710.881	1.154140847
711.122	1.175302357
711.363	1.197564495
711.604	1.220526453
711.845	1.243980692
712.086	1.268050183
712.327	1.293049645
712.569	1.319173001
712.81	1.346269101
713.051	1.3739281
713.292	1.401855911
713.533	1.430201454
713.774	1.459496475
714.015	1.490212582
714.256	1.52227382
714.497	1.554989074
714.738	1.587599666
714.979	1.619984849
715.22	1.652868789
715.461	1.687405824
715.702	1.724401753
715.943	1.763520784
716.184	1.803103856
716.425	1.841087332
716.667	1.876287647
716.908	1.9088121
717.149	1.939546323
717.39	1.969432382
717.631	1.999000083
717.872	2.028313395
718.113	2.057289305
718.354	2.086101454
718.595	2.115342507
718.836	2.145862624
719.077	2.178426913
719.318	2.21339788
719.559	2.250625775
719.8	2.289642034
720.041	2.330054356
720.282	2.371840718
720.523	2.415306638
720.765	2.460792002
721.006	2.508421575
721.247	2.558095176
721.488	2.609671382
721.729	2.663134038
721.97	2.718546142
722.211	2.77576552
722.452	2.834121405
722.693	2.892374777
722.934	2.949111263
723.175	3.003316758
723.416	3.054730598
723.657	3.103802903
723.898	3.15132282
724.139	3.197891511
724.38	3.243515277
724.621	3.287602321
724.863	3.329411342
725.104	3.36865525
725.345	3.405827978
725.586	3.442040834
725.827	3.478527071
726.068	3.516162406
726.309	3.555210049
726.55	3.595245652
726.791	3.63515331
727.032	3.673252425
727.273	3.707733153
727.514	3.737318548
727.755	3.761715766
727.996	3.781551316
728.237	3.797886982
728.478	3.811600157
728.719	3.822977225
728.961	3.83183366
729.202	3.838084394
729.443	3.842210127
729.684	3.845144778
729.925	3.847670066
730.166	3.849851754
730.407	3.851053246
730.648	3.850569781
730.889	3.848296573
731.13	3.844785534
731.371	3.840666016
731.612	3.836009464
731.853	3.830251326
732.094	3.822771413
732.335	3.813604546
732.576	3.803537258
732.817	3.793356163
733.058	3.782907351
733.3	3.770868692
733.541	3.755434849
733.782	3.735438427
734.023	3.711266431
734.264	3.68491937
734.505	3.658905857
734.746	3.634842016
734.987	3.613004168
735.228	3.592830595
735.469	3.573612342
735.71	3.554909379
735.951	3.53656892
736.192	3.518425186
736.433	3.499974031
736.674	3.480326783
736.915	3.458476552
737.156	3.433670584
737.398	3.405669937
737.639	3.37477959
737.88	3.341624451
738.121	3.306777306
738.362	3.270486238
738.603	3.232676341
738.844	3.193144773
739.085	3.151739765
739.326	3.108399616
739.567	3.063082463
739.808	3.015719203
740.049	2.966299401
740.29	2.915075535
740.531	2.862734137
740.772	2.810330101
741.013	2.75893345
741.254	2.709223721
741.496	2.66132082
741.737	2.614904052
741.978	2.569499531
742.219	2.524814056
742.46	2.480981503
742.701	2.438543685
742.942	2.398095062
743.183	2.359804614
743.424	2.323175833
743.665	2.287209641
743.906	2.250821912
744.147	2.213243277
744.388	2.174244457
744.629	2.134217459
744.87	2.094192441
745.111	2.055723144
745.352	2.020468355
745.594	1.989555116
745.835	1.963163347
746.076	1.940631312
746.317	1.920958367
746.558	1.903393492
746.799	1.887782348
747.04	1.87442203
747.281	1.86352906
747.522	1.854831328
747.763	1.847682247
748.004	1.841580785
748.245	1.836621093
748.486	1.83341646
748.727	1.832476395
748.968	1.833610568
749.209	1.835974588
749.45	1.838700931
749.692	1.841489528
749.933	1.844646912
750.174	1.848614436
750.415	1.85350277
750.656	1.859120137
750.897	1.865452307
751.138	1.873118863
751.379	1.883384857
751.62	1.897691751
751.861	1.91706683
752.102	1.941824144
752.343	1.971626581
752.584	2.00567794
752.825	2.042853044
753.066	2.081795526
753.307	2.121119388
753.548	2.159733266
753.79	2.197154768
754.031	2.23368683
754.272	2.270396626
754.513	2.308829996
754.754	2.350378512
754.995	2.39538955
755.236	2.442577916
755.477	2.489569705
755.718	2.534485092
755.959	2.57712193
756.2	2.618797589
756.441	2.661325873
756.682	2.70591221
756.923	2.752510302
757.164	2.800035909
757.405	2.847234474
757.646	2.893287634
757.888	2.937659034
758.129	2.979675106
758.37	3.018532099
758.611	3.05379573
758.852	3.085830139
759.093	3.11568457
759.334	3.144567472
759.575	3.17335219
759.816	3.202401506
760.057	3.231693142
760.298	3.261036032
760.539	3.29021087
760.78	3.319062152
761.021	3.347637564
761.262	3.376316514
761.503	3.405734229
761.744	3.436419126
761.986	3.46836149
762.227	3.50093059
762.468	3.5333113
762.709	3.565065649
762.95	3.596265244
763.191	3.627101163
763.432	3.657357933
763.673	3.686242081
763.914	3.712747366
764.155	3.736210105
764.396	3.756536181
764.637	3.773993732
764.878	3.788876888
765.119	3.801326867
765.36	3.811339144
765.601	3.818820292
765.842	3.823606752
766.083	3.825501002
766.325	3.824405444
766.566	3.820509392
766.807	3.814387562
767.048	3.806863014
767.289	3.798602885
767.53	3.789738832
767.771	3.779942957
768.012	3.768915704
768.253	3.756791498
768.494	3.744127772
768.735	3.731502313
768.976	3.719003269
769.217	3.706008243
769.458	3.691425551
769.699	3.674162858
769.94	3.653461681
770.181	3.628957652
770.423	3.600566931
770.664	3.568382996
770.905	3.532700103
771.146	3.494107791
771.387	3.453481512
771.628	3.411772942
771.869	3.369678482
772.11	3.32733794
772.351	3.284202278
772.592	3.239209227
772.833	3.191367352
773.074	3.140623478
773.315	3.08842351
773.556	3.037147743
773.797	2.988542366
774.038	2.94260334
774.279	2.897849657
774.521	2.852445598
774.762	2.805300731
775.003	2.756600167
775.244	2.707460692
775.485	2.659009191
775.726	2.611827357
775.967	2.56621499
776.208	2.522698943
776.449	2.482063112
776.69	2.444844743
776.931	2.410865238
777.172	2.379262582
777.413	2.348923684
777.654	2.318933932
777.895	2.288793015
778.136	2.258384043
778.377	2.227828512
778.619	2.19733583
778.86	2.167043548
779.101	2.136838785
779.342	2.106276805
779.583	2.074750744
779.824	2.041885067
780.065	2.007877176
780.306	1.973446631
780.547	1.93934751
780.788	1.905880993
781.029	1.872887719
781.27	1.840190969
781.511	1.808055037
781.752	1.777244742
781.993	1.748616789
782.234	1.722627694
782.475	1.699210782
782.717	1.678021781
782.958	1.65872263
783.199	1.641109764
783.44	1.625147955
783.681	1.61100519
783.922	1.599031004
784.163	1.589549026
784.404	1.582506733
784.645	1.577259158
784.886	1.57275525
785.127	1.568090451
785.368	1.563033255
785.609	1.558071552
785.85	1.553884646
786.091	1.550673259
786.332	1.547919737
786.573	1.544724011
786.815	1.540377706
787.056	1.534734624
787.297	1.528162035
787.538	1.521170159
787.779	1.514044069
788.02	1.506761605
788.261	1.499190437
788.502	1.491349197
788.743	1.483551117
788.984	1.47637219
789.225	1.470469198
789.466	1.466326418
789.707	1.464049878
789.948	1.463324275
790.189	1.463583426
790.43	1.464319025
790.671	1.465324411
790.913	1.466694305
791.154	1.468604783
791.395	1.471075172
791.636	1.47389848
791.877	1.476766036
792.118	1.47944356
792.359	1.481822285
792.6	1.483825072
792.841	1.485321174
793.082	1.486175321
793.323	1.486380815
793.564	1.486121244
793.805	1.48567141
794.046	1.485214067
794.287	1.484739368
794.528	1.48410163
794.769	1.483148273
795.01	1.481791645
795.252	1.479985742
795.493	1.47767802
795.734	1.47481814
795.975	1.471414527
796.216	1.467556098
796.457	1.463358967
796.698	1.458892403
796.939	1.454163292
797.18	1.4491717
797.421	1.443967258
797.662	1.438632885
797.903	1.433212726
798.144	1.427670521
798.385	1.421923545
798.626	1.415907573
798.867	1.409596485
799.108	1.402958264
799.35	1.395912994
799.591	1.388361617
799.832	1.380266729
800.073	1.371695621
800.314	1.362759639
800.555	1.353491199
800.796	1.343787778
801.037	1.333491236
801.278	1.322511609
801.519	1.310853244
801.76	1.29851509
802.001	1.285382809
802.242	1.271263545
802.483	1.25608356
802.724	1.24007405
802.965	1.223720867
803.206	1.207467784
803.448	1.191441386
803.689	1.175452843
803.93	1.159255018
804.171	1.142825136
804.412	1.126441604
804.653	1.110494557
804.894	1.095214655
805.135	1.080572542
805.376	1.066395837
805.617	1.05254946
805.858	1.039024463
806.099	1.02589532
806.34	1.013211547
806.581	1.000915709
806.822	0.988823527
807.063	0.976646816
807.304	0.96404643
807.546	0.950727541
807.787	0.936566586
808.028	0.921694012
808.269	0.906434358
808.51	0.891101931
808.751	0.87579749
808.992	0.860369298
809.233	0.844558695
809.474	0.8282064
809.715	0.811369926
809.956	0.794287473
810.197	0.777248916
810.438	0.760491424
810.679	0.744173486
810.92	0.728385729
811.161	0.713144201
811.402	0.698372986
811.644	0.683922177
811.885	0.669635092
812.126	0.655419538
812.367	0.641264267
812.608	0.627193069
812.849	0.613213112
813.09	0.599317678
813.331	0.585538017
813.572	0.57197662
813.813	0.558767718
814.054	0.545991275
814.295	0.533621051
814.536	0.52155294
814.777	0.509685142
815.018	0.497984122
815.259	0.486491507
815.5	0.475280727
815.742	0.464408524
815.983	0.453895669
816.224	0.443737153
816.465	0.433924257
816.706	0.424463719
816.947	0.415383829
817.188	0.406717734
817.429	0.398464935
817.67	0.390556795
817.911	0.382864592
818.152	0.375263431
818.393	0.367716342
818.634	0.360310201
818.875	0.353196139
819.116	0.346469754
819.357	0.340096774
819.598	0.333951448
819.84	0.327926238
820.081	0.322012876
820.322	0.316288396
820.563	0.310827546
820.804	0.305631317
821.045	0.30063753
821.286	0.295791661
821.527	0.291102222
821.768	0.28662693
822.009	0.282404909
822.25	0.278402921
822.491	0.274525391
822.732	0.270672292
822.973	0.266789075
823.214	0.262871449
823.455	0.258937283
823.696	0.255004765
823.938	0.251096028
824.179	0.247249417
824.42	0.243514668
824.661	0.23992983
824.902	0.236504596
825.143	0.233230558
825.384	0.230108279
825.625	0.227159058
825.866	0.224404377
826.107	0.22183399
826.348	0.219398282
826.589	0.217036294
826.83	0.214716978
827.071	0.21245786
827.312	0.210304139
827.553	0.208288633
827.794	0.206409411
828.035	0.204639694
828.277	0.202953004
828.518	0.201338668
828.759	0.199798475
829	0.198334389
829.241	0.196942563
829.482	0.195618556
829.723	0.194364294
829.964	0.193184889
830.205	0.192076651
830.446	0.191019237
830.687	0.189981337
830.928	0.188936666
831.169	0.187877379
831.41	0.186813962
[truncated: 15,219 more rows]
