# Supplementary material for: Sorting polymerization in a bichannel metal-organic framework
Source: Nat Commun. 2025 Aug 5;16:6984. doi: 10.1038/s41467-025-62322-8 (PMC12325995; doi:10.1038/s41467-025-62322-8)
Supplement: Supplementary file 3 — Source data [file 41467_2025_62322_MOESM3_ESM.zip › SOURCE_DATA/SF19/bulkPNVF_DRIFTS_50C.csv]

X	Y
349.776	1.236313224
350.017	-4.231141292
350.258	-6.567968962
350.499	-9.09709031
350.74	-10.97705478
350.981	-10.64706818
351.222	-16.29493231
351.463	-13.39559195
351.704	-11.20770125
351.945	-5.400349018
352.186	-5.330613699
352.427	-5.223207045
352.668	-5.150738444
352.909	-5.104449266
353.151	-5.178578462
353.392	-5.292400963
353.633	-5.494164372
353.874	-6.039748918
354.115	-6.588558887
354.356	-0.045399284
354.597	1.249432804
354.838	1.507730576
355.079	1.622704281
355.32	1.721037073
355.561	1.785909036
355.802	1.834996032
356.043	1.901877365
356.284	1.983136963
356.525	2.09307151
356.766	2.26532367
357.007	2.468647213
357.249	2.691677523
357.49	2.835984902
357.731	2.867669914
357.972	2.873102144
358.213	2.884016891
358.454	2.870329882
358.695	2.821507158
358.936	2.810477011
359.177	2.921763463
359.418	3.001044111
359.659	3.108158266
359.9	3.276034231
360.141	3.425829343
360.382	3.703798376
360.623	4.076539308
360.864	4.200417993
361.105	4.313259357
361.346	4.479756199
361.588	5.869179842
361.829	5.776095494
362.07	5.717138653
362.311	5.659586174
362.552	5.62045678
362.793	5.546374453
363.034	4.273046784
363.275	4.395106204
363.516	4.471342442
363.757	4.537131835
363.998	4.599738753
364.239	4.663093224
364.48	4.729542742
364.721	4.794093625
364.962	4.858301839
365.203	4.932807419
365.444	5.025012478
365.686	5.125727438
365.927	5.234210214
366.168	5.344852019
366.409	5.458215038
366.65	5.594441677
366.891	5.796253217
367.132	6.004203217
367.373	6.176484764
367.614	6.442896423
367.855	4.764799423
368.096	3.224272696
368.337	2.729941538
368.578	2.526629563
368.819	2.421830837
369.06	2.357269719
369.301	2.309050409
369.542	2.26506104
369.784	2.220558556
370.025	2.177238416
370.266	2.138689924
370.507	2.106519382
370.748	2.080932946
370.989	2.061989139
371.23	2.048606242
371.471	2.035971519
371.712	2.016421772
371.953	1.984513749
372.194	1.937216364
372.435	1.871384684
372.676	1.785346363
372.917	1.683376406
373.158	1.574086216
373.399	1.462558919
373.64	1.348036716
373.882	1.229794492
374.123	1.121105205
374.364	1.037771819
374.605	0.979769717
374.846	0.940186073
375.087	0.911969342
375.328	0.886717341
375.569	0.85785861
375.81	0.827894846
376.051	0.805423743
376.292	0.797319536
376.533	0.805717976
376.774	0.82747934
377.015	0.854626141
377.256	0.8802558
377.497	0.903091057
377.738	0.925215907
377.98	0.949067674
378.221	0.976091741
378.462	1.006079687
378.703	1.038318906
378.944	1.075881314
379.185	1.132525649
379.426	1.259072615
379.667	2.005836889
379.908	1.493889769
380.149	1.173216367
380.39	0.844470013
380.631	0.39692134
380.872	-0.541156488
381.113	-4.856718781
381.354	-5.810683179
381.595	-6.059180479
381.836	-6.19781846
382.078	-6.311990043
382.319	-6.430000221
382.56	-6.581858451
382.801	-6.877726378
383.042	-4.3966997
383.283	-4.159287743
383.524	-4.044874709
383.765	-3.978217376
384.006	-3.9299472
384.247	-3.875323083
384.488	-3.772880989
384.729	-3.350238708
384.97	-3.759412724
385.211	-3.948680956
385.452	-4.088661336
385.693	-4.200577861
385.934	-4.290492213
386.176	-4.364319243
386.417	-4.4283578
386.658	-4.487946173
386.899	-4.546821194
387.14	-4.606804457
387.381	-4.668243997
387.622	-4.731628472
387.863	-4.799346182
388.104	-4.877087611
388.345	-4.974087442
388.586	-5.09386499
388.827	-5.213810463
389.068	-5.318099047
389.309	-5.419438445
389.55	-5.529039883
389.791	-5.657369307
390.032	-5.819272223
390.273	-5.975578743
390.515	-6.086017491
390.756	-6.167106522
390.997	-6.235174855
391.238	-6.299527153
391.479	-6.366575794
391.72	-6.439310884
391.961	-6.512645037
392.202	-6.580509995
392.443	-6.644376715
392.684	-6.708809711
392.925	-6.778439504
393.166	-6.856103049
393.407	-6.939554189
393.648	-7.02284608
393.889	-7.102565016
394.13	-7.179229798
394.371	-7.256403815
394.613	-7.338462305
394.854	-7.426571611
395.095	-7.517788877
395.336	-7.611481391
395.577	-7.713322472
395.818	-7.831820328
396.059	-7.973894714
396.3	-8.141105791
396.541	-8.327418557
396.782	-8.523216534
397.023	-8.72456139
397.264	-8.941315037
397.505	-9.221436511
397.746	-10.1122501
397.987	-9.732784127
398.228	-9.533182694
398.469	-9.316171666
398.711	-8.973617703
398.952	-8.135589427
399.193	-3.915834507
399.434	-3.053852038
399.675	-2.89425816
399.916	-2.842121178
400.157	-2.81179222
400.398	-2.773610113
400.639	-2.696343419
400.88	-2.47011981
401.121	-5.017665343
401.362	-5.321001014
401.603	-5.503117125
401.844	-5.640567076
402.085	-5.761767685
402.326	-5.887965895
402.567	-6.057394226
402.809	-6.542082649
403.05	-6.191550148
403.291	-6.059317442
403.532	-5.976026489
403.773	-5.920989334
404.014	-5.888499977
404.255	-5.873284057
404.496	-5.869781432
404.737	-5.872954366
404.978	-5.878754934
405.219	-5.884873773
405.46	-5.89048011
405.701	-5.894290612
405.942	-5.892887416
406.183	-5.880068676
406.424	-5.847280491
406.665	-5.793060322
406.907	-5.743378319
407.148	-5.717903711
407.389	-5.705343311
407.63	-5.689440796
407.871	-5.650120288
408.112	-5.566903417
408.353	-5.47934921
408.594	-5.430250868
408.835	-5.40550211
409.076	-5.391090612
409.317	-5.380607147
409.558	-5.371318774
409.799	-5.362034288
410.04	-5.352329278
410.281	-5.342270039
410.522	-5.332110282
410.763	-5.321867742
411.005	-5.311125943
411.246	-5.29916581
411.487	-5.285346372
411.728	-5.270403403
411.969	-5.257273103
412.21	-5.248566573
412.451	-5.243547427
412.692	-5.244110261
412.933	-5.311667252
413.174	-5.112614969
413.415	-4.943461592
413.656	-3.95943112
413.897	-3.981871511
414.138	-3.930495194
414.379	-3.850934367
414.62	-3.306008879
414.861	-3.149954017
415.103	-3.000703595
415.344	-2.857574706
415.585	-2.721687555
415.826	-2.591200695
416.067	-2.459864231
416.308	-2.330421061
416.549	-2.221161204
416.79	-2.128941641
417.031	-2.101094138
417.272	-2.07470358
417.513	-2.07671876
417.754	-2.253598886
417.995	-2.074114739
418.236	-1.971018702
418.477	-1.888326989
418.718	-1.816975324
418.959	-1.753431335
419.201	-1.694895619
419.442	-1.638653236
419.683	-1.582015807
419.924	-1.522047795
420.165	-1.455229646
420.406	-1.378422139
420.647	-1.29360241
420.888	-1.209765431
421.129	-1.131732429
421.37	-1.056900479
421.611	-0.980914932
421.852	-0.900465751
422.093	-0.815041985
422.334	-0.72913117
422.575	-0.648178146
422.816	-0.572395213
423.057	-0.499002309
423.298	-0.42484933
423.54	-0.345761304
423.781	-0.255276978
424.022	-0.146538318
424.263	-0.024995404
424.504	0.087456955
424.745	0.182191622
424.986	0.264874178
425.227	0.341491393
425.468	0.414947323
425.709	0.48580335
425.95	0.553815661
426.191	0.619233826
426.432	0.68312313
426.673	0.746908475
426.914	0.811981921
427.155	0.879703934
427.396	0.951329153
427.638	1.027440625
427.879	1.106961709
428.12	1.18691632
428.361	1.26441407
428.602	1.338894763
428.843	1.411973674
429.084	1.486175278
429.325	1.563338476
429.566	1.641749237
429.807	1.715996175
430.048	1.783329106
430.289	1.845419058
430.53	1.903990064
430.771	1.964383007
431.012	2.090971558
431.253	1.953059915
431.494	1.851261795
431.736	0.946065823
431.977	1.064076246
432.218	1.128401201
432.459	1.183783787
432.7	0.786725415
432.941	0.782723413
433.182	0.783307218
433.423	0.784757561
433.664	0.786355514
433.905	0.784181004
434.146	0.770455308
434.387	0.748193454
434.628	0.737663204
434.869	0.73829168
435.11	0.799424738
435.351	0.859089949
435.592	0.944478134
435.834	1.202221221
436.075	1.101239355
436.316	1.073844301
436.557	1.062840459
436.798	1.058176521
437.039	1.056574345
437.28	1.056539134
437.521	1.056998956
437.762	1.056741223
438.003	1.053816627
438.244	1.044912589
438.485	1.026295033
438.726	0.999038974
438.967	0.971509654
439.208	0.948482736
439.449	0.927841091
439.69	0.905718264
439.932	0.878934688
440.173	0.847241257
440.414	0.815933548
440.655	0.79134031
440.896	0.773820974
441.137	0.759831291
441.378	0.745220427
441.619	0.725179131
441.86	0.692991608
442.101	0.641745474
442.342	0.577007657
442.583	0.52102426
442.824	0.482996738
443.065	0.457851907
443.306	0.439739467
443.547	0.425015128
443.788	0.411874696
444.03	0.399808576
444.271	0.388762278
444.512	0.378409053
444.753	0.3679583
444.994	0.356334195
445.235	0.342459417
445.476	0.325542973
445.717	0.305404449
445.958	0.283000044
446.199	0.260654704
446.44	0.240692116
446.681	0.223616683
446.922	0.208111874
447.163	0.191984705
447.404	0.173414058
447.645	0.153543561
447.886	0.137207432
448.128	0.127471958
448.369	0.1231805
448.61	0.121768072
448.851	0.121010016
449.092	0.119637461
449.333	0.117557687
449.574	0.115408142
449.815	0.113851156
450.056	0.113097222
450.297	0.112825114
450.538	0.112608411
450.779	0.112371661
451.02	0.112344337
451.261	0.112897223
451.502	0.114419886
451.743	0.116983124
451.984	0.119990771
452.225	0.122556825
452.467	0.124277953
452.708	0.125281339
452.949	0.125800262
453.19	0.12598265
453.431	0.125981105
453.672	0.126062969
453.913	0.126538927
454.154	0.127657824
454.395	0.129720467
454.636	0.133250665
454.877	0.138682188
455.118	0.144851331
455.359	0.148301542
455.6	0.148085744
455.841	0.148298626
456.082	0.154933585
456.323	0.171984784
456.565	0.195420064
456.806	0.21623916
457.047	0.231667806
457.288	0.244064378
457.529	0.256528934
457.77	0.271778103
458.011	0.291527005
458.252	0.314649223
458.493	0.336781044
458.734	0.354324283
458.975	0.367089704
459.216	0.376810902
459.457	0.385452432
459.698	0.394677023
459.939	0.405795988
460.18	0.419632335
460.421	0.436241956
460.663	0.454897254
460.904	0.474513013
461.145	0.493842854
461.386	0.511098061
461.627	0.52423928
461.868	0.532692246
462.109	0.537892193
462.35	0.541693321
462.591	0.545241234
462.832	0.548822165
463.073	0.551769059
463.314	0.552960852
463.555	0.552001735
463.796	0.549363759
464.037	0.545691673
464.278	0.541583494
464.519	0.537488524
464.761	0.533459791
465.002	0.529220171
465.243	0.524556332
465.484	0.519654287
465.725	0.514911483
465.966	0.510474504
466.207	0.506261472
466.448	0.502284172
466.689	0.498792372
466.93	0.496209199
467.171	0.494784161
467.412	0.494341653
467.653	0.494446488
467.894	0.494645634
468.135	0.494711886
468.376	0.494827141
468.617	0.495329214
468.859	0.49634267
469.1	0.497810711
469.341	0.499536182
469.582	0.501104334
469.823	0.502158512
470.064	0.502937714
470.305	0.504068144
470.546	0.505797641
470.787	0.507897263
471.028	0.510027508
471.269	0.511986154
471.51	0.51383535
471.751	0.51589718
471.992	0.518625216
472.233	0.522402074
472.474	0.527154928
472.715	0.531955037
472.957	0.535489619
473.198	0.538104107
473.439	0.542739802
473.68	0.549960035
473.921	0.555277494
474.162	0.552480235
474.403	0.53788813
474.644	0.516371784
474.885	0.497756335
475.126	0.485141969
475.367	0.475991426
475.608	0.466873512
475.849	0.454908229
476.09	0.43843678
476.331	0.418747516
476.572	0.400370088
476.813	0.387060295
477.055	0.379205237
477.296	0.375317546
477.537	0.373606256
477.778	0.372306965
478.019	0.36968549
478.26	0.364449977
478.501	0.356362276
478.742	0.346260865
478.983	0.335361629
479.224	0.324894979
479.465	0.316736386
479.706	0.313520798
479.947	0.316743506
480.188	0.325391086
480.429	0.336884025
480.67	0.348448621
480.911	0.358440634
481.153	0.367309455
481.394	0.376817832
481.635	0.388224386
481.876	0.401884402
482.117	0.417851576
482.358	0.435813408
482.599	0.455136653
482.84	0.475590395
483.081	0.497697168
483.322	0.522408464
483.563	0.550639777
483.804	0.583095756
484.045	0.620390296
484.286	0.662974044
484.527	0.710500302
484.768	0.760892661
485.009	0.810453458
485.25	0.855940402
485.492	0.89628996
485.733	0.932213282
485.974	0.965064493
486.215	0.996097651
486.456	1.026155068
486.697	1.055727485
486.938	1.085259962
487.179	1.115403426
487.42	1.147016811
487.661	1.180887373
487.902	1.217186526
488.143	1.255223189
488.384	1.29418687
488.625	1.334135612
488.866	1.376131384
489.107	1.421445124
489.348	1.469950786
489.59	1.51867988
489.831	1.563081353
490.072	1.600161495
490.313	1.629253953
490.554	1.650900039
490.795	1.666250961
491.036	1.676913168
491.277	1.684612873
491.518	1.690892301
491.759	1.696957409
492	1.703503642
492.241	1.710577265
492.482	1.71774302
492.723	1.724509991
492.964	1.730642897
493.205	1.736214721
493.446	1.741460256
493.688	1.746545371
493.929	1.751498255
494.17	1.756351679
494.411	1.761239169
494.652	1.766272748
494.893	1.771266624
495.134	1.775618013
495.375	1.778649284
495.616	1.780146703
495.857	1.780588655
496.098	1.780920391
496.339	1.781954833
496.58	1.783785717
496.821	1.785789514
497.062	1.787234432
497.303	1.787848402
497.544	1.787799207
497.786	1.787172054
498.027	1.785561464
498.268	1.782426997
498.509	1.778087528
498.75	1.774149614
498.991	1.77253735
499.232	1.774135463
499.473	1.778106285
499.714	1.781997397
499.955	1.783000472
500.196	1.779656342
500.437	1.77238829
500.678	1.762441366
500.919	1.750423211
501.16	1.735831304
501.401	1.717603557
501.642	1.694886388
501.884	1.667335271
502.125	1.634861692
502.366	1.597355825
502.607	1.555148231
502.848	1.510244865
503.089	1.466574759
503.33	1.427835562
503.571	1.395400363
503.812	1.368458327
504.053	1.34517276
504.294	1.323771477
504.535	1.303280293
504.776	1.283478215
505.017	1.264153015
505.258	1.244388389
505.499	1.222590053
505.74	1.197398029
505.982	1.168800973
506.223	1.138249845
506.464	1.107368126
506.705	1.07664151
506.946	1.045389907
507.187	1.012819742
507.428	0.979595218
507.669	0.948805309
507.91	0.924175096
508.151	0.907074128
508.392	0.896734483
508.633	0.89228883
508.874	0.893442181
509.115	0.899815781
509.356	0.910341938
509.597	0.923666455
509.838	0.939207545
510.08	0.957736936
510.321	0.980897286
510.562	1.009604493
510.803	1.042415235
511.044	1.076573935
511.285	1.111193978
511.526	1.148072846
511.767	1.189539402
512.008	1.235275691
512.249	1.280615229
512.49	1.319614343
512.731	1.349687602
512.972	1.371973696
513.213	1.389152819
513.454	1.403694859
513.695	1.417087674
513.936	1.429896242
514.177	1.442178136
514.419	1.453805482
514.66	1.464562644
514.901	1.474119985
515.142	1.482106326
515.383	1.488331805
515.624	1.492975722
515.865	1.496702254
516.106	1.500676722
516.347	1.506199611
516.588	1.513965118
516.829	1.523556608
517.07	1.533664092
517.311	1.542935978
517.552	1.551042069
517.793	1.55910168
518.034	1.568716834
518.275	1.580636128
518.517	1.594566295
518.758	1.609874976
518.999	1.626227609
519.24	1.643706024
519.481	1.662455781
519.722	1.682330963
519.963	1.702986643
520.204	1.724244226
520.445	1.746258698
520.686	1.76926003
520.927	1.792929987
521.168	1.815956042
521.409	1.836533349
521.65	1.853509275
521.891	1.866973384
522.132	1.877914687
522.373	1.88734349
522.615	1.895509119
522.856	1.901888519
523.097	1.905905295
523.338	1.907653615
523.579	1.907978892
523.82	1.907894918
524.061	1.907955007
524.302	1.908094828
524.543	1.907865774
524.784	1.906705969
525.025	1.90403321
525.266	1.899217439
525.507	1.891654204
525.748	1.881079089
525.989	1.867936646
526.23	1.853232677
526.471	1.83775959
526.713	1.821612506
526.954	1.80448793
527.195	1.786248842
527.436	1.767115193
527.677	1.747162671
527.918	1.725639718
528.159	1.700988712
528.4	1.671648966
528.641	1.637363308
528.882	1.600190412
529.123	1.563006627
529.364	1.526235064
529.605	1.487348585
529.846	1.44354041
530.087	1.395076956
530.328	1.346735134
530.569	1.304477038
530.811	1.270844652
531.052	1.244836883
531.293	1.224226855
531.534	1.20703102
531.775	1.19184418
532.016	1.177687993
532.257	1.163886967
532.498	1.150208431
532.739	1.137120543
532.98	1.12573421
533.221	1.117157262
533.462	1.111639643
533.703	1.10824457
533.944	1.105322881
534.185	1.101333398
534.426	1.09535458
534.667	1.087168066
534.909	1.077112275
535.15	1.065777255
535.391	1.053671555
535.632	1.041081695
535.873	1.028132484
536.114	1.014879751
536.355	1.001306872
536.596	0.987240893
536.837	0.972371589
537.078	0.956467738
537.319	0.939587748
537.56	0.922085817
537.801	0.904400816
538.042	0.886699242
538.283	0.868610056
538.524	0.849363113
538.765	0.828366058
539.007	0.80589989
539.248	0.783360201
539.489	0.762563287
539.73	0.744622478
539.971	0.729544931
540.212	0.716687774
540.453	0.70539064
540.694	0.695355272
540.935	0.686669498
541.176	0.679555552
541.417	0.674101696
541.658	0.67019412
541.899	0.667620303
542.14	0.666184059
542.381	0.665742366
542.622	0.666192073
542.863	0.667455479
543.105	0.669460225
543.346	0.672117022
543.587	0.675350973
543.828	0.679205439
544.069	0.683919973
544.31	0.689836114
544.551	0.697098597
544.792	0.705347043
545.033	0.713744265
545.274	0.721471489
545.515	0.728304756
545.756	0.734730244
545.997	0.741458238
546.238	0.748662815
546.479	0.755598848
546.72	0.761051002
546.961	0.764219162
547.202	0.765252429
547.444	0.765197245
547.685	0.765481769
547.926	0.767181944
548.167	0.770616433
548.408	0.775538837
548.649	0.781593431
548.89	0.788596928
549.131	0.796462474
549.372	0.8048956
549.613	0.813240331
549.854	0.820741862
550.095	0.826962808
550.336	0.831872151
550.577	0.835577186
550.818	0.838062119
551.059	0.839186295
551.3	0.838912771
551.542	0.837591029
551.783	0.836009523
552.024	0.834969046
552.265	0.834692811
552.506	0.834781825
552.747	0.834741905
552.988	0.834429583
553.229	0.834053529
553.47	0.833890536
553.711	0.834032375
553.952	0.83439616
554.193	0.834985688
554.434	0.836150122
554.675	0.838563222
554.916	0.84284108
555.157	0.849058734
555.398	0.85662229
555.64	0.864632137
555.881	0.872401499
556.122	0.879759849
556.363	0.887028811
556.604	0.894747015
556.845	0.903330335
557.086	0.912891155
557.327	0.923286022
557.568	0.934250808
557.809	0.945463411
558.05	0.956524802
558.291	0.966993633
558.532	0.976571341
558.773	0.985289361
559.014	0.993461615
559.255	1.001416643
559.496	1.009220826
559.738	1.016573527
559.979	1.022960321
560.22	1.027981291
560.461	1.031590853
560.702	1.034057959
560.943	1.035723313
561.184	1.036793346
561.425	1.03733303
561.666	1.037392351
561.907	1.037080684
562.148	1.036529867
562.389	1.035851682
562.63	1.035201637
562.871	1.034937181
563.112	1.035667626
563.353	1.037992523
563.594	1.042122883
563.836	1.047800471
564.077	1.054622434
564.318	1.062575318
564.559	1.072379901
564.8	1.085210301
565.041	1.101962275
565.282	1.12276174
565.523	1.146918974
565.764	1.173086639
566.005	1.199567697
566.246	1.224806395
566.487	1.247828254
566.728	1.268334063
566.969	1.286519229
567.21	1.302915717
567.451	1.318350429
567.692	1.333828822
567.934	1.350200703
568.175	1.367849424
568.416	1.386706489
568.657	1.406454701
568.898	1.426611209
569.139	1.446475609
569.38	1.465176179
569.621	1.481941232
569.862	1.496445472
570.103	1.508990754
570.344	1.520385831
570.585	1.531526378
570.826	1.542916304
571.067	1.554517911
571.308	1.566002049
571.549	1.577087664
571.79	1.58768252
572.032	1.597775327
572.273	1.607238111
572.514	1.61577144
572.755	1.623094321
572.996	1.629257072
573.237	1.634846075
573.478	1.640885005
573.719	1.64836338
573.96	1.657555304
574.201	1.66759764
574.442	1.676884416
574.683	1.684125995
574.924	1.689065528
575.165	1.692330091
575.406	1.694781627
575.647	1.696834511
575.888	1.698145405
576.129	1.698022838
576.371	1.696193842
576.612	1.693050078
576.853	1.689261611
577.094	1.685331511
577.335	1.681425404
577.576	1.677473293
577.817	1.673419733
578.058	1.669380657
578.299	1.665544112
578.54	1.66197397
578.781	1.658578956
579.022	1.655288759
579.263	1.652234969
579.504	1.649701402
579.745	1.647835087
579.986	1.646371853
580.227	1.644658122
580.469	1.641994356
580.71	1.637999839
580.951	1.632686558
581.192	1.62623996
581.433	1.618746986
581.674	1.61010367
581.915	1.600148231
582.156	1.588834494
582.397	1.576207628
582.638	1.562181611
582.879	1.546362078
583.12	1.528120703
583.361	1.506912916
583.602	1.482665114
583.843	1.456011341
584.084	1.42821059
584.325	1.400729762
584.567	1.374719125
584.808	1.350692747
585.049	1.328504345
585.29	1.30751087
585.531	1.286859044
585.772	1.265845385
586.013	1.244171477
586.254	1.221926714
586.495	1.199368376
586.736	1.176745657
586.977	1.154328819
587.218	1.132556017
587.459	1.112054
587.7	1.093422778
587.941	1.076961662
588.182	1.062580057
588.423	1.049928469
588.665	1.038596542
588.906	1.028211637
589.147	1.018393149
589.388	1.00867667
589.629	0.998559129
589.87	0.987668223
590.111	0.975915058
590.352	0.963501295
590.593	0.950755667
590.834	0.937882164
591.075	0.924767909
591.316	0.910959658
591.557	0.895810721
591.798	0.87877397
592.039	0.859830236
592.28	0.839822435
592.521	0.82018421
592.763	0.802068388
593.004	0.785730042
593.245	0.770631208
593.486	0.755970623
593.727	0.741326446
593.968	0.727095904
594.209	0.714283951
594.45	0.703768103
594.691	0.695766898
594.932	0.689800568
595.173	0.684971026
595.414	0.68041685
595.655	0.675722158
595.896	0.670987774
596.137	0.666573566
596.378	0.66282135
596.619	0.659956829
596.861	0.658097608
597.102	0.657218521
597.343	0.657066665
597.584	0.657170448
597.825	0.657056123
598.066	0.656557768
598.307	0.655916968
598.548	0.655535877
598.789	0.655628476
599.03	0.656091395
599.271	0.656656337
599.512	0.657160768
599.753	0.657713494
599.994	0.65863032
600.235	0.660221067
600.476	0.662624676
600.717	0.665798276
600.959	0.669615154
601.2	0.673966567
601.441	0.678811335
601.682	0.684196139
601.923	0.690262752
602.164	0.697191728
602.405	0.705044381
602.646	0.713572105
602.887	0.722169025
603.128	0.730127813
603.369	0.737099556
603.61	0.743358017
603.851	0.749607714
604.092	0.756533084
604.333	0.7644363
604.574	0.773129644
604.815	0.782088059
605.057	0.79074285
605.298	0.798694116
605.539	0.805722578
605.78	0.811695204
606.021	0.81649848
606.262	0.820035184
606.503	0.822269627
606.744	0.823315876
606.985	0.823554085
607.226	0.823704915
607.467	0.82474136
607.708	0.827567292
607.949	0.832589122
608.19	0.839518697
608.431	0.847669008
608.672	0.856522273
608.913	0.866065245
609.154	0.87670945
609.396	0.8889725
609.637	0.903166171
609.878	0.919292789
610.119	0.93719975
610.36	0.95678718
610.601	0.978002685
610.842	1.000614211
611.083	1.024013169
611.324	1.047296782
611.565	1.069604021
611.806	1.090388416
612.047	1.109388581
612.288	1.126413925
612.529	1.141228924
612.77	1.153679292
613.011	1.163954519
613.252	1.172706697
613.494	1.180838908
613.735	1.189106913
613.976	1.19784241
614.217	1.206921642
614.458	1.215890701
614.699	1.224157488
614.94	1.231224413
615.181	1.236913484
615.422	1.241501881
615.663	1.24570339
615.904	1.250463625
616.145	1.256619887
616.386	1.264579352
616.627	1.274191667
616.868	1.284932765
617.109	1.29631144
617.35	1.308151659
617.592	1.320497862
617.833	1.333276823
618.074	1.346046809
618.315	1.358084354
618.556	1.368790192
618.797	1.378065351
619.038	1.386312885
619.279	1.394090512
619.52	1.401696216
619.761	1.408964484
620.002	1.415394853
620.243	1.420477538
620.484	1.423957903
620.725	1.425918594
620.966	1.426703703
621.207	1.426734671
621.448	1.426297887
621.69	1.425435669
621.931	1.424017174
622.172	1.421930659
622.413	1.419283003
622.654	1.416499356
622.895	1.414227538
623.136	1.413056164
623.377	1.413232561
623.618	1.414587727
623.859	1.416697769
624.1	1.419138567
624.341	1.421653758
624.582	1.424148266
624.823	1.426551428
625.064	1.428674913
625.305	1.430177692
625.546	1.430667673
625.788	1.429907766
626.029	1.428050846
626.27	1.425709676
626.511	1.423658169
626.752	1.422318955
626.993	1.421444452
627.234	1.420154035
627.475	1.41727234
627.716	1.411864501
627.957	1.403662897
628.198	1.393035477
628.439	1.380601445
628.68	1.366940531
628.921	1.352604698
629.162	1.338269053
629.403	1.324758586
629.644	1.312857128
629.886	1.303054286
630.127	1.295443868
630.368	1.289829713
630.609	1.285932716
630.85	1.283530702
631.091	1.282432065
631.332	1.282338241
631.573	1.282735831
631.814	1.282941986
632.055	1.282328861
632.296	1.280587955
632.537	1.277833107
632.778	1.274462021
633.019	1.270864004
633.26	1.267165436
633.501	1.26315618
633.742	1.258376815
633.984	1.252272557
634.225	1.244376154
634.466	1.234511858
634.707	1.222927925
634.948	1.210186079
635.189	1.196798123
635.43	1.182919686
635.671	1.168413673
635.912	1.153220779
636.153	1.137677163
636.394	1.122455311
636.635	1.108137371
636.876	1.094819804
637.117	1.082149137
637.358	1.069748851
637.599	1.05763781
637.84	1.04627133
638.081	1.036156634
638.323	1.027397422
638.564	1.019648327
638.805	1.0125516
639.046	1.006198083
639.287	1.001168309
639.528	0.998156207
639.769	0.997479863
640.01	0.998793678
640.251	1.001189808
640.492	1.003619839
640.733	1.005304528
640.974	1.005886057
641.215	1.005382672
641.456	1.004097513
641.697	1.002506908
641.938	1.001077343
642.179	1.000055697
642.421	0.999394987
642.662	0.998898908
642.903	0.998445026
643.144	0.998072021
643.385	0.997885464
643.626	0.997920086
643.867	0.998100804
644.108	0.998300355
644.349	0.998379244
644.59	0.998141606
644.831	0.99729289
645.072	0.995578421
645.313	0.993115255
645.554	0.990573656
645.795	0.988878861
646.036	0.988624103
646.277	0.98970121
646.519	0.991411208
646.76	0.992916591
647.001	0.993670326
647.242	0.99352735
647.483	0.992553293
647.724	0.990791832
647.965	0.988245233
648.206	0.98505917
648.447	0.981635404
648.688	0.978465903
648.929	0.975806835
649.17	0.973503374
649.411	0.971149313
649.652	0.968447015
649.893	0.965440566
650.134	0.962456809
650.375	0.959916323
650.617	0.958252465
650.858	0.957963739
651.099	0.959647636
651.34	0.963865501
651.581	0.97082954
651.822	0.980154486
652.063	0.991003648
652.304	1.002532712
652.545	1.014163861
652.786	1.025568744
653.027	1.036622341
653.268	1.047459072
653.509	1.058481654
653.75	1.070147444
653.991	1.082606411
654.232	1.095522562
654.473	1.108342972
654.715	1.120822789
654.956	1.133297561
655.197	1.146445366
655.438	1.160736269
655.679	1.176026213
655.92	1.191696101
656.161	1.207254607
656.402	1.222798314
656.643	1.238828763
656.884	1.255585158
657.125	1.272590177
657.366	1.288865742
657.607	1.303492457
657.848	1.315953573
658.089	1.326132754
658.33	1.334154139
658.571	1.340279298
658.813	1.344903762
659.054	1.348521396
659.295	1.351593544
659.536	1.354401454
659.777	1.35700962
660.018	1.359413921
660.259	1.361777867
660.5	1.364529777
660.741	1.36820779
660.982	1.373183725
661.223	1.379482154
661.464	1.3867876
661.705	1.394583144
661.946	1.402306787
662.187	1.409467734
662.428	1.415752696
662.669	1.421143519
662.911	1.425974164
663.152	1.43080473
663.393	1.436122674
663.634	1.442120934
663.875	1.448756798
664.116	1.455976165
664.357	1.463839846
664.598	1.472398396
664.839	1.481430352
665.08	1.490380921
665.321	1.498622771
665.562	1.505766171
665.803	1.51176541
666.044	1.516821582
666.285	1.521221696
666.526	1.525252526
666.767	1.529208272
667.009	1.53338949
667.25	1.538002098
667.491	1.54304019
667.732	1.548358135
667.973	1.553885286
668.214	1.559667922
668.455	1.565625599
668.696	1.571241618
668.937	1.575516115
669.178	1.57732029
669.419	1.575912871
669.66	1.571283781
669.901	1.564165662
670.142	1.555668284
670.383	1.546783475
670.624	1.538193863
670.865	1.530379383
671.106	1.523659366
671.348	1.518042658
671.589	1.513134829
671.83	1.508376749
672.071	1.503506584
672.312	1.498777157
672.553	1.49459043
672.794	1.490811275
673.035	1.486478645
673.276	1.480285787
673.517	1.4713829
673.758	1.459791033
673.999	1.446148637
674.24	1.431081864
674.481	1.414799564
674.722	1.397231127
674.963	1.378462292
675.204	1.358966068
675.446	1.339383117
675.687	1.32016709
675.928	1.301546446
676.169	1.283784016
676.41	1.267338413
676.651	1.252677959
676.892	1.23997156
677.133	1.229021228
677.374	1.219454121
677.615	1.210954229
677.856	1.203356189
678.097	1.196548512
678.338	1.190288081
678.579	1.184115605
678.82	1.177462662
679.061	1.169872822
679.302	1.161192288
679.544	1.151627251
679.785	1.141649565
680.026	1.131815476
680.267	1.122593225
680.508	1.114258076
680.749	1.106865713
680.99	1.100287109
681.231	1.094267265
681.472	1.088470315
681.713	1.082508072
681.954	1.075984287
682.195	1.068578812
682.436	1.060160617
682.677	1.050884144
682.918	1.041183725
683.159	1.03161538
683.4	1.022664659
683.642	1.014686469
683.883	1.007940952
684.124	1.002570773
684.365	0.998482699
684.606	0.995264458
684.847	0.992298729
685.088	0.989082318
685.329	0.985549408
685.57	0.982110925
685.811	0.979303001
686.052	0.977358916
686.293	0.97614391
686.534	0.975463195
686.775	0.975386645
687.016	0.976272682
687.257	0.97848752
687.498	0.982151502
687.74	0.987156006
687.981	0.993309504
688.222	1.000377346
688.463	1.007981571
688.704	1.015519893
688.945	1.02226719
689.186	1.027620024
689.427	1.031297717
689.668	1.033373698
689.909	1.034130821
690.15	1.033863551
690.391	1.032812302
690.632	1.031297984
690.873	1.029931229
691.114	1.029621451
691.355	1.031234494
691.596	1.035193815
691.838	1.041401161
692.079	1.049434904
692.32	1.058793628
692.561	1.069071029
692.802	1.080037904
693.043	1.091626137
693.284	1.103834149
693.525	1.116606989
693.766	1.129766574
694.007	1.143045688
694.248	1.15619873
694.489	1.169091059
694.73	1.181694916
694.971	1.194014921
695.212	1.206017496
695.453	1.217609834
695.694	1.228664286
695.936	1.239069543
696.177	1.248801393
696.418	1.257995354
696.659	1.266962827
696.9	1.276091355
697.141	1.285654159
697.382	1.295648141
697.623	1.305784308
697.864	1.315653339
698.105	1.32493868
698.346	1.333505131
698.587	1.341335639
698.828	1.348447614
699.069	1.354908745
699.31	1.360926004
699.551	1.366866356
699.792	1.373104972
700.034	1.379765636
700.275	1.386592016
700.516	1.393150184
700.757	1.399219759
700.998	1.404986136
701.239	1.410858668
701.48	1.417096617
701.721	1.423563704
701.962	1.429804826
702.203	1.435340235
702.444	1.439889689
702.685	1.443369042
702.926	1.445749119
703.167	1.446974309
703.408	1.447031353
703.649	1.446060623
703.89	1.444354189
704.131	1.44221173
704.373	1.439778017
704.614	1.437047142
704.855	1.434064548
705.096	1.431106285
705.337	1.428607802
705.578	1.426865806
705.819	1.425781684
706.06	1.424937248
706.301	1.424002238
706.542	1.423115916
706.783	1.422898725
707.024	1.424111345
707.265	1.427274731
707.506	1.432520806
707.747	1.439649813
707.988	1.448199777
708.229	1.457464004
708.471	1.466588805
708.712	1.474826569
708.953	1.481780812
709.194	1.487435028
709.435	1.49195608
709.676	1.49544362
709.917	1.497843783
710.158	1.499117059
710.399	1.49947599
710.64	1.499408561
710.881	1.499439365
711.122	1.499839622
711.363	1.500533628
711.604	1.501285732
711.845	1.501991553
712.086	1.502779427
712.327	1.503839238
712.569	1.505196569
712.81	1.506681625
713.051	1.508106576
713.292	1.509450456
713.533	1.51087314
713.774	1.512563815
714.015	1.514564486
714.256	1.516706469
714.497	1.518688863
714.738	1.520213356
714.979	1.521086904
715.22	1.521280661
715.461	1.520954983
715.702	1.520414043
715.943	1.519960654
716.184	1.519731872
716.425	1.51965172
716.667	1.519516483
716.908	1.519088939
717.149	1.518104191
717.39	1.516237283
717.631	1.513165808
717.872	1.508771204
718.113	1.503351529
718.354	1.497625506
718.595	1.492416602
718.836	1.48821989
719.077	1.485023699
719.318	1.482509519
719.559	1.48041283
719.8	1.478729574
720.041	1.477612572
720.282	1.477114899
720.523	1.477103376
720.765	1.477440381
721.006	1.478185089
721.247	1.479539538
721.488	1.481576491
721.729	1.484043708
721.97	1.486457667
722.211	1.488410881
722.452	1.489806892
722.693	1.490789899
722.934	1.491442749
723.175	1.491580823
723.416	1.490860619
723.657	1.489097294
723.898	1.486488712
724.139	1.483502369
724.38	1.480477977
724.621	1.477306518
724.863	1.473475523
725.104	1.468393551
725.345	1.46169856
725.586	1.453372358
725.827	1.443705461
726.068	1.433241482
726.309	1.422721155
726.55	1.412917444
726.791	1.404335599
727.032	1.396976584
727.273	1.390398192
727.514	1.384072369
727.755	1.37777575
727.996	1.371698492
728.237	1.366186438
728.478	1.361368526
728.719	1.357008506
728.961	1.352675678
729.202	1.348054727
729.443	1.343125142
729.684	1.338065255
729.925	1.333006154
730.166	1.327916126
730.407	1.32272522
730.648	1.317508801
730.889	1.312488686
731.13	1.307824176
731.371	1.303407928
731.612	1.298900376
731.853	1.29400899
732.094	1.288770634
732.335	1.283578667
732.576	1.278924521
732.817	1.275072487
733.058	1.271935476
733.3	1.269235209
733.541	1.266778097
733.782	1.264604262
734.023	1.262926216
734.264	1.261957223
734.505	1.261787086
734.746	1.26240384
734.987	1.263827396
735.228	1.266217821
735.469	1.269852753
735.71	1.274989065
735.951	1.281712065
736.192	1.289870343
736.433	1.29911318
736.674	1.308977943
736.915	1.318979242
737.156	1.328682129
737.398	1.337740057
737.639	1.345883488
737.88	1.352897207
738.121	1.358649399
738.362	1.36316628
738.603	1.366660016
738.844	1.369444846
739.085	1.371801642
739.326	1.373910039
739.567	1.375897073
739.808	1.377942912
740.049	1.380325138
740.29	1.383335755
740.531	1.38713671
740.772	1.391674473
741.013	1.396712452
741.254	1.40195253
741.496	1.407150108
741.737	1.412141337
741.978	1.416807568
742.219	1.421066323
742.46	1.424928504
742.701	1.42856626
742.942	1.432294561
743.183	1.436450784
743.424	1.441273071
743.665	1.446866581
743.906	1.453238061
744.147	1.460321753
744.388	1.467958562
744.629	1.475873181
744.87	1.483736516
745.111	1.491332463
745.352	1.498702277
745.594	1.506105344
745.835	1.513807632
746.076	1.521873966
746.317	1.530116337
746.558	1.538218884
746.799	1.545920566
747.04	1.553084194
747.281	1.559613186
747.522	1.56536246
747.763	1.570190109
748.004	1.57411066
748.245	1.577366185
748.486	1.580312778
748.727	1.58322138
748.968	1.58616561
749.209	1.589072055
749.45	1.591862497
749.692	1.594530601
749.933	1.597067697
750.174	1.599342453
750.415	1.601103149
750.656	1.602131573
750.897	1.60241501
751.138	1.602159733
751.379	1.60159144
751.62	1.600712357
751.861	1.599261659
752.102	1.596925249
752.343	1.593603239
752.584	1.589516939
752.825	1.585088367
753.066	1.580700688
753.307	1.576517015
753.548	1.572448606
753.79	1.568231194
754.031	1.563526731
754.272	1.558016605
754.513	1.551499169
754.754	1.54398906
754.995	1.535768228
755.236	1.527334753
755.477	1.519264073
755.718	1.512072633
755.959	1.506159756
756.2	1.501808359
756.441	1.499168074
756.682	1.498197191
756.923	1.498633069
757.164	1.500066775
757.405	1.502092701
757.646	1.504409549
757.888	1.506785958
758.129	1.508946156
758.37	1.510533264
758.611	1.511246078
758.852	1.511058516
759.093	1.510317357
759.334	1.509601263
759.575	1.509430923
759.816	1.510050198
760.057	1.511419394
760.298	1.513360636
760.539	1.515686468
760.78	1.518216646
761.021	1.520734112
761.262	1.522981604
761.503	1.524716054
761.744	1.525747834
761.986	1.525921745
762.227	1.52509942
762.468	1.523231713
762.709	1.520502972
762.95	1.517397879
763.191	1.514561231
763.432	1.512499245
763.673	1.511323651
763.914	1.510734147
764.155	1.510277892
764.396	1.50968839
764.637	1.509015695
764.878	1.508484882
765.119	1.508299632
765.36	1.508604017
765.601	1.50958233
765.842	1.511504631
766.083	1.514602066
766.325	1.518866755
766.566	1.523956065
766.807	1.529299254
767.048	1.534362345
767.289	1.538893886
767.53	1.542975935
767.771	1.54688353
768.012	1.550902162
768.253	1.555210987
768.494	1.559834456
768.735	1.56464732
768.976	1.569452939
769.217	1.574135291
769.458	1.578808908
769.699	1.583847067
769.94	1.589717304
770.181	1.596693187
770.423	1.604649927
770.664	1.613120854
770.905	1.621565893
771.146	1.629618021
771.387	1.637137643
771.628	1.644110181
771.869	1.650542218
772.11	1.656463615
772.351	1.661993937
772.592	1.667345582
772.833	1.672710558
773.074	1.678111458
773.315	1.683344475
773.556	1.688073196
773.797	1.692006982
774.038	1.695028781
774.279	1.697196081
774.521	1.698651538
774.762	1.69952469
775.003	1.699871598
775.244	1.699661922
775.485	1.698818829
775.726	1.697306484
775.967	1.695223897
776.208	1.69284058
776.449	1.690521854
776.69	1.688556047
776.931	1.686995711
777.172	1.685643051
777.413	1.684192087
777.654	1.682417127
777.895	1.680284276
778.136	1.677939484
778.377	1.675619413
778.619	1.673564684
778.86	1.671962534
779.101	1.670887718
779.342	1.670241854
779.583	1.66977288
779.824	1.669230617
780.065	1.66855903
780.306	1.667948016
780.547	1.667674263
780.788	1.667829985
781.029	1.668139213
781.27	1.668024431
781.511	1.666912922
781.752	1.664579732
781.993	1.661272784
782.234	1.657517194
782.475	1.653755098
782.717	1.650108613
782.958	1.646412254
783.199	1.642416354
783.44	1.637951345
783.681	1.632933137
783.922	1.627273763
784.163	1.620842934
784.404	1.613548367
784.645	1.605475713
784.886	1.596955626
785.127	1.588470628
785.368	1.580461558
785.609	1.573176865
785.85	1.566638025
786.091	1.560701095
786.332	1.555173531
786.573	1.549936068
786.815	1.544993022
787.056	1.540399537
787.297	1.536110586
787.538	1.531873652
787.779	1.527263463
788.02	1.521856101
788.261	1.515440446
788.502	1.508121997
788.743	1.500228457
788.984	1.492086458
789.225	1.483864622
789.466	1.475603703
789.707	1.467363953
789.948	1.459322046
790.189	1.451717423
790.43	1.444707487
790.671	1.438285754
790.913	1.432347815
791.154	1.426838886
791.395	1.421836712
791.636	1.417481671
791.877	1.413814995
792.118	1.410686493
792.359	1.407830567
792.6	1.405049386
792.841	1.402357262
793.082	1.399988119
793.323	1.398268613
793.564	1.39744296
793.805	1.39756425
794.046	1.39850554
794.287	1.400042306
794.528	1.401931165
794.769	1.403962446
795.01	1.405995605
795.252	1.407962544
795.493	1.409813155
795.734	1.411423209
795.975	1.412536077
796.216	1.412801953
796.457	1.411906643
796.698	1.409710491
796.939	1.40632683
797.18	1.402130549
797.421	1.397701561
797.662	1.393684872
797.903	1.390588073
798.144	1.38862012
798.385	1.387666632
798.626	1.387401494
798.867	1.387474872
799.108	1.387692866
799.35	1.388079379
799.591	1.388768399
799.832	1.389820506
800.073	1.391120131
800.314	1.392422672
800.555	1.393504367
800.796	1.394308235
801.037	1.394988118
801.278	1.395828683
801.519	1.397112188
801.76	1.399025102
802.001	1.401636571
802.242	1.404917842
802.483	1.408765031
802.724	1.413015515
802.965	1.41746499
803.206	1.421885064
803.448	1.426036096
803.689	1.429686513
803.93	1.432660152
804.171	1.434902821
804.412	1.436513952
804.653	1.437701294
804.894	1.43869064
805.135	1.439667552
805.376	1.440794483
805.617	1.442277047
805.858	1.444409553
806.099	1.447549829
806.34	1.452035238
806.581	1.458091037
806.822	1.465773166
807.063	1.474954964
807.304	1.485338972
807.546	1.496479567
807.787	1.50783948
808.028	1.518907637
808.269	1.529336498
808.51	1.538996278
808.751	1.547890304
808.992	1.555993447
809.233	1.563149786
809.474	1.569124796
809.715	1.57376862
809.956	1.577138137
810.197	1.579464359
810.438	1.580992286
810.679	1.581826844
810.92	1.58190397
811.161	1.581090902
811.402	1.579318253
811.644	1.576641582
811.885	1.573203668
812.126	1.569153063
812.367	1.564599291
812.608	1.559629588
812.849	1.554344128
813.09	1.548864319
813.331	1.543322637
813.572	1.537874347
813.813	1.532733683
814.054	1.528178439
814.295	1.52447154
814.536	1.521734367
814.777	1.519882857
815.018	1.518689101
815.259	1.517905952
815.5	1.517345829
815.742	1.516866119
815.983	1.516298759
816.224	1.515409589
816.465	1.513949742
816.706	1.511771579
816.947	1.508908908
817.188	1.505549325
817.429	1.501927305
817.67	1.498228743
817.911	1.494564938
818.152	1.491003167
818.393	1.487607338
818.634	1.484457218
818.875	1.481644645
819.116	1.479256763
819.357	1.477349148
819.598	1.475910232
819.84	1.474834233
820.081	1.473933208
820.322	1.472998164
820.563	1.471870036
820.804	1.470464025
821.045	1.468742236
821.286	1.466692506
821.527	1.464358075
821.768	1.461886517
822.009	1.459525889
822.25	1.457536999
822.491	1.456068525
822.732	1.455085108
822.973	1.454401136
823.214	1.453779814
823.455	1.453000579
823.696	1.451842049
823.938	1.450023962
824.179	1.447192627
824.42	1.442984269
824.661	1.437126254
824.902	1.429515459
825.143	1.420250363
825.384	1.409635389
825.625	1.398168887
825.866	1.386480331
826.107	1.375182381
826.348	1.364687232
826.589	1.355112383
826.83	1.346364857
827.071	1.338358781
827.312	1.331194094
827.553	1.325135941
827.794	1.320409239
828.035	1.316988088
828.277	1.314555845
828.518	1.312671087
828.759	1.311010194
829	1.309501875
829.241	1.308285307
829.482	1.307570922
829.723	1.30751095
829.964	1.308132007
830.205	1.309336714
830.446	1.31096085
830.687	1.312854854
830.928	1.314943414
831.169	1.317224174
831.41	1.319705282
[truncated: 15,219 more rows]
