# Supplementary material for: Sorting polymerization in a bichannel metal-organic framework
Source: Nat Commun. 2025 Aug 5;16:6984. doi: 10.1038/s41467-025-62322-8 (PMC12325995; doi:10.1038/s41467-025-62322-8)
Supplement: Supplementary file 3 — Source data [file 41467_2025_62322_MOESM3_ESM.zip › SOURCE_DATA/SF19/bulkPS_DRIFTS_50C.csv]

X	Y
349.776	1.744331221
350.017	4.492633762
350.258	-2.435292204
350.499	-3.912766821
350.74	-4.406589142
350.981	-5.028320717
351.222	-5.390242351
351.463	-4.166468109
351.704	-3.10430923
351.945	-2.096387691
352.186	-1.359465794
352.427	-0.772648955
352.668	-0.576301268
352.909	-0.45582226
353.151	-0.018764739
353.392	0.31536287
353.633	0.662291198
353.874	0.975865242
354.115	1.238858519
354.356	1.488470425
354.597	1.847738378
354.838	2.060701609
355.079	2.072042208
355.32	2.043910152
355.561	2.025891969
355.802	2.017704851
356.043	2.00328292
356.284	1.984104555
356.525	1.972120061
356.766	1.981261044
357.007	2.041049476
357.249	2.262238266
357.49	5.092734387
357.731	3.863953554
357.972	3.301687087
358.213	2.909092513
358.454	2.5916106
358.695	2.296643194
358.936	2.164611338
359.177	2.026466348
359.418	1.795877229
359.659	1.899421424
359.9	1.812902599
360.141	1.525581887
360.382	0.570002227
360.623	-1.793411132
360.864	-4.527164052
361.105	-12.04894535
361.346	-9.614171163
361.588	-8.307508384
361.829	-7.772333294
362.07	-7.285676352
362.311	-6.969439065
362.552	-6.81463114
362.793	-6.751059231
363.034	-6.736152615
363.275	-6.745779224
363.516	-6.742657435
363.757	-6.728060875
363.998	-6.721611075
364.239	-6.682000723
364.48	-6.613629884
364.721	-6.537981005
364.962	-6.469444742
365.203	-6.425324895
365.444	-6.434888066
365.686	-6.494029635
365.927	-6.529740124
366.168	-6.563590221
366.409	-6.608433256
366.65	-6.65371857
366.891	-6.690577737
367.132	-6.718774623
367.373	-6.726957603
367.614	-6.70555618
367.855	-6.686657096
368.096	-6.703413794
368.337	-6.761318732
368.578	-6.843630746
368.819	-6.906448606
369.06	-6.919542927
369.301	-6.873286715
369.542	-6.673451266
369.784	-7.177036273
370.025	-7.337125342
370.266	-7.455303352
370.507	-7.565526709
370.748	-7.681496669
370.989	-7.814151859
371.23	-7.978288913
371.471	-8.202628035
371.712	-8.562824051
371.953	-9.276172258
372.194	-10.41703423
372.435	-11.17160307
372.676	-11.65098741
372.917	-12.15784883
373.158	-11.60316429
373.399	-11.61255114
373.64	-11.69417856
373.882	-11.84422911
374.123	-12.16551299
374.364	-14.3560673
374.605	-13.71439741
374.846	-13.39107179
375.087	-13.15925914
375.328	-12.97470364
375.569	-12.82171002
375.81	-12.69035372
376.051	-12.57173381
376.292	-12.45808321
376.533	-12.34447878
376.774	-12.2311602
377.015	-12.12209741
377.256	-12.01759238
377.497	-11.90965093
377.738	-11.77971277
377.98	-11.58452938
378.221	-11.19421457
378.462	-10.13861053
378.703	-7.689883614
378.944	-4.877652908
379.185	2.731603979
379.426	0.418463296
379.667	-0.539150479
379.908	-1.225341339
380.149	-1.764871985
380.39	-2.126360914
380.631	-2.339317886
380.872	-2.470713551
381.113	-2.565382531
381.354	-2.647091916
381.595	-2.72835828
381.836	-2.814978455
382.078	-2.907236556
382.319	-3.001704825
382.56	-3.09277028
382.801	-3.170803024
383.042	-3.220839975
383.283	-3.225792934
383.524	-3.174682843
383.765	-3.091322527
384.006	-3.023620617
384.247	-2.98720112
384.488	-2.976988212
384.729	-2.986586398
384.97	-3.012839466
385.211	-3.056908593
385.452	-3.123449148
385.693	-3.211504846
385.934	-3.299648458
386.176	-3.367774651
386.417	-3.418674918
386.658	-3.461732855
386.899	-3.503995166
387.14	-3.553965955
387.381	-3.633613163
387.622	-3.853557997
387.863	-3.366000834
388.104	-3.221655024
388.345	-3.119907878
388.586	-3.025437926
388.827	-2.920359193
389.068	-2.788003349
389.309	-2.613757066
389.55	-2.380896429
389.791	-2.02165145
390.032	-1.316643474
390.273	-0.18846469
390.515	0.54993665
390.756	1.008421914
390.997	1.486778392
391.238	0.89183974
391.479	0.842811552
391.72	0.835329247
391.961	0.835038319
392.202	0.836891965
392.443	0.840124881
392.684	0.844214364
392.925	0.849101025
393.166	0.855295961
393.407	0.863534571
393.648	0.87431216
393.889	0.88771546
394.13	0.903692367
394.371	0.923034075
394.613	0.949367409
394.854	0.990513232
395.095	1.048856439
395.336	1.10353867
395.577	1.139862923
395.818	1.161978658
396.059	1.176269837
396.3	1.186813616
396.541	1.195925107
396.782	1.204824781
397.023	1.213935889
397.264	1.223096618
397.505	1.231862652
397.746	1.239728051
397.987	1.246110443
398.228	1.250388375
398.469	1.252311329
398.711	1.252428004
398.952	1.25186186
399.193	1.251568813
399.434	1.25178871
399.675	1.252196695
399.916	1.252424801
400.157	1.251933398
400.398	1.249584344
400.639	1.243468775
400.88	1.230141918
401.121	1.202418287
401.362	1.146477077
401.603	1.048215188
401.844	0.926239709
402.085	0.824259702
402.326	0.755002116
402.567	0.711157422
402.809	0.684077236
403.05	0.667371145
403.291	0.656721279
403.532	0.649278938
403.773	0.643351013
404.014	0.638375088
404.255	0.634718073
404.496	0.633113404
404.737	0.63340268
404.978	0.63371661
405.219	0.632306052
405.46	0.629689405
405.701	0.627355486
405.942	0.625597312
406.183	0.623698156
406.424	0.620555977
406.665	0.614304268
406.907	0.601672049
407.148	0.578734145
407.389	0.54695785
407.63	0.518274642
407.871	0.499763978
408.112	0.488488671
408.353	0.480481108
408.594	0.473667535
408.835	0.467764477
409.076	0.463559489
409.317	0.46174418
409.558	0.462346782
409.799	0.46484653
410.04	0.468466457
410.281	0.47253836
410.522	0.476797811
410.763	0.481297673
411.005	0.48609702
411.246	0.491405071
411.487	0.498287746
411.728	0.509580842
411.969	0.530831678
412.21	0.569617075
412.451	0.627239338
412.692	0.684958262
412.933	0.716310675
413.174	0.715479844
413.415	0.708189539
413.656	0.715248576
413.897	0.739959368
414.138	0.790683201
414.379	0.921632674
414.62	-2.539739117
414.861	-2.753461848
415.103	-2.905764578
415.344	-3.042567014
415.585	-3.164696842
415.826	-3.266082669
416.067	-3.349776766
416.308	-3.423793946
416.549	-3.498079221
416.79	-3.611464294
417.031	-3.518721809
417.272	-3.504914178
417.513	-3.500606387
417.754	-3.498955425
417.995	-3.498194307
418.236	-3.497545654
418.477	-3.496427147
418.718	-3.494310589
418.959	-3.491219593
419.201	-3.487824981
419.442	-3.484542976
419.683	-3.480753392
419.924	-3.474617501
420.165	-3.462794403
420.406	-3.440577407
420.647	-3.407285756
420.888	-3.372318521
421.129	-3.343886016
421.37	-3.321552564
421.611	-3.30131584
421.852	-3.279261953
422.093	-3.254018706
422.334	-3.229281107
422.575	-3.210556706
422.816	-3.1987856
423.057	-3.191449204
423.298	-3.185550827
423.54	-3.177778836
423.781	-3.163393711
424.022	-3.137394375
424.263	-3.103122733
424.504	-3.074573653
424.745	-3.056904573
424.986	-3.046483788
425.227	-3.039844066
425.468	-3.035214072
425.709	-3.031853225
425.95	-3.029542391
426.191	-3.028166723
426.432	-3.027478109
426.673	-3.027122169
426.914	-3.026843167
427.155	-3.026619313
427.396	-3.026692132
427.638	-3.02761048
427.879	-3.03005658
428.12	-3.034430299
428.361	-3.040719277
428.602	-3.048979622
428.843	-3.059056526
429.084	-3.069490569
429.325	-3.078490826
429.566	-3.087519007
429.807	-3.103509638
430.048	-3.135125664
430.289	-3.189362574
430.53	-3.266747118
430.771	-3.351369767
431.012	-3.424356283
431.253	-3.48215114
431.494	-3.529623313
431.736	-3.573000359
431.977	-3.619808615
432.218	-3.684802539
432.459	-3.826225016
432.7	-0.373718552
432.941	-0.168265384
433.182	-0.023778834
433.423	0.106066959
433.664	0.222483235
433.905	0.319368759
434.146	0.399591693
434.387	0.471255537
434.628	0.544510424
434.869	0.658071622
435.11	0.566315744
435.351	0.55395576
435.592	0.551328962
435.834	0.551412125
436.075	0.552279613
436.316	0.553013746
436.557	0.552908447
436.798	0.551338932
437.039	0.548250461
437.28	0.54426296
437.521	0.539926075
437.762	0.535108473
438.003	0.52852584
438.244	0.516921799
438.485	0.495244555
438.726	0.46245794
438.967	0.427759543
439.208	0.399256147
439.449	0.376535073
439.69	0.355831098
439.932	0.333508971
440.173	0.30822188
440.414	0.283481278
440.655	0.264614749
440.896	0.252505483
441.137	0.244693073
441.378	0.238202489
441.619	0.229684372
441.86	0.214538469
442.101	0.188106296
442.342	0.154058562
442.583	0.126739415
442.824	0.111824901
443.065	0.106103927
443.306	0.105884773
443.547	0.108497585
443.788	0.112308855
444.03	0.116700035
444.271	0.12152576
444.512	0.126653664
444.753	0.13182465
444.994	0.136607904
445.235	0.14055961
445.476	0.143529213
445.717	0.145755056
445.958	0.147652478
446.199	0.149473731
446.44	0.151239216
446.681	0.153125735
446.922	0.155041055
447.163	0.155476454
447.404	0.152270653
447.645	0.145560815
447.886	0.139126809
448.128	0.135909536
448.369	0.135309842
448.61	0.135752762
448.851	0.13654593
449.092	0.137789896
449.333	0.139952541
449.574	0.143888343
449.815	0.150667498
450.056	0.160680244
450.297	0.172734591
450.538	0.184754769
450.779	0.195490283
451.02	0.204818805
451.261	0.212999842
451.502	0.220201782
451.743	0.226462869
451.984	0.231777795
452.225	0.236156983
452.467	0.239617721
452.708	0.242111745
452.949	0.243543466
453.19	0.243900791
453.431	0.243377801
453.672	0.242403676
453.913	0.241635027
454.154	0.242068029
454.395	0.245312725
454.636	0.253889966
454.877	0.270974364
455.118	0.297612585
455.359	0.327994413
455.6	0.35408381
455.841	0.373591841
456.082	0.387638918
456.323	0.397653372
456.565	0.404829806
456.806	0.410201247
457.047	0.414672276
457.288	0.41896436
457.529	0.423492077
457.77	0.428293425
458.011	0.433157268
458.252	0.437900852
458.493	0.442546254
458.734	0.447198883
458.975	0.45169093
459.216	0.45541855
459.457	0.457799883
459.698	0.458857651
459.939	0.459082486
460.18	0.45886864
460.421	0.458227081
460.663	0.456759503
460.904	0.453757645
461.145	0.448637306
461.386	0.441642284
461.627	0.434119519
461.868	0.427751876
462.109	0.423404848
462.35	0.420767462
462.591	0.418974958
462.832	0.417508121
463.073	0.416570593
463.314	0.416801635
463.555	0.418724189
463.796	0.422347487
464.037	0.427136513
464.278	0.432387558
464.519	0.437670376
464.761	0.442981367
465.002	0.448567724
465.243	0.454481921
465.484	0.460308613
465.725	0.465494721
465.966	0.469846171
466.207	0.473527367
466.448	0.476731443
466.689	0.479499731
466.93	0.481638729
467.171	0.482661605
467.412	0.481860948
467.653	0.47843886
467.894	0.471699701
468.135	0.461642544
468.376	0.449665309
468.617	0.437879726
468.859	0.427484571
469.1	0.41851274
469.341	0.41056284
469.582	0.403270227
469.823	0.396481569
470.064	0.390327737
470.305	0.385060214
470.546	0.38081903
470.787	0.377656488
471.028	0.375597158
471.269	0.374560165
471.51	0.374291668
471.751	0.374421574
471.992	0.374519888
472.233	0.373929319
472.474	0.371360435
472.715	0.364480928
472.957	0.350177183
473.198	0.327475645
473.439	0.30241373
473.68	0.283354305
473.921	0.272652754
474.162	0.268556171
474.403	0.268451614
474.644	0.270316078
474.885	0.273198078
475.126	0.276799778
475.367	0.280856687
475.608	0.284748239
475.849	0.287603062
476.09	0.288953882
476.331	0.289029367
476.572	0.28834289
476.813	0.287383747
477.055	0.286682392
477.296	0.286824004
477.537	0.288141108
477.778	0.290464041
478.019	0.29335744
478.26	0.296543787
478.501	0.300036748
478.742	0.303978296
478.983	0.308394349
479.224	0.313072717
479.465	0.317665807
479.706	0.321833523
479.947	0.325293204
480.188	0.327978975
480.429	0.330255432
480.67	0.332701426
480.911	0.335575051
481.153	0.338622295
481.394	0.341313948
481.635	0.343184193
481.876	0.344121201
482.117	0.344481765
482.358	0.344836226
482.599	0.345582381
482.84	0.346810923
483.081	0.348389768
483.322	0.350103256
483.563	0.351753819
483.804	0.35319911
484.045	0.354349582
484.286	0.355148044
484.527	0.355568051
484.768	0.355670174
485.009	0.355682136
485.25	0.355974029
485.492	0.356854872
485.733	0.358355582
485.974	0.360251499
486.215	0.362274108
486.456	0.364228196
486.697	0.365936391
486.938	0.367172076
487.179	0.367694113
487.42	0.367341393
487.661	0.366130562
487.902	0.364316732
488.143	0.362332019
488.384	0.360578392
488.625	0.359215587
488.866	0.358145435
489.107	0.35718984
489.348	0.356244841
489.59	0.355289598
489.831	0.354310859
490.072	0.353230249
490.313	0.351889181
490.554	0.350100434
490.795	0.34770277
491.036	0.344543935
491.277	0.340404093
491.518	0.334938364
491.759	0.327736329
492	0.318636328
492.241	0.308225635
492.482	0.29783382
492.723	0.288537281
492.964	0.280320242
493.205	0.272416984
493.446	0.264203777
493.688	0.255853479
493.929	0.248261123
494.17	0.242159724
494.411	0.237506123
494.652	0.233739687
494.893	0.230220942
495.134	0.226473541
495.375	0.222339665
495.616	0.218006204
495.857	0.213794909
496.098	0.209877553
496.339	0.206151811
496.58	0.20231801
496.821	0.198094229
497.062	0.193426212
497.303	0.188518263
497.544	0.183682953
497.786	0.179159334
498.027	0.174959496
498.268	0.170820314
498.509	0.166393707
498.75	0.161534974
498.991	0.156418644
499.232	0.151389621
499.473	0.146682315
499.714	0.142264108
499.955	0.137882398
500.196	0.133170352
500.437	0.127732397
500.678	0.121259633
500.919	0.113698963
501.16	0.105393556
501.401	0.097049478
501.642	0.089440636
501.884	0.083030958
502.125	0.07784835
502.366	0.073655617
502.607	0.070188568
502.848	0.067291084
503.089	0.064920014
503.33	0.063062552
503.571	0.061639528
503.812	0.06046597
504.053	0.059307818
504.294	0.058009806
504.535	0.056603897
504.776	0.055341997
505.017	0.054637295
505.258	0.054868108
505.499	0.056091575
505.74	0.057906586
505.982	0.059691723
506.223	0.06103526
506.464	0.061916565
506.705	0.06256512
506.946	0.06322878
507.187	0.064030599
507.428	0.064971855
507.669	0.066014839
507.91	0.067142061
508.151	0.068365589
508.392	0.069711744
508.633	0.071209256
508.874	0.072895747
509.115	0.074815464
509.356	0.076977975
509.597	0.079304429
509.838	0.081618753
510.08	0.083690243
510.321	0.085284981
510.562	0.086235258
510.803	0.086561305
511.044	0.086545328
511.285	0.086635416
511.526	0.087287677
511.767	0.088895074
512.008	0.091739095
512.249	0.095886623
512.49	0.10113526
512.731	0.107135449
512.972	0.113598391
513.213	0.120366076
513.454	0.127316072
513.695	0.134296203
513.936	0.141194305
514.177	0.148046996
514.419	0.155060761
514.66	0.162473583
514.901	0.170279209
515.142	0.178072051
515.383	0.185269737
515.624	0.19148809
515.865	0.196674827
516.106	0.201067928
516.347	0.205123607
516.588	0.209320555
516.829	0.213917896
517.07	0.218867688
517.311	0.223929654
517.552	0.228887791
517.793	0.233698977
518.034	0.238507441
518.275	0.243593807
518.517	0.249295044
518.758	0.255891626
518.999	0.263511158
519.24	0.272128821
519.481	0.281659333
519.722	0.29205422
519.963	0.30334098
520.204	0.315595886
520.445	0.328878902
520.686	0.34317118
520.927	0.358340157
521.168	0.374137348
521.409	0.390240819
521.65	0.406356206
521.891	0.422318017
522.132	0.438050516
522.373	0.453350281
522.615	0.467694617
522.856	0.480323372
523.097	0.490604624
523.338	0.498435233
523.579	0.504423438
523.82	0.509775009
524.061	0.515857669
524.302	0.523605671
524.543	0.53316497
524.784	0.543988912
525.025	0.555296524
525.266	0.566554122
525.507	0.577617033
525.748	0.588566615
525.989	0.599522463
526.23	0.61057122
526.471	0.621767773
526.713	0.633114714
526.954	0.644506348
527.195	0.655716856
527.436	0.666484078
527.677	0.676642544
527.918	0.686213086
528.159	0.695381868
528.4	0.704382227
528.641	0.713361327
528.882	0.72229359
529.123	0.730947757
529.364	0.738893777
529.605	0.745560419
529.846	0.75038521
530.087	0.753036406
530.328	0.753577767
530.569	0.752448226
530.811	0.750254477
531.052	0.747538467
531.293	0.744695456
531.534	0.742026395
531.775	0.739762928
532.016	0.737981684
532.257	0.736530171
532.498	0.735132876
532.739	0.733652764
532.98	0.732329777
533.221	0.731774242
533.462	0.732567321
533.703	0.734757067
533.944	0.737804961
534.185	0.740980069
534.426	0.743704473
534.667	0.745627167
534.909	0.746580314
535.15	0.746566077
535.391	0.745766221
535.632	0.74449645
535.873	0.743075759
536.114	0.741678816
536.355	0.740268846
536.596	0.738645212
536.837	0.73656739
537.078	0.733885857
537.319	0.730611918
537.56	0.726895553
537.801	0.722943624
538.042	0.718936348
538.283	0.714956376
538.524	0.710905874
538.765	0.706445204
539.007	0.701084846
539.248	0.694470409
539.489	0.686630833
539.73	0.677953731
539.971	0.668971348
540.212	0.660216293
540.453	0.652261878
540.694	0.645813905
540.935	0.641612052
541.176	0.640076345
541.417	0.640985568
541.658	0.643499479
541.899	0.646455618
542.14	0.648720099
542.381	0.649545567
542.622	0.648890238
542.863	0.647453433
543.105	0.646240975
543.346	0.645915195
543.587	0.646419543
543.828	0.647124625
544.069	0.647373572
544.31	0.646953381
544.551	0.646132705
544.792	0.645405379
545.033	0.64520003
545.274	0.645703171
545.515	0.646947196
545.756	0.64914298
545.997	0.652935393
546.238	0.659395275
546.479	0.669835759
546.72	0.685464927
546.961	0.706790525
547.202	0.733092139
547.444	0.762818377
547.685	0.794863423
547.926	0.829257497
548.167	0.866691122
548.408	0.907564601
548.649	0.951156145
548.89	0.995458949
549.131	1.03812564
549.372	1.077735826
549.613	1.114145942
549.854	1.147995962
550.095	1.180117329
550.336	1.211159198
550.577	1.24141676
550.818	1.270826476
551.059	1.299110356
551.3	1.326031371
551.542	1.351678377
551.783	1.376591174
552.024	1.401510028
552.265	1.426816354
552.506	1.452101355
552.747	1.476344774
552.988	1.49872379
553.229	1.519312359
553.47	1.539059501
553.711	1.559357087
553.952	1.581649589
554.193	1.607057526
554.434	1.635880795
554.675	1.667301692
554.916	1.699796946
555.157	1.731949998
555.398	1.762823231
555.64	1.791752137
555.881	1.818036868
556.122	1.840923956
556.363	1.859928673
556.604	1.875228729
556.845	1.887792918
557.086	1.899119188
557.327	1.910732854
557.568	1.923772685
557.809	1.938865563
558.05	1.956187409
558.291	1.975551881
558.532	1.996526164
558.773	2.018607682
559.014	2.041372333
559.255	2.064471198
559.496	2.087492985
559.738	2.109874134
559.979	2.131015911
560.22	2.150503499
560.461	2.168159376
560.702	2.183870775
560.943	2.197393882
561.184	2.208359732
561.425	2.216555611
561.666	2.222294951
561.907	2.22646866
562.148	2.230086932
562.389	2.233718141
562.63	2.237331536
562.871	2.240580532
563.112	2.243275019
563.353	2.245690952
563.594	2.248380382
563.836	2.251522438
564.077	2.254335919
564.318	2.255056529
564.559	2.251542477
564.8	2.242112706
565.041	2.226234056
565.282	2.204821185
565.523	2.179615989
565.764	2.151837383
566.005	2.121526317
566.246	2.088065689
566.487	2.051136572
566.728	2.011530558
566.969	1.971282191
567.21	1.932694284
567.451	1.89706322
567.692	1.864364351
567.934	1.83381621
568.175	1.804536371
568.416	1.775908939
568.657	1.747665273
568.898	1.719797189
569.139	1.692420006
569.38	1.665637292
569.621	1.639421363
569.862	1.613559501
570.103	1.587748626
570.344	1.561875416
570.585	1.53634018
570.826	1.512019961
571.067	1.489646501
571.308	1.469155344
571.549	1.449610695
571.79	1.429522807
572.032	1.407235677
572.273	1.381417908
572.514	1.351678906
572.755	1.318889051
572.996	1.284688886
573.237	1.250566796
573.478	1.217423927
573.719	1.185790788
573.96	1.156184883
574.201	1.129176767
574.442	1.105124085
574.683	1.083876077
574.924	1.06475044
575.165	1.046773017
575.406	1.028959966
575.647	1.010479768
575.888	0.990694301
576.129	0.969167614
576.371	0.945687362
576.612	0.920256798
576.853	0.893029027
577.094	0.864247495
577.335	0.834268416
577.576	0.803647224
577.817	0.77315913
578.058	0.743633843
578.299	0.715694394
578.54	0.689633632
578.781	0.665511457
579.022	0.643344458
579.263	0.623206156
579.504	0.605149659
579.745	0.589041448
579.986	0.574479366
580.227	0.560868948
580.469	0.547607086
580.71	0.534265017
580.951	0.52064078
581.192	0.506635241
581.433	0.49208936
581.674	0.476771333
581.915	0.460563156
582.156	0.443714176
582.397	0.426877896
582.638	0.410768287
582.879	0.395766802
583.12	0.381908056
583.361	0.369150535
583.602	0.357578659
583.843	0.347364139
584.084	0.338578582
584.325	0.331081196
584.567	0.324584897
584.808	0.318797939
585.049	0.313504005
585.29	0.308541444
585.531	0.303736684
585.772	0.29888739
586.013	0.293831202
586.254	0.288523425
586.495	0.283037506
586.736	0.277496879
586.977	0.272001976
587.218	0.266594458
587.459	0.261260953
587.7	0.255957261
587.941	0.250636561
588.182	0.245277363
588.423	0.239905876
588.665	0.2345973
588.906	0.229446812
589.147	0.224525694
589.388	0.219854863
589.629	0.215417224
589.87	0.21119733
590.111	0.207209859
590.352	0.203488778
590.593	0.200053222
590.834	0.196890127
591.075	0.19396823
591.316	0.191258799
591.557	0.188729625
591.798	0.186310723
592.039	0.183874994
592.28	0.181280538
592.521	0.178458005
592.763	0.175468072
593.004	0.172483927
593.245	0.169715301
593.486	0.167302168
593.727	0.165224164
593.968	0.163312337
594.209	0.161390094
594.45	0.159418086
594.691	0.157496807
594.932	0.155742381
595.173	0.154174389
595.414	0.152722838
595.655	0.151329981
595.896	0.150030338
596.137	0.14892811
596.378	0.148086698
596.619	0.14743
596.861	0.146769048
597.102	0.145933638
597.343	0.144865007
597.584	0.143603576
597.825	0.142231024
598.066	0.140830194
598.307	0.1394813
598.548	0.138279692
598.789	0.137330061
599.03	0.136691832
599.271	0.136322085
599.512	0.13607785
599.753	0.135781382
599.994	0.135307036
600.235	0.134634905
600.476	0.133827748
600.717	0.132949876
600.959	0.132006199
601.2	0.130946438
601.441	0.129710058
601.682	0.128277853
601.923	0.126709575
602.164	0.125132244
602.405	0.123658174
602.646	0.122289152
602.887	0.120898529
603.128	0.119315899
603.369	0.117458311
603.61	0.115419808
603.851	0.113446988
604.092	0.11181277
604.333	0.110695701
604.574	0.110147314
604.815	0.110120452
605.057	0.110494656
605.298	0.111089651
605.539	0.111702785
605.78	0.112181566
606.021	0.112492425
606.262	0.112739429
606.503	0.113115508
606.744	0.113804789
606.985	0.11489497
607.226	0.116363832
607.467	0.118142215
607.708	0.120191505
607.949	0.122535214
608.19	0.125234626
608.431	0.128343654
608.672	0.131879451
608.913	0.135810521
609.154	0.140046146
609.396	0.14444013
609.637	0.148846536
609.878	0.153218287
610.119	0.157662697
610.36	0.162375011
610.601	0.167475086
610.842	0.172867691
611.083	0.178245183
611.324	0.183245734
611.565	0.187651679
611.806	0.191487631
612.047	0.194950143
612.288	0.19821121
612.529	0.201274267
612.77	0.204040024
613.011	0.206491589
613.252	0.208777225
613.494	0.211120744
613.735	0.213667705
613.976	0.216409999
614.217	0.219256748
614.458	0.222199144
614.699	0.225419831
614.94	0.229215171
615.181	0.23376574
615.422	0.23894648
615.663	0.244345908
615.904	0.249498335
616.145	0.254145513
616.386	0.25832578
616.627	0.262275989
616.868	0.266271494
617.109	0.270507954
617.35	0.275056379
617.592	0.27988742
617.833	0.284941014
618.074	0.290192531
618.315	0.295678034
618.556	0.301476892
618.797	0.307660995
619.038	0.31422711
619.279	0.3210553
619.52	0.32793525
619.761	0.334640163
620.002	0.340981032
620.243	0.346816381
620.484	0.352055112
620.725	0.356677523
620.966	0.360747903
621.207	0.364389639
621.448	0.367732429
621.69	0.370860791
621.931	0.373780439
622.172	0.3764062
622.413	0.378582106
622.654	0.380144432
622.895	0.381005833
623.136	0.381209893
623.377	0.380919973
623.618	0.38034404
623.859	0.379638754
624.1	0.378854876
624.341	0.377948156
624.582	0.376826628
624.823	0.375396187
625.064	0.373587125
625.305	0.371362472
625.546	0.368719118
625.788	0.365688091
626.029	0.362327854
626.27	0.358703495
626.511	0.35485562
626.752	0.350781372
626.993	0.346457318
627.234	0.341899418
627.475	0.337203119
627.716	0.332507268
627.957	0.327897717
628.198	0.323336462
628.439	0.318688017
628.68	0.313837417
628.921	0.308818694
629.162	0.303835253
629.403	0.299126361
629.644	0.294802584
629.886	0.290809339
630.127	0.287028289
630.368	0.283410381
630.609	0.280026756
630.85	0.276987754
631.091	0.274310388
631.332	0.271871941
631.573	0.269476046
631.814	0.266956592
632.055	0.264245333
632.296	0.261358217
632.537	0.258313642
632.778	0.255061249
633.019	0.25149188
633.26	0.247534444
633.501	0.243275916
633.742	0.238981257
633.984	0.23494297
634.225	0.231285642
634.466	0.227910295
634.707	0.224584086
634.948	0.22106193
635.189	0.2171744
635.43	0.212872712
635.671	0.208222601
635.912	0.203345793
636.153	0.198343343
636.394	0.193246877
636.635	0.188018432
636.876	0.182594213
637.117	0.176951881
637.358	0.171161701
637.599	0.165378292
637.84	0.159774929
638.081	0.15447406
638.323	0.149520979
638.564	0.144905838
638.805	0.140607236
639.046	0.136619227
639.287	0.132944985
639.528	0.129577385
639.769	0.126493931
640.01	0.123674868
640.251	0.121135398
640.492	0.118942568
640.733	0.117185891
640.974	0.115917057
641.215	0.115114188
641.456	0.114698143
641.697	0.114575069
641.938	0.114664441
642.179	0.114896689
642.421	0.115199177
642.662	0.115502264
642.903	0.11577259
643.144	0.116042841
643.385	0.116399915
643.626	0.116926739
643.867	0.11763732
644.108	0.118457898
644.349	0.119272107
644.59	0.119997487
644.831	0.120638745
645.072	0.121285186
645.313	0.122065277
645.554	0.123094177
645.795	0.124433054
646.036	0.126064077
646.277	0.127894264
646.519	0.129796069
646.76	0.131658908
647.001	0.133412288
647.242	0.135011162
647.483	0.136411259
647.724	0.137569801
647.965	0.13847791
648.206	0.13919126
648.447	0.139822941
648.688	0.140498375
648.929	0.14129682
649.17	0.142208667
649.411	0.143140531
649.652	0.143974284
649.893	0.144633573
650.134	0.145102937
650.375	0.145396956
650.617	0.145519539
650.858	0.145448189
651.099	0.145150201
651.34	0.144614969
651.581	0.143879412
651.822	0.143033575
652.063	0.142207989
652.304	0.141548161
652.545	0.141178467
652.786	0.141163314
653.027	0.141488605
653.268	0.142088166
653.509	0.142905253
653.75	0.143935813
653.991	0.14521432
654.232	0.1467655
654.473	0.148573683
654.715	0.150594737
654.956	0.152795912
655.197	0.155183819
655.438	0.157788143
655.679	0.160614615
655.92	0.163619398
656.161	0.166736789
656.402	0.169932684
656.643	0.173222785
656.884	0.176625982
657.125	0.180093541
657.366	0.183486519
657.607	0.186631088
657.848	0.189413379
658.089	0.191843697
658.33	0.194046251
658.571	0.196190911
658.813	0.198417894
659.054	0.200793943
659.295	0.203313718
659.536	0.205940345
659.777	0.208655297
660.018	0.211477853
660.259	0.214442019
660.5	0.217555772
660.741	0.220778691
660.982	0.224038818
661.223	0.227276128
661.464	0.230477194
661.705	0.233685509
661.946	0.237006319
662.187	0.240621925
662.428	0.244797989
662.669	0.249838731
662.911	0.255960289
663.152	0.2631039
663.393	0.270831334
663.634	0.278499255
663.875	0.285642486
664.116	0.292213635
664.357	0.298504312
664.598	0.304873603
664.839	0.31149476
665.08	0.318309832
665.321	0.32522275
665.562	0.332307014
665.803	0.339801938
666.044	0.347907817
666.285	0.356557785
666.526	0.365382227
666.767	0.373940074
667.009	0.382009429
667.25	0.389685249
667.491	0.397265033
667.732	0.405051793
667.973	0.413202153
668.214	0.42168865
668.455	0.430357503
668.696	0.439014765
668.937	0.447500731
669.178	0.455748162
669.419	0.463815282
669.66	0.47187296
669.901	0.480140871
670.142	0.488793724
670.383	0.497876329
670.624	0.507279679
670.865	0.516818811
671.106	0.526378292
671.348	0.536006402
671.589	0.545874988
671.83	0.556149694
672.071	0.566865593
672.312	0.577866628
672.553	0.588846443
672.794	0.599489114
673.035	0.609609419
673.276	0.619184457
673.517	0.628300568
673.758	0.637109106
673.999	0.645829429
674.24	0.654771394
674.481	0.664335606
674.722	0.674980683
674.963	0.687175165
675.204	0.701340709
675.446	0.717776123
675.687	0.736573051
675.928	0.757563969
676.169	0.78032976
676.41	0.8042691
676.651	0.828737638
676.892	0.853242256
677.133	0.877585508
677.374	0.901821805
677.615	0.926033259
677.856	0.950140105
678.097	0.973973881
678.338	0.997583785
678.579	1.021488553
678.82	1.046623776
679.061	1.073972513
679.302	1.104088097
679.544	1.136853449
679.785	1.171685849
680.026	1.207913066
680.267	1.24481374
680.508	1.281286475
680.749	1.315742384
680.99	1.34672442
681.231	1.373800028
681.472	1.397793479
681.713	1.420145196
681.954	1.441977359
682.195	1.463606836
682.436	1.484827077
682.677	1.505611836
682.918	1.526561528
683.159	1.548712073
683.4	1.572834956
683.642	1.598755
683.883	1.625363913
684.124	1.651488764
684.365	1.676810007
684.606	1.701977045
684.847	1.727979765
685.088	1.755429415
685.329	1.784316069
685.57	1.81433207
685.811	1.845371458
686.052	1.877749061
686.293	1.912048044
686.534	1.948828979
686.775	1.988462357
687.016	2.031143853
687.257	2.076894833
687.498	2.125335897
687.74	2.175346878
687.981	2.225057134
688.222	2.272453713
688.463	2.316228349
688.704	2.356149771
688.945	2.392740185
689.186	2.426641202
689.427	2.458186482
689.668	2.487445175
689.909	2.514601124
690.15	2.540293335
690.391	2.565638931
690.632	2.591891789
690.873	2.619876794
691.114	2.649550198
691.355	2.680103596
691.596	2.710605319
691.838	2.740585703
692.079	2.770057188
692.32	2.799086775
692.561	2.827358774
692.802	2.85404437
693.043	2.878035916
693.284	2.898354302
693.525	2.914452509
693.766	2.926295542
694.007	2.934285128
694.248	2.93913412
694.489	2.941723859
694.73	2.942920674
694.971	2.943377176
695.212	2.943444754
695.453	2.943290577
695.694	2.943105052
695.936	2.943135368
696.177	2.943411118
696.418	2.94338671
696.659	2.941910682
696.9	2.937624277
697.141	2.929490281
697.382	2.917148203
697.623	2.9009382
697.864	2.881575303
698.105	2.859782395
698.346	2.836310338
698.587	2.812296691
698.828	2.78936816
699.069	2.769058889
699.31	2.752035723
699.551	2.737943843
699.792	2.725889174
700.034	2.715046146
700.275	2.704981089
700.516	2.695492036
700.757	2.686146662
700.998	2.676021659
701.239	2.663927064
701.48	2.64900398
701.721	2.631325885
701.962	2.611929197
702.203	2.592049026
702.444	2.572250271
702.685	2.552220451
702.926	2.531199671
703.167	2.508593103
703.408	2.484296609
703.649	2.458497079
703.89	2.431198331
704.131	2.401961945
704.373	2.370067754
704.614	2.334899291
704.855	2.296192349
705.096	2.253976966
705.337	2.208432745
705.578	2.15999072
705.819	2.109662294
706.06	2.05914128
706.301	2.010306162
706.542	1.964430026
706.783	1.921797158
707.024	1.881972192
707.265	1.844375722
707.506	1.808679175
707.747	1.77475747
707.988	1.742326514
708.229	1.710653867
708.471	1.678632998
708.712	1.645203399
708.953	1.609869733
709.194	1.57298714
709.435	1.535531383
709.676	1.498425936
709.917	1.461986612
710.158	1.425947604
710.399	1.389918362
710.64	1.353823821
710.881	1.31803972
711.122	1.283206188
711.363	1.249924553
711.604	1.218575088
711.845	1.189298719
712.086	1.16202903
712.327	1.136508544
712.569	1.112327336
712.81	1.089024022
713.051	1.06620454
713.292	1.043587759
713.533	1.020960042
713.774	0.998133611
714.015	0.975013463
714.256	0.951756571
714.497	0.928854263
714.738	0.906968823
714.979	0.886604675
715.22	0.867901247
715.461	0.850686484
715.702	0.834669674
715.943	0.819595549
716.184	0.805276386
716.425	0.791530594
716.667	0.778117327
716.908	0.764732676
717.149	0.751065366
717.39	0.736871853
717.631	0.722032635
717.872	0.706567708
718.113	0.690608529
718.354	0.674347478
718.595	0.658002348
718.836	0.641820514
719.077	0.626102151
719.318	0.611182894
719.559	0.59733988
719.8	0.584668437
720.041	0.573030868
720.282	0.562137426
720.523	0.551720156
720.765	0.541678764
721.006	0.532078808
721.247	0.523004462
721.488	0.514421239
721.729	0.506196841
721.97	0.498258269
722.211	0.490727041
722.452	0.483889246
722.693	0.478012159
722.934	0.47317805
723.175	0.469276829
723.416	0.466125755
723.657	0.463584537
723.898	0.461580665
724.139	0.460069379
724.38	0.459011833
724.621	0.458410906
724.863	0.458355265
725.104	0.45899024
725.345	0.460405023
725.586	0.462537806
725.827	0.465210098
726.068	0.468272193
726.309	0.471720591
726.55	0.475668549
726.791	0.480193987
727.032	0.485218405
727.273	0.490538584
727.514	0.495968583
727.755	0.501450202
727.996	0.507043786
728.237	0.512831519
728.478	0.518847869
728.719	0.525118395
728.961	0.531754119
729.202	0.538972468
729.443	0.546988156
729.684	0.555845041
729.925	0.565331763
730.166	0.57508296
730.407	0.584811914
730.648	0.594485807
730.889	0.604307495
731.13	0.61454471
731.371	0.625359813
731.612	0.636767737
731.853	0.64873217
732.094	0.661297288
732.335	0.674637956
732.576	0.688993645
732.817	0.7045423
733.058	0.721308865
733.3	0.739177847
733.541	0.757997157
733.782	0.777680146
734.023	0.79822185
734.264	0.819635929
734.505	0.841889073
734.746	0.864896761
734.987	0.888571149
735.228	0.912854985
735.469	0.937698775
735.71	0.963016648
735.951	0.988693609
736.192	1.014659498
736.433	1.040951472
736.674	1.067672654
736.915	1.094851536
737.156	1.122325257
737.398	1.149785543
737.639	1.176986213
737.88	1.20394538
738.121	1.230986382
738.362	1.258619722
738.603	1.287382564
738.844	1.317741662
739.085	1.350065905
739.326	1.384583492
739.567	1.421273497
739.808	1.459797815
740.049	1.499649555
740.29	1.540486547
740.531	1.582352213
740.772	1.625546903
741.013	1.670227734
741.254	1.716080216
741.496	1.762425381
741.737	1.808717096
741.978	1.854883959
742.219	1.901120462
742.46	1.947351886
742.701	1.992970856
742.942	2.037246259
743.183	2.080077073
743.424	2.122337711
743.665	2.165510997
743.906	2.210834553
744.147	2.25841717
744.388	2.307051
744.629	2.35515488
744.87	2.402022771
745.111	2.448175232
745.352	2.494765009
745.594	2.542722578
745.835	2.592210182
746.076	2.642691363
746.317	2.693502697
746.558	2.744337614
746.799	2.795182554
747.04	2.845884142
747.281	2.895882062
747.522	2.944462679
747.763	2.99137123
748.004	3.037200787
748.245	3.083141565
748.486	3.130224495
748.727	3.178568967
748.968	3.227208888
749.209	3.274751272
749.45	3.320348981
749.692	3.364079446
749.933	3.406490763
750.174	3.447857325
750.415	3.487785694
750.656	3.52545371
750.897	3.560229547
751.138	3.592083771
751.379	3.621469269
751.62	3.648882584
751.861	3.674551196
752.102	3.698491727
752.343	3.720798543
752.584	3.741832833
752.825	3.762155274
753.066	3.782328592
753.307	3.802808389
753.548	3.823993053
753.79	3.846289822
754.031	3.87001219
754.272	3.895127837
754.513	3.921126907
754.754	3.947263909
754.995	3.97306257
755.236	3.998637501
755.477	4.024499706
755.718	4.050959279
755.959	4.077577139
756.2	4.103079222
756.441	4.125782366
756.682	4.144190216
756.923	4.157362725
757.164	4.164973199
757.405	4.167242409
757.646	4.164890852
757.888	4.159018284
758.129	4.150746341
758.37	4.140718307
758.611	4.128848233
758.852	4.114605748
759.093	4.097675472
759.334	4.078458976
759.575	4.057934925
759.816	4.03697865
760.057	4.015838511
760.298	3.994283249
760.539	3.972217342
760.78	3.950086381
761.021	3.928554775
761.262	3.907732606
761.503	3.886755113
761.744	3.864110237
761.986	3.838539844
762.227	3.810022671
762.468	3.780019114
762.709	3.750472337
762.95	3.722386087
763.191	3.695246913
763.432	3.667505733
763.673	3.637600779
763.914	3.604859893
764.155	3.56966025
764.396	3.532806257
764.637	3.494824688
764.878	3.455824858
765.119	3.415886311
765.36	3.375445768
765.601	3.335201314
765.842	3.295573487
766.083	3.256265121
766.325	3.216366539
766.566	3.174974818
766.807	3.131924782
767.048	3.088044121
767.289	3.044573821
767.53	3.002212412
767.771	2.960716508
768.012	2.919348749
768.253	2.87765025
768.494	2.835874307
768.735	2.794778034
768.976	2.755027757
769.217	2.716799769
769.458	2.679871505
769.699	2.643976032
769.94	2.609018885
770.181	2.574981761
770.423	2.541682999
770.664	2.508687646
770.905	2.475446529
771.146	2.441485887
771.387	2.406451255
771.628	2.369999804
771.869	2.331721627
772.11	2.291260741
772.351	2.248585993
772.592	2.204139716
772.833	2.158633895
773.074	2.11260355
773.315	2.066108312
773.556	2.018852545
773.797	1.970638449
774.038	1.921820641
774.279	1.873419399
774.521	1.826790722
774.762	1.783104015
775.003	1.742987134
775.244	1.70646853
775.485	1.673111245
775.726	1.642207008
775.967	1.61297162
776.208	1.584726929
776.449	1.557046644
776.69	1.529807917
776.931	1.503094953
777.172	1.476995999
777.413	1.451438562
777.654	1.426179292
777.895	1.400933815
778.136	1.375537388
778.377	1.350019418
778.619	1.324538188
778.86	1.299232031
779.101	1.274115294
779.342	1.249102396
779.583	1.224126579
779.824	1.199233501
780.065	1.174541093
780.306	1.150083668
780.547	1.125688664
780.788	1.101017831
781.029	1.075779659
781.27	1.049996235
781.511	1.024111728
781.752	0.998786087
781.993	0.974523245
782.234	0.951475474
782.475	0.929539567
782.717	0.908572488
782.958	0.888518139
783.199	0.869366141
783.44	0.851025651
783.681	0.833267691
783.922	0.815801258
784.163	0.798414216
784.404	0.781057724
784.645	0.763804567
784.886	0.746729353
785.127	0.729836066
785.368	0.713103317
785.609	0.696591143
785.85	0.680488243
786.091	0.665034034
786.332	0.650375469
786.573	0.636481876
786.815	0.623175306
787.056	0.610230777
787.297	0.597464006
787.538	0.584760395
787.779	0.572059048
788.02	0.559336063
788.261	0.546609368
788.502	0.533943809
788.743	0.521424871
788.984	0.509108588
789.225	0.496994865
789.466	0.485058512
789.707	0.473318141
789.948	0.461881184
790.189	0.450915152
790.43	0.440558776
790.671	0.43084324
790.913	0.421684612
791.154	0.412949587
791.395	0.404544315
791.636	0.396460695
791.877	0.388744581
792.118	0.381413834
792.359	0.374396314
792.6	0.36753477
792.841	0.360649225
793.082	0.353612098
793.323	0.346390541
793.564	0.339035232
793.805	0.331632186
794.046	0.32425876
794.287	0.316974685
794.528	0.309842624
794.769	0.302945989
795.01	0.296379839
795.252	0.290222888
795.493	0.284517281
795.734	0.279269275
795.975	0.274460169
796.216	0.270049875
796.457	0.265969383
796.698	0.262117052
796.939	0.258376447
797.18	0.254655333
797.421	0.250922545
797.662	0.247212199
797.903	0.243585728
798.144	0.240079683
798.385	0.236681178
798.626	0.233346147
798.867	0.230040626
799.108	0.226772406
799.35	0.223591076
799.591	0.220559259
799.832	0.217718545
800.073	0.215071262
800.314	0.212580774
800.555	0.210182055
800.796	0.207797318
801.037	0.20535628
801.278	0.202817989
801.519	0.200185299
801.76	0.197503088
802.001	0.194839886
802.242	0.192263662
802.483	0.189826211
802.724	0.187562341
802.965	0.185497157
803.206	0.183649377
803.448	0.182025058
803.689	0.180607565
803.93	0.179354711
804.171	0.178208266
804.412	0.177110415
804.653	0.176015768
804.894	0.174891148
805.135	0.173706477
805.376	0.172429338
805.617	0.171033184
805.858	0.169515794
806.099	0.167913658
806.34	0.166299971
806.581	0.164764636
806.822	0.163385275
807.063	0.162203846
807.304	0.161220928
807.546	0.160407171
807.787	0.159718348
808.028	0.159101527
808.269	0.158493516
808.51	0.157823713
808.751	0.157030818
808.992	0.156088086
809.233	0.155017669
809.474	0.153878261
809.715	0.152732783
809.956	0.151621475
810.197	0.150559534
810.438	0.149555282
810.679	0.148627917
810.92	0.1478065
811.161	0.147111434
811.402	0.146537558
811.644	0.146055663
811.885	0.145631248
812.126	0.145244454
812.367	0.144894072
812.608	0.144581645
812.849	0.144289189
813.09	0.14396971
813.331	0.143558433
813.572	0.142996935
813.813	0.142255193
814.054	0.141340674
814.295	0.140293711
814.536	0.139175971
814.777	0.138058802
815.018	0.137013646
815.259	0.136103384
815.5	0.13537419
815.742	0.134849172
815.983	0.134525272
816.224	0.134374381
816.465	0.134349785
816.706	0.134398266
816.947	0.134474846
817.188	0.134553484
817.429	0.134627542
817.67	0.13469998
817.911	0.134770118
818.152	0.134826325
818.393	0.134851816
818.634	0.134842765
818.875	0.134825845
819.116	0.134858435
819.357	0.13500747
819.598	0.135318408
819.84	0.135789384
820.081	0.136362944
820.322	0.136943615
820.563	0.137436325
820.804	0.137783817
821.045	0.137981288
821.286	0.138064562
821.527	0.138083948
821.768	0.138079558
822.009	0.138070511
822.25	0.138062864
822.491	0.13806931
822.732	0.138125448
822.973	0.138290915
823.214	0.138634179
823.455	0.139207978
823.696	0.140026754
823.938	0.141057544
824.179	0.142228805
824.42	0.14345159
824.661	0.144644232
824.902	0.145754654
825.143	0.146774589
825.384	0.147737995
825.625	0.14870228
825.866	0.149723682
826.107	0.150842069
826.348	0.152080334
826.589	0.153450655
826.83	0.154956666
827.071	0.156589593
827.312	0.158327076
827.553	0.160141986
827.794	0.162016526
828.035	0.163949364
828.277	0.165948753
828.518	0.168016934
828.759	0.170139515
829	0.172289676
829.241	0.174442492
829.482	0.176583724
829.723	0.178703088
829.964	0.180779473
830.205	0.182777035
830.446	0.184662834
830.687	0.186434879
830.928	0.188137511
831.169	0.189850864
831.41	0.19165993
[truncated: 15,219 more rows]
