# Supplementary material for: Sorting polymerization in a bichannel metal-organic framework
Source: Nat Commun. 2025 Aug 5;16:6984. doi: 10.1038/s41467-025-62322-8 (PMC12325995; doi:10.1038/s41467-025-62322-8)
Supplement: Supplementary file 3 — Source data [file 41467_2025_62322_MOESM3_ESM.zip › SOURCE_DATA/SF19/bulkPNVF_DRIFTS_150C.csv]

X	Y
349.776	0.989272624
350.017	-81.53805121
350.258	-51.43116123
350.499	-35.66128042
350.74	-27.51772782
350.981	-23.45952634
351.222	-19.49708027
351.463	-17.50925948
351.704	-16.08999234
351.945	-14.5872704
352.186	-13.19361969
352.427	-4.503872743
352.668	-4.050137781
352.909	-3.69041378
353.151	-2.238135533
353.392	-2.373246049
353.633	1.06543124
353.874	1.141796529
354.115	1.09203062
354.356	1.044325293
354.597	1.114552809
354.838	3.323111514
355.079	2.968554967
355.32	2.670556095
355.561	2.388103057
355.802	2.127152959
356.043	1.889328483
356.284	1.663082339
356.525	1.436639942
356.766	1.167702551
357.007	0.717251675
357.249	-0.392222145
357.49	-2.00238754
357.731	-3.782894915
357.972	-8.394124741
358.213	-9.263107807
358.454	-9.780314446
358.695	-9.914647565
358.936	-10.00890734
359.177	-10.11714574
359.418	-6.864893556
359.659	-6.655888985
359.9	-7.185371966
360.141	-7.107020281
360.382	-7.060179019
360.623	-7.005867755
360.864	-6.96557795
361.105	-6.85226034
361.346	-6.71688089
361.588	-6.786983782
361.829	-6.678004172
362.07	-6.576271216
362.311	-6.481118604
362.552	-6.392032736
362.793	-6.298459059
363.034	-6.236010329
363.275	-6.236110979
363.516	-6.234500356
363.757	-6.233564182
363.998	-6.176136912
364.239	-8.546381417
364.48	-8.57482196
364.721	-8.577252405
364.962	-8.580262052
365.203	-8.598288363
365.444	-9.11425982
365.686	-9.05729718
365.927	-8.997372178
366.168	-8.936908015
366.409	-8.881468368
366.65	-10.38315411
366.891	-10.40982341
367.132	-10.44194678
367.373	-10.44446258
367.614	-10.44124314
367.855	-10.43903521
368.096	-10.44097141
368.337	-10.45448331
368.578	-10.50548606
368.819	-11.91412047
369.06	-11.80129043
369.301	-11.73304487
369.542	-11.67597116
369.784	-11.61977693
370.025	-11.55986349
370.266	-11.495831
370.507	-11.43011946
370.748	-11.36445443
370.989	-11.29761832
371.23	-11.22200062
371.471	-11.09647925
371.712	-11.37143513
371.953	-11.41290738
372.194	-11.43001809
372.435	-11.43422619
372.676	-11.42207338
372.917	-11.38450485
373.158	-11.30677568
373.399	-11.16017692
373.64	-10.88120624
373.882	-10.35878009
374.123	-9.660939075
374.364	-9.076527434
374.605	-8.507843114
374.846	-7.557176366
375.087	-5.041510841
375.328	-3.329860256
375.569	-2.73962123
375.81	-2.410865649
376.051	-2.133734026
376.292	-1.900392832
376.533	-2.782901082
376.774	-2.31974067
377.015	-1.788331942
377.256	0.012882466
377.497	0.172466869
377.738	0.266098755
377.98	0.676324825
378.221	0.943226168
378.462	0.696473353
378.703	0.505917009
378.944	0.310912769
379.185	0.920844775
379.426	0.874426231
379.667	0.766700351
379.908	0.664931794
380.149	0.56967153
380.39	0.482985711
380.631	0.403120051
380.872	0.317880331
381.113	-0.063847498
381.354	-0.045274126
381.595	-0.044878488
381.836	-0.045949994
382.078	-0.045075343
382.319	-0.040985398
382.56	-0.032920491
382.801	-0.021214193
383.042	-0.009033274
383.283	-0.000710935
383.524	0.003254077
383.765	0.008770039
384.006	0.094240366
384.247	0.01936084
384.488	-0.038007002
384.729	-0.093111259
384.97	-0.152456923
385.211	-0.238170453
385.452	-0.514667404
385.693	-1.174567577
385.934	-1.316850295
386.176	-1.391828521
386.417	-1.450328809
386.658	-1.504518181
386.899	-1.558043029
387.14	-1.611437687
387.381	-1.664994543
387.622	-1.719879198
387.863	-1.777412392
388.104	-1.83807882
388.345	-1.900799145
388.586	-1.963686755
388.827	-2.026588154
389.068	-2.092167473
389.309	-2.168382199
389.55	-2.295594188
389.791	-2.022237744
390.032	-1.981097911
390.273	-1.961602311
390.515	-1.949407982
390.756	-1.942078634
390.997	-1.938403675
391.238	-1.936607433
391.479	-1.935318935
391.72	-1.933718583
391.961	-1.93062852
392.202	-1.924160663
392.443	-1.91396231
392.684	-1.903540846
392.925	-1.899569434
393.166	-1.925815506
393.407	-2.20698692
393.648	-1.726089346
393.889	-1.4027127
394.13	-1.102360931
394.371	-0.802064034
394.613	0.435540329
394.854	0.166604079
395.095	-0.237259758
395.336	-1.934865287
395.577	-1.996294222
395.818	-1.973048987
396.059	-1.966529317
396.3	-2.370225002
396.541	-2.194999659
396.782	-2.065602771
397.023	-1.928873161
397.264	-2.594470627
397.505	-2.600380483
397.746	-2.54310234
397.987	-2.483670888
398.228	-2.513617916
398.469	-2.535271196
398.711	-2.625457751
398.952	-2.44481521
399.193	-2.050512457
399.434	-2.067369947
399.675	-2.0682354
399.916	-2.067533629
400.157	-2.068304672
400.398	-2.072184192
400.639	-2.080228896
400.88	-2.091992941
401.121	-2.104154998
401.362	-2.112237316
401.603	-2.114227903
401.844	-2.109480109
402.085	-2.146606106
402.326	-3.463562426
402.567	-3.525191289
402.809	-3.556862355
403.05	-3.573943433
403.291	-3.556133806
403.532	-3.339628725
403.773	-2.736447583
404.014	-2.650391802
404.255	-2.631377038
404.496	-2.628442121
404.737	-2.629596107
404.978	-2.631604255
405.219	-2.634290868
405.46	-2.637323292
405.701	-2.639337779
405.942	-2.639576682
406.183	-2.638799316
406.424	-2.638146646
406.665	-2.638338783
406.907	-2.639964846
407.148	-2.642829043
407.389	-2.644884374
407.63	-2.643712739
407.871	-2.639239097
408.112	-2.633584551
408.353	-2.628967281
408.594	-2.627221392
408.835	-2.631179362
409.076	-2.645667137
409.317	-2.676478162
409.558	-2.72488718
409.799	-2.788833233
410.04	-2.901709899
410.281	-2.433211729
410.522	-2.349018085
410.763	-2.289349498
411.005	-2.23074196
411.246	-2.143460686
411.487	-1.776111448
411.728	-2.290892546
411.969	-2.608462729
412.21	-2.88348379
412.451	-3.10348548
412.692	-3.284464002
412.933	-3.441283569
413.174	-3.576047818
413.415	-3.695310608
413.656	-3.805559384
413.897	-3.910263356
414.138	-4.009352356
414.379	-4.099646127
414.62	-4.179490396
414.861	-4.251691217
415.103	-4.321027268
415.344	-4.392632153
415.585	-4.472079939
415.826	-4.560790914
416.067	-4.655379442
416.308	-4.649848756
416.549	-4.641033309
416.79	-4.55412253
417.031	-4.72107954
417.272	-4.797745708
417.513	-4.858988558
417.754	-4.915197702
417.995	-4.969612764
418.236	-5.023364152
418.477	-5.076914168
418.718	-5.130505927
418.959	-5.184110777
419.201	-5.237595723
419.442	-5.291634209
419.683	-5.349267051
419.924	-5.418935334
420.165	-5.532039258
420.406	-4.211138679
420.647	-4.168537472
420.888	-4.162137197
421.129	-4.170301752
421.37	-4.194939944
421.611	-4.246273603
421.852	-4.359403083
422.093	-5.117657293
422.334	-4.846184222
422.575	-4.700114184
422.816	-4.590031077
423.057	-4.498499671
423.298	-4.418086898
423.54	-4.344071676
423.781	-4.273100118
424.022	-4.202152139
424.263	-4.128689745
424.504	-4.052875596
424.745	-3.977454784
424.986	-3.903349236
425.227	-3.828981981
425.468	-3.752885153
425.709	-3.672991939
425.95	-3.584161213
426.191	-3.481344925
426.432	-3.368200746
426.673	-3.25274923
426.914	-3.132793896
427.155	-2.994952649
427.396	-2.818274702
427.638	-2.576138486
427.879	-2.212657855
428.12	-1.268162412
428.361	-2.205601781
428.602	-2.419118383
428.843	-2.54479323
429.084	-2.647803298
429.325	-2.751485759
429.566	-2.894409643
429.807	-2.946621947
430.048	-3.079926054
430.289	-3.235342948
430.53	-3.344005995
430.771	-3.394449923
431.012	-3.416296614
431.253	-3.440745324
431.494	-3.485694903
431.736	-3.575891208
431.977	-3.806472619
432.218	1.407291799
432.459	1.685066228
432.7	1.84174361
432.941	1.958949097
433.182	2.060830659
433.423	2.158623253
433.664	2.258264792
433.905	2.36153041
434.146	2.459998731
434.387	2.543018318
434.628	2.612308802
434.869	2.673651976
435.11	2.731072754
435.351	2.786716272
435.592	2.841590038
435.834	2.895974599
436.075	2.949805514
436.316	3.003259768
436.557	3.057038638
436.798	3.111889976
437.039	3.167859615
437.28	3.224307272
437.521	3.280836824
437.762	3.338254551
438.003	3.398724222
438.244	3.464979138
438.485	3.538680908
438.726	3.618809958
438.967	3.702654443
439.208	3.78915686
439.449	3.881610732
439.69	3.991504885
439.932	4.159761521
440.173	4.973477197
440.414	4.758075219
440.655	4.667453809
440.896	4.612166848
441.137	4.576959033
441.378	4.55604487
441.619	4.543515624
441.86	4.533338864
442.101	4.521068262
442.342	4.504567755
442.583	4.4851102
442.824	4.466581474
443.065	4.451020599
443.306	4.437043245
443.547	4.421311932
443.788	4.399267489
444.03	4.365508424
444.271	4.316963118
444.512	4.259371216
444.753	4.20251288
444.994	4.147173993
445.235	4.084864573
445.476	3.99974428
445.717	3.865572939
445.958	3.62439273
446.199	2.85047772
446.44	3.376722964
446.681	3.562515327
446.922	3.683715978
447.163	3.785737085
447.404	3.886796109
447.645	4.001201383
447.886	4.147229165
448.128	4.342474901
448.369	4.561337944
448.61	4.74535168
448.851	4.890253075
449.092	5.016483623
449.333	5.141850331
449.574	5.28288066
449.815	5.466296695
450.056	5.789006195
450.297	0.667398808
450.538	0.480760445
450.779	0.413247984
451.02	0.384317312
451.261	0.371711954
451.502	0.366862563
451.743	0.368954662
451.984	0.381891656
452.225	0.410114599
452.467	0.45187061
452.708	0.491301112
452.949	0.516603576
453.19	0.530681155
453.431	0.539066351
453.672	0.545592298
453.913	0.553189672
454.154	0.56466456
454.395	0.581825014
454.636	0.604071812
454.877	0.629919783
455.118	0.660400657
455.359	0.699595413
455.6	0.750188493
455.841	0.804937162
456.082	0.85091262
456.323	0.884165365
456.565	0.907743954
456.806	0.925707151
457.047	0.941602666
457.288	0.958275331
457.529	0.977669914
457.77	1.000787844
458.011	1.027349793
458.252	1.054920111
458.493	1.079862916
458.734	1.100659726
458.975	1.117724685
459.216	1.131242037
459.457	1.142241493
459.698	1.153788938
459.939	1.169044961
460.18	1.188957949
460.421	1.213096365
460.663	1.241639216
460.904	1.275327495
461.145	1.312785497
461.386	1.348765225
461.627	1.378753538
461.868	1.402766743
462.109	1.422832945
462.35	1.440284364
462.591	1.455049533
462.832	1.466075741
463.073	1.472411183
463.314	1.474289265
463.555	1.47348695
463.796	1.472106103
464.037	1.471046568
464.278	1.470261555
464.519	1.469771459
464.761	1.470130466
465.002	1.47198656
465.243	1.475274549
465.484	1.479143462
465.725	1.482688266
465.966	1.485585125
466.207	1.487767047
466.448	1.488572351
466.689	1.486951456
466.93	1.48225327
467.171	1.474132844
467.412	1.462473702
467.653	1.44821854
467.894	1.433835929
468.135	1.421217526
468.376	1.409919978
468.617	1.398206454
468.859	1.384415121
469.1	1.367775645
469.341	1.34878893
469.582	1.328449816
469.823	1.306584211
470.064	1.280701533
470.305	1.246507315
470.546	1.204344814
470.787	1.168506366
471.028	1.149926362
471.269	1.14562911
471.51	1.150186696
471.751	1.158990289
471.992	1.167177519
472.233	1.170037232
472.474	1.164865566
472.715	1.152034688
472.957	1.133069683
473.198	1.107365946
473.439	1.071578344
473.68	1.023722273
473.921	0.971572201
474.162	0.928450941
474.403	0.898534712
474.644	0.878797924
474.885	0.865161416
475.126	0.854199923
475.367	0.843085142
475.608	0.829385692
475.849	0.811305077
476.09	0.788594505
476.331	0.763674708
476.572	0.740911009
476.813	0.723256201
477.055	0.710358065
477.296	0.699785643
477.537	0.688752421
477.778	0.675056268
478.019	0.657648391
478.26	0.636724739
478.501	0.61256229
478.742	0.584356561
478.983	0.551013621
479.224	0.514108022
479.465	0.479567256
479.706	0.452733685
479.947	0.433989528
480.188	0.420948609
480.429	0.411737976
480.67	0.406526124
480.911	0.407186826
481.153	0.415833639
481.394	0.433459503
481.635	0.459533408
481.876	0.492750354
482.117	0.53174497
482.358	0.574343724
482.599	0.6168346
482.84	0.655905823
483.081	0.691102247
483.322	0.724664962
483.563	0.760007134
483.804	0.799687352
484.045	0.84310394
484.286	0.886826107
484.527	0.928883042
484.768	0.971426545
485.009	1.019874741
485.25	1.081541666
485.492	1.162885671
485.733	1.262636926
485.974	1.370536754
486.215	1.481741304
486.456	1.604268522
486.697	1.752108492
486.938	1.92842266
487.179	2.105608894
487.42	2.250835148
487.661	2.360229232
487.902	2.44399613
488.143	2.510909383
488.384	2.565659643
488.625	2.610264142
488.866	2.645803021
489.107	2.67331014
489.348	2.693865174
489.59	2.708785768
489.831	2.720384259
490.072	2.732310061
490.313	2.748349414
490.554	2.771073257
490.795	2.801878173
491.036	2.841540285
491.277	2.890458867
491.518	2.948645791
491.759	3.015418493
492	3.088845796
492.241	3.165713341
492.482	3.242702426
492.723	3.31792176
492.964	3.391287455
493.205	3.46377178
493.446	3.53674213
493.688	3.611966553
493.929	3.691698844
494.17	3.778239007
494.411	3.872971442
494.652	3.975457945
494.893	4.084114421
495.134	4.198756159
495.375	4.321743988
495.616	4.455054951
495.857	4.594798926
496.098	4.729782553
496.339	4.849599744
496.58	4.951894539
496.821	5.03976394
497.062	5.116471214
497.303	5.183444923
497.544	5.241348352
497.786	5.29180015
498.027	5.337869309
498.268	5.382914868
498.509	5.427955535
498.75	5.469601243
498.991	5.502048854
499.232	5.521536757
499.473	5.527893627
499.714	5.523329752
499.955	5.510625808
500.196	5.492058478
500.437	5.470193953
500.678	5.448931881
500.919	5.431792299
501.16	5.41931361
501.401	5.408982591
501.642	5.396940056
501.884	5.380393683
502.125	5.359973635
502.366	5.339137717
502.607	5.319541417
502.848	5.298429212
503.089	5.270162076
503.33	5.22813624
503.571	5.167475822
503.812	5.091500265
504.053	5.01211308
504.294	4.933784234
504.535	4.845308447
504.776	4.729008493
505.017	4.58022568
505.258	4.427008207
505.499	4.303068604
505.74	4.212721292
505.982	4.145789764
506.223	4.093609139
506.464	4.052003667
506.705	4.019739711
506.946	3.996402432
507.187	3.981224424
507.428	3.973050303
507.669	3.970629087
507.91	3.972505315
508.151	3.976507438
508.392	3.97955489
508.633	3.97828685
508.874	3.969909695
509.115	3.952519316
509.356	3.924900585
509.597	3.886289687
509.838	3.836676093
510.08	3.777542224
510.321	3.711995596
510.562	3.643602261
510.803	3.574909441
511.044	3.507110992
511.285	3.44076224
511.526	3.376367015
511.767	3.314148506
512.008	3.253382862
512.249	3.192136232
512.49	3.128070021
512.731	3.059931371
512.972	2.987542509
513.213	2.909511637
513.454	2.822201916
513.695	2.722932687
513.936	2.615670662
514.177	2.512324064
514.419	2.424239635
514.66	2.354487867
514.901	2.300189998
515.142	2.257972785
515.383	2.226437882
515.624	2.205198016
515.865	2.192689438
516.106	2.185276188
516.347	2.178774558
516.588	2.171865095
516.829	2.168352006
517.07	2.174471475
517.311	2.193049401
517.552	2.220760979
517.793	2.250760984
518.034	2.278240677
518.275	2.302861145
518.517	2.326916202
518.758	2.352553901
518.999	2.379753005
519.24	2.406146554
519.481	2.429347624
519.722	2.449221035
519.963	2.467437886
520.204	2.485836781
520.445	2.505704684
520.686	2.527976695
520.927	2.553299976
521.168	2.581313822
521.409	2.60994554
521.65	2.635813799
521.891	2.655589737
522.132	2.667570657
522.373	2.673139688
522.615	2.676813771
522.856	2.6831548
523.097	2.693851165
523.338	2.708463804
523.579	2.726586204
523.82	2.748855749
524.061	2.77642362
524.302	2.809500025
524.543	2.846195085
524.784	2.882882122
525.025	2.915721447
525.266	2.941736768
525.507	2.959057902
525.748	2.967025163
525.989	2.966384402
526.23	2.959349625
526.471	2.949174733
526.713	2.939074797
526.954	2.931098593
527.195	2.925637674
527.436	2.921839255
527.677	2.918729866
527.918	2.916024352
528.159	2.913967121
528.4	2.91278314
528.641	2.912350229
528.882	2.912154616
529.123	2.911401299
529.364	2.909151585
529.605	2.904387891
529.846	2.896037639
530.087	2.883159273
530.328	2.865370165
530.569	2.843121225
530.811	2.817452903
531.052	2.789641005
531.293	2.761150233
531.534	2.73348803
531.775	2.707608156
532.016	2.68345297
532.257	2.660176818
532.498	2.636767026
532.739	2.612616325
532.98	2.587714846
533.221	2.562248007
533.462	2.535961333
533.703	2.508024964
533.944	2.477636561
534.185	2.444807662
534.426	2.410244813
534.667	2.374177792
534.909	2.335609378
535.15	2.292890779
535.391	2.245444738
535.632	2.19572237
535.873	2.148403849
536.114	2.106225527
536.355	2.06798863
536.596	2.030355335
536.837	1.990423766
537.078	1.947678365
537.319	1.904370352
537.56	1.863429524
537.801	1.825934324
538.042	1.790808318
538.283	1.756122473
538.524	1.720320396
538.765	1.682710204
539.007	1.643407575
539.248	1.603222277
539.489	1.563643705
539.73	1.526498516
539.971	1.493096751
540.212	1.463582167
540.453	1.437091503
540.694	1.412471459
540.935	1.388983406
541.176	1.36646565
541.417	1.344742107
541.658	1.322799046
541.899	1.298593551
542.14	1.269879889
542.381	1.235677356
542.622	1.19731795
542.863	1.157969932
543.105	1.121056192
543.346	1.089192377
543.587	1.064007344
543.828	1.046123562
544.069	1.035083654
544.31	1.02933445
544.551	1.026324721
544.792	1.023138322
545.033	1.017862098
545.274	1.010730144
545.515	1.003956368
545.756	1.000342069
545.997	1.001857554
546.238	1.009100979
546.479	1.021388534
546.72	1.037088103
546.961	1.054190828
547.202	1.070972537
547.444	1.086364216
547.685	1.09990812
547.926	1.111519491
548.167	1.121284267
548.408	1.129385769
548.649	1.136159688
548.89	1.142188355
549.131	1.148295767
549.372	1.155375072
549.613	1.164077317
549.854	1.174460614
550.095	1.185866053
550.336	1.197326579
550.577	1.208264812
550.818	1.218779416
551.059	1.229314306
551.3	1.240092806
551.542	1.250786879
551.783	1.260765859
552.024	1.269793925
552.265	1.278526968
552.506	1.288413752
552.747	1.30119678
552.988	1.318316067
553.229	1.340361535
553.47	1.36680073
553.711	1.396316096
553.952	1.427669739
554.193	1.460503094
554.434	1.495601218
554.675	1.534550538
554.916	1.578955837
555.157	1.629504191
555.398	1.685285358
555.64	1.74401499
555.881	1.803379928
556.122	1.862292259
556.363	1.920749372
556.604	1.978678436
556.845	2.035034621
557.086	2.087935632
557.327	2.135521461
557.568	2.176541414
557.809	2.210334545
558.05	2.236752259
558.291	2.256320896
558.532	2.270287948
558.773	2.280255107
559.014	2.287585845
559.255	2.292949267
559.496	2.296322427
559.738	2.297599238
559.979	2.297335451
560.22	2.296804463
560.461	2.297362547
560.702	2.299829891
560.943	2.304243694
561.184	2.309949535
561.425	2.315945455
561.666	2.321222882
561.907	2.324856201
562.148	2.326060718
562.389	2.324617336
562.63	2.321456285
562.871	2.318506485
563.112	2.317515421
563.353	2.318852406
563.594	2.321151647
563.836	2.321913522
564.077	2.318855731
564.318	2.311092914
564.559	2.299413689
564.8	2.285838589
565.041	2.272743723
565.282	2.261900783
565.523	2.254036545
565.764	2.249103243
566.005	2.246778036
566.246	2.246739342
566.487	2.248702057
566.728	2.252339717
566.969	2.25715036
567.21	2.262335322
567.451	2.266864237
567.692	2.269914125
567.934	2.271570056
568.175	2.273170982
568.416	2.276697602
568.657	2.283419646
568.898	2.292745371
569.139	2.302312841
569.38	2.309690724
569.621	2.314123242
569.862	2.316454438
570.103	2.317723535
570.344	2.318030346
570.585	2.316402124
570.826	2.311375821
571.067	2.301710735
571.308	2.286914059
571.549	2.267431226
571.79	2.244318232
572.032	2.218547815
572.273	2.190455902
572.514	2.159582859
572.755	2.124827851
572.996	2.084886284
573.237	2.039025371
573.478	1.987907228
573.719	1.933607759
573.96	1.878412691
574.201	1.823541069
574.442	1.769136753
574.683	1.715306055
574.924	1.663046382
575.165	1.614198007
575.406	1.570612107
575.647	1.53353577
575.888	1.503617989
576.129	1.481016085
576.371	1.465241961
576.612	1.455021619
576.853	1.448499527
577.094	1.443819299
577.335	1.439898473
577.576	1.436880901
577.817	1.43572736
578.058	1.437185945
578.299	1.441034836
578.54	1.446142939
578.781	1.451241257
579.022	1.455814782
579.263	1.460371549
579.504	1.465859478
579.745	1.472766345
579.986	1.480742102
580.227	1.489026975
580.469	1.497023591
580.71	1.504327543
580.951	1.510473385
581.192	1.514968997
581.433	1.517738682
581.674	1.519596841
581.915	1.522012522
582.156	1.525942114
582.397	1.530887012
582.638	1.535258919
582.879	1.537586071
583.12	1.537446315
583.361	1.535613323
583.602	1.533533532
583.843	1.532476701
584.084	1.532886871
584.325	1.534385742
584.567	1.536326724
584.808	1.538276887
585.049	1.54003373
585.29	1.541382783
585.531	1.541942677
585.772	1.541166594
586.013	1.538340887
586.254	1.532567109
586.495	1.522943864
586.736	1.509118322
586.977	1.492049274
587.218	1.47414598
587.459	1.458038989
587.7	1.445114773
587.941	1.435372569
588.182	1.428235945
588.423	1.423267965
588.665	1.420317614
588.906	1.419201509
589.147	1.419399917
589.388	1.420113227
589.629	1.420584435
589.87	1.420370342
590.111	1.419345535
590.352	1.417512928
590.593	1.414867362
590.834	1.411423307
591.075	1.407293545
591.316	1.402676149
591.557	1.397772618
591.798	1.392765248
592.039	1.387890659
592.28	1.383518386
592.521	1.38010767
592.763	1.377996515
593.004	1.377151591
593.245	1.377103247
593.486	1.377165132
593.727	1.376767603
593.968	1.375611821
594.209	1.373584168
594.45	1.370639093
594.691	1.366827198
594.932	1.362422142
595.173	1.357903364
595.414	1.353642787
595.655	1.349556018
595.896	1.345096979
596.137	1.339629444
596.378	1.332922124
596.619	1.325363469
596.861	1.317597836
597.102	1.309879925
597.343	1.301797494
597.584	1.29262944
597.825	1.282095099
598.066	1.270858399
598.307	1.260216578
598.548	1.251272913
598.789	1.244388861
599.03	1.239163332
599.271	1.234751456
599.512	1.23031589
599.753	1.22538605
599.994	1.22002728
600.235	1.214897767
600.476	1.21113519
600.717	1.209817257
600.959	1.21112145
601.2	1.213935161
601.441	1.216360567
601.682	1.216653478
601.923	1.213911668
602.164	1.208256654
602.405	1.2005024
602.646	1.191479642
602.887	1.181566593
603.128	1.170856921
603.369	1.159708823
603.61	1.149051838
603.851	1.140136597
604.092	1.133997501
604.333	1.131084878
604.574	1.131215386
604.815	1.133732205
605.057	1.137740786
605.298	1.142336987
605.539	1.146807157
605.78	1.15079047
606.021	1.154331865
606.262	1.157731993
606.503	1.161217976
606.744	1.164662167
606.985	1.167669977
607.226	1.170084044
607.467	1.17243648
607.708	1.175887561
607.949	1.18177562
608.19	1.191149269
608.431	1.204446835
608.672	1.221403579
608.913	1.241286798
609.154	1.263296565
609.396	1.286762131
609.637	1.311049323
609.878	1.335405185
610.119	1.358921555
610.36	1.380629167
610.601	1.399686898
610.842	1.4156643
611.083	1.428843143
611.324	1.440318199
611.565	1.451713785
611.806	1.464603555
612.047	1.4799159
612.288	1.497582653
612.529	1.516663096
612.77	1.535964232
613.011	1.554649593
613.252	1.572327166
613.494	1.588795476
613.735	1.603916405
613.976	1.617703777
614.217	1.630366981
614.458	1.642138316
614.699	1.65302369
614.94	1.662771017
615.181	1.671172329
615.422	1.678432122
615.663	1.685185938
615.904	1.692071397
616.145	1.699215201
616.386	1.706125134
616.627	1.71211764
616.868	1.71692291
617.109	1.720966641
617.35	1.725082245
617.592	1.729840052
617.833	1.735036642
618.074	1.739747741
618.315	1.742818362
618.556	1.743407484
618.797	1.741368107
619.038	1.737406679
619.279	1.732927976
619.52	1.729492903
619.761	1.728136991
620.002	1.729032309
620.243	1.731707168
620.484	1.735607461
620.725	1.740565865
620.966	1.746834764
621.207	1.754671665
621.448	1.763822028
621.69	1.773378649
621.931	1.782177747
622.172	1.789363786
622.413	1.794686861
622.654	1.798474081
622.895	1.801444891
623.136	1.804509457
623.377	1.808575322
623.618	1.814291174
623.859	1.821711774
624.1	1.830112689
624.341	1.83833543
624.582	1.845644947
624.823	1.852393496
625.064	1.859786371
625.305	1.868808321
625.546	1.879165073
625.788	1.889193488
626.029	1.896790695
626.27	1.900481695
626.511	1.899920978
626.752	1.89577895
626.993	1.88920902
627.234	1.881264707
627.475	1.872681956
627.716	1.864023376
627.957	1.855861709
628.198	1.848827523
628.439	1.843570714
628.68	1.840670922
628.921	1.840427588
629.162	1.842545953
629.403	1.845939151
629.644	1.848900992
629.886	1.849692026
630.127	1.847281919
630.368	1.841828876
630.609	1.834552857
630.85	1.82704441
631.091	1.820600178
631.332	1.816101638
631.573	1.814220887
631.814	1.815433983
632.055	1.819733551
632.296	1.826392702
632.537	1.834118749
632.778	1.841531354
633.019	1.847593487
633.26	1.851745209
633.501	1.853835039
633.742	1.854067186
633.984	1.853035094
634.225	1.851738849
634.466	1.851387753
634.707	1.852916229
634.948	1.85651129
635.189	1.861581197
635.43	1.867214543
635.671	1.872752391
635.912	1.878081635
636.153	1.883558027
636.394	1.889734579
636.635	1.897096338
636.876	1.905854373
637.117	1.91577321
637.358	1.926087592
637.599	1.935661659
637.84	1.943430892
638.081	1.948853575
638.323	1.951988698
638.564	1.953156652
638.805	1.9525636
639.046	1.95025772
639.287	1.946409018
639.528	1.941615238
639.769	1.936894005
640.01	1.933268531
640.251	1.931273012
640.492	1.930758175
640.733	1.931012486
640.974	1.931002335
641.215	1.929610404
641.456	1.925862809
641.697	1.919170787
641.938	1.909576511
642.179	1.89785213
642.421	1.885183009
642.662	1.87247415
642.903	1.859852135
643.144	1.84681647
643.385	1.832898033
643.626	1.818325474
643.867	1.804129257
644.108	1.791542714
644.349	1.781294656
644.59	1.773348227
644.831	1.767039395
645.072	1.761400854
645.313	1.755550193
645.554	1.748977016
645.795	1.741595857
646.036	1.733616955
646.277	1.725357304
646.519	1.717061465
646.76	1.708794423
647.001	1.700477917
647.242	1.692062375
647.483	1.683703823
647.724	1.675770555
647.965	1.66862622
648.206	1.662361387
648.447	1.65669665
648.688	1.651079318
648.929	1.64484102
649.17	1.637316462
649.411	1.627906052
649.652	1.616119937
649.893	1.601673617
650.134	1.58466764
650.375	1.565759707
650.617	1.546166895
650.858	1.527438036
651.099	1.511079255
651.34	1.498145786
651.581	1.488908402
651.822	1.482720823
652.063	1.47819001
652.304	1.473631909
652.545	1.467614358
652.786	1.459342424
653.027	1.448778622
653.268	1.436495585
653.509	1.423347553
653.75	1.410163043
653.991	1.397595211
654.232	1.386067202
654.473	1.375715037
654.715	1.366363733
654.956	1.357644993
655.197	1.349281789
655.438	1.34139729
655.679	1.33459617
655.92	1.329692081
656.161	1.327268657
656.402	1.327390819
656.643	1.329613073
656.884	1.333231368
657.125	1.337609482
657.366	1.342376378
657.607	1.347404474
657.848	1.352652753
658.089	1.358034065
658.33	1.363435655
658.571	1.36890648
658.813	1.374852925
659.054	1.382029106
659.295	1.391264551
659.536	1.403081418
659.777	1.417434384
660.018	1.433709124
660.259	1.450928165
660.5	1.468019722
660.741	1.484072849
660.982	1.498559183
661.223	1.511441746
661.464	1.52306786
661.705	1.533854548
661.946	1.543917552
662.187	1.552885395
662.428	1.56010116
662.669	1.565138026
662.911	1.56824523
663.152	1.570371951
663.393	1.572746709
663.634	1.576310002
663.875	1.58134745
664.116	1.587461534
664.357	1.593820964
664.598	1.599540115
664.839	1.604020652
665.08	1.607132141
665.321	1.609203212
665.562	1.610871256
665.803	1.612850385
666.044	1.615680168
666.285	1.619576686
666.526	1.624522533
666.767	1.630544565
667.009	1.637892467
667.25	1.646903578
667.491	1.657674854
667.732	1.669895988
667.973	1.683076893
668.214	1.696961041
668.455	1.711664861
668.696	1.727381044
668.937	1.743894135
669.178	1.760308556
669.419	1.775325146
669.66	1.788001663
669.901	1.798374744
670.142	1.80740699
670.383	1.816381762
670.624	1.826246301
670.865	1.837290329
671.106	1.849222665
671.348	1.861474047
671.589	1.873490534
671.83	1.884858869
672.071	1.895272068
672.312	1.904448997
672.553	1.912103742
672.794	1.917994829
673.035	1.922018438
673.276	1.924263568
673.517	1.924969502
673.758	1.92441635
673.999	1.922849232
674.24	1.92051529
674.481	1.917789748
674.722	1.915246372
674.963	1.913510103
675.204	1.912914004
675.446	1.913233064
675.687	1.913771848
675.928	1.913781972
676.169	1.912885869
676.41	1.911185696
676.651	1.90901026
676.892	1.906535504
677.133	1.903578386
677.374	1.899695263
677.615	1.894488815
677.856	1.887894438
678.097	1.880258167
678.338	1.872204068
678.579	1.864422045
678.82	1.857467205
679.061	1.85160082
679.302	1.846735296
679.544	1.842542557
679.785	1.838682862
680.026	1.835024926
680.267	1.831713738
680.508	1.829020303
680.749	1.827106711
680.99	1.825929987
681.231	1.825315017
681.472	1.825062066
681.713	1.825009619
681.954	1.825064112
682.195	1.825227427
682.436	1.825626365
682.677	1.826486793
682.918	1.827984234
683.159	1.830033903
683.4	1.832202968
683.642	1.833851846
683.883	1.834424811
684.124	1.833699208
684.365	1.831823596
684.606	1.829095431
684.847	1.82563966
685.088	1.821294717
685.329	1.815834958
685.57	1.809305899
685.811	1.802102264
686.052	1.794630241
686.293	1.786856431
686.534	1.778252245
686.775	1.768250846
687.016	1.756848685
687.257	1.744879009
687.498	1.733665108
687.74	1.724203361
687.981	1.716535189
688.222	1.709819806
688.463	1.702950192
688.704	1.695206827
688.945	1.686561452
689.186	1.677555022
689.427	1.668927037
689.668	1.661264365
689.909	1.65486263
690.15	1.64979802
690.391	1.646066365
690.632	1.643660098
690.873	1.642545869
691.114	1.642589041
691.355	1.643507516
691.596	1.644904498
691.838	1.646360886
692.079	1.647532793
692.32	1.648209211
692.561	1.648311461
692.802	1.647853651
693.043	1.646915779
693.284	1.645664871
693.525	1.644379452
693.766	1.643365919
694.007	1.642736955
694.248	1.642213533
694.489	1.641158495
694.73	1.638867832
694.971	1.63493344
695.212	1.629439092
695.453	1.622882386
695.694	1.615904735
695.936	1.609020827
696.177	1.602507289
696.418	1.596470168
696.659	1.590976325
696.9	1.586111866
697.141	1.581924452
697.382	1.578323867
697.623	1.57505824
697.864	1.571819187
698.105	1.568421242
698.346	1.564943829
698.587	1.561734007
698.828	1.55923415
699.069	1.557718604
699.31	1.557094283
699.551	1.556866126
699.792	1.556294927
700.034	1.554713635
700.275	1.551832379
700.516	1.547793705
700.757	1.542957262
700.998	1.537661821
701.239	1.532159512
701.48	1.526669147
701.721	1.521388222
701.962	1.51641056
702.203	1.511651561
702.444	1.506899382
702.685	1.501981728
702.926	1.496907704
703.167	1.491845915
703.408	1.486956093
703.649	1.48225598
703.89	1.477685755
704.131	1.47332677
704.373	1.469544178
704.614	1.466852875
704.855	1.465559053
705.096	1.465484376
705.337	1.466049596
705.578	1.466670365
705.819	1.467150479
706.06	1.467799839
706.301	1.469210541
706.542	1.471831695
706.783	1.475661969
707.024	1.480300874
707.265	1.485231657
707.506	1.49002937
707.747	1.494373888
707.988	1.497970259
708.229	1.500529857
708.471	1.501867283
708.712	1.502028145
708.953	1.501323434
709.194	1.500228451
709.435	1.499201502
709.676	1.498518382
709.917	1.498198782
710.158	1.498040568
710.399	1.497718538
710.64	1.496885247
710.881	1.495240246
711.122	1.492573861
711.363	1.488803193
711.604	1.484002911
711.845	1.478423055
712.086	1.472487348
712.327	1.466753715
712.569	1.461803393
712.81	1.458067789
713.051	1.455688929
713.292	1.4545089
713.533	1.454170151
713.774	1.454234888
714.015	1.454271695
714.256	1.453919707
714.497	1.452945174
714.738	1.451279172
714.979	1.449027525
715.22	1.446454991
715.461	1.443928884
715.702	1.44180998
715.943	1.440331693
716.184	1.439535878
716.425	1.439277848
716.667	1.439254322
716.908	1.439026731
717.149	1.438073597
717.39	1.435926908
717.631	1.432381584
717.872	1.427649333
718.113	1.422301765
718.354	1.417011758
718.595	1.412286861
718.836	1.408358243
719.077	1.405227138
719.318	1.402787647
719.559	1.400947895
719.8	1.399692331
720.041	1.399065708
720.282	1.399103912
720.523	1.399761843
720.765	1.400893763
721.006	1.402310289
721.247	1.403868982
721.488	1.405521478
721.729	1.40727172
721.97	1.409065653
722.211	1.41070501
722.452	1.411883997
722.693	1.412341413
722.934	1.412011083
723.175	1.411038951
723.416	1.409611973
723.657	1.407710725
723.898	1.405020161
724.139	1.40110986
724.38	1.395748198
724.621	1.389106919
724.863	1.381687415
725.104	1.374004527
725.345	1.366275515
725.586	1.358371826
725.827	1.350068912
726.068	1.341365452
726.309	1.332580234
726.55	1.324162039
726.791	1.316407634
727.032	1.309308154
727.273	1.302607681
727.514	1.2960195
727.755	1.289446668
727.996	1.283052183
728.237	1.27714801
728.478	1.272006662
728.719	1.26773805
728.961	1.264300531
729.202	1.261590846
729.443	1.259503869
729.684	1.257919703
729.925	1.256673728
730.166	1.255582553
730.407	1.254520746
730.648	1.253465533
730.889	1.252439955
731.13	1.251383427
731.371	1.250083328
731.612	1.248279576
731.853	1.245876054
732.094	1.243065647
732.335	1.24025215
732.576	1.237822286
732.817	1.235933678
733.058	1.23446154
733.3	1.233113661
733.541	1.231607853
733.782	1.229793873
734.023	1.227668051
734.264	1.225309904
734.505	1.222814819
734.746	1.220279457
734.987	1.217843178
735.228	1.215743689
735.469	1.214324435
735.71	1.213950505
735.951	1.214857796
736.192	1.217025923
736.433	1.220163908
736.674	1.223835448
736.915	1.227661246
737.156	1.231458034
737.398	1.235196689
737.639	1.238819619
737.88	1.2421093
738.121	1.244757091
738.362	1.246567144
738.603	1.247584007
738.844	1.248010385
739.085	1.24799378
739.326	1.247500193
739.567	1.246402702
739.808	1.244680387
740.049	1.242520559
740.29	1.240232829
740.531	1.238067935
740.772	1.236121591
741.013	1.23440859
741.254	1.233011711
741.496	1.232147192
741.737	1.232080479
741.978	1.232962968
742.219	1.234733716
742.46	1.237159468
742.701	1.239945956
742.942	1.242832179
743.183	1.245670081
743.424	1.248519216
743.665	1.251697317
743.906	1.25567242
744.147	1.260803704
744.388	1.267104577
744.629	1.274204081
744.87	1.281555494
745.111	1.288761522
745.352	1.295757498
745.594	1.302711543
745.835	1.309778741
746.076	1.316957792
746.317	1.324147088
746.558	1.331287959
746.799	1.338422114
747.04	1.345612737
747.281	1.352847825
747.522	1.360066757
747.763	1.367289113
748.004	1.374684929
748.245	1.382488802
748.486	1.390834723
748.727	1.399676975
748.968	1.408888516
749.209	1.418454392
749.45	1.4285594
749.692	1.439456541
749.933	1.451232451
750.174	1.46368871
750.415	1.476426909
750.656	1.489049645
750.897	1.501332789
751.138	1.513274896
751.379	1.525017442
751.62	1.53670081
751.861	1.548345777
752.102	1.559832497
752.343	1.570994114
752.584	1.581755744
752.825	1.592199564
753.066	1.602489292
753.307	1.61269791
753.548	1.622668276
753.79	1.632036382
754.031	1.640422438
754.272	1.647640013
754.513	1.653763578
754.754	1.659027282
754.995	1.663661829
755.236	1.667814992
755.477	1.671606514
755.718	1.675222863
755.959	1.678919611
756.2	1.682910187
756.441	1.687263339
756.682	1.691935901
756.923	1.696912224
757.164	1.702304063
757.405	1.708308967
757.646	1.715070062
757.888	1.722591186
758.129	1.730800342
758.37	1.739671609
758.611	1.749234964
758.852	1.759411405
759.093	1.76981517
759.334	1.77977544
759.575	1.788654455
759.816	1.796226173
760.057	1.802818507
760.298	1.809132942
760.539	1.81587916
760.78	1.823461442
761.021	1.83188352
761.262	1.840859909
761.503	1.84998151
761.744	1.858794834
761.986	1.866805328
762.227	1.873534807
762.468	1.878704278
762.709	1.882426773
762.95	1.885198496
763.191	1.887638616
763.432	1.890172622
763.673	1.892877337
763.914	1.895548872
764.155	1.897905348
764.396	1.899759861
764.637	1.901055999
764.878	1.901807192
765.119	1.902041886
765.36	1.901786148
765.601	1.901040525
765.842	1.899727808
766.083	1.897660829
766.325	1.894595616
766.566	1.890373646
766.807	1.885069246
767.048	1.879021738
767.289	1.872714416
767.53	1.866588193
767.771	1.860906454
768.012	1.855730224
768.253	1.850994572
768.494	1.8466136
768.735	1.842525035
768.976	1.838654278
769.217	1.834861084
769.458	1.830947758
769.699	1.82675015
769.94	1.822247477
770.181	1.817586345
770.423	1.812971816
770.664	1.808501176
770.905	1.804083918
771.146	1.799524258
771.387	1.794709094
771.628	1.78975696
771.869	1.785000884
772.11	1.780811532
772.351	1.777410504
772.592	1.774814942
772.833	1.772919797
773.074	1.771622599
773.315	1.770891784
773.556	1.770744983
773.797	1.771176465
774.038	1.772096607
774.279	1.773323526
774.521	1.774627035
774.762	1.775785606
775.003	1.776610262
775.244	1.77692429
775.485	1.776524085
775.726	1.775155457
775.967	1.772524792
776.208	1.768344428
776.449	1.762407133
776.69	1.75469211
776.931	1.745484355
777.172	1.735418965
777.413	1.725325851
777.654	1.715884598
777.895	1.707307056
778.136	1.699260599
778.377	1.691054346
778.619	1.681972299
778.86	1.671586726
779.101	1.65989324
779.342	1.647214262
779.583	1.633981667
779.824	1.620586021
780.065	1.607377075
780.306	1.59472123
780.547	1.582966819
780.788	1.572293459
781.029	1.562576243
781.27	1.55342129
781.511	1.544409469
781.752	1.535398318
781.993	1.526633824
782.234	1.518554963
782.475	1.51143853
782.717	1.505172906
782.958	1.499344346
783.199	1.493555885
783.44	1.487699248
783.681	1.481981022
783.922	1.476759766
784.163	1.472366416
784.404	1.468995596
784.645	1.466646057
784.886	1.465072581
785.127	1.463770623
785.368	1.462059112
785.609	1.459286624
785.85	1.455079379
786.091	1.449475781
786.332	1.442847738
786.573	1.435668968
786.815	1.428306416
787.056	1.420969268
787.297	1.413798586
787.538	1.406965382
787.779	1.400667584
788.02	1.395034257
788.261	1.39002939
788.502	1.385445791
788.743	1.381015232
788.984	1.376561033
789.225	1.372068408
789.466	1.367617499
789.707	1.363238539
789.948	1.35880123
790.189	1.354025737
790.43	1.348617205
790.671	1.342423587
790.913	1.33549134
791.154	1.327978719
791.395	1.320001854
791.636	1.311541195
791.877	1.302489188
792.118	1.292802156
792.359	1.282620953
792.6	1.272245922
792.841	1.261992403
793.082	1.252070839
793.323	1.242596916
793.564	1.233697661
793.805	1.225591958
794.046	1.218559735
794.287	1.212829287
794.528	1.208487399
794.769	1.205471689
795.01	1.203612783
795.252	1.202671346
795.493	1.202364324
795.734	1.202420575
795.975	1.202687155
796.216	1.203229746
796.457	1.204323059
796.698	1.206294638
796.939	1.209321077
797.18	1.213334245
797.421	1.218106483
797.662	1.223428766
797.903	1.229217464
798.144	1.235458458
798.385	1.242052298
798.626	1.248717492
798.867	1.255065926
799.108	1.260812944
799.35	1.265939002
799.591	1.270640579
799.832	1.275111534
800.073	1.279359789
800.314	1.283217395
800.555	1.286534293
800.796	1.289395687
801.037	1.292155937
801.278	1.295228498
801.519	1.29880961
801.76	1.302757692
802.001	1.306678165
802.242	1.310111264
802.483	1.312699623
802.724	1.31427915
802.965	1.31491339
803.206	1.314902618
803.448	1.31474498
803.689	1.315004681
803.93	1.316107544
804.171	1.318163981
804.412	1.320930076
804.653	1.323950768
804.894	1.326797645
805.135	1.329214268
805.376	1.331067176
805.617	1.332206175
805.858	1.332425163
806.099	1.331596509
806.34	1.329859471
806.581	1.327671019
806.822	1.325636096
807.063	1.324215252
807.304	1.323517549
807.546	1.323342457
807.787	1.323446581
808.028	1.323814974
808.269	1.324714985
808.51	1.326511537
808.751	1.329412357
808.992	1.333338678
809.233	1.337996495
809.474	1.343063282
809.715	1.34833235
809.956	1.353724904
810.197	1.359210438
810.438	1.364741981
810.679	1.370263674
810.92	1.375754998
811.161	1.381242713
811.402	1.386756691
811.644	1.392268467
811.885	1.39767132
812.126	1.402820182
812.367	1.40758725
812.608	1.411875367
812.849	1.415587341
813.09	1.41860872
813.331	1.420851899
813.572	1.422335778
813.813	1.423214092
814.054	1.423692358
814.295	1.423875917
814.536	1.423672102
814.777	1.422846181
815.018	1.421206674
815.259	1.418764252
815.5	1.415716459
815.742	1.412276674
815.983	1.408513676
816.224	1.404351688
816.465	1.399731066
816.706	1.394776223
816.947	1.389795962
817.188	1.385090981
817.429	1.380728914
817.67	1.37648335
817.911	1.371985131
818.152	1.366949349
818.393	1.361294385
818.634	1.355084248
818.875	1.348377251
819.116	1.341128726
819.357	1.3332311
819.598	1.324642406
819.84	1.31548361
820.081	1.306033442
820.322	1.296644772
820.563	1.287652186
820.804	1.279311218
821.045	1.271757614
821.286	1.264965407
821.527	1.258720637
821.768	1.252658517
822.009	1.246391761
822.25	1.239691508
822.491	1.232612238
822.732	1.225454928
822.973	1.218588476
823.214	1.212285486
823.455	1.206696649
823.696	1.201926825
823.938	1.19807671
824.179	1.195170184
824.42	1.193032049
824.661	1.191250404
824.902	1.189290582
825.143	1.186715248
825.384	1.183376407
825.625	1.179424055
825.866	1.175099239
826.107	1.17047733
826.348	1.16537078
826.589	1.159450185
826.83	1.152475991
827.071	1.144465535
827.312	1.135683372
827.553	1.126493797
827.794	1.117209765
828.035	1.108030736
828.277	1.099060503
828.518	1.090339464
828.759	1.081845253
829	1.073477004
829.241	1.065074025
829.482	1.056492835
829.723	1.04770524
829.964	1.038843541
830.205	1.030151588
830.446	1.021877486
830.687	1.014186323
830.928	1.007140761
831.169	1.000733029
831.41	0.994913552
[truncated: 15,219 more rows]
