# Supplementary material for: Sorting polymerization in a bichannel metal-organic framework
Source: Nat Commun. 2025 Aug 5;16:6984. doi: 10.1038/s41467-025-62322-8 (PMC12325995; doi:10.1038/s41467-025-62322-8)
Supplement: Supplementary file 3 — Source data [file 41467_2025_62322_MOESM3_ESM.zip › SOURCE_DATA/SF19/1_DRIFTS_150C.csv]

X	Y
349.776	0.255951067
350.017	0.288239126
350.258	1.201576445
350.499	2.009945169
350.74	2.475017867
350.981	2.28168658
351.222	1.28744074
351.463	-0.059517203
351.704	-0.024163562
351.945	0.05084984
352.186	0.066040876
352.427	0.075814142
352.668	0.190252573
352.909	0.307455369
353.151	0.338904671
353.392	0.347945472
353.633	0.366352337
353.874	0.398165783
354.115	0.479170871
354.356	0.478726485
354.597	0.482972674
354.838	0.485873578
355.079	0.474540379
355.32	0.456246105
355.561	0.438030435
355.802	0.421750238
356.043	0.410273699
356.284	0.402028552
356.525	0.39156475
356.766	0.382419842
357.007	0.383312369
357.249	0.48802746
357.49	0.196565696
357.731	0.059491615
357.972	-0.058817364
358.213	-0.173108462
358.454	-0.279968538
358.695	-0.384252385
358.936	-0.453751333
359.177	-0.555287818
359.418	-0.849236198
359.659	-0.756341094
359.9	-0.77029932
360.141	-0.797643177
360.382	-0.84315171
360.623	-0.889215366
360.864	-0.924573452
361.105	-1.038539008
361.346	-0.956019186
361.588	-1.00874708
361.829	-1.005431324
362.07	-0.992985441
362.311	-0.878602302
362.552	-0.939021143
362.793	-1.0052826
363.034	-1.094911327
363.275	-1.232392319
363.516	-1.320708827
363.757	-1.378537042
363.998	-1.194856735
364.239	-1.16430499
364.48	-1.154680567
364.721	-1.168877874
364.962	-1.187920998
365.203	-1.205109626
365.444	-1.217506827
365.686	-1.223331607
365.927	-1.226389788
366.168	-1.228638854
366.409	-1.229502072
366.65	-1.228395404
366.891	-1.227890088
367.132	-1.237249446
367.373	-1.267026375
367.614	-1.280215475
367.855	-1.284395548
368.096	-1.287357102
368.337	-1.289258787
368.578	-1.288304539
368.819	-1.281393064
369.06	-1.265890776
369.301	-1.24109428
369.542	-1.208091593
369.784	-1.167597861
370.025	-1.110502165
370.266	-0.266678271
370.507	-0.32238221
370.748	-0.515202503
370.989	-0.480581211
371.23	-0.469009352
371.471	-0.468192035
371.712	-0.470803699
371.953	-0.470778008
372.194	-0.466881618
372.435	-0.461995414
372.676	-0.459987995
372.917	-0.461952132
373.158	-0.438717884
373.399	-0.511169046
373.64	-0.582859974
373.882	-0.71693931
374.123	-0.608067127
374.364	-0.590300327
374.605	-0.585369561
374.846	-0.58362864
375.087	-0.583501439
375.328	-0.583387714
375.569	-0.589332353
375.81	-0.607928076
376.051	-0.636349906
376.292	-0.669126743
376.533	-0.703747537
376.774	-0.740332857
377.015	-0.779515253
377.256	-0.820529815
377.497	-0.761368443
377.738	-4.724798269
377.98	-4.486391473
378.221	-4.355787538
378.462	-4.25601403
378.703	-4.170578465
378.944	-4.091361446
379.185	-4.012211017
379.426	-3.936474074
379.667	-3.766914314
379.908	-3.666703835
380.149	-3.559969853
380.39	-3.496675332
380.631	-3.439438538
380.872	-3.375333118
381.113	-3.294731837
381.354	-3.16517113
381.595	-3.078490739
381.836	-3.017513244
382.078	-3.198648282
382.319	-3.230422429
382.56	-3.249985598
382.801	-3.263478331
383.042	-3.271252111
383.283	-3.273265201
383.524	-3.27279002
383.765	-3.273690138
384.006	-3.274483539
384.247	-3.272835932
384.488	-3.269105077
384.729	-3.265805331
384.97	-3.264389545
385.211	-3.264205055
385.452	-3.264202074
385.693	-3.263990546
385.934	-3.263697756
386.176	-3.263745735
386.417	-3.265099721
386.658	-3.269540569
386.899	-3.279324679
387.14	-3.296422685
387.381	-3.322019602
387.622	-3.356301322
387.863	-3.395549035
388.104	-3.575387698
388.345	-4.472710721
388.586	-4.476719637
388.827	-4.356697228
389.068	-4.485071487
389.309	-4.612806287
389.55	-4.733686107
389.791	-4.838017815
390.032	-4.930421027
390.273	-5.016089048
390.515	-5.096111083
390.756	-5.169627116
390.997	-5.237887822
391.238	-5.332420195
391.479	-5.335893249
391.72	-5.35357327
391.961	-5.374656942
392.202	-5.398680176
392.443	-5.425502235
392.684	-5.454811256
392.925	-5.485612615
393.166	-5.514897688
393.407	-5.541068383
393.648	-5.557616557
393.889	-5.558984502
394.13	-5.548828158
394.371	-5.533205126
394.613	-5.515446089
394.854	-5.495255194
395.095	-5.467011941
395.336	-5.412243601
395.577	-5.257904471
395.818	-1.486077136
396.059	-1.834634842
396.3	-2.057229556
396.541	-2.243503402
396.782	-2.413538179
397.023	-2.574058821
397.264	-2.727473747
397.505	-2.873894659
397.746	-3.011174264
397.987	-3.135032803
398.228	-3.27067738
398.469	-3.364201429
398.711	-3.449065764
398.952	-3.534212971
399.193	-3.619680545
399.434	-3.709811919
399.675	-3.8065609
399.916	-3.907964118
400.157	-4.011773947
400.398	-4.116949504
400.639	-4.223674876
400.88	-4.333106303
401.121	-4.44704689
401.362	-4.565855303
401.603	-4.684587299
401.844	-4.797676542
402.085	-4.90791934
402.326	-5.02170266
402.567	-5.142618743
402.809	-5.270646501
403.05	-5.405351108
403.291	-5.546922336
403.532	-5.695066501
403.773	-5.849769171
404.014	-6.01266422
404.255	-6.186409833
404.496	-6.372593321
404.737	-6.570578566
404.978	-6.779102186
405.219	-6.999682648
405.46	-7.238644152
405.701	-7.504013103
405.942	-7.797784776
406.183	-7.970807881
406.424	-8.187052538
406.665	-8.360428923
406.907	-8.493288209
407.148	-8.597264663
407.389	-8.700650193
407.63	-8.890213834
407.871	-9.625703375
408.112	-8.728843252
408.353	-8.362954643
408.594	-8.097083752
408.835	-7.872557487
409.076	-7.676073813
409.317	-7.504123189
409.558	-7.351721215
409.799	-7.211737133
410.04	-7.077500762
410.281	-6.944668077
410.522	-6.81184528
410.763	-6.679999783
411.005	-6.551068327
411.246	-6.426566955
411.487	-6.306904659
411.728	-6.19147067
411.969	-6.078879214
412.21	-5.967254525
412.451	-5.855017412
412.692	-5.742032086
412.933	-5.629883582
413.174	-5.520575849
413.415	-5.415286928
413.656	-5.31439319
413.897	-5.21770254
414.138	-5.124310613
414.379	-5.032791996
414.62	-4.941969976
414.861	-4.85151715
415.103	-4.76171626
415.344	-4.672544219
415.585	-4.58291083
415.826	-4.49072872
416.067	-4.393945892
416.308	-4.292199108
416.549	-4.187884586
416.79	-4.084783006
417.031	-3.984769858
417.272	-3.886362969
417.513	-3.786294867
417.754	-3.681932699
417.995	-3.572896836
418.236	-3.460784974
418.477	-3.347020359
418.718	-3.231100817
418.959	-3.110875924
419.201	-2.984498938
419.442	-2.852984887
419.683	-2.720630211
419.924	-2.591255738
420.165	-2.464810147
420.406	-2.337933772
420.647	-2.206038097
420.888	-2.065121687
421.129	-1.913195575
421.37	-1.750711019
421.611	-1.579314203
421.852	-1.39963023
422.093	-1.210257837
422.334	-1.009138308
422.575	-0.795660403
422.816	-0.570801292
423.057	-0.33451287
423.298	-0.08237897
423.54	0.195446933
423.781	0.509525663
424.022	0.857649246
424.263	1.213787117
424.504	1.544963906
424.745	1.838356651
424.986	2.102395064
425.227	2.356162982
425.468	2.62909271
425.709	2.990004493
425.95	3.884066659
426.191	3.135277368
426.432	2.913589985
426.673	2.791981711
426.914	2.712295311
427.155	2.660722224
427.396	2.634598019
427.638	2.631001801
427.879	2.643981013
428.12	2.666007787
428.361	2.691119988
428.602	2.716533062
428.843	2.741484459
429.084	2.765419534
429.325	2.787344827
429.566	2.806568396
429.807	2.823453328
430.048	2.839032012
430.289	2.854276589
430.53	2.870111688
430.771	2.888224845
431.012	2.911748192
431.253	2.944411674
431.494	2.988684722
431.736	3.04400797
431.977	3.104784814
432.218	3.162389435
432.459	3.212627199
432.7	3.258336094
432.941	3.306663581
433.182	3.365800498
433.423	3.438761397
433.664	3.516520363
433.905	3.585797888
434.146	3.641810302
434.387	3.687449235
434.628	3.729072889
434.869	3.774140913
435.11	3.827675365
435.351	3.88806475
435.592	3.946250987
435.834	3.992022041
436.075	4.022270181
436.316	4.0408737
436.557	4.053334387
436.798	4.063313545
437.039	4.071952024
437.28	4.078757155
437.521	4.083207461
437.762	4.085859983
438.003	4.087931218
438.244	4.089986688
438.485	4.091011526
438.726	4.088914961
438.967	4.082601124
439.208	4.073323185
439.449	4.063657659
439.69	4.055794433
439.932	4.051106029
440.173	4.050664736
440.414	4.055476696
440.655	4.065530397
440.896	4.077609974
441.137	4.084373862
441.378	4.077939817
441.619	4.054643515
441.86	4.015419187
442.101	3.964028375
442.342	3.905744244
442.583	3.845452267
442.824	3.785998569
443.065	3.728534198
443.306	3.673616769
443.547	3.621342508
443.788	3.57072647
444.03	3.519462171
444.271	3.464526857
444.512	3.403496091
444.753	3.336064308
444.994	3.26422405
445.235	3.190280053
445.476	3.114924519
445.717	3.037651659
445.958	2.958819819
446.199	2.880399514
446.44	2.80419008
446.681	2.730683448
446.922	2.659835375
447.163	2.592009659
447.404	2.528210716
447.645	2.469189537
447.886	2.414299224
448.128	2.36145968
448.369	2.308020765
448.61	2.251948603
448.851	2.192726617
449.092	2.130788197
449.333	2.065843884
449.574	1.996279402
449.815	1.921060416
450.056	1.843283497
450.297	1.769284146
450.538	1.70159942
450.779	1.636563396
451.02	1.567282738
451.261	1.487023933
451.502	1.394935633
451.743	1.301500856
451.984	1.219206415
452.225	1.1503901
452.467	1.090522833
452.708	1.033752721
452.949	0.974854886
453.19	0.910816795
453.431	0.843525834
453.672	0.781362664
453.913	0.734884973
454.154	0.710380706
454.395	0.709391108
454.636	0.723385857
454.877	0.732382686
455.118	0.730509587
455.359	0.723211235
455.6	0.715996189
455.841	0.712832304
456.082	0.71597283
456.323	0.724421404
456.565	0.735408246
456.806	0.747686472
457.047	0.759538908
457.288	0.766064577
457.529	0.763217361
457.77	0.751552862
458.011	0.733029871
458.252	0.708578016
458.493	0.678789204
458.734	0.645278259
458.975	0.611491037
459.216	0.582172362
459.457	0.560923751
459.698	0.54805773
459.939	0.54141938
460.18	0.538486874
460.421	0.537467934
460.663	0.537411141
460.904	0.537944179
461.145	0.538835047
461.386	0.539564153
461.627	0.539504463
461.868	0.538526831
462.109	0.537016919
462.35	0.535396768
462.591	0.53381682
462.832	0.532165038
463.073	0.530311467
463.314	0.528285574
463.555	0.526243858
463.796	0.524482807
464.037	0.523260999
464.278	0.522299924
464.519	0.521275894
464.761	0.520485607
465.002	0.520299437
465.243	0.520732764
465.484	0.521561987
465.725	0.52261181
465.966	0.523850713
466.207	0.525325835
466.448	0.52718359
466.689	0.529667782
466.93	0.532971823
467.171	0.537100232
467.412	0.541835277
467.653	0.546860523
467.894	0.552027558
468.135	0.557566626
468.376	0.564101026
468.617	0.572495073
468.859	0.583593612
469.1	0.5978972
469.341	0.615259589
469.582	0.634755767
469.823	0.655002276
470.064	0.674897554
470.305	0.693641366
470.546	0.710307895
470.787	0.724228127
471.028	0.735114229
471.269	0.742803899
471.51	0.747300243
471.751	0.748702826
471.992	0.746394077
472.233	0.737712259
472.474	0.718344685
472.715	0.69198516
472.957	0.674041198
473.198	0.667242064
473.439	0.665407785
473.68	0.66399307
473.921	0.660053413
474.162	0.651646792
474.403	0.639295152
474.644	0.624710295
474.885	0.608451579
475.126	0.592662575
475.367	0.583033907
475.608	0.584030828
475.849	0.595063492
476.09	0.613407374
476.331	0.635917109
476.572	0.658725137
476.813	0.678952216
477.055	0.696962151
477.296	0.716367339
477.537	0.741094588
477.778	0.771023581
478.019	0.801367649
478.26	0.827973183
478.501	0.850634145
478.742	0.871163439
478.983	0.891207584
479.224	0.911470915
479.465	0.931922383
479.706	0.952495378
479.947	0.973703271
480.188	0.996833392
480.429	1.02349855
480.67	1.054416826
480.911	1.088098241
481.153	1.121496295
481.394	1.152506666
481.635	1.180806788
481.876	1.206654099
482.117	1.230197366
482.358	1.252130174
482.599	1.273553482
482.84	1.295049227
483.081	1.316786369
483.322	1.33876972
483.563	1.360589868
483.804	1.381577775
484.045	1.40163268
484.286	1.421608612
484.527	1.442867057
484.768	1.46632852
485.009	1.49135171
485.25	1.515598751
485.492	1.536715344
485.733	1.553893903
485.974	1.567593228
486.215	1.578466178
486.456	1.586715881
486.697	1.592017739
486.938	1.593732668
487.179	1.591192233
487.42	1.583967954
487.661	1.572125164
487.902	1.556562982
488.143	1.539286258
488.384	1.522893242
488.625	1.509324489
488.866	1.499343037
489.107	1.493249515
489.348	1.491724518
489.59	1.495990411
489.831	1.50744612
490.072	1.526925422
490.313	1.553238414
490.554	1.582551255
490.795	1.611226548
491.036	1.638895299
491.277	1.66748325
491.518	1.698211861
491.759	1.730340722
492	1.76225995
492.241	1.79356647
492.482	1.826832619
492.723	1.868122127
492.964	1.923660565
493.205	1.989802746
493.446	2.04742924
493.688	2.082239799
493.929	2.096278199
494.17	2.096516432
494.411	2.089490229
494.652	2.081481542
494.893	2.077362223
495.134	2.079051357
495.375	2.085501213
495.616	2.094469576
495.857	2.10685209
496.098	2.129408982
496.339	2.171150828
496.58	2.238680542
496.821	2.328493693
497.062	2.417082325
497.303	2.48196995
497.544	2.522653929
497.786	2.547604981
498.027	2.563211146
498.268	2.571960944
498.509	2.573759144
498.75	2.568208414
498.991	2.556843914
499.232	2.542982466
499.473	2.529278684
499.714	2.516751266
499.955	2.505766403
500.196	2.496804832
500.437	2.490180911
500.678	2.485354414
500.919	2.480884746
501.16	2.475273264
501.401	2.467940742
501.642	2.459462357
501.884	2.450689265
502.125	2.44154564
502.366	2.430844042
502.607	2.417116736
502.848	2.399748702
503.089	2.379994268
503.33	2.360889246
503.571	2.345396144
503.812	2.334708367
504.053	2.328380477
504.294	2.325271086
504.535	2.324189233
504.776	2.324199226
505.017	2.324789289
505.258	2.32584802
505.499	2.327449974
505.74	2.32976688
505.982	2.333239911
506.223	2.338755255
506.464	2.347515643
506.705	2.360360969
506.946	2.37669265
507.187	2.39407681
507.428	2.40924807
507.669	2.419239638
507.91	2.421485431
508.151	2.413893352
508.392	2.396232434
508.633	2.371295221
508.874	2.342847687
509.115	2.3128808
509.356	2.281527382
509.597	2.248328195
509.838	2.21316731
510.08	2.176117106
510.321	2.136313858
510.562	2.091045883
510.803	2.035825151
511.044	1.966686209
511.285	1.888160949
511.526	1.818647213
511.767	1.771103942
512.008	1.742118647
512.249	1.72376079
512.49	1.709767769
512.731	1.69555165
512.972	1.677584856
513.213	1.653479823
513.454	1.622588745
513.695	1.585884848
513.936	1.543957786
514.177	1.494712542
514.419	1.432582934
514.66	1.350483371
514.901	1.249675609
515.142	1.151931643
515.383	1.079344702
515.624	1.033126812
515.865	1.005187353
516.106	0.987654367
516.347	0.974961282
516.588	0.964467159
516.829	0.956057609
517.07	0.950716774
517.311	0.949057511
517.552	0.950550847
517.793	0.953692624
518.034	0.956848637
518.275	0.959035078
518.517	0.960137862
518.758	0.960736566
518.999	0.961751258
519.24	0.96403556
519.481	0.968192735
519.722	0.974629712
519.963	0.983530962
520.204	0.994702554
520.445	1.007589286
520.686	1.021571948
520.927	1.036158008
521.168	1.050730699
521.409	1.064141957
521.65	1.074831759
521.891	1.081638096
522.132	1.084491219
522.373	1.084346038
522.615	1.082618466
522.856	1.080565965
523.097	1.078848251
523.338	1.077499883
523.579	1.076257945
523.82	1.074792935
524.061	1.072591998
524.302	1.068699637
524.543	1.061738761
524.784	1.050581702
525.025	1.035454223
525.266	1.018249111
525.507	1.001282499
525.748	0.985901807
525.989	0.972424191
526.23	0.960901067
526.471	0.951568118
526.713	0.944667339
526.954	0.940153219
527.195	0.937765931
527.436	0.937378081
527.677	0.939259049
527.918	0.944021028
528.159	0.952207748
528.4	0.963749212
528.641	0.977710049
528.882	0.992626185
529.123	1.007170671
529.364	1.020521364
529.605	1.032266848
529.846	1.042214559
530.087	1.050372552
530.328	1.057079279
530.569	1.063069819
530.811	1.069203567
531.052	1.075862294
531.293	1.082537359
531.534	1.088091731
531.775	1.091514735
532.016	1.092425169
532.257	1.090963286
532.498	1.087445818
532.739	1.08211084
532.98	1.074951875
533.221	1.065636362
533.462	1.053600786
533.703	1.038408249
533.944	1.020346427
534.185	1.00081124
534.426	0.981679535
534.667	0.964052212
534.909	0.947814571
535.15	0.93218198
535.391	0.916460149
535.632	0.90056941
535.873	0.885039197
536.114	0.870422025
536.355	0.856738479
536.596	0.843539485
536.837	0.830354213
537.078	0.816943937
537.319	0.803155631
537.56	0.788650074
537.801	0.77289584
538.042	0.755525306
538.283	0.736708634
538.524	0.71706677
538.765	0.697166039
539.007	0.677232994
539.248	0.65746644
539.489	0.638556395
539.73	0.621661056
539.971	0.607666327
540.212	0.596540588
540.453	0.587474704
540.694	0.579557079
540.935	0.5723827
541.176	0.566217136
541.417	0.561674694
541.658	0.559193596
541.899	0.558712232
542.14	0.559733274
542.381	0.561632347
542.622	0.563917285
542.863	0.566267082
543.105	0.56844944
543.346	0.570316243
543.587	0.571920022
543.828	0.573608109
544.069	0.575921612
544.31	0.579319872
544.551	0.583955102
544.792	0.589634633
545.033	0.595896036
545.274	0.602066554
545.515	0.60728228
545.756	0.610554681
545.997	0.610963888
546.238	0.607956236
546.479	0.601645461
546.72	0.592922619
546.961	0.583133463
547.202	0.573465451
547.444	0.564592816
547.685	0.55675414
547.926	0.549945161
548.167	0.543997973
548.408	0.538584911
548.649	0.533266536
548.89	0.527654897
549.131	0.521694256
549.372	0.515909767
549.613	0.511288115
549.854	0.508714651
550.095	0.508516408
550.336	0.510491596
550.577	0.514146418
550.818	0.518894595
551.059	0.52425298
551.3	0.529999977
551.542	0.536164326
551.783	0.54285872
552.024	0.550110906
552.265	0.557778722
552.506	0.565546033
552.747	0.57299508
552.988	0.579735623
553.229	0.585511717
553.47	0.590213826
553.711	0.593823382
553.952	0.59638281
554.193	0.598032449
554.434	0.599045439
554.675	0.599751815
554.916	0.600363863
555.157	0.600865934
555.398	0.601082558
555.64	0.600872782
555.881	0.600303762
556.122	0.599672701
556.363	0.599371456
556.604	0.599695662
556.845	0.600697406
557.086	0.602151545
557.327	0.603669121
557.568	0.604880044
557.809	0.605547427
558.05	0.605588845
558.291	0.605067279
558.532	0.604144966
558.773	0.602955955
559.014	0.601458569
559.255	0.59938393
559.496	0.596312738
559.738	0.591844085
559.979	0.585782706
560.22	0.578227425
560.461	0.569498895
560.702	0.55999134
560.943	0.550074644
561.184	0.540059699
561.425	0.530162496
561.666	0.520450942
561.907	0.510816559
562.148	0.501012921
562.389	0.490769775
562.63	0.479935077
562.871	0.4685606
563.112	0.456896303
563.353	0.44533039
563.594	0.43430388
563.836	0.424196642
564.077	0.415211939
564.318	0.407331728
564.559	0.400380953
564.8	0.394149636
565.041	0.388491478
565.282	0.383356769
565.523	0.378759578
565.764	0.374704307
566.005	0.371116694
566.246	0.367832424
566.487	0.364663569
566.728	0.361497665
566.969	0.358350601
567.21	0.355322855
567.451	0.352473163
567.692	0.349692233
567.934	0.346677895
568.175	0.343045726
568.416	0.338518988
568.657	0.333091547
568.898	0.327045325
569.139	0.320777152
569.38	0.31456039
569.621	0.30843967
569.862	0.302309104
570.103	0.296064968
570.344	0.289717123
570.585	0.283404026
570.826	0.277313049
571.067	0.271573683
571.308	0.266220713
571.549	0.26124814
571.79	0.25667734
572.032	0.252572053
572.273	0.249005283
572.514	0.246021667
572.755	0.24363439
572.996	0.241868347
573.237	0.240817629
573.478	0.240647626
573.719	0.241492533
573.96	0.2432995
574.201	0.245745378
574.442	0.248303547
574.683	0.250448981
574.924	0.251909418
575.165	0.252784137
575.406	0.253404836
575.647	0.25405854
575.888	0.254826974
576.129	0.255638782
576.371	0.256425051
576.612	0.257224323
576.853	0.258173814
577.094	0.259435198
577.335	0.261129385
577.576	0.263309588
577.817	0.265968803
578.058	0.269072497
578.299	0.272598589
578.54	0.276558835
578.781	0.28098674
579.022	0.285897082
579.263	0.291242367
579.504	0.296904875
579.745	0.302745761
579.986	0.308685771
580.227	0.314752666
580.469	0.321033139
580.71	0.327533691
580.951	0.334056039
581.192	0.340228231
581.433	0.345715319
581.674	0.350451624
581.915	0.35470909
582.156	0.358963513
582.397	0.363657584
582.638	0.368998826
582.879	0.374916878
583.12	0.381201897
583.361	0.387679531
583.602	0.394272484
583.843	0.400954431
584.084	0.407689021
584.325	0.414415851
584.567	0.42108095
584.808	0.42766622
585.049	0.434185521
585.29	0.440667844
585.531	0.447165007
585.772	0.453782651
586.013	0.460698076
586.254	0.46814105
586.495	0.476345818
586.736	0.485491128
586.977	0.49563949
587.218	0.506691008
587.459	0.518373868
587.7	0.530285168
587.941	0.541974059
588.182	0.553039565
588.423	0.56321273
588.665	0.572409552
588.906	0.580751401
589.147	0.588532654
589.388	0.596108727
589.629	0.603726467
589.87	0.61138203
590.111	0.618800509
590.352	0.625570391
590.593	0.631349972
590.834	0.635989755
591.075	0.639494902
591.316	0.641898999
591.557	0.643175897
591.798	0.64326462
592.039	0.642184665
592.28	0.640143073
592.521	0.637540044
592.763	0.63485608
593.004	0.632490528
593.245	0.63066009
593.486	0.629408711
593.727	0.628681254
593.968	0.628385799
594.209	0.628411126
594.45	0.62861388
594.691	0.628813858
594.932	0.628817254
595.173	0.628455584
595.414	0.62763054
595.655	0.62635856
595.896	0.624780808
596.137	0.623101175
596.378	0.621474843
596.619	0.61992074
596.861	0.618316471
597.102	0.616483995
597.343	0.614312408
597.584	0.611826721
597.825	0.609151469
598.066	0.606403137
598.307	0.603595842
598.548	0.600638996
598.789	0.597447832
599.03	0.594078613
599.271	0.590733434
599.512	0.58759354
599.753	0.584636422
599.994	0.581602821
600.235	0.578121791
600.476	0.573900775
600.717	0.568874137
600.959	0.563203582
601.2	0.557113071
601.441	0.550711899
601.682	0.543968693
601.923	0.536826395
602.164	0.52932707
602.405	0.521631544
602.646	0.513923492
602.887	0.506294301
603.128	0.498708582
603.369	0.491057244
603.61	0.483233116
603.851	0.47516625
604.092	0.466800293
604.333	0.458037822
604.574	0.448707381
604.815	0.438598956
605.057	0.427568574
605.298	0.415649863
605.539	0.403096047
605.78	0.39032446
606.021	0.377793073
606.262	0.365870459
606.503	0.354760496
606.744	0.344499791
606.985	0.334992431
607.226	0.326049326
607.467	0.317445146
607.708	0.309018962
607.949	0.300795339
608.19	0.293035631
608.431	0.28613824
608.672	0.280429538
608.913	0.276000401
609.154	0.272707529
609.396	0.27031955
609.637	0.268675386
609.878	0.267726715
610.119	0.267458052
610.36	0.267786201
610.601	0.268526977
610.842	0.269431044
611.083	0.270241767
611.324	0.270746388
611.565	0.270826389
611.806	0.270508826
612.047	0.269984795
612.288	0.269550944
612.529	0.269474246
612.77	0.269853274
613.011	0.27058855
613.252	0.271501597
613.494	0.272490844
613.735	0.273577473
613.976	0.274830176
614.217	0.276277022
614.458	0.277900814
614.699	0.279713727
614.94	0.281806066
615.181	0.284274064
615.422	0.28707631
615.663	0.289985651
615.904	0.292715116
616.145	0.295093354
616.386	0.297126926
616.627	0.298931405
616.868	0.300626432
617.109	0.302298047
617.35	0.304052546
617.592	0.306074319
617.833	0.308589644
618.074	0.311745628
618.315	0.315512057
618.556	0.319711909
618.797	0.324166821
619.038	0.328823746
619.279	0.333759112
619.52	0.339089606
619.761	0.344893792
620.002	0.35120535
620.243	0.358046536
620.484	0.365434444
620.725	0.373340459
620.966	0.381659176
621.207	0.390250118
621.448	0.399015174
621.69	0.407911868
621.931	0.416887524
622.172	0.425827425
622.413	0.43460483
622.654	0.443204557
622.895	0.451791553
623.136	0.460640031
623.377	0.469969639
623.618	0.479815042
623.859	0.490037989
624.1	0.500467512
624.341	0.511027774
624.582	0.52174815
624.823	0.532687842
625.064	0.543879963
625.305	0.555344843
625.546	0.567112243
625.788	0.579173549
626.029	0.591384786
626.27	0.603434048
626.511	0.614952039
626.752	0.625698491
626.993	0.635674784
627.234	0.6450845
627.475	0.654180373
627.716	0.663112217
627.957	0.671877214
628.198	0.680367309
628.439	0.688436812
628.68	0.695951438
628.921	0.702834027
629.162	0.709105537
629.403	0.714879039
629.644	0.720282946
629.886	0.725357987
630.127	0.730015851
630.368	0.734112926
630.609	0.737595931
630.85	0.740599152
631.091	0.743384904
631.332	0.746141039
631.573	0.748814323
631.814	0.751156121
632.055	0.752933858
632.296	0.754106185
632.537	0.754838412
632.778	0.755393894
633.019	0.756027014
633.26	0.756977599
633.501	0.758538466
633.742	0.761056151
633.984	0.764787033
634.225	0.76972703
634.466	0.77560203
634.707	0.782047391
634.948	0.788805631
635.189	0.795746091
635.43	0.802702323
635.671	0.809332146
635.912	0.815193903
636.153	0.820008438
636.394	0.82386555
636.635	0.827162514
636.876	0.83032123
637.117	0.833528954
637.358	0.836691087
637.599	0.839584802
637.84	0.842043118
638.081	0.843998049
638.323	0.845380621
638.564	0.84603353
638.805	0.845760534
639.046	0.844468483
639.287	0.842244885
639.528	0.839294034
639.769	0.835818787
640.01	0.831961425
640.251	0.827812122
640.492	0.823418946
640.733	0.818762644
640.974	0.813729658
641.215	0.808138786
641.456	0.801838158
641.697	0.794814686
641.938	0.787211659
642.179	0.779229831
642.421	0.771016455
642.662	0.762634754
642.903	0.754095558
643.144	0.745379511
643.385	0.73642438
643.626	0.727132579
643.867	0.717450925
644.108	0.707475746
644.349	0.697466455
644.59	0.687709891
644.831	0.678333003
645.072	0.669232096
645.313	0.660174259
645.554	0.650975563
645.795	0.641619237
646.036	0.632253697
646.277	0.623118072
646.519	0.614471728
646.76	0.606548039
647.001	0.599512697
647.242	0.593430932
647.483	0.588270917
647.724	0.583944856
647.965	0.58035339
648.206	0.577393278
648.447	0.574919095
648.688	0.572703694
648.929	0.570464911
649.17	0.567976912
649.411	0.56520189
649.652	0.562326967
649.893	0.559634656
650.134	0.557275564
650.375	0.555108192
650.617	0.552721627
650.858	0.549627965
651.099	0.545482805
651.34	0.540165928
651.581	0.533696838
651.822	0.526113571
652.063	0.517438367
652.304	0.507743117
652.545	0.497222496
652.786	0.486171585
653.027	0.474885116
653.268	0.463595388
653.509	0.45250035
653.75	0.441814304
653.991	0.431747868
654.232	0.422403387
654.473	0.413682758
654.715	0.405314465
654.956	0.396993045
655.197	0.388531448
655.438	0.379926047
655.679	0.37129449
655.92	0.362747608
656.161	0.354324966
656.402	0.346057733
656.643	0.338078528
656.884	0.330645194
657.125	0.324034765
657.366	0.318396448
657.607	0.313696583
657.848	0.309803001
658.089	0.30663619
658.33	0.304267937
658.571	0.302892571
658.813	0.3026865
659.054	0.303645241
659.295	0.305511415
659.536	0.30786494
659.777	0.310311993
660.018	0.312611179
660.259	0.314668073
660.5	0.316464616
660.741	0.318000187
660.982	0.319270031
661.223	0.320275773
661.464	0.321045867
661.705	0.321633852
661.946	0.322081886
662.187	0.322379275
662.428	0.322461569
662.669	0.322265003
662.911	0.321802311
663.152	0.321195978
663.393	0.320627363
663.634	0.320233456
663.875	0.320035378
664.116	0.319951066
664.357	0.319867509
664.598	0.319706152
664.839	0.319432889
665.08	0.319016032
665.321	0.318383497
665.562	0.317432824
665.803	0.31609276
666.044	0.314380789
666.285	0.31241029
666.526	0.310353896
666.767	0.30840121
667.009	0.306732266
667.25	0.305491283
667.491	0.304739023
667.732	0.304401156
667.973	0.304276789
668.214	0.304159166
668.455	0.304008865
668.696	0.304017529
668.937	0.304478238
669.178	0.305575509
669.419	0.307283096
669.66	0.309431032
669.901	0.311850305
670.142	0.314473884
670.383	0.317332514
670.624	0.320464872
670.865	0.323821831
671.106	0.32724071
671.348	0.330505854
671.589	0.333450542
671.83	0.336027642
672.071	0.338304107
672.312	0.340398756
672.553	0.342415967
672.794	0.344408033
673.035	0.346371678
673.276	0.348272878
673.517	0.35008531
673.758	0.351821046
673.999	0.353534935
674.24	0.355293645
674.481	0.357119149
674.722	0.358941374
674.963	0.360596308
675.204	0.361872137
675.446	0.36257623
675.687	0.362588743
675.928	0.361868556
676.169	0.360400468
676.41	0.358126204
676.651	0.35493029
676.892	0.350719695
677.133	0.34556418
677.374	0.339784949
677.615	0.333878425
677.856	0.328310915
678.097	0.323349238
678.338	0.319023026
678.579	0.315195286
678.82	0.311683892
679.061	0.308366794
679.302	0.305213073
679.544	0.302243642
679.785	0.299481016
680.026	0.296938418
680.267	0.294643484
680.508	0.29265009
680.749	0.291004506
680.99	0.289684232
681.231	0.28856486
681.472	0.287452968
681.713	0.286165935
681.954	0.284598621
682.195	0.282730909
682.436	0.280585566
682.677	0.278188187
682.918	0.275567057
683.159	0.272778872
683.4	0.269913946
683.642	0.267057583
683.883	0.264239766
684.124	0.26142632
684.365	0.258561108
684.606	0.255614805
684.847	0.252592787
685.088	0.249498687
685.329	0.246298132
685.57	0.242933913
685.811	0.239393543
686.052	0.235762457
686.293	0.232190317
686.534	0.228791891
686.775	0.2255867
687.016	0.222528823
687.257	0.219577547
687.498	0.216735613
687.74	0.214019537
687.981	0.211388221
688.222	0.208708884
688.463	0.205812144
688.704	0.202591819
688.945	0.199067553
689.186	0.195376983
689.427	0.191712436
689.668	0.188240428
689.909	0.185048778
690.15	0.182140097
690.391	0.179455387
690.632	0.176906977
690.873	0.174413441
691.114	0.171928299
691.355	0.169446699
691.596	0.166987382
691.838	0.164568753
692.079	0.162198022
692.32	0.159877454
692.561	0.157619706
692.802	0.15546057
693.043	0.153462927
693.284	0.151713041
693.525	0.150308378
693.766	0.149334704
694.007	0.148842054
694.248	0.148839008
694.489	0.149311517
694.73	0.150247597
694.971	0.151641999
695.212	0.153472919
695.453	0.15566662
695.694	0.15807536
695.936	0.160493193
696.177	0.162725125
696.418	0.164682796
696.659	0.166430619
696.9	0.168133523
697.141	0.169949339
697.382	0.171953243
697.623	0.174138738
697.864	0.176472168
698.105	0.178943116
698.346	0.181573955
698.587	0.184402453
698.828	0.187472814
699.069	0.19084822
699.31	0.194623978
699.551	0.198906244
699.792	0.203746724
700.034	0.209076072
700.275	0.214704234
700.516	0.220406298
700.757	0.226025498
700.998	0.231511239
701.239	0.236885454
701.48	0.242191137
701.721	0.247468899
701.962	0.252764652
702.203	0.258141122
702.444	0.263671309
702.685	0.269415598
702.926	0.275398067
703.167	0.281599379
703.408	0.287975351
703.649	0.294492637
703.89	0.301162668
704.131	0.308059658
704.373	0.315313307
704.614	0.323066192
704.855	0.331394255
705.096	0.340224841
705.337	0.349335913
705.578	0.358497691
705.819	0.367686719
706.06	0.377215687
706.301	0.387687469
706.542	0.399789102
706.783	0.414017727
707.024	0.430484385
707.265	0.448923347
707.506	0.468874761
707.747	0.489847978
707.988	0.511357056
708.229	0.532935667
708.471	0.554258991
708.712	0.575300768
708.953	0.596345991
709.194	0.617802659
709.435	0.639921343
709.676	0.662614229
709.917	0.685527227
710.158	0.708313095
710.399	0.730868817
710.64	0.753385143
710.881	0.776257713
711.122	0.799975597
711.363	0.825040852
711.604	0.851891125
711.845	0.880774972
712.086	0.911603921
712.327	0.943923134
712.569	0.977117922
712.81	1.010725853
713.051	1.044580452
713.292	1.078720714
713.533	1.113254599
713.774	1.14835355
714.015	1.184340306
714.256	1.221668526
714.497	1.260681267
714.738	1.301306362
714.979	1.343040518
715.22	1.385403204
715.461	1.428514759
715.702	1.47322894
715.943	1.520637803
716.184	1.571208384
716.425	1.6241141
716.667	1.677468541
716.908	1.729469424
717.149	1.779370132
717.39	1.82751051
717.631	1.874773745
717.872	1.922110359
718.113	1.970385351
718.354	2.020458009
718.595	2.073284319
718.836	2.129912813
719.077	2.191343095
719.318	2.258199678
719.559	2.330201627
719.8	2.405728864
720.041	2.482143924
720.282	2.55701232
720.523	2.62920473
720.765	2.698951841
721.006	2.767091012
721.247	2.83423055
721.488	2.900359732
721.729	2.965095814
721.97	3.028235187
722.211	3.089990944
722.452	3.150727238
722.693	3.210564815
722.934	3.269316477
723.175	3.326822796
723.416	3.383234735
723.657	3.438762891
723.898	3.493028014
724.139	3.544700736
724.38	3.5919567
724.621	3.633415822
724.863	3.668700713
725.104	3.698291521
725.345	3.723030843
725.586	3.743737693
725.827	3.761179839
726.068	3.776277826
726.309	3.790173944
726.55	3.803990502
726.791	3.818472041
727.032	3.833829371
727.273	3.849920387
727.514	3.866630163
727.755	3.884130937
727.996	3.902771746
728.237	3.922690895
728.478	3.943515396
728.719	3.964374548
728.961	3.984125423
729.202	4.001586053
729.443	4.01572537
729.684	4.025872804
729.925	4.031936384
730.166	4.034493877
730.407	4.034595611
730.648	4.033266052
730.889	4.031004631
731.13	4.027704305
731.371	4.023019758
731.612	4.016754567
731.853	4.00888957
732.094	3.999326774
732.335	3.987726685
732.576	3.973697131
732.817	3.957186859
733.058	3.938614728
733.3	3.91845023
733.541	3.896607378
733.782	3.872295738
734.023	3.844535696
734.264	3.813030339
734.505	3.778770043
734.746	3.743669207
734.987	3.709326293
735.228	3.676111318
735.469	3.643359173
735.71	3.610146843
735.951	3.575841849
736.192	3.540130807
736.433	3.502685591
736.674	3.462793886
736.915	3.419261677
737.156	3.37073749
737.398	3.316374014
737.639	3.25656519
737.88	3.193327479
738.121	3.129742104
738.362	3.068452437
738.603	3.010377993
738.844	2.954721502
739.085	2.900044133
739.326	2.845446055
739.567	2.79105316
739.808	2.737601582
740.049	2.685624955
740.29	2.635026529
740.531	2.585316534
740.772	2.536141588
741.013	2.487545281
741.254	2.439743964
741.496	2.392779192
741.737	2.346553422
741.978	2.301276828
742.219	2.257807216
742.46	2.217357143
742.701	2.180781282
742.942	2.14822279
743.183	2.119374244
743.424	2.093912556
743.665	2.071672536
743.906	2.05249163
744.147	2.035964081
744.388	2.021369204
744.629	2.007817809
744.87	1.994479152
745.111	1.980735384
745.352	1.966187348
745.594	1.950561036
745.835	1.933654473
746.076	1.915404206
746.317	1.896004993
746.558	1.87595846
746.799	1.856003119
747.04	1.83699304
747.281	1.81979444
747.522	1.805161031
747.763	1.793536758
748.004	1.784875729
748.245	1.778649913
748.486	1.774108939
748.727	1.770672765
748.968	1.768209587
749.209	1.766981381
749.45	1.767298035
749.692	1.769203897
749.933	1.772475389
750.174	1.776891147
750.415	1.782508123
750.656	1.789708535
750.897	1.799003621
751.138	1.810776119
751.379	1.82513885
751.62	1.841946368
751.861	1.860877927
752.102	1.881488646
752.343	1.903215653
752.584	1.925435833
752.825	1.947653498
753.066	1.969733755
753.307	1.991963198
753.548	2.014826574
753.79	2.038669482
754.031	2.063530734
754.272	2.089264107
754.513	2.115842989
754.754	2.143601027
754.995	2.173147642
755.236	2.204889586
755.477	2.238475589
755.718	2.272697504
755.959	2.306043946
756.2	2.337510773
756.441	2.367123067
756.682	2.395942111
756.923	2.425591213
757.164	2.457454592
757.405	2.491906981
757.646	2.528067893
757.888	2.56435291
758.129	2.599485594
758.37	2.633170433
758.611	2.665979269
758.852	2.698693338
759.093	2.731620573
759.334	2.764363789
759.575	2.796236781
759.816	2.826942156
760.057	2.85683009
760.298	2.886522634
760.539	2.916266941
760.78	2.945548471
761.021	2.973311589
761.262	2.998616854
761.503	3.021136127
761.744	3.041151966
761.986	3.059248921
762.227	3.075998904
762.468	3.091789209
762.709	3.106805132
762.95	3.121101926
763.191	3.134682728
763.432	3.147539788
763.673	3.159664531
763.914	3.171046407
764.155	3.18167595
764.396	3.191562964
764.637	3.200762079
764.878	3.20936833
765.119	3.217444296
765.36	3.224891253
765.601	3.231351871
765.842	3.236259165
766.083	3.239060337
766.325	3.239478185
766.566	3.237601277
766.807	3.23373817
767.048	3.228183665
767.289	3.221098915
767.53	3.212574736
767.771	3.202770327
768.012	3.19194989
768.253	3.180340556
768.494	3.167920625
768.735	3.15433725
768.976	3.139054241
769.217	3.121636609
769.458	3.101969371
769.699	3.080271462
769.94	3.056936931
770.181	3.032375355
770.423	3.00699465
770.664	2.981281098
770.905	2.955798834
771.146	2.931018727
771.387	2.907084043
771.628	2.883704774
771.869	2.860274562
772.11	2.836119092
772.351	2.810676325
772.592	2.783500946
772.833	2.754193125
773.074	2.722444871
773.315	2.688277767
773.556	2.652301759
773.797	2.615666849
774.038	2.57956907
774.279	2.544619536
774.521	2.510536817
774.762	2.47631382
775.003	2.440702303
775.244	2.402802623
775.485	2.362563311
775.726	2.320919819
775.967	2.279324448
776.208	2.238881853
776.449	2.199789166
776.69	2.161484445
776.931	2.123261692
777.172	2.084883076
777.413	2.046775994
777.654	2.00963483
777.895	1.973787684
778.136	1.938979699
778.377	1.904767351
778.619	1.871144111
778.86	1.838863194
779.101	1.809121715
779.342	1.78280052
779.583	1.759910964
779.824	1.739652502
780.065	1.720895211
780.306	1.702671124
780.547	1.684410523
780.788	1.665921078
781.029	1.647269961
781.27	1.628702387
781.511	1.61059448
781.752	1.593366646
781.993	1.577337851
782.234	1.562590225
782.475	1.54893733
782.717	1.53602357
782.958	1.523486755
783.199	1.511096882
783.44	1.498847716
783.681	1.487007301
783.922	1.476090081
784.163	1.466702335
784.404	1.459313007
784.645	1.45410303
784.886	1.4509965
785.127	1.449825399
785.368	1.450473245
785.609	1.45286327
785.85	1.456803952
786.091	1.46186659
786.332	1.467473624
786.573	1.473167902
786.815	1.478808187
787.056	1.484483628
787.297	1.490230281
787.538	1.495830876
787.779	1.500888728
788.02	1.505094775
788.261	1.508423362
788.502	1.511087253
788.743	1.513331479
788.984	1.515269695
789.225	1.516883578
789.466	1.518146825
789.707	1.519140129
789.948	1.520053084
790.189	1.521097369
790.43	1.522446264
790.671	1.524253867
790.913	1.526692471
791.154	1.529933865
791.395	1.534075985
791.636	1.539083144
791.877	1.544800862
792.118	1.55102759
792.359	1.557570794
792.6	1.564257139
792.841	1.570941494
793.082	1.577558095
793.323	1.584176361
793.564	1.590982184
793.805	1.598167806
794.046	1.605795434
794.287	1.613728539
794.528	1.621689484
794.769	1.629395044
795.01	1.636637111
795.252	1.643253335
795.493	1.649079634
795.734	1.653989162
795.975	1.657990273
796.216	1.661242641
796.457	1.663907384
796.698	1.665927987
796.939	1.666938545
797.18	1.666414371
797.421	1.663990689
797.662	1.659718339
797.903	1.654053435
798.144	1.647595936
798.385	1.640793702
798.626	1.633819276
798.867	1.626641824
799.108	1.619156674
799.35	1.611243272
799.591	1.602753381
799.832	1.593516397
800.073	1.583410706
800.314	1.572457545
800.555	1.560842697
800.796	1.548821421
801.037	1.536577567
801.278	1.524150386
801.519	1.511457921
801.76	1.498353606
802.001	1.484656139
802.242	1.470158445
802.483	1.454657093
802.724	1.438009784
802.965	1.420171701
803.206	1.401163595
803.448	1.381001881
803.689	1.359682968
803.93	1.337269998
804.171	1.314007901
804.412	1.290322376
804.653	1.26665988
804.894	1.243313098
805.135	1.22039876
805.376	1.197986319
805.617	1.176230538
805.858	1.155366894
806.099	1.135571533
806.34	1.116826643
806.581	1.098906657
806.822	1.081470584
807.063	1.064179205
807.304	1.046778506
807.546	1.029137745
807.787	1.011257806
808.028	0.993255238
808.269	0.9753037
808.51	0.957532367
808.751	0.939938049
808.992	0.922379121
809.233	0.904654044
809.474	0.886601483
809.715	0.868151972
809.956	0.849311855
810.197	0.830131984
810.438	0.810724216
810.679	0.791305794
810.92	0.77217655
811.161	0.753579863
811.402	0.735533822
811.644	0.717781268
811.885	0.699916794
812.126	0.681611069
812.367	0.662781405
812.608	0.643591502
812.849	0.624304966
813.09	0.605148219
813.331	0.586292523
813.572	0.567904239
813.813	0.550148504
814.054	0.533119964
814.295	0.516786494
814.536	0.501030721
814.777	0.485772016
815.018	0.471062599
815.259	0.457055714
815.5	0.443857195
815.742	0.431397415
815.983	0.419442658
816.224	0.407728946
816.465	0.396110315
816.706	0.384621253
816.947	0.373422982
817.188	0.36268949
817.429	0.352520866
817.67	0.342922632
817.911	0.333830201
818.152	0.325145833
818.393	0.316773807
818.634	0.308650973
818.875	0.300766673
819.116	0.293160726
819.357	0.285894404
819.598	0.279009299
819.84	0.272505633
820.081	0.26635968
820.322	0.260561626
820.563	0.255131462
820.804	0.250093028
821.045	0.245431305
821.286	0.241076116
821.527	0.23693211
821.768	0.232934016
822.009	0.229080104
822.25	0.225412149
822.491	0.22195855
822.732	0.218690167
822.973	0.215524322
823.214	0.212369935
823.455	0.209173659
823.696	0.20592861
823.938	0.202643661
824.179	0.199309198
824.42	0.195896739
824.661	0.19239317
824.902	0.188834424
825.143	0.185304338
825.384	0.181897805
825.625	0.178678421
825.866	0.17566115
826.107	0.172823553
826.348	0.17012574
826.589	0.167520781
826.83	0.164955977
827.071	0.162377939
827.312	0.159747963
827.553	0.15705927
827.794	0.154342552
828.035	0.151652599
828.277	0.149039176
828.518	0.146516737
828.759	0.144051042
829	0.141570507
829.241	0.138997149
829.482	0.136285406
829.723	0.133451888
829.964	0.130576753
830.205	0.127772376
830.446	0.125140968
830.687	0.122748539
830.928	0.120622091
831.169	0.118757776
831.41	0.117126385
[truncated: 15,219 more rows]
