# Supplementary material for: Sorting polymerization in a bichannel metal-organic framework
Source: Nat Commun. 2025 Aug 5;16:6984. doi: 10.1038/s41467-025-62322-8 (PMC12325995; doi:10.1038/s41467-025-62322-8)
Supplement: Supplementary file 3 — Source data [file 41467_2025_62322_MOESM3_ESM.zip › SOURCE_DATA/SF19/bulkPS_DRIFTS_150C.csv]

X	Y
349.776	-10.59633668
350.017	-3.415771271
350.258	-1.986327562
350.499	2.613639487
350.74	0.82250893
350.981	-0.133543763
351.222	-1.102517431
351.463	-2.223530535
351.704	-2.518604486
351.945	-2.699173393
352.186	-0.724422005
352.427	-0.618102679
352.668	-0.423047729
352.909	-0.315621271
353.151	-0.162199224
353.392	0.001202961
353.633	-0.095423015
353.874	-0.320697376
354.115	-0.669675126
354.356	-0.931167875
354.597	-1.153739208
354.838	-1.517922121
355.079	-2.251620964
355.32	-2.56213822
355.561	-2.666080706
355.802	-2.747332931
356.043	-2.838010896
356.284	-2.935044888
356.525	-3.021355406
356.766	-3.105069348
357.007	-3.228124133
357.249	-3.58513442
357.49	-4.691566472
357.731	-3.976205533
357.972	-3.084111726
358.213	-1.193908187
358.454	-10.2196966
358.695	-10.4175981
358.936	-10.43578832
359.177	-10.60142267
359.418	-10.82327401
359.659	-11.74495575
359.9	-11.27184126
360.141	-10.76844506
360.382	-12.37382428
360.623	-12.58271915
360.864	-12.72866046
361.105	-12.87526675
361.346	-13.10398643
361.588	-15.2616622
361.829	-14.91677313
362.07	-14.65717887
362.311	-14.49829027
362.552	-14.38679569
362.793	-14.27719635
363.034	-14.15881175
363.275	-14.00835419
363.516	-13.70579024
363.757	-9.928185864
363.998	-10.37909219
364.239	-10.68654967
364.48	-10.9794362
364.721	-11.27558842
364.962	-11.56988646
365.203	-11.8585361
365.444	-12.16320999
365.686	-12.57191795
365.927	-13.23992796
366.168	-11.99439067
366.409	-11.70365044
366.65	-11.40524461
366.891	-11.17836099
367.132	-10.96687651
367.373	-10.77906689
367.614	-10.5861506
367.855	-10.46113273
368.096	-10.36857585
368.337	-10.28608466
368.578	-10.20000768
368.819	-10.09502396
369.06	-9.944722499
369.301	-9.709665622
369.542	-9.441184245
369.784	-9.268293008
370.025	-9.158947683
370.266	-9.074488529
370.507	-8.999625258
370.748	-8.928165683
370.989	-8.856687129
371.23	-8.782896354
371.471	-8.705973624
371.712	-8.627258935
371.953	-8.549293243
372.194	-8.473676806
372.435	-8.400138325
372.676	-8.326810992
372.917	-8.250395388
373.158	-8.165473559
373.399	-8.062109055
373.64	-7.917463252
373.882	-7.652073079
374.123	-6.079949131
374.364	-7.164706611
374.605	-7.532919948
374.846	-7.859820654
375.087	-8.230453509
375.328	-8.713251504
375.569	-9.394314668
375.81	-10.55671769
376.051	-2.393850078
376.292	-1.864967426
376.533	-1.64338225
376.774	-1.512325991
377.015	-1.419701985
377.256	-1.347100149
377.497	-1.279223733
377.738	-1.297097265
377.98	-1.596280574
378.221	-2.056093155
378.462	-0.766050553
378.703	-0.449793444
378.944	-0.228252085
379.185	-0.012220492
379.426	0.288350702
379.667	2.531550102
379.908	2.300803485
380.149	2.221630352
380.39	2.19148687
380.631	2.184645649
380.872	2.185107364
381.113	2.174430671
381.354	2.119254382
381.595	1.919960926
381.836	-2.394195022
382.078	-1.934141275
382.319	-1.633368179
382.56	-1.361403145
382.801	-1.088153389
383.042	-0.810871301
383.283	-0.531315225
383.524	-0.231703019
383.765	0.150020977
384.006	0.929488841
384.247	-0.471147704
384.488	-0.809154684
384.729	-1.016473303
384.97	-1.184560218
385.211	-1.3336068
385.452	-1.444875399
385.693	-1.50426883
385.934	-1.526429414
386.176	-1.527958289
386.417	-1.520242377
386.658	-1.512166937
386.899	-1.509359731
387.14	-1.513256495
387.381	-1.522586343
387.622	-1.535093693
387.863	-1.54885794
388.104	-1.562541632
388.345	-1.574997859
388.586	-1.585582196
388.827	-1.594230735
389.068	-1.600245516
389.309	-1.599340925
389.55	-1.579227369
389.791	-1.536982484
390.032	-1.510882378
390.273	-1.502976531
390.515	-1.502312454
390.756	-1.503758895
390.997	-1.50518425
391.238	-1.505715306
391.479	-1.505721912
391.72	-1.507970791
391.961	-1.520632135
392.202	-1.577008544
392.443	-0.948555218
392.684	-0.843483934
392.925	-0.7659961
393.166	-0.695343922
393.407	-0.625719095
393.648	-0.555590929
393.889	-0.48627352
394.13	-0.419982367
394.371	-0.357593616
394.613	-0.297963561
394.854	-0.237995348
395.095	-0.171013225
395.336	-0.082177408
395.577	0.071927336
395.818	1.012990648
396.059	0.8389486
396.3	0.775371975
396.541	0.74229615
396.782	0.721391829
397.023	0.706508042
397.264	0.694834114
397.505	0.684507411
397.746	0.673844844
397.987	0.660393625
398.228	0.640882254
398.469	0.612919855
398.711	0.576675303
398.952	0.534155508
399.193	0.489393578
399.434	0.449611521
399.675	0.421155478
399.916	0.404310646
400.157	0.395395306
400.398	0.390920669
400.639	0.388938941
400.88	0.388716724
401.121	0.389402742
401.362	0.388445148
401.603	0.382236332
401.844	0.369629818
402.085	0.356419581
402.326	0.350681976
402.567	0.353183366
402.809	0.361437668
403.05	0.373871237
403.291	0.385229398
403.532	0.386579498
403.773	0.37733665
404.014	0.362129788
404.255	0.344227253
404.496	0.326422178
404.737	0.311933852
404.978	0.302689362
405.219	0.298431491
405.46	0.297568868
405.701	0.297982305
405.942	0.298225128
406.183	0.29819441
406.424	0.298171218
406.665	0.298147216
406.907	0.29808311
407.148	0.297253073
407.389	0.291199816
407.63	0.267179311
407.871	0.22174505
408.112	0.192894324
408.353	0.182676266
408.594	0.180137136
408.835	0.179966064
409.076	0.179767018
409.317	0.178477334
409.558	0.176183036
409.799	0.173678331
410.04	0.171343211
410.281	0.169250813
410.522	0.167674359
410.763	0.166906969
411.005	0.167214806
411.246	0.168758317
411.487	0.171529247
411.728	0.175595318
411.969	0.181378591
412.21	0.18967437
412.451	0.201565365
412.692	0.218445572
412.933	0.242115109
413.174	0.274603231
413.415	0.316905231
413.656	0.365985645
413.897	0.413553994
414.138	0.45234815
414.379	0.482307735
414.62	0.508102908
414.861	0.533563357
415.103	0.560489058
415.344	0.590741649
415.585	0.627104566
415.826	0.672809462
416.067	0.729066406
416.308	0.791476859
416.549	0.854585175
416.79	0.921489225
417.031	1.010950021
417.272	1.203108999
417.513	-0.700534489
417.754	-0.925551486
417.995	-1.082901579
418.236	-1.229993099
418.477	-1.385024939
418.718	-1.558412781
418.959	-1.770589605
419.201	-2.120074275
419.442	9.933897874
419.683	10.2028315
419.924	10.35834076
420.165	10.52560252
420.406	10.96315652
420.647	10.47016193
420.888	10.25894647
421.129	10.07399242
421.37	9.858719931
421.611	9.474222833
421.852	11.72926777
422.093	12.15398902
422.334	12.77733122
422.575	11.54979306
422.816	11.21327341
423.057	10.94923206
423.298	10.62197339
423.54	9.883535941
423.781	26.46955984
424.022	32.6556655
424.263	31.65704575
424.504	31.28561792
424.745	31.04997386
424.986	30.85918311
425.227	30.67417881
425.468	30.45692809
425.709	30.11612708
425.95	28.72532604
426.191	29.32765424
426.432	29.57454719
426.673	29.72439029
426.914	29.82588943
427.155	29.900186
427.396	29.96037159
427.638	30.01565392
427.879	30.07466491
428.12	30.14853706
428.361	30.24855817
428.602	30.37344311
428.843	30.50187098
429.084	30.61854476
429.325	30.7272574
429.566	30.83679273
429.807	30.94261693
430.048	31.02175915
430.289	31.06581085
430.53	31.08427023
430.771	31.08580835
431.012	31.07431624
431.253	31.05054076
431.494	31.0146174
431.736	30.96977712
431.977	30.92400966
432.218	30.8844332
432.459	30.85223312
432.7	30.82498262
432.941	30.79988263
433.182	30.77470899
433.423	30.74749117
433.664	30.71571003
433.905	30.67574037
434.146	30.62489162
434.387	30.56576983
434.628	30.5030656
434.869	30.43429702
435.11	30.34222198
435.351	30.14801405
435.592	32.05048467
435.834	32.27493994
436.075	32.43207391
436.316	32.57916376
436.557	32.7343036
436.798	32.90771246
437.039	33.11965636
437.28	33.46879366
437.521	21.41462866
437.762	21.14567136
438.003	20.99016277
438.244	20.82292106
438.485	20.38525537
438.726	20.87705377
438.967	21.08386962
439.208	21.25891787
439.449	21.4619239
439.69	21.84048306
439.932	19.58738805
440.173	19.16918995
440.414	18.55520807
440.655	19.79468161
440.896	20.14589182
441.137	20.42713323
441.378	20.77306856
441.619	21.53075666
441.86	4.965031388
442.101	-1.198242426
442.342	-0.17374531
442.583	0.225118177
442.824	0.487531255
443.065	0.703059727
443.306	0.910545381
443.547	1.1486352
443.788	1.509427417
444.03	2.919431867
444.271	2.334698847
444.512	2.103044728
444.753	1.966047765
444.994	1.875360864
445.235	1.809987582
445.476	1.756480932
445.717	1.705113077
445.958	1.647564288
446.199	1.574445854
446.44	1.476079597
446.681	1.353811646
446.922	1.228102778
447.163	1.113410276
447.404	1.005556147
447.645	0.895756586
447.886	0.788517222
448.128	0.706342011
448.369	0.656589118
448.61	0.628290926
448.851	0.611186413
449.092	0.599760162
449.333	0.591529715
449.574	0.585375742
449.815	0.580678223
450.056	0.577023034
450.297	0.574131211
450.538	0.571815195
450.779	0.569893996
451.02	0.568087925
451.261	0.56596466
451.502	0.562961715
451.743	0.558552084
451.984	0.552735704
452.225	0.546514216
452.467	0.541253755
452.708	0.537484412
452.949	0.534917865
453.19	0.53314325
453.431	0.531901198
453.672	0.531008586
453.913	0.530271359
454.154	0.529466977
454.395	0.528387144
454.636	0.527025707
454.877	0.525797573
455.118	0.525266638
455.359	0.525502347
455.6	0.526093754
455.841	0.526688918
456.082	0.527206688
456.323	0.527676988
456.565	0.5278251
456.806	0.526669322
457.047	0.523009839
457.288	0.516766811
457.529	0.509123766
457.77	0.501087147
458.011	0.492731673
458.252	0.483633226
458.493	0.473545372
458.734	0.46267843
458.975	0.451202907
459.216	0.438661521
459.457	0.424429563
459.698	0.408197752
459.939	0.389622522
460.18	0.368152335
460.421	0.343777025
460.663	0.317983415
460.904	0.293124653
461.145	0.270745176
461.386	0.251320019
461.627	0.235299378
461.868	0.22396395
462.109	0.21890163
462.35	0.219690977
462.591	0.222857802
462.832	0.224789606
463.073	0.224172413
463.314	0.221571272
463.555	0.218254006
463.796	0.2152045
464.037	0.212679478
464.278	0.210514368
464.519	0.208513989
464.761	0.206488234
465.002	0.204238098
465.243	0.201692868
465.484	0.198796481
465.725	0.195380213
465.966	0.191355763
466.207	0.187204931
466.448	0.184319286
466.689	0.184240478
466.93	0.187409875
467.171	0.193017536
467.412	0.199894833
467.653	0.207313703
467.894	0.215093935
468.135	0.223283226
468.376	0.231865381
468.617	0.240728188
468.859	0.249819172
469.1	0.259174046
469.341	0.268647902
469.582	0.277593725
469.823	0.28501048
470.064	0.290312156
470.305	0.29394873
470.546	0.297195046
470.787	0.301523283
471.028	0.308063346
471.269	0.316978369
471.51	0.327127345
471.751	0.336899087
471.992	0.345490197
472.233	0.353309987
472.474	0.361660643
472.715	0.372253866
472.957	0.386315363
473.198	0.402996547
473.439	0.418981175
473.68	0.431268232
473.921	0.439475571
474.162	0.444809666
474.403	0.448431994
474.644	0.450948693
474.885	0.45260885
475.126	0.453648978
475.367	0.454402527
475.608	0.455146335
475.849	0.456032729
476.09	0.457179574
476.331	0.458661558
476.572	0.460367341
476.813	0.462019626
477.055	0.463654308
477.296	0.465904293
477.537	0.469259481
477.778	0.473458432
478.019	0.477769348
478.26	0.481408325
478.501	0.483801362
478.742	0.484758944
478.983	0.484416778
479.224	0.482865649
479.465	0.479708734
479.706	0.473814043
479.947	0.463530074
480.188	0.447910159
480.429	0.428686477
480.67	0.410090959
480.911	0.395498357
481.153	0.385628526
481.394	0.379610889
481.635	0.376233269
481.876	0.374446486
482.117	0.373473376
482.358	0.372805018
482.599	0.372167048
482.84	0.371537296
483.081	0.371060841
483.322	0.370786107
483.563	0.370689406
483.804	0.370804787
484.045	0.371145083
484.286	0.371394135
484.527	0.370660193
484.768	0.36806607
485.009	0.363604058
485.25	0.358010435
485.492	0.3520138
485.733	0.345893319
485.974	0.339558696
486.215	0.332846407
486.456	0.325735426
486.697	0.3183309
486.938	0.310692228
487.179	0.302798577
487.42	0.294773708
487.661	0.287125343
487.902	0.280634016
488.143	0.275836589
488.384	0.27261068
488.625	0.270273098
488.866	0.267908859
489.107	0.264699831
489.348	0.260499617
489.59	0.25620727
489.831	0.253029803
490.072	0.251393985
490.313	0.250736563
490.554	0.249861241
490.795	0.247273652
491.036	0.241875881
491.277	0.234451333
491.518	0.228099015
491.759	0.225589914
492	0.227183681
492.241	0.231685308
492.482	0.238042882
492.723	0.245761433
492.964	0.254616501
493.205	0.264339254
493.446	0.274565487
493.688	0.284973403
493.929	0.295348486
494.17	0.305475932
494.411	0.315021926
494.652	0.323673015
494.893	0.331607709
495.134	0.339916574
495.375	0.350508287
495.616	0.365509095
495.857	0.386375289
496.098	0.412908187
496.339	0.442883814
496.58	0.473114933
496.821	0.501133766
497.062	0.525962433
497.303	0.547854205
497.544	0.567690013
497.786	0.586453141
498.027	0.604949309
498.268	0.623731949
498.509	0.643087106
498.75	0.663039839
498.991	0.683342125
499.232	0.703443327
499.473	0.722622061
499.714	0.74035406
499.955	0.756613924
500.196	0.771775379
500.437	0.786196841
500.678	0.79985821
500.919	0.812352375
501.16	0.823251741
501.401	0.832483118
501.642	0.840347838
501.884	0.847299443
502.125	0.853767741
502.366	0.86009177
502.607	0.866508949
502.848	0.873174168
503.089	0.880192632
503.33	0.887662296
503.571	0.895733848
503.812	0.904665503
504.053	0.914812308
504.294	0.926490597
504.535	0.939730936
504.776	0.954102383
505.017	0.968851611
505.258	0.983287646
505.499	0.997030088
505.74	1.009940586
505.982	1.021930069
506.223	1.032877852
506.464	1.042686945
506.705	1.051330526
506.946	1.058775851
507.187	1.064843621
507.428	1.069198703
507.669	1.071591068
507.91	1.072141924
508.151	1.071333008
508.392	1.06972038
508.633	1.067680082
508.874	1.065330044
509.115	1.062594785
509.356	1.059393851
509.597	1.055875399
509.838	1.052474518
510.08	1.04969673
510.321	1.047807276
510.562	1.046638594
510.803	1.04563108
511.044	1.044156761
511.285	1.041924125
511.526	1.039085598
511.767	1.036003894
512.008	1.032986229
512.249	1.030182239
512.49	1.027588116
512.731	1.025012213
512.972	1.02192328
513.213	1.017243734
513.454	1.009297547
513.695	0.996178599
513.936	0.976650985
514.177	0.95130228
514.419	0.922969433
514.66	0.895489821
514.901	0.871730794
515.142	0.8527065
515.383	0.837976269
515.624	0.826440035
515.865	0.816916471
516.106	0.808394973
516.347	0.800104089
516.588	0.791552026
516.829	0.782614704
517.07	0.773659016
517.311	0.765563942
517.552	0.759431132
517.793	0.756010059
518.034	0.755304752
518.275	0.756803849
518.517	0.760165985
518.758	0.765808311
518.999	0.774965709
519.24	0.789137906
519.481	0.809283016
519.722	0.835289241
519.963	0.866025785
520.204	0.900026572
520.445	0.936417958
520.686	0.97535924
520.927	1.017717552
521.168	1.064164789
521.409	1.113964827
521.65	1.164260947
521.891	1.211068323
522.132	1.251374427
522.373	1.284227968
522.615	1.310476679
522.856	1.332137361
523.097	1.351773037
523.338	1.371923431
523.579	1.394807373
523.82	1.422310636
524.061	1.45586246
524.302	1.495820839
524.543	1.540700905
524.784	1.587473439
525.025	1.633441882
525.266	1.678064481
525.507	1.7231795
525.748	1.771923184
525.989	1.826988981
526.23	1.888484031
526.471	1.952579269
526.713	2.013365298
526.954	2.066876044
527.195	2.11271932
527.436	2.15275175
527.677	2.189219246
527.918	2.223493916
528.159	2.255543416
528.4	2.284341643
528.641	2.309199504
528.882	2.330990145
529.123	2.352190934
529.364	2.376013047
529.605	2.405344571
529.846	2.441375733
530.087	2.481941703
530.328	2.522081342
530.569	2.558051234
530.811	2.589723944
531.052	2.619266562
531.293	2.649344235
531.534	2.682311322
531.775	2.720053851
532.016	2.764191347
532.257	2.81628035
532.498	2.877352324
532.739	2.946491699
532.98	3.019599305
533.221	3.090631655
533.462	3.154894399
533.703	3.210625674
533.944	3.257989671
534.185	3.297768389
534.426	3.33095737
534.667	3.358852873
534.909	3.38301573
535.15	3.40506309
535.391	3.426542743
535.632	3.448956237
535.873	3.473720572
536.114	3.501795668
536.355	3.533046541
536.596	3.566009694
536.837	3.598604623
537.078	3.62919757
537.319	3.657084579
537.56	3.682354894
537.801	3.705584969
538.042	3.727518599
538.283	3.748601163
538.524	3.768447072
538.765	3.785566646
539.007	3.79753846
539.248	3.801837241
539.489	3.79744941
539.73	3.786249928
539.971	3.772303907
540.212	3.759528525
540.453	3.750253168
540.694	3.745297793
540.935	3.744370914
541.176	3.746103728
541.417	3.747994066
541.658	3.746842873
541.899	3.739706524
542.14	3.724799009
542.381	3.702073327
542.622	3.67341561
542.863	3.641862468
543.105	3.609763949
543.346	3.57745061
543.587	3.543422176
543.828	3.505324523
544.069	3.461190738
544.31	3.411200639
544.551	3.359067862
544.792	3.310513092
545.033	3.269554966
545.274	3.236959505
545.515	3.211326297
545.756	3.190519689
545.997	3.172723998
546.238	3.157286482
546.479	3.144879587
546.72	3.136498721
546.961	3.132059344
547.202	3.129677222
547.444	3.125797875
547.685	3.116283924
547.926	3.098739879
548.167	3.074989286
548.408	3.050465527
548.649	3.029612613
548.89	3.01290801
549.131	2.998013326
549.372	2.982040509
549.613	2.96304742
549.854	2.940304337
550.095	2.913538558
550.336	2.881963896
550.577	2.844066428
550.818	2.798978795
551.059	2.748766632
551.3	2.69833688
551.542	2.65219065
551.783	2.612217306
552.024	2.578313264
552.265	2.549810595
552.506	2.526172906
552.747	2.506871653
552.988	2.490974637
553.229	2.476843593
553.47	2.462100074
553.711	2.444034746
553.952	2.420423586
554.193	2.390335665
554.434	2.354514162
554.675	2.314965864
554.916	2.273698502
555.157	2.231507975
555.398	2.187831842
555.64	2.141539055
555.881	2.091857204
556.122	2.038869087
556.363	1.98342316
556.604	1.926715492
556.845	1.870033905
557.086	1.814850723
557.327	1.762909394
557.568	1.7158622
557.809	1.674599497
558.05	1.638894352
558.291	1.607602105
558.532	1.57909496
558.773	1.551668254
559.014	1.52396124
559.255	1.495444615
559.496	1.466693528
559.738	1.439004371
559.979	1.413504205
560.22	1.390549644
560.461	1.369850493
560.702	1.35101798
560.943	1.3340156
561.184	1.319177614
561.425	1.30683647
561.666	1.296943471
561.907	1.289018044
562.148	1.282405437
562.389	1.276567573
562.63	1.271144279
562.871	1.265757296
563.112	1.259786575
563.353	1.252391435
563.594	1.242848814
563.836	1.230972166
564.077	1.217199683
564.318	1.202188714
564.559	1.18628062
564.8	1.169325958
565.041	1.150978685
565.282	1.131258065
565.523	1.110985279
565.764	1.091551364
566.005	1.074008267
566.246	1.058401707
566.487	1.043931231
566.728	1.029573347
566.969	1.014700299
567.21	0.99936145
567.451	0.98394692
567.692	0.968497095
567.934	0.952364502
568.175	0.934493361
568.416	0.914118259
568.657	0.891554939
568.898	0.868363964
569.139	0.846337285
569.38	0.826342836
569.621	0.808294385
569.862	0.791856538
570.103	0.776947298
570.344	0.763660663
570.585	0.751859308
570.826	0.740971285
571.067	0.730262234
571.308	0.719405017
571.549	0.708859727
571.79	0.699618312
572.032	0.692471085
572.273	0.68749348
572.514	0.684134674
572.755	0.681681242
572.996	0.679709327
573.237	0.678251715
573.478	0.677598958
573.719	0.677937651
573.96	0.679152724
574.201	0.680906845
574.442	0.682852283
574.683	0.684793673
574.924	0.686725444
575.165	0.688751714
575.406	0.690941702
575.647	0.69321648
575.888	0.695352633
576.129	0.697090404
576.371	0.698246295
576.612	0.698757539
576.853	0.698669458
577.094	0.698105725
577.335	0.697240872
577.576	0.696275608
577.817	0.695407518
578.058	0.694788915
578.299	0.69447992
578.54	0.694433243
578.781	0.694538202
579.022	0.694687153
579.263	0.694801277
579.504	0.69480908
579.745	0.694618918
579.986	0.694116625
580.227	0.693187903
580.469	0.691746041
580.71	0.689753714
580.951	0.687254661
581.192	0.684421926
581.433	0.681565541
581.674	0.679032481
581.915	0.677042694
582.156	0.675584143
582.397	0.674424999
582.638	0.673216169
582.879	0.671628804
583.12	0.669457584
583.361	0.666636671
583.602	0.663183789
583.843	0.659139912
584.084	0.654551125
584.325	0.649488951
584.567	0.644084501
584.808	0.638554482
585.049	0.633196863
585.29	0.628346586
585.531	0.624308994
585.772	0.621273358
586.013	0.619191569
586.254	0.617709677
586.495	0.616313404
586.736	0.614618489
586.977	0.612529178
587.218	0.610179991
587.459	0.607768138
587.7	0.605360826
587.941	0.602791433
588.182	0.599774677
588.423	0.596150364
588.665	0.592025203
588.906	0.587730564
589.147	0.583633196
589.388	0.579897611
589.629	0.576395564
589.87	0.572849771
590.111	0.569050586
590.352	0.564969104
590.593	0.560736993
590.834	0.556545839
591.075	0.55255005
591.316	0.54884242
591.557	0.545492481
591.798	0.54257719
592.039	0.540149774
592.28	0.538159533
592.521	0.536398308
592.763	0.534539994
593.004	0.532260345
593.245	0.529368891
593.486	0.525889685
593.727	0.522047091
593.968	0.518144663
594.209	0.514401995
594.45	0.51087129
594.691	0.507486971
594.932	0.50417172
595.173	0.500886238
595.414	0.497586877
595.655	0.494148567
595.896	0.49034691
596.137	0.485950562
596.378	0.480861944
596.619	0.475161616
596.861	0.468996999
597.102	0.462432781
597.343	0.45541464
597.584	0.447866845
597.825	0.439824547
598.066	0.431480426
598.307	0.423099081
598.548	0.414878486
598.789	0.406891429
599.03	0.399145789
599.271	0.391676054
599.512	0.384571845
599.753	0.377946198
599.994	0.371903152
600.235	0.366526234
600.476	0.36187037
600.717	0.357953484
600.959	0.35475577
601.2	0.352223114
601.441	0.350272714
601.682	0.348801388
601.923	0.347690465
602.164	0.346808679
602.405	0.346025592
602.646	0.34523689
602.887	0.344376449
603.128	0.343389646
603.369	0.342185672
603.61	0.340625738
603.851	0.338596286
604.092	0.336151492
604.333	0.333579392
604.574	0.331222268
604.815	0.3291731
605.057	0.327179177
605.298	0.324831536
605.539	0.321857297
605.78	0.318331436
606.021	0.314665599
606.262	0.311340256
606.503	0.308593637
606.744	0.306326343
606.985	0.304248196
607.226	0.302133349
607.467	0.300006446
607.708	0.298118288
607.949	0.296749931
608.19	0.296018857
608.431	0.295800868
608.672	0.295792536
608.913	0.295669765
609.154	0.295213188
609.396	0.294313531
609.637	0.292911372
609.878	0.29096369
610.119	0.288465383
610.36	0.285493986
610.601	0.282223122
610.842	0.278871931
611.083	0.275614604
611.324	0.272510995
611.565	0.2695022
611.806	0.266472797
612.047	0.263346527
612.288	0.260162006
612.529	0.257079289
612.77	0.254307984
613.011	0.251997773
613.252	0.250153229
613.494	0.248629172
613.735	0.247230852
613.976	0.245858811
614.217	0.244572977
614.458	0.243528568
614.699	0.242868069
614.94	0.242660923
615.181	0.242908581
615.422	0.243585979
615.663	0.244674647
615.904	0.246157334
616.145	0.247987698
616.386	0.250077814
616.627	0.252334838
616.868	0.254721767
617.109	0.257265281
617.35	0.259976566
617.592	0.262746481
617.833	0.265308604
618.074	0.267322459
618.315	0.26853916
618.556	0.26893076
618.797	0.268687928
619.038	0.268101162
619.279	0.267425241
619.52	0.266807863
619.761	0.266288041
620.002	0.265829956
620.243	0.26536954
620.484	0.264866014
620.725	0.264337488
620.966	0.263848095
621.207	0.263442639
621.448	0.263075883
621.69	0.262608791
621.931	0.261900911
622.172	0.260929248
622.413	0.259831651
622.654	0.258857464
622.895	0.258277684
623.136	0.258299262
623.377	0.259011919
623.618	0.260380757
623.859	0.262265331
624.1	0.264437586
624.341	0.266610359
624.582	0.268522929
624.823	0.270070321
625.064	0.271348473
625.305	0.272523211
625.546	0.273621869
625.788	0.27444297
626.029	0.274675589
626.27	0.27413732
626.511	0.272938881
626.752	0.271438027
626.993	0.270015093
627.234	0.26886116
627.475	0.267949376
627.716	0.267174426
627.957	0.266509449
628.198	0.266059444
628.439	0.265999393
628.68	0.266459781
628.921	0.267443281
629.162	0.268831865
629.403	0.27047675
629.644	0.272295433
629.886	0.274297782
630.127	0.276529556
630.368	0.278982282
630.609	0.281533905
630.85	0.283967494
631.091	0.286072027
631.332	0.287769397
631.573	0.289177627
631.814	0.290555176
632.055	0.292166787
632.296	0.294178886
632.537	0.296644216
632.778	0.299535826
633.019	0.302762557
633.26	0.306147391
633.501	0.309413648
633.742	0.312241507
633.984	0.314391443
634.225	0.315811174
634.466	0.316650073
634.707	0.317173489
634.948	0.317633838
635.189	0.318187414
635.43	0.31890802
635.671	0.319865715
635.912	0.321187268
636.153	0.323030984
636.394	0.325493607
636.635	0.328536917
636.876	0.331989625
637.117	0.335614389
637.358	0.339203921
637.599	0.342657567
637.84	0.345989915
638.081	0.349266422
638.323	0.352514751
638.564	0.355677237
638.805	0.358640874
639.046	0.361320395
639.287	0.363730167
639.528	0.365999018
639.769	0.368317256
640.01	0.370840712
640.251	0.373623192
640.492	0.376630519
640.733	0.379800525
640.974	0.383086576
641.215	0.38646631
641.456	0.389923348
641.697	0.39342335
641.938	0.396919141
642.179	0.400390998
642.421	0.403879956
642.662	0.407468879
642.903	0.411226668
643.144	0.415192496
643.385	0.419439417
643.626	0.424156804
643.867	0.429644828
644.108	0.436163698
644.349	0.443726342
644.59	0.452037269
644.831	0.460681861
645.072	0.469431558
645.313	0.478417232
645.554	0.488028203
645.795	0.49857019
646.036	0.509875017
646.277	0.521192052
646.519	0.531581037
646.76	0.540500443
647.001	0.548036945
647.242	0.554687305
647.483	0.560987286
647.724	0.567242834
647.965	0.573481347
648.206	0.579592513
648.447	0.585498085
648.688	0.59121292
648.929	0.596801861
649.17	0.602327173
649.411	0.60785112
649.652	0.613464863
649.893	0.619272865
650.134	0.625312612
650.375	0.631472423
650.617	0.63751333
650.858	0.643223094
651.099	0.648577458
651.34	0.653766714
651.581	0.659078297
651.822	0.66474192
652.063	0.670865803
652.304	0.677485265
652.545	0.684613588
652.786	0.692205347
653.027	0.700062221
653.268	0.707794595
653.509	0.714925198
653.75	0.721068653
653.991	0.726030896
654.232	0.72979171
654.473	0.732464944
654.715	0.734297667
654.956	0.735668453
655.197	0.737018481
655.438	0.73870634
655.679	0.740861751
655.92	0.743370987
656.161	0.746058509
656.402	0.748923995
656.643	0.752199452
656.884	0.756168504
657.125	0.760917783
657.366	0.766248143
657.607	0.771834379
657.848	0.777477604
658.089	0.783196872
658.33	0.789085244
658.571	0.795087035
658.813	0.800925471
659.054	0.806276707
659.295	0.811026328
659.536	0.8153534
659.777	0.819584203
660.018	0.823958291
660.259	0.828487325
660.5	0.833006376
660.741	0.837348532
660.982	0.841459504
661.223	0.845360912
661.464	0.849025761
661.705	0.852274013
661.946	0.854775911
662.187	0.856205973
662.428	0.856469038
662.669	0.855797136
662.911	0.85458377
663.152	0.85306132
663.393	0.851077752
663.634	0.848163686
663.875	0.843907245
664.116	0.838420592
664.357	0.832483503
664.598	0.827113472
664.839	0.822911852
665.08	0.819798103
665.321	0.817251831
665.562	0.814739613
665.803	0.812007894
666.044	0.809108185
666.285	0.806221618
666.526	0.803476333
666.767	0.80090068
667.009	0.79847847
667.25	0.7961724
667.491	0.793867021
667.732	0.791327608
667.973	0.788274281
668.214	0.784538893
668.455	0.7801741
668.696	0.775407757
668.937	0.770474065
669.178	0.765491355
669.419	0.760500667
669.66	0.755586181
669.901	0.750912973
670.142	0.746611863
670.383	0.742624351
670.624	0.738692196
670.865	0.734532827
671.106	0.730066596
671.348	0.725520959
671.589	0.721336482
671.83	0.717979692
672.071	0.715830322
672.312	0.7151601
672.553	0.71609254
672.794	0.718500787
673.035	0.721951097
673.276	0.725829239
673.517	0.729618435
673.758	0.733121835
673.999	0.736452161
674.24	0.739793599
674.481	0.743142697
674.722	0.746273012
674.963	0.748948824
675.204	0.75118576
675.446	0.753329725
675.687	0.755864376
675.928	0.759083486
676.169	0.762900293
676.41	0.766959588
676.651	0.77096463
676.892	0.774924558
677.133	0.779088813
677.374	0.783664412
677.615	0.788615421
677.856	0.79371999
678.097	0.798837601
678.338	0.804161298
678.579	0.810189798
678.82	0.817367133
679.061	0.825639595
679.302	0.834333839
679.544	0.84260136
679.785	0.850103229
680.026	0.857308671
680.267	0.865259813
680.508	0.875101909
680.749	0.887642135
680.99	0.903053143
681.231	0.920831977
681.472	0.940089349
681.713	0.960005351
681.954	0.980154402
682.195	1.000591813
682.436	1.021774712
682.677	1.044375103
682.918	1.069020489
683.159	1.096052499
683.4	1.125470913
683.642	1.157178129
683.883	1.191328442
684.124	1.228402229
684.365	1.268943773
684.606	1.313296598
684.847	1.361688913
685.088	1.414666878
685.329	1.473443883
685.57	1.539708033
685.811	1.614876295
686.052	1.699367845
686.293	1.792684322
686.534	1.894183256
686.775	2.003178631
687.016	2.117586019
687.257	2.232688297
687.498	2.342721827
687.74	2.444476457
687.981	2.538715091
688.222	2.628580551
688.463	2.717350966
688.704	2.807005386
688.945	2.89805357
689.186	2.990558127
689.427	3.08530155
689.668	3.183929257
689.909	3.287930837
690.15	3.397096559
690.391	3.508592545
690.632	3.617871844
690.873	3.721013094
691.114	3.816443394
691.355	3.905017757
691.596	3.989098817
691.838	4.071469382
692.079	4.15440109
692.32	4.238950298
692.561	4.324635464
692.802	4.409687064
693.043	4.49174821
693.284	4.568566362
693.525	4.638416639
693.766	4.700409077
694.007	4.754770479
694.248	4.802906111
694.489	4.847073925
694.73	4.889749667
694.971	4.932920364
695.212	4.977547875
695.453	5.023388463
695.694	5.069246151
695.936	5.113522027
696.177	5.154784159
696.418	5.192178979
696.659	5.225638127
696.9	5.255893409
697.141	5.284317272
697.382	5.312474738
697.623	5.341325854
697.864	5.370613286
698.105	5.399096515
698.346	5.425303983
698.587	5.448009049
698.828	5.466337801
699.069	5.479913206
699.31	5.489142753
699.551	5.495300057
699.792	5.500114135
700.034	5.505021678
700.275	5.510474384
700.516	5.515698205
700.757	5.519185459
700.998	5.51970744
701.239	5.517049743
701.48	5.511855776
701.721	5.504736823
701.962	5.495428885
702.203	5.48279037
702.444	5.465615013
702.685	5.443360877
702.926	5.416028683
703.167	5.383346081
703.408	5.344117332
703.649	5.296456039
703.89	5.238789889
704.131	5.170734404
704.373	5.092925631
704.614	5.006093275
704.855	4.910922963
705.096	4.809499002
705.337	4.706621821
705.578	4.608192089
705.819	4.517495076
706.06	4.433694261
706.301	4.353455166
706.542	4.273328347
706.783	4.191319788
707.024	4.107085111
707.265	4.02082135
707.506	3.931984776
707.747	3.83905586
707.988	3.740494988
708.229	3.63626892
708.471	3.528844181
708.712	3.422435464
708.953	3.32084426
709.194	3.225803804
709.435	3.136776496
709.676	3.051653829
709.917	2.967741299
710.158	2.882786463
710.399	2.79584804
710.64	2.707679027
710.881	2.620364745
711.122	2.536413913
711.363	2.457934713
711.604	2.386274948
711.845	2.321926157
712.086	2.264450199
712.327	2.212499553
712.569	2.164050579
712.81	2.116832521
713.051	2.068880771
713.292	2.019092554
713.533	1.967557392
713.774	1.915448997
714.015	1.864492066
714.256	1.81624068
714.497	1.771458739
714.738	1.729856886
714.979	1.690307848
715.22	1.651425297
715.461	1.612235958
715.702	1.572647492
715.943	1.53341478
716.184	1.495545356
716.425	1.459649999
716.667	1.425837929
716.908	1.394078169
717.149	1.36446332
717.39	1.337056721
717.631	1.311556447
717.872	1.287215892
718.113	1.2631682
718.354	1.238941667
718.595	1.214770139
718.836	1.191342044
719.077	1.169115752
719.318	1.147884685
719.559	1.127013249
719.8	1.106052433
720.041	1.08517544
720.282	1.065057874
720.523	1.046309418
720.765	1.029029609
721.006	1.012895454
721.247	0.99760107
721.488	0.983189821
721.729	0.969995671
721.97	0.958313714
722.211	0.948165392
722.452	0.939349492
722.693	0.931651339
722.934	0.924978494
723.175	0.919321616
723.416	0.914630567
723.657	0.910756596
723.898	0.907520728
724.139	0.90485616
724.38	0.902908737
724.621	0.901995399
724.863	0.902434662
725.104	0.904363056
725.345	0.907635903
725.586	0.911856522
725.827	0.916538548
726.068	0.921328679
726.309	0.92614981
726.55	0.931178058
726.791	0.936699512
727.032	0.942968753
727.273	0.950154045
727.514	0.958358789
727.755	0.967647576
727.996	0.9780236
728.237	0.989379845
728.478	1.001495972
728.719	1.014114258
728.961	1.027058247
729.202	1.040328062
729.443	1.054106799
729.684	1.068648058
729.925	1.084105136
730.166	1.100423756
730.407	1.117374172
730.648	1.134703607
730.889	1.152316152
731.13	1.170361131
731.371	1.189169379
731.612	1.209086253
731.853	1.230307911
732.094	1.252809706
732.335	1.27640471
732.576	1.300892087
732.817	1.326176843
733.058	1.352257256
733.3	1.379110672
733.541	1.406622487
733.782	1.434645401
734.023	1.463121197
734.264	1.492141502
734.505	1.521889111
734.746	1.552491273
734.987	1.583895362
735.228	1.61587935
735.469	1.648176791
735.71	1.680585833
735.951	1.712984925
736.192	1.745290286
736.433	1.777432496
736.674	1.809383229
736.915	1.841178826
737.156	1.872860186
737.398	1.904324095
737.639	1.935194667
737.88	1.96486093
738.121	1.992707917
738.362	2.01838219
738.603	2.041894936
738.844	2.063511516
739.085	2.08353333
739.326	2.102139965
739.567	2.119415929
739.808	2.135538864
740.049	2.150958723
740.29	2.166404094
740.531	2.182687321
740.772	2.200401078
741.013	2.219669008
741.254	2.240132516
741.496	2.261239842
741.737	2.282653592
741.978	2.30446764
742.219	2.327090975
742.46	2.350906113
742.701	2.37593643
742.942	2.401742628
743.183	2.42762466
743.424	2.45299079
743.665	2.477637974
743.906	2.501772108
744.147	2.525795925
744.388	2.550028979
744.629	2.574516116
744.87	2.599008067
745.111	2.623124589
745.352	2.646606649
745.594	2.669478403
745.835	2.691993085
746.076	2.714396599
746.317	2.736673333
746.558	2.758479196
746.799	2.779350702
747.04	2.799015774
747.281	2.817519728
747.522	2.835086766
747.763	2.851887212
748.004	2.867937773
748.245	2.883235306
748.486	2.897992533
748.727	2.912706401
748.968	2.927918674
749.209	2.943790402
749.45	2.959775326
749.692	2.974674831
749.933	2.987153334
750.174	2.996420269
750.415	3.00260883
750.656	3.006676278
750.897	3.010029579
751.138	3.014097907
751.379	3.019870921
751.62	3.027408881
751.861	3.03563267
752.102	3.042808762
752.343	3.047503559
752.584	3.049200681
752.825	3.04822397
753.066	3.045273198
753.307	3.040982902
753.548	3.035741014
753.79	3.029781555
754.031	3.023350949
754.272	3.016710073
754.513	3.00993119
754.754	3.002711576
754.995	2.994493456
755.236	2.984912234
755.477	2.974245444
755.718	2.963508698
755.959	2.9541157
756.2	2.947305881
756.441	2.943693525
756.682	2.943223722
756.923	2.945528974
757.164	2.950363501
757.405	2.957736533
757.646	2.967626539
757.888	2.979520221
758.129	2.992217157
758.37	3.004161721
758.611	3.014093372
758.852	3.021542928
759.093	3.026894939
759.334	3.031028998
759.575	3.034716689
759.816	3.038097882
760.057	3.040568048
760.298	3.041117116
760.539	3.03885591
760.78	3.033430449
761.021	3.025153627
761.262	3.014831784
761.503	3.0034084
761.744	2.991619142
761.986	2.979805138
762.227	2.967938795
762.468	2.9558265
762.709	2.943360301
762.95	2.930642838
763.191	2.917887167
763.432	2.905185141
763.673	2.892374844
763.914	2.879149541
764.155	2.865319971
764.396	2.850997678
764.637	2.836513251
764.878	2.822108459
765.119	2.807696454
765.36	2.792940362
765.601	2.777555293
765.842	2.761537612
766.083	2.74512739
766.325	2.728524014
766.566	2.711586919
766.807	2.693813798
767.048	2.674664449
767.289	2.654014699
767.53	2.632460011
767.771	2.611265458
768.012	2.591905306
768.253	2.575408765
768.494	2.561887059
768.735	2.550428053
768.976	2.539319725
769.217	2.526570393
769.458	2.510683166
769.699	2.491404139
769.94	2.469920265
770.181	2.448176569
770.423	2.427760565
770.664	2.409266583
770.905	2.392448717
771.146	2.376742517
771.387	2.361669664
771.628	2.346922164
771.869	2.332218891
772.11	2.317193141
772.351	2.301494593
772.592	2.285043853
772.833	2.268187127
773.074	2.251538027
773.315	2.235569382
773.556	2.220264597
773.797	2.205066602
774.038	2.189113772
774.279	2.171606895
774.521	2.152114508
774.762	2.1306417
775.003	2.107425839
775.244	2.082648338
775.485	2.05632996
775.726	2.028503396
775.967	1.999500182
776.208	1.970048192
776.449	1.940996179
776.69	1.912844395
776.931	1.885481745
777.172	1.858326628
777.413	1.830732281
777.654	1.80238676
777.895	1.773493504
778.136	1.744658968
778.377	1.716592264
778.619	1.689829165
778.86	1.664620584
779.101	1.640961283
779.342	1.61866019
779.583	1.597399649
779.824	1.576793249
780.065	1.556466097
780.306	1.536149765
780.547	1.515739902
780.788	1.495272007
781.029	1.474840559
781.27	1.454521992
781.511	1.434326364
781.752	1.414173508
781.993	1.393903551
782.234	1.373342346
782.475	1.352415122
782.717	1.331251369
782.958	1.310188213
783.199	1.289616173
783.44	1.26974224
783.681	1.250452275
783.922	1.231391212
784.163	1.212204465
784.404	1.192772939
784.645	1.173285103
784.886	1.154093662
785.127	1.135459974
785.368	1.117374723
785.609	1.099551716
785.85	1.081540165
786.091	1.062858428
786.332	1.04310899
786.573	1.022091588
786.815	0.999921756
787.056	0.977085144
787.297	0.954311889
787.538	0.932273286
787.779	0.911304032
788.02	0.891348428
788.261	0.872113112
788.502	0.85327535
788.743	0.83462765
788.984	0.816115296
789.225	0.797789008
789.466	0.779741393
789.707	0.762086166
789.948	0.744974929
790.189	0.728597309
790.43	0.713130757
790.671	0.698670598
790.913	0.685197015
791.154	0.672597068
791.395	0.660719894
791.636	0.649439428
791.877	0.63870437
792.118	0.628552068
792.359	0.619070988
792.6	0.610327923
792.841	0.602304572
793.082	0.59488244
793.323	0.587881388
793.564	0.581126084
793.805	0.574502099
794.046	0.567973371
794.287	0.561563479
794.528	0.555329785
794.769	0.549350939
795.01	0.543716895
795.252	0.538498956
795.493	0.533703597
795.734	0.529248352
795.975	0.524992991
796.216	0.520810873
796.457	0.516644717
796.698	0.512498194
796.939	0.50836567
797.18	0.504162079
797.421	0.499728039
797.662	0.494924797
797.903	0.489747843
798.144	0.484356982
798.385	0.478980076
798.626	0.473757204
798.867	0.46865013
799.108	0.463484981
799.35	0.458087939
799.591	0.452414127
799.832	0.446586199
800.073	0.440824119
800.314	0.435320819
800.555	0.430150698
800.796	0.425262355
801.037	0.420542162
801.278	0.415899526
801.519	0.411328428
801.76	0.406919141
802.001	0.402816135
802.242	0.399144861
802.483	0.395949729
802.724	0.393176477
802.965	0.39070319
803.206	0.388402913
803.448	0.386207732
803.689	0.384136223
803.93	0.382264311
804.171	0.380661899
804.412	0.37934351
804.653	0.378266269
804.894	0.377368501
805.135	0.376610714
805.376	0.375985232
805.617	0.37549422
805.858	0.375122807
806.099	0.37483241
806.34	0.374576199
806.581	0.374316346
806.822	0.374023141
807.063	0.373659204
807.304	0.373171964
807.546	0.372510496
807.787	0.371655045
808.028	0.370628764
808.269	0.369472159
808.51	0.36819385
808.751	0.366738832
808.992	0.365008055
809.233	0.362920422
809.474	0.360471185
809.715	0.35774443
809.956	0.354871062
810.197	0.351959933
810.438	0.349047947
810.679	0.346100733
810.92	0.343057374
811.161	0.339884003
811.402	0.336602051
811.644	0.333277986
811.885	0.329986062
812.126	0.326770732
812.367	0.32363094
812.608	0.320530479
812.849	0.31742348
813.09	0.314279118
813.331	0.311092542
813.572	0.307877882
813.813	0.304649877
814.054	0.301406936
814.295	0.29812649
814.536	0.294776723
814.777	0.291342089
815.018	0.287853373
815.259	0.28440409
815.5	0.281132266
815.742	0.278165978
815.983	0.275564748
816.224	0.273299403
816.465	0.271286225
816.706	0.269453706
816.947	0.267795644
817.188	0.266368792
817.429	0.265237388
817.67	0.264414811
817.911	0.263850139
818.152	0.26346224
818.393	0.263187072
818.634	0.263001316
818.875	0.262911146
819.116	0.262925237
819.357	0.263038237
819.598	0.263230696
819.84	0.263471418
820.081	0.263713184
820.322	0.263893028
820.563	0.263954277
820.804	0.263885759
821.045	0.263744848
821.286	0.263632472
821.527	0.263628215
821.768	0.263735927
822.009	0.263888889
822.25	0.264012969
822.491	0.264092206
822.732	0.26417987
822.973	0.264351523
823.214	0.26464928
823.455	0.265066889
823.696	0.265579645
823.938	0.266181486
824.179	0.266893149
824.42	0.267741122
824.661	0.268736292
824.902	0.269874684
825.143	0.271151786
825.384	0.272564315
825.625	0.274090103
825.866	0.275668248
826.107	0.277209251
826.348	0.278637398
826.589	0.279935179
826.83	0.281154496
827.071	0.282384603
827.312	0.28370112
827.553	0.285133166
827.794	0.286665744
828.035	0.288267364
828.277	0.289921887
828.518	0.291645569
828.759	0.293478283
829	0.295452986
829.241	0.297563877
829.482	0.299757589
829.723	0.30195633
829.964	0.304096234
830.205	0.306151934
830.446	0.308131741
830.687	0.310051555
830.928	0.311910654
831.169	0.313690838
831.41	0.315380743
[truncated: 15,219 more rows]
