# Supplementary material for: Sorting polymerization in a bichannel metal-organic framework
Source: Nat Commun. 2025 Aug 5;16:6984. doi: 10.1038/s41467-025-62322-8 (PMC12325995; doi:10.1038/s41467-025-62322-8)
Supplement: Supplementary file 3 — Source data [file 41467_2025_62322_MOESM3_ESM.zip › SOURCE_DATA/SF19/1-PS_DRIFTS_50C.csv]

X	Y
349.776	-5.7954765
350.017	-5.354617748
350.258	-4.933112375
350.499	-4.751178263
350.74	-12.46823049
350.981	-10.15894361
351.222	-8.829067154
351.463	-7.611905087
351.704	-6.321784413
351.945	-5.648233169
352.186	-5.108239588
352.427	-4.850994668
352.668	-4.458054261
352.909	-4.535652619
353.151	-30.50878811
353.392	-28.49625477
353.633	-26.35723165
353.874	-25.57066188
354.115	-23.73565944
354.356	-22.20467588
354.597	-20.97905627
354.838	-19.94876931
355.079	-19.02960553
355.32	-18.17376758
355.561	-17.41869619
355.802	-16.71855695
356.043	-15.91469651
356.284	-15.95989464
356.525	-15.32733043
356.766	-15.08944162
357.007	-14.6593747
357.249	-14.13937072
357.49	-12.01175048
357.731	-11.39071901
357.972	-11.02138306
358.213	-10.70877365
358.454	-10.41312504
358.695	-10.13081017
358.936	-10.05103979
359.177	-9.974072254
359.418	-9.9080903
359.659	-9.845419084
359.9	-9.778642461
360.141	-9.646952824
360.382	-9.654859375
360.623	-8.644288474
360.864	-8.70981971
361.105	-8.767262446
361.346	-8.825036978
361.588	-8.91325615
361.829	-8.899440125
362.07	-8.899546254
362.311	-9.019014099
362.552	-9.155815375
362.793	-9.215375445
363.034	-9.270756552
363.275	-9.32691095
363.516	-9.388432734
363.757	-9.481114653
363.998	-9.363615372
364.239	-9.296875752
364.48	-9.372931825
364.721	-9.295376431
364.962	-9.212367877
365.203	-9.103883978
365.444	1.134893362
365.686	1.27194879
365.927	1.426540422
366.168	1.486136769
366.409	1.22432244
366.65	1.355412068
366.891	1.463694719
367.132	1.714899035
367.373	1.597174933
367.614	1.509906642
367.855	1.419425664
368.096	1.355784232
368.337	1.310875833
368.578	1.28026618
368.819	1.261131269
369.06	1.249241543
369.301	1.240018708
369.542	1.229967113
369.784	1.217642757
370.025	1.210538516
370.266	1.244898652
370.507	0.591715232
370.748	0.488598776
370.989	0.404370626
371.23	0.309893996
371.471	0.158221311
371.712	0.493843155
371.953	0.500714518
372.194	0.440768658
372.435	0.316178005
372.676	0.36162951
372.917	0.803731566
373.158	0.914467167
373.399	0.928448729
373.64	0.939826229
373.882	0.910392741
374.123	0.567767938
374.364	-0.518197652
374.605	-0.665947251
374.846	-0.706737373
375.087	-0.718947751
375.328	-0.718240827
375.569	-0.710962444
375.81	-0.700850054
376.051	-0.689691616
376.292	-0.679033371
376.533	-0.671239378
376.774	-0.667850435
377.015	-0.668075706
377.256	-0.670225698
377.497	-0.67343097
377.738	-0.678125389
377.98	-0.688183443
378.221	-0.764568594
378.462	-0.697370017
378.703	-0.643026181
378.944	-0.588469427
379.185	-0.531638998
379.426	-0.470838695
379.667	-0.405023678
379.908	-0.334759679
380.149	-0.262255838
380.39	-0.18913868
380.631	-0.116440989
380.872	-0.04525371
381.113	0.023936684
381.354	0.091794041
381.595	0.162113285
381.836	0.259615522
382.078	0.14363804
382.319	0.136744744
382.56	0.137384876
382.801	0.134895997
383.042	0.122943687
383.283	0.092221882
383.524	0.021953679
383.765	-0.11691958
384.006	-0.247410589
384.247	-0.220372633
384.488	-0.051325417
384.729	0.084548918
384.97	0.177264124
385.211	0.269956397
385.452	0.470756872
385.693	0.115736122
385.934	0.002890977
386.176	-0.078962672
386.417	-0.159187081
386.658	-0.299421113
386.899	-0.20720371
387.14	-0.186170549
387.381	-0.177269397
387.622	-0.1739646
387.863	-0.174663295
388.104	-0.182586834
388.345	-0.224594777
388.586	0.42848796
388.827	0.53094052
389.068	0.605582124
389.309	0.670401478
389.55	0.730636869
389.791	0.789063669
390.032	0.847841394
390.273	0.909856531
390.515	0.982494788
390.756	1.102410277
390.997	0.724135867
391.238	0.677825799
391.479	0.657302072
391.72	0.644131945
391.961	0.632033014
392.202	0.616492958
392.443	0.594393786
392.684	0.569093095
392.925	0.548593215
393.166	0.536495928
393.407	0.537710979
393.648	0.562387698
393.889	0.604420426
394.13	0.636581448
394.371	0.654967815
394.613	0.670307718
394.854	0.697948586
395.095	0.910702874
395.336	0.845862884
395.577	0.788406025
395.818	0.67984017
396.059	0.472251417
396.3	0.330199394
396.541	0.241743518
396.782	0.171684269
397.023	0.105523577
397.264	0.034522604
397.505	-0.046263103
397.746	-0.126912233
397.987	-0.196395836
398.228	-0.2674311
398.469	-0.385577624
398.711	0.954269726
398.952	1.146670627
399.193	2.790680339
399.434	2.661711469
399.675	2.594284746
399.916	2.534642233
400.157	2.468975958
400.398	2.396814322
400.639	2.323718183
400.88	2.255532561
401.121	2.195357103
401.362	2.140775496
401.603	2.082786037
401.844	2.014049043
402.085	1.922166264
402.326	1.755172113
402.567	1.491648646
402.809	1.278377376
403.05	1.11462945
403.291	0.953327922
403.532	0.685497465
403.773	0.975853921
404.014	1.02722075
404.255	1.050616202
404.496	1.074438095
404.737	1.159179698
404.978	1.011404178
405.219	0.93417754
405.46	0.868544239
405.701	0.808439006
405.942	0.751738991
406.183	0.696529419
406.424	0.641510629
406.665	0.586444763
406.907	0.531706349
407.148	0.477541738
407.389	0.423660539
407.63	0.36918017
407.871	0.312955921
408.112	0.254044064
408.353	0.19166133
408.594	0.124791354
408.835	0.051963551
409.076	-0.029087064
409.317	-0.121298309
409.558	-0.223380111
409.799	-0.322181816
410.04	-0.406666129
410.281	-0.480065344
410.522	-0.549964689
410.763	-0.625973069
411.005	-0.745325381
411.246	-0.620514574
411.487	-0.619612028
411.728	-0.651892865
411.969	-0.703831481
412.21	-0.747505747
412.451	-0.777290739
412.692	-0.799758623
412.933	-0.824667091
413.174	-1.012958841
413.415	-0.826923933
413.656	-1.919822613
413.897	-0.857252338
414.138	-0.580708578
414.379	-0.406162403
414.62	-0.263713597
414.861	-0.478062983
415.103	-0.483143777
415.344	-0.471018944
415.585	-0.449410322
415.826	-0.431109791
416.067	-0.427285765
416.308	-0.425611655
416.549	-0.380497019
416.79	-1.794461097
417.031	-2.058633062
417.272	-3.771368357
417.513	-3.711180372
417.754	-3.718623794
417.995	-3.750827595
418.236	-3.841163782
418.477	-3.419399398
418.718	-3.303083427
418.959	-3.218686454
419.201	-3.149373124
419.442	-3.087002531
419.683	-3.01912271
419.924	-2.941107288
420.165	-2.861789354
420.406	-2.785033786
420.647	-2.711568973
420.888	-2.641652644
421.129	-2.575164005
421.37	-2.511528415
421.611	-2.449912032
421.852	-2.38964939
422.093	-2.330517627
422.334	-2.272554871
422.575	-2.215652937
422.816	-2.159322123
423.057	-2.102756546
423.298	-2.045225712
423.54	-1.986611284
423.781	-1.927741545
424.022	-1.870004667
424.263	-1.814087385
424.504	-1.759307216
424.745	-1.704847304
424.986	-1.6508215
425.227	-1.597129199
425.468	-1.542891811
425.709	-1.487319043
425.95	-1.430144019
426.191	-1.371259433
426.432	-1.310183413
426.673	-1.245728454
426.914	-1.17565564
427.155	-1.096205278
427.396	-1.002808957
427.638	-0.896041187
427.879	-0.789935068
428.12	-0.697449445
428.361	-0.616738739
428.602	-0.540459967
428.843	-0.458600864
429.084	-0.333201251
429.325	-0.452540323
429.566	-0.455014115
429.807	-0.443521403
430.048	-0.428082008
430.289	-0.412779297
430.53	-0.400935843
430.771	-0.394601406
431.012	-0.396454855
431.253	-0.417695242
431.494	-0.533855382
431.736	0.623404962
431.977	-0.321254642
432.218	-0.378457423
432.459	-0.397946394
432.7	-0.439085131
432.941	-0.142791325
433.182	-0.061198645
433.423	0.005689942
433.664	0.069814222
433.905	0.13365829
434.146	0.197036713
434.387	0.260160815
434.628	0.323718808
434.869	0.387134648
435.11	0.449211396
435.351	0.510430763
435.592	0.574231406
435.834	0.646979403
436.075	0.739892454
436.316	0.900124024
436.557	0.55791839
436.798	0.525743324
437.039	0.524764625
437.28	0.534648734
437.521	0.548481271
437.762	0.562759156
438.003	0.576571541
438.244	0.591071415
438.485	0.608105951
438.726	0.628793646
438.967	0.653044779
439.208	0.679826714
439.449	0.707358653
439.69	0.733384328
439.932	0.756112857
440.173	0.775226625
440.414	0.791852981
440.655	0.807681988
440.896	0.824227449
441.137	0.842808253
441.378	0.865185086
441.619	0.894790621
441.86	0.939547433
442.101	1.020145527
442.342	1.220402288
442.583	-2.065130509
442.824	-2.31321841
443.065	-2.466370957
443.306	-2.590032574
443.547	-2.701816704
443.788	-2.808090567
444.03	-2.91080666
444.271	-3.010830559
444.512	-3.109386571
444.753	-3.208112516
444.994	-3.30911443
445.235	-3.415560219
445.476	-3.532220716
445.717	-3.665053308
445.958	-3.818657546
446.199	-3.990216032
446.44	-4.166110864
446.681	-4.335256978
446.922	-4.501441301
447.163	-4.682217558
447.404	-4.924307603
447.645	-5.588700133
447.886	-5.223633372
448.128	-5.106601476
448.369	-5.030275791
448.61	-4.950987704
448.851	-4.845777123
449.092	-4.710650992
449.333	-4.580949006
449.574	-4.489950025
449.815	-4.432557215
450.056	-4.394304152
450.297	-4.364043895
450.538	-4.332945941
450.779	-4.294435953
451.02	-4.247049401
451.261	-4.196105137
451.502	-4.147871789
451.743	-4.103540268
451.984	-4.061440237
452.225	-4.02110202
452.467	-3.983792198
452.708	-3.950027147
452.949	-3.918147012
453.19	-3.885456429
453.431	-3.850644231
453.672	-3.816046045
453.913	-3.786341876
454.154	-3.764022497
454.395	-3.748204945
454.636	-3.736716772
454.877	-3.727534073
455.118	-3.718835213
455.359	-3.708405461
455.6	-3.693218588
455.841	-3.669438308
456.082	-3.632257645
456.323	-3.576354254
456.565	-3.498306074
456.806	-3.397321599
457.047	-3.26814768
457.288	-3.091129316
457.529	-2.83160815
457.77	-2.456109608
458.011	-1.908274342
458.252	-0.735910996
458.493	-3.135865549
458.734	-3.736137739
458.975	-4.167572685
459.216	-4.736819454
459.457	-3.472611693
459.698	-3.339507945
459.939	-3.318217879
460.18	-3.362678089
460.421	-3.538386527
460.663	-0.23330217
460.904	0.032118792
461.145	0.202027956
461.386	0.341672916
461.627	0.466940721
461.868	0.583330187
462.109	0.69374237
462.35	0.8006065
462.591	0.906207974
462.832	1.012578943
463.073	1.121536942
463.314	1.23527801
463.555	1.357471167
463.796	1.493902611
464.037	1.650787597
464.278	1.828221729
464.519	2.015071693
464.761	2.201644017
465.002	2.393210309
465.243	2.610390374
465.484	2.904621182
465.725	3.640414212
465.966	3.364015396
466.207	3.346427774
466.448	3.37444905
466.689	3.397880209
466.93	3.383672192
467.171	3.32004613
467.412	3.242728806
467.653	3.190367984
467.894	3.163106003
468.135	3.149677845
468.376	3.14054644
468.617	3.128142495
468.859	3.107569585
469.1	3.079323417
469.341	3.050206989
469.582	3.026619659
469.823	3.008577612
470.064	2.993447583
470.305	2.981375104
470.546	2.975399596
470.787	2.977200777
471.028	2.984078329
471.269	2.990785662
471.51	2.994997961
471.751	3.001302325
471.992	3.018308948
472.233	3.050231649
472.474	3.092375853
472.715	3.135604351
472.957	3.173201494
473.198	3.201820647
473.439	3.218957205
473.68	3.221583907
473.921	3.206589962
474.162	3.170982881
474.403	3.111944242
474.644	3.02907481
474.885	2.925302915
475.126	2.799010292
475.367	2.63162017
475.608	2.385502859
475.849	2.02331723
476.09	1.487426661
476.331	0.326163516
476.572	2.736969762
476.813	3.348039091
477.055	3.78991854
477.296	4.368203459
477.537	3.109553766
477.778	2.975021571
478.019	2.938555383
478.26	2.935955135
478.501	2.950599855
478.742	2.973445026
478.983	2.996161827
479.224	3.014187131
479.465	3.029339542
479.706	3.048744391
479.947	3.085848184
480.188	3.177125432
480.429	3.543879632
480.67	2.045733261
480.911	0.91160448
481.153	1.758987752
481.394	1.977919325
481.635	2.105451096
481.876	2.204681463
482.117	2.287457355
482.358	2.350292662
482.599	2.391059252
482.84	2.413786937
483.081	2.423853423
483.322	2.42483192
483.563	2.419270247
483.804	2.412394523
484.045	2.415331863
484.286	2.444802032
484.527	2.53903913
484.768	2.871046102
485.009	68.32922237
485.25	67.45260694
485.492	66.63562745
485.733	64.93582046
485.974	54.10254262
486.215	52.49699934
486.456	51.96858867
486.697	51.63136733
486.938	51.333908
487.179	51.01542608
487.42	50.66655508
487.661	50.37093683
487.902	50.15760929
488.143	49.98837087
488.384	49.83605135
488.625	49.68627446
488.866	49.53225445
489.107	49.37477085
489.348	49.22028456
489.59	49.07340315
489.831	48.932624
490.072	48.79305356
490.313	48.65132226
490.554	48.50916098
490.795	48.37111365
491.036	48.23932122
491.277	48.11316981
491.518	47.99201085
491.759	47.87615705
492	47.7651648
492.241	47.65612994
492.482	47.5432295
492.723	47.4157321
492.964	47.24715617
493.205	46.89019478
493.446	47.2666767
493.688	47.34766865
493.929	47.3987939
494.17	47.46405268
494.411	47.56030559
494.652	47.66457035
494.893	47.74119669
495.134	47.79142384
495.375	47.82963516
495.616	47.86797887
495.857	47.91393294
496.098	47.9658368
496.339	48.01187194
496.58	48.0425471
496.821	48.05970993
497.062	48.07205394
497.303	48.08642026
497.544	48.10357519
497.786	48.11814853
498.027	48.11600164
498.268	48.05768564
498.509	47.71920524
498.75	49.24044748
498.991	50.39399504
499.232	49.5648003
499.473	49.36497978
499.714	49.25779862
499.955	49.17792652
500.196	49.11018607
500.437	49.055753
500.678	49.01590326
500.919	48.98611613
501.16	48.95940198
501.401	48.92848477
501.642	48.88547929
501.884	48.82123236
502.125	48.72653782
502.366	48.59190228
502.607	48.38681269
502.848	47.94669069
503.089	-17.60600687
503.33	-16.80257858
503.571	-16.03802217
503.812	-14.37559036
504.053	-3.571205148
504.294	-1.991644225
504.535	-1.489190504
504.776	-1.177940631
505.017	-0.90588642
505.258	-0.612617342
505.499	-0.289812087
505.74	-0.02188033
505.982	0.162132434
506.223	0.300632267
506.464	0.420298606
506.705	0.534322643
506.946	0.648766013
507.187	0.763891604
507.428	0.875460457
507.669	0.979613103
507.91	1.075677834
508.151	1.16483882
508.392	1.248696249
508.633	1.328807003
508.874	1.406555038
509.115	1.483080012
509.356	1.559340823
509.597	1.636277385
509.838	1.714916381
510.08	1.79642984
510.321	1.882416112
510.562	1.975936107
510.803	2.084525083
511.044	2.231600499
511.285	2.562406776
511.526	2.155925216
511.767	2.045477222
512.008	1.969801627
512.249	1.885740411
512.49	1.774747274
512.731	1.657761684
512.972	1.569011378
513.213	1.506677669
513.454	1.456603507
513.695	1.407321918
513.936	1.351850262
514.177	1.291628399
514.419	1.237634991
514.66	1.199160794
514.901	1.176892008
515.142	1.166661308
515.383	1.162826629
515.624	1.160080421
515.865	1.155770388
516.106	1.151497754
516.347	1.152094815
516.588	1.162807198
516.829	1.18736883
517.07	1.227318888
517.311	1.280833402
517.552	1.342702839
517.793	1.408840077
518.034	1.481120664
518.275	1.566146188
518.517	1.669363294
518.758	1.788028235
518.999	1.908255176
519.24	2.014310554
519.481	2.100210753
519.722	2.168788109
519.963	2.225529995
520.204	2.275508532
520.445	2.323154046
520.686	2.372607685
520.927	2.427149336
521.168	2.488111907
521.409	2.554373985
521.65	2.622619867
521.891	2.688949801
522.132	2.751833364
522.373	2.813759639
522.615	2.879844162
522.856	2.956536324
523.097	3.05254825
523.338	3.180453677
523.579	3.357721755
523.82	3.608298537
524.061	3.972675021
524.302	4.547815919
524.543	5.616881797
524.784	7.914693327
525.025	10.78424889
525.266	12.29830754
525.507	13.12749246
525.748	13.69439232
525.989	14.14551982
526.23	14.52272898
526.471	14.82691394
526.713	15.0601018
526.954	15.23893363
527.195	15.38486408
527.436	15.51679081
527.677	15.64971631
527.918	15.79279892
528.159	15.94182811
528.4	16.07596987
528.641	16.17825177
528.882	16.25010198
529.123	16.30070116
529.364	16.33783074
529.605	16.36661102
529.846	16.39082551
530.087	16.41396205
530.328	16.43928585
530.569	16.46960049
530.811	16.50713323
531.052	16.55296185
531.293	16.60537669
531.534	16.65852941
531.775	16.70490913
532.016	16.7402017
532.257	16.76425067
532.498	16.77867994
532.739	16.78501473
532.98	16.78422849
533.221	16.77732234
533.462	16.7662322
533.703	16.75374969
533.944	16.74199831
534.185	16.73107937
534.426	16.71897473
534.667	16.70206177
534.909	16.67582188
535.15	16.63629878
535.391	16.58260408
535.632	16.51798511
535.873	16.44620788
536.114	16.36694076
536.355	16.27567774
536.596	16.16806805
536.837	16.04698843
537.078	15.92643975
537.319	15.82278197
537.56	15.7428693
537.801	15.68424039
538.042	15.6407463
538.283	15.60590278
538.524	15.57423913
538.765	15.54182272
539.007	15.50624782
539.248	15.46655942
539.489	15.42354681
539.73	15.37993974
539.971	15.33935629
540.212	15.30401019
540.453	15.2727097
540.694	15.24000105
540.935	15.19649345
541.176	15.13006439
541.417	15.0264446
541.658	14.86850759
541.899	14.63405903
542.14	14.28477892
542.381	13.7251077
542.622	12.67205659
542.863	10.39033552
543.105	7.536692008
543.346	6.038759428
543.587	5.226803735
543.828	4.679005398
544.069	4.248873207
544.31	3.893752957
544.551	3.611651095
544.792	3.399752261
545.033	3.241177135
545.274	3.114610137
545.515	3.001334255
545.756	2.886395367
545.997	2.760658984
546.238	2.628505626
546.479	2.511061445
546.72	2.425451314
546.961	2.369896192
547.202	2.334168575
547.444	2.309046207
547.685	2.288414822
547.926	2.268789097
548.167	2.248248464
548.408	2.225261341
548.649	2.197810824
548.89	2.163417632
549.131	2.120397691
549.372	2.070080775
549.613	2.018235558
549.854	1.972342702
550.095	1.936409529
550.336	1.909767741
550.577	1.889463601
550.818	1.872482014
551.059	1.856781762
551.3	1.841445608
551.542	1.826342338
551.783	1.811691128
552.024	1.797772801
552.265	1.784786169
552.506	1.77274819
552.747	1.761421171
552.988	1.750380777
553.229	1.739288795
553.47	1.728175617
553.711	1.717510611
553.952	1.708086254
554.193	1.700790584
554.434	1.696262694
554.675	1.694542015
554.916	1.694947093
555.157	1.696241996
555.398	1.696922922
555.64	1.695533446
555.881	1.691071064
556.122	1.683407003
556.363	1.673314859
556.604	1.661870991
556.845	1.649744418
557.086	1.637001741
557.327	1.623326159
557.568	1.60820332
557.809	1.590894784
558.05	1.570413659
558.291	1.545885328
558.532	1.517419147
558.773	1.486975576
559.014	1.458064281
559.255	1.43385962
559.496	1.415505656
559.738	1.402146769
559.979	1.39204181
560.22	1.383675016
560.461	1.376346054
560.702	1.370099708
560.943	1.365174202
561.184	1.361429028
561.425	1.358153511
561.666	1.354293882
561.907	1.348909653
562.148	1.341631412
562.389	1.33283749
562.63	1.323377292
562.871	1.314076984
563.112	1.305444717
563.353	1.297683147
563.594	1.290814778
563.836	1.284735
564.077	1.279174054
564.318	1.273672041
564.559	1.267668899
564.8	1.260735059
565.041	1.25286321
565.282	1.244590573
565.523	1.236703776
565.764	1.229649706
566.005	1.223190185
566.246	1.216660579
566.487	1.20962905
566.728	1.202388103
566.969	1.195817
567.21	1.190758943
567.451	1.187510861
567.692	1.185704939
567.934	1.184426392
568.175	1.182505533
568.416	1.17904137
568.657	1.173906034
568.898	1.167794878
569.139	1.16181998
569.38	1.156993158
569.621	1.153769671
569.862	1.151735602
570.103	1.149737505
570.344	1.146609403
570.585	1.14197925
570.826	1.136485444
571.067	1.131313471
571.308	1.127421831
571.549	1.125008565
571.79	1.123585147
572.032	1.122481201
572.273	1.121311215
572.514	1.1201393
572.755	1.119341288
572.996	1.119253467
573.237	1.119818747
573.478	1.120528139
573.719	1.120738225
573.96	1.120084148
574.201	1.118667774
574.442	1.116973544
574.683	1.1156318
574.924	1.115123137
575.165	1.115506181
575.406	1.116345221
575.647	1.117009967
575.888	1.117187602
576.129	1.11711846
576.371	1.117315112
576.612	1.11807532
576.853	1.119224933
577.094	1.120198541
577.335	1.12030712
577.576	1.11904619
577.817	1.116313332
578.058	1.11238208
578.299	1.107641222
578.54	1.102329058
578.781	1.096434543
579.022	1.089747124
579.263	1.082001003
579.504	1.073093809
579.745	1.06328979
579.986	1.053233845
580.227	1.043702354
580.469	1.035225435
580.71	1.027835427
580.951	1.021136326
581.192	1.014649943
581.433	1.008164911
581.674	1.001837311
581.915	0.996014149
582.156	0.99094231
582.397	0.986602446
582.638	0.982803736
582.879	0.979398347
583.12	0.976343042
583.361	0.973550713
583.602	0.970727951
583.843	0.967424497
584.084	0.963336011
584.325	0.958576161
584.567	0.953575462
584.808	0.948684566
585.049	0.943831594
585.29	0.938436077
585.531	0.931643324
585.772	0.922832347
586.013	0.912105694
586.254	0.900392112
586.495	0.889020458
586.736	0.87900013
586.977	0.870495894
587.218	0.862814745
587.459	0.85487023
587.7	0.845886774
587.941	0.835966961
588.182	0.826079844
588.423	0.817396286
588.665	0.810572761
588.906	0.805568141
589.147	0.801906423
589.388	0.799040771
589.629	0.796608068
589.87	0.794439822
590.111	0.792348532
590.352	0.789936073
590.593	0.786633934
590.834	0.781960393
591.075	0.775853179
591.316	0.768891537
591.557	0.762211874
591.798	0.757068944
592.039	0.754288433
592.28	0.75394571
592.521	0.755387822
592.763	0.757519219
593.004	0.75924274
593.245	0.759934009
593.486	0.759709981
593.727	0.759248101
593.968	0.759271037
594.209	0.760141492
594.45	0.761799927
594.691	0.763914582
594.932	0.766100924
595.173	0.768158546
595.414	0.770224431
595.655	0.772729056
595.896	0.776154722
596.137	0.780717985
596.378	0.786171123
596.619	0.79189178
596.861	0.797252879
597.102	0.802022977
597.343	0.806467474
597.584	0.81105545
597.825	0.816039344
598.066	0.821280917
598.307	0.826434022
598.548	0.831282533
598.789	0.83594916
599.03	0.840802681
599.271	0.846107373
599.512	0.851682397
599.753	0.856886601
599.994	0.861006217
600.235	0.863729615
600.476	0.865287365
600.717	0.866187785
600.959	0.866819008
601.2	0.867229517
601.441	0.867233813
601.682	0.866767829
601.923	0.866178646
602.164	0.866121788
602.405	0.867154995
602.646	0.869420069
602.887	0.872628239
603.128	0.876333591
603.369	0.880330472
603.61	0.884842035
603.851	0.890306304
604.092	0.896987609
604.333	0.904746364
604.574	0.913085083
604.815	0.92142374
605.057	0.929441001
605.298	0.937240283
605.539	0.945186497
605.78	0.953520784
606.021	0.962073592
606.262	0.970301456
606.503	0.977562544
606.744	0.983388831
606.985	0.987621073
607.226	0.990412859
607.467	0.992139189
607.708	0.993245602
607.949	0.994105857
608.19	0.994954936
608.431	0.995901737
608.672	0.996965974
608.913	0.99807995
609.154	0.999054006
609.396	0.999564445
609.637	0.999211919
609.878	0.997639521
610.119	0.994656511
610.36	0.99031142
610.601	0.984895767
610.842	0.978900805
611.083	0.972946774
611.324	0.967683894
611.565	0.963687914
611.806	0.961386766
612.047	0.961006206
612.288	0.962517237
612.529	0.965646688
612.77	0.970014624
613.011	0.975304552
613.252	0.981277078
613.494	0.987615156
613.735	0.993797061
613.976	0.999159996
614.217	1.003156185
614.458	1.005649892
614.699	1.007016249
614.94	1.007924048
615.181	1.008984676
615.422	1.010569818
615.663	1.012873752
615.904	1.016040783
616.145	1.020170345
616.386	1.025169537
616.627	1.030592881
616.868	1.035671654
617.109	1.03959551
617.35	1.041892416
617.592	1.042683447
617.833	1.042643909
618.074	1.042640468
618.315	1.043291345
618.556	1.044773069
618.797	1.046911362
619.038	1.04942554
619.279	1.052205169
619.52	1.055438668
619.761	1.059445785
620.002	1.064338359
620.243	1.069816712
620.484	1.075277111
620.725	1.080172212
620.966	1.084360973
621.207	1.088133321
621.448	1.091874401
621.69	1.095690969
621.931	1.099338263
622.172	1.10248722
622.413	1.105063685
622.654	1.107324129
622.895	1.10958211
623.136	1.111855991
623.377	1.113831693
623.618	1.11524258
623.859	1.116310011
624.1	1.11782886
624.341	1.120827266
624.582	1.125991375
624.823	1.133170679
625.064	1.141372163
625.305	1.149363299
625.546	1.156331776
625.788	1.162040969
626.029	1.166604915
626.27	1.170269098
626.511	1.173346204
626.752	1.176226875
626.993	1.179348137
627.234	1.183092775
627.475	1.187685288
627.716	1.193176663
627.957	1.199539371
628.198	1.206780693
628.439	1.214973116
628.68	1.224182241
628.921	1.234333179
629.162	1.245078634
629.403	1.255720668
629.644	1.26522496
629.886	1.272392058
630.127	1.276217142
630.368	1.276286616
630.609	1.27292657
630.85	1.26697044
631.091	1.259309403
631.332	1.250545114
631.573	1.240954899
631.814	1.230712969
632.055	1.220125564
632.296	1.209668259
632.537	1.199813394
632.778	1.190820463
633.019	1.182658615
633.26	1.17507035
633.501	1.167677573
633.742	1.160066683
633.984	1.151871662
634.225	1.142894548
634.466	1.133239787
634.707	1.123363807
634.948	1.1139541
635.189	1.105672429
635.43	1.098916671
635.671	1.093732629
635.912	1.089867616
636.153	1.086871262
636.394	1.084186948
636.635	1.081253558
636.876	1.077633135
637.117	1.073092235
637.358	1.067557381
637.599	1.06100899
637.84	1.053460065
638.081	1.045055309
638.323	1.036173583
638.564	1.027368962
638.805	1.019098008
639.046	1.011419387
639.287	1.003970709
639.528	0.996299325
639.769	0.988256476
640.01	0.980098681
640.251	0.972235738
640.492	0.964868237
640.733	0.957825278
640.974	0.95076536
641.215	0.943580819
641.456	0.936551576
641.697	0.930011599
641.938	0.923860279
642.179	0.917397809
642.421	0.909648435
642.662	0.899995652
642.903	0.888705711
643.144	0.876873304
643.385	0.865722757
643.626	0.855886573
643.867	0.847282925
644.108	0.83948403
644.349	0.83209566
644.59	0.824873095
644.831	0.817635486
645.072	0.810186747
645.313	0.802360566
645.554	0.794126372
645.795	0.785598058
646.036	0.776888176
646.277	0.767939918
646.519	0.758504202
646.76	0.748295031
647.001	0.737213094
647.242	0.725482423
647.483	0.713637596
647.724	0.702413141
647.965	0.692575587
648.206	0.68470384
648.447	0.67900777
648.688	0.675320181
648.929	0.673256439
649.17	0.672413784
649.411	0.672515185
649.652	0.673462703
649.893	0.675296553
650.134	0.678106435
650.375	0.681966055
650.617	0.686911437
650.858	0.692930042
651.099	0.699936053
651.34	0.707755918
651.581	0.716169097
651.822	0.724992477
652.063	0.734122861
652.304	0.74348065
652.545	0.752916633
652.786	0.762203668
653.027	0.771139727
653.268	0.779642718
653.509	0.787709924
653.75	0.795256102
653.991	0.801992141
654.232	0.807534559
654.473	0.811735323
654.715	0.814939674
654.956	0.817924657
655.197	0.821590973
655.438	0.826618628
655.679	0.833205917
655.92	0.840978931
656.161	0.849171142
656.402	0.856994579
656.643	0.86395529
656.884	0.869992541
657.125	0.875469792
657.366	0.88099524
657.607	0.887041401
657.848	0.893531631
658.089	0.899724181
658.33	0.90458511
658.571	0.907426045
658.813	0.908291242
659.054	0.907815106
659.295	0.906746992
659.536	0.905557775
659.777	0.904368866
660.018	0.903150277
660.259	0.901962475
660.5	0.900986355
660.741	0.900313911
660.982	0.899770616
661.223	0.898980634
661.464	0.897612134
661.705	0.895600176
661.946	0.893180297
662.187	0.890716971
662.428	0.888479105
662.669	0.886541553
662.911	0.884853877
663.152	0.883369576
663.393	0.882104442
663.634	0.881093923
663.875	0.880328326
664.116	0.879754509
664.357	0.879354941
664.598	0.879226848
664.839	0.879568114
665.08	0.880561677
665.321	0.882251072
665.562	0.884506791
665.803	0.88710033
666.044	0.889812861
666.285	0.892483793
666.526	0.894973657
666.767	0.897108647
667.009	0.898694776
667.25	0.89961157
667.491	0.899892325
667.732	0.899689634
667.973	0.899125276
668.214	0.898122473
668.455	0.89634617
668.696	0.893324151
668.937	0.888685743
669.178	0.882345997
669.419	0.874518862
669.66	0.86557895
669.901	0.855880499
670.142	0.845662284
670.383	0.835090948
670.624	0.82435983
670.865	0.813705484
671.106	0.803306212
671.348	0.79318181
671.589	0.7832398
671.83	0.773475035
672.071	0.764150441
672.312	0.755733815
672.553	0.748569203
672.794	0.742554625
673.035	0.737100712
673.276	0.731389585
673.517	0.724766364
673.758	0.71706261
673.999	0.708673777
674.24	0.700291684
674.481	0.692453986
674.722	0.685272497
674.963	0.678496623
675.204	0.67174814
675.446	0.664734673
675.687	0.657409588
675.928	0.650102423
676.169	0.643527268
676.41	0.638518829
676.651	0.635610746
676.892	0.634826786
677.133	0.635811108
677.374	0.638087177
677.615	0.64124856
677.856	0.645028119
678.097	0.649264298
678.338	0.653832741
678.579	0.658639308
678.82	0.663696965
679.061	0.669190669
679.302	0.67541795
679.544	0.682612237
679.785	0.690790012
680.026	0.699749814
680.267	0.709204605
680.508	0.718926269
680.749	0.728807345
680.99	0.738837598
681.231	0.749060668
681.472	0.759556566
681.713	0.770420183
681.954	0.781674651
682.195	0.793123454
682.436	0.80426945
682.677	0.81445058
682.918	0.82313371
683.159	0.830127416
683.4	0.835585993
683.642	0.83986131
683.883	0.843308582
684.124	0.84614721
684.365	0.848452904
684.606	0.850267075
684.847	0.851712984
685.088	0.853006364
685.329	0.854348092
685.57	0.855801703
685.811	0.857280624
686.052	0.858681313
686.293	0.860081599
686.534	0.861851122
686.775	0.864551029
687.016	0.868657029
687.257	0.874291927
687.498	0.881150483
687.74	0.888679922
687.981	0.896398863
688.222	0.90410403
688.463	0.911819049
688.704	0.919582732
688.945	0.927287237
689.186	0.934698572
689.427	0.941617233
689.668	0.948009869
689.909	0.953987358
690.15	0.959669508
690.391	0.965079851
690.632	0.9701671
690.873	0.974919956
691.114	0.9794446
691.355	0.983906728
691.596	0.988396402
691.838	0.992861924
692.079	0.997163186
692.32	1.001180261
692.561	1.004897044
692.802	1.008410031
693.043	1.01186954
693.284	1.015420413
693.525	1.019182193
693.766	1.023240238
694.007	1.027619634
694.248	1.032255859
694.489	1.036995228
694.73	1.041635688
694.971	1.045968649
695.212	1.049771456
695.453	1.052771608
695.694	1.054678819
695.936	1.055335239
696.177	1.054883685
696.418	1.053784719
696.659	1.052629388
696.9	1.051857197
697.141	1.051554892
697.382	1.051473702
697.623	1.05126139
697.864	1.050720756
698.105	1.049883225
698.346	1.048880446
698.587	1.047778434
698.828	1.046526765
699.069	1.045023896
699.31	1.04318369
699.551	1.040927759
699.792	1.038151365
700.034	1.034767386
700.275	1.030860494
700.516	1.026817964
700.757	1.02324009
700.998	1.020651256
701.239	1.019259516
701.48	1.018927996
701.721	1.019326654
701.962	1.020153549
702.203	1.021302027
702.444	1.022883875
702.685	1.025114199
702.926	1.028147677
703.167	1.031965536
703.408	1.036370549
703.649	1.041083111
703.89	1.04586208
704.131	1.050555283
704.373	1.055054788
704.614	1.059227275
704.855	1.062911562
705.096	1.066017701
705.337	1.068676791
705.578	1.071310639
705.819	1.074492836
706.06	1.07865088
706.301	1.083854615
706.542	1.089873276
706.783	1.096435111
707.024	1.103462467
707.265	1.111102215
707.506	1.119574375
707.747	1.129019799
707.988	1.139482464
708.229	1.151000015
708.471	1.163677393
708.712	1.177655634
708.953	1.193012871
709.194	1.209715876
709.435	1.227683016
709.676	1.246889943
709.917	1.267404434
710.158	1.289328985
710.399	1.312741719
710.64	1.337720797
710.881	1.364412693
711.122	1.393000306
711.363	1.423492195
711.604	1.455461297
711.845	1.488014679
712.086	1.52016673
712.327	1.55138827
712.569	1.581851121
712.81	1.612185881
713.051	1.643029004
713.292	1.674747606
713.533	1.707506324
713.774	1.741486969
714.015	1.776910078
714.256	1.81376674
714.497	1.851551583
714.738	1.889357003
714.979	1.926378717
715.22	1.962448325
715.461	1.998116585
715.702	2.03421513
715.943	2.071283788
716.184	2.109344257
716.425	2.148180889
716.667	2.187810598
716.908	2.228647836
717.149	2.271194416
717.39	2.31554527
717.631	2.361177852
717.872	2.407256257
718.113	2.453197263
718.354	2.499001164
718.595	2.545127572
718.836	2.592114802
719.077	2.640251717
719.318	2.689445064
719.559	2.739249188
719.8	2.788985436
720.041	2.837930896
720.282	2.885559466
720.523	2.931744464
720.765	2.976832069
721.006	3.021593107
721.247	3.067098377
721.488	3.11451543
721.729	3.164826553
721.97	3.21856869
722.211	3.275763142
722.452	3.336074494
722.693	3.3989899
722.934	3.463738001
723.175	3.528935618
723.416	3.592401988
723.657	3.651706278
723.898	3.705285174
724.139	3.753144413
724.38	3.796593339
724.621	3.837393157
724.863	3.876883014
725.104	3.915468311
725.345	3.952717781
725.586	3.987949734
725.827	4.020750292
726.068	4.051011672
726.309	4.078662645
726.55	4.103538643
726.791	4.125587073
727.032	4.145160507
727.273	4.163007348
727.514	4.179852738
727.755	4.195847999
727.996	4.210373327
728.237	4.222472863
728.478	4.231552202
728.719	4.237652929
728.961	4.241151078
729.202	4.242315076
729.443	4.241183491
729.684	4.237861204
729.925	4.232856259
730.166	4.226935809
730.407	4.220527547
730.648	4.213286109
730.889	4.204280059
731.13	4.192644154
731.371	4.178142982
731.612	4.16119963
731.853	4.142468564
732.094	4.122428126
732.335	4.101325798
732.576	4.079387742
732.817	4.056953022
733.058	4.034316569
733.3	4.011449517
733.541	3.98793943
733.782	3.963240682
734.023	3.937011341
734.264	3.909230672
734.505	3.879974732
734.746	3.849072796
734.987	3.816018313
735.228	3.780263572
735.469	3.741672644
735.71	3.700751696
735.951	3.658431777
736.192	3.615573866
736.433	3.572598165
736.674	3.529448613
736.915	3.485803471
737.156	3.441359958
737.398	3.396087372
737.639	3.35037721
737.88	3.304993592
738.121	3.260761333
738.362	3.218106496
738.603	3.176750176
738.844	3.135779305
739.085	3.093998958
739.326	3.050285955
739.567	3.003790856
739.808	2.954022516
740.049	2.900864118
740.29	2.844494718
740.531	2.785224718
740.772	2.723400202
741.013	2.659569959
741.254	2.594881216
741.496	2.53127453
741.737	2.470944355
741.978	2.415249847
742.219	2.364064208
742.46	2.316096141
742.701	2.269764691
742.942	2.224029096
743.183	2.178803794
743.424	2.134765478
743.665	2.092704257
743.906	2.052980025
744.147	2.015503636
744.388	1.980069686
744.629	1.946560175
744.87	1.914788499
745.111	1.884228196
745.352	1.854030666
745.594	1.8234417
745.835	1.792332426
746.076	1.761366258
746.317	1.731534221
746.558	1.703423599
746.799	1.676905411
747.04	1.651434856
747.281	1.626583812
747.522	1.602344417
747.763	1.579009324
748.004	1.556825764
748.245	1.535827482
748.486	1.516007806
748.727	1.49759313
748.968	1.481064511
749.209	1.466836516
749.45	1.454873415
749.692	1.444600759
749.933	1.435178378
750.174	1.425905849
750.415	1.416492732
750.656	1.407072059
750.897	1.398011429
751.138	1.389684362
751.379	1.382344604
751.62	1.376122899
751.861	1.37106702
752.102	1.367154783
752.343	1.36428577
752.584	1.362312959
752.825	1.361151974
753.066	1.360915924
753.307	1.361959639
753.548	1.364753305
753.79	1.369611059
754.031	1.376417256
754.272	1.384575416
754.513	1.393301637
754.754	1.40206117
754.995	1.410783235
755.236	1.419709883
755.477	1.429034307
755.718	1.438642762
755.959	1.448227861
756.2	1.457708667
756.441	1.467574121
756.682	1.478847659
756.923	1.492674198
757.164	1.509774276
757.405	1.530114616
757.646	1.553007746
757.888	1.577530398
758.129	1.60295221
758.37	1.628973913
758.611	1.655771266
758.852	1.683891875
759.093	1.714013291
759.334	1.746591628
759.575	1.781558976
759.816	1.818348363
760.057	1.856340329
760.298	1.895351556
760.539	1.935669265
760.78	1.977582877
761.021	2.020808151
761.262	2.064304277
761.503	2.106691578
761.744	2.146905557
761.986	2.184521324
762.227	2.219632743
762.468	2.252594119
762.709	2.283881323
762.95	2.314054803
763.191	2.343666011
763.432	2.37305071
763.673	2.402161494
763.914	2.430650422
764.155	2.458173902
764.396	2.484639822
764.637	2.510205232
764.878	2.535100627
765.119	2.559487832
765.36	2.583476727
765.601	2.607222051
765.842	2.630917148
766.083	2.654624391
766.325	2.678106589
766.566	2.700913076
766.807	2.722727263
767.048	2.743650691
767.289	2.764187938
767.53	2.785008716
767.771	2.806668983
768.012	2.829439832
768.253	2.853302234
768.494	2.878000504
768.735	2.903009264
768.976	2.927463348
769.217	2.950259673
769.458	2.970397931
769.699	2.987325809
769.94	3.001044192
770.181	3.01201503
770.423	3.021033093
770.664	3.029078992
770.905	3.037060709
771.146	3.045443045
771.387	3.053962997
771.628	3.061723444
771.869	3.06775715
772.11	3.071703473
772.351	3.074021418
772.592	3.075544546
772.833	3.076796043
773.074	3.077671376
773.315	3.077718832
773.556	3.07671675
773.797	3.074992871
774.038	3.073164412
774.279	3.071523297
774.521	3.06961391
774.762	3.066335888
775.003	3.060460202
775.244	3.0511902
775.485	3.038444148
775.726	3.02276491
775.967	3.004993882
776.208	2.985922354
776.449	2.966022723
776.69	2.94527324
776.931	2.923152956
777.172	2.898920286
777.413	2.872121798
777.654	2.843011287
777.895	2.81247994
778.136	2.781437389
778.377	2.750151285
778.619	2.718162814
778.86	2.684860649
779.101	2.650226948
779.342	2.615123519
779.583	2.580871749
779.824	2.54854198
780.065	2.518561131
780.306	2.490762549
780.547	2.46460915
780.788	2.439408186
781.029	2.414531513
781.27	2.389660355
781.511	2.364959297
781.752	2.341017362
781.993	2.31849489
782.234	2.297700565
782.475	2.278472801
782.717	2.260446628
782.958	2.243379661
783.199	2.22718758
783.44	2.211688034
783.681	2.196398554
783.922	2.180708059
784.163	2.164330527
784.404	2.147594199
784.645	2.131213304
784.886	2.115691849
785.127	2.100911395
785.368	2.086240571
785.609	2.070982598
785.85	2.054755947
786.091	2.037550094
786.332	2.019518882
786.573	2.000831012
786.815	1.98180033
787.056	1.963126204
787.297	1.945868553
787.538	1.931041365
787.779	1.91913997
788.02	1.90997571
788.261	1.902852421
788.502	1.896865362
788.743	1.891139935
788.984	1.884993381
789.225	1.878092114
789.466	1.870596891
789.707	1.863138106
789.948	1.856504848
790.189	1.851227524
790.43	1.847374987
790.671	1.844643296
790.913	1.842568687
791.154	1.840694633
791.395	1.838620776
791.636	1.835966871
791.877	1.832357411
792.118	1.827499239
792.359	1.821328967
792.6	1.814129713
792.841	1.806493679
793.082	1.79910466
793.323	1.792473819
793.564	1.786777086
793.805	1.781831812
794.046	1.77719809
794.287	1.772378185
794.528	1.767030131
794.769	1.761081002
795.01	1.7546784
795.252	1.748009366
795.493	1.741108952
795.734	1.73380322
795.975	1.725821599
796.216	1.716983691
796.457	1.707331993
796.698	1.697118083
796.939	1.686639153
797.18	1.676046124
797.421	1.665273518
797.662	1.654128721
797.903	1.642467741
798.144	1.63036047
798.385	1.618161966
798.626	1.606427762
798.867	1.595670253
799.108	1.586063862
799.35	1.577296599
799.591	1.56870317
799.832	1.559599144
800.073	1.549581406
800.314	1.538611849
800.555	1.526862218
800.796	1.514464053
801.037	1.501385197
801.278	1.487529742
801.519	1.472937409
801.76	1.4578657
802.001	1.442650547
802.242	1.427468355
802.483	1.412224799
802.724	1.396650053
802.965	1.380493796
803.206	1.363666989
803.448	1.346243995
803.689	1.328359729
803.93	1.310121039
804.171	1.291606817
804.412	1.272916642
804.653	1.254177871
804.894	1.235479858
805.135	1.216799003
805.376	1.197996289
805.617	1.178900755
805.858	1.159426204
806.099	1.139644948
806.34	1.119761514
806.581	1.099999496
806.822	1.080487461
807.063	1.061222144
807.304	1.042112476
807.546	1.02304596
807.787	1.0039133
808.028	0.984577343
808.269	0.96483827
808.51	0.944469012
808.751	0.923347462
808.992	0.901614833
809.233	0.879715815
809.474	0.858234852
809.715	0.837628981
809.956	0.818064377
810.197	0.799448949
810.438	0.781572026
810.679	0.764212993
810.92	0.747166487
811.161	0.730236906
811.402	0.713277744
811.644	0.696281884
811.885	0.679443503
812.126	0.663100224
812.367	0.647562108
812.608	0.632957066
812.849	0.619217934
813.09	0.606199811
813.331	0.593804259
813.572	0.582004335
813.813	0.570777716
814.054	0.560043061
814.295	0.549671391
814.536	0.539555808
814.777	0.529670057
815.018	0.520067407
815.259	0.510831834
815.5	0.502027733
815.742	0.493670005
815.983	0.485698871
816.224	0.477951117
816.465	0.470157969
816.706	0.462009302
816.947	0.453281085
817.188	0.443962159
817.429	0.434282866
817.67	0.424592125
817.911	0.415162305
818.152	0.406081789
818.393	0.397299724
818.634	0.388744851
818.875	0.380409593
819.116	0.372352623
819.357	0.36464849
819.598	0.357344858
819.84	0.350457211
820.081	0.343984074
820.322	0.337918387
820.563	0.332253659
820.804	0.326994168
821.045	0.322161832
821.286	0.317779181
821.527	0.313828839
821.768	0.310225496
822.009	0.306838815
822.25	0.303560912
822.491	0.30036345
822.732	0.297293553
822.973	0.294413414
823.214	0.291738133
823.455	0.289225266
823.696	0.28681961
823.938	0.284503458
824.179	0.282301271
824.42	0.28023955
824.661	0.27830949
824.902	0.276474586
825.143	0.274714518
825.384	0.273054019
825.625	0.27154407
825.866	0.270220106
826.107	0.269084572
826.348	0.268129964
826.589	0.267373724
826.83	0.266861519
827.071	0.266630726
827.312	0.266674371
827.553	0.266946213
827.794	0.267404115
828.035	0.268051481
828.277	0.268936704
828.518	0.270108538
828.759	0.271567161
829	0.2732528
829.241	0.275074436
829.482	0.276943204
829.723	0.278779036
829.964	0.280497034
830.205	0.282004884
830.446	0.283229957
830.687	0.284160691
830.928	0.284863092
831.169	0.285448062
831.41	0.28600998
[truncated: 15,219 more rows]
