# Supplementary material for: Sorting polymerization in a bichannel metal-organic framework
Source: Nat Commun. 2025 Aug 5;16:6984. doi: 10.1038/s41467-025-62322-8 (PMC12325995; doi:10.1038/s41467-025-62322-8)
Supplement: Supplementary file 3 — Source data [file 41467_2025_62322_MOESM3_ESM.zip › SOURCE_DATA/SF19/1_DRIFTS_50C.csv]

X	Y
349.776	-9.261330313
350.017	-4.87895478
350.258	212.8638739
350.499	150.9889426
350.74	117.4813921
350.981	96.71600544
351.222	82.0759877
351.463	71.1987498
351.704	62.91205787
351.945	56.45405993
352.186	51.20082107
352.427	46.75031629
352.668	43.01035798
352.909	39.83435728
353.151	37.14639164
353.392	34.82859645
353.633	32.78481805
353.874	30.9494043
354.115	29.33286289
354.356	28.01105275
354.597	27.05366249
354.838	27.47733671
355.079	11.13269571
355.32	17.41144883
355.561	20.12722661
355.802	4.792307969
356.043	3.856434126
356.284	3.332503622
356.525	2.907838189
356.766	2.482315659
357.007	2.116347991
357.249	1.856920661
357.49	1.649734477
357.731	1.468078632
357.972	1.302378614
358.213	1.148262887
358.454	1.00059873
358.695	0.85358882
358.936	0.917691173
359.177	0.858165954
359.418	0.880763931
359.659	-13.62182493
359.9	-13.62141971
360.141	-13.57033171
360.382	-13.65576713
360.623	-13.73180194
360.864	-13.80408828
361.105	-13.89634486
361.346	-14.03640407
361.588	-14.14266797
361.829	-14.22272706
362.07	-14.30091997
362.311	-14.38530028
362.552	-14.4734601
362.793	-14.55683078
363.034	-14.6361952
363.275	-14.73610824
363.516	-14.82550111
363.757	-14.88500192
363.998	-14.93896682
364.239	-14.99240679
364.48	-15.04608081
364.721	-15.09964074
364.962	-15.15352451
365.203	-15.21008726
365.444	-15.27215994
365.686	-15.34107511
365.927	-15.4120506
366.168	-15.48054156
366.409	-15.54997952
366.65	-15.61757745
366.891	-15.68041007
367.132	-15.74221206
367.373	-15.8062151
367.614	-15.87682352
367.855	-15.96863857
368.096	-16.07932882
368.337	-16.22039944
368.578	-16.41834532
368.819	-16.74892965
369.06	-17.53287276
369.301	-23.18112316
369.542	-8.565530875
369.784	-11.62122903
370.025	-12.77562214
370.266	-13.69617614
370.507	-15.00808789
370.748	-5.810407067
370.989	-5.089261786
371.23	-4.710521362
371.471	-4.220465498
371.712	-4.22760108
371.953	-4.181196574
372.194	-4.129059267
372.435	-4.072146415
372.676	-4.005999213
372.917	-3.931711182
373.158	-3.86394452
373.399	-3.81634899
373.64	-3.789453609
373.882	-3.788371274
374.123	-3.648010022
374.364	-3.585061188
374.605	-3.499566015
374.846	-3.176943643
375.087	-3.321943963
375.328	-3.380165634
375.569	-3.418326264
375.81	-3.45133673
376.051	-3.492623052
376.292	-3.631996816
376.533	-3.532692342
376.774	-3.471629177
377.015	-3.391960475
377.256	-3.275254538
377.497	-3.303807802
377.738	-3.345297049
377.98	-3.428809226
378.221	-31.6388672
378.462	-31.48482122
378.703	-31.37564688
378.944	-31.27348192
379.185	-31.15900743
379.426	-30.85605284
379.667	-30.88314779
379.908	-30.8721465
380.149	-30.8534061
380.39	-30.83173368
380.631	-30.80901038
380.872	-30.7873798
381.113	-30.77034896
381.354	-30.76236229
381.595	-30.76537397
381.836	-30.77845297
382.078	-30.80315413
382.319	-30.85205398
382.56	-30.98965619
382.801	-29.13198531
383.042	-28.93317946
383.283	-28.81193917
383.524	-28.72484632
383.765	-28.65703967
384.006	-28.59911988
384.247	-28.54497778
384.488	-28.491277
384.729	-28.43736117
384.97	-28.38372396
385.211	-28.33038113
385.452	-28.27667313
385.693	-28.22085192
385.934	-28.15856771
386.176	-28.08128345
386.417	-27.9790354
386.658	-27.85512388
386.899	-27.72674324
387.14	-27.59407015
387.381	-27.36829839
387.622	-27.42158723
387.863	-27.4177201
388.104	-27.40820577
388.345	-27.39811319
388.586	-27.38633369
388.827	-27.36723334
389.068	-27.31407869
389.309	-26.98263324
389.55	-29.12964382
389.791	-24.45187062
390.032	-23.96884182
390.273	-23.70019944
390.515	-23.51237895
390.756	-23.38340351
390.997	-23.29236989
391.238	-23.22018008
391.479	-23.15629088
391.72	-23.09423717
391.961	-23.02024751
392.202	-23.09335438
392.443	-23.09339935
392.684	-23.11850403
392.925	-23.38238278
393.166	-23.17996308
393.407	-23.06544701
393.648	-22.97151155
393.889	-22.88171636
394.13	-22.77990249
394.371	-22.57254179
394.613	-22.59343519
394.854	-22.5677225
395.095	-22.56106191
395.336	-22.59904664
395.577	-22.49802729
395.818	-22.38515077
396.059	-22.22830176
396.3	6.056890434
396.541	5.978763402
396.782	5.945985774
397.023	5.920681419
397.264	5.88325225
397.505	5.657431176
397.746	5.762188408
397.987	5.829886673
398.228	5.891018824
398.469	5.950169026
398.711	6.008574002
398.952	6.067022222
399.193	6.126601272
399.434	6.188729149
399.675	6.254218093
399.916	6.32420076
400.157	6.403373892
400.398	6.50642103
400.639	6.698601179
400.88	4.896020684
401.121	4.752864876
401.362	4.688001112
401.603	4.657985836
401.844	4.647615534
402.085	4.647633578
402.326	4.653493195
402.567	4.664338712
402.809	4.681494196
403.05	4.705967839
403.291	4.735274305
403.532	4.76324597
403.773	4.784007811
404.014	4.793014054
404.255	4.784036967
404.496	4.750518077
404.737	4.699617533
404.978	4.652858998
405.219	4.619948969
405.46	4.598484706
405.701	4.584863482
405.942	4.576337366
406.183	4.569813155
406.424	4.56236858
406.665	4.550573238
406.907	4.525871135
407.148	4.454577052
407.389	4.072667057
407.63	5.938071746
407.871	1.422983352
408.112	1.024004623
408.353	0.823976865
408.594	0.701088046
408.835	0.636617545
409.076	0.610038614
409.317	0.601643844
409.558	0.600752434
409.799	0.602807001
410.04	0.606014827
410.281	0.609533131
410.522	0.612769151
410.763	0.615281925
411.005	0.616891503
411.246	0.617704751
411.487	0.617982736
411.728	0.617879289
411.969	0.616961061
412.21	0.613524556
412.451	0.604431452
412.692	0.586864232
412.933	0.561962763
413.174	0.535463066
413.415	0.512278202
413.656	0.493430106
413.897	0.478005758
414.138	0.465159461
414.379	0.454892676
414.62	0.448011703
414.861	0.445365382
415.103	0.446639016
415.344	0.449982448
415.585	0.453367436
415.826	0.455732383
416.067	0.456950576
416.308	0.457341282
416.549	0.457118272
416.79	0.456247735
417.031	0.45476326
417.272	0.453096126
417.513	0.452136062
417.754	0.452855194
417.995	0.455682195
418.236	0.460292698
418.477	0.465956689
418.718	0.471804753
418.959	0.477005907
419.201	0.481309099
419.442	0.48547139
419.683	0.490868554
419.924	0.498567063
420.165	0.508285515
420.406	0.51730861
420.647	0.520687375
420.888	0.513937008
421.129	0.496050274
421.37	0.470827605
421.611	0.445101063
421.852	0.423638734
422.093	0.407009115
422.334	0.393558049
422.575	0.381276235
422.816	0.368499587
423.057	0.354266874
423.298	0.33867791
423.54	0.322900644
423.781	0.308600696
424.022	0.297130383
424.263	0.289048604
424.504	0.284380672
424.745	0.283530964
424.986	0.287946206
425.227	0.298527446
425.468	0.311657866
425.709	0.320990428
425.95	0.324065231
426.191	0.322399433
426.432	0.31867233
426.673	0.314663323
426.914	0.310601105
427.155	0.306367982
427.396	0.302397427
427.638	0.299188173
427.879	0.296740991
428.12	0.29465433
428.361	0.29254954
428.602	0.290415193
428.843	0.288597381
429.084	0.287449639
429.325	0.286944948
429.566	0.286736526
429.807	0.286888455
430.048	0.288153487
430.289	0.290820066
430.53	0.293698613
430.771	0.295688059
431.012	0.296977427
431.253	0.298010725
431.494	0.298860063
431.736	0.299265434
431.977	0.299112777
432.218	0.299184567
432.459	0.300532676
432.7	0.302849818
432.941	0.304534797
433.182	0.304895001
433.423	0.305580124
433.664	0.309577429
433.905	0.31999465
434.146	0.339204619
434.387	0.366689958
434.628	0.397520629
434.869	0.426150526
435.11	0.450757701
435.351	0.472244438
435.592	0.492024714
435.834	0.511313223
436.075	0.531115718
436.316	0.551816012
436.557	0.572130209
436.798	0.589282172
437.039	0.601629361
437.28	0.609874818
437.521	0.615649785
437.762	0.620430172
438.003	0.625480434
438.244	0.631936581
438.485	0.640785157
438.726	0.653070528
438.967	0.66943575
439.208	0.68945165
439.449	0.712284185
439.69	0.737686114
439.932	0.766527245
440.173	0.801128282
440.414	0.845051222
440.655	0.900846059
440.896	0.965495352
441.137	1.031186913
441.378	1.093663044
441.619	1.154089222
441.86	1.213953994
442.101	1.27094441
442.342	1.321036433
442.583	1.363980078
442.824	1.4028103
443.065	1.440328075
443.306	1.476844924
443.547	1.508616389
443.788	1.531254614
444.03	1.546069249
444.271	1.55633084
444.512	1.563360473
444.753	1.567458556
444.994	1.56912609
445.235	1.568796922
445.476	1.567202983
445.717	1.565656124
445.958	1.565044658
446.199	1.565002211
446.44	1.564692704
446.681	1.563988004
446.922	1.563135073
447.163	1.562299338
447.404	1.561726128
447.645	1.561637902
447.886	1.561489736
448.128	1.5598823
448.369	1.556253306
448.61	1.552407837
448.851	1.55083229
449.092	1.552945967
449.333	1.559558184
449.574	1.570542301
449.815	1.584289074
450.056	1.598633335
450.297	1.612006368
450.538	1.624320586
450.779	1.638320212
451.02	1.661574567
451.261	1.709724715
451.502	1.799398973
451.743	1.899007558
451.984	1.965743659
452.225	2.002355271
452.467	2.020583891
452.708	2.030364221
452.949	2.036869118
453.19	2.039622906
453.431	2.037178849
453.672	2.029737431
453.913	2.018407296
454.154	2.004399814
454.395	1.989267341
454.636	1.975650952
454.877	1.966545428
455.118	1.962665659
455.359	1.961992092
455.6	1.961711929
455.841	1.95925251
456.082	1.952345462
456.323	1.93965735
456.565	1.922038743
456.806	1.902325165
457.047	1.883475456
457.288	1.867238913
457.529	1.853397379
457.77	1.839344364
458.011	1.821171375
458.252	1.795131095
458.493	1.75783561
458.734	1.707500399
458.975	1.647826014
459.216	1.587032256
459.457	1.529586864
459.698	1.474421143
459.939	1.419955143
460.18	1.36820653
460.421	1.322721725
460.663	1.282921351
460.904	1.244377511
461.145	1.202326566
461.386	1.155475607
461.627	1.111184167
461.868	1.079982655
462.109	1.062527269
462.35	1.053439927
462.591	1.048372307
462.832	1.04537751
463.073	1.044394672
463.314	1.046139242
463.555	1.050323283
463.796	1.05525074
464.037	1.059397915
464.278	1.062851905
464.519	1.066680302
464.761	1.071493795
465.002	1.077536407
465.243	1.085017812
465.484	1.093793477
465.725	1.103148971
465.966	1.112180357
466.207	1.120402573
466.448	1.127889855
466.689	1.134869451
466.93	1.14107458
467.171	1.145214511
467.412	1.145403801
467.653	1.140965119
467.894	1.133629925
468.135	1.126186901
468.376	1.120254043
468.617	1.115223752
468.859	1.107653395
469.1	1.089442309
469.341	1.044130293
469.582	0.953793588
469.823	0.848332488
470.064	0.768630568
470.305	0.710625227
470.546	0.664099513
470.787	0.624780722
471.028	0.593276555
471.269	0.571705287
471.51	0.560388794
471.751	0.557835871
471.992	0.562342883
472.233	0.572633919
472.474	0.587650347
472.715	0.60668474
472.957	0.630644665
473.198	0.663922092
473.439	0.717218355
473.68	0.818462933
473.921	1.082769098
474.162	12.23298409
474.403	11.65698603
474.644	11.21273203
474.885	10.72311906
475.126	10.10881429
475.367	9.335556694
475.608	8.392774384
475.849	7.111122899
476.09	2.82151997
476.331	4.092819191
476.572	4.505569245
476.813	4.715352062
477.055	4.842347714
477.296	4.92778805
477.537	4.990414319
477.778	5.040329355
478.019	5.083563589
478.26	5.123915858
478.501	5.16372817
478.742	5.204232734
478.983	5.246072046
479.224	5.290389266
479.465	5.340290589
479.706	5.402440493
479.947	5.488847494
480.188	5.615961678
480.429	5.789823343
480.67	5.982667911
480.911	6.158425054
481.153	6.309258306
481.394	6.44518475
481.635	6.581163452
481.876	6.736528565
482.117	6.942346721
482.358	7.26050891
482.599	7.813751229
482.84	8.637816669
483.081	9.34449395
483.322	9.886035747
483.563	10.68316442
483.804	9.685653161
484.045	9.425991591
484.286	9.259971817
484.527	9.118329639
484.768	8.974389518
485.009	8.804164205
485.25	8.572904764
485.492	8.252261961
485.733	7.907127348
485.974	7.621522446
486.215	7.391611558
486.456	7.196034175
486.697	7.024538344
486.938	6.874300182
487.179	6.742846369
487.42	6.625808348
487.661	6.51808124
487.902	6.414675327
488.143	6.310512722
488.384	6.199356395
488.625	6.07134118
488.866	5.906821478
489.107	5.658193156
489.348	5.183635032
489.59	3.839037848
489.831	8.497686771
490.072	9.173585002
490.313	9.433516551
490.554	9.560625001
490.795	9.634100082
491.036	9.682829151
491.277	9.714913532
491.518	9.720909121
491.759	9.668061145
492	9.439857487
492.241	-1.682711098
492.482	-1.082824314
492.723	-0.615632726
492.964	-0.104103089
493.205	0.528643703
493.446	1.314627789
493.688	2.265074973
493.929	3.553196847
494.17	7.852929286
494.411	6.59869167
494.652	6.211280997
494.893	6.036295132
495.134	5.957157045
495.375	5.940028489
495.616	5.971385442
495.857	6.025027581
496.098	6.06662959
496.339	6.088786199
496.58	6.100541636
496.821	6.112143138
497.062	6.131274459
497.303	6.159507957
497.544	6.190358794
497.786	6.21707058
498.027	6.244909785
498.268	6.334753148
498.509	9.372836233
498.75	8.818621829
498.991	8.41182201
499.232	8.055501902
499.473	7.728416365
499.714	7.425301198
499.955	7.125739084
500.196	6.786941291
500.437	6.331457487
500.678	5.611636369
500.919	4.523248156
501.16	2.824738622
501.401	2.766540536
501.642	2.142600201
501.884	3.231457519
502.125	3.546394025
502.366	3.751585819
502.607	3.92748301
502.848	4.107818623
503.089	4.320798909
503.33	4.601063808
503.571	4.971086228
503.812	5.358647881
504.053	5.676834233
504.294	5.930463137
504.535	6.142650167
504.776	6.324931046
505.017	6.481290266
505.258	6.615756132
505.499	6.73447097
505.74	6.843964146
505.982	6.950017972
506.223	7.058025064
506.464	7.174425565
506.705	7.309471245
506.946	7.483313836
507.187	7.743520846
507.428	8.230514723
507.669	9.585972077
507.91	4.934446458
508.151	4.260593911
508.392	3.996802645
508.633	3.85938222
508.874	3.768888
509.115	3.696036903
509.356	3.63039829
509.597	3.573050256
509.838	3.53012097
510.08	3.50268094
510.321	3.485160374
510.562	3.471089416
510.803	3.457022217
511.044	3.443135125
511.285	3.431787896
511.526	3.42457085
511.767	3.420257537
512.008	3.415511249
512.249	3.406799868
512.49	3.39163421
512.731	3.368585526
512.972	3.336087381
513.213	3.290330973
513.454	3.224084084
513.695	3.132587836
513.936	3.032390835
514.177	2.951959688
514.419	2.894841137
514.66	2.849601328
514.901	2.8047549
515.142	2.751690646
515.383	2.686972927
515.624	2.613169583
515.865	2.529917127
516.106	2.420081449
516.347	2.207014085
516.588	-1.000702169
516.829	-0.634117946
517.07	-0.396618433
517.311	-0.18359393
517.552	0.015672379
517.793	0.190875054
518.034	0.34273821
518.275	0.48304089
518.517	0.62769955
518.758	0.802120859
518.999	1.075349248
519.24	2.077710203
519.481	1.606908566
519.722	1.448256321
519.963	1.372893984
520.204	1.334103422
520.445	1.310883049
520.686	1.29131139
520.927	1.268167735
521.168	1.237754467
521.409	1.201391185
521.65	1.166544391
521.891	1.141692356
522.132	1.129586638
522.373	1.127699029
522.615	1.132195462
522.856	1.140439508
523.097	1.151433459
523.338	1.165247289
523.579	1.182441335
523.82	1.203672998
524.061	1.229126579
524.302	1.257685264
524.543	1.286680294
524.784	1.313074298
525.025	1.335123462
525.266	1.353092438
525.507	1.368693424
525.748	1.383209167
525.989	1.396301807
526.23	1.407417848
526.471	1.417291036
526.713	1.427952404
526.954	1.442172238
527.195	1.462485562
527.436	1.489417839
527.677	1.520100206
527.918	1.550655401
528.159	1.580572777
528.4	1.612916273
528.641	1.650384259
528.882	1.691613082
529.123	1.732108521
529.364	1.768838126
529.605	1.802657713
529.846	1.837352704
530.087	1.87751861
530.328	1.926204477
530.569	1.98369345
530.811	2.048534758
531.052	2.119434284
531.293	2.195941522
531.534	2.277954842
531.775	2.36520557
532.016	2.457101769
532.257	2.552530468
532.498	2.649901799
532.739	2.74853644
532.98	2.850916195
533.221	2.964212754
533.462	3.100677296
533.703	3.273850855
533.944	3.479633772
534.185	3.677596056
534.426	3.833675465
534.667	3.950258037
534.909	4.041654164
535.15	4.119253425
535.391	4.189872923
535.632	4.256678695
535.873	4.320265582
536.114	4.379634559
536.355	4.432796368
536.596	4.477455552
536.837	4.512081208
537.078	4.536471757
537.319	4.551421552
537.56	4.558343194
537.801	4.559359436
538.042	4.55732055
538.283	4.555089855
538.524	4.554475027
538.765	4.555707184
539.007	4.557720053
539.248	4.558873044
539.489	4.557662189
539.73	4.553136766
539.971	4.545099639
540.212	4.534311788
540.453	4.522525532
540.694	4.511959613
540.935	4.504463854
541.176	4.500888691
541.417	4.500497294
541.658	4.500466462
541.899	4.496835932
542.14	4.487096189
542.381	4.471846239
542.622	4.454171404
542.863	4.437456321
543.105	4.423460915
543.346	4.41239184
543.587	4.404800924
543.828	4.403580454
544.069	4.41345185
544.31	4.436549817
544.551	4.466815911
544.792	4.492163532
545.033	4.504897045
545.274	4.503939477
545.515	4.491654782
545.756	4.472907456
545.997	4.452714789
546.238	4.432743012
546.479	4.41176494
546.72	4.388889488
546.961	4.365931987
547.202	4.34623601
547.444	4.330939222
547.685	4.318098332
547.926	4.305052014
548.167	4.290359293
548.408	4.273949538
548.649	4.255269173
548.89	4.231045183
549.131	4.196958892
549.372	4.151290038
549.613	4.095227378
549.854	4.031308323
550.095	3.962470105
550.336	3.891946646
550.577	3.822966691
550.818	3.756885134
551.059	3.690566287
551.3	3.615222047
551.542	3.517085988
551.783	3.381978962
552.024	3.214086726
552.265	3.0539516
552.506	2.935205362
552.747	2.854467373
552.988	2.796384119
553.229	2.749068542
553.47	2.706000929
553.711	2.665025629
553.952	2.62708269
554.193	2.595049744
554.434	2.572988977
554.675	2.565320968
554.916	2.575232513
555.157	2.602511789
555.398	2.641956494
555.64	2.68522172
555.881	2.7260078
556.122	2.762654353
556.363	2.796815373
556.604	2.831455904
556.845	2.869287752
557.086	2.911386514
557.327	2.95663626
557.568	3.002888804
557.809	3.048709124
558.05	3.093884185
558.291	3.138655025
558.532	3.182461084
558.773	3.222955734
559.014	3.256462677
559.255	3.280221975
559.496	3.294504037
559.738	3.302914304
559.979	3.310628184
560.22	3.32144755
560.461	3.335986752
560.702	3.351606229
560.943	3.363943814
561.184	3.369650348
561.425	3.367653122
561.666	3.35790001
561.907	3.339645451
562.148	3.311148231
562.389	3.272069983
562.63	3.228227504
562.871	3.190099718
563.112	3.163030045
563.353	3.145461861
563.594	3.133521971
563.836	3.123714193
564.077	3.113767486
564.318	3.10265941
564.559	3.090116198
564.8	3.076125988
565.041	3.061001085
565.282	3.045705594
565.523	3.031516996
565.764	3.018622
566.005	3.004945322
566.246	2.986984588
566.487	2.962335404
566.728	2.932382873
566.969	2.90305506
567.21	2.880880357
567.451	2.868052086
567.692	2.862081722
567.934	2.858381838
568.175	2.852747079
568.416	2.842350409
568.657	2.825660581
568.898	2.802412004
569.139	2.773793791
569.38	2.742138148
569.621	2.709844548
569.862	2.678379006
570.103	2.64812008
570.344	2.618905626
570.585	2.590673797
570.826	2.563654889
571.067	2.538034833
571.308	2.513590961
571.549	2.489726652
571.79	2.465739051
572.032	2.440917227
572.273	2.414294562
572.514	2.384226408
572.755	2.348272466
572.996	2.3039689
573.237	2.250847745
573.478	2.192639555
573.719	2.136033142
573.96	2.085645722
574.201	2.041364737
574.442	1.999885009
574.683	1.957301819
574.924	1.911094145
575.165	1.861347512
575.406	1.810737477
575.647	1.762744197
575.888	1.719455393
576.129	1.680767904
576.371	1.645036823
576.612	1.610688468
576.853	1.578036918
577.094	1.549448608
577.335	1.52722339
577.576	1.511644478
577.817	1.500889697
578.058	1.491864021
578.299	1.481299347
578.54	1.467306888
578.781	1.45074734
579.022	1.434705631
579.263	1.422005268
579.504	1.413655538
579.745	1.409334134
579.986	1.408266362
580.227	1.409588344
580.469	1.412413319
580.71	1.415904011
580.951	1.419382215
581.192	1.422412687
581.433	1.42482879
581.674	1.42664493
581.915	1.427896993
582.156	1.428602415
582.397	1.428806406
582.638	1.428467987
582.879	1.427186625
583.12	1.424090175
583.361	1.418177937
583.602	1.409027404
583.843	1.397469676
584.084	1.385611716
584.325	1.37564499
584.567	1.368269242
584.808	1.362296087
585.049	1.35551375
585.29	1.345920758
585.531	1.33275728
585.772	1.316979129
586.013	1.300591761
586.254	1.285253351
586.495	1.271679284
586.736	1.260053049
586.977	1.250478713
587.218	1.243018549
587.459	1.237514659
587.7	1.233496215
587.941	1.230282752
588.182	1.227235193
588.423	1.224028501
588.665	1.220800344
588.906	1.218102922
589.147	1.216663782
589.388	1.216974465
589.629	1.218858198
589.87	1.221427189
590.111	1.223665911
590.352	1.225181476
590.593	1.226471021
590.834	1.228560944
591.075	1.232239177
591.316	1.237291118
591.557	1.24235679
591.798	1.245774306
592.039	1.246728875
592.28	1.245670684
592.521	1.243829913
592.763	1.242287926
593.004	1.241274573
593.245	1.240083064
593.486	1.237472171
593.727	1.232206462
593.968	1.223507992
594.209	1.211429122
594.45	1.197040249
594.691	1.182026505
594.932	1.16772676
595.173	1.15447342
595.414	1.141764736
595.655	1.128918705
595.896	1.115724235
596.137	1.102799368
596.378	1.091413151
596.619	1.082826807
596.861	1.077708868
597.102	1.076021139
597.343	1.077197317
597.584	1.08035531
597.825	1.084537818
598.066	1.089006122
598.307	1.093420889
598.548	1.097711645
598.789	1.101697681
599.03	1.104808308
599.271	1.106241334
599.512	1.10550725
599.753	1.10286196
599.994	1.099187531
600.235	1.095441316
600.476	1.092215981
600.717	1.089731237
600.959	1.088094584
601.2	1.087469751
601.441	1.087940369
601.682	1.089248912
601.923	1.09075052
602.164	1.091643062
602.405	1.091333115
602.646	1.089795523
602.887	1.087700964
603.128	1.086097498
603.369	1.085847388
603.61	1.087289737
603.851	1.090268
604.092	1.094358191
604.333	1.099128482
604.574	1.104281447
604.815	1.109599657
605.057	1.114782071
605.298	1.119362772
605.539	1.122851354
605.78	1.125033843
606.021	1.126163562
606.262	1.126818533
606.503	1.12748813
606.744	1.128173611
606.985	1.128285944
607.226	1.126954539
607.467	1.12359724
607.708	1.118357755
607.949	1.112010251
608.19	1.10531893
608.431	1.098428101
608.672	1.090833855
608.913	1.081827458
609.154	1.071044231
609.396	1.058921299
609.637	1.046738308
609.878	1.035912708
610.119	1.027129962
610.36	1.020186123
610.601	1.014429324
610.842	1.009274212
611.083	1.004528686
611.324	1.000411092
611.565	0.997237718
611.806	0.995029675
612.047	0.99339845
612.288	0.991774604
612.529	0.989726053
612.77	0.987118416
613.011	0.984075298
613.252	0.980817249
613.494	0.977471645
613.735	0.973956461
613.976	0.970009546
614.217	0.96532282
614.458	0.959662126
614.699	0.952899009
614.94	0.944976887
615.181	0.935883282
615.422	0.925678215
615.663	0.914548861
615.904	0.902790009
616.145	0.890676017
616.386	0.878348174
616.627	0.865855164
616.868	0.853330853
617.109	0.841141713
617.35	0.829804329
617.592	0.819689893
617.833	0.810810648
618.074	0.802871709
618.315	0.795469635
618.556	0.788274041
618.797	0.781131217
619.038	0.774077317
619.279	0.767281073
619.52	0.760980988
619.761	0.755461056
620.002	0.751031418
620.243	0.747952667
620.484	0.746302221
620.725	0.745863222
620.966	0.746128771
621.207	0.746431108
621.448	0.746113952
621.69	0.744668978
621.931	0.741818809
622.172	0.737544383
622.413	0.732046661
622.654	0.725669047
622.895	0.718837956
623.136	0.712041967
623.377	0.705794326
623.618	0.700503279
623.859	0.696295349
624.1	0.692965764
624.341	0.690128694
624.582	0.687451289
624.823	0.684841115
625.064	0.682509429
625.305	0.680853962
625.546	0.68023238
625.788	0.680837897
626.029	0.682774381
626.27	0.686212672
626.511	0.691450566
626.752	0.698779392
626.993	0.708217667
627.234	0.719313278
627.475	0.731204649
627.716	0.742932218
627.957	0.753768606
628.198	0.763358079
628.439	0.771655187
628.68	0.778764767
628.921	0.784793459
629.162	0.789791957
629.403	0.793801118
629.644	0.796956914
629.886	0.799587361
630.127	0.802222488
630.368	0.805472743
630.609	0.809841639
630.85	0.815576957
631.091	0.822580638
631.332	0.830412744
631.573	0.838511777
631.814	0.84656246
632.055	0.854657728
632.296	0.86308785
632.537	0.871973373
632.778	0.881053216
633.019	0.889819883
633.26	0.897898571
633.501	0.905293401
633.742	0.91229339
633.984	0.919184608
634.225	0.926020867
634.466	0.932624161
634.707	0.938804566
634.948	0.944592505
635.189	0.95028885
635.43	0.956332775
635.671	0.963112244
635.912	0.970837574
636.153	0.979536633
636.394	0.989144886
636.635	0.999599755
636.876	1.010855662
637.117	1.022800343
637.358	1.035131468
637.599	1.047307795
637.84	1.058665732
638.081	1.068665296
638.323	1.077109488
638.564	1.084199416
638.805	1.090396798
639.046	1.096162813
639.287	1.101740794
639.528	1.107190106
639.769	1.11268145
640.01	1.118767656
640.251	1.126346692
640.492	1.136287346
640.733	1.148864425
640.974	1.163302641
641.215	1.177947151
641.456	1.191215808
641.697	1.20249383
641.938	1.212184885
642.179	1.221150561
642.421	1.230102435
642.662	1.239260943
642.903	1.248391767
643.144	1.257123206
643.385	1.265237685
643.626	1.272708058
643.867	1.279533834
644.108	1.285578768
644.349	1.290563346
644.59	1.294223918
644.831	1.29652372
645.072	1.297794537
645.313	1.298728316
645.554	1.300149741
645.795	1.302640456
646.036	1.306296156
646.277	1.310797144
646.519	1.315646486
646.76	1.320344326
647.001	1.32445525
647.242	1.327664365
647.483	1.329852826
647.724	1.331108384
647.965	1.331605605
648.206	1.331408646
648.447	1.330337977
648.688	1.328024393
648.929	1.324147341
649.17	1.318717519
649.411	1.312191872
649.652	1.305244391
649.893	1.298304256
650.134	1.291306019
650.375	1.283921017
650.617	1.276042761
650.858	1.268086558
651.099	1.260844389
651.34	1.255024101
651.581	1.250872756
651.822	1.24813984
652.063	1.24635024
652.304	1.245175329
652.545	1.244592654
652.786	1.244708595
653.027	1.245465827
653.268	1.246517572
653.509	1.247321819
653.75	1.247319145
653.991	1.246051879
654.232	1.243194818
654.473	1.238563006
654.715	1.232145773
654.956	1.224138311
655.197	1.214929211
655.438	1.205037341
655.679	1.194990766
655.92	1.185158403
656.161	1.175621758
656.402	1.16618473
656.643	1.15651553
656.884	1.146343098
657.125	1.135635287
657.366	1.124664627
657.607	1.113855066
657.848	1.103447083
658.089	1.093214964
658.33	1.082445809
658.571	1.070230931
658.813	1.056025464
659.054	1.040221028
659.295	1.024140095
659.536	1.009201841
659.777	0.996056631
660.018	0.984472119
660.259	0.973768879
660.5	0.963312507
660.741	0.952812668
660.982	0.942320521
661.223	0.931983696
661.464	0.921833325
661.705	0.911799361
661.946	0.901864362
662.187	0.892152348
662.428	0.882840218
662.669	0.873948711
662.911	0.865204725
663.152	0.85611209
663.393	0.8461739
663.634	0.835109472
663.875	0.822951782
664.116	0.809998546
664.357	0.796694858
664.598	0.783572757
664.839	0.771265897
665.08	0.76048309
665.321	0.75185161
665.562	0.745700981
665.803	0.741969805
666.044	0.740350234
666.285	0.740579732
666.526	0.742634349
666.767	0.746647921
667.009	0.752626999
667.25	0.760225419
667.491	0.768810249
667.732	0.777787334
667.973	0.786900102
668.214	0.796247272
668.455	0.806024665
668.696	0.816226781
668.937	0.826542134
669.178	0.836456275
669.419	0.845440859
669.66	0.853158211
669.901	0.859628066
670.142	0.865235762
670.383	0.87052984
670.624	0.875952418
670.865	0.881676175
671.106	0.887611621
671.348	0.89358225
671.589	0.899582659
671.83	0.905942621
672.071	0.913269961
672.312	0.922174626
672.553	0.932882839
672.794	0.945001003
673.035	0.957712645
673.276	0.970303983
673.517	0.982560492
673.758	0.994788844
673.999	1.007553304
674.24	1.021292872
674.481	1.036026277
674.722	1.051366478
674.963	1.066826786
675.204	1.08211382
675.446	1.097166332
675.687	1.111976513
675.928	1.126392153
676.169	1.140103053
676.41	1.152864068
676.651	1.164750929
676.892	1.176191395
677.133	1.187749244
677.374	1.199826974
677.615	1.212457066
677.856	1.225299579
678.097	1.237854437
678.338	1.249735865
678.579	1.26083891
678.82	1.271370534
679.061	1.281801641
679.302	1.292760401
679.544	1.304856566
679.785	1.31847416
680.026	1.33364414
680.267	1.35012328
680.508	1.367681122
680.749	1.386354309
680.99	1.406350236
681.231	1.427574006
681.472	1.449229357
681.713	1.470123306
681.954	1.489572365
682.195	1.507927178
682.436	1.526241328
682.677	1.545500593
682.918	1.565893065
683.159	1.586525807
683.4	1.605946806
683.642	1.623123362
683.883	1.637905564
684.124	1.650666938
684.365	1.661662938
684.606	1.670696415
684.847	1.677296975
685.088	1.681180402
685.329	1.682558732
685.57	1.6820658
685.811	1.680426612
686.052	1.678186099
686.293	1.675657453
686.534	1.672990034
686.775	1.670210415
687.016	1.667232171
687.257	1.663925025
687.498	1.660240742
687.74	1.656264953
687.981	1.652120258
688.222	1.647807942
688.463	1.643148478
688.704	1.637903814
688.945	1.631995357
689.186	1.625614314
689.427	1.619078943
689.668	1.612523438
689.909	1.605707986
690.15	1.598143316
690.391	1.589432828
690.632	1.579594224
690.873	1.56913639
691.114	1.558778162
691.355	1.549014036
691.596	1.539915186
691.838	1.53125608
692.079	1.522762351
692.32	1.514312305
692.561	1.506015844
692.802	1.498122317
693.043	1.490817657
693.284	1.484094368
693.525	1.477805706
693.766	1.471846485
694.007	1.466315652
694.248	1.461505849
694.489	1.457680443
694.73	1.454829629
694.971	1.452645052
695.212	1.450722742
695.453	1.448817649
695.694	1.446972778
695.936	1.445431042
696.177	1.444404214
696.418	1.443930524
696.659	1.443933468
696.9	1.444325156
697.141	1.444990922
697.382	1.445696915
697.623	1.44606663
697.864	1.445701303
698.105	1.444346059
698.346	1.441884804
698.587	1.43810532
698.828	1.43253666
699.069	1.424716372
699.31	1.414796193
699.551	1.403892591
699.792	1.393560724
700.034	1.384615127
700.275	1.376449346
700.516	1.367490773
700.757	1.35629967
700.998	1.342505671
701.239	1.327034168
701.48	1.311437495
701.721	1.296860785
701.962	1.283624343
702.203	1.271615879
702.444	1.26086297
702.685	1.25175015
702.926	1.244800546
703.167	1.240318112
703.408	1.238245764
703.649	1.238285431
703.89	1.240055123
704.131	1.243130365
704.373	1.247044012
704.614	1.251388511
704.855	1.256001615
705.096	1.261038759
705.337	1.26680119
705.578	1.273447016
705.819	1.280852035
706.06	1.288728582
706.301	1.296841107
706.542	1.305082885
706.783	1.313359514
707.024	1.32145799
707.265	1.329107681
707.506	1.336208278
707.747	1.342987439
707.988	1.349917714
708.229	1.357457223
708.471	1.365827689
708.712	1.374989056
708.953	1.384776247
709.194	1.395025586
709.435	1.405568251
709.676	1.416144502
709.917	1.426398752
710.158	1.436028373
710.399	1.444982746
710.64	1.453543768
710.881	1.46221358
711.122	1.471482
711.363	1.481628328
711.604	1.492676041
711.845	1.504503547
712.086	1.51701537
712.327	1.530251003
712.569	1.544346247
712.81	1.559341369
713.051	1.574951124
713.292	1.590517187
713.533	1.605275992
713.774	1.618776449
714.015	1.631119515
714.256	1.642843522
714.497	1.654529123
714.738	1.666407824
714.979	1.678290608
715.22	1.689826191
715.461	1.700775969
715.702	1.711064007
715.943	1.720670455
716.184	1.729623366
716.425	1.73821716
716.667	1.74724879
716.908	1.757920282
717.149	1.771305043
717.39	1.787700266
717.631	1.806455485
717.872	1.826615775
718.113	1.847939139
718.354	1.87140625
718.595	1.898801992
718.836	1.931711781
719.077	1.970719991
719.318	2.01545373
719.559	2.065398149
719.8	2.120580765
720.041	2.181221788
720.282	2.246412798
720.523	2.313099244
720.765	2.377035192
721.006	2.435247033
721.247	2.487354508
721.488	2.534909994
721.729	2.580145795
721.97	2.625169156
722.211	2.671680814
722.452	2.720890563
722.693	2.773316606
722.934	2.828476755
723.175	2.884891337
723.416	2.940763518
723.657	2.994984102
723.898	3.047612588
724.139	3.099497407
724.38	3.151494554
724.621	3.203950363
724.863	3.256797895
725.104	3.310053182
725.345	3.364075292
725.586	3.419192103
725.827	3.474962071
726.068	3.529765504
726.309	3.58132612
726.55	3.627959739
726.791	3.669470176
727.032	3.707032682
727.273	3.742475659
727.514	3.777567053
727.755	3.813500794
727.996	3.850607743
728.237	3.888428096
728.478	3.926197201
728.719	3.96341216
728.961	4.000025386
729.202	4.036142151
729.443	4.071463701
729.684	4.104966033
729.925	4.135270986
730.166	4.161482985
730.407	4.18367855
730.648	4.202725726
730.889	4.219778535
731.13	4.235798688
731.371	4.251296376
731.612	4.266417145
731.853	4.281264978
732.094	4.296136321
732.335	4.311492912
732.576	4.327730252
732.817	4.344890067
733.058	4.362543144
733.3	4.380006178
733.541	4.396732543
733.782	4.41254027
734.023	4.427531031
734.264	4.441780556
734.505	4.454998523
734.746	4.466396842
734.987	4.474892822
735.228	4.479582069
735.469	4.480255665
735.71	4.477566745
735.951	4.472544167
736.192	4.465767626
736.433	4.456899803
736.674	4.44485758
736.915	4.42842199
737.156	4.40686868
737.398	4.380072147
737.639	4.347925329
737.88	4.309823908
738.121	4.265139706
738.362	4.214636944
738.603	4.161510253
738.844	4.11035149
739.085	4.064528878
739.326	4.024659636
739.567	3.989096424
739.808	3.955189897
740.049	3.920328006
740.29	3.882484964
740.531	3.840395819
740.772	3.793659438
741.013	3.742914407
741.254	3.689801792
741.496	3.636328281
741.737	3.583866887
741.978	3.532586205
742.219	3.481721578
742.46	3.430376389
742.701	3.378216427
742.942	3.325533722
743.183	3.272694287
743.424	3.219596182
743.665	3.165769744
743.906	3.111136885
744.147	3.056745952
744.388	3.004591188
744.629	2.956464117
744.87	2.912893428
745.111	2.872980118
745.352	2.834928485
745.594	2.796811439
745.835	2.757306592
746.076	2.716136792
746.317	2.673922692
746.558	2.631485763
746.799	2.58914152
747.04	2.546561325
747.281	2.503295044
747.522	2.45955931
747.763	2.416630146
748.004	2.376319568
748.245	2.339846088
748.486	2.307101719
748.727	2.276853936
748.968	2.247601893
749.209	2.218479978
749.45	2.189611194
749.692	2.161651556
749.933	2.134944258
750.174	2.109052581
750.415	2.083004183
750.656	2.055965717
750.897	2.027813018
751.138	1.999158672
751.379	1.970829808
751.62	1.943311265
751.861	1.916648806
752.102	1.890756843
752.343	1.865736854
752.584	1.841952115
752.825	1.819895062
753.066	1.800016433
753.307	1.782612365
753.548	1.767745801
753.79	1.755168273
754.031	1.744291316
754.272	1.734312027
754.513	1.724519069
754.754	1.71461367
754.995	1.704802765
755.236	1.695610789
755.477	1.687583171
755.718	1.681065568
755.959	1.676126607
756.2	1.672610132
756.441	1.670250506
756.682	1.668758538
756.923	1.667836513
757.164	1.667154529
757.405	1.666347944
757.646	1.665090783
757.888	1.663248915
758.129	1.661015167
758.37	1.658915873
758.611	1.657692148
758.852	1.658110121
759.093	1.660738034
759.334	1.665778214
759.575	1.673082688
759.816	1.682363311
760.057	1.693419624
760.298	1.706181136
760.539	1.720552926
760.78	1.736277717
761.021	1.753023452
761.262	1.770664549
761.503	1.789540742
761.744	1.810490742
761.986	1.834582693
762.227	1.862645879
762.468	1.894838348
762.709	1.930460531
762.95	1.968155553
763.191	2.006526852
763.432	2.044869579
763.673	2.083448247
763.914	2.123072615
764.155	2.164303794
764.396	2.206868952
764.637	2.249756483
764.878	2.291960743
765.119	2.333136813
765.36	2.373502732
765.601	2.413188675
765.842	2.451732076
766.083	2.488216529
766.325	2.521945452
766.566	2.553023276
766.807	2.582347859
767.048	2.61107821
767.289	2.640025481
767.53	2.669389223
767.771	2.698912203
768.012	2.728190786
768.253	2.756846722
768.494	2.784508462
768.735	2.810791336
768.976	2.835428079
769.217	2.858450382
769.458	2.880238822
769.699	2.901401098
769.94	2.922564435
770.181	2.944196137
770.423	2.966507123
770.664	2.989405028
770.905	3.01246799
771.146	3.035008844
771.387	3.056318621
771.628	3.076013435
771.869	3.094256183
772.11	3.111702723
772.351	3.129187385
772.592	3.147275029
772.833	3.165926067
773.074	3.184518822
773.315	3.202215932
773.556	3.218416385
773.797	3.233037976
774.038	3.246485896
774.279	3.259285283
774.521	3.271578506
774.762	3.282886007
775.003	3.292400244
775.244	3.299651777
775.485	3.305054308
775.726	3.309909299
775.967	3.315813207
776.208	3.323803734
776.449	3.333787241
776.69	3.344639764
776.931	3.354907867
777.172	3.36353124
777.413	3.370057046
777.654	3.374388371
777.895	3.37647213
778.136	3.376243464
778.377	3.373800517
778.619	3.369510522
778.86	3.363827834
779.101	3.356932844
779.342	3.348521776
779.583	3.337934798
779.824	3.324454422
780.065	3.307498727
780.306	3.286666651
780.547	3.261799091
780.788	3.233163679
781.029	3.201604839
781.27	3.168340787
781.511	3.134410006
781.752	3.100241361
781.993	3.065748691
782.234	3.030884347
782.475	2.996217792
782.717	2.962967906
782.958	2.932308291
783.199	2.904575016
783.44	2.879148069
783.681	2.855069688
783.922	2.831825939
784.163	2.809596964
784.404	2.7888216
784.645	2.769629962
784.886	2.751657457
785.127	2.73422353
785.368	2.716615446
785.609	2.698288623
785.85	2.678946779
786.091	2.6585892
786.332	2.637584856
786.573	2.616681164
786.815	2.596808148
787.056	2.578717745
787.297	2.562700171
787.538	2.548560349
787.779	2.535806767
788.02	2.523882639
788.261	2.512309984
788.502	2.500730622
788.743	2.488912172
788.984	2.476770515
789.225	2.464367534
789.466	2.451807682
789.707	2.439073731
789.948	2.425959521
790.189	2.412176449
790.43	2.397555096
790.671	2.382211092
790.913	2.36656354
791.154	2.351164195
791.395	2.336431707
791.636	2.322466211
791.877	2.309051876
792.118	2.295840136
792.359	2.282634701
792.6	2.269639549
792.841	2.257476052
793.082	2.246838114
793.323	2.237933784
793.564	2.230135718
793.805	2.222144183
794.046	2.212564543
794.287	2.200557285
794.528	2.186218248
794.769	2.170434683
795.01	2.154255933
795.252	2.138286889
795.493	2.122587005
795.734	2.106985614
795.975	2.091396765
796.216	2.075869294
796.457	2.060441324
796.698	2.045050369
796.939	2.029624141
797.18	2.014238126
797.421	1.999137047
797.662	1.984556786
797.903	1.970521735
798.144	1.956833052
798.385	1.943251861
798.626	1.929700118
798.867	1.916303773
799.108	1.903247528
799.35	1.890582252
799.591	1.878143166
799.832	1.865593665
800.073	1.85250491
800.314	1.838401034
800.555	1.822779598
800.796	1.805178574
801.037	1.78534275
801.278	1.763441065
801.519	1.740172289
801.76	1.716585807
802.001	1.69364303
802.242	1.671807736
802.483	1.650941318
802.724	1.630522214
802.965	1.610015659
803.206	1.589178613
803.448	1.56816041
803.689	1.547396441
803.93	1.527388866
804.171	1.508488231
804.412	1.490761302
804.653	1.473978626
804.894	1.457707054
805.135	1.441464615
805.376	1.424877363
805.617	1.407764524
805.858	1.390099919
806.099	1.371876216
806.34	1.352988272
806.581	1.333264182
806.822	1.312656486
807.063	1.291437508
807.304	1.270207628
807.546	1.249680941
807.787	1.230389893
808.028	1.21248973
808.269	1.195755706
808.51	1.179744448
808.751	1.164006221
808.992	1.148230948
809.233	1.1322843
809.474	1.116169442
809.715	1.099971496
809.956	1.083806409
810.197	1.067758224
810.438	1.051799899
810.679	1.035740073
810.92	1.019261335
811.161	1.002076141
811.402	0.984136444
811.644	0.965752206
811.885	0.94749529
812.126	0.929922273
812.367	0.913308898
812.608	0.897571398
812.849	0.882392771
813.09	0.867445308
813.331	0.852570754
813.572	0.83782723
813.813	0.82340181
814.054	0.80946565
814.295	0.796071093
814.536	0.78314761
814.777	0.770575407
815.018	0.758266307
815.259	0.746199019
815.5	0.73440524
815.742	0.722934794
815.983	0.711831493
816.224	0.701132832
816.465	0.690880595
816.706	0.681119464
816.947	0.671875188
817.188	0.663126169
817.429	0.654792696
817.67	0.646760083
817.911	0.638933749
818.152	0.631304726
818.393	0.623988911
818.634	0.617204252
818.875	0.611177567
819.116	0.606016093
819.357	0.601609409
819.598	0.597623605
819.84	0.593608599
820.081	0.589177115
820.322	0.584167364
820.563	0.57870269
820.804	0.573107507
821.045	0.567720864
821.286	0.56272678
821.527	0.558101683
821.768	0.553673481
822.009	0.549220029
822.25	0.544549301
822.491	0.539542089
822.732	0.534159898
822.973	0.528425331
823.214	0.522384116
823.455	0.516066962
823.696	0.5094795
823.938	0.502639578
824.179	0.495646677
824.42	0.488727121
824.661	0.482188531
824.902	0.476279636
825.143	0.471052986
825.384	0.466338925
825.625	0.461837732
825.866	0.457257092
826.107	0.452421317
826.348	0.447305523
826.589	0.441986673
826.83	0.436559142
827.071	0.431084599
827.312	0.425601284
827.553	0.420159243
827.794	0.414836036
828.035	0.409720935
828.277	0.404892241
828.518	0.400416123
828.759	0.396369106
829	0.392856985
829.241	0.389997069
829.482	0.387860057
829.723	0.386409567
829.964	0.385490601
830.205	0.384891448
830.446	0.384452218
830.687	0.38414728
830.928	0.384074349
831.169	0.384352907
831.41	0.385013713
[truncated: 15,219 more rows]
