# Supplementary material for: Sorting polymerization in a bichannel metal-organic framework
Source: Nat Commun. 2025 Aug 5;16:6984. doi: 10.1038/s41467-025-62322-8 (PMC12325995; doi:10.1038/s41467-025-62322-8)
Supplement: Supplementary file 3 — Source data [file 41467_2025_62322_MOESM3_ESM.zip › SOURCE_DATA/GCMC_input_examples/1_gateclosed_RASPAformatChargedCIF.cif]

data_winmostar                    

_cell_length_a                    33.040000
_cell_length_b                    33.040000
_cell_length_c                    5.203000
_cell_angle_alpha                 90.000000
_cell_angle_beta                  90.000000
_cell_angle_gamma                 120.000000

_symmetry_space_group_name_H-M    'P 1'
_symmetry_Int_Tables_number       1

loop_
_symmetry_equiv_pos_as_xyz        
   'x, y, z'     

loop_
   _atom_site_label
   _atom_site_type_symbol
   _atom_site_fract_x
   _atom_site_fract_y
   _atom_site_fract_z
   _atom_site_charge
MOF_Cu Cu 0.658914 0.814197 0.086489 1.060578
MOF_Cu Cu 0.185857 0.844777 0.084759 1.059024
MOF_Cu Cu 0.15509 0.340748 0.091293 1.059316
MOF_Cu Cu 0.809431 0.656998 0.172401 0.907562
MOF_Cu Cu 0.343212 0.152585 0.177205 0.905948
MOF_Cu Cu 0.84748 0.190784 0.17413 0.902468
MOF_Cu Cu 0.673419 0.861063 0.491832 0.923624
MOF_Cu Cu 0.138933 0.812309 0.489717 0.92491
MOF_Cu Cu 0.187457 0.326245 0.496252 0.922079
MOF_Cu Cu 0.858836 0.675905 0.569479 0.884369
MOF_Cu Cu 0.324244 0.182991 0.574476 0.888038
MOF_Cu Cu 0.816779 0.141367 0.571401 0.881623
MOF_Cu Cu 0.482322 0.488616 0.682875 1.090253
MOF_Cu Cu 0.511578 -0.006081 0.682106 1.096003
MOF_Cu Cu 0.006404 0.517833 0.681914 1.081218
MOF_Cu Cu 0.528696 0.521677 0.276571 0.991082
MOF_Cu Cu 0.478401 0.007164 0.276379 0.991039
MOF_Cu Cu -0.006914 0.471281 0.276187 0.979554
MOF_H H 0.647655 0.485261 0.448011 0.155537
MOF_H H 0.51507 0.162161 0.451278 0.153761
MOF_H H 0.837922 0.352841 0.449548 0.154527
MOF_H H 0.681181 0.469988 0.24063 0.180508
MOF_H H 0.531011 0.211054 0.243706 0.180267
MOF_H H 0.789107 0.319255 0.242745 0.180309
MOF_H H 0.709689 0.520105 0.44186 0.163883
MOF_H H 0.480843 0.190015 0.443975 0.16326
MOF_H H 0.810718 0.290807 0.444167 0.163344
MOF_H H 0.824963 0.449683 0.633288 0.152723
MOF_H H 0.550524 0.374474 0.63694 0.15335
MOF_H H 0.625278 0.175617 0.630598 0.152911
MOF_H H 0.774911 0.429483 0.83375 0.171965
MOF_H H 0.570732 0.344733 0.838555 0.172475
MOF_H H 0.65459 0.225523 0.832597 0.1722
MOF_H H 0.791496 0.478271 0.624832 0.149782
MOF_H H 0.52182 0.312405 0.63079 0.150531
MOF_H H 0.687311 0.209307 0.625601 0.149746
MOF_H H 0.841842 0.880354 1.127619 0.154001
MOF_H H 0.119622 0.960491 1.127811 0.153086
MOF_H H 0.037655 0.157513 1.130502 0.153663
MOF_H H 0.875 0.851452 0.13127 0.150866
MOF_H H 0.148014 0.022542 0.133192 0.150226
MOF_H H 0.975587 0.124662 0.133961 0.150936
MOF_H H 0.891677 0.900485 0.925043 0.172671
MOF_H H 0.099131 -0.01003 0.926004 0.17219
MOF_H H 1.0077 0.107711 0.927542 0.172567
MOF_H H 0.826619 0.97842 0.303094 0.159746
MOF_H H 0.022262 0.848761 0.301749 0.15758
MOF_H H 0.151038 0.17296 0.306938 0.159376
MOF_H H 0.854103 0.04047 0.307899 0.167191
MOF_H H 0.9602 0.814406 0.305209 0.166021
MOF_H H 0.185591 0.145456 0.310782 0.16848
MOF_H H 0.875597 0.011848 0.508937 0.181775
MOF_H H 0.988885 0.864453 0.506631 0.181164
MOF_H H 0.135494 0.123893 0.512012 0.181235
MOF_H H 0.473078 0.653783 0.300596 0.146316
MOF_H H 0.346352 0.819823 0.301365 0.145546
MOF_H H 0.179976 0.52678 0.303479 0.146214
MOF_H H 0.511525 0.715362 0.30098 0.168772
MOF_H H 0.284762 0.796583 0.301941 0.167747
MOF_H H 0.203383 0.488546 0.305209 0.168403
MOF_H H 0.46172 0.690269 0.09533 0.173825
MOF_H H 0.309925 0.771909 0.096483 0.173591
MOF_H H 0.228012 0.538348 0.099366 0.174047
MOF_H H 0.463783 0.847118 0.470882 0.167029
MOF_H H 0.152315 0.616737 0.465693 0.167623
MOF_H H 0.38242 0.535482 0.469921 0.167936
MOF_H H 0.486952 0.80871 0.469537 0.144044
MOF_H H 0.19106 0.678247 0.466077 0.145085
MOF_H H 0.32079 0.512101 0.470882 0.144932
MOF_H H 0.438954 0.797037 0.674419 0.173858
MOF_H H 0.202321 0.641446 0.669806 0.174411
MOF_H H 0.357244 0.560191 0.674803 0.174291
MOF_H H 0.581227 0.918204 0.415722 0.229292
MOF_H H 0.081444 0.663009 0.411878 0.228714
MOF_H H 0.337207 0.418299 0.415722 0.229751
MOF_H H 0.541821 0.813847 0.823371 0.268992
MOF_H H 0.185915 0.727944 0.819912 0.267758
MOF_H H 0.271548 0.457442 0.826062 0.267074
MOF_H H 0.478475 0.901079 0.84605 -0.013336
MOF_H H 0.098759 0.57742 0.842783 -0.015566
MOF_H H 0.422177 0.521048 0.844321 -0.011457
MOF_H H 0.736118 0.000384 0.242552 0.211627
MOF_H H -0.000449 0.736087 0.240823 0.211408
MOF_H H 0.263568 0.263093 0.246396 0.211489
MOF_H H 0.767468 0.93082 0.635979 0.176893
MOF_H H 0.069503 0.836948 0.634826 0.167911
MOF_H H 0.162379 0.231779 0.641937 0.177729
MOF_H H 0.848065 0.08136 0.709591 0.136722
MOF_H H 0.918926 0.767331 0.706708 0.137465
MOF_H H 0.232838 0.151572 0.710744 0.141083
MOF_H H 0.58333 0.669929 0.355948 0.226759
MOF_H H 0.329979 0.91359 0.355948 0.226829
MOF_H H 0.086521 0.416202 0.358831 0.22647
MOF_H H 0.478977 0.604261 0.948107 0.26928
MOF_H H 0.39582 0.875357 0.94926 0.271175
MOF_H H 0.12503 0.520943 0.948491 0.268427
MOF_H H 0.565615 0.754959 0.926773 0.00815
MOF_H H 0.245095 0.810772 0.926773 0.008022
MOF_H H 0.188966 0.434166 0.932347 0.013855
MOF_H H 0.903881 0.568718 0.570056 0.236058
MOF_H H 0.431792 0.335436 0.574284 0.236529
MOF_H H 0.664937 0.096703 0.569671 0.236227
MOF_H H 0.806276 0.540095 0.950029 0.228997
MOF_H H 0.460197 0.265854 0.956756 0.230174
MOF_H H 0.733974 0.194279 0.950029 0.228974
MOF_H H 0.87467 0.45842 1.028637 0.230309
MOF_H H 0.541938 0.415958 1.030944 0.231383
MOF_H H 0.583903 0.125675 1.026715 0.230925
MOF_H H 0.668471 0.597655 0.510283 0.211482
MOF_H H 0.402783 0.071365 0.512204 0.211354
MOF_H H 0.929317 0.331697 0.512012 0.211363
MOF_H H 0.599828 0.498506 1.126081 0.145204
MOF_H H 0.502303 0.1017 1.125312 0.143421
MOF_H H 0.898941 0.400545 1.127042 0.144384
MOF_H H 0.74992 0.565398 1.032289 0.121998
MOF_H H 0.434849 0.184528 1.038247 0.119292
MOF_H H 0.815566 0.250441 1.034211 0.121643
MOF_H H 0.762053 0.762787 0.185278 0.238502
MOF_H H 0.237575 -0.000454 0.186623 0.238001
MOF_H H 0.000593 0.23793 0.188353 0.238207
MOF_H H 0.789915 0.870569 0.741687 0.223105
MOF_H H 0.129159 0.918972 0.738612 0.2233
MOF_H H 0.080053 0.209621 0.745916 0.223508
MOF_H H 0.861696 0.791795 0.794349 0.226579
MOF_H H 0.208372 0.069408 0.799539 0.226847
MOF_H H 0.929483 0.138082 0.796079 0.226755
MOF_C C 0.736855 0.827827 0.346723 0.554129
MOF_C C 0.17226 0.909047 0.344417 0.54524
MOF_C C 0.09066 0.262918 0.351144 0.554463
MOF_C C 0.822681 0.736646 0.398808 0.555412
MOF_C C 0.263585 0.086008 0.403229 0.556731
MOF_C C 0.913665 0.177329 0.400538 0.55542
MOF_C C 0.773486 0.81846 0.451855 0.238485
MOF_C C 0.181662 0.954969 0.451086 0.240202
MOF_C C 0.044605 0.226257 0.455506 0.237856
MOF_C C 0.814071 0.775054 0.478954 0.230696
MOF_C C 0.225156 0.038933 0.482222 0.226226
MOF_C C 0.960617 0.185822 0.481261 0.229641
MOF_C C 0.781804 0.783826 0.350567 -0.445531
MOF_C C 0.216394 -0.001957 0.351912 -0.443725
MOF_C C 0.001758 0.218044 0.353642 -0.444821
MOF_C C 0.798187 0.844497 0.668076 -0.458354
MOF_C C 0.155391 0.953397 0.666731 -0.456665
MOF_C C 0.045788 0.201444 0.671536 -0.458428
MOF_C C 0.838041 0.801021 0.696713 -0.44489
MOF_C C 0.199081 0.036661 0.700173 -0.440775
MOF_C C 0.962421 0.161707 0.69902 -0.443177
MOF_C C 0.831571 0.837053 0.792812 0.494836
MOF_C C 0.162889 -0.005941 0.793965 0.48987
MOF_C C 0.004857 0.168068 0.795695 0.493835
MOF_C C 0.713812 0.916002 0.063809 0.528622
MOF_C C 0.084051 0.797946 0.062272 0.532532
MOF_C C 0.201555 0.285495 0.068999 0.522402
MOF_C C 0.911307 0.714139 0.122814 0.501079
MOF_C C 0.285904 0.19711 0.127619 0.498786
MOF_C C 0.802423 0.088804 0.12512 0.497752
MOF_C C 0.748146 0.961365 0.945608 0.182621
MOF_C C 0.038756 0.787077 0.944263 0.179349
MOF_C C 0.212447 0.251105 0.950413 0.189933
MOF_C C 0.792044 0.045468 0.982702 0.18228
MOF_C C 0.954644 0.74706 0.980396 0.179596
MOF_C C 0.252845 0.207385 0.985585 0.183048
MOF_C C 0.756839 0.002237 0.074572 -0.408593
MOF_C C -0.002212 0.754959 0.07265 -0.407186
MOF_C C 0.244706 0.242438 0.078416 -0.410413
MOF_C C 0.774618 0.963462 0.729963 -0.385384
MOF_C C 0.036793 0.811541 0.728426 -0.375125
MOF_C C 0.187991 0.224649 0.734768 -0.391966
MOF_C C 0.819272 0.04732 0.771094 -0.341382
MOF_C C 0.952928 0.772503 0.768595 -0.340148
MOF_C C 0.227464 0.18023 0.7734 -0.350594
MOF_C C 0.811137 0.006535 0.641169 0.439314
MOF_C C -0.006192 0.80511 0.639247 0.43459
MOF_C C 0.194666 0.188303 0.64482 0.445892
MOF_C C 0.616002 0.759607 0.510667 0.613503
MOF_C C 0.240344 0.856415 0.51009 0.616066
MOF_C C 0.143532 0.383735 0.51528 0.614151
MOF_C C 0.757013 0.618869 0.619835 0.508292
MOF_C C 0.381426 0.138396 0.624447 0.511977
MOF_C C 0.861858 0.243207 0.621757 0.506734
MOF_C C 0.565125 0.672865 0.524121 -0.412395
MOF_C C 0.327117 0.892551 0.524313 -0.414214
MOF_C C 0.107585 0.434481 0.527004 -0.410264
MOF_C C 0.67054 0.578853 0.677878 -0.398849
MOF_C C 0.421624 0.092159 0.679992 -0.397922
MOF_C C 0.908479 0.32967 0.679608 -0.399356
MOF_C C 0.52908 0.632918 0.640784 0.265004
MOF_C C 0.367098 0.896605 0.641553 0.264708
MOF_C C 0.10365 0.470617 0.642322 0.264886
MOF_C C 0.629969 0.547469 0.812032 0.142658
MOF_C C 0.453119 0.082933 0.812608 0.145458
MOF_C C 0.917676 0.37028 0.813377 0.143429
MOF_C C 0.506278 0.636588 0.859889 -0.50386
MOF_C C 0.363469 0.870219 0.86085 -0.50361
MOF_C C 0.130035 0.493544 0.861618 -0.499658
MOF_C C 0.63231 0.523215 1.027484 -0.335447
MOF_C C 0.47749 0.109459 1.028253 -0.333485
MOF_C C 0.891117 0.368008 1.029022 -0.334391
MOF_C C 0.518038 0.680204 -0.034403 0.471915
MOF_C C 0.319877 0.838241 -0.033827 0.469077
MOF_C C 0.161784 0.481801 -0.031328 0.468882
MOF_C C 0.675347 0.528842 0.109937 0.406331
MOF_C C 0.471735 0.146679 0.112435 0.4038
MOF_C C 0.853734 0.325022 0.111666 0.404016
MOF_C C 0.555215 0.720115 0.850855 -0.259376
MOF_C C 0.27988 0.835306 0.850855 -0.256476
MOF_C C 0.164585 0.444546 0.855276 -0.26045
MOF_C C 0.71592 0.560715 0.975014 -0.308929
MOF_C C 0.439689 0.155346 0.979243 -0.304327
MOF_C C 0.844977 0.284446 0.976936 -0.308115
MOF_C C 0.578783 0.716585 0.635787 0.123868
MOF_C C 0.283387 0.862356 0.635595 0.124527
MOF_C C 0.137609 0.42092 0.640015 0.120907
MOF_C C 0.713816 0.586227 0.764559 0.174649
MOF_C C 0.414198 0.127912 0.768403 0.168744
MOF_C C 0.872517 0.286438 0.766481 0.175492
MOF_C C 0.584382 0.536985 0.699212 0.590377
MOF_C C 0.463511 0.047845 0.698828 0.58882
MOF_C C 0.952703 0.415818 0.699789 0.586261
MOF_C C 0.515949 0.585773 0.539881 0.430031
MOF_C C 0.414263 0.930645 0.540265 0.431361
MOF_C C 0.069742 0.483793 0.539689 0.423742
MOF_C C 0.524167 0.9513 0.260619 0.6403
MOF_C C 0.048649 0.572842 0.25812 0.630897
MOF_C C 0.427123 0.475615 0.259466 0.63494
MOF_C C 0.497777 0.425639 0.422064 0.530321
MOF_C C 0.574566 0.072134 0.418989 0.528353
MOF_C C 0.928192 0.50263 0.420527 0.523313
MOF_C C 0.559982 0.90017 0.247549 -0.422308
MOF_C C 0.09954 0.659794 0.243898 -0.420377
MOF_C C 0.340169 0.439478 0.247742 -0.422718
MOF_C C 0.884107 0.547329 0.405727 -0.437122
MOF_C C 0.453168 0.336904 0.409956 -0.438784
MOF_C C 0.663244 0.116379 0.405151 -0.437116
MOF_C C 0.563545 0.863894 0.130886 0.269762
MOF_C C 0.135835 0.699635 0.127042 0.267624
MOF_C C 0.300229 0.435809 0.132039 0.269535
MOF_C C 0.852751 0.556591 0.270998 0.205989
MOF_C C 0.443762 0.296119 0.276571 0.208887
MOF_C C 0.703923 0.147797 0.270998 0.20729
MOF_C C 0.536998 0.841247 -0.088218 -0.500736
MOF_C C 0.158484 0.695721 -0.092062 -0.499906
MOF_C C 0.30388 0.4623 -0.086873 -0.499412
MOF_C C 0.828986 0.53031 0.053623 -0.435094
MOF_C C 0.470036 0.298426 0.059581 -0.43668
MOF_C C 0.701489 0.171562 0.053431 -0.434838
MOF_C C 0.505357 0.853269 0.806073 0.460832
MOF_C C 0.146404 0.65207 0.802229 0.461985
MOF_C C 0.347435 0.493963 0.806266 0.462399
MOF_C C 0.834556 0.493264 0.965405 0.487468
MOF_C C 0.507054 0.340923 0.970209 0.488443
MOF_C C 0.658876 0.165936 0.964636 0.486712
MOF_C C 0.502829 0.890524 0.921392 -0.239237
MOF_C C 0.109189 0.612264 0.91774 -0.239039
MOF_C C 0.387383 0.496619 0.920431 -0.241465
MOF_C C 0.867025 0.485261 1.096867 -0.465914
MOF_C C 0.515131 0.381533 1.100135 -0.466623
MOF_C C 0.618364 0.133399 1.095522 -0.464837
MOF_C C 0.530055 0.914045 0.136075 0.124281
MOF_C C 0.085695 0.616003 0.132616 0.124484
MOF_C C 0.383902 0.469499 0.135114 0.124584
MOF_C C 0.891781 0.511892 0.311359 0.25473
MOF_C C 0.488583 0.379891 0.314626 0.253482
MOF_C C 0.62017 0.10862 0.310013 0.251757
MOF_C C 0.597144 0.850159 0.231405 0.44134
MOF_C C 0.149719 0.746956 0.22833 0.43982
MOF_C C 0.252902 0.402293 0.234096 0.44329
MOF_C C 0.845122 0.595873 0.345378 0.563985
MOF_C C 0.404366 0.249288 0.350951 0.565052
MOF_C C 0.750771 0.155416 0.346146 0.564372
MOF_C C 0.861469 0.868821 1.005574 -0.627708
MOF_C C 0.130937 -0.008283 1.006535 -0.624195
MOF_C C 0.006493 0.138047 1.008264 -0.627049
MOF_C C 0.843376 0.009331 0.429175 -0.652593
MOF_C C -0.008751 0.834677 0.427254 -0.647872
MOF_C C 0.165194 0.156115 0.432635 -0.652908
MOF_C C 0.489686 0.685062 0.177013 -0.630158
MOF_C C 0.315068 0.805075 0.177782 -0.627849
MOF_C C 0.194834 0.510249 0.180473 -0.630201
MOF_C C 0.678483 0.49952 0.321161 -0.637852
MOF_C C 0.501186 0.179007 0.323852 -0.63536
MOF_C C 0.821342 0.321981 0.323083 -0.635547
MOF_C C 0.472192 0.825136 0.593888 -0.624785
MOF_C C 0.174422 0.646968 0.58966 -0.62779
MOF_C C 0.352145 0.526989 0.594273 -0.627808
MOF_C C 0.805016 0.461181 0.753027 -0.622095
MOF_C C 0.539013 0.34316 0.757832 -0.624707
MOF_C C 0.656485 0.195537 0.752066 -0.622713
MOF_O O 0.714659 0.807102 0.143187 -0.577105
MOF_O O 0.193037 0.907684 0.141072 -0.574869
MOF_O O 0.092218 0.28504 0.147415 -0.576804
MOF_O O 0.802232 0.712636 0.199692 -0.562159
MOF_O O 0.287623 0.089713 0.203921 -0.56102
MOF_O O 0.910224 0.197809 0.201422 -0.560771
MOF_O O 0.730006 0.85638 0.480684 -0.508835
MOF_O O 0.143658 0.873574 0.477993 -0.494432
MOF_O O 0.12596 0.269838 0.486258 -0.509143
MOF_O O 0.850256 0.730355 0.545455 -0.570433
MOF_O O 0.269859 0.119804 0.550452 -0.576642
MOF_O O 0.879737 0.14979 0.547184 -0.57105
MOF_O O 0.697147 0.877768 0.931962 -0.642735
MOF_O O 0.122302 0.819544 0.930425 -0.648005
MOF_O O 0.180183 0.302375 0.937152 -0.638104
MOF_O O 0.871913 0.695581 1.001345 -0.478623
MOF_O O 0.304537 0.176385 1.005958 -0.476941
MOF_O O 0.823387 0.128191 1.003652 -0.474773
MOF_O O 0.70428 0.918972 0.297136 -0.44777
MOF_O O 0.081073 0.785329 0.295406 -0.449994
MOF_O O 0.214021 0.294931 0.302326 -0.445094
MOF_O O 0.916246 0.706765 0.356909 -0.433845
MOF_O O 0.293283 0.209447 0.361714 -0.433131
MOF_O O 0.790031 0.083877 0.359216 -0.433298
MOF_O O 0.624347 0.755413 0.276956 -0.505794
MOF_O O 0.244559 0.868961 0.276379 -0.506094
MOF_O O 0.13092 0.375278 0.281761 -0.506199
MOF_O O 0.751917 0.625929 0.385547 -0.436607
MOF_O O 0.374268 0.126199 0.39016 -0.437697
MOF_O O 0.874046 0.248275 0.387469 -0.435421
MOF_O O 0.636438 0.797876 0.643667 -0.664425
MOF_O O 0.202021 0.838486 0.642706 -0.670975
MOF_O O 0.161545 0.363465 0.648088 -0.665413
MOF_O O 0.796447 0.637567 0.740919 -0.496741
MOF_O O 0.362715 0.159086 0.745724 -0.494556
MOF_O O 0.841027 0.203785 0.742841 -0.493154
MOF_O O 0.586887 0.549986 0.467038 -0.476916
MOF_O O 0.450399 0.03736 0.466846 -0.476614
MOF_O O 0.963153 0.413232 0.467615 -0.473542
MOF_O O 0.533092 0.583012 0.325581 -0.539378
MOF_O O 0.416968 0.950461 0.325774 -0.539201
MOF_O O 0.049933 0.466633 0.325197 -0.536391
MOF_O O 0.546433 0.515142 0.833173 -0.723288
MOF_O O 0.485353 0.031663 0.832597 -0.72702
MOF_O O 0.96884 0.453842 0.833173 -0.717659
MOF_O O 0.488969 0.551244 0.684221 -0.371879
MOF_O O 0.448801 0.938159 0.684413 -0.371639
MOF_O O 0.062236 0.510913 0.68326 -0.362213
MOF_O O 0.506137 0.971535 0.12685 -0.720474
MOF_O O 0.028498 0.534538 0.124928 -0.704521
MOF_O O 0.465382 0.493718 0.125889 -0.710593
MOF_O O 0.526073 0.461286 0.288872 -0.479143
MOF_O O 0.538796 0.06476 0.286565 -0.472293
MOF_O O 0.935469 0.474147 0.288295 -0.469912
MOF_O O 0.536693 0.959827 0.494138 -0.51999
MOF_O O 0.040264 0.576896 0.492024 -0.515372
MOF_O O 0.42319 0.463208 0.493369 -0.518573
MOF_O O 0.47679 0.426582 0.625601 -0.575808
MOF_O O 0.573705 0.050256 0.622525 -0.576377
MOF_O O 0.950026 0.523599 0.624255 -0.572731
MOF_O O 0.603777 0.822445 0.087834 -0.39281
MOF_O O 0.177507 0.781345 0.085335 -0.388375
MOF_O O 0.218477 0.395792 0.091678 -0.393901
MOF_O O 0.81821 0.602583 0.195464 -0.572919
MOF_O O 0.397604 0.215668 0.201038 -0.575099
MOF_O O 0.78444 0.182257 0.196425 -0.572722
MOF_O O 0.617514 0.867353 0.444551 -0.535366
MOF_O O 0.132587 0.750101 0.442053 -0.533834
MOF_O O 0.249857 0.381918 0.44705 -0.53681
MOF_O O 0.865628 0.620057 0.543725 -0.55571
MOF_O O 0.380138 0.245688 0.549106 -0.557199
MOF_O O 0.754315 0.134901 0.54507 -0.555367
