# Supplementary material for: Sorting polymerization in a bichannel metal-organic framework
Source: Nat Commun. 2025 Aug 5;16:6984. doi: 10.1038/s41467-025-62322-8 (PMC12325995; doi:10.1038/s41467-025-62322-8)
Supplement: Supplementary file 3 — Source data [file 41467_2025_62322_MOESM3_ESM.zip › SOURCE_DATA/GCMC_input_examples/(RASPAinput_example)_gateclosed_N2sorp_bothpores_tracedseparately.input]

SimulationType                MonteCarlo
NumberOfCycles                200000
NumberOfInitializationCycles  100000
PrintEvery                    1000
RestartFile                   yes

Forcefield	Local

Framework 0
FrameworkName streamed
UseChargesFromCIFFile yes
SymmetrizeFrameworkCharges no
UnitCells 1 1 6
ReplicaUnitCells 1 1 1
HeliumVoidFraction 0.24592
ExternalTemperature 77
ExternalPressure 4.41e+03

Movies yes
WriteMoviesEvery 1000

DensityProfile yes
DensityProfileGridPoints 150 150 150

ComputeDensityProfile3DVTKGrid yes
WriteDensityProfile3DVTKGridEvery 1000
DensityProfile3DVTKGridPoints 150 150 150
AverageDensityOverUnitCellsVTK yes
DensityAveragingTypeVTK FullBox

component 0	MoleculeName		N2
			MoleculeDefinition	Local
			TranslationProbability 0.5
			RotationProbability 0.5
			RegrowProbability 0.5
			SwapProbability 0.5
			CreateNumberOfMolecules 0
			FugacityCoefficient 1.0
			RestrictMovesToCylinder yes
			Cylinder 0
			CylinderCenter 0 0 0
			CylinderRadius 7
			CylinderDirection Z
			Cylinder 1
			CylinderCenter 0.666 0.333 0
			CylinderRadius 7
			CylinderDirection Z
			Cylinder 2
			CylinderCenter 0.333 0.666 0
			CylinderRadius 7
			CylinderDirection Z	
component 1	MoleculeName		N2
			MoleculeDefinition	Local
			TranslationProbability 0.5
			RotationProbability 0.5
			RegrowProbability 0.5
			SwapProbability 0.5
			CreateNumberOfMolecules 0
			FugacityCoefficient 1.0
			RestrictMovesToCylinder yes
			Cylinder 0
			CylinderCenter 0 0.333 0
			CylinderRadius 5
			CylinderDirection Z
			Cylinder 1
			CylinderCenter 0 0.666 0
			CylinderRadius 5
			CylinderDirection Z
			Cylinder 2
			CylinderCenter 0.333 0 0
			CylinderRadius 5
			CylinderDirection Z	
			Cylinder 3
			CylinderCenter 0.666 0 0
			CylinderRadius 5
			CylinderDirection Z
			Cylinder 4
			CylinderCenter 0.333 0.333 0
			CylinderRadius 5
			CylinderDirection Z
			Cylinder 5
			CylinderCenter 0.666 0.666 0
			CylinderRadius 5
			CylinderDirection Z	
			
