# Supplementary material for: Sorting polymerization in a bichannel metal-organic framework
Source: Nat Commun. 2025 Aug 5;16:6984. doi: 10.1038/s41467-025-62322-8 (PMC12325995; doi:10.1038/s41467-025-62322-8)
Supplement: Supplementary file 3 — Source data [file 41467_2025_62322_MOESM3_ESM.zip › SOURCE_DATA/GCMC_input_examples/1_gateopen_waterdeleted_RASPAformatChargedCIF.cif]

# Charges from REPEAT method as implemented in CP2K
# Original file had water adsorbed, and their deletion would lead to an overall positive framework charge
# so negative charges were scaled up by 1.648 percent to compensate and make the framework neutral even with water deleted.
data_I
_cell_length_a                    18.515000
_cell_length_b                    18.515000
_cell_length_c                    6.896000
_cell_angle_alpha                 90.000000
_cell_angle_beta                  90.000000
_cell_angle_gamma                 120.000000

_symmetry_space_group_name_H-M    'P 1'
_symmetry_Int_Tables_number       1

loop_
_symmetry_equiv_pos_as_xyz        
   'x, y, z'     

loop_
   _atom_site_label
   _atom_site_type_symbol
   _atom_site_fract_x
   _atom_site_fract_y
   _atom_site_fract_z
   _atom_site_charge
MOF_O O 0.627809 0.522375 0.465342 -0.61149
MOF_C C 0.844833 0.697498 0.176334 -0.70005
MOF_C C 0.641239 0.556364 0.631671 0.50221
MOF_C C 0.721945 0.578753 0.726943 0.18085
MOF_C C 0.774429 0.553558 0.643271 -0.17889
MOF_H H 0.755422 0.515328 0.511746 0.14257
MOF_C C 0.744143 0.623906 0.901537 -0.55983
MOF_H H 0.70112 0.641992 0.964762 0.22834
MOF_C C 0.819577 0.645797 -0.00551 0.55119
MOF_O O 0.966406 0.556738 0.754205 -0.74895
MOF_O O 0.895102 0.527551 0.468823 -0.68131
MOF_C C 0.908156 0.5515 0.644722 0.63117
MOF_C C 0.850212 0.575822 0.733904 0.1017
MOF_C C 0.872078 0.62085 0.908643 -0.5074
MOF_H H 0.931686 0.636691 0.977378 0.20929
MOF_H H 0.789859 0.685524 0.262471 0.17849
MOF_H H 0.885743 0.684151 0.266966 0.18198
MOF_H H 0.879304 0.764603 0.139646 0.18445
MOF_Cu Cu 0.954587 0.47585 0.352378 1.37058
MOF_Cu Cu 0.047836 0.526242 0.651537 1.33361
MOF_O O 0.479054 0.368207 0.476508 -0.62222
MOF_Cu Cu 0.527025 0.048271 0.347158 1.89397
MOF_O O 0.433988 0.024011 0.749855 -0.64369
MOF_O O 0.47798 0.106271 0.480423 -0.85702
MOF_C C 0.31946 0.161901 0.205626 -0.71566
MOF_C C 0.448416 0.088622 0.651972 0.63772
MOF_C C 0.429659 0.148867 0.748985 0.14536
MOF_C C 0.455037 0.225764 0.661253 -0.22851
MOF_H H 0.490796 0.243164 0.526102 0.18862
MOF_C C 0.38715 0.12866 0.927349 -0.55146
MOF_H H 0.368498 0.067916 0.993619 0.20829
MOF_C C 0.368348 0.184602 0.019577 0.60269
MOF_C C 0.459275 0.361596 0.653712 0.4835
MOF_C C 0.435701 0.281394 0.751595 0.2543
MOF_C C 0.393586 0.261437 0.929814 -0.66464
MOF_H H 0.380905 0.307151 0.999855 0.31982
MOF_H H 0.329113 0.116936 0.290023 0.18335
MOF_H H 0.337917 0.217719 0.295099 0.18493
MOF_H H 0.252061 0.132964 0.174449 0.18275
MOF_Cu Cu 0.477102 0.955068 0.643852 0.93791
MOF_O O 0.418835 0.966107 0.222883 -0.53466
MOF_O O 0.569344 0.979141 0.238834 -0.57082
MOF_O O 0.631448 0.111073 0.493329 -0.85774
MOF_O O 0.973098 0.414358 0.768706 -0.70632
MOF_O O 0.888489 0.374007 0.50348 -0.66779
MOF_C C 0.840465 0.158596 0.220128 -0.6829
MOF_C C 0.908713 0.362282 0.671114 0.82866
MOF_C C 0.851285 0.28102 0.764791 -0.22973
MOF_C C 0.775759 0.22751 0.673289 0.58827
MOF_H H 0.760189 0.244224 0.532773 -0.31135
MOF_C C 0.871873 0.259005 0.94243 -0.4924
MOF_H H 0.931122 0.302536 1.013051 0.30957
MOF_C C 0.81722 0.183293 0.032773 0.52864
MOF_O O 0.583895 0.035736 0.771752 -0.66105
MOF_C C 0.639849 0.095794 0.668213 0.86839
MOF_C C 0.720622 0.152235 0.763776 -0.21594
MOF_C C 0.740888 0.130656 0.94243 -0.49955
MOF_H H 0.695598 0.072157 1.013051 0.28246
MOF_H H 0.883147 0.214039 0.305249 0.17556
MOF_H H 0.784502 0.119368 0.307715 0.17696
MOF_H H 0.872184 0.122549 0.19098 0.18074
MOF_O O 0.020508 0.428702 0.251885 -0.49265
MOF_O O 0.037555 0.582807 0.227813 -0.50969
MOF_O O 0.527641 0.898003 0.510296 -0.65653
MOF_O O 0.111541 0.486328 0.503045 -0.62006
MOF_C C 0.149566 0.307775 0.793648 -0.71291
MOF_C C 0.088579 0.448721 0.340632 0.33487
MOF_C C 0.145777 0.42496 0.245505 0.31211
MOF_C C 0.220782 0.44448 0.335992 -0.2214
MOF_H H 0.23873 0.479405 0.472303 0.16517
MOF_C C 0.124066 0.38305 0.06714 -0.69892
MOF_H H 0.066473 0.371887 -0.00435 0.33378
MOF_C C 0.17546 0.357293 0.978828 0.60886
MOF_O O 0.405684 0.432755 0.236369 -0.70688
MOF_O O 0.36537 0.469115 0.514791 -0.65518
MOF_C C 0.35371 0.441798 0.341212 0.55774
MOF_C C 0.272922 0.419783 0.248405 0.13365
MOF_C C 0.250277 0.376439 0.071201 -0.56214
MOF_H H 0.292216 0.35748 0.00551 0.2393
MOF_H H 0.109679 0.323491 0.705771 0.18485
MOF_H H 0.204223 0.319437 0.706497 0.17636
MOF_H H 0.113666 0.240295 0.826276 0.18238
MOF_Cu Cu 0.476184 0.52331 0.636021 1.36918
MOF_Cu Cu 0.519116 0.474042 0.335992 1.5878
MOF_O O 0.546613 0.58499 0.223898 -0.78808
MOF_O O 0.505545 0.626214 0.492459 -0.59474
MOF_C C 0.68382 0.841687 0.782483 -0.70021
MOF_C C 0.535881 0.637627 0.322361 0.54875
MOF_C C 0.562241 0.719513 0.229408 0.15447
MOF_C C 0.545249 0.776266 0.322506 -0.03341
MOF_H H 0.508752 0.759552 0.456787 0.11137
MOF_C C 0.605617 0.740156 0.052639 -0.68472
MOF_H H 0.617077 0.693943 -0.019142 0.40007
MOF_C C 0.633802 0.818238 0.966647 0.56716
MOF_C C 0.555844 0.915092 0.337732 0.50423
MOF_C C 0.573573 0.85441 0.238689 0.06734
MOF_C C 0.616894 0.875053 0.061485 -0.51336
MOF_H H 0.637828 0.936795 -0.001885 0.23568
MOF_H H 0.668319 0.786057 0.694896 0.16837
MOF_H H 0.672506 0.884844 0.694896 0.18082
MOF_H H 0.751232 0.873244 0.816125 0.18534
MOF_O O 0.591888 0.572704 0.727233 -0.6863
MOF_O O 0.45688 0.418162 0.757976 -0.71139
MOF_O O 0.372529 0.890021 0.50058 -0.34108
MOF_C C 0.160139 0.839317 0.777262 -0.65854
MOF_C C 0.363581 0.905612 0.326131 0.2471
MOF_C C 0.282752 0.848735 0.231439 0.23679
MOF_C C 0.228104 0.773896 0.323376 -0.11355
MOF_H H 0.245063 0.757369 0.461572 0.1201
MOF_C C 0.261378 0.869502 0.052929 -0.66723
MOF_H H 0.30579 0.928188 -0.018271 0.35325
MOF_C C 0.184849 0.81593 0.964472 0.58265
MOF_O O 0.106219 0.634259 0.512906 -0.49512
MOF_C C 0.094343 0.639997 0.333962 0.35774
MOF_C C 0.151927 0.719949 0.235934 0.18055
MOF_C C 0.130784 0.74053 0.05699 -0.63669
MOF_H H 0.071323 0.69625 -0.011456 0.32928
MOF_H H 0.21552 0.88235 0.69214 0.15063
MOF_H H 0.121051 0.7835 0.68924 0.15884
MOF_H H 0.123875 0.870812 0.8067 0.17668
