# Supplementary material for: Sorting polymerization in a bichannel metal-organic framework
Source: Nat Commun. 2025 Aug 5;16:6984. doi: 10.1038/s41467-025-62322-8 (PMC12325995; doi:10.1038/s41467-025-62322-8)
Supplement: Supplementary file 3 — Source data [file 41467_2025_62322_MOESM3_ESM.zip › SOURCE_DATA/SF8/1_VTPXRD_temp_vs_time.csv]

X	Y
25.6	0
25.6	0.016666667
25.6	0.033333333
25.6	0.05
25.6	0.066666667
25.6	0.083333333
25.6	0.1
25.6	0.116666667
25.6	0.133333333
25.6	0.15
25.6	0.166666667
25.6	0.183333333
25.6	0.2
25.6	0.216666667
25.6	0.233333333
25.6	0.25
25.6	0.266666667
25.6	0.283333333
25.6	0.3
25.6	0.316666667
25.6	0.333333333
25.6	0.35
25.6	0.366666667
25.6	0.383333333
25.6	0.4
25.6	0.416666667
25.6	0.433333333
25.6	0.45
25.6	0.466666667
25.6	0.483333333
25.6	0.5
25.6	0.516666667
25.6	0.533333333
25.6	0.55
25.6	0.566666667
25.6	0.583333333
25.6	0.6
25.6	0.616666667
25.6	0.633333333
25.6	0.65
25.6	0.666666667
25.6	0.683333333
25.6	0.7
25.6	0.716666667
25.6	0.733333333
25.6	0.75
25.6	0.766666667
25.59	0.783333333
25.59	0.8
25.59	0.816666667
25.6	0.833333333
25.59	0.85
25.59	0.866666667
25.59	0.883333333
25.59	0.9
25.59	0.916666667
25.59	0.933333333
25.59	0.95
25.59	0.966666667
25.58	0.983333333
25.58	1
25.58	1.016666667
25.58	1.033333333
25.58	1.05
25.57	1.066666667
25.57	1.083333333
25.57	1.1
25.57	1.116666667
25.57	1.133333333
25.57	1.15
25.57	1.166666667
25.57	1.183333333
25.57	1.2
25.58	1.216666667
25.58	1.233333333
25.58	1.25
25.58	1.266666667
25.59	1.283333333
25.59	1.3
25.6	1.316666667
25.61	1.333333333
25.62	1.35
25.63	1.366666667
25.64	1.383333333
25.66	1.4
25.67	1.416666667
25.69	1.433333333
25.7	1.45
25.72	1.466666667
25.74	1.483333333
25.76	1.5
25.78	1.516666667
25.81	1.533333333
25.83	1.55
25.86	1.566666667
25.89	1.583333333
25.92	1.6
25.96	1.616666667
25.99	1.633333333
26.03	1.65
26.06	1.666666667
26.1	1.683333333
26.14	1.7
26.19	1.716666667
26.24	1.733333333
26.28	1.75
26.33	1.766666667
26.38	1.783333333
26.43	1.8
26.49	1.816666667
26.54	1.833333333
26.6	1.85
26.66	1.866666667
26.72	1.883333333
26.78	1.9
26.85	1.916666667
26.91	1.933333333
26.98	1.95
27.05	1.966666667
27.12	1.983333333
27.2	2
27.27	2.016666667
27.35	2.033333333
27.42	2.05
27.5	2.066666667
27.58	2.083333333
27.66	2.1
27.74	2.116666667
27.83	2.133333333
27.91	2.15
28	2.166666667
28.09	2.183333333
28.18	2.2
28.26	2.216666667
28.35	2.233333333
28.44	2.25
28.54	2.266666667
28.63	2.283333333
28.73	2.3
28.82	2.316666667
28.92	2.333333333
29.02	2.35
29.11	2.366666667
29.21	2.383333333
29.31	2.4
29.41	2.416666667
29.51	2.433333333
29.61	2.45
29.72	2.466666667
29.82	2.483333333
29.92	2.5
30.02	2.516666667
30.13	2.533333333
30.24	2.55
30.34	2.566666667
30.45	2.583333333
30.56	2.6
30.66	2.616666667
30.77	2.633333333
30.87	2.65
30.98	2.666666667
31.08	2.683333333
31.19	2.7
31.29	2.716666667
31.39	2.733333333
31.49	2.75
31.58	2.766666667
31.68	2.783333333
31.78	2.8
31.87	2.816666667
31.96	2.833333333
32.05	2.85
32.14	2.866666667
32.23	2.883333333
32.31	2.9
32.4	2.916666667
32.48	2.933333333
32.56	2.95
32.63	2.966666667
32.71	2.983333333
32.79	3
32.86	3.016666667
32.93	3.033333333
33	3.05
33.07	3.066666667
33.14	3.083333333
33.21	3.1
33.27	3.116666667
33.34	3.133333333
33.4	3.15
33.47	3.166666667
33.53	3.183333333
33.58	3.2
33.64	3.216666667
33.7	3.233333333
33.76	3.25
33.81	3.266666667
33.87	3.283333333
33.92	3.3
33.97	3.316666667
34.02	3.333333333
34.07	3.35
34.12	3.366666667
34.17	3.383333333
34.22	3.4
34.27	3.416666667
34.31	3.433333333
34.36	3.45
34.41	3.466666667
34.45	3.483333333
34.49	3.5
34.54	3.516666667
34.58	3.533333333
34.62	3.55
34.66	3.566666667
34.7	3.583333333
34.74	3.6
34.78	3.616666667
34.82	3.633333333
34.86	3.65
34.9	3.666666667
34.93	3.683333333
34.97	3.7
35.01	3.716666667
35.04	3.733333333
35.07	3.75
35.11	3.766666667
35.14	3.783333333
35.18	3.8
35.21	3.816666667
35.24	3.833333333
35.28	3.85
35.31	3.866666667
35.34	3.883333333
35.37	3.9
35.4	3.916666667
35.43	3.933333333
35.46	3.95
35.49	3.966666667
35.52	3.983333333
35.55	4
35.58	4.016666667
35.61	4.033333333
35.63	4.05
35.66	4.066666667
35.69	4.083333333
35.71	4.1
35.74	4.116666667
35.77	4.133333333
35.79	4.15
35.82	4.166666667
35.84	4.183333333
35.87	4.2
35.89	4.216666667
35.92	4.233333333
35.94	4.25
35.97	4.266666667
35.99	4.283333333
36.01	4.3
36.04	4.316666667
36.06	4.333333333
36.08	4.35
36.11	4.366666667
36.13	4.383333333
36.15	4.4
36.17	4.416666667
36.19	4.433333333
36.21	4.45
36.23	4.466666667
36.26	4.483333333
36.28	4.5
36.29	4.516666667
36.31	4.533333333
36.33	4.55
36.35	4.566666667
36.37	4.583333333
36.39	4.6
36.41	4.616666667
36.43	4.633333333
36.45	4.65
36.47	4.666666667
36.48	4.683333333
36.5	4.7
36.52	4.716666667
36.54	4.733333333
36.56	4.75
36.57	4.766666667
36.59	4.783333333
36.61	4.8
36.62	4.816666667
36.64	4.833333333
36.65	4.85
36.67	4.866666667
36.69	4.883333333
36.7	4.9
36.72	4.916666667
36.73	4.933333333
36.74	4.95
36.76	4.966666667
36.78	4.983333333
36.79	5
36.81	5.016666667
36.82	5.033333333
36.83	5.05
36.85	5.066666667
36.86	5.083333333
36.88	5.1
36.89	5.116666667
36.9	5.133333333
36.92	5.15
36.93	5.166666667
36.94	5.183333333
36.96	5.2
36.97	5.216666667
36.98	5.233333333
36.99	5.25
37.01	5.266666667
37.02	5.283333333
37.03	5.3
37.04	5.316666667
37.05	5.333333333
37.06	5.35
37.08	5.366666667
37.09	5.383333333
37.1	5.4
37.11	5.416666667
37.12	5.433333333
37.13	5.45
37.14	5.466666667
37.15	5.483333333
37.17	5.5
37.17	5.516666667
37.18	5.533333333
37.19	5.55
37.2	5.566666667
37.21	5.583333333
37.22	5.6
37.23	5.616666667
37.25	5.633333333
37.26	5.65
37.27	5.666666667
37.29	5.683333333
37.31	5.7
37.33	5.716666667
37.35	5.733333333
37.38	5.75
37.4	5.766666667
37.44	5.783333333
37.47	5.8
37.51	5.816666667
37.55	5.833333333
37.59	5.85
37.64	5.866666667
37.69	5.883333333
37.74	5.9
37.8	5.916666667
37.87	5.933333333
37.93	5.95
38	5.966666667
38.07	5.983333333
38.15	6
38.23	6.016666667
38.31	6.033333333
38.4	6.05
38.49	6.066666667
38.58	6.083333333
38.67	6.1
38.77	6.116666667
38.87	6.133333333
38.98	6.15
39.08	6.166666667
39.19	6.183333333
39.31	6.2
39.42	6.216666667
39.54	6.233333333
39.66	6.25
39.78	6.266666667
39.91	6.283333333
40.03	6.3
40.16	6.316666667
40.29	6.333333333
40.42	6.35
40.55	6.366666667
40.69	6.383333333
40.83	6.4
40.97	6.416666667
41.1	6.433333333
41.24	6.45
41.39	6.466666667
41.53	6.483333333
41.68	6.5
41.83	6.516666667
41.98	6.533333333
42.13	6.55
42.28	6.566666667
42.43	6.583333333
42.58	6.6
42.73	6.616666667
42.89	6.633333333
43.05	6.65
43.2	6.666666667
43.36	6.683333333
43.52	6.7
43.68	6.716666667
43.84	6.733333333
44	6.75
44.16	6.766666667
44.32	6.783333333
44.48	6.8
44.64	6.816666667
44.8	6.833333333
44.97	6.85
45.13	6.866666667
45.29	6.883333333
45.46	6.9
45.62	6.916666667
45.79	6.933333333
45.96	6.95
46.12	6.966666667
46.29	6.983333333
46.46	7
46.62	7.016666667
46.79	7.033333333
46.96	7.05
47.13	7.066666667
47.3	7.083333333
47.47	7.1
47.63	7.116666667
47.8	7.133333333
47.97	7.15
48.14	7.166666667
48.31	7.183333333
48.48	7.2
48.65	7.216666667
48.82	7.233333333
48.99	7.25
49.16	7.266666667
49.33	7.283333333
49.5	7.3
49.67	7.316666667
49.84	7.333333333
50.01	7.35
50.19	7.366666667
50.36	7.383333333
50.53	7.4
50.7	7.416666667
50.87	7.433333333
51.04	7.45
51.21	7.466666667
51.39	7.483333333
51.56	7.5
51.73	7.516666667
51.9	7.533333333
52.07	7.55
52.24	7.566666667
52.42	7.583333333
52.59	7.6
52.76	7.616666667
52.93	7.633333333
53.11	7.65
53.28	7.666666667
53.45	7.683333333
53.62	7.7
53.8	7.716666667
53.97	7.733333333
54.14	7.75
54.31	7.766666667
54.49	7.783333333
54.66	7.8
54.83	7.816666667
55	7.833333333
55.18	7.85
55.35	7.866666667
55.52	7.883333333
55.69	7.9
55.86	7.916666667
56.04	7.933333333
56.21	7.95
56.38	7.966666667
56.56	7.983333333
56.73	8
56.9	8.016666667
57.08	8.033333333
57.25	8.05
57.43	8.066666667
57.6	8.083333333
57.77	8.1
57.94	8.116666667
58.12	8.133333333
58.29	8.15
58.46	8.166666667
58.63	8.183333333
58.81	8.2
58.98	8.216666667
59.15	8.233333333
59.33	8.25
59.5	8.266666667
59.67	8.283333333
59.84	8.3
60.02	8.316666667
60.19	8.333333333
60.36	8.35
60.53	8.366666667
60.71	8.383333333
60.88	8.4
61.05	8.416666667
61.23	8.433333333
61.4	8.45
61.57	8.466666667
61.74	8.483333333
61.92	8.5
62.09	8.516666667
62.26	8.533333333
62.44	8.55
62.61	8.566666667
62.78	8.583333333
62.95	8.6
63.13	8.616666667
63.3	8.633333333
63.47	8.65
63.65	8.666666667
63.82	8.683333333
63.99	8.7
64.17	8.716666667
64.34	8.733333333
64.51	8.75
64.68	8.766666667
64.85	8.783333333
65.03	8.8
65.2	8.816666667
65.37	8.833333333
65.54	8.85
65.71	8.866666667
65.89	8.883333333
66.06	8.9
66.23	8.916666667
66.41	8.933333333
66.58	8.95
66.75	8.966666667
66.93	8.983333333
67.1	9
67.27	9.016666667
67.44	9.033333333
67.61	9.05
67.79	9.066666667
67.96	9.083333333
68.13	9.1
68.3	9.116666667
68.47	9.133333333
68.65	9.15
68.82	9.166666667
68.99	9.183333333
69.17	9.2
69.34	9.216666667
69.51	9.233333333
69.68	9.25
69.86	9.266666667
70.03	9.283333333
70.2	9.3
70.37	9.316666667
70.54	9.333333333
70.72	9.35
70.89	9.366666667
71.06	9.383333333
71.23	9.4
71.41	9.416666667
71.58	9.433333333
71.75	9.45
71.92	9.466666667
72.09	9.483333333
72.26	9.5
72.43	9.516666667
72.61	9.533333333
72.78	9.55
72.95	9.566666667
73.12	9.583333333
73.29	9.6
73.47	9.616666667
73.64	9.633333333
73.81	9.65
73.98	9.666666667
74.15	9.683333333
74.32	9.7
74.5	9.716666667
74.67	9.733333333
74.84	9.75
75.01	9.766666667
75.18	9.783333333
75.36	9.8
75.53	9.816666667
75.7	9.833333333
75.87	9.85
76.04	9.866666667
76.21	9.883333333
76.38	9.9
76.55	9.916666667
76.72	9.933333333
76.89	9.95
77.06	9.966666667
77.23	9.983333333
77.4	10
77.57	10.01666667
77.74	10.03333333
77.91	10.05
78.08	10.06666667
78.25	10.08333333
78.41	10.1
78.58	10.11666667
78.75	10.13333333
78.92	10.15
79.08	10.16666667
79.25	10.18333333
79.42	10.2
79.58	10.21666667
79.75	10.23333333
79.92	10.25
80.08	10.26666667
80.25	10.28333333
80.42	10.3
80.58	10.31666667
80.75	10.33333333
80.91	10.35
81.07	10.36666667
81.24	10.38333333
81.41	10.4
81.57	10.41666667
81.74	10.43333333
81.9	10.45
82.07	10.46666667
82.23	10.48333333
82.4	10.5
82.56	10.51666667
82.72	10.53333333
82.89	10.55
83.06	10.56666667
83.22	10.58333333
83.38	10.6
83.55	10.61666667
83.71	10.63333333
83.88	10.65
84.04	10.66666667
84.2	10.68333333
84.37	10.7
84.53	10.71666667
84.69	10.73333333
84.86	10.75
85.02	10.76666667
85.18	10.78333333
85.35	10.8
85.51	10.81666667
85.68	10.83333333
85.84	10.85
86	10.86666667
86.17	10.88333333
86.33	10.9
86.49	10.91666667
86.66	10.93333333
86.82	10.95
86.98	10.96666667
87.15	10.98333333
87.31	11
87.47	11.01666667
87.64	11.03333333
87.8	11.05
87.96	11.06666667
88.13	11.08333333
88.29	11.1
88.46	11.11666667
88.62	11.13333333
88.79	11.15
88.95	11.16666667
89.11	11.18333333
89.28	11.2
89.44	11.21666667
89.61	11.23333333
89.77	11.25
89.94	11.26666667
90.1	11.28333333
90.27	11.3
90.43	11.31666667
90.6	11.33333333
90.76	11.35
90.93	11.36666667
91.09	11.38333333
91.25	11.4
91.42	11.41666667
91.59	11.43333333
91.75	11.45
91.92	11.46666667
92.08	11.48333333
92.25	11.5
92.41	11.51666667
92.58	11.53333333
92.75	11.55
92.92	11.56666667
93.08	11.58333333
93.25	11.6
93.41	11.61666667
93.58	11.63333333
93.75	11.65
93.91	11.66666667
94.08	11.68333333
94.25	11.7
94.42	11.71666667
94.58	11.73333333
94.75	11.75
94.92	11.76666667
95.09	11.78333333
95.26	11.8
95.43	11.81666667
95.6	11.83333333
95.76	11.85
95.94	11.86666667
96.11	11.88333333
96.28	11.9
96.45	11.91666667
96.61	11.93333333
96.79	11.95
96.96	11.96666667
97.13	11.98333333
97.3	12
97.47	12.01666667
97.64	12.03333333
97.81	12.05
97.98	12.06666667
98.16	12.08333333
98.33	12.1
98.5	12.11666667
98.67	12.13333333
98.85	12.15
99.02	12.16666667
99.19	12.18333333
99.36	12.2
99.54	12.21666667
99.71	12.23333333
99.89	12.25
100.06	12.26666667
100.23	12.28333333
100.41	12.3
100.58	12.31666667
100.76	12.33333333
100.93	12.35
101.11	12.36666667
101.28	12.38333333
101.46	12.4
101.64	12.41666667
101.81	12.43333333
101.99	12.45
102.17	12.46666667
102.34	12.48333333
102.52	12.5
102.7	12.51666667
102.88	12.53333333
103.05	12.55
103.23	12.56666667
103.41	12.58333333
103.59	12.6
103.77	12.61666667
103.95	12.63333333
104.13	12.65
104.31	12.66666667
104.49	12.68333333
104.68	12.7
104.86	12.71666667
105.04	12.73333333
105.22	12.75
105.4	12.76666667
105.59	12.78333333
105.77	12.8
105.95	12.81666667
106.13	12.83333333
106.3	12.85
106.48	12.86666667
106.65	12.88333333
106.83	12.9
107	12.91666667
107.17	12.93333333
107.35	12.95
107.52	12.96666667
107.69	12.98333333
107.86	13
108.03	13.01666667
108.2	13.03333333
108.36	13.05
108.53	13.06666667
108.7	13.08333333
108.87	13.1
109.04	13.11666667
109.21	13.13333333
109.38	13.15
109.54	13.16666667
109.71	13.18333333
109.88	13.2
110.04	13.21666667
110.21	13.23333333
110.38	13.25
110.55	13.26666667
110.71	13.28333333
110.88	13.3
111.05	13.31666667
111.21	13.33333333
111.38	13.35
111.55	13.36666667
111.71	13.38333333
111.88	13.4
112.05	13.41666667
112.21	13.43333333
112.38	13.45
112.55	13.46666667
112.71	13.48333333
112.88	13.5
113.05	13.51666667
113.21	13.53333333
113.38	13.55
113.55	13.56666667
113.71	13.58333333
113.88	13.6
114.05	13.61666667
114.21	13.63333333
114.38	13.65
114.55	13.66666667
114.71	13.68333333
114.88	13.7
115.04	13.71666667
115.21	13.73333333
115.37	13.75
115.54	13.76666667
115.71	13.78333333
115.87	13.8
116.04	13.81666667
116.2	13.83333333
116.37	13.85
116.54	13.86666667
116.7	13.88333333
116.86	13.9
117.03	13.91666667
117.2	13.93333333
117.36	13.95
117.53	13.96666667
117.69	13.98333333
117.86	14
118.03	14.01666667
118.19	14.03333333
118.36	14.05
118.52	14.06666667
118.69	14.08333333
118.86	14.1
119.02	14.11666667
119.19	14.13333333
119.35	14.15
119.51	14.16666667
119.68	14.18333333
119.85	14.2
120.01	14.21666667
120.18	14.23333333
120.34	14.25
120.51	14.26666667
120.67	14.28333333
120.84	14.3
121	14.31666667
121.17	14.33333333
121.33	14.35
121.5	14.36666667
121.67	14.38333333
121.83	14.4
122	14.41666667
122.16	14.43333333
122.33	14.45
122.49	14.46666667
122.66	14.48333333
122.82	14.5
122.99	14.51666667
123.15	14.53333333
123.32	14.55
123.48	14.56666667
123.65	14.58333333
123.81	14.6
123.98	14.61666667
124.14	14.63333333
124.31	14.65
124.47	14.66666667
124.64	14.68333333
124.8	14.7
124.96	14.71666667
125.13	14.73333333
125.29	14.75
125.46	14.76666667
125.62	14.78333333
125.79	14.8
125.96	14.81666667
126.12	14.83333333
126.28	14.85
126.45	14.86666667
126.61	14.88333333
126.78	14.9
126.94	14.91666667
127.11	14.93333333
127.27	14.95
127.44	14.96666667
127.6	14.98333333
127.76	15
127.93	15.01666667
128.09	15.03333333
128.26	15.05
128.42	15.06666667
128.59	15.08333333
128.75	15.1
128.92	15.11666667
129.08	15.13333333
129.24	15.15
129.41	15.16666667
129.57	15.18333333
129.74	15.2
129.9	15.21666667
130.06	15.23333333
130.23	15.25
130.39	15.26666667
130.56	15.28333333
130.72	15.3
130.88	15.31666667
131.05	15.33333333
131.21	15.35
131.38	15.36666667
131.54	15.38333333
131.7	15.4
131.87	15.41666667
132.03	15.43333333
132.19	15.45
132.36	15.46666667
132.52	15.48333333
132.68	15.5
132.85	15.51666667
133.01	15.53333333
133.18	15.55
133.34	15.56666667
133.51	15.58333333
133.67	15.6
133.83	15.61666667
134	15.63333333
134.16	15.65
134.32	15.66666667
134.49	15.68333333
134.65	15.7
134.82	15.71666667
134.98	15.73333333
135.14	15.75
135.3	15.76666667
135.47	15.78333333
135.63	15.8
135.8	15.81666667
135.96	15.83333333
136.13	15.85
136.29	15.86666667
136.45	15.88333333
136.61	15.9
136.77	15.91666667
136.94	15.93333333
137.1	15.95
137.26	15.96666667
137.43	15.98333333
137.59	16
137.75	16.01666667
137.92	16.03333333
138.08	16.05
138.24	16.06666667
138.4	16.08333333
138.57	16.1
138.73	16.11666667
138.9	16.13333333
139.06	16.15
139.22	16.16666667
139.39	16.18333333
139.55	16.2
139.71	16.21666667
139.88	16.23333333
140.04	16.25
140.2	16.26666667
140.37	16.28333333
140.53	16.3
140.69	16.31666667
140.85	16.33333333
141.02	16.35
141.18	16.36666667
141.34	16.38333333
141.5	16.4
141.67	16.41666667
141.83	16.43333333
141.99	16.45
142.15	16.46666667
142.31	16.48333333
142.48	16.5
142.64	16.51666667
142.8	16.53333333
142.96	16.55
143.12	16.56666667
143.29	16.58333333
143.45	16.6
143.61	16.61666667
143.77	16.63333333
143.94	16.65
144.1	16.66666667
144.26	16.68333333
144.42	16.7
144.58	16.71666667
144.75	16.73333333
144.91	16.75
145.07	16.76666667
145.23	16.78333333
145.39	16.8
145.56	16.81666667
145.72	16.83333333
145.88	16.85
146.04	16.86666667
146.2	16.88333333
146.37	16.9
146.53	16.91666667
146.69	16.93333333
146.85	16.95
147.01	16.96666667
147.17	16.98333333
147.34	17
147.5	17.01666667
147.66	17.03333333
147.82	17.05
147.98	17.06666667
148.14	17.08333333
148.3	17.1
148.47	17.11666667
148.63	17.13333333
148.79	17.15
148.95	17.16666667
149.11	17.18333333
149.27	17.2
149.43	17.21666667
149.59	17.23333333
149.75	17.25
149.91	17.26666667
150.08	17.28333333
150.24	17.3
150.4	17.31666667
150.56	17.33333333
150.72	17.35
150.88	17.36666667
151.03	17.38333333
151.18	17.4
151.33	17.41666667
151.48	17.43333333
151.62	17.45
151.75	17.46666667
151.87	17.48333333
151.99	17.5
152.1	17.51666667
152.2	17.53333333
152.3	17.55
152.39	17.56666667
152.48	17.58333333
152.56	17.6
152.63	17.61666667
152.7	17.63333333
152.77	17.65
152.83	17.66666667
152.89	17.68333333
152.94	17.7
152.99	17.71666667
153.03	17.73333333
153.07	17.75
153.11	17.76666667
153.14	17.78333333
153.18	17.8
153.21	17.81666667
153.24	17.83333333
153.27	17.85
153.29	17.86666667
153.32	17.88333333
153.34	17.9
153.36	17.91666667
153.38	17.93333333
153.4	17.95
153.41	17.96666667
153.43	17.98333333
153.44	18
153.46	18.01666667
153.47	18.03333333
153.49	18.05
153.5	18.06666667
153.51	18.08333333
153.52	18.1
153.53	18.11666667
153.54	18.13333333
153.54	18.15
153.55	18.16666667
153.56	18.18333333
153.57	18.2
153.57	18.21666667
153.58	18.23333333
153.59	18.25
153.59	18.26666667
153.6	18.28333333
153.6	18.3
153.61	18.31666667
153.62	18.33333333
153.62	18.35
153.62	18.36666667
153.63	18.38333333
153.63	18.4
153.63	18.41666667
153.64	18.43333333
153.64	18.45
153.65	18.46666667
153.65	18.48333333
153.65	18.5
153.65	18.51666667
153.66	18.53333333
153.66	18.55
153.66	18.56666667
153.66	18.58333333
153.66	18.6
153.67	18.61666667
153.67	18.63333333
153.67	18.65
153.67	18.66666667
153.67	18.68333333
153.67	18.7
153.68	18.71666667
153.68	18.73333333
153.68	18.75
153.68	18.76666667
153.68	18.78333333
153.68	18.8
153.68	18.81666667
153.68	18.83333333
153.68	18.85
153.69	18.86666667
153.68	18.88333333
153.68	18.9
153.68	18.91666667
153.68	18.93333333
153.68	18.95
153.69	18.96666667
153.69	18.98333333
153.69	19
153.69	19.01666667
153.69	19.03333333
153.69	19.05
153.69	19.06666667
153.69	19.08333333
153.69	19.1
153.69	19.11666667
153.68	19.13333333
153.68	19.15
153.68	19.16666667
153.68	19.18333333
153.68	19.2
153.68	19.21666667
153.68	19.23333333
153.68	19.25
153.68	19.26666667
153.68	19.28333333
153.68	19.3
153.68	19.31666667
153.68	19.33333333
153.68	19.35
153.68	19.36666667
153.68	19.38333333
153.68	19.4
153.68	19.41666667
153.68	19.43333333
153.68	19.45
153.67	19.46666667
153.67	19.48333333
153.67	19.5
153.67	19.51666667
153.67	19.53333333
153.67	19.55
153.67	19.56666667
153.67	19.58333333
153.67	19.6
153.67	19.61666667
153.66	19.63333333
153.66	19.65
153.66	19.66666667
153.66	19.68333333
153.66	19.7
153.66	19.71666667
153.65	19.73333333
153.65	19.75
153.65	19.76666667
153.65	19.78333333
153.65	19.8
153.65	19.81666667
153.65	19.83333333
153.65	19.85
153.65	19.86666667
153.65	19.88333333
153.65	19.9
153.65	19.91666667
153.64	19.93333333
153.64	19.95
153.64	19.96666667
153.64	19.98333333
153.64	20
153.64	20.01666667
153.63	20.03333333
153.63	20.05
153.63	20.06666667
153.63	20.08333333
153.63	20.1
153.63	20.11666667
153.63	20.13333333
153.63	20.15
153.62	20.16666667
153.62	20.18333333
153.62	20.2
153.62	20.21666667
153.62	20.23333333
153.61	20.25
153.61	20.26666667
153.61	20.28333333
153.61	20.3
153.61	20.31666667
153.61	20.33333333
153.6	20.35
153.6	20.36666667
153.59	20.38333333
153.57	20.4
153.55	20.41666667
153.52	20.43333333
153.48	20.45
153.43	20.46666667
153.36	20.48333333
153.29	20.5
153.2	20.51666667
153.1	20.53333333
152.99	20.55
152.86	20.56666667
152.73	20.58333333
152.58	20.6
152.43	20.61666667
152.26	20.63333333
152.09	20.65
151.9	20.66666667
151.71	20.68333333
151.51	20.7
151.31	20.71666667
151.1	20.73333333
150.88	20.75
150.65	20.76666667
150.42	20.78333333
150.18	20.8
149.94	20.81666667
149.7	20.83333333
149.45	20.85
149.2	20.86666667
148.94	20.88333333
148.68	20.9
148.41	20.91666667
148.15	20.93333333
147.88	20.95
147.6	20.96666667
147.33	20.98333333
147.05	21
146.77	21.01666667
146.49	21.03333333
146.21	21.05
145.92	21.06666667
145.63	21.08333333
145.34	21.1
145.05	21.11666667
144.76	21.13333333
144.47	21.15
144.17	21.16666667
143.88	21.18333333
143.58	21.2
143.29	21.21666667
142.99	21.23333333
142.69	21.25
142.39	21.26666667
142.09	21.28333333
141.79	21.3
141.49	21.31666667
141.18	21.33333333
140.88	21.35
140.57	21.36666667
140.27	21.38333333
139.96	21.4
139.66	21.41666667
139.35	21.43333333
139.04	21.45
138.74	21.46666667
138.43	21.48333333
138.12	21.5
137.81	21.51666667
137.5	21.53333333
137.19	21.55
136.88	21.56666667
136.57	21.58333333
136.26	21.6
135.95	21.61666667
135.63	21.63333333
135.32	21.65
135.01	21.66666667
134.7	21.68333333
134.38	21.7
134.07	21.71666667
133.76	21.73333333
133.45	21.75
133.13	21.76666667
132.82	21.78333333
132.51	21.8
132.19	21.81666667
131.88	21.83333333
131.56	21.85
131.24	21.86666667
130.93	21.88333333
130.61	21.9
130.3	21.91666667
129.98	21.93333333
129.67	21.95
129.35	21.96666667
129.04	21.98333333
128.72	22
128.4	22.01666667
128.08	22.03333333
127.76	22.05
127.45	22.06666667
127.13	22.08333333
126.82	22.1
126.5	22.11666667
126.18	22.13333333
125.87	22.15
125.55	22.16666667
125.23	22.18333333
124.92	22.2
124.6	22.21666667
124.28	22.23333333
123.96	22.25
123.64	22.26666667
123.32	22.28333333
123.01	22.3
122.69	22.31666667
122.38	22.33333333
122.06	22.35
121.74	22.36666667
121.42	22.38333333
121.1	22.4
120.78	22.41666667
120.46	22.43333333
120.15	22.45
119.83	22.46666667
119.51	22.48333333
119.19	22.5
118.87	22.51666667
118.56	22.53333333
118.24	22.55
117.92	22.56666667
117.6	22.58333333
117.28	22.6
116.96	22.61666667
116.65	22.63333333
116.33	22.65
116.01	22.66666667
115.69	22.68333333
115.38	22.7
115.06	22.71666667
114.74	22.73333333
114.42	22.75
114.11	22.76666667
113.79	22.78333333
113.47	22.8
113.15	22.81666667
112.84	22.83333333
112.52	22.85
112.2	22.86666667
111.88	22.88333333
111.57	22.9
111.25	22.91666667
110.93	22.93333333
110.62	22.95
110.3	22.96666667
109.98	22.98333333
109.67	23
109.35	23.01666667
109.03	23.03333333
108.72	23.05
108.4	23.06666667
108.08	23.08333333
107.77	23.1
107.45	23.11666667
107.14	23.13333333
106.82	23.15
106.51	23.16666667
106.19	23.18333333
105.87	23.2
105.56	23.21666667
105.25	23.23333333
104.93	23.25
104.62	23.26666667
104.3	23.28333333
103.99	23.3
103.67	23.31666667
103.36	23.33333333
103.04	23.35
102.73	23.36666667
102.42	23.38333333
102.11	23.4
101.79	23.41666667
101.48	23.43333333
101.17	23.45
100.85	23.46666667
100.54	23.48333333
100.23	23.5
99.92	23.51666667
99.61	23.53333333
99.29	23.55
98.99	23.56666667
98.68	23.58333333
98.36	23.6
98.06	23.61666667
97.75	23.63333333
97.44	23.65
97.13	23.66666667
96.82	23.68333333
96.51	23.7
96.2	23.71666667
95.89	23.73333333
95.58	23.75
95.28	23.76666667
94.97	23.78333333
94.66	23.8
94.36	23.81666667
94.05	23.83333333
93.74	23.85
93.44	23.86666667
93.14	23.88333333
92.83	23.9
92.53	23.91666667
92.22	23.93333333
91.92	23.95
91.62	23.96666667
91.32	23.98333333
91.02	24
90.71	24.01666667
90.41	24.03333333
90.11	24.05
89.81	24.06666667
89.51	24.08333333
89.21	24.1
88.91	24.11666667
88.62	24.13333333
88.32	24.15
88.02	24.16666667
87.73	24.18333333
87.43	24.2
87.14	24.21666667
86.85	24.23333333
86.55	24.25
86.26	24.26666667
85.97	24.28333333
85.68	24.3
85.39	24.31666667
85.1	24.33333333
84.81	24.35
84.52	24.36666667
84.23	24.38333333
83.95	24.4
83.66	24.41666667
83.38	24.43333333
83.1	24.45
82.81	24.46666667
82.53	24.48333333
82.25	24.5
81.98	24.51666667
81.7	24.53333333
81.42	24.55
81.15	24.56666667
80.88	24.58333333
80.6	24.6
80.33	24.61666667
80.07	24.63333333
79.8	24.65
79.53	24.66666667
79.27	24.68333333
79.01	24.7
78.75	24.71666667
78.48	24.73333333
78.22	24.75
77.97	24.76666667
77.71	24.78333333
77.46	24.8
77.2	24.81666667
76.95	24.83333333
76.7	24.85
76.45	24.86666667
76.21	24.88333333
75.96	24.9
75.71	24.91666667
75.47	24.93333333
75.23	24.95
74.99	24.96666667
74.75	24.98333333
74.51	25
74.27	25.01666667
74.04	25.03333333
73.8	25.05
73.57	25.06666667
73.34	25.08333333
73.11	25.1
72.88	25.11666667
72.65	25.13333333
72.42	25.15
72.2	25.16666667
71.98	25.18333333
71.75	25.2
71.53	25.21666667
71.31	25.23333333
71.09	25.25
70.87	25.26666667
70.65	25.28333333
70.44	25.3
70.23	25.31666667
70.01	25.33333333
69.8	25.35
69.59	25.36666667
69.38	25.38333333
69.18	25.4
68.97	25.41666667
68.76	25.43333333
68.55	25.45
68.35	25.46666667
68.15	25.48333333
67.95	25.5
67.75	25.51666667
67.55	25.53333333
67.35	25.55
67.15	25.56666667
66.95	25.58333333
66.76	25.6
66.56	25.61666667
66.37	25.63333333
66.18	25.65
65.99	25.66666667
65.8	25.68333333
65.61	25.7
65.42	25.71666667
65.24	25.73333333
65.05	25.75
64.86	25.76666667
64.68	25.78333333
64.5	25.8
64.31	25.81666667
64.13	25.83333333
63.95	25.85
63.77	25.86666667
63.59	25.88333333
63.41	25.9
63.24	25.91666667
63.06	25.93333333
62.88	25.95
62.71	25.96666667
62.54	25.98333333
62.36	26
62.19	26.01666667
62.02	26.03333333
61.85	26.05
61.68	26.06666667
61.51	26.08333333
61.35	26.1
61.18	26.11666667
61.02	26.13333333
60.85	26.15
60.69	26.16666667
60.53	26.18333333
60.37	26.2
60.21	26.21666667
60.04	26.23333333
59.88	26.25
59.73	26.26666667
59.57	26.28333333
59.41	26.3
59.26	26.31666667
59.1	26.33333333
58.95	26.35
58.8	26.36666667
58.65	26.38333333
58.49	26.4
58.34	26.41666667
58.19	26.43333333
58.04	26.45
57.89	26.46666667
57.75	26.48333333
57.6	26.5
57.45	26.51666667
57.31	26.53333333
57.16	26.55
57.02	26.56666667
56.88	26.58333333
56.74	26.6
56.6	26.61666667
56.46	26.63333333
56.32	26.65
56.18	26.66666667
56.04	26.68333333
55.9	26.7
55.77	26.71666667
55.63	26.73333333
55.5	26.75
55.36	26.76666667
55.23	26.78333333
55.09	26.8
54.96	26.81666667
54.83	26.83333333
54.7	26.85
54.57	26.86666667
54.44	26.88333333
54.31	26.9
54.18	26.91666667
54.05	26.93333333
53.92	26.95
53.8	26.96666667
53.67	26.98333333
53.55	27
53.42	27.01666667
53.29	27.03333333
53.17	27.05
53.05	27.06666667
52.93	27.08333333
52.81	27.1
52.69	27.11666667
52.57	27.13333333
52.45	27.15
52.33	27.16666667
52.21	27.18333333
52.09	27.2
51.97	27.21666667
51.85	27.23333333
51.74	27.25
51.62	27.26666667
51.5	27.28333333
51.39	27.3
51.27	27.31666667
51.16	27.33333333
51.04	27.35
50.93	27.36666667
50.82	27.38333333
50.71	27.4
50.6	27.41666667
50.49	27.43333333
50.38	27.45
50.27	27.46666667
50.16	27.48333333
50.05	27.5
49.94	27.51666667
49.83	27.53333333
49.72	27.55
49.62	27.56666667
49.51	27.58333333
49.41	27.6
49.3	27.61666667
49.2	27.63333333
49.09	27.65
48.99	27.66666667
48.89	27.68333333
48.78	27.7
48.68	27.71666667
48.58	27.73333333
48.48	27.75
48.38	27.76666667
48.28	27.78333333
48.18	27.8
48.08	27.81666667
47.98	27.83333333
47.88	27.85
47.78	27.86666667
47.68	27.88333333
47.58	27.9
47.49	27.91666667
47.39	27.93333333
47.3	27.95
47.2	27.96666667
47.11	27.98333333
47.01	28
46.92	28.01666667
46.83	28.03333333
46.73	28.05
46.64	28.06666667
46.55	28.08333333
46.46	28.1
46.37	28.11666667
46.28	28.13333333
46.18	28.15
46.1	28.16666667
46.01	28.18333333
45.92	28.2
45.83	28.21666667
45.74	28.23333333
45.65	28.25
45.56	28.26666667
45.47	28.28333333
45.39	28.3
45.3	28.31666667
45.22	28.33333333
45.13	28.35
45.04	28.36666667
44.96	28.38333333
44.87	28.4
44.79	28.41666667
44.71	28.43333333
44.62	28.45
44.54	28.46666667
44.46	28.48333333
44.38	28.5
44.29	28.51666667
44.21	28.53333333
44.13	28.55
44.05	28.56666667
43.97	28.58333333
43.89	28.6
43.81	28.61666667
43.73	28.63333333
43.65	28.65
43.58	28.66666667
43.5	28.68333333
43.42	28.7
43.34	28.71666667
43.27	28.73333333
43.19	28.75
43.12	28.76666667
43.04	28.78333333
42.96	28.8
42.89	28.81666667
42.81	28.83333333
42.74	28.85
42.66	28.86666667
42.59	28.88333333
42.52	28.9
42.44	28.91666667
42.37	28.93333333
42.3	28.95
42.23	28.96666667
42.15	28.98333333
42.08	29
42.01	29.01666667
41.94	29.03333333
41.87	29.05
41.8	29.06666667
41.73	29.08333333
41.66	29.1
41.59	29.11666667
41.52	29.13333333
41.45	29.15
41.38	29.16666667
41.32	29.18333333
41.25	29.2
41.19	29.21666667
41.12	29.23333333
41.05	29.25
40.98	29.26666667
40.92	29.28333333
40.85	29.3
40.79	29.31666667
40.72	29.33333333
40.66	29.35
40.59	29.36666667
40.53	29.38333333
40.46	29.4
40.4	29.41666667
40.34	29.43333333
40.28	29.45
40.21	29.46666667
40.15	29.48333333
40.09	29.5
40.03	29.51666667
39.97	29.53333333
39.9	29.55
39.84	29.56666667
39.78	29.58333333
39.72	29.6
39.66	29.61666667
39.6	29.63333333
39.54	29.65
39.48	29.66666667
39.42	29.68333333
39.36	29.7
39.3	29.71666667
39.24	29.73333333
39.19	29.75
39.13	29.76666667
39.07	29.78333333
39.01	29.8
38.96	29.81666667
38.9	29.83333333
38.84	29.85
38.78	29.86666667
38.73	29.88333333
38.67	29.9
38.62	29.91666667
38.56	29.93333333
38.51	29.95
38.45	29.96666667
38.4	29.98333333
38.34	30
38.29	30.01666667
38.24	30.03333333
38.18	30.05
38.13	30.06666667
38.08	30.08333333
38.02	30.1
37.97	30.11666667
37.92	30.13333333
37.86	30.15
37.81	30.16666667
37.76	30.18333333
37.71	30.2
37.66	30.21666667
37.61	30.23333333
37.56	30.25
37.51	30.26666667
37.46	30.28333333
37.41	30.3
37.36	30.31666667
37.31	30.33333333
37.26	30.35
37.21	30.36666667
37.16	30.38333333
37.12	30.4
37.07	30.41666667
37.02	30.43333333
36.97	30.45
36.92	30.46666667
36.87	30.48333333
36.82	30.5
36.78	30.51666667
36.73	30.53333333
36.68	30.55
36.64	30.56666667
36.59	30.58333333
36.54	30.6
36.5	30.61666667
36.45	30.63333333
36.41	30.65
36.37	30.66666667
36.32	30.68333333
36.28	30.7
36.23	30.71666667
36.19	30.73333333
36.14	30.75
36.1	30.76666667
36.05	30.78333333
36.01	30.8
35.97	30.81666667
35.92	30.83333333
35.88	30.85
35.83	30.86666667
35.79	30.88333333
35.75	30.9
35.71	30.91666667
35.66	30.93333333
35.62	30.95
35.58	30.96666667
35.54	30.98333333
35.5	31
35.46	31.01666667
35.42	31.03333333
35.37	31.05
35.33	31.06666667
35.29	31.08333333
35.25	31.1
35.21	31.11666667
35.17	31.13333333
35.13	31.15
35.09	31.16666667
35.05	31.18333333
35.01	31.2
34.98	31.21666667
34.94	31.23333333
34.9	31.25
34.86	31.26666667
34.82	31.28333333
34.78	31.3
34.74	31.31666667
34.71	31.33333333
34.67	31.35
34.63	31.36666667
34.59	31.38333333
34.55	31.4
34.51	31.41666667
34.48	31.43333333
34.44	31.45
34.41	31.46666667
34.37	31.48333333
34.33	31.5
34.3	31.51666667
34.26	31.53333333
34.23	31.55
34.19	31.56666667
34.16	31.58333333
34.12	31.6
34.09	31.61666667
34.05	31.63333333
34.01	31.65
33.98	31.66666667
33.95	31.68333333
33.91	31.7
33.88	31.71666667
33.84	31.73333333
33.81	31.75
33.77	31.76666667
33.74	31.78333333
33.71	31.8
33.67	31.81666667
33.64	31.83333333
33.61	31.85
33.58	31.86666667
33.54	31.88333333
33.51	31.9
33.47	31.91666667
33.44	31.93333333
33.41	31.95
33.38	31.96666667
33.35	31.98333333
33.31	32
33.28	32.01666667
33.25	32.03333333
33.22	32.05
33.19	32.06666667
33.16	32.08333333
33.13	32.1
33.1	32.11666667
33.06	32.13333333
33.03	32.15
33	32.16666667
32.97	32.18333333
32.94	32.2
32.92	32.21666667
32.88	32.23333333
32.85	32.25
32.83	32.26666667
32.8	32.28333333
32.77	32.3
32.74	32.31666667
32.71	32.33333333
32.68	32.35
32.65	32.36666667
32.62	32.38333333
32.59	32.4
32.56	32.41666667
32.53	32.43333333
32.51	32.45
32.48	32.46666667
32.45	32.48333333
32.42	32.5
32.39	32.51666667
32.37	32.53333333
32.34	32.55
32.31	32.56666667
32.28	32.58333333
32.26	32.6
32.23	32.61666667
32.2	32.63333333
32.17	32.65
32.15	32.66666667
32.12	32.68333333
32.09	32.7
32.07	32.71666667
32.04	32.73333333
32.01	32.75
31.99	32.76666667
31.96	32.78333333
31.94	32.8
31.91	32.81666667
31.89	32.83333333
31.86	32.85
31.83	32.86666667
31.81	32.88333333
31.78	32.9
31.76	32.91666667
31.74	32.93333333
31.71	32.95
31.69	32.96666667
31.66	32.98333333
31.64	33
31.61	33.01666667
31.59	33.03333333
31.56	33.05
31.54	33.06666667
31.52	33.08333333
31.49	33.1
31.47	33.11666667
31.44	33.13333333
31.42	33.15
31.39	33.16666667
31.37	33.18333333
31.35	33.2
31.32	33.21666667
31.3	33.23333333
31.28	33.25
31.25	33.26666667
31.23	33.28333333
31.21	33.3
[truncated: 121 more rows]
