# Supplementary material for: Sorting polymerization in a bichannel metal-organic framework
Source: Nat Commun. 2025 Aug 5;16:6984. doi: 10.1038/s41467-025-62322-8 (PMC12325995; doi:10.1038/s41467-025-62322-8)
Supplement: Supplementary file 3 — Source data [file 41467_2025_62322_MOESM3_ESM.zip › SOURCE_DATA/SF6/1-PS_H2Oisotherm298K.csv]

X	Y
0.0304957399810666	4.1
0.0535594824865888	8.3488
0.0653486904386242	18.804
0.0712432944146418	29.052
0.0780340801514673	40.196
0.0834143262858946	51.046
0.0881571473650994	61.701
0.0926412117387188	72.123
0.0969958977595456	82.408
0.102123698327548	93.529
0.108529504575576	104.32
0.1167308299148	114.78
0.125187756390028	122.07
0.143638371726097	132.62
0.153120858314926	135.51
0.17887346165983	139.92
0.212060586935942	144.21
0.226667718523193	145.65
0.2585736825497	148.51
0.276513095613758	149.96
0.312773745661092	152.76
0.381445250867782	157.24
0.415651625118334	159.46
0.454875355001578	161.77
0.53316503628905	166.19
0.607983591038182	170.33
0.688860839381508	174.61
0.764689176396339	178.68
