# Supplementary material for: Sorting polymerization in a bichannel metal-organic framework
Source: Nat Commun. 2025 Aug 5;16:6984. doi: 10.1038/s41467-025-62322-8 (PMC12325995; doi:10.1038/s41467-025-62322-8)
Supplement: Supplementary file 3 — Source data [file 41467_2025_62322_MOESM3_ESM.zip › SOURCE_DATA/SF6/1-PMVK_H2Oisotherm298K.csv]

X	Y
0.0308781950142001	2.5764
0.0506090249289997	5.5271
0.0584253707794257	16.775
0.060347112653834	27.784
0.062398232881035	38.659
0.0641905964026507	49.456
0.0659829599242663	60.195
0.0684190596402651	70.815
0.0726475228778795	81.359
0.0775165667402966	92.889
0.0858441148627327	104.05
0.0985295045755759	114.7
0.126074471442095	125.5
0.156569895866204	131.53
0.178863994951089	134.5
0.205257178920795	137.45
0.232161565162512	140.35
0.249075418112969	141.83
0.284054906910697	144.73
0.30071000315557	146.18
0.367970968759861	150.86
0.434742821079205	155.31
0.471252761123383	157.51
0.5091827074787	159.79
0.585673714105396	164.13
0.663679394130641	168.24
0.739917955190912	172.5
0.914673398548438	180.49
