# Supplementary material for: Sorting polymerization in a bichannel metal-organic framework
Source: Nat Commun. 2025 Aug 5;16:6984. doi: 10.1038/s41467-025-62322-8 (PMC12325995; doi:10.1038/s41467-025-62322-8)
Supplement: Supplementary file 3 — Source data [file 41467_2025_62322_MOESM3_ESM.zip › SOURCE_DATA/SF6/DalbyEquation_fit_results.xlsx]

## Sheet: Sheet1
Compound	NI (cm3 STP / g)	AI_1	NII (cm3 STP / g)	m	AII_m	R_squared of fit	"step height" h = NII x m (cm3 STP / g)
1	54630	0.0007663	57.18	2.833	1358	99.68	161.991
1⊃PS	29880000	1.988e-06	22.96	5.83	1067000	99.97	133.857
1⊃PMVK	159500000	4.023e-07	21.1	5.997	7846000	98.75	126.537
1⊃PAc	8107	0.009933	32.3	3.354	9941	97.98	108.334
1⊃PAAm	84220	0.00162	28.44	1.974	742.6	99.61	56.1406
1⊃PNVF	16020	0.009943	13.93	2.618	8653	99.55	36.4687
