# Supplementary material for: Sorting polymerization in a bichannel metal-organic framework
Source: Nat Commun. 2025 Aug 5;16:6984. doi: 10.1038/s41467-025-62322-8 (PMC12325995; doi:10.1038/s41467-025-62322-8)
Supplement: Supplementary file 3 — Source data [file 41467_2025_62322_MOESM3_ESM.zip › SOURCE_DATA/SF6/1-PAAm_H2Oisotherm298K.csv]

X	Y
0.00730829914799621	11.393
0.0260280845692648	22.186
0.0400031555695803	34.317
0.0516724518775639	46.151
0.0721868097191543	56.68
0.104752287787946	65.733
0.12796150205112	70.389
0.150397601767119	74.512
0.175784159040707	78.547
0.20142947301988	82.428
0.227327232565478	86.16
0.257844745976649	91.072
0.281435784159041	94.367
0.307336699274219	97.628
0.354149573998107	102.91
0.412212054275797	110.11
0.46683496371095	116.84
0.516472073209214	123.4
0.573398548437993	131.19
0.622499211107605	138.98
0.67071631429473	146.86
0.717260965604292	155
0.790186178605238	169.79
