# Supplementary material for: Sorting polymerization in a bichannel metal-organic framework
Source: Nat Commun. 2025 Aug 5;16:6984. doi: 10.1038/s41467-025-62322-8 (PMC12325995; doi:10.1038/s41467-025-62322-8)
Supplement: Supplementary file 3 — Source data [file 41467_2025_62322_MOESM3_ESM.zip › SOURCE_DATA/SF6/1_H2Oisotherm298K.csv]

X	Y
0.0261360050489113	8.082
0.0418933417481855	19.554
0.0468917639633954	30.928
0.0506058693594194	42.731
0.0567560744714421	53.712
0.0638024613442726	65.639
0.0727705900915115	75.669
0.0834048595771537	88.568
0.0944209529820133	100.09
0.0983938150836226	104.54
0.108643105080467	117.43
0.118636793941306	129.19
0.125042600189334	134.51
0.136958030924582	145.32
0.150154622909435	152.17
0.172701167560745	158.21
0.206270116756074	161.67
0.225869359419375	163.36
0.262000631113916	166.32
0.281218049857999	167.77
0.303638371726097	169.34
0.369106973808772	173.65
0.406784474597665	175.88
0.451498895550647	178.4
0.522088987062165	182.42
0.581003471126538	185.6
0.634553486904386	188.59
0.68684127485011	191.47
0.736036604607132	194.35
0.808804039129063	200.19
