# Supplementary material for: Sorting polymerization in a bichannel metal-organic framework
Source: Nat Commun. 2025 Aug 5;16:6984. doi: 10.1038/s41467-025-62322-8 (PMC12325995; doi:10.1038/s41467-025-62322-8)
Supplement: Supplementary file 3 — Source data [file 41467_2025_62322_MOESM3_ESM.zip › SOURCE_DATA/SF6/1-PNVF_H2Oisotherm298K.csv]

X	Y
0.0144862732723257	10.885
0.0253830861470495	16.68
0.0410224045440202	28.255
0.0494856421584096	36.832
0.0767907857368255	46.295
0.103325970337646	51.39
0.13153045124645	56.285
0.153452193120858	59.515
0.183834017040076	64.176
0.203704638687283	67.281
0.226396339539287	70.475
0.256396339539287	75.044
0.282675923004102	79.52
0.309211107604923	83.867
0.36203849794888	95.351
0.414704954244241	106.8
0.457399810665825	113.92
0.518176080782581	123.29
0.555096244872199	127.84
0.626254338908173	136.54
0.664058062480278	140.9
0.703818239192174	145.46
0.784190596402651	153.84
