# Supplementary material for: Sorting polymerization in a bichannel metal-organic framework
Source: Nat Commun. 2025 Aug 5;16:6984. doi: 10.1038/s41467-025-62322-8 (PMC12325995; doi:10.1038/s41467-025-62322-8)
Supplement: Supplementary file 3 — Source data [file 41467_2025_62322_MOESM3_ESM.zip › SOURCE_DATA/SF6/1-PAc_H2Oisotherm298K.csv]

X	Y
0.0246718207636478	7.3259
0.0478100347112654	14.975
0.0534332597033765	26.47
0.0553518460082045	37.813
0.0575260334490375	49.047
0.0605932470810981	60.142
0.0650678447459766	71.052
0.0715872514988956	81.735
0.0836036604607132	93.218
0.0984316819185863	100.89
0.127832123698328	108.64
0.153016724518776	113.18
0.174619753865573	116.21
0.208624171662985	120.66
0.234701798674661	123.57
0.249403597349322	125.04
0.278037235721048	128
0.308078258125592	130.89
0.358946039760177	135.62
0.42275165667403	140.26
0.461849163774061	142.52
0.517071631429473	147.03
0.588797727989902	155.82
0.625497002208899	160.21
0.669958977595456	164.72
0.717260965604292	169.16
0.803818239192174	176.86
