# Supplementary material for: Sorting polymerization in a bichannel metal-organic framework
Source: Nat Commun. 2025 Aug 5;16:6984. doi: 10.1038/s41467-025-62322-8 (PMC12325995; doi:10.1038/s41467-025-62322-8)
Supplement: Supplementary file 3 — Source data [file 41467_2025_62322_MOESM3_ESM.zip › SOURCE_DATA/SF1/STAM-17-OEt_dehydrated_simulatedPXRD.csv]

X	Y
3	4.31884
3.02	6.59898
3.04	10.1693
3.06	14.8706
3.08	18.5339
3.1	17.5664
3.12	13.0803
3.14	8.69177
3.16	5.62651
3.18	3.73249
3.2	2.60972
3.22	1.93009
3.24	1.49205
3.26	1.19001
3.28	0.970967
3.3	0.806634
3.32	0.680246
3.34	0.581066
3.36	0.501886
3.38	0.437716
3.4	0.385017
3.42	0.34123
3.44	0.304464
3.46	0.273303
3.48	0.246669
3.5	0.22373
3.52	0.203834
3.54	0.18647
3.56	0.171226
3.58	0.157771
3.6	0.145838
3.62	0.135205
3.64	0.125692
3.66	0.117145
3.68	0.10944
3.7	0.102469
3.72	0.0961427
3.74	0.0903832
3.76	0.0851253
3.78	0.0803124
3.8	0.0758959
3.82	0.0718333
3.84	0.068088
3.86	0.0646277
3.88	8.96043
3.9	9.20487
3.92	9.45998
3.94	9.72633
3.96	10.0046
3.98	10.2953
4	10.5994
4.02	10.9175
4.04	11.2505
4.06	11.5993
4.08	11.9649
4.1	12.3483
4.12	12.7508
4.14	13.1736
4.16	13.618
4.18	14.0856
4.2	14.5779
4.22	15.0967
4.24	15.6438
4.26	16.2215
4.28	16.832
4.3	17.4779
4.32	18.1618
4.34	18.8868
4.36	19.6562
4.38	20.4738
4.4	21.3437
4.42	22.2703
4.44	23.2587
4.46	24.3145
4.48	25.444
4.5	26.6541
4.52	27.9527
4.54	29.3486
4.56	30.834
4.58	32.4562
4.6	34.2096
4.62	36.1089
4.64	38.1705
4.66	40.4136
4.68	42.86
4.7	45.5349
4.72	48.4934
4.74	51.719
4.76	55.2767
4.78	59.2136
4.8	63.5854
4.82	68.4584
4.84	73.9119
4.86	80.0417
4.88	86.9639
4.9	94.8206
4.92	103.787
4.94	114.081
4.96	125.977
4.98	139.824
5	156.068
5.02	175.292
5.04	198.266
5.06	226.019
5.08	259.958
5.1	302.038
5.12	355.039
5.14	423.011
5.16	512.07
5.18	631.978
5.2	799.789
5.22	1048.39
5.24	1443.27
5.26	2104.33
5.28	3212.11
5.3	4952.44
5.32	7263.81
5.34	9118.66
5.36	8722.58
5.38	6532.14
5.4	4349.23
5.42	2815.25
5.44	1865.11
5.46	1301.69
5.48	961.155
5.5	742.171
5.52	591.462
5.54	482.319
5.56	400.511
5.58	337.64
5.6	288.336
5.62	248.997
5.64	217.133
5.66	190.981
5.68	169.262
5.7	151.037
5.72	135.599
5.74	122.414
5.76	111.067
5.78	101.237
5.8	92.6668
5.82	85.1557
5.84	78.5404
5.86	72.6892
5.88	67.4955
5.9	62.8724
5.92	58.7496
5.94	55.0712
5.96	51.7941
5.98	48.8883
6	46.3383
6.02	44.1498
6.04	42.3661
6.06	41.1046
6.08	40.6166
6.1	41.3326
6.12	43.7967
6.14	48.2565
6.16	53.1729
6.18	53.5898
6.2	47.4609
6.22	39.6589
6.24	33.4412
6.26	29.1206
6.28	26.1845
6.3	24.1034
6.32	22.5162
6.34	21.2211
6.36	20.1149
6.38	19.1428
6.4	18.2727
6.42	17.4834
6.44	16.7605
6.46	16.0932
6.48	15.4738
6.5	14.8959
6.52	14.3548
6.54	13.8465
6.56	13.3677
6.58	12.9157
6.6	12.4881
6.62	12.0829
6.64	11.6983
6.66	11.3328
6.68	10.985
6.7	10.8247
6.72	10.5134
6.74	10.2167
6.76	9.93358
6.78	9.66329
6.8	9.40505
6.82	0.332514
6.84	0.330995
6.86	0.330413
6.88	0.330713
6.9	0.331851
6.92	0.333792
6.94	0.336512
6.96	0.339992
6.98	0.344222
7	0.349198
7.02	0.354922
7.04	0.361402
7.06	0.368652
7.08	0.376692
7.1	0.385547
7.12	0.395249
7.14	0.405836
7.16	0.417352
7.18	0.42985
7.2	0.443387
7.22	0.458033
7.24	0.473863
7.26	0.490966
7.28	0.509438
7.3	0.529393
7.32	0.550956
7.34	0.574268
7.36	0.599491
7.38	0.626808
7.4	0.656426
7.42	0.68858
7.44	0.72354
7.46	0.761613
7.48	0.803154
7.5	0.848568
7.52	0.898325
7.54	0.952972
7.56	1.01314
7.58	1.07958
7.6	1.15316
7.62	1.23492
7.64	1.3008
7.66	1.40352
7.68	1.51886
7.7	1.64896
7.72	1.79645
7.74	1.96456
7.76	2.15728
7.78	2.37966
7.8	12.4284
7.82	13.003
7.84	13.6438
7.86	14.3655
7.88	15.1873
7.9	16.1353
7.92	17.2452
7.94	18.5675
7.96	20.1746
7.98	22.1748
8	24.7374
8.02	28.151
8.04	32.9599
8.06	40.2492
8.08	52.0649
8.1	71.6611
8.12	102.827
8.14	146.336
8.16	188.088
8.18	192.692
8.2	155.557
8.22	112.036
8.24	80.1039
8.26	60.2478
8.28	48.7946
8.3	42.3289
8.32	38.6251
8.34	36.4827
8.36	35.3026
8.38	34.7755
8.4	34.7264
8.42	35.0484
8.44	35.674
8.46	36.5604
8.48	37.6818
8.5	39.0238
8.52	40.5809
8.54	42.3545
8.56	44.3517
8.58	46.5848
8.6	49.0712
8.62	51.8332
8.64	54.8988
8.66	58.3021
8.68	62.0839
8.7	66.2937
8.72	70.9903
8.74	76.2447
8.76	82.1423
8.78	88.7863
8.8	96.3028
8.82	104.846
8.84	114.606
8.86	125.82
8.88	138.786
8.9	153.882
8.92	171.596
8.94	192.56
8.96	217.609
8.98	247.861
9	284.841
9.02	330.668
9.04	388.348
9.06	462.26
9.08	558.999
9.1	689.054
9.12	870.658
9.14	1138.83
9.16	1563.39
9.18	2273.02
9.2	3463.91
9.22	5344.05
9.24	7872.98
9.26	10000
9.28	9703.9
9.3	7335.86
9.32	4903.63
9.34	3177.79
9.36	2104.73
9.38	1468.17
9.4	1084.39
9.42	838.592
9.44	670.053
9.46	548.358
9.48	457.379
9.5	387.641
9.52	333.106
9.54	289.733
9.56	254.732
9.58	226.126
9.6	202.491
9.62	182.775
9.64	166.193
9.66	151.982
9.68	140.02
9.7	129.792
9.72	120.99
9.74	113.404
9.76	106.854
9.78	101.197
9.8	96.3152
9.82	92.1143
9.84	88.5165
9.86	85.459
9.88	82.8905
9.9	80.7697
9.92	79.0641
9.94	77.7483
9.96	76.8035
9.98	76.217
10	75.9816
10.02	76.0955
10.04	76.5622
10.06	77.3906
10.08	78.5956
10.1	80.1983
10.12	82.2268
10.14	84.7173
10.16	87.7155
10.18	91.2782
10.2	95.4757
10.22	100.395
10.24	106.144
10.26	112.854
10.28	120.694
10.3	129.87
10.32	140.647
10.34	153.36
10.36	168.444
10.38	186.463
10.4	208.167
10.42	234.563
10.44	267.026
10.46	307.471
10.48	358.629
10.5	424.487
10.52	511.081
10.54	628.098
10.56	792.582
10.58	1037.57
10.6	1428.74
10.62	2085.14
10.64	3182.92
10.66	4895.41
10.68	7127.9
10.7	8807.31
10.72	8261.57
10.74	6115.57
10.76	4048.65
10.78	2621.3
10.8	1741.71
10.82	1220.45
10.84	904.396
10.86	700.187
10.88	559.093
10.9	456.654
10.92	379.754
10.94	320.607
10.96	274.219
10.98	237.243
11	207.376
11.02	183.02
11.04	163.087
11.06	146.892
11.08	134.056
11.1	124.342
11.12	117.138
11.14	110.267
11.16	100.932
11.18	90.2571
11.2	80.6966
11.22	72.8675
11.24	66.5046
11.26	61.2196
11.28	56.7038
11.3	52.7549
11.32	49.2487
11.34	46.1056
11.36	43.2693
11.38	40.6969
11.4	38.3541
11.42	36.2126
11.44	34.249
11.46	32.4433
11.48	30.7785
11.5	29.24
11.52	27.8151
11.54	26.4927
11.56	25.263
11.58	24.1175
11.6	23.0486
11.62	22.0495
11.64	21.1144
11.66	20.2377
11.68	19.4148
11.7	18.6412
11.72	17.9132
11.74	17.2273
11.76	16.5801
11.78	15.969
11.8	15.3912
11.82	14.8444
11.84	14.3265
11.86	13.8354
11.88	13.3694
11.9	12.9269
11.92	12.5062
11.94	12.1062
11.96	11.7254
11.98	11.3629
12	11.0174
12.02	10.6881
12.04	10.5498
12.06	10.2555
12.08	9.97535
12.1	9.70892
12.12	9.45586
12.14	9.216
12.16	8.98946
12.18	0.332034
12.2	0.358605
12.22	0.393822
12.24	0.44333
12.26	0.518361
12.28	0.639587
12.3	0.838449
12.32	1.14813
12.34	1.56152
12.36	1.90751
12.38	1.86653
12.4	1.49747
12.42	1.12071
12.44	0.857773
12.46	0.69966
12.48	0.611844
12.5	0.565118
12.52	0.541287
12.54	0.53078
12.56	0.528851
12.58	0.533032
12.6	0.541921
12.62	0.541204
12.64	0.557682
12.66	0.577216
12.68	0.599662
12.7	0.624989
12.72	0.65325
12.74	0.73043
12.76	0.766301
12.78	0.80573
12.8	0.849037
12.82	0.896612
12.84	0.948921
12.86	1.00652
12.88	1.07006
12.9	1.14032
12.92	1.21822
12.94	1.30487
12.96	1.40157
12.98	1.50989
13	1.63175
13.02	1.76946
13.04	1.92586
13.06	2.10448
13.08	2.30969
13.1	2.54702
13.12	2.82351
13.14	3.14821
13.16	3.53297
13.18	3.99344
13.2	4.55072
13.22	5.23368
13.24	6.08267
13.26	7.15533
13.28	8.53626
13.3	10.3545
13.32	12.8194
13.34	16.3061
13.36	21.5489
13.38	29.9981
13.4	44.2178
13.42	67.838
13.44	103.998
13.46	148.854
13.48	176.964
13.5	158.719
13.52	114.55
13.54	75.4208
13.56	48.9938
13.58	32.8886
13.6	23.3552
13.62	17.5352
13.64	13.741
13.66	11.1042
13.68	9.18717
13.7	7.75177
13.72	6.65466
13.74	5.80336
13.76	5.1358
13.78	4.60933
13.8	4.19422
13.82	3.86973
13.84	3.62155
13.86	3.4388
13.88	3.31927
13.9	3.25981
13.92	3.26267
13.94	3.33456
13.96	3.4881
13.98	3.74444
14	4.13836
14.02	4.73234
14.04	5.63243
14.06	7.06426
14.08	9.46281
14.1	13.5667
14.12	20.3475
14.14	30.4295
14.16	41.856
14.18	46.6277
14.2	39.3615
14.22	27.6868
14.24	18.2493
14.26	12.0707
14.28	8.34021
14.3	6.11467
14.32	4.72638
14.34	3.79723
14.36	3.13559
14.38	2.64363
14.4	2.26666
14.42	1.97101
14.44	1.73458
14.46	1.54229
14.48	1.38357
14.5	1.25084
14.52	1.13855
14.54	1.04258
14.56	0.959808
14.58	0.887821
14.6	0.824752
14.62	3.40429
14.64	3.42816
14.66	3.46044
14.68	3.50056
14.7	3.54807
14.72	3.60265
14.74	3.66409
14.76	3.73227
14.78	3.80714
14.8	3.88871
14.82	3.97706
14.84	4.07233
14.86	4.1747
14.88	4.28442
14.9	4.40177
14.92	4.5271
14.94	4.72988
14.96	4.70703
14.98	4.86541
15	5.03364
15.02	5.2124
15.04	5.40244
15.06	5.6046
15.08	5.81982
15.1	6.04917
15.12	6.29383
15.14	6.55515
15.16	6.83465
15.18	7.13409
15.2	7.45548
15.22	7.80115
15.24	8.1739
15.26	8.57704
15.28	9.01472
15.3	9.49221
15.32	10.0167
15.34	10.5993
15.36	11.2585
15.38	12.027
15.4	12.9569
15.42	14.115
15.44	15.5438
15.46	17.1171
15.48	18.3364
15.5	18.9187
15.52	19.3704
15.54	20.0981
15.56	21.1737
15.58	22.8229
15.6	24.5154
15.62	26.4924
15.64	28.7289
15.66	31.3548
15.68	34.3829
15.7	37.8906
15.72	41.9782
15.74	46.7756
15.76	52.453
15.78	59.3243
15.8	67.5147
15.82	77.5224
15.84	89.9186
15.86	105.528
15.88	125.504
15.9	151.641
15.92	186.768
15.94	235.808
15.96	308.218
15.98	422.848
16	614.424
16.02	935.818
16.04	1442.93
16.06	2124.18
16.08	2692.56
16.1	2609.38
16.12	1971.07
16.14	1317.5
16.16	854.361
16.18	566.768
16.2	396.533
16.22	294.381
16.24	229.628
16.26	186.257
16.28	156.631
16.3	137.371
16.32	127.326
16.34	126.22
16.36	132.105
16.38	135.531
16.4	123.198
16.42	99.8329
16.44	78.4547
16.46	62.8891
16.48	52.2767
16.5	45.0069
16.52	39.7945
16.54	35.8438
16.56	32.7215
16.58	30.1939
16.6	28.1251
16.62	26.4285
16.64	25.0468
16.66	23.9419
16.68	23.3378
16.7	22.7367
16.72	22.3798
16.74	22.2804
16.76	22.4671
16.78	22.9877
16.8	23.918
16.82	25.3753
16.84	27.544
16.86	30.7293
16.88	35.4833
16.9	42.8934
16.92	55.1045
16.94	75.8855
16.96	110.53
16.98	163.465
17	228.471
17.02	267.575
17.04	239.511
17.06	176.081
17.08	121.156
17.1	85.1227
17.12	64.6894
17.14	57.4096
17.16	55.9381
17.18	61.9769
17.2	76.2689
17.22	97.7441
17.24	115.962
17.26	112.983
17.28	93.1517
17.3	72.5878
17.32	55.2487
17.34	41.8121
17.36	32.7056
17.38	26.9192
17.4	23.2616
17.42	20.8929
17.44	19.6176
17.46	18.5737
17.48	17.8973
17.5	17.5041
17.52	17.347
17.54	17.4018
17.56	17.6612
17.58	15.5826
17.6	16.3556
17.62	17.4019
17.64	18.788
17.66	20.6176
17.68	23.0567
17.7	26.3871
17.72	31.1371
17.74	38.3574
17.76	50.0504
17.78	69.4746
17.8	100.605
17.82	144.978
17.84	190.522
17.86	201.447
17.88	166.869
17.9	122.34
17.92	89.8157
17.94	70.4041
17.96	61.0538
17.98	58.6389
18	61.7436
18.02	71.0515
18.04	89.4749
18.06	121.769
18.08	172.234
18.1	235.735
18.12	277.112
18.14	253.887
18.16	193.514
18.18	140.127
18.2	105.053
18.22	85.1192
18.24	75.1301
18.26	71.1497
18.28	70.9366
18.3	73.4714
18.32	78.4298
18.34	85.8876
18.36	96.2257
18.38	110.155
18.4	128.835
18.42	154.133
18.44	189.213
18.46	239.936
18.48	317.725
18.5	445.752
18.52	662.024
18.54	1016.41
18.56	1539.5
18.58	2124.93
18.6	2356.61
18.62	1975.07
18.64	1380.78
18.66	905.289
18.68	596.729
18.7	412.149
18.72	304.046
18.74	239.198
18.76	199.093
18.78	175.231
18.8	164.932
18.82	169.383
18.84	192.587
18.86	238.874
18.88	305.801
18.9	361.598
18.92	345.871
18.94	268.839
18.96	191.025
18.98	135.436
19	100.259
19.02	78.8386
19.04	65.5509
19.06	56.8878
19.08	51.003
19.1	46.9909
19.12	44.4071
19.14	43.0471
19.16	42.8653
19.18	43.9629
19.2	46.6306
19.22	51.4891
19.24	59.8363
19.26	74.3085
19.28	99.6596
19.3	142.772
19.32	209.969
19.34	295.368
19.36	353.604
19.38	324.031
19.4	239.73
19.42	162.451
19.44	109.254
19.46	76.3751
19.48	56.7339
19.5	44.6814
19.52	36.8007
19.54	31.3086
19.56	27.3032
19.58	24.2964
19.6	21.7618
19.62	19.9909
19.64	18.6326
19.66	17.573
19.68	16.7687
19.7	16.1803
19.72	15.7817
19.74	15.557
19.76	15.4991
19.78	15.6084
19.8	15.8933
19.82	16.3706
19.84	17.067
19.86	18.0225
19.88	19.2945
19.9	20.9652
19.92	23.1531
19.94	26.0318
19.96	29.8622
19.98	35.056
20	42.3179
20.02	52.9827
20.04	70.0223
20.06	95.5503
20.08	142.353
20.1	217.152
20.12	321.271
20.14	419.156
20.16	425.84
20.18	334.933
20.2	231.611
20.22	157.282
20.24	113.082
20.26	91.3303
20.28	85.7223
20.3	93.2051
20.32	111.811
20.34	132.353
20.36	144.382
20.38	146.726
20.4	131.4
20.42	100.332
20.44	70.5595
20.46	49.4273
20.48	35.9459
20.5	27.5678
20.52	22.2151
20.54	18.5851
20.56	15.97
20.58	14.0011
20.6	12.4752
20.62	11.2691
20.64	10.302
20.66	9.51858
20.68	8.87969
20.7	8.35725
20.72	7.93071
20.74	7.58495
20.76	7.30888
20.78	7.20786
20.8	7.05287
20.82	6.95093
20.84	6.5779
20.86	6.58926
20.88	6.65548
20.9	6.78674
20.92	6.99443
20.94	7.32487
20.96	7.77405
20.98	8.45008
21	9.51554
21.02	11.2375
21.04	13.9486
21.06	17.804
21.08	21.9006
21.1	23.3349
21.12	20.957
21.14	17.6569
21.16	15.351
21.18	14.2416
21.2	14.0597
21.22	14.5373
21.24	15.5191
21.26	16.963
21.28	18.9144
21.3	21.4932
21.32	24.9074
21.34	29.504
21.36	35.8993
21.38	45.2873
21.4	60.039
21.42	84.4639
21.44	124.976
21.46	188.003
21.48	270.625
21.5	334.918
21.52	319.253
21.54	244.122
21.56	171.895
21.58	123.564
21.6	96.833
21.62	85.5623
21.64	85.1668
21.66	95.6635
21.68	119.917
21.7	164.958
21.72	239.084
21.74	344.544
21.76	458.258
21.78	498.001
21.8	414.348
21.82	289.994
21.84	191.339
21.86	127.17
21.88	88.4454
21.9	65.4332
21.92	51.1412
21.94	41.6939
21.96	35.1384
21.98	30.4885
22	27.212
22.02	25.1579
22.04	23.8921
22.06	24.3873
22.08	25.1162
22.1	27.3285
22.12	31.9562
22.14	40.6808
22.16	55.8482
22.18	79.3129
22.2	107.769
22.22	123.436
22.24	109.668
22.26	81.0933
22.28	57.0905
22.3	41.8513
22.32	34.0384
22.34	31.7711
22.36	33.533
22.38	36.9487
22.4	36.967
22.42	31.2612
22.44	24.1303
22.46	18.5894
22.48	14.914
22.5	12.6011
22.52	11.1359
22.54	10.1648
22.56	9.47348
22.58	8.98818
22.6	8.63807
22.62	8.39055
22.64	8.22494
22.66	8.12761
22.68	8.08958
22.7	8.1051
22.72	8.17089
22.74	8.28567
22.76	8.44994
22.78	8.666
22.8	8.93805
22.82	9.27269
22.84	9.81832
22.86	10.3151
22.88	11.09
22.9	11.834
22.92	12.7613
22.94	13.9527
22.96	15.5619
22.98	17.5797
23	21.1611
23.02	26.7522
23.04	35.0567
23.06	45.4728
23.08	53.0501
23.1	51.2333
23.12	43.661
23.14	37.1324
23.16	33.5774
23.18	32.6352
23.2	33.6192
23.22	36.0352
23.24	39.4669
23.26	44.538
23.28	51.2507
23.3	60.1382
23.32	72.1027
23.34	88.7354
23.36	112.993
23.38	150.411
23.4	210.707
23.42	308.419
23.44	457.445
23.46	652.331
23.48	855.769
23.5	972.882
23.52	875.586
23.54	649.933
23.56	451.971
23.58	324.939
23.6	260.1
23.62	244.24
23.64	272.523
23.66	347.87
23.68	467.959
23.7	586.506
23.72	591.189
23.74	466.696
23.76	323.311
23.78	217.091
23.8	149.341
23.82	108.371
23.84	83.3427
23.86	67.2544
23.88	56.1107
23.9	48.0454
23.92	42.0389
23.94	37.5013
23.96	34.0645
23.98	31.4907
24	29.6887
24.02	28.447
24.04	27.8186
24.06	27.7358
24.08	28.285
24.1	29.5808
24.12	31.8342
24.14	35.4309
24.16	41.1113
24.18	50.3226
24.2	65.7165
24.22	91.4767
24.24	132.577
24.26	189.962
24.28	247.688
24.3	278.611
24.32	274.329
24.34	228.85
24.36	164.915
24.38	112.701
24.4	78.3406
24.42	57.6871
24.44	45.5119
24.46	38.3578
24.48	34.2109
24.5	32.1059
24.52	31.6869
24.54	33.0146
24.56	36.5997
24.58	43.859
24.6	57.3187
24.62	80.7766
24.64	117.823
24.66	165.63
24.68	199.305
24.7	183.946
24.72	136.464
24.74	92.3962
24.76	62.105
24.78	43.4872
24.8	32.4654
24.82	25.831
24.84	21.6593
24.86	18.9105
24.88	16.8858
24.9	15.085
24.92	13.3534
24.94	12.114
24.96	11.2125
24.98	9.77564
25	9.39316
25.02	9.1945
25.04	9.16304
25.06	9.29894
25.08	9.61755
25.1	10.1511
25.12	10.9547
25.14	12.1193
25.16	13.8079
25.18	16.3032
25.2	19.7533
25.22	26.1778
25.24	36.9399
25.26	54.2846
25.28	79.1638
25.3	105.115
25.32	112.414
25.34	94.574
25.36	71.7848
25.38	57.2275
25.4	53.3631
25.42	59.9366
25.44	75.495
25.46	93.1669
25.48	99.4385
25.5	91.325
25.52	74.0885
25.54	53.8188
25.56	37.6998
25.58	27.1143
25.6	20.6685
25.62	16.831
25.64	14.5485
25.66	13.2265
25.68	12.5758
25.7	12.5076
25.72	12.9723
25.74	14.1023
25.76	16.0489
25.78	19.7036
25.8	25.971
25.82	37.1076
25.84	55.1602
25.86	80.4547
25.88	104.257
25.9	105.6
25.92	82.7542
25.94	56.6644
25.96	37.508
25.98	25.4196
26	18.2118
26.02	13.8819
26.04	11.1332
26.06	9.26719
26.08	7.93351
26.1	7.22787
26.12	6.49496
26.14	5.93961
26.16	5.3359
26.18	5.02339
26.2	4.79467
26.22	4.63595
26.24	4.56938
26.26	4.52769
26.28	5.01944
26.3	5.09653
26.32	5.22943
26.34	5.42373
26.36	5.68734
26.38	6.03681
26.4	6.49146
26.42	7.08185
26.44	7.85402
26.46	8.88021
26.48	10.2819
26.5	12.2809
26.52	15.3041
26.54	20.1488
26.56	28.1206
26.58	40.8109
26.6	58.9456
26.62	79.4
26.64	90.9454
26.66	81.3346
26.68	60.5825
26.7	42.7394
26.72	31.1141
26.74	24.5312
26.76	21.2739
26.78	20.0028
26.8	20.2872
26.82	21.9991
26.84	25.1735
26.86	30.7709
26.88	40.5409
26.9	57.3905
26.92	84.8731
26.94	124.282
26.96	164.387
26.98	172.84
27	140.267
27.02	98.9558
27.04	68.1846
27.06	49.5267
27.08	40.0628
27.1	37.0414
27.12	38.5636
27.14	42.268
27.16	42.7293
27.18	37.3581
27.2	30.4754
27.22	25.3422
27.24	22.3216
27.26	20.9284
27.28	20.6643
27.3	21.2144
27.32	22.4499
27.34	24.3804
27.36	27.1241
27.38	30.8204
27.4	36.0985
27.42	43.6687
27.44	55.1425
27.46	73.5889
27.48	104.029
27.5	152.688
27.52	222.395
27.54	296.009
27.56	319.762
27.58	274.7
27.6	216.289
27.62	182.199
27.64	181.42
27.66	217.817
27.68	294.015
27.7	404.718
27.72	511.471
27.74	523.675
27.76	417.88
27.78	288.913
27.8	192.039
27.82	130.354
27.84	93.5609
27.86	71.7555
27.88	58.4067
27.9	50.0196
27.92	44.9997
27.94	42.8585
27.96	43.9308
27.98	49.297
28	60.4406
28.02	77.7664
28.04	95.5969
28.06	98.3611
28.08	82.354
28.1	63.0905
28.12	49.687
28.14	43.005
28.16	42.3623
28.18	47.8869
28.2	61.0095
28.22	83.5
28.24	113.344
28.26	134.599
28.28	124.745
28.3	94.3911
28.32	66.2281
28.34	47.0561
28.36	35.6505
28.38	29.2843
28.4	26.0429
28.42	24.8246
28.44	25.2613
28.46	27.4346
28.48	32.5942
28.5	42.3689
28.52	59.2176
28.54	84.8229
28.56	114.51
28.58	127.928
28.6	109.865
28.62	79.3698
28.64	54.4693
28.66	38.1694
28.68	28.4203
28.7	23.1444
28.72	19.7943
28.74	17.7526
28.76	16.5187
28.78	15.848
28.8	15.6183
28.82	15.7714
28.84	16.2909
28.86	17.1985
28.88	18.5404
28.9	20.4151
28.92	22.9751
28.94	26.4608
28.96	31.2613
28.98	38.0541
29	48.137
29.02	63.8318
29.04	90.5465
29.06	135.573
29.08	207.382
29.1	306.287
29.12	395.733
29.14	395.092
29.16	305.051
29.18	206.307
29.2	134.777
29.22	89.4888
29.24	62.8862
29.26	46.9472
29.28	36.8469
29.3	30.006
29.32	25.1437
29.34	21.8295
29.36	19.1534
29.38	17.1294
29.4	15.5951
29.42	14.4417
29.44	13.5955
29.46	13.008
29.48	12.6491
29.5	12.5043
29.52	12.5726
29.54	12.7934
29.56	13.3495
29.58	14.2202
29.6	15.4988
29.62	17.3446
29.64	20.0488
29.66	24.1764
29.68	30.8048
29.7	41.7695
29.72	59.5984
29.74	86.0879
29.76	117.723
29.78	139.947
29.8	141.15
29.82	120.039
29.84	89.2498
29.86	64.1248
29.88	48.1598
29.9	39.4007
29.92	35.4329
29.94	34.6283
29.96	36.2375
29.98	40.2305
30	47.283
30.02	59.1425
30.04	79.3081
30.06	114.27
30.08	172.228
30.1	258.693
30.12	357.793
30.14	401.926
30.16	341.751
30.18	241.084
30.2	159.003
30.22	105.305
30.24	73.2152
30.26	54.5994
30.28	43.5814
30.3	36.346
30.32	30.5594
30.34	25.7505
30.36	22.054
30.38	19.3456
30.4	17.3986
30.42	16.0191
30.44	15.072
30.46	14.4745
30.48	14.183
30.5	14.1822
30.52	14.4799
30.54	15.1074
30.56	16.1244
30.58	17.6296
30.6	20.0727
30.62	22.758
30.64	27.1844
30.66	33.8152
30.68	44.3317
30.7	61.8691
30.72	91.3673
30.74	138.377
30.76	203.606
30.78	268.053
30.8	280.402
30.82	225.149
30.84	154.809
30.86	101.421
30.88	67.3028
30.9	46.8875
30.92	34.6747
30.94	26.9839
30.96	21.794
30.98	18.0876
31	15.3379
31.02	13.2441
31.04	11.6187
31.06	10.4252
31.08	9.4071
31.1	8.59188
31.12	7.94078
31.14	7.43093
31.16	7.05445
31.18	6.81648
31.2	6.72578
31.22	6.83087
31.24	6.84226
31.26	6.54937
31.28	6.0902
31.3	5.76158
31.32	5.55091
31.34	5.44667
31.36	5.42551
31.38	5.47009
31.4	5.5721
31.42	5.7306
31.44	5.94995
31.46	6.23901
31.48	6.61154
31.5	7.08786
31.52	7.69824
31.54	8.49522
31.56	9.53145
31.58	10.9325
31.6	12.5348
31.62	15.5342
31.64	20.3061
31.66	28.065
31.68	40.2449
31.7	57.0627
31.72	73.8777
31.74	81.9474
31.76	76.7046
31.78	61.2069
31.8	45.6262
31.82	35.0644
31.84	29.3502
31.86	27.1525
31.88	27.4253
31.9	29.6949
31.92	34.0737
31.94	41.3678
31.96	53.4957
31.98	74.2003
32	109.158
32.02	164.717
32.04	240.45
32.06	306.886
32.08	303.916
32.1	237.462
32.12	168.626
32.14	123.682
32.16	103.615
32.18	103.955
32.2	117.889
32.22	129.296
32.24	117.58
32.26	89.4597
32.28	64.0145
32.3	46.5731
32.32	36.002
32.34	30.1252
32.36	27.3139
32.38	26.8125
32.4	28.9271
32.42	34.1865
32.44	44.4116
32.46	61.1813
32.48	83.1183
32.5	98.6704
32.52	91.9363
32.54	71.0303
32.56	52.4538
32.58	41.3623
32.6	37.6669
32.62	40.8834
32.64	51.0432
32.66	67.1343
32.68	81.7577
32.7	80.0317
32.72	62.3989
32.74	43.5781
32.76	29.9609
32.78	21.3637
32.8	16.1981
32.82	13.0717
32.84	11.1063
32.86	9.85037
32.88	9.11613
32.9	8.87672
32.92	9.22003
32.94	10.2907
32.96	12.1117
32.98	14.1629
33	14.7381
33.02	13.2225
33.04	11.204
33.06	10.0869
33.08	10.0849
33.1	10.7684
33.12	10.9318
33.14	9.82835
33.16	8.23578
33.18	7.02454
33.2	6.27887
33.22	5.92186
33.24	5.89957
33.26	6.10579
33.28	6.53358
33.3	7.23186
33.32	8.32927
33.34	10.108
33.36	13.0846
33.38	18.1063
33.4	26.1441
33.42	37.4089
33.44	48.0371
33.46	48.9564
33.48	39.3247
33.5	28.2694
33.52	20.2757
33.54	15.4294
33.56	12.513
33.58	11.5326
33.6	11.1014
33.62	11.2323
33.64	11.8319
33.66	12.9067
33.68	14.5404
33.7	16.8125
33.72	20.2488
33.74	25.4033
33.76	33.5954
33.78	47.3113
33.8	70.4705
33.82	107.541
33.84	159.04
33.86	206.903
33.88	208.959
33.9	162.791
33.92	110.82
33.94	72.7812
33.96	48.8904
33.98	34.6764
34	26.2477
34.02	20.9638
34.04	17.4388
34.06	14.9801
34.08	13.2275
34.1	11.9753
34.12	11.0965
34.14	10.513
34.16	10.1753
34.18	10.034
34.2	10.1291
34.22	10.443
34.24	11.0036
34.26	11.8643
34.28	13.1483
34.3	14.9718
34.32	17.7105
34.34	21.9312
34.36	28.6868
34.38	39.4444
34.4	55.5803
34.42	75.9177
34.44	93.8646
34.46	107.02
34.48	118.136
34.5	117.438
34.52	103.823
34.54	93.5487
34.56	92.6127
34.58	91.1809
34.6	77.6317
34.62	58.543
34.64	43.2339
34.66	33.4184
34.68	27.9443
34.7	25.4846
34.72	25.4448
34.74	27.0135
34.76	30.4324
34.78	35.2604
34.8	41.3587
34.82	50.4726
34.84	64.3035
34.86	79.873
34.88	87.2862
34.9	85.448
34.92	87.2037
34.94	102.808
34.96	138.679
34.98	197.607
35	266.627
35.02	295.745
35.04	250.824
35.06	178.621
35.08	120.456
35.1	82.7749
35.12	60.6072
35.14	48.1698
35.16	41.4305
35.18	38.235
35.2	37.746
35.22	40.037
35.24	46.0843
35.26	58.0003
35.28	79.2364
35.3	112.51
35.32	155.422
35.34	191.099
35.36	197.804
35.38	170.148
35.4	130.52
35.42	101.348
35.44	84.1877
35.46	70.1918
35.48	55.8183
35.5	44.6381
35.52	38.2496
35.54	36.5941
35.56	39.6683
35.58	47.6133
35.6	58.4513
35.62	64.8257
35.64	59.9202
35.66	50.7018
35.68	45.6097
35.7	46.6003
35.72	51.8448
35.74	55.4253
35.76	54.153
35.78	51.1316
35.8	45.4458
35.82	36.8117
35.84	29.0968
35.86	24.1856
35.88	21.3477
35.9	20.0787
35.92	19.9723
35.94	20.8116
35.96	22.375
35.98	24.7712
36	28.4291
36.02	33.8404
36.04	42.012
36.06	55.2615
36.08	77.3429
36.1	113.668
36.12	169.021
36.14	237.978
36.16	285.645
36.18	277.178
36.2	238.242
36.22	196.341
36.24	159.047
36.26	137.055
36.28	131.478
36.3	126.69
36.32	106.579
36.34	79.5765
36.36	57.6459
36.38	42.9724
36.4	33.832
36.42	28.2649
36.44	24.8588
36.46	22.7984
36.48	21.4031
36.5	21.0608
36.52	21.4299
36.54	22.5788
36.56	24.6941
36.58	28.1824
36.6	33.8984
36.62	43.5529
36.64	60.1271
36.66	87.7648
36.68	129.406
36.7	179.295
36.72	205.255
36.74	179.841
36.76	131.404
36.78	91.2193
36.8	65.3504
36.82	51.2555
36.84	45.2198
36.86	45.1774
36.88	49.6411
36.9	56.365
36.92	59.4668
36.94	58.3478
36.96	59.761
36.98	68.7305
37	86.8736
37.02	111.061
37.04	131.082
37.06	135.096
37.08	127.472
37.1	125.848
37.12	132.465
37.14	130.185
37.16	110.252
37.18	88.0377
37.2	74.3621
37.22	71.3978
37.24	79.8838
37.26	102.211
37.28	141.542
37.3	196.103
37.32	242.126
37.34	240.684
37.36	205.947
37.38	178.859
37.4	165.409
37.42	146.811
37.44	119.135
37.46	93.3637
37.48	71.2121
37.5	53.3414
37.52	40.8711
37.54	32.8199
37.56	27.7522
37.58	24.6375
37.6	22.9157
37.62	22.2849
37.64	23.1402
37.66	25.5582
37.68	29.3833
37.7	32.8549
37.72	32.3699
37.74	28.436
37.76	24.4942
37.78	22.099
37.8	21.1151
37.82	21.2187
37.84	22.2151
37.86	23.9853
37.88	26.694
37.9	30.5942
37.92	35.9102
37.94	42.3567
37.96	48.9409
37.98	55.7144
38	65.8003
38.02	82.7689
38.04	111.732
38.06	160.674
38.08	239.311
38.1	350.606
38.12	469.797
38.14	527.036
38.16	469.758
38.18	364.958
38.2	285.449
38.22	235.517
38.24	195.632
38.26	166.958
38.28	159.87
38.3	179.612
38.32	226.44
38.34	284.604
38.36	303.22
38.38	252.987
38.4	180.687
38.42	123.444
38.44	86.0357
38.46	63.3528
38.48	49.7899
38.5	41.4397
38.52	36.2107
38.54	33.0181
38.56	31.6949
38.58	32.3237
38.6	35.3838
38.62	41.8384
38.64	51.8564
38.66	63.4264
38.68	71.4416
38.7	75.0029
38.72	81.5833
38.74	92.2341
38.76	94.0043
38.78	78.4227
38.8	57.6572
38.82	41.6519
38.84	31.4135
38.86	25.4605
38.88	22.2963
38.9	20.7232
38.92	20.4696
38.94	21.3739
38.96	23.826
38.98	28.6981
39	37.5324
39.02	52.2336
39.04	73.4873
39.06	95.2228
39.08	99.8622
39.1	82.3554
39.12	60.2205
39.14	43.8689
39.16	34.0999
39.18	29.2626
39.2	27.857
39.22	29.2636
39.24	33.6511
39.26	41.7038
39.28	53.7037
39.3	67.0093
39.32	75.6961
39.34	82.433
39.36	98.1003
39.38	128.083
39.4	164.812
39.42	179.829
39.44	156.935
39.46	120.319
39.48	90.9431
39.5	74.2837
39.52	68.8247
39.54	67.7599
39.56	62.2397
39.58	52.9962
39.6	45.8995
39.62	44.6037
39.64	49.6886
39.66	63.1051
39.68	87.0978
39.7	120.952
39.72	151.049
39.74	151.077
39.76	125.97
39.78	102.309
39.8	86.278
39.82	69.6329
39.84	51.9632
39.86	37.8409
39.88	28.2887
39.9	22.2138
39.92	18.4108
39.94	15.9989
39.96	14.4551
39.98	13.4999
40	12.9966
40.02	12.9923
40.04	13.2747
40.06	13.9885
40.08	15.2391
40.1	17.2386
40.12	20.4175
40.14	25.6021
40.16	34.439
40.18	49.2289
40.2	72.3561
40.22	102.847
40.24	127.698
40.26	126.656
40.28	108.914
40.3	95.0453
40.32	85.0091
40.34	69.4259
40.36	50.9143
40.38	36.1754
40.4	26.3219
40.42	20.1386
40.44	16.2944
40.46	13.8339
40.48	12.1896
40.5	11.0583
40.52	10.2787
40.54	9.75997
40.56	9.70891
40.58	9.58165
40.6	9.6095
40.62	9.84184
40.64	10.1683
40.66	10.6552
40.68	11.3231
40.7	12.3303
40.72	13.479
40.74	14.963
40.76	16.8886
40.78	19.4159
40.8	22.7637
40.82	27.4379
40.84	34.2192
40.86	44.6891
40.88	61.5598
40.9	89.4612
40.92	132.987
40.94	191.401
40.96	244.71
40.98	260.813
41	236.553
41.02	198.373
41.04	173.3
41.06	170.146
41.08	174.635
41.1	157.635
41.12	120.15
41.14	85.0159
41.16	60.4428
41.18	45.2273
41.2	36.3891
41.22	31.2379
41.24	28.0567
41.26	25.6166
41.28	23.9797
41.3	23.5715
41.32	24.5378
41.34	27.0821
41.36	31.5236
41.38	38.4951
41.4	50.3952
41.42	69.8508
41.44	95.9239
41.46	115.848
41.48	109.54
41.5	84.1506
41.52	59.942
41.54	43.4926
41.56	33.9018
41.58	29.0105
41.6	27.1646
41.62	27.5617
41.64	30.1728
41.66	35.7465
41.68	45.8964
41.7	61.5989
41.72	80.575
41.74	91.3227
41.76	83.0508
41.78	66.3326
41.8	53.2047
41.82	46.1361
41.84	44.3498
41.86	46.8617
41.88	53.5574
41.9	65.8067
41.92	87.1191
41.94	123.621
41.96	183.072
41.98	269.167
42	360.98
42.02	392.613
42.04	342.261
42.06	278.891
42.08	242.066
42.1	225.402
42.12	217.531
42.14	201.779
42.16	162.916
42.18	118.441
42.2	84.4407
42.22	62.2245
42.24	48.5762
42.26	40.3385
42.28	35.3812
42.3	32.5374
42.32	31.2796
42.34	31.4754
42.36	33.326
42.38	37.5667
42.4	45.4637
42.42	59.3735
42.44	82.6923
42.46	116.826
42.48	155.33
42.5	178.854
42.52	171.792
42.54	146.825
42.56	127.46
42.58	113.581
42.6	93.6873
42.62	70.9738
42.64	53.6523
42.66	43.1979
42.68	38.3798
42.7	37.7676
42.72	39.7398
42.74	42.5457
42.76	47.3087
42.78	57.2525
42.8	72.891
42.82	87.0191
42.84	85.6117
42.86	71.1905
42.88	58.2219
42.9	52.8082
42.92	54.6669
42.94	59.224
42.96	58.4096
[truncated: 352 more rows]
