# Supplementary material for: Sorting polymerization in a bichannel metal-organic framework
Source: Nat Commun. 2025 Aug 5;16:6984. doi: 10.1038/s41467-025-62322-8 (PMC12325995; doi:10.1038/s41467-025-62322-8)
Supplement: Supplementary file 3 — Source data [file 41467_2025_62322_MOESM3_ESM.zip › SOURCE_DATA/SF1/1_150CunderdryN2_experimentalPXRD.csv]

X	Y
3	20051
3.02	19735
3.04	19581
3.06	19454
3.08	19403
3.1	19688
3.12	19401
3.14	19317
3.16	19450
3.18	19540
3.2	19383
3.22	19342
3.24	19375
3.26	19472
3.28	19702
3.3	19542
3.32	19273
3.34	19394
3.36	19379
3.38	19339
3.4	19493
3.42	19144
3.44	19438
3.46	19379
3.48	19454
3.5	19089
3.52	19327
3.54	19589
3.56	19357
3.58	19331
3.6	19026
3.62	19153
3.64	19202
3.66	19330
3.68	19290
3.7	19180
3.72	19072
3.74	19253
3.76	19347
3.78	19101
3.8	19195
3.82	19047
3.84	19329
3.86	19351
3.88	19556
3.9	19383
3.92	19005
3.94	19289
3.96	19324
3.98	19208
4	19156
4.02	19074
4.04	19035
4.06	18890
4.08	18997
4.1	19016
4.12	18788
4.14	19180
4.16	18920
4.18	19131
4.2	19094
4.22	19112
4.24	19018
4.26	19250
4.28	19203
4.3	19181
4.32	19371
4.34	19560
4.36	19502
4.38	19636
4.4	19825
4.42	20095
4.44	20300
4.46	20127
4.48	20502
4.5	20709
4.52	21264
4.54	21542
4.56	21623
4.58	21789
4.6	22686
4.62	22772
4.64	23290
4.66	23815
4.68	24348
4.7	24935
4.72	25571
4.74	26749
4.76	27432
4.78	28177
4.8	29036
4.82	30137
4.84	30774
4.86	32068
4.88	33045
4.9	34461
4.92	36003
4.94	37982
4.96	39645
4.98	42197
5	44242
5.02	47732
5.04	50646
5.06	54709
5.08	58490
5.1	64129
5.12	70046
5.14	76330
5.16	84435
5.18	92743
5.2	102913
5.22	114918
5.24	128185
5.26	141316
5.28	158158
5.3	174729
5.32	180891
5.34	162408
5.36	124809
5.38	88093
5.4	63162
5.42	48940
5.44	40765
5.46	35478
5.48	32910
5.5	30540
5.52	28276
5.54	26752
5.56	25875
5.58	24715
5.6	24510
5.62	24064
5.64	23741
5.66	23327
5.68	23170
5.7	22881
5.72	22831
5.74	22765
5.76	22755
5.78	22887
5.8	22580
5.82	22685
5.84	22719
5.86	22590
5.88	22332
5.9	22434
5.92	22539
5.94	22555
5.96	22581
5.98	22914
6	22928
6.02	23183
6.04	23122
6.06	22875
6.08	23069
6.1	23312
6.12	23511
6.14	23728
6.16	24016
6.18	23966
6.2	24019
6.22	24325
6.24	24582
6.26	24867
6.28	24856
6.3	24963
6.32	25402
6.34	25554
6.36	25546
6.38	25738
6.4	25824
6.42	25967
6.44	26104
6.46	26114
6.48	26155
6.5	26087
6.52	25914
6.54	25643
6.56	25455
6.58	25295
6.6	24732
6.62	24183
6.64	23953
6.66	23475
6.68	22746
6.7	22349
6.72	22106
6.74	21634
6.76	21261
6.78	20803
6.8	20464
6.82	20198
6.84	19958
6.86	19844
6.88	19488
6.9	19125
6.92	18914
6.94	18685
6.96	18545
6.98	18528
7	18280
7.02	17823
7.04	17681
7.06	17795
7.08	17319
7.1	17081
7.12	17155
7.14	17071
7.16	16821
7.18	16722
7.2	16888
7.22	16551
7.24	16731
7.26	16361
7.28	16231
7.3	16456
7.32	16437
7.34	16210
7.36	16013
7.38	16113
7.4	15988
7.42	15940
7.44	15858
7.46	15732
7.48	15779
7.5	15693
7.52	15846
7.54	15986
7.56	15748
7.58	15799
7.6	15717
7.62	15646
7.64	15618
7.66	15593
7.68	15400
7.7	15599
7.72	15446
7.74	15561
7.76	15476
7.78	15429
7.8	15724
7.82	15465
7.84	15400
7.86	15508
7.88	15643
7.9	15456
7.92	15333
7.94	15499
7.96	15468
7.98	15409
8	15373
8.02	15466
8.04	15469
8.06	15388
8.08	15336
8.1	15376
8.12	15462
8.14	15671
8.16	15693
8.18	15747
8.2	15674
8.22	16235
8.24	15972
8.26	15918
8.28	16166
8.3	16057
8.32	16480
8.34	16629
8.36	16506
8.38	16339
8.4	16044
8.42	15963
8.44	15923
8.46	15841
8.48	15819
8.5	16113
8.52	16247
8.54	16244
8.56	16157
8.58	16444
8.6	16545
8.62	16504
8.64	16734
8.66	17023
8.68	17470
8.7	17769
8.72	18262
8.74	19220
8.76	19665
8.78	20285
8.8	21276
8.82	22385
8.84	23931
8.86	25574
8.88	27034
8.9	28848
8.92	31261
8.94	33998
8.96	37408
8.98	41295
9	45381
9.02	50930
9.04	57221
9.06	64664
9.08	74114
9.1	84931
9.12	97884
9.14	111358
9.16	124074
9.18	136523
9.2	146697
9.22	152076
9.24	145374
9.26	128159
9.28	106753
9.3	84725
9.32	68821
9.34	58180
9.36	52338
9.38	46551
9.4	39546
9.42	32535
9.44	27736
9.46	25510
9.48	23808
9.5	22661
9.52	22153
9.54	21580
9.56	20963
9.58	20657
9.6	20512
9.62	20277
9.64	20049
9.66	19928
9.68	19673
9.7	19191
9.72	18901
9.74	18954
9.76	18963
9.78	18733
9.8	19033
9.82	18623
9.84	18745
9.86	18735
9.88	18811
9.9	19014
9.92	19323
9.94	19167
9.96	18834
9.98	19022
10	18937
10.02	19138
10.04	19314
10.06	19185
10.08	19476
10.1	19989
10.12	20273
10.14	20602
10.16	21334
10.18	22306
10.2	22573
10.22	23790
10.24	24643
10.26	26253
10.28	27868
10.3	29988
10.32	32284
10.34	34816
10.36	38287
10.38	42311
10.4	47773
10.42	53625
10.44	61716
10.46	71451
10.48	81099
10.5	89889
10.52	95916
10.54	99933
10.56	106874
10.58	119377
10.6	136831
10.62	156209
10.64	174049
10.66	183237
10.68	183002
10.7	169862
10.72	145304
10.74	113203
10.76	86620
10.78	67043
10.8	52981
10.82	42752
10.84	36199
10.86	31408
10.88	28074
10.9	25508
10.92	23788
10.94	22604
10.96	21657
10.98	20738
11	20223
11.02	19897
11.04	19451
11.06	19118
11.08	18985
11.1	18720
11.12	18443
11.14	18471
11.16	18260
11.18	18298
11.2	18156
11.22	18053
11.24	17955
11.26	17805
11.28	17672
11.3	17743
11.32	17508
11.34	17465
11.36	17933
11.38	17584
11.4	17697
11.42	17551
11.44	17543
11.46	17442
11.48	17490
11.5	17443
11.52	17387
11.54	17383
11.56	17289
11.58	17029
11.6	17351
11.62	17157
11.64	17213
11.66	17251
11.68	17178
11.7	16961
11.72	17209
11.74	17202
11.76	17186
11.78	17126
11.8	17240
11.82	17020
11.84	17042
11.86	17020
11.88	16813
11.9	16858
11.92	16992
11.94	16794
11.96	16847
11.98	16833
12	16944
12.02	16895
12.04	16721
12.06	16669
12.08	16939
12.1	16762
12.12	16781
12.14	16753
12.16	16921
12.18	16731
12.2	16909
12.22	16728
12.24	16740
12.26	16779
12.28	16800
12.3	16722
12.32	16872
12.34	16819
12.36	16838
12.38	16859
12.4	16961
12.42	16794
12.44	16985
12.46	16724
12.48	16983
12.5	16851
12.52	16836
12.54	17215
12.56	17125
12.58	17284
12.6	17192
12.62	17203
12.64	17040
12.66	17366
12.68	17562
12.7	17529
12.72	17268
12.74	17300
12.76	17328
12.78	17419
12.8	17404
12.82	17643
12.84	17423
12.86	17526
12.88	17442
12.9	17693
12.92	17799
12.94	17682
12.96	17723
12.98	17603
13	17627
13.02	17735
13.04	17717
13.06	17665
13.08	17856
13.1	17821
13.12	17669
13.14	17750
13.16	17706
13.18	17445
13.2	17520
13.22	17594
13.24	17464
13.26	17491
13.28	17495
13.3	17271
13.32	17514
13.34	17469
13.36	17491
13.38	17340
13.4	17239
13.42	17474
13.44	17516
13.46	17581
13.48	17231
13.5	17431
13.52	17662
13.54	17462
13.56	17506
13.58	17515
13.6	17666
13.62	17572
13.64	17693
13.66	17529
13.68	17868
13.7	17493
13.72	17523
13.74	17533
13.76	17422
13.78	17377
13.8	17601
13.82	17425
13.84	17694
13.86	17735
13.88	17867
13.9	17696
13.92	17898
13.94	17845
13.96	17676
13.98	17942
14	17919
14.02	17959
14.04	18249
14.06	18258
14.08	18139
14.1	17900
14.12	17808
14.14	17846
14.16	17755
14.18	17670
14.2	17805
14.22	17591
14.24	17368
14.26	17462
14.28	17525
14.3	17493
14.32	17224
14.34	17165
14.36	17313
14.38	17294
14.4	17511
14.42	17467
14.44	17365
14.46	17386
14.48	17479
14.5	17493
14.52	17588
14.54	17595
14.56	17560
14.58	17628
14.6	17498
14.62	17615
14.64	17722
14.66	17639
14.68	17497
14.7	17734
14.72	17753
14.74	17592
14.76	17669
14.78	17484
14.8	17631
14.82	17580
14.84	17442
14.86	17520
14.88	17600
14.9	17642
14.92	17588
14.94	17523
14.96	17670
14.98	17364
15	17507
15.02	17580
15.04	17706
15.06	17487
15.08	17717
15.1	17620
15.12	17621
15.14	17583
15.16	17758
15.18	17810
15.2	17695
15.22	17780
15.24	17680
15.26	17954
15.28	17645
15.3	17645
15.32	18027
15.34	17765
15.36	18124
15.38	17896
15.4	18293
15.42	17919
15.44	18133
15.46	18203
15.48	18481
15.5	18586
15.52	18743
15.54	18877
15.56	19245
15.58	19114
15.6	19523
15.62	19748
15.64	20022
15.66	20723
15.68	21387
15.7	22390
15.72	23486
15.74	25040
15.76	26907
15.78	28363
15.8	29437
15.82	29646
15.84	29567
15.86	29276
15.88	29677
15.9	30917
15.92	33420
15.94	36453
15.96	40472
15.98	44634
16	48953
16.02	52155
16.04	54401
16.06	55506
16.08	55995
16.1	54162
16.12	49864
16.14	43994
16.16	38752
16.18	34501
16.2	31021
16.22	28964
16.24	27563
16.26	25897
16.28	24776
16.3	23670
16.32	23206
16.34	22865
16.36	22408
16.38	22265
16.4	21956
16.42	21747
16.44	21663
16.46	21048
16.48	20828
16.5	20548
16.52	20408
16.54	20145
16.56	19967
16.58	19558
16.6	19665
16.62	19449
16.64	19465
16.66	19350
16.68	19374
16.7	19300
16.72	19298
16.74	19413
16.76	19395
16.78	19405
16.8	19596
16.82	19719
16.84	19630
16.86	19384
16.88	19725
16.9	20121
16.92	20405
16.94	20685
16.96	21316
16.98	21578
17	21873
17.02	22395
17.04	22644
17.06	22765
17.08	22573
17.1	22018
17.12	21648
17.14	21287
17.16	20977
17.18	20744
17.2	20772
17.22	20789
17.24	20368
17.26	20591
17.28	21098
17.3	21034
17.32	21189
17.34	21432
17.36	21531
17.38	21747
17.4	21659
17.42	21769
17.44	21926
17.46	21691
17.48	21653
17.5	21806
17.52	22013
17.54	21855
17.56	22263
17.58	22399
17.6	22660
17.62	22438
17.64	22470
17.66	22713
17.68	22809
17.7	22865
17.72	23151
17.74	23394
17.76	23493
17.78	23359
17.8	23693
17.82	23218
17.84	23467
17.86	23446
17.88	23483
17.9	23667
17.92	23883
17.94	23996
17.96	24177
17.98	24153
18	23989
18.02	23949
18.04	24065
18.06	24315
18.08	24058
18.1	24267
18.12	24055
18.14	24371
18.16	24318
18.18	24833
18.2	25017
18.22	25745
18.24	26728
18.26	28136
18.28	29450
18.3	31858
18.32	34484
18.34	36447
18.36	38511
18.38	40571
18.4	42864
18.42	45368
18.44	47813
18.46	51605
18.48	55250
18.5	59287
18.52	62199
18.54	64220
18.56	63725
18.58	61258
18.6	57979
18.62	54893
18.64	51035
18.66	47174
18.68	42920
18.7	39211
18.72	36350
18.74	34853
18.76	33810
18.78	33656
18.8	33607
18.82	33697
18.84	33063
18.86	31399
18.88	29805
18.9	28249
18.92	27193
18.94	26313
18.96	25778
18.98	25511
19	25691
19.02	25753
19.04	25995
19.06	25961
19.08	25659
19.1	25872
19.12	26129
19.14	25971
19.16	26410
19.18	26374
19.2	26949
19.22	27543
19.24	28121
19.26	28704
19.28	29533
19.3	29653
19.32	29408
19.34	29389
19.36	29249
19.38	28894
19.4	28115
19.42	27608
19.44	27293
19.46	27025
19.48	26400
19.5	26486
19.52	26552
19.54	26759
19.56	27467
19.58	27909
19.6	27945
19.62	27338
19.64	27045
19.66	26728
19.68	26224
19.7	25462
19.72	25351
19.74	25214
19.76	25156
19.78	24906
19.8	25349
19.82	25173
19.84	25194
19.86	25236
19.88	25408
19.9	25719
19.92	25907
19.94	26134
19.96	26744
19.98	26946
20	27081
20.02	27673
20.04	27665
20.06	27523
20.08	26906
20.1	26893
20.12	26038
20.14	25696
20.16	25272
20.18	24785
20.2	24702
20.22	24534
20.24	24601
20.26	24538
20.28	24256
20.3	23983
20.32	24069
20.34	24143
20.36	23804
20.38	23577
20.4	23367
20.42	23201
20.44	22841
20.46	22801
20.48	22368
20.5	22533
20.52	22063
20.54	22141
20.56	21751
20.58	21851
20.6	21691
20.62	21378
20.64	21380
20.66	21430
20.68	21427
20.7	21293
20.72	21086
20.74	21231
20.76	21485
20.78	21116
20.8	21319
20.82	21383
20.84	21548
20.86	21076
20.88	21271
20.9	21299
20.92	21557
20.94	21231
20.96	21548
20.98	21418
21	21694
21.02	21764
21.04	21821
21.06	22060
21.08	22091
21.1	22333
21.12	22173
21.14	22074
21.16	22049
21.18	22159
21.2	22098
21.22	21961
21.24	21887
21.26	21828
21.28	21863
21.3	21997
21.32	22209
21.34	22265
21.36	22522
21.38	22829
21.4	22980
21.42	23353
21.44	23172
21.46	23281
21.48	23454
21.5	23357
21.52	23302
21.54	23337
21.56	22965
21.58	22512
21.6	22250
21.62	22192
21.64	21582
21.66	21677
21.68	21700
21.7	21598
21.72	21626
21.74	21443
21.76	21507
21.78	21279
21.8	21629
21.82	21630
21.84	21807
21.86	21937
21.88	21666
21.9	21987
21.92	22038
21.94	22293
21.96	22091
21.98	22222
22	22227
22.02	22018
22.04	21862
22.06	22372
22.08	22253
22.1	22510
22.12	22220
22.14	22415
22.16	22232
22.18	22650
22.2	22328
22.22	22349
22.24	22007
22.26	21844
22.28	21938
22.3	21860
22.32	21424
22.34	21723
22.36	21666
22.38	21533
22.4	21417
22.42	21346
22.44	21530
22.46	21443
22.48	21296
22.5	21494
22.52	21441
22.54	21685
22.56	21613
22.58	21497
22.6	21679
22.62	21366
22.64	21917
22.66	21690
22.68	22110
22.7	22409
22.72	22779
22.74	22868
22.76	23092
22.78	23376
22.8	23481
22.82	23554
22.84	23627
22.86	23386
22.88	23492
22.9	23268
22.92	23186
22.94	23375
22.96	23400
22.98	23757
23	24067
23.02	24255
23.04	24189
23.06	24186
23.08	24999
23.1	25103
23.12	24870
23.14	25421
23.16	25896
23.18	26146
23.2	26274
23.22	26783
23.24	27259
23.26	27936
23.28	28424
23.3	28865
23.32	28817
23.34	29631
23.36	29881
23.38	29560
23.4	29342
23.42	28593
23.44	28374
23.46	27537
23.48	27421
23.5	26977
23.52	26499
23.54	26592
23.56	26516
23.58	26145
23.6	26383
23.62	26272
23.64	26475
23.66	26680
23.68	26722
23.7	26867
23.72	26705
23.74	27034
23.76	26886
23.78	27023
23.8	26497
23.82	26646
23.84	26069
23.86	26271
23.88	25945
23.9	25310
23.92	25220
23.94	25130
23.96	24887
23.98	24651
24	24843
24.02	24519
24.04	24368
24.06	24158
24.08	24205
24.1	23695
24.12	24088
24.14	23924
24.16	24098
24.18	24059
24.2	24278
24.22	24159
24.24	24286
24.26	24198
24.28	24263
24.3	23953
24.32	23941
24.34	23930
24.36	23797
24.38	23742
24.4	23668
24.42	24034
24.44	24066
24.46	24272
24.48	24517
24.5	24647
24.52	25228
24.54	25807
24.56	25912
24.58	26258
24.6	26253
24.62	26472
24.64	26595
24.66	26102
24.68	26108
24.7	25553
24.72	25139
24.74	25114
24.76	24991
24.78	24402
24.8	24153
24.82	23755
24.84	23857
24.86	23429
24.88	23344
24.9	23335
24.92	23057
24.94	23230
24.96	22991
24.98	22935
25	23013
25.02	22899
25.04	22945
25.06	22791
25.08	22848
25.1	22814
25.12	22510
25.14	22565
25.16	22599
25.18	22248
25.2	22308
25.22	22611
25.24	22446
25.26	22427
25.28	22361
25.3	22476
25.32	22406
25.34	22664
25.36	22496
25.38	22590
25.4	22565
25.42	22790
25.44	22681
25.46	22342
25.48	22321
25.5	22593
25.52	22463
25.54	22354
25.56	22118
25.58	22133
25.6	22334
25.62	21996
25.64	22245
25.66	22351
25.68	22221
25.7	22218
25.72	21970
25.74	21895
25.76	22002
25.78	22034
25.8	21848
25.82	21950
25.84	21829
25.86	21826
25.88	21865
25.9	21945
25.92	22360
25.94	22179
25.96	22087
25.98	21852
26	22140
26.02	22379
26.04	22366
26.06	22077
26.08	22300
26.1	22376
26.12	22366
26.14	22528
26.16	22619
26.18	22537
26.2	22741
26.22	22656
26.24	22516
26.26	22857
26.28	22741
26.3	22965
26.32	22596
26.34	22957
26.36	22825
26.38	23132
26.4	23332
26.42	23813
26.44	23729
26.46	24605
26.48	25026
26.5	25269
26.52	24900
26.54	24779
26.56	24427
26.58	24147
26.6	23926
26.62	23550
26.64	23480
26.66	23708
26.68	23470
26.7	23479
26.72	23840
26.74	23908
26.76	24493
26.78	24897
26.8	25339
26.82	25787
26.84	26321
26.86	26956
26.88	27050
26.9	27204
26.92	27239
26.94	27759
26.96	27950
26.98	28176
27	28244
27.02	27957
27.04	27657
27.06	27506
27.08	26795
27.1	26412
27.12	25999
27.14	25753
27.16	25302
27.18	25127
27.2	24994
27.22	25178
27.24	24498
27.26	24345
27.28	24459
27.3	24715
27.32	24563
27.34	24593
27.36	24490
27.38	24588
27.4	24242
27.42	24469
27.44	24347
27.46	24307
27.48	23963
27.5	24077
27.52	24130
27.54	23997
27.56	24253
27.58	24156
27.6	24407
27.62	24119
27.64	24438
27.66	24454
27.68	24555
27.7	24797
27.72	24779
27.74	25037
27.76	24732
27.78	24738
27.8	24965
27.82	24870
27.84	24569
27.86	24456
27.88	24536
27.9	24495
27.92	24558
27.94	24353
27.96	24385
27.98	24595
28	24264
28.02	24245
28.04	24329
28.06	24338
28.08	24602
28.1	24108
28.12	24013
28.14	23912
28.16	24347
28.18	23884
28.2	24087
28.22	24486
28.24	24480
28.26	24083
28.28	24076
28.3	24195
28.32	24040
28.34	24290
28.36	24174
28.38	24449
28.4	24506
28.42	24646
28.44	24873
28.46	24867
28.48	24902
28.5	25048
28.52	25004
28.54	25166
28.56	25173
28.58	24985
28.6	25071
28.62	25240
28.64	25400
28.66	25296
28.68	24910
28.7	25068
28.72	25155
28.74	25113
28.76	25226
28.78	25310
28.8	25150
28.82	25140
28.84	25358
28.86	25647
28.88	25558
28.9	25385
28.92	25514
28.94	25541
28.96	25672
28.98	25669
29	25145
29.02	25650
29.04	25739
29.06	25597
29.08	25468
29.1	25442
29.12	25657
29.14	25850
29.16	25897
29.18	25971
29.2	26189
29.22	26097
29.24	26225
29.26	26030
29.28	26108
29.3	26079
29.32	25813
29.34	25914
29.36	25427
29.38	25662
29.4	25929
29.42	25417
29.44	25420
29.46	25464
29.48	25944
29.5	25936
29.52	25529
29.54	25802
29.56	25450
29.58	25817
29.6	25739
29.62	25406
29.64	25353
29.66	25363
29.68	25092
29.7	24787
29.72	24694
29.74	24664
29.76	24685
29.78	24517
29.8	24444
29.82	24662
29.84	24554
29.86	24869
29.88	25000
29.9	25094
29.92	25210
29.94	25198
29.96	25246
29.98	25213
30	25374
30.02	25631
30.04	25750
30.06	25278
30.08	25741
30.1	25432
30.12	25636
30.14	25150
30.16	24962
30.18	NaN
30.2	NaN
30.22	NaN
30.24	NaN
30.26	NaN
30.28	NaN
30.3	NaN
30.32	NaN
30.34	NaN
30.36	NaN
30.38	NaN
30.4	NaN
30.42	NaN
30.44	NaN
30.46	NaN
30.48	NaN
30.5	NaN
30.52	NaN
30.54	NaN
30.56	NaN
30.58	NaN
30.6	NaN
30.62	NaN
30.64	NaN
30.66	NaN
30.68	NaN
30.7	NaN
30.72	NaN
30.74	NaN
30.76	NaN
30.78	NaN
30.8	NaN
30.82	NaN
30.84	NaN
30.86	NaN
30.88	NaN
30.9	NaN
30.92	NaN
30.94	NaN
30.96	NaN
30.98	NaN
31	NaN
31.02	NaN
31.04	NaN
31.06	NaN
31.08	NaN
31.1	NaN
31.12	NaN
31.14	NaN
31.16	NaN
31.18	NaN
31.2	NaN
31.22	NaN
31.24	NaN
31.26	NaN
31.28	NaN
31.3	NaN
31.32	NaN
31.34	NaN
31.36	NaN
31.38	NaN
31.4	NaN
31.42	NaN
31.44	NaN
31.46	NaN
31.48	NaN
31.5	NaN
31.52	NaN
31.54	NaN
31.56	NaN
31.58	NaN
31.6	NaN
31.62	NaN
31.64	NaN
31.66	NaN
31.68	NaN
31.7	NaN
31.72	NaN
31.74	NaN
31.76	NaN
31.78	NaN
31.8	NaN
31.82	NaN
31.84	NaN
31.86	NaN
31.88	NaN
31.9	NaN
31.92	NaN
31.94	NaN
31.96	NaN
31.98	NaN
32	NaN
32.02	NaN
32.04	NaN
32.06	NaN
32.08	NaN
32.1	NaN
32.12	NaN
32.14	NaN
32.16	NaN
32.18	NaN
32.2	NaN
32.22	NaN
32.24	NaN
32.26	NaN
32.28	NaN
32.3	NaN
32.32	NaN
32.34	NaN
32.36	NaN
32.38	NaN
32.4	NaN
32.42	NaN
32.44	NaN
32.46	NaN
32.48	NaN
32.5	NaN
32.52	NaN
32.54	NaN
32.56	NaN
32.58	NaN
32.6	NaN
32.62	NaN
32.64	NaN
32.66	NaN
32.68	NaN
32.7	NaN
32.72	NaN
32.74	NaN
32.76	NaN
32.78	NaN
32.8	NaN
32.82	NaN
32.84	NaN
32.86	NaN
32.88	NaN
32.9	NaN
32.92	NaN
32.94	NaN
32.96	NaN
32.98	NaN
33	NaN
33.02	NaN
33.04	NaN
33.06	NaN
33.08	NaN
33.1	NaN
33.12	NaN
33.14	NaN
33.16	NaN
33.18	NaN
33.2	NaN
33.22	NaN
33.24	NaN
33.26	NaN
33.28	NaN
33.3	NaN
33.32	NaN
33.34	NaN
33.36	NaN
33.38	NaN
33.4	NaN
33.42	NaN
33.44	NaN
33.46	NaN
33.48	NaN
33.5	NaN
33.52	NaN
33.54	NaN
33.56	NaN
33.58	NaN
33.6	NaN
33.62	NaN
33.64	NaN
33.66	NaN
33.68	NaN
33.7	NaN
33.72	NaN
33.74	NaN
33.76	NaN
33.78	NaN
33.8	NaN
33.82	NaN
33.84	NaN
33.86	NaN
33.88	NaN
33.9	NaN
33.92	NaN
33.94	NaN
33.96	NaN
33.98	NaN
34	NaN
34.02	NaN
34.04	NaN
34.06	NaN
34.08	NaN
34.1	NaN
34.12	NaN
34.14	NaN
34.16	NaN
34.18	NaN
34.2	NaN
34.22	NaN
34.24	NaN
34.26	NaN
34.28	NaN
34.3	NaN
34.32	NaN
34.34	NaN
34.36	NaN
34.38	NaN
34.4	NaN
34.42	NaN
34.44	NaN
34.46	NaN
34.48	NaN
34.5	NaN
34.52	NaN
34.54	NaN
34.56	NaN
34.58	NaN
34.6	NaN
34.62	NaN
34.64	NaN
34.66	NaN
34.68	NaN
34.7	NaN
34.72	NaN
34.74	NaN
34.76	NaN
34.78	NaN
34.8	NaN
34.82	NaN
34.84	NaN
34.86	NaN
34.88	NaN
34.9	NaN
34.92	NaN
34.94	NaN
34.96	NaN
34.98	NaN
35	NaN
35.02	NaN
35.04	NaN
35.06	NaN
35.08	NaN
35.1	NaN
35.12	NaN
35.14	NaN
35.16	NaN
35.18	NaN
35.2	NaN
35.22	NaN
35.24	NaN
35.26	NaN
35.28	NaN
35.3	NaN
35.32	NaN
35.34	NaN
35.36	NaN
35.38	NaN
35.4	NaN
35.42	NaN
35.44	NaN
35.46	NaN
35.48	NaN
35.5	NaN
35.52	NaN
35.54	NaN
35.56	NaN
35.58	NaN
35.6	NaN
35.62	NaN
35.64	NaN
35.66	NaN
35.68	NaN
35.7	NaN
35.72	NaN
35.74	NaN
35.76	NaN
35.78	NaN
35.8	NaN
35.82	NaN
35.84	NaN
35.86	NaN
35.88	NaN
35.9	NaN
35.92	NaN
35.94	NaN
35.96	NaN
35.98	NaN
36	NaN
36.02	NaN
36.04	NaN
36.06	NaN
36.08	NaN
36.1	NaN
36.12	NaN
36.14	NaN
36.16	NaN
36.18	NaN
36.2	NaN
36.22	NaN
36.24	NaN
36.26	NaN
36.28	NaN
36.3	NaN
36.32	NaN
36.34	NaN
36.36	NaN
36.38	NaN
36.4	NaN
36.42	NaN
36.44	NaN
36.46	NaN
36.48	NaN
36.5	NaN
36.52	NaN
36.54	NaN
36.56	NaN
36.58	NaN
36.6	NaN
36.62	NaN
36.64	NaN
36.66	NaN
36.68	NaN
36.7	NaN
36.72	NaN
36.74	NaN
36.76	NaN
36.78	NaN
36.8	NaN
36.82	NaN
36.84	NaN
36.86	NaN
36.88	NaN
36.9	NaN
36.92	NaN
36.94	NaN
36.96	NaN
36.98	NaN
37	NaN
37.02	NaN
37.04	NaN
37.06	NaN
37.08	NaN
37.1	NaN
37.12	NaN
37.14	NaN
37.16	NaN
37.18	NaN
37.2	NaN
37.22	NaN
37.24	NaN
37.26	NaN
37.28	NaN
37.3	NaN
37.32	NaN
37.34	NaN
37.36	NaN
37.38	NaN
37.4	NaN
37.42	NaN
37.44	NaN
37.46	NaN
37.48	NaN
37.5	NaN
37.52	NaN
37.54	NaN
37.56	NaN
37.58	NaN
37.6	NaN
37.62	NaN
37.64	NaN
37.66	NaN
37.68	NaN
37.7	NaN
37.72	NaN
37.74	NaN
37.76	NaN
37.78	NaN
37.8	NaN
37.82	NaN
37.84	NaN
37.86	NaN
37.88	NaN
37.9	NaN
37.92	NaN
37.94	NaN
37.96	NaN
37.98	NaN
38	NaN
38.02	NaN
38.04	NaN
38.06	NaN
38.08	NaN
38.1	NaN
38.12	NaN
38.14	NaN
38.16	NaN
38.18	NaN
38.2	NaN
38.22	NaN
38.24	NaN
38.26	NaN
38.28	NaN
38.3	NaN
38.32	NaN
38.34	NaN
38.36	NaN
38.38	NaN
38.4	NaN
38.42	NaN
38.44	NaN
38.46	NaN
38.48	NaN
38.5	NaN
38.52	NaN
38.54	NaN
38.56	NaN
38.58	NaN
38.6	NaN
38.62	NaN
38.64	NaN
38.66	NaN
38.68	NaN
38.7	NaN
38.72	NaN
38.74	NaN
38.76	NaN
38.78	NaN
38.8	NaN
38.82	NaN
38.84	NaN
38.86	NaN
38.88	NaN
38.9	NaN
38.92	NaN
38.94	NaN
38.96	NaN
38.98	NaN
39	NaN
39.02	NaN
39.04	NaN
39.06	NaN
39.08	NaN
39.1	NaN
39.12	NaN
39.14	NaN
39.16	NaN
39.18	NaN
39.2	NaN
39.22	NaN
39.24	NaN
39.26	NaN
39.28	NaN
39.3	NaN
39.32	NaN
39.34	NaN
39.36	NaN
39.38	NaN
39.4	NaN
39.42	NaN
39.44	NaN
39.46	NaN
39.48	NaN
39.5	NaN
39.52	NaN
39.54	NaN
39.56	NaN
39.58	NaN
39.6	NaN
39.62	NaN
39.64	NaN
39.66	NaN
39.68	NaN
39.7	NaN
39.72	NaN
39.74	NaN
39.76	NaN
39.78	NaN
39.8	NaN
39.82	NaN
39.84	NaN
39.86	NaN
39.88	NaN
39.9	NaN
39.92	NaN
39.94	NaN
39.96	NaN
39.98	NaN
40	NaN
40.02	NaN
40.04	NaN
40.06	NaN
40.08	NaN
40.1	NaN
40.12	NaN
40.14	NaN
40.16	NaN
40.18	NaN
40.2	NaN
40.22	NaN
40.24	NaN
40.26	NaN
40.28	NaN
40.3	NaN
40.32	NaN
40.34	NaN
40.36	NaN
40.38	NaN
40.4	NaN
40.42	NaN
40.44	NaN
40.46	NaN
40.48	NaN
40.5	NaN
40.52	NaN
40.54	NaN
40.56	NaN
40.58	NaN
40.6	NaN
40.62	NaN
40.64	NaN
40.66	NaN
40.68	NaN
40.7	NaN
40.72	NaN
40.74	NaN
40.76	NaN
40.78	NaN
40.8	NaN
40.82	NaN
40.84	NaN
40.86	NaN
40.88	NaN
40.9	NaN
40.92	NaN
40.94	NaN
40.96	NaN
40.98	NaN
41	NaN
41.02	NaN
41.04	NaN
41.06	NaN
41.08	NaN
41.1	NaN
41.12	NaN
41.14	NaN
41.16	NaN
41.18	NaN
41.2	NaN
41.22	NaN
41.24	NaN
41.26	NaN
41.28	NaN
41.3	NaN
41.32	NaN
41.34	NaN
41.36	NaN
41.38	NaN
41.4	NaN
41.42	NaN
41.44	NaN
41.46	NaN
41.48	NaN
41.5	NaN
41.52	NaN
41.54	NaN
41.56	NaN
41.58	NaN
41.6	NaN
41.62	NaN
41.64	NaN
41.66	NaN
41.68	NaN
41.7	NaN
41.72	NaN
41.74	NaN
41.76	NaN
41.78	NaN
41.8	NaN
41.82	NaN
41.84	NaN
41.86	NaN
41.88	NaN
41.9	NaN
41.92	NaN
41.94	NaN
41.96	NaN
41.98	NaN
42	NaN
42.02	NaN
42.04	NaN
42.06	NaN
42.08	NaN
42.1	NaN
42.12	NaN
42.14	NaN
42.16	NaN
42.18	NaN
42.2	NaN
42.22	NaN
42.24	NaN
42.26	NaN
42.28	NaN
42.3	NaN
42.32	NaN
42.34	NaN
42.36	NaN
42.38	NaN
42.4	NaN
42.42	NaN
42.44	NaN
42.46	NaN
42.48	NaN
42.5	NaN
42.52	NaN
42.54	NaN
42.56	NaN
42.58	NaN
42.6	NaN
42.62	NaN
42.64	NaN
42.66	NaN
42.68	NaN
42.7	NaN
42.72	NaN
42.74	NaN
42.76	NaN
42.78	NaN
42.8	NaN
42.82	NaN
42.84	NaN
42.86	NaN
42.88	NaN
42.9	NaN
42.92	NaN
42.94	NaN
42.96	NaN
[truncated: 852 more rows]
