# Supplementary material for: Sorting polymerization in a bichannel metal-organic framework
Source: Nat Commun. 2025 Aug 5;16:6984. doi: 10.1038/s41467-025-62322-8 (PMC12325995; doi:10.1038/s41467-025-62322-8)
Supplement: Supplementary file 3 — Source data [file 41467_2025_62322_MOESM3_ESM.zip › SOURCE_DATA/SF1/STAM-17-OEt_hydrated_simulatedPXRD.csv]

X	Y
3	0
3.02	0
3.04	0
3.06	0
3.08	0
3.1	0
3.12	0
3.14	0
3.16	0
3.18	0
3.2	0
3.22	0
3.24	0
3.26	0
3.28	0
3.3	0
3.32	0
3.34	0
3.36	0
3.38	0
3.4	0
3.42	0
3.44	0
3.46	0
3.48	0
3.5	0
3.52	0
3.54	0
3.56	0
3.58	0
3.6	0
3.62	0
3.64	0
3.66	0
3.68	0
3.7	0
3.72	0
3.74	0
3.76	0
3.78	0
3.8	0
3.82	0
3.84	0
3.86	0
3.88	0
3.9	0
3.92	0
3.94	0
3.96	0
3.98	0
4	0
4.02	9.79471
4.04	10.0662
4.06	10.3491
4.08	10.6441
4.1	10.9519
4.12	11.2733
4.14	11.609
4.16	11.9599
4.18	12.3269
4.2	12.7111
4.22	13.1136
4.24	13.5354
4.26	13.978
4.28	14.4425
4.3	14.9306
4.32	15.4439
4.34	15.9841
4.36	16.5531
4.38	17.153
4.4	17.7861
4.42	18.4549
4.44	19.1621
4.46	19.9107
4.48	20.704
4.5	21.5457
4.52	22.4397
4.54	23.3904
4.56	24.4029
4.58	25.4824
4.6	26.6351
4.62	27.8678
4.64	29.1879
4.66	30.604
4.68	32.1255
4.7	33.7633
4.72	35.5294
4.74	37.4375
4.76	39.5034
4.78	41.7448
4.8	44.1822
4.82	46.839
4.84	49.7423
4.86	52.9237
4.88	56.4195
4.9	60.2727
4.92	64.5334
4.94	69.261
4.96	74.5263
4.98	80.4135
5	87.0242
5.02	94.4817
5.04	102.936
5.06	112.573
5.08	123.622
5.1	136.371
5.12	151.186
5.14	168.536
5.16	189.027
5.18	213.46
5.2	242.902
5.22	278.806
5.24	323.181
5.26	378.867
5.28	449.982
5.3	542.686
5.32	666.663
5.34	838.453
5.36	1089.35
5.38	1481.83
5.4	2133.57
5.42	3231.41
5.44	4991.91
5.46	7455.34
5.48	9801.01
5.5	10000
5.52	7821.91
5.54	5293.6
5.56	3429.77
5.58	2253.1
5.6	1552.57
5.62	1132.96
5.64	867.275
5.66	686.947
5.68	557.598
5.7	461.275
5.72	387.616
5.74	330.089
5.76	284.351
5.78	247.417
5.8	217.182
5.82	192.132
5.84	171.151
5.86	153.409
5.88	138.276
5.9	125.266
5.92	114.002
5.94	104.186
5.96	95.5811
5.98	87.9962
6	81.2769
6.02	75.2966
6.04	69.9513
6.06	65.1542
6.08	60.833
6.1	56.927
6.12	53.3847
6.14	50.1624
6.16	47.2228
6.18	44.5338
6.2	42.0678
6.22	39.8007
6.24	37.7118
6.26	35.783
6.28	33.9982
6.3	32.3435
6.32	30.8067
6.34	29.3767
6.36	28.0439
6.38	26.7997
6.4	25.6364
6.42	24.5472
6.44	23.5258
6.46	22.5669
6.48	21.6654
6.5	20.8168
6.52	20.0171
6.54	19.2625
6.56	18.5498
6.58	17.8759
6.6	17.238
6.62	16.6337
6.64	16.0606
6.66	15.5165
6.68	14.9997
6.7	14.5082
6.72	14.0405
6.74	13.595
6.76	13.1704
6.78	12.7654
6.8	12.3787
6.82	12.0094
6.84	11.6563
6.86	11.3186
6.88	10.9953
6.9	10.6857
6.92	10.3889
6.94	10.1044
6.96	9.83138
6.98	0
7	0
7.02	0
7.04	0
7.06	0
7.08	0
7.1	0
7.12	0
7.14	0
7.16	0
7.18	0
7.2	0
7.22	0
7.24	0
7.26	0
7.28	0
7.3	0
7.32	0
7.34	0
7.36	0
7.38	0
7.4	0
7.42	0
7.44	0
7.46	0
7.48	0
7.5	0
7.52	0
7.54	0
7.56	0
7.58	0
7.6	0
7.62	0
7.64	0
7.66	0
7.68	0
7.7	0
7.72	0
7.74	0
7.76	0
7.78	0
7.8	0
7.82	0
7.84	0
7.86	0
7.88	0
7.9	0
7.92	0
7.94	0
7.96	0
7.98	0
8	0
8.02	0
8.04	0
8.06	0
8.08	4.86523
8.1	5.00321
8.12	5.14713
8.14	5.29736
8.16	5.45425
8.18	5.61822
8.2	5.78969
8.22	5.96913
8.24	6.15703
8.26	6.35395
8.28	6.56046
8.3	6.7772
8.32	7.00485
8.34	7.24417
8.36	7.49595
8.38	7.76108
8.4	8.04052
8.42	8.33532
8.44	8.64662
8.46	8.97567
8.48	9.32387
8.5	9.6927
8.52	10.0838
8.54	10.4991
8.56	10.9406
8.58	11.4104
8.6	11.9112
8.62	12.4456
8.64	13.0168
8.66	13.6282
8.68	14.2836
8.7	14.9875
8.72	15.7445
8.74	16.5604
8.76	17.4412
8.78	18.3941
8.8	19.4272
8.82	20.5497
8.84	21.7721
8.86	23.1067
8.88	24.5677
8.9	26.1714
8.92	27.937
8.94	29.887
8.96	32.0479
8.98	34.4513
9	37.1347
9.02	40.143
9.04	43.5309
9.06	47.3646
9.08	51.7256
9.1	56.7147
9.12	62.4579
9.14	69.1141
9.16	76.8864
9.18	86.0368
9.2	96.9085
9.22	109.957
9.24	125.798
9.26	145.278
9.28	169.582
9.3	200.414
9.32	240.291
9.34	293.082
9.36	365.18
9.38	468.249
9.4	625.369
9.42	881.574
9.44	1313.89
9.46	2025.19
9.48	3086.61
9.5	4312.51
9.52	4879.4
9.54	4163.51
9.56	2927.6
9.58	1912.79
9.6	1245.53
9.62	842.952
9.64	604.081
9.66	456.46
9.68	358.748
9.7	289.944
9.72	239.363
9.74	201.068
9.76	171.42
9.78	148.038
9.8	129.303
9.82	114.085
9.84	101.575
9.86	91.1824
9.88	82.4711
9.9	75.111
9.92	68.8502
9.94	63.4936
9.96	58.8882
9.98	54.9133
10	51.4724
10.02	48.4878
10.04	45.8967
10.06	43.6479
10.08	41.6996
10.1	40.0174
10.12	38.5733
10.14	37.3442
10.16	36.3113
10.18	35.4596
10.2	34.777
10.22	34.2545
10.24	33.8853
10.26	33.665
10.28	33.5914
10.3	33.6645
10.32	33.8861
10.34	34.2607
10.36	34.7948
10.38	35.4975
10.4	36.381
10.42	37.4606
10.44	38.7556
10.46	40.2898
10.48	42.0925
10.5	44.1999
10.52	46.6564
10.54	49.5169
10.56	52.8496
10.58	56.7395
10.6	61.2936
10.62	66.6479
10.64	72.9764
10.66	80.5052
10.68	89.5311
10.7	100.45
10.72	113.798
10.74	130.315
10.76	151.043
10.78	177.484
10.8	211.869
10.82	257.664
10.84	320.673
10.86	411.667
10.88	552.081
10.9	783.173
10.92	1173.33
10.94	1808.81
10.96	2732.97
10.98	3718.27
11	4021.64
11.02	3292.79
11.04	2271.56
11.06	1476.52
11.08	963.937
11.1	656.812
11.12	473.954
11.14	359.739
11.16	283.251
11.18	228.908
11.2	188.701
11.22	158.101
11.24	134.296
11.26	115.435
11.28	100.249
11.3	87.8499
11.32	77.6006
11.34	69.0345
11.36	61.8043
11.38	55.6474
11.4	50.3625
11.42	45.793
11.44	41.8159
11.46	38.3335
11.48	35.2672
11.5	32.5536
11.52	30.1406
11.54	27.9856
11.56	26.5437
11.58	24.8182
11.6	23.2615
11.62	21.8526
11.64	20.5738
11.66	19.41
11.68	18.3481
11.7	17.377
11.72	16.4871
11.74	15.6698
11.76	14.918
11.78	14.2252
11.8	13.5859
11.82	12.9951
11.84	12.4486
11.86	11.9424
11.88	11.4733
11.9	11.0382
11.92	10.6345
11.94	10.2599
11.96	9.91218
11.98	9.58957
12	9.29043
12.02	9.0133
12.04	8.75691
12.06	8.52014
12.08	8.30204
12.1	8.10176
12.12	7.9186
12.14	7.752
12.16	7.60148
12.18	7.46672
12.2	7.34749
12.22	7.2437
12.24	7.15537
12.26	7.08267
12.28	7.0259
12.3	6.98551
12.32	6.96216
12.34	6.95666
12.36	6.97007
12.38	7.00371
12.4	7.0592
12.42	7.13852
12.44	7.24407
12.46	3.48135
12.48	3.753
12.5	4.05762
12.52	4.40073
12.54	4.7891
12.56	5.23099
12.58	5.73668
12.6	6.31897
12.62	6.99406
12.64	7.78264
12.66	8.71142
12.68	10.0174
12.7	11.3488
12.72	12.9652
12.74	14.9529
12.76	17.4335
12.78	20.5817
12.8	24.6555
12.82	30.0537
12.84	37.4366
12.86	48.0158
12.88	64.193
12.9	90.6374
12.92	135.265
12.94	208.478
12.96	316.948
12.98	439.685
13	491.051
13.02	413.638
13.04	289.169
13.06	188.648
13.08	122.953
13.1	83.4071
13.12	59.9323
13.14	45.3804
13.16	35.7183
13.18	28.8997
13.2	23.8807
13.22	20.0782
13.24	17.1335
13.26	14.8115
13.28	12.952
13.3	11.4433
13.32	10.2051
13.34	9.17912
13.36	8.32215
13.38	7.60159
13.4	6.99262
13.42	6.4761
13.44	6.03712
13.46	5.66403
13.48	5.34765
13.5	5.08078
13.52	4.85776
13.54	4.67422
13.56	4.52689
13.58	4.4134
13.6	4.33223
13.62	4.28266
13.64	4.26474
13.66	4.27933
13.68	4.32819
13.7	4.4141
13.72	4.54105
13.74	4.71457
13.76	4.9421
13.78	5.23366
13.8	5.60267
13.82	6.06728
13.84	6.65225
13.86	7.39186
13.88	8.33438
13.9	9.54932
13.92	11.1394
13.94	13.2626
13.96	16.1793
13.98	20.3628
14	26.749
14.02	37.1684
14.04	54.7726
14.06	83.8185
14.08	127.402
14.1	178.481
14.12	203.718
14.14	175.359
14.16	124.032
14.18	81.339
14.2	53.1308
14.22	36.0773
14.24	25.9596
14.26	19.7185
14.28	15.5982
14.3	12.7056
14.32	10.5879
14.34	8.99572
14.36	7.77843
14.38	6.8402
14.4	6.12025
14.42	5.58424
14.44	5.22419
14.46	4.5925
14.48	4.72287
14.5	5.24276
14.52	6.25297
14.54	7.60902
14.56	8.40187
14.58	7.57562
14.6	5.85072
14.62	4.3227
14.64	3.26085
14.66	2.57851
14.68	2.18669
14.7	1.89188
14.72	1.67758
14.74	1.51187
14.76	1.3783
14.78	1.26761
14.8	1.17403
14.82	1.09368
14.84	1.02381
14.86	0.962461
14.88	0.908135
14.9	0.859704
14.92	0.81629
14.94	0.777194
14.96	0.741856
14.98	0.709819
15	0.680706
15.02	0.654205
15.04	0.630052
15.06	0.608027
15.08	1.79527
15.1	1.81105
15.12	1.82993
15.14	1.8519
15.16	1.87693
15.18	1.90505
15.2	1.93628
15.22	1.9707
15.24	2.00837
15.26	2.04939
15.28	2.09387
15.3	2.14197
15.32	2.19384
15.34	2.24966
15.36	2.30965
15.38	2.37405
15.4	2.44312
15.42	2.51718
15.44	2.59657
15.46	2.68166
15.48	2.7729
15.5	2.87077
15.52	2.97581
15.54	3.08864
15.56	3.20996
15.58	3.14445
15.6	5.19825
15.62	5.40877
15.64	5.63377
15.66	5.87475
15.68	6.13347
15.7	6.41192
15.72	6.71246
15.74	7.03786
15.76	7.39141
15.78	7.77709
15.8	8.1997
15.82	8.66519
15.84	9.18102
15.86	9.7567
15.88	10.4046
15.9	11.1413
15.92	11.9893
15.94	12.9808
15.96	14.1633
15.98	15.6137
16	17.4695
16.02	19.997
16.04	23.6934
16.06	29.3927
16.08	38.1114
16.1	50.3308
16.12	63.303
16.14	68.1824
16.16	61.4858
16.18	52.0533
16.2	45.7536
16.22	43.24
16.24	43.7432
16.26	46.52
16.28	51.2034
16.3	57.8236
16.32	66.7606
16.34	78.7662
16.36	95.1423
16.38	118.243
16.4	152.679
16.42	207.629
16.44	299.676
16.46	453.177
16.48	691.628
16.5	999.854
16.52	1225.48
16.54	1142.33
16.56	846.562
16.58	567.466
16.6	375.391
16.62	258.074
16.64	189.538
16.66	149.028
16.68	124.003
16.7	107.981
16.72	97.7746
16.74	91.7545
16.76	89.0561
16.78	89.2596
16.8	92.2657
16.82	98.2614
16.84	107.748
16.86	121.641
16.88	141.495
16.9	170.026
16.92	212.372
16.94	278.843
16.96	389.339
16.98	576.887
17	883.157
17.02	1329.08
17.04	1806.91
17.06	1952.83
17.08	1599.87
17.1	1105.68
17.12	720.878
17.14	472.661
17.16	323.796
17.18	235.034
17.2	179.483
17.22	142.197
17.24	115.641
17.26	95.9409
17.28	80.9049
17.3	69.1723
17.32	59.8455
17.34	52.3107
17.36	46.1367
17.38	41.0142
17.4	36.7166
17.42	33.075
17.44	29.9617
17.46	27.2785
17.48	24.9491
17.5	22.9134
17.52	21.1234
17.54	19.5408
17.56	18.1344
17.58	16.8786
17.6	15.7072
17.62	14.6944
17.64	13.779
17.66	14.5374
17.68	13.827
17.7	13.1844
17.72	12.6022
17.74	12.0741
17.76	11.5945
17.78	11.1587
17.8	10.7626
17.82	10.4028
17.84	10.076
17.86	9.77964
17.88	9.5114
17.9	9.26924
17.92	9.05143
17.94	8.85643
17.96	8.68296
17.98	8.5299
18	7.23743
18.02	7.1533
18.04	7.08603
18.06	7.03518
18.08	7.00045
18.1	7.41514
18.12	7.42428
18.14	7.44987
18.16	7.49211
18.18	7.55135
18.2	7.62806
18.22	7.72284
18.24	7.83647
18.26	7.96987
18.28	8.12415
18.3	8.30063
18.32	8.50084
18.34	8.72658
18.36	8.97992
18.38	9.2633
18.4	9.57952
18.42	9.98496
18.44	10.3786
18.46	10.8167
18.48	11.3042
18.5	11.8473
18.52	10.5691
18.54	11.2963
18.56	12.1024
18.58	12.9994
18.6	14.0017
18.62	15.1265
18.64	16.3948
18.66	17.8322
18.68	19.4704
18.7	21.3487
18.72	23.5168
18.74	26.0376
18.76	28.9921
18.78	32.4862
18.8	36.6594
18.82	41.6996
18.84	47.8632
18.86	55.5083
18.88	65.145
18.9	77.5207
18.92	93.7706
18.94	115.729
18.96	146.651
18.98	192.891
19	267.029
19.02	391.555
19.04	598.926
19.06	918.944
19.08	1324.8
19.1	1601.53
19.12	1464.4
19.14	1069.09
19.16	707.668
19.18	461.085
19.2	310.416
19.22	221.555
19.24	167.884
19.26	133.496
19.28	110.187
19.3	93.8765
19.32	82.4123
19.34	74.5848
19.36	69.7243
19.38	67.5458
19.4	68.1236
19.42	72.0106
19.44	80.6237
19.46	97.0452
19.48	127.066
19.5	179.442
19.52	263.076
19.54	374.338
19.56	461.679
19.58	438.425
19.6	329.99
19.62	223.499
19.64	150.573
19.66	104.399
19.68	77.0072
19.7	60.5104
19.72	50.0834
19.74	43.2543
19.76	38.9047
19.78	36.6818
19.8	36.8109
19.82	40.0387
19.84	47.3645
19.86	58.9088
19.88	70.2153
19.9	70.2308
19.92	57.4519
19.94	42.8186
19.96	31.8984
19.98	24.825
20	20.4406
20.02	17.6694
20.04	15.8078
20.06	14.4726
20.08	13.4691
20.1	12.6938
20.12	12.0859
20.14	11.6062
20.16	11.2283
20.18	10.9338
20.2	10.7097
20.22	10.5467
20.24	10.438
20.26	10.3789
20.28	10.3661
20.3	10.3976
20.32	10.4722
20.34	10.5897
20.36	10.7507
20.38	10.9564
20.4	11.209
20.42	11.5111
20.44	11.8666
20.46	12.2798
20.48	12.7566
20.5	13.3037
20.52	13.9295
20.54	14.644
20.56	15.4594
20.58	14.871
20.6	15.9761
20.62	17.2352
20.64	18.6799
20.66	20.3356
20.68	22.2486
20.7	24.4721
20.72	27.0742
20.74	30.1426
20.76	33.7922
20.78	38.1751
20.8	43.4968
20.82	50.039
20.84	58.196
20.86	68.5326
20.88	81.88
20.9	99.5109
20.92	123.507
20.94	157.628
20.96	209.275
20.98	292.991
21	434.121
21.02	667.65
21.04	1020.86
21.06	1446.51
21.08	1682.71
21.1	1474.37
21.12	1050.54
21.14	688.417
21.16	446.875
21.18	300.335
21.2	213.47
21.22	160.099
21.24	125.009
21.26	100.42
21.28	82.3934
21.3	68.7656
21.32	58.2214
21.34	49.9049
21.36	43.236
21.38	37.7585
21.4	33.289
21.42	29.5641
21.44	26.4284
21.46	23.7644
21.48	21.4827
21.5	19.5139
21.52	17.8036
21.54	16.3088
21.56	14.9949
21.58	13.8342
21.6	12.8038
21.62	11.8854
21.64	11.0633
21.66	10.325
21.68	9.65955
21.7	9.05812
21.72	8.51658
21.74	8.02171
21.76	7.5715
21.78	7.16141
21.8	6.78769
21.82	6.44728
21.84	6.13783
21.86	5.8577
21.88	5.6061
21.9	5.38334
21.92	5.19134
21.94	5.03488
21.96	4.92451
21.98	4.88295
22	4.95489
22.02	5.21398
22.04	5.75042
22.06	6.59829
22.08	7.47858
22.1	7.56715
22.12	6.60715
22.14	5.41605
22.16	4.48888
22.18	3.86195
22.2	3.45012
22.22	3.16889
22.24	2.96154
22.26	2.79684
22.28	2.65893
22.3	2.53949
22.32	2.4337
22.34	2.33844
22.36	2.25162
22.38	2.29392
22.4	2.22329
22.42	2.15783
22.44	2.0969
22.46	2.04001
22.48	1.98677
22.5	1.93686
22.52	1.89003
22.54	0.216197
22.56	0.218612
22.58	0.221816
22.6	0.225775
22.62	0.230471
22.64	0.235902
22.66	0.308495
22.68	0.317316
22.7	0.327025
22.72	0.337681
22.74	0.349358
22.76	0.362152
22.78	0.376184
22.8	0.391606
22.82	0.408607
22.84	0.42743
22.86	0.448386
22.88	0.471878
22.9	0.498443
22.92	0.528802
22.94	0.563956
22.96	0.605316
22.98	0.654954
23	0.716042
23.02	0.793844
23.04	0.898045
23.06	1.04781
23.08	1.27983
23.1	1.65466
23.12	2.24817
23.14	3.09706
23.16	3.99987
23.18	4.29227
23.2	3.68826
23.22	2.84341
23.24	2.20471
23.26	1.81848
23.28	1.61741
23.3	1.53145
23.32	1.51332
23.34	1.53746
23.36	1.59191
23.38	1.6716
23.4	1.7749
23.42	1.90222
23.44	2.05548
23.46	2.23807
23.48	2.45492
23.5	2.71284
23.52	3.02106
23.54	3.39206
23.56	3.84291
23.58	4.39318
23.6	5.08426
23.62	5.95997
23.64	7.09154
23.66	8.58966
23.68	10.6402
23.7	13.5891
23.72	18.1241
23.74	25.5619
23.76	38.0613
23.78	58.294
23.8	87.424
23.82	117.847
23.84	125.802
23.86	102.478
23.88	71.4308
23.9	47.8142
23.92	33.0907
23.94	24.743
23.96	20.4988
23.98	18.9396
24	19.6534
24.02	23.0977
24.04	30.3789
24.06	42.6361
24.08	58.8441
24.1	70.3342
24.12	64.8146
24.14	48.0164
24.16	32.3886
24.18	21.5991
24.2	14.9155
24.22	10.8999
24.24	8.41302
24.26	7.65676
24.28	6.51725
24.3	5.6793
24.32	5.04443
24.34	4.55337
24.36	4.16766
24.38	3.86119
24.4	3.61571
24.42	3.41817
24.44	3.25904
24.46	3.13124
24.48	3.02945
24.5	2.94962
24.52	2.88863
24.54	2.84407
24.56	2.81407
24.58	2.79718
24.6	2.79231
24.62	2.79861
24.64	2.81207
24.66	2.8392
24.68	2.87625
24.7	2.97167
24.72	3.02978
24.74	3.09802
24.76	3.17672
24.78	3.26636
24.8	3.36754
24.82	3.48107
24.84	3.6079
24.86	3.74921
24.88	3.90642
24.9	4.08125
24.92	4.27577
24.94	4.49246
24.96	4.73438
24.98	5.00523
25	5.30959
25.02	5.65318
25.04	6.04323
25.06	6.48897
25.08	7.00245
25.1	7.59962
25.12	8.30212
25.14	9.13994
25.16	10.156
25.18	11.4141
25.2	13.0157
25.22	15.1388
25.24	18.1269
25.26	22.6485
25.28	29.8706
25.3	41.3322
25.32	58.5746
25.34	79.578
25.36	92.7167
25.38	85.6002
25.4	68.1305
25.42	53.6318
25.44	45.2592
25.46	42.0561
25.48	42.6083
25.5	46.0112
25.52	52.0306
25.54	61.0519
25.56	74.1454
25.58	93.461
25.6	123.664
25.62	173.558
25.64	258.107
25.66	396.731
25.68	601.003
25.7	828.106
25.72	914.586
25.74	762.965
25.76	531.206
25.78	346.48
25.8	226.34
25.82	154.158
25.84	111.287
25.86	84.6853
25.88	67.0195
25.9	54.5864
25.92	45.4984
25.94	38.7061
25.96	33.5743
25.98	29.7048
26	26.8569
26.02	24.9184
26.04	24.2296
26.06	24.4416
26.08	26.4334
26.1	31.1343
26.12	39.502
26.14	51.0988
26.16	60.1265
26.18	56.8633
26.2	44.1455
26.22	31.7132
26.24	22.9066
26.26	17.3893
26.28	13.9449
26.3	11.7471
26.32	10.246
26.34	9.15148
26.36	8.31713
26.38	7.664
26.4	7.14525
26.42	6.73112
26.44	6.4023
26.46	6.22384
26.48	6.03632
26.5	5.91235
26.52	5.85368
26.54	5.86698
26.56	5.96557
26.58	6.17285
26.6	6.53046
26.62	7.11757
26.64	8.09375
26.66	9.76941
26.68	12.6664
26.7	17.4581
26.72	24.5337
26.74	32.3578
26.76	35.2168
26.78	29.8657
26.8	21.8499
26.82	15.4308
26.84	11.335
26.86	8.90338
26.88	7.49282
26.9	6.65585
26.92	6.14222
26.94	5.82659
26.96	5.64611
26.98	5.56697
27	5.56997
27.02	5.80341
27.04	5.94888
27.06	6.16036
27.08	6.44083
27.1	6.79676
27.12	7.23839
27.14	7.7804
27.16	8.93265
27.18	8.87527
27.2	9.91145
27.22	11.1871
27.24	12.7769
27.26	14.7884
27.28	17.3799
27.3	20.7953
27.32	25.4356
27.34	32.0313
27.36	42.0251
27.38	58.2315
27.4	85.4757
27.42	130.228
27.44	197.057
27.46	274.676
27.48	311.779
27.5	267.941
27.52	190.923
27.54	127.724
27.56	86.734
27.58	62.9887
27.6	50.4896
27.62	45.3579
27.64	46.0967
27.66	52.964
27.68	66.0373
27.7	81.3174
27.72	85.8728
27.74	73.3425
27.76	56.2881
27.78	44.0371
27.8	38.2379
27.82	38.6864
27.84	45.5618
27.86	59.2499
27.88	77.4231
27.9	88.4541
27.92	79.344
27.94	59.2881
27.96	41.7357
27.98	29.9126
28	22.7252
28.02	18.5112
28.04	16.0126
28.06	14.4901
28.08	13.5661
28.1	13.0548
28.12	12.8611
28.14	12.936
28.16	13.2589
28.18	13.8298
28.2	14.6676
28.22	15.7813
28.24	17.2972
28.26	19.2838
28.28	21.8952
28.3	25.3799
28.32	30.1742
28.34	37.108
28.36	47.7587
28.38	64.8
28.4	91.8452
28.42	131.663
28.44	179.067
28.46	208.632
28.48	201.671
28.5	187.578
28.52	198.672
28.54	249.662
28.56	344.542
28.58	459.109
28.6	505.579
28.62	425.231
28.64	298.709
28.66	196.652
28.68	129.759
28.7	89.2607
28.72	65.0144
28.74	49.8475
28.76	39.6959
28.78	32.4961
28.8	27.1829
28.82	23.1197
28.84	19.8722
28.86	17.2181
28.88	15.0569
28.9	13.2935
28.92	11.841
28.94	10.3337
28.96	9.32124
28.98	8.46001
29	7.72147
29.02	7.08395
29.04	6.53076
29.06	6.04885
29.08	5.62803
29.1	5.26033
29.12	4.93973
29.14	4.6619
29.16	4.42422
29.18	4.1593
29.2	4.0044
29.22	3.89752
29.24	3.85448
29.26	3.90955
29.28	4.73075
29.3	5.22705
29.32	6.08694
29.34	7.27457
29.36	8.14257
29.38	7.85096
29.4	6.57843
29.42	5.32135
29.44	4.43281
29.46	3.87602
29.48	3.56673
29.5	3.36495
29.52	3.23908
29.54	3.15989
29.56	3.11293
29.58	3.09084
29.6	3.08962
29.62	3.10718
29.64	3.24726
29.66	3.30364
29.68	3.37902
29.7	3.4751
29.72	3.59446
29.74	3.74073
29.76	3.91893
29.78	4.13588
29.8	4.401
29.82	4.72732
29.84	5.13331
29.86	5.64566
29.88	6.30415
29.9	7.17094
29.92	8.19716
29.94	9.89309
29.96	12.4942
29.98	16.7477
30	23.8565
30.02	35.2551
30.04	51.3724
30.06	66.8979
30.08	69.6024
30.1	56.0974
30.12	39.5343
30.14	27.2076
30.16	19.4946
30.18	15.0368
30.2	12.5309
30.22	11.1181
30.24	10.3342
30.26	9.95108
30.28	9.85575
30.3	9.99217
30.32	10.327
30.34	10.8521
30.36	11.5715
30.38	12.5021
30.4	13.6744
30.42	15.1344
30.44	16.9486
30.46	19.2112
30.48	22.0562
30.5	25.6769
30.52	30.358
30.54	36.5342
30.56	44.9093
30.58	56.7375
30.6	74.4694
30.62	102.953
30.64	150.822
30.66	230.457
30.68	353.013
30.7	507.323
30.72	609.791
30.74	554.326
30.76	403.919
30.78	268.078
30.8	176.049
30.82	120.449
30.84	88.5975
30.86	70.9255
30.88	62.0383
30.9	59.2434
30.92	59.9288
30.94	58.8473
30.96	52.7752
30.98	46.1183
31	43.1206
31.02	45.6127
31.04	55.1704
31.06	73.3343
31.08	98.687
31.1	118.243
31.12	111.13
31.14	84.0564
31.16	57.9897
31.18	39.6
31.2	28.0761
31.22	21.0804
31.24	16.7044
31.26	13.7758
31.28	11.6782
31.3	10.0995
31.32	8.87117
31.34	7.89183
31.36	7.09579
31.38	6.43832
31.4	5.88807
31.42	5.4225
31.44	5.02515
31.46	4.68379
31.48	4.38927
31.5	4.13479
31.52	3.91542
31.54	3.72783
31.56	3.50731
31.58	3.382
31.6	3.29089
31.62	3.24433
31.64	3.43255
31.66	3.56385
31.68	3.85388
31.7	4.33581
31.72	4.90051
31.74	5.10722
31.76	4.66295
31.78	3.98805
31.8	3.44575
31.82	3.09143
31.84	2.88077
31.86	2.76258
31.88	2.70109
31.9	2.67671
31.92	2.68053
31.94	2.71027
31.96	2.76393
31.98	2.84464
32	2.95682
32.02	3.10774
32.04	3.30872
32.06	3.57775
32.08	3.94515
32.1	4.46733
32.12	5.25607
32.14	6.52432
32.16	8.61953
32.18	11.9685
32.2	16.1712
32.22	21.1455
32.24	22.5598
32.26	19.0038
32.28	14.3259
32.3	10.8909
32.32	8.90605
32.34	8.00285
32.36	7.8203
32.38	8.13957
32.4	8.85729
32.42	10.0529
32.44	11.8307
32.46	14.4684
32.48	18.5445
32.5	25.212
32.52	36.4931
32.54	55.1913
32.56	83.5529
32.58	117.723
32.6	137.084
32.62	120.767
32.64	86.8646
32.66	57.8222
32.68	38.4996
32.7	26.8719
32.72	20.1033
32.74	16.089
32.76	13.6095
32.78	12.0495
32.8	11.1095
32.82	10.641
32.84	10.5742
32.86	10.8922
32.88	11.6242
32.9	12.8524
32.92	14.7383
32.94	17.589
32.96	22.0201
32.98	29.2709
33	41.6008
33.02	62.3648
33.04	94.8843
33.06	137.577
33.08	169.845
33.1	159.733
33.12	118.76
33.14	79.3113
33.16	51.9003
33.18	35.0009
33.2	24.9903
33.22	18.9375
33.24	15.0482
33.26	12.388
33.28	10.4912
33.3	9.11472
33.32	8.12409
33.34	7.44584
33.36	7.11355
33.38	6.93481
33.4	6.84518
33.42	6.63786
33.44	6.36127
33.46	6.21753
33.48	6.29517
33.5	6.62434
33.52	7.25032
33.54	8.27934
33.56	9.94729
33.58	12.742
33.6	17.548
33.62	25.6518
33.64	38.2506
33.66	54.3451
33.68	65.5088
33.7	60.2316
33.72	44.4724
33.74	29.9567
33.76	20.0272
33.78	13.9616
33.8	10.4088
33.82	8.31481
33.84	7.05048
33.86	6.26384
33.88	5.67419
33.9	5.07154
33.92	4.49849
33.94	4.04861
33.96	3.72823
33.98	3.51108
34	3.37084
34.02	3.28865
34.04	3.25317
34.06	3.12744
34.08	3.17448
34.1	3.25948
34.12	3.38424
34.14	3.55248
34.16	3.77002
34.18	4.04532
34.2	4.39022
34.22	4.82113
34.24	5.36093
34.26	6.04186
34.28	6.91016
34.3	8.03367
34.32	9.51555
34.34	11.5223
34.36	14.3489
34.38	18.5702
34.4	25.3243
34.42	36.8178
34.44	55.6719
34.46	84.7922
34.48	121.878
34.5	147.622
34.52	135.808
34.54	100.201
34.56	67.2296
34.58	44.9576
34.6	31.5739
34.62	24.0086
34.64	19.8866
34.66	17.8567
34.68	17.3738
34.7	18.4836
34.72	21.7952
34.74	28.5117
34.76	40.1664
34.78	57.3053
34.8	74.8956
34.82	78.2973
34.84	63.1333
34.86	43.916
34.88	29.3231
34.9	19.9657
34.92	14.3327
34.94	10.9332
34.96	8.8447
34.98	7.37161
35	6.31084
35.02	5.51887
35.04	4.91333
35.06	4.44252
35.08	4.07205
35.1	3.77832
35.12	3.54469
35.14	3.35924
35.16	3.15523
35.18	3.04411
35.2	2.96138
35.22	2.90358
35.24	2.86824
35.26	2.85363
35.28	2.85866
35.3	2.88278
35.32	3.04163
35.34	3.10674
35.36	3.19305
35.38	3.30119
35.4	3.4331
35.42	3.59138
35.44	3.77938
35.46	4.00143
35.48	4.26303
35.5	4.57123
35.52	4.93507
35.54	5.36628
35.56	5.88021
35.58	6.49718
35.6	7.24456
35.62	8.1598
35.64	9.29521
35.66	10.7256
35.68	12.5612
35.7	14.9722
35.72	18.2421
35.74	22.8942
35.76	29.9563
35.78	41.3663
35.8	60.2492
35.82	90.3927
35.84	133.59
35.86	177.617
35.88	190.321
35.9	165.082
35.92	137.665
35.94	129.495
35.96	140.475
35.98	152.214
36	137.905
36.02	103.346
36.04	71.2692
36.06	48.9463
36.08	34.9754
36.1	26.5135
36.12	21.2828
36.14	17.8891
36.16	15.5979
36.18	14.0406
36.2	13.0273
36.22	12.4607
36.24	12.3042
36.26	12.5751
36.28	13.3615
36.3	14.8065
36.32	17.5169
36.34	22.3147
36.36	30.6279
36.38	44.1056
36.4	63.0058
36.42	80.8904
36.44	82.211
36.46	65.6037
36.48	46.6294
36.5	32.9156
36.52	24.6295
36.54	20.2315
36.56	18.3461
36.58	18.1248
36.6	19.0477
36.62	20.6278
36.64	23.0118
36.66	27.5968
36.68	36.4139
36.7	51.885
36.72	75.88
36.74	105.123
36.76	121.664
36.78	107.533
36.8	78.2421
36.82	53.1514
36.84	36.4684
36.86	26.4507
36.88	20.6528
36.9	17.2588
36.92	15.2167
36.94	13.9956
36.96	13.338
36.98	13.1157
37	13.2678
37.02	13.7762
37.04	14.9214
37.06	16.2346
37.08	18.0655
37.1	20.5648
37.12	23.971
37.14	28.6731
37.16	35.3567
37.18	45.348
37.2	61.2956
37.22	88.0753
37.24	133.09
37.26	204.111
37.28	299.27
37.3	377.825
37.32	364.808
37.34	275.178
37.36	183.942
37.38	119.532
37.4	79.5259
37.42	55.7856
37.44	41.451
37.46	32.1309
37.48	25.8123
37.5	21.2429
37.52	17.8226
37.54	15.3552
37.56	13.3061
37.58	11.677
37.6	10.3636
37.62	9.29224
37.64	8.4096
37.66	7.67651
37.68	7.06367
37.7	6.54892
37.72	6.11524
37.74	5.76286
37.76	5.45512
37.78	5.197
37.8	4.98219
37.82	4.80574
37.84	4.66384
37.86	4.55357
37.88	4.48889
37.9	4.43668
37.92	4.33856
37.94	4.34267
37.96	4.37421
37.98	4.43419
38	4.52433
38.02	4.64712
38.04	4.80594
38.06	5.00532
38.08	5.24864
38.1	5.54866
38.12	5.91278
38.14	6.35401
38.16	6.88954
38.18	7.5422
38.2	8.34284
38.22	9.22088
38.24	10.4642
38.26	12.0824
38.28	14.152
38.3	16.8327
38.32	20.4611
38.34	25.5743
38.36	33.219
38.38	45.4696
38.4	66.0411
38.42	100.314
38.44	153.277
38.46	220.709
38.48	267.363
38.5	245.479
38.52	180.001
38.54	119.785
38.56	78.6512
38.58	53.5442
38.6	38.8002
38.62	29.9843
38.64	24.495
38.66	20.9203
38.68	18.6927
38.7	17.567
38.72	17.4528
38.74	18.1731
38.76	18.9618
38.78	18.3006
38.8	17.3314
38.82	16.8858
38.84	17.4765
38.86	19.3085
38.88	22.765
38.9	28.7767
38.92	39.2254
38.94	57.1253
38.96	85.8866
38.98	125.683
39	161.941
39.02	162.121
39.04	126.115
39.06	86.5235
39.08	58.1437
39.1	41.0164
39.12	31.9993
39.14	28.3009
39.16	27.7719
39.18	27.6181
39.2	24.9574
39.22	20.905
39.24	18.0211
39.26	17.2441
39.28	18.6292
39.3	21.4301
39.32	22.9538
39.34	20.4723
39.36	15.9655
39.38	12.1312
39.4	9.56946
39.42	8.03442
39.44	7.1819
39.46	6.76089
39.48	6.66673
39.5	6.84538
39.52	7.21298
39.54	7.87694
39.56	8.95123
39.58	10.6722
39.6	13.5099
39.62	18.3037
39.64	26.2939
39.66	38.7011
39.68	54.7476
39.7	67.8249
39.72	70.3536
39.74	62.0979
39.76	46.8105
39.78	32.2325
39.8	21.9925
39.82	15.6324
39.84	11.851
39.86	9.59922
39.88	8.40432
39.9	7.59004
39.92	7.16702
39.94	7.07822
39.96	7.08537
39.98	7.80326
40	9.67095
40.02	12.3175
40.04	16.9642
40.06	24.4737
40.08	34.7636
40.1	43.6977
40.12	42.9083
40.14	33.2248
40.16	23.017
40.18	15.7145
40.2	11.1656
40.22	8.47924
40.24	6.87924
40.26	5.89327
40.28	5.26401
40.3	4.877
40.32	4.6937
40.34	4.7244
40.36	5.00856
40.38	5.56635
40.4	6.23692
40.42	6.46229
40.44	5.93209
40.46	5.17814
40.48	4.61146
40.5	4.13204
40.52	3.99323
40.54	3.97773
40.56	4.04485
40.58	4.17389
40.6	4.35743
40.62	4.59573
40.64	4.89415
40.66	5.2498
40.68	5.70393
40.7	6.26589
40.72	6.96873
40.74	7.86209
40.76	9.02399
40.78	10.5715
40.8	12.7822
40.82	16.1107
40.84	21.4092
40.86	30.0101
40.88	43.442
40.9	61.7639
40.92	80.0547
40.94	90.2196
40.96	85.5094
40.98	67.5052
41	48.7709
41.02	35.6005
41.04	27.8023
41.06	23.8138
41.08	22.0852
41.1	21.8495
41.12	22.7223
41.14	24.6214
41.16	27.9325
41.18	32.5707
41.2	39.6041
41.22	50.8021
41.24	69.0295
41.26	98.1745
41.28	141.072
41.3	191.485
41.32	221.176
41.34	211.492
41.36	195.303
41.38	206.151
41.4	257.827
41.42	350.478
41.44	449.012
41.46	462.749
41.48	368.433
41.5	253.072
41.52	166.325
41.54	110.908
41.56	77.6005
41.58	57.5024
41.6	44.6671
41.62	35.9411
41.64	29.6515
41.66	24.946
41.68	21.3328
41.7	18.5018
41.72	16.2466
41.74	14.4247
41.76	12.9354
41.78	11.7062
41.8	10.7396
41.82	9.88494
41.84	9.16666
41.86	9.00613
41.88	8.5059
41.9	8.09052
41.92	7.74615
41.94	7.46435
41.96	7.23864
41.98	7.06411
42	6.93722
42.02	6.85562
42.04	6.81806
42.06	6.82432
42.08	6.87527
42.1	6.97292
42.12	7.12056
42.14	7.32301
42.16	7.58695
42.18	7.92144
42.2	8.33864
42.22	8.85494
42.24	9.49258
42.26	10.2823
42.28	11.2678
42.3	12.5128
42.32	14.1131
42.34	16.2174
42.36	19.0679
42.38	23.0467
42.4	28.9103
42.42	37.8343
42.44	51.6697
42.46	72.1594
42.48	97.0085
42.5	114.16
42.52	114.729
42.54	114.184
42.56	130.262
42.58	171.538
42.6	237.939
42.62	302.365
42.64	304.271
42.66	238.207
42.68	163.446
42.7	108.73
42.72	74.3442
42.74	54.0319
42.76	42.1003
42.78	34.7388
42.8	30.4115
42.82	28.1899
42.84	27.9776
42.86	30.0619
42.88	34.7188
42.9	41.0054
42.92	44.4344
42.94	40.4179
42.96	33.4651
[truncated: 352 more rows]
