# Supplementary material for: Sorting polymerization in a bichannel metal-organic framework
Source: Nat Commun. 2025 Aug 5;16:6984. doi: 10.1038/s41467-025-62322-8 (PMC12325995; doi:10.1038/s41467-025-62322-8)
Supplement: Supplementary file 3 — Source data [file 41467_2025_62322_MOESM3_ESM.zip › SOURCE_DATA/SF7/1-PS TGA vs temp..csv]

X	Y
15.416	0
15.41	0
15.406	0
15.403	-0.00471841704718417
15.4	-0.00471841704718417
15.397	-0.00471841704718417
15.393	-0.00471841704718417
15.39	0.00471841704718417
15.389	0.00471841704718417
15.392	0.00471841704718417
15.395	0
15.392	-0.00471841704718417
15.387	0
15.383	0.00471841704718417
15.381	0.00958904109589041
15.379	0.00958904109589041
15.376	0.00958904109589041
15.373	0.00471841704718417
15.37	0.00471841704718417
15.365	-0.00471841704718417
15.362	-0.00958904109589041
15.362	-0.00958904109589041
15.362	-0.00958904109589041
15.362	-0.0143074581430746
15.356	-0.00958904109589041
15.354	-0.0143074581430746
15.351	-0.0190258751902588
15.352	-0.0286149162861492
15.35	-0.0286149162861492
15.347	-0.0237442922374429
15.344	-0.0237442922374429
15.343	-0.0237442922374429
15.344	-0.0143074581430746
15.344	-0.0190258751902588
15.346	-0.0190258751902588
15.344	-0.0190258751902588
15.346	-0.0190258751902588
15.346	-0.0143074581430746
15.346	-0.0143074581430746
15.346	-0.00958904109589041
15.351	-0.00958904109589041
15.362	-0.00958904109589041
15.371	-0.00958904109589041
15.379	-0.00471841704718417
15.387	-0.00471841704718417
15.406	-0.00958904109589041
15.434	-0.0237442922374429
15.467	-0.0286149162861492
15.504	-0.0286149162861492
15.539	-0.0237442922374429
15.583	-0.0190258751902588
15.635	-0.0190258751902588
15.7	-0.0333333333333333
15.77	-0.0380517503805175
15.853	-0.0427701674277017
15.942	-0.0333333333333333
16.041	-0.0380517503805175
16.148001	-0.0427701674277017
16.266001	-0.0570776255707763
16.399	-0.0666666666666667
16.538	-0.0713850837138508
16.684999	-0.076103500761035
16.844	-0.0855403348554033
17.011	-0.0998477929984779
17.190001	-0.114155251141553
17.378	-0.118873668188737
17.573	-0.133181126331811
17.771999	-0.147488584474886
17.983	-0.15220700152207
18.212	-0.166514459665145
18.451	-0.175951293759513
18.688999	-0.194977168949772
18.927999	-0.209284627092846
19.167999	-0.218873668188737
19.419001	-0.233028919330289
19.669001	-0.252054794520548
19.917999	-0.266362252663623
20.167	-0.280669710806697
20.423	-0.285388127853881
20.677	-0.30441400304414
20.934999	-0.318721461187215
21.193001	-0.337747336377473
21.451	-0.352054794520548
21.709999	-0.371080669710807
21.966	-0.39482496194825
22.216	-0.413850837138508
22.466999	-0.432876712328767
22.711	-0.44703196347032
22.955	-0.475646879756469
23.198999	-0.494672754946728
23.444	-0.513698630136986
23.679001	-0.537442922374429
23.909	-0.561339421613394
24.139999	-0.585083713850837
24.368999	-0.599391171993912
24.598	-0.613546423135464
24.819	-0.623135464231355
25.039	-0.637442922374429
25.252001	-0.651598173515982
25.468	-0.665905631659056
25.681	-0.694368340943683
25.893	-0.722983257229832
26.105	-0.76103500761035
26.315001	-0.789497716894977
26.518	-0.818112633181126
26.721001	-0.837138508371385
26.921	-0.856164383561644
27.124001	-0.875190258751902
27.322001	-0.898934550989345
27.518999	-0.917960426179604
27.712999	-0.936986301369863
27.906	-0.951293759512938
28.101999	-0.970319634703196
28.296	-0.984627092846271
28.493999	-1.00837138508371
28.687	-1.03211567732116
28.882	-1.06544901065449
29.076	-1.09406392694064
29.271	-1.11293759512938
29.466	-1.13211567732116
29.659	-1.15098934550989
29.857	-1.17016742770167
30.054001	-1.18919330289193
30.256001	-1.20821917808219
30.455	-1.22709284627093
30.65	-1.24611872146119
30.846001	-1.26529680365297
31.042999	-1.2937595129376
31.243999	-1.31278538812785
31.443001	-1.341400304414
31.642	-1.36042617960426
31.841	-1.379299847793
32.040001	-1.40319634703196
32.242001	-1.42694063926941
32.446999	-1.45068493150685
32.653999	-1.46971080669711
32.858002	-1.48401826484018
33.057999	-1.50304414003044
33.255001	-1.5220700152207
33.455002	-1.55068493150685
33.660999	-1.57442922374429
33.865002	-1.59817351598174
34.064999	-1.62678843226788
34.264999	-1.65525114155251
34.469002	-1.67427701674277
34.676998	-1.69330289193303
34.881001	-1.71704718417047
35.082001	-1.74566210045662
35.284	-1.76940639269406
35.487999	-1.79315068493151
35.691002	-1.80745814307458
35.895	-1.82648401826484
36.094002	-1.85022831050228
36.293999	-1.88356164383562
36.492001	-1.91217656012177
36.693001	-1.93592085235921
36.890999	-1.95494672754947
37.091	-1.97869101978691
37.290001	-2.00243531202435
37.492001	-2.02146118721461
37.691002	-2.03576864535769
37.889999	-2.05007610350076
38.085999	-2.06910197869102
38.283001	-2.08812785388128
38.480999	-2.11187214611872
38.68	-2.13089802130898
38.875999	-2.15464231354642
39.069	-2.17853881278539
39.262001	-2.20228310502283
39.457001	-2.22130898021309
39.652	-2.24033485540335
39.847	-2.26879756468798
40.039001	-2.29254185692542
40.229	-2.31643835616438
40.418999	-2.34018264840183
40.611	-2.37351598173516
40.805	-2.40669710806697
40.997002	-2.43531202435312
41.189999	-2.45905631659056
41.380001	-2.47808219178082
41.568001	-2.50669710806697
41.757999	-2.53044140030441
41.950001	-2.55418569254186
42.147999	-2.5779299847793
42.34	-2.59710806697108
42.526001	-2.62085235920852
42.712002	-2.64931506849315
42.898998	-2.67305936073059
43.085999	-2.69695585996956
43.271999	-2.72541856925419
43.459999	-2.75875190258752
43.648998	-2.78736681887367
43.835999	-2.8062404870624
44.025002	-2.83013698630137
44.212002	-2.84916286149163
44.397999	-2.87762557077626
44.582001	-2.90152207001522
44.763	-2.92526636225266
44.949001	-2.95372907153729
45.133999	-2.98234398782344
45.318001	-3.01567732115677
45.500999	-3.04885844748858
45.683998	-3.07275494672755
45.868	-3.09649923896499
46.050999	-3.12024353120244
46.236	-3.15357686453577
46.419998	-3.1820395738204
46.598999	-3.20593607305936
46.778	-3.2296803652968
46.957001	-3.25814307458143
47.138	-3.28188736681887
47.316002	-3.30578386605784
47.493999	-3.3248097412481
47.673	-3.35327245053272
47.855999	-3.38660578386606
48.035999	-3.41993911719939
48.216999	-3.44840182648402
48.394001	-3.47229832572298
48.570999	-3.49604261796043
48.745998	-3.51506849315069
48.924	-3.54353120243531
49.098999	-3.56742770167428
49.271999	-3.60060882800609
49.446999	-3.63394216133942
49.623001	-3.66240487062405
49.799999	-3.6910197869102
49.973	-3.71004566210046
50.148998	-3.7337899543379
50.325001	-3.75768645357687
50.501999	-3.78614916286149
50.674999	-3.82420091324201
50.846001	-3.85753424657534
51.019001	-3.88599695585997
51.189999	-3.90989345509893
51.363998	-3.93363774733638
51.536999	-3.95738203957382
51.708	-3.98584474885845
51.880001	-4.00502283105023
52.046001	-4.02404870624049
52.220001	-4.04779299847793
52.390999	-4.07625570776256
52.563999	-4.10487062404871
52.731998	-4.13333333333333
52.896	-4.16666666666667
53.063	-4.19041095890411
53.228001	-4.21415525114155
53.395	-4.23805175038052
53.562	-4.26179604261796
53.728001	-4.29512937595129
53.893002	-4.31415525114155
54.060001	-4.337899543379
54.226002	-4.36636225266362
54.388	-4.39025875190259
54.551998	-4.41872146118722
54.716999	-4.44733637747336
54.883999	-4.47579908675799
55.047001	-4.50441400304414
55.212002	-4.52815829528158
55.376999	-4.55677321156773
55.540001	-4.58051750380517
55.702999	-4.61385083713851
55.865002	-4.63759512937595
56.028999	-4.66605783866058
56.192001	-4.69467275494673
56.355	-4.71369863013699
56.516998	-4.73744292237443
56.675999	-4.76118721461187
56.835999	-4.78980213089802
56.997002	-4.81354642313546
57.157001	-4.84216133942161
57.32	-4.86590563165906
57.480999	-4.89436834094368
57.641998	-4.91826484018265
57.800999	-4.93713850837139
57.959	-4.95631659056317
58.118999	-4.98006088280061
58.279999	-4.99908675799087
58.438999	-5.02283105022831
58.597	-5.04657534246575
58.755001	-5.0703196347032
58.916	-5.09421613394216
59.078999	-5.10852359208524
59.242001	-5.12739726027397
59.401001	-5.15601217656012
59.558998	-5.18934550989345
59.716	-5.21780821917808
59.873001	-5.24155251141553
60.028999	-5.2558599695586
60.183998	-5.27488584474886
60.337002	-5.29391171993912
60.492001	-5.31293759512938
60.651001	-5.34627092846271
60.813999	-5.37473363774734
60.976002	-5.40334855403349
61.139	-5.42237442922374
61.297001	-5.441400304414
61.459	-5.46514459665145
61.616001	-5.49375951293759
61.775002	-5.51750380517504
61.932999	-5.54124809741248
62.089001	-5.56027397260274
62.244999	-5.579299847793
62.400002	-5.60791476407915
62.556999	-5.63637747336377
62.716	-5.66499238964992
62.872002	-5.69817351598173
63.035	-5.73150684931507
63.193001	-5.76955859969559
63.351002	-5.79817351598173
63.506001	-5.82663622526636
63.659	-5.85525114155251
63.814999	-5.88858447488585
63.974998	-5.91232876712329
64.138	-5.94566210045662
64.294998	-5.97884322678843
64.449997	-6.01689497716895
64.603996	-6.0455098934551
64.762001	-6.06453576864536
64.922997	-6.0882800608828
65.083	-6.11689497716895
65.237	-6.15494672754947
65.390999	-6.19299847792998
65.546997	-6.2261796042618
65.707001	-6.25951293759513
65.863998	-6.29756468797565
66.023003	-6.33089802130898
66.18	-6.3689497716895
66.337997	-6.40213089802131
66.492996	-6.44018264840183
66.650002	-6.47351598173516
66.809998	-6.51643835616438
66.966003	-6.5544901065449
67.123001	-6.58767123287671
67.277	-6.62572298325723
67.431999	-6.66849315068493
67.587997	-6.72085235920852
67.746002	-6.76849315068493
67.908997	-6.80654490106545
68.067001	-6.83972602739726
68.223999	-6.87305936073059
68.378998	-6.91111111111111
68.535004	-6.95403348554033
68.693001	-7.00152207001522
68.852997	-7.04901065449011
69.013	-7.09665144596651
69.171997	-7.1441400304414
69.331001	-7.19178082191781
69.488998	-7.23926940639269
69.648003	-7.28219178082192
69.805	-7.3296803652968
69.958	-7.37245053272451
70.109001	-7.41537290715373
70.264999	-7.45342465753425
70.420998	-7.50091324200913
70.578003	-7.54368340943683
70.737999	-7.59132420091324
70.899002	-7.63881278538813
71.061996	-7.68645357686454
71.223999	-7.74353120243531
71.385002	-7.79117199391172
71.541	-7.8386605783866
71.692001	-7.88143074581431
71.847	-7.92907153729072
72.003998	-7.98614916286149
72.165001	-8.03850837138508
72.322998	-8.09071537290715
72.480003	-8.14307458143075
72.641998	-8.19071537290715
72.803001	-8.23348554033486
72.961998	-8.28097412480974
73.120003	-8.32861491628615
73.278999	-8.38082191780822
73.444	-8.43318112633181
73.608002	-8.49025875190259
73.771004	-8.53789954337899
73.93	-8.58538812785388
74.088997	-8.63302891933029
74.246002	-8.68051750380518
74.405998	-8.73759512937595
74.566002	-8.78995433789954
74.732002	-8.84703196347032
74.893997	-8.89939117199391
75.056999	-8.95159817351598
75.216003	-8.99923896499239
75.378998	-9.04672754946727
75.542	-9.09436834094368
75.708	-9.15144596651446
75.874001	-9.20380517503805
76.042	-9.26088280060883
76.206001	-9.3130898021309
76.367996	-9.36544901065449
76.526001	-9.40837138508371
76.684998	-9.45114155251142
76.847	-9.50350076103501
77.011002	-9.55098934550989
77.176003	-9.59375951293759
77.342003	-9.63181126331811
77.508003	-9.67458143074581
77.671997	-9.72694063926941
77.837997	-9.77458143074581
78	-9.82678843226788
78.161003	-9.87914764079148
78.323997	-9.92678843226788
78.489998	-9.97427701674277
78.657997	-10.0123287671233
78.823997	-10.0552511415525
78.990997	-10.1027397260274
79.158997	-10.1455098934551
79.322998	-10.1882800608828
79.486	-10.231202435312
79.646004	-10.2786910197869
79.809998	-10.3216133942161
79.972	-10.3595129375951
80.139	-10.4024353120244
80.303001	-10.4404870624049
80.469002	-10.4879756468798
80.633003	-10.5260273972603
80.797997	-10.5593607305936
80.966003	-10.5879756468798
81.137001	-10.6164383561644
81.306999	-10.6497716894977
81.473999	-10.6782343987823
81.639	-10.7115677321157
81.805	-10.7400304414003
81.973	-10.7686453576865
82.140999	-10.7923896499239
82.305	-10.8161339421613
82.473999	-10.8400304414003
82.640999	-10.8637747336377
82.806999	-10.8971080669711
82.972	-10.9255707762557
83.137001	-10.9494672754947
83.302002	-10.9732115677321
83.469002	-10.9873668188737
83.633003	-11.0063926940639
83.801003	-11.0302891933029
83.970001	-11.0540334855403
84.139999	-11.0730593607306
84.310997	-11.0873668188737
84.481003	-11.1063926940639
84.648003	-11.120700152207
84.818001	-11.1397260273973
84.985001	-11.1538812785388
85.154999	-11.1729071537291
85.321999	-11.196803652968
85.488998	-11.2158295281583
85.657997	-11.2205479452055
85.829002	-11.2252663622527
85.996002	-11.2395738203957
86.161003	-11.2633181126332
86.324997	-11.2823439878234
86.488998	-11.3013698630137
86.654999	-11.3109589041096
86.817001	-11.3298325722983
86.978996	-11.3441400304414
87.143997	-11.3584474885845
87.310997	-11.3680365296804
87.480003	-11.3821917808219
87.648003	-11.396499238965
87.814003	-11.4155251141553
87.977997	-11.4298325722983
88.140999	-11.4488584474886
88.308998	-11.4535768645358
88.474998	-11.4631659056317
88.639999	-11.4678843226788
88.806	-11.4773211567732
88.972	-11.4869101978691
89.138	-11.5010654490107
89.305	-11.5106544901065
89.472	-11.5200913242009
89.637001	-11.5296803652968
89.802002	-11.5392694063927
89.964996	-11.5487062404871
90.125	-11.5677321156773
90.289001	-11.5820395738204
90.454002	-11.5961948249619
90.620003	-11.6152207001522
90.783997	-11.6295281582953
90.945	-11.6438356164384
91.109001	-11.6534246575342
91.273003	-11.6675799086758
91.436996	-11.6771689497717
91.603996	-11.6818873668189
91.772003	-11.6913242009132
91.938004	-11.7009132420091
92.098	-11.7103500761035
92.258003	-11.7246575342466
92.417	-11.7389649923897
92.579002	-11.7579908675799
92.747002	-11.7674277016743
92.914001	-11.7770167427702
93.086998	-11.7864535768645
93.251999	-11.8056316590563
93.418999	-11.8246575342466
93.582001	-11.8436834094368
93.748001	-11.8625570776256
93.917	-11.8768645357686
94.083	-11.8911719939117
94.248001	-11.910197869102
94.410004	-11.9197869101979
94.570999	-11.9339421613394
94.737	-11.9482496194825
94.900002	-11.9672754946728
95.069	-11.9910197869102
95.234001	-12.0149162861492
95.400002	-12.0290715372907
95.564003	-12.0433789954338
95.725998	-12.0576864535769
95.889999	-12.0719939117199
96.056999	-12.0861491628615
96.222	-12.1004566210046
96.389999	-12.1147640791476
96.557999	-12.1337899543379
96.727997	-12.1479452054795
96.893997	-12.1671232876712
97.060997	-12.1812785388128
97.227997	-12.200304414003
97.389	-12.2193302891933
97.552002	-12.2430745814307
97.713997	-12.2622526636225
97.880997	-12.28599695586
98.044998	-12.3001522070015
98.207001	-12.3191780821918
98.369003	-12.3334855403349
98.533997	-12.3477929984779
98.699997	-12.3668188736682
98.862999	-12.3952815829528
99.027	-12.4191780821918
99.189003	-12.438203957382
99.353996	-12.4476407914764
99.521004	-12.4572298325723
99.689003	-12.4762557077626
99.852997	-12.5
100.016991	-12.5190258751903
100.179001	-12.5380517503805
100.346001	-12.5523592085236
100.512001	-12.561796042618
100.681	-12.5713850837138
100.847	-12.5855403348554
101.011002	-12.5998477929985
101.176003	-12.6094368340944
101.342003	-12.6237442922374
101.507004	-12.6426179604262
101.674004	-12.6616438356164
101.841003	-12.6806697108067
102.00399	-12.6855403348554
102.168991	-12.6949771689498
102.334991	-12.6998477929985
102.501991	-12.71400304414
102.67099	-12.7283105022831
102.838982	-12.7426179604262
103.007004	-12.7520547945205
103.176003	-12.7616438356164
103.343002	-12.7663622526636
103.507004	-12.7759512937595
103.672981	-12.7853881278539
103.838982	-12.7901065449011
104.00499	-12.799695585997
104.171982	-12.8044140030441
104.338982	-12.8091324200913
104.505981	-12.81400304414
104.67099	-12.8187214611872
104.83699	-12.8234398782344
105.00399	-12.8281582952816
105.17099	-12.8281582952816
105.339981	-12.8281582952816
105.50499	-12.8328767123288
105.669991	-12.8377473363775
105.830002	-12.8471841704718
105.98999	-12.851902587519
106.155991	-12.8567732115677
106.32299	-12.8567732115677
106.492981	-12.8567732115677
106.65799	-12.8614916286149
106.82	-12.8662100456621
106.984001	-12.8710806697108
107.147003	-12.8805175038052
107.310982	-12.8852359208524
107.47699	-12.8901065449011
107.640991	-12.8948249619482
107.80899	-12.9042617960426
107.97599	-12.9138508371385
108.140991	-12.9138508371385
108.305	-12.9138508371385
108.467003	-12.9089802130898
108.62999	-12.9042617960426
108.796982	-12.9089802130898
108.964981	-12.9089802130898
109.130981	-12.9089802130898
109.299004	-12.9138508371385
109.460991	-12.9138508371385
109.625	-12.9185692541857
109.787003	-12.9280060882801
109.952003	-12.9328767123288
110.11599	-12.9328767123288
110.283981	-12.9328767123288
110.44799	-12.9328767123288
110.612991	-12.9423135464231
110.775002	-12.9470319634703
110.939003	-12.951902587519
111.103981	-12.951902587519
111.269981	-12.9566210045662
111.431992	-12.9613394216134
111.594002	-12.9662100456621
111.758003	-12.9662100456621
111.924004	-12.9709284627093
112.085991	-12.9756468797565
112.248001	-12.9803652968037
112.412003	-12.9852359208524
112.580002	-12.9946727549467
112.746002	-12.9993911719939
112.912003	-12.9993911719939
113.07399	-13.0041095890411
113.23999	-13.0089802130898
113.403	-13.013698630137
113.564003	-13.013698630137
113.727982	-13.0089802130898
113.89399	-13.013698630137
114.065002	-13.0184170471842
114.230003	-13.0231354642314
114.396004	-13.0327245053272
114.556992	-13.0374429223744
114.719002	-13.0374429223744
114.884003	-13.0423135464231
115.050003	-13.0374429223744
115.217003	-13.0327245053272
115.380981	-13.0327245053272
115.544991	-13.0327245053272
115.708	-13.0374429223744
115.873001	-13.0374429223744
116.041	-13.0423135464231
116.208	-13.0423135464231
116.373001	-13.0517503805175
116.538002	-13.0613394216134
116.704002	-13.0707762557078
116.870003	-13.0754946727549
117.035004	-13.0803652968037
117.199982	-13.0850837138508
117.36599	-13.089802130898
117.530991	-13.0945205479452
117.691002	-13.1041095890411
117.852982	-13.1088280060883
118.01799	-13.1135464231355
118.181992	-13.1182648401826
118.348	-13.1182648401826
118.511002	-13.1182648401826
118.68	-13.1182648401826
118.845001	-13.1182648401826
119.008003	-13.1135464231355
119.171982	-13.1135464231355
119.338982	-13.1135464231355
119.50399	-13.1135464231355
119.668991	-13.1231354642314
119.834	-13.1325722983257
120.000992	-13.1374429223744
120.167	-13.1374429223744
120.331001	-13.1374429223744
120.496002	-13.1374429223744
120.663002	-13.1421613394216
120.829002	-13.151598173516
120.994003	-13.151598173516
121.153992	-13.151598173516
121.317001	-13.1564687975647
121.482002	-13.1659056316591
121.650002	-13.1706240487062
121.816002	-13.1706240487062
121.980003	-13.1659056316591
122.141991	-13.1659056316591
122.305	-13.1753424657534
122.468002	-13.1802130898021
122.62999	-13.1849315068493
122.791	-13.1802130898021
122.950981	-13.1753424657534
123.11599	-13.1753424657534
123.278992	-13.1849315068493
123.443001	-13.1943683409437
123.605003	-13.2039573820396
123.76899	-13.2086757990868
123.931	-13.2086757990868
124.094002	-13.2086757990868
124.261002	-13.2135464231355
124.426003	-13.2182648401826
124.594002	-13.2229832572298
124.75399	-13.2325722983257
124.917	-13.2325722983257
125.081001	-13.2372907153729
125.249001	-13.2420091324201
125.413002	-13.2467275494673
125.575981	-13.2467275494673
125.737	-13.2420091324201
125.903	-13.2420091324201
126.068001	-13.2372907153729
126.234001	-13.2372907153729
126.398003	-13.2372907153729
126.563004	-13.2372907153729
126.728981	-13.2372907153729
126.89399	-13.2372907153729
127.056992	-13.2420091324201
127.221001	-13.2467275494673
127.386002	-13.251598173516
127.553001	-13.2563165905632
127.714981	-13.2657534246575
127.87899	-13.2704718417047
128.041	-13.2753424657534
128.207993	-13.2753424657534
128.376984	-13.2800608828006
128.542984	-13.2800608828006
128.705994	-13.2847792998478
128.867996	-13.289497716895
129.028	-13.2990867579909
129.190994	-13.2990867579909
129.354004	-13.2990867579909
129.516006	-13.2990867579909
129.681	-13.3086757990868
129.845001	-13.3181126331811
130.009003	-13.3228310502283
130.175003	-13.3228310502283
130.341003	-13.3133942161339
130.505005	-13.3038051750381
130.667984	-13.3038051750381
130.835007	-13.3086757990868
131.001007	-13.3181126331811
131.167984	-13.3228310502283
131.335007	-13.327701674277
131.5	-13.327701674277
131.664993	-13.327701674277
131.828995	-13.327701674277
131.990997	-13.3324200913242
132.153	-13.3371385083714
132.315994	-13.3371385083714
132.477005	-13.3371385083714
132.641006	-13.3324200913242
132.804993	-13.3324200913242
132.972	-13.3324200913242
133.138	-13.3418569254186
133.304993	-13.3465753424658
133.470001	-13.3561643835616
133.632996	-13.3608828006088
133.796997	-13.3608828006088
133.964005	-13.365601217656
134.130005	-13.3704718417047
134.296997	-13.3751902587519
134.464005	-13.3799086757991
134.630997	-13.3846270928463
134.798996	-13.3942161339422
134.957993	-13.3989345509893
135.121002	-13.4038051750381
135.283005	-13.4085235920852
135.451996	-13.4085235920852
135.619995	-13.4132420091324
135.789993	-13.4132420091324
135.955994	-13.4132420091324
136.119995	-13.4179604261796
136.283997	-13.4179604261796
136.447006	-13.4179604261796
136.610001	-13.4179604261796
136.770996	-13.4275494672755
136.934998	-13.4369863013699
137.100983	-13.4465753424658
137.268997	-13.4465753424658
137.436005	-13.441704718417
137.598007	-13.4369863013699
137.757996	-13.4369863013699
137.921997	-13.441704718417
138.087997	-13.441704718417
138.257004	-13.4322678843227
138.421997	-13.4322678843227
138.585007	-13.4322678843227
138.748993	-13.441704718417
138.912994	-13.4512937595129
139.076996	-13.4607305936073
139.240997	-13.465601217656
139.406982	-13.4703196347032
139.570984	-13.4703196347032
139.737	-13.4799086757991
139.899994	-13.4799086757991
140.065002	-13.4846270928463
140.231003	-13.4799086757991
140.395004	-13.4750380517504
140.559006	-13.4703196347032
140.725006	-13.4750380517504
140.889984	-13.4846270928463
141.056	-13.4940639269406
141.223984	-13.5036529680365
141.391006	-13.5036529680365
141.557007	-13.5036529680365
141.718002	-13.4940639269406
141.882004	-13.4940639269406
142.046997	-13.4989345509893
142.212006	-13.5083713850837
142.378006	-13.5083713850837
142.539993	-13.5130898021309
142.705002	-13.5130898021309
142.871994	-13.5179604261796
143.037003	-13.5179604261796
143.199997	-13.5179604261796
143.363007	-13.5130898021309
143.524002	-13.5226788432268
143.688995	-13.527397260274
143.852005	-13.5321156773212
144.018005	-13.5368340943683
144.182983	-13.5368340943683
144.345993	-13.5368340943683
144.511993	-13.5368340943683
144.677994	-13.541704718417
144.843994	-13.5511415525114
145.009003	-13.5607305936073
145.171005	-13.5654490106545
145.334	-13.5750380517504
145.496002	-13.5797564687976
145.658005	-13.5940639269406
145.822983	-13.5940639269406
145.987	-13.5940639269406
146.151001	-13.5891933028919
146.315002	-13.5844748858447
146.477005	-13.5844748858447
146.641983	-13.5844748858447
146.809006	-13.5940639269406
146.975006	-13.5940639269406
147.138	-13.5987823439878
147.302002	-13.5987823439878
147.464996	-13.603500761035
147.630997	-13.603500761035
147.796997	-13.6082191780822
147.962006	-13.6129375951294
148.125	-13.6129375951294
148.287994	-13.6129375951294
148.451996	-13.6082191780822
148.615997	-13.6082191780822
148.781982	-13.6178082191781
148.947006	-13.6272450532724
149.113007	-13.6319634703196
149.279007	-13.6319634703196
149.447983	-13.6368340943683
149.617004	-13.6368340943683
149.783005	-13.6415525114155
149.947983	-13.6368340943683
150.110001	-13.6368340943683
150.274002	-13.6368340943683
150.438004	-13.6368340943683
150.604004	-13.6368340943683
150.772003	-13.6462709284627
150.936005	-13.6558599695586
151.098007	-13.6701674277017
151.263	-13.6701674277017
151.429001	-13.6748858447489
151.597	-13.6748858447489
151.761002	-13.6748858447489
151.923996	-13.679604261796
152.087997	-13.6843226788432
152.25	-13.6891933028919
152.412994	-13.6939117199391
152.576996	-13.6939117199391
152.742004	-13.6939117199391
152.906006	-13.6891933028919
153.070007	-13.6939117199391
153.235992	-13.6986301369863
153.403	-13.7080669710807
153.567001	-13.7129375951294
153.729996	-13.7129375951294
153.893005	-13.7033485540335
154.057007	-13.7080669710807
154.220001	-13.7129375951294
154.384003	-13.7223744292237
154.548996	-13.7223744292237
154.714996	-13.7223744292237
154.880997	-13.7319634703196
155.046005	-13.7366818873668
155.210007	-13.7366818873668
155.373993	-13.7319634703196
155.535004	-13.7319634703196
155.697983	-13.741400304414
155.862	-13.7509893455099
156.028	-13.7557077625571
156.195984	-13.765296803653
156.362	-13.7700152207002
156.528	-13.7747336377473
156.694	-13.7700152207002
156.860992	-13.7700152207002
157.024002	-13.7700152207002
157.190002	-13.7700152207002
157.356003	-13.7747336377473
157.522003	-13.7794520547945
157.684998	-13.7794520547945
157.847	-13.7843226788432
158.009995	-13.7843226788432
158.175003	-13.7843226788432
158.341003	-13.7843226788432
158.505997	-13.7890410958904
158.671997	-13.7890410958904
158.839005	-13.7937595129376
159.005005	-13.7937595129376
159.166	-13.803196347032
159.328003	-13.8127853881279
159.492004	-13.8222222222222
159.654984	-13.8222222222222
159.817001	-13.8222222222222
159.979996	-13.817503805175
160.143997	-13.8222222222222
160.309006	-13.8222222222222
160.475983	-13.8318112633181
160.641983	-13.8318112633181
160.809006	-13.8318112633181
160.972	-13.8222222222222
161.134003	-13.8222222222222
161.294983	-13.8270928462709
161.457993	-13.841400304414
161.623001	-13.8508371385084
161.787994	-13.8555555555556
161.953003	-13.8508371385084
162.117004	-13.8508371385084
162.283005	-13.8508371385084
162.447006	-13.8604261796043
162.610001	-13.8604261796043
162.774002	-13.8651445966514
162.936996	-13.8651445966514
163.102005	-13.8698630136986
163.266983	-13.8745814307458
163.438004	-13.8745814307458
163.604996	-13.879299847793
163.770996	-13.8841704718417
163.934998	-13.8841704718417
164.102005	-13.8888888888889
164.270004	-13.8888888888889
164.436996	-13.8936073059361
164.602997	-13.903196347032
164.766983	-13.8983257229833
164.929993	-13.8936073059361
165.093002	-13.8888888888889
165.259995	-13.8888888888889
165.427002	-13.8983257229833
165.593002	-13.903196347032
165.759003	-13.9079147640791
165.923004	-13.9126331811263
166.087997	-13.917503805175
166.251984	-13.9126331811263
166.419006	-13.917503805175
166.584	-13.9269406392694
166.748993	-13.9316590563166
166.912003	-13.9365296803653
167.074005	-13.9459665144597
167.235992	-13.9506849315068
167.399002	-13.9555555555556
167.559998	-13.9506849315068
167.723984	-13.9459665144597
167.886993	-13.9506849315068
168.050995	-13.9555555555556
168.216995	-13.9555555555556
168.378983	-13.9555555555556
168.541	-13.9602739726027
168.701996	-13.9602739726027
168.863007	-13.9649923896499
169.026001	-13.9649923896499
169.188004	-13.9697108066971
169.352997	-13.9744292237443
169.518005	-13.9840182648402
169.682007	-13.9887366818874
169.845993	-13.9887366818874
170.014008	-13.9887366818874
170.181	-13.9840182648402
170.348007	-13.9840182648402
170.514008	-13.9840182648402
170.679001	-13.9887366818874
170.845993	-13.9983257229833
171.011002	-14.0030441400304
171.175003	-14.0077625570776
171.339996	-14.0126331811263
171.505005	-14.0126331811263
171.671997	-14.0126331811263
171.835983	-14.0173515981735
171.998993	-14.0220700152207
172.162994	-14.0316590563166
172.326004	-14.0363774733638
172.488983	-14.0458143074581
172.651001	-14.055403348554
172.813995	-14.0505327245053
172.981003	-14.0505327245053
173.147003	-14.0458143074581
173.313995	-14.0505327245053
173.479004	-14.0505327245053
173.645996	-14.0505327245053
173.811996	-14.0505327245053
173.977005	-14.055403348554
174.139008	-14.0648401826484
174.302002	-14.0648401826484
174.464996	-14.0695585996956
174.632004	-14.0744292237443
174.800995	-14.0791476407915
174.968002	-14.0791476407915
175.128006	-14.0791476407915
175.289993	-14.0838660578387
175.453003	-14.0838660578387
175.619995	-14.0885844748858
175.785995	-14.0934550989345
175.951996	-14.0934550989345
176.115997	-14.0981735159817
176.281982	-14.0934550989345
176.449997	-14.0885844748858
176.619995	-14.0934550989345
176.789001	-14.0981735159817
176.953995	-14.1028919330289
177.117996	-14.1077625570776
177.281006	-14.1124809741248
177.445007	-14.117199391172
177.612	-14.1219178082192
177.776001	-14.1219178082192
177.940002	-14.1219178082192
178.102005	-14.1267884322679
178.268005	-14.1362252663623
178.432007	-14.1456621004566
178.597	-14.1552511415525
178.761002	-14.1552511415525
178.927002	-14.1505327245053
179.093994	-14.1409436834094
179.259003	-14.1409436834094
179.425003	-14.1409436834094
179.587006	-14.1409436834094
179.751007	-14.1505327245053
179.914001	-14.1599695585997
180.080994	-14.1646879756469
180.244995	-14.1646879756469
180.410995	-14.1599695585997
180.574005	-14.1646879756469
180.738983	-14.1695585996956
180.903	-14.1695585996956
181.069	-14.1646879756469
181.235001	-14.1695585996956
181.399002	-14.1742770167428
181.565002	-14.17899543379
181.731995	-14.1838660578387
181.899002	-14.193302891933
182.065002	-14.1980213089802
182.233002	-14.2028919330289
182.395996	-14.1980213089802
182.561996	-14.1980213089802
182.725006	-14.2028919330289
182.891006	-14.2028919330289
183.057007	-14.2028919330289
183.222	-14.2076103500761
183.386993	-14.2123287671233
183.554993	-14.2219178082192
183.723984	-14.2266362252664
183.893005	-14.2360730593607
184.059006	-14.2360730593607
184.222	-14.2456621004566
184.386002	-14.2503805175038
184.548996	-14.255098934551
184.712997	-14.2598173515982
184.876984	-14.2598173515982
185.042984	-14.255098934551
185.209	-14.2503805175038
185.371994	-14.255098934551
185.533997	-14.2598173515982
185.695007	-14.2646879756469
185.856003	-14.2646879756469
186.022003	-14.2646879756469
186.188004	-14.2694063926941
186.356003	-14.2694063926941
186.518005	-14.2646879756469
186.682007	-14.2694063926941
186.845993	-14.2694063926941
187.011002	-14.27899543379
187.175995	-14.27899543379
187.339996	-14.27899543379
187.505997	-14.27899543379
187.669006	-14.2837138508371
187.832993	-14.2980213089802
188	-14.3121765601218
188.166	-14.3217656012177
188.330994	-14.3264840182648
188.496994	-14.3264840182648
188.660995	-14.3264840182648
188.826996	-14.331202435312
188.992004	-14.3359208523592
189.158005	-14.3455098934551
189.324997	-14.3455098934551
189.494003	-14.3455098934551
189.660995	-14.3455098934551
189.826996	-14.3502283105023
189.992996	-14.3598173515982
190.158997	-14.3692541856925
190.324997	-14.3692541856925
190.490005	-14.3692541856925
190.656006	-14.3692541856925
190.822983	-14.3741248097412
190.990005	-14.3741248097412
191.156006	-14.3788432267884
191.322006	-14.3835616438356
191.490997	-14.3882800608828
191.658005	-14.3978691019787
191.828003	-14.3978691019787
191.994003	-14.3978691019787
192.160004	-14.3978691019787
192.328003	-14.3978691019787
192.494003	-14.3978691019787
192.658005	-14.3978691019787
192.822983	-14.4073059360731
192.985992	-14.4168949771689
193.149994	-14.4216133942161
193.313995	-14.4263318112633
193.479004	-14.4263318112633
193.643005	-14.4310502283105
193.807007	-14.4310502283105
193.970993	-14.4359208523592
194.134003	-14.4310502283105
194.296997	-14.4310502283105
194.460007	-14.4310502283105
194.623993	-14.4406392694064
194.787994	-14.4502283105023
194.953995	-14.4643835616438
195.115997	-14.4692541856925
195.278	-14.4786910197869
195.440002	-14.4739726027397
195.604004	-14.4786910197869
195.766006	-14.4882800608828
195.932007	-14.49299847793
196.100006	-14.4882800608828
196.266983	-14.4834094368341
196.431	-14.4834094368341
196.597	-14.4882800608828
196.761002	-14.4882800608828
196.927002	-14.49299847793
197.093002	-14.49299847793
197.259995	-14.4977168949772
197.423004	-14.5024353120244
197.585007	-14.5024353120244
197.746002	-14.5071537290715
197.910004	-14.5120243531202
198.072983	-14.5167427701674
198.238007	-14.5261796042618
198.406982	-14.5357686453577
198.574005	-14.5404870624049
198.742004	-14.5500761035008
198.906006	-14.5547945205479
199.072006	-14.5500761035008
199.238983	-14.5500761035008
199.406006	-14.5500761035008
199.572006	-14.5500761035008
199.737	-14.5547945205479
199.904007	-14.5595129375951
200.070984	-14.5643835616438
200.238007	-14.569101978691
200.404984	-14.5738203957382
200.570984	-14.5785388127854
200.738007	-14.5832572298326
200.904984	-14.5832572298326
201.070007	-14.5881278538813
201.233994	-14.5928462709285
201.399994	-14.6022831050228
201.563004	-14.6118721461187
201.729004	-14.6118721461187
201.889984	-14.6165905631659
202.056	-14.6118721461187
202.222	-14.6165905631659
202.388	-14.6165905631659
202.552002	-14.6213089802131
202.716995	-14.6165905631659
202.880005	-14.6165905631659
203.044006	-14.6261796042618
203.207993	-14.630898021309
203.371994	-14.6356164383562
203.539993	-14.6356164383562
203.705002	-14.6356164383562
203.871002	-14.6404870624049
204.035995	-14.6452054794521
204.201004	-14.6499238964992
204.365005	-14.6595129375951
204.528	-14.6689497716895
204.690994	-14.6736681887367
204.854004	-14.6736681887367
205.018005	-14.6689497716895
205.184006	-14.6595129375951
205.350006	-14.6546423135464
205.516006	-14.6546423135464
205.679993	-14.6642313546423
205.845001	-14.6832572298326
206.009003	-14.6879756468798
206.175995	-14.6926940639269
206.341003	-14.6832572298326
206.505997	-14.6879756468798
206.671005	-14.6879756468798
206.834	-14.6879756468798
206.998993	-14.6926940639269
207.164001	-14.6926940639269
207.328003	-14.7022831050228
207.494003	-14.7022831050228
207.658997	-14.70700152207
207.828003	-14.70700152207
207.996994	-14.70700152207
208.162994	-14.7165905631659
208.328995	-14.7213089802131
208.494003	-14.7356164383562
208.660004	-14.7403348554033
208.826004	-14.7403348554033
208.994003	-14.7450532724505
209.162994	-14.7497716894977
209.326996	-14.7544901065449
209.490005	-14.7593607305936
209.656006	-14.7593607305936
209.826996	-14.7593607305936
209.994995	-14.7593607305936
210.160995	-14.7640791476408
210.328003	-14.768797564688
210.496002	-14.7735159817352
210.666	-14.7735159817352
210.832993	-14.7735159817352
210.998993	-14.7783866057839
211.160995	-14.783105022831
211.324005	-14.7925418569254
211.490005	-14.7974124809741
211.658005	-14.8021308980213
211.824997	-14.8068493150685
211.992004	-14.8117199391172
212.156006	-14.8258751902588
212.320984	-14.8307458143075
212.483994	-14.8354642313546
212.647003	-14.8354642313546
212.809006	-14.8401826484018
212.970001	-14.8496194824962
213.130997	-14.8592085235921
213.294983	-14.8639269406393
213.457001	-14.8686453576865
213.621002	-14.8686453576865
213.785995	-14.8735159817352
213.951996	-14.8686453576865
214.115997	-14.8735159817352
214.279984	-14.8735159817352
214.444	-14.8735159817352
214.612	-14.8735159817352
214.779984	-14.8735159817352
214.947006	-14.8782343987823
215.112	-14.8878234398782
215.274002	-14.8925418569254
215.436005	-14.8972602739726
215.602005	-14.8972602739726
215.768005	-14.8972602739726
215.932007	-14.8972602739726
216.095993	-14.8925418569254
216.257996	-14.8972602739726
216.421997	-14.9068493150685
216.587006	-14.9162861491629
216.751007	-14.92100456621
216.914001	-14.92100456621
217.080994	-14.9258751902588
217.248993	-14.9258751902588
217.414993	-14.9305936073059
217.582001	-14.9353120243531
217.744995	-14.9353120243531
217.910995	-14.9353120243531
218.076004	-14.9447488584475
218.244003	-14.9543378995434
218.412003	-14.9637747336377
218.580002	-14.9637747336377
218.75	-14.9686453576865
218.919006	-14.9733637747336
219.085007	-14.9780821917808
219.248001	-14.9829528158295
219.408997	-14.9876712328767
219.570007	-14.9876712328767
219.735992	-14.9923896499239
219.903	-14.9971080669711
220.069	-15.0114155251142
220.233994	-15.0208523592085
220.401001	-15.0257229832572
220.567001	-15.0257229832572
220.735992	-15.0304414003044
220.897003	-15.0398782343988
221.061996	-15.0494672754947
221.227005	-15.0494672754947
221.391006	-15.0494672754947
221.557007	-15.0494672754947
221.720001	-15.058904109589
221.886993	-15.058904109589
222.052002	-15.058904109589
222.216003	-15.058904109589
222.380005	-15.0637747336377
222.544006	-15.0684931506849
222.709	-15.0780821917808
222.875	-15.0875190258752
223.042984	-15.0922374429224
223.209	-15.0971080669711
223.375	-15.0971080669711
223.542007	-15.1018264840183
223.707001	-15.1018264840183
223.871994	-15.1018264840183
224.033005	-15.0971080669711
224.197006	-15.1018264840183
224.358994	-15.1065449010654
224.524002	-15.1112633181126
224.690002	-15.1208523592085
224.858002	-15.1208523592085
225.024994	-15.1302891933029
225.194	-15.1398782343988
225.362	-15.1493150684931
225.529007	-15.1493150684931
225.694	-15.158904109589
225.860001	-15.1683409436834
226.024002	-15.1826484018265
226.186996	-15.1873668188737
226.348984	-15.1873668188737
226.514984	-15.1826484018265
226.681	-15.1873668188737
226.847	-15.1873668188737
227.013	-15.1922374429224
227.179001	-15.1922374429224
227.345993	-15.1922374429224
227.514984	-15.1969558599696
227.684006	-15.1969558599696
227.850006	-15.2016742770167
228.016006	-15.2111111111111
228.182007	-15.2159817351598
228.348984	-15.2254185692542
228.516006	-15.2301369863014
228.684998	-15.2350076103501
228.848984	-15.2397260273973
229.009995	-15.2444444444444
229.171005	-15.2587519025875
229.337997	-15.2683409436834
229.507004	-15.2730593607306
229.675003	-15.2730593607306
229.841995	-15.2683409436834
230.005005	-15.2777777777778
230.171005	-15.282496194825
230.335007	-15.296803652968
230.501007	-15.3015220700152
230.662994	-15.3062404870624
230.826996	-15.3015220700152
230.992004	-15.3111111111111
231.160004	-15.3158295281583
231.326004	-15.3205479452055
231.492004	-15.3205479452055
231.656006	-15.3205479452055
231.824005	-15.3348554033486
231.994003	-15.3491628614916
232.160995	-15.3538812785388
232.326004	-15.358599695586
232.488983	-15.358599695586
232.654984	-15.3634703196347
232.822983	-15.3634703196347
232.988007	-15.3634703196347
233.151993	-15.3729071537291
233.315002	-15.3823439878234
233.483002	-15.3919330289193
233.649002	-15.3966514459665
233.819	-15.4013698630137
233.985001	-15.4109589041096
234.154007	-15.4156773211568
234.317001	-15.4156773211568
234.481003	-15.4109589041096
234.643997	-15.4109589041096
234.811005	-15.4156773211568
234.979004	-15.4252663622527
235.145004	-15.4299847792998
235.309998	-15.434703196347
235.473984	-15.4299847792998
235.639008	-15.4299847792998
235.804001	-15.434703196347
235.970993	-15.4442922374429
236.136993	-15.4537290715373
236.302994	-15.4633181126332
236.470001	-15.4774733637747
236.638	-15.4823439878234
236.804001	-15.4917808219178
236.968994	-15.496499238965
237.132996	-15.5013698630137
237.294983	-15.5060882800609
237.460983	-15.5060882800609
237.626007	-15.5108066971081
237.794006	-15.520395738204
237.957993	-15.5298325722983
238.123001	-15.5394216133942
238.287994	-15.5394216133942
238.453995	-15.534703196347
238.619003	-15.5394216133942
238.781006	-15.5441400304414
238.940002	-15.5488584474886
239.102005	-15.5584474885845
239.268005	-15.5678843226788
239.436005	-15.5678843226788
239.600006	-15.5678843226788
239.761002	-15.5678843226788
239.925003	-15.5774733637747
240.091995	-15.5869101978691
240.259003	-15.596499238965
240.425003	-15.6012176560122
240.589005	-15.6108066971081
240.751007	-15.6108066971081
240.917007	-15.6155251141553
241.087006	-15.6202435312024
241.255005	-15.6345509893455
241.421997	-15.6392694063927
241.584	-15.6439878234399
241.746994	-15.6487062404871
241.912003	-15.6535768645358
242.078995	-15.6535768645358
242.244995	-15.658295281583
242.412003	-15.6677321156773
242.580002	-15.6773211567732
242.748001	-15.6773211567732
242.914001	-15.6820395738204
243.078003	-15.6916286149163
243.242004	-15.7010654490107
243.408005	-15.7106544901065
243.572983	-15.7153729071537
243.737	-15.7200913242009
243.901001	-15.7296803652968
244.065994	-15.734398782344
244.233002	-15.7391171993912
244.397995	-15.7391171993912
244.561996	-15.7391171993912
244.727005	-15.7391171993912
244.891006	-15.7487062404871
245.057007	-15.7581430745814
245.220993	-15.7724505327245
245.384995	-15.7771689497717
245.552002	-15.7820395738204
245.716003	-15.7914764079148
245.880005	-15.7961948249619
246.042984	-15.8010654490107
246.210007	-15.8010654490107
246.376984	-15.810502283105
246.542007	-15.8152207001522
246.703995	-15.8248097412481
246.865997	-15.8342465753425
247.031006	-15.8438356164384
247.197983	-15.8485540334855
247.365997	-15.8532724505327
247.535004	-15.8485540334855
247.699997	-15.8485540334855
247.863007	-15.8532724505327
248.026001	-15.8628614916286
248.190002	-15.8628614916286
248.356995	-15.8628614916286
248.526993	-15.8675799086758
248.697006	-15.872298325723
248.865997	-15.8818873668189
249.033005	-15.8913242009132
249.201004	-15.8961948249619
249.367004	-15.9009132420091
249.531006	-15.9056316590563
249.695984	-15.9150684931507
249.860992	-15.9246575342466
250.029984	-15.9293759512938
250.195984	-15.9340943683409
250.362	-15.9340943683409
250.526993	-15.9436834094368
250.692993	-15.9532724505327
250.860001	-15.9674277016743
251.024994	-15.9770167427702
251.186005	-15.9817351598174
251.348984	-15.9911719939117
251.514984	-16.0007610350076
251.679993	-16.010197869102
251.845993	-16.0197869101979
252.009995	-16.0245053272451
252.173004	-16.0292237442922
252.335983	-16.0292237442922
252.5	-16.0340943683409
252.666	-16.0388127853881
252.830994	-16.0531202435312
252.996994	-16.0578386605784
253.162994	-16.0625570776256
253.326996	-16.0674277016743
253.492004	-16.0721461187215
253.654984	-16.0815829528158
253.820007	-16.086301369863
253.985992	-16.0958904109589
254.151993	-16.0958904109589
254.317001	-16.1006088280061
254.479004	-16.110197869102
254.641006	-16.1149162861492
254.804993	-16.1196347031963
254.970001	-16.1245053272451
255.136993	-16.1245053272451
255.302002	-16.1339421613394
255.468994	-16.1435312024353
255.634003	-16.1529680365297
255.798996	-16.1576864535769
255.962997	-16.1625570776256
256.127991	-16.1672754946728
256.295013	-16.1719939117199
256.462006	-16.1767123287671
256.627014	-16.1767123287671
256.792999	-16.186301369863
256.959991	-16.1910197869102
257.127991	-16.1957382039574
257.295013	-16.1957382039574
257.460999	-16.2004566210046
257.630005	-16.2100456621005
257.799988	-16.2243531202435
257.970001	-16.2337899543379
258.134003	-16.248097412481
258.299988	-16.2575342465753
258.464996	-16.2671232876712
258.631012	-16.2718417047184
258.79599	-16.2814307458143
258.960999	-16.2765601217656
259.125	-16.2861491628615
259.290985	-16.2908675799087
259.454987	-16.3004566210046
259.618988	-16.3098934550989
259.786011	-16.3147640791476
259.950989	-16.3194824961948
260.117004	-16.324200913242
260.282013	-16.3385083713851
260.450012	-16.3432267884323
260.61499	-16.3479452054795
260.781006	-16.3526636225266
260.946991	-16.3575342465753
261.112	-16.3716894977169
261.278992	-16.3765601217656
261.444	-16.3908675799087
261.609985	-16.400304414003
261.772003	-16.4098934550989
261.937012	-16.4146118721461
262.098999	-16.4146118721461
262.265015	-16.4193302891933
262.431	-16.4193302891933
262.596008	-16.4287671232877
262.759003	-16.4383561643836
262.925995	-16.4430745814307
263.09201	-16.4526636225266
263.257996	-16.4573820395738
263.421997	-16.4668188736682
263.588013	-16.4764079147641
263.755005	-16.4811263318113
263.92099	-16.48599695586
264.085999	-16.48599695586
264.253998	-16.4907153729072
264.42099	-16.4907153729072
264.587006	-16.5001522070015
264.752991	-16.5144596651446
264.919006	-16.5191780821918
265.084991	-16.5287671232877
265.251007	-16.5287671232877
265.415985	-16.5334855403349
265.582001	-16.5429223744292
265.747009	-16.5477929984779
265.912994	-16.5572298325723
266.079987	-16.5668188736682
266.247986	-16.5762557077626
266.414001	-16.5858447488584
266.579987	-16.5858447488584
266.746002	-16.5858447488584
266.911011	-16.5905631659056
267.075989	-16.6001522070015
267.243011	-16.6095890410959
267.410004	-16.6095890410959
267.57901	-16.6095890410959
267.743988	-16.6190258751903
267.912994	-16.6380517503805
268.078003	-16.6476407914764
268.244995	-16.6523592085236
268.411011	-16.6572298325723
268.576996	-16.6666666666667
268.742004	-16.6809741248097
268.906006	-16.6856925418569
269.070007	-16.6904109589041
269.234009	-16.6904109589041
269.399994	-16.6951293759513
269.566986	-16.7
269.731995	-16.7094368340944
269.895996	-16.7141552511416
270.062012	-16.7190258751903
270.230011	-16.7190258751903
270.397003	-16.7331811263318
270.562012	-16.7380517503805
270.72699	-16.7474885844749
270.893005	-16.7523592085236
271.056	-16.761796042618
271.218994	-16.7713850837138
271.384003	-16.7808219178082
271.549988	-16.7951293759513
271.717987	-16.8092846270928
271.88501	-16.8235920852359
272.052002	-16.8284627092846
272.218994	-16.8331811263318
272.38501	-16.837899543379
272.550995	-16.8522070015221
272.718994	-16.8616438356164
272.885986	-16.8665144596651
273.050995	-16.8665144596651
273.21701	-16.8665144596651
273.382996	-16.8712328767123
273.549011	-16.8806697108067
273.713013	-16.8853881278539
273.877014	-16.8949771689498
274.041992	-16.8949771689498
274.205994	-16.899695585997
274.368988	-16.91400304414
274.53299	-16.9235920852359
274.696991	-16.9283105022831
274.862	-16.9330289193303
275.027008	-16.9426179604262
275.192993	-16.9520547945205
275.359009	-16.9614916286149
275.52301	-16.9663622526636
275.687988	-16.9710806697108
275.85199	-16.9805175038052
276.015015	-16.9853881278539
276.178986	-16.9853881278539
276.346008	-16.9901065449011
276.515015	-16.9995433789954
276.68399	-17.0091324200913
276.851013	-17.0281582952816
277.018005	-17.0424657534247
277.187012	-17.051902587519
277.352997	-17.0566210045662
277.519989	-17.0614916286149
277.68399	-17.0662100456621
277.850006	-17.0709284627093
278.015015	-17.0805175038052
278.179993	-17.0899543378995
278.346985	-17.0948249619482
278.514008	-17.0948249619482
278.681	-17.0995433789954
278.845001	-17.1089802130898
279.01001	-17.1185692541857
279.174011	-17.1327245053272
279.338989	-17.1423135464231
279.503998	-17.1517503805175
279.669006	-17.1707762557078
279.834991	-17.1756468797565
279.998993	-17.1803652968037
280.165009	-17.1803652968037
280.332001	-17.1803652968037
280.498993	-17.1803652968037
280.665985	-17.1803652968037
280.833008	-17.1899543378995
280.996002	-17.1946727549467
281.161987	-17.2089802130898
281.328003	-17.213698630137
281.493011	-17.2278538812785
281.658997	-17.2374429223744
281.822998	-17.2421613394216
281.989014	-17.2517503805175
282.156006	-17.2564687975647
282.321991	-17.2611872146119
282.48999	-17.2611872146119
282.65799	-17.2660578386606
282.825012	-17.2754946727549
282.992004	-17.2850837138508
283.160004	-17.2992389649924
283.328003	-17.3088280060883
283.494995	-17.3135464231355
283.661987	-17.3182648401826
283.82901	-17.3278538812785
283.997986	-17.3468797564688
284.164001	-17.3611872146119
284.326996	-17.3659056316591
284.490997	-17.3659056316591
284.657013	-17.3659056316591
284.821991	-17.3706240487062
284.990997	-17.3802130898021
285.15799	-17.3896499238965
285.324005	-17.3943683409437
285.492004	-17.4039573820396
285.653015	-17.4133942161339
285.816986	-17.4229832572298
285.980011	-17.427701674277
286.144012	-17.4324200913242
286.308014	-17.4324200913242
286.473999	-17.4324200913242
286.638	-17.4371385083714
286.804993	-17.4467275494673
286.971985	-17.4563165905632
287.140015	-17.4704718417047
287.306	-17.4800608828006
287.471008	-17.489497716895
287.635986	-17.4942161339422
287.800995	-17.503805175038
287.964996	-17.5085235920852
288.127014	-17.5132420091324
288.290009	-17.5181126331811
288.454987	-17.5228310502283
288.622986	-17.5324200913242
288.794006	-17.5418569254186
288.960999	-17.5514459665145
289.125	-17.5561643835616
289.290009	-17.5561643835616
289.455994	-17.5608828006088
289.626007	-17.565601217656
289.795013	-17.5751902587519
289.963013	-17.5799086757991
290.131012	-17.5942161339422
290.298004	-17.6083713850837
290.46701	-17.6226788432268
290.631989	-17.6275494672755
290.795013	-17.6322678843227
290.959015	-17.6275494672755
291.122986	-17.6275494672755
291.286011	-17.6322678843227
291.449005	-17.6465753424658
291.614014	-17.6560121765601
291.782013	-17.6654490106545
291.950989	-17.6750380517504
292.117004	-17.6844748858448
292.28299	-17.6940639269406
292.446991	-17.703500761035
292.614014	-17.7130898021309
292.778992	-17.7178082191781
292.946014	-17.7178082191781
293.112	-17.7178082191781
293.273987	-17.727397260274
293.44101	-17.7368340943683
293.606995	-17.7464231354642
293.77301	-17.7511415525114
293.938995	-17.7558599695586
294.106995	-17.7701674277017
294.273987	-17.779604261796
294.440002	-17.7891933028919
294.605011	-17.7939117199391
294.772003	-17.803500761035
294.937988	-17.8178082191781
295.102997	-17.8272450532724
295.265991	-17.8319634703196
295.432007	-17.8415525114155
295.597992	-17.8462709284627
295.766998	-17.8462709284627
295.932007	-17.8509893455099
296.098999	-17.8557077625571
296.261993	-17.865296803653
296.428009	-17.879604261796
296.59201	-17.8890410958904
296.756012	-17.8939117199391
296.921997	-17.8986301369863
297.089996	-17.9033485540335
297.256012	-17.9129375951294
297.420013	-17.9129375951294
297.583008	-17.9129375951294
297.751007	-17.9176560121766
297.919006	-17.9270928462709
298.085999	-17.9366818873668
298.251007	-17.9461187214612
298.415009	-17.9557077625571
298.579987	-17.9604261796043
298.744995	-17.9700152207002
298.90799	-17.9747336377473
299.074005	-17.9841704718417
299.239014	-17.9937595129376
299.403992	-18.0080669710807
299.571991	-18.017503805175
299.738007	-18.0222222222222
299.903015	-18.0269406392694
300.065002	-18.0318112633181
300.229004	-18.0365296803653
300.394012	-18.0508371385084
300.561005	-18.0555555555556
300.727997	-18.0602739726027
300.894012	-18.0651445966514
301.059998	-18.0745814307458
301.225006	-18.0888888888889
301.391998	-18.1030441400304
301.556	-18.1079147640791
301.720001	-18.1079147640791
301.882996	-18.1079147640791
302.049011	-18.1079147640791
302.21701	-18.1126331811263
302.386993	-18.1269406392694
302.554993	-18.141095890411
302.721985	-18.155403348554
302.886993	-18.1649923896499
303.053986	-18.1744292237443
303.220001	-18.1744292237443
303.385986	-18.1840182648402
303.550995	-18.1934550989345
303.71701	-18.2077625570776
303.88501	-18.2124809741248
304.050995	-18.217199391172
304.216003	-18.217199391172
304.377991	-18.2220700152207
304.541992	-18.2315068493151
304.707001	-18.2363774733638
304.873993	-18.2458143074581
305.041992	-18.255403348554
305.209015	-18.2695585996956
305.375	-18.2838660578387
305.540985	-18.293302891933
305.707001	-18.2981735159817
305.872986	-18.3028919330289
306.040985	-18.3123287671233
306.208008	-18.3219178082192
306.375	-18.3315068493151
306.541992	-18.3362252663623
306.709015	-18.3409436834094
306.873993	-18.3456621004566
307.040009	-18.3505327245053
307.207001	-18.3552511415525
307.373993	-18.3599695585997
307.536987	-18.3646879756469
307.699005	-18.37899543379
307.863007	-18.3837138508371
308.031006	-18.393302891933
308.196014	-18.393302891933
308.359985	-18.4027397260274
308.522003	-18.4170471841705
308.68399	-18.4360730593607
308.848999	-18.4456621004566
309.016998	-18.4456621004566
309.186005	-18.4503805175038
309.355011	-18.455098934551
309.522003	-18.4645357686454
309.69101	-18.4694063926941
309.859009	-18.4788432267884
310.027008	-18.4884322678843
310.195007	-18.4978691019787
310.362	-18.5121765601218
310.532013	-18.5217656012177
310.700012	-18.5264840182648
310.865997	-18.5359208523592
311.031006	-18.5407914764079
311.196991	-18.5549467275495
311.362	-18.5692541856925
311.532013	-18.5786910197869
311.700012	-18.5882800608828
311.868011	-18.59299847793
312.03299	-18.5978691019787
312.200012	-18.6025875190259
312.365997	-18.6073059360731
312.531006	-18.6120243531202
312.696991	-18.6216133942161
312.864014	-18.6310502283105
313.028992	-18.6406392694064
313.192993	-18.6500761035008
313.359985	-18.6643835616438
313.528015	-18.669101978691
313.695007	-18.6786910197869
313.862	-18.6739726027397
314.028015	-18.6786910197869
314.195007	-18.6834094368341
314.362	-18.6977168949772
314.527008	-18.7120243531202
314.691986	-18.730898021309
314.859009	-18.7452054794521
315.027008	-18.7595129375951
315.192993	-18.769101978691
315.359985	-18.7738203957382
315.523987	-18.7738203957382
315.687988	-18.7785388127854
315.855988	-18.7928462709285
316.024994	-18.7975646879756
316.194	-18.8118721461187
316.364014	-18.8165905631659
316.528015	-18.8260273972603
316.694	-18.830898021309
316.859985	-18.8450532724505
317.026001	-18.8546423135464
317.194	-18.8689497716895
317.362	-18.8736681887367
317.531006	-18.8879756468798
317.699005	-18.9021308980213
317.865997	-18.9117199391172
318.031006	-18.9211567732116
318.199005	-18.9307458143075
318.367004	-18.9403348554033
318.53299	-18.9497716894977
318.699005	-18.9593607305936
318.863007	-18.9735159817352
319.031006	-18.9925418569254
319.199005	-19.0068493150685
319.365997	-19.0211567732116
319.529999	-19.0305936073059
319.692993	-19.0353120243531
319.855988	-19.0401826484018
320.022003	-19.044901065449
320.188995	-19.0592085235921
320.352997	-19.0686453576865
320.518005	-19.0829528158295
320.68399	-19.0876712328767
320.85199	-19.106697108067
321.022003	-19.1257229832572
321.188995	-19.1400304414003
321.356995	-19.1496194824962
321.526001	-19.1590563165906
321.695007	-19.1686453576865
321.86499	-19.1875190258752
322.031006	-19.1971080669711
322.200989	-19.2114155251142
322.371002	-19.2208523592085
322.540009	-19.2351598173516
322.705994	-19.2494672754947
322.872986	-19.2637747336377
323.040009	-19.2779299847793
323.210999	-19.2875190258752
323.384003	-19.2969558599696
323.553986	-19.3065449010655
323.723999	-19.3159817351598
323.894012	-19.3302891933029
324.063995	-19.3493150684931
324.231995	-19.3683409436834
324.398987	-19.3873668188737
324.563995	-19.4016742770167
324.731995	-19.4158295281583
324.899994	-19.4254185692542
325.067993	-19.4397260273973
325.234985	-19.4444444444444
325.398987	-19.4587519025875
325.56601	-19.4729071537291
325.733002	-19.4872146118721
325.89801	-19.5111111111111
326.065002	-19.5348554033486
326.230988	-19.5538812785388
326.395996	-19.5633181126332
326.562012	-19.5729071537291
326.729004	-19.5966514459665
326.897003	-19.6251141552511
327.06601	-19.6490106544901
327.235992	-19.6680365296804
327.407013	-19.6823439878234
327.57901	-19.6917808219178
327.747009	-19.7108066971081
327.916992	-19.7251141552511
328.091003	-19.7488584474886
328.263	-19.7631659056317
328.434998	-19.7821917808219
328.601013	-19.8059360730594
328.770996	-19.8345509893455
328.94101	-19.858295281583
329.110992	-19.8820395738204
329.282013	-19.910502283105
329.450012	-19.9438356164384
329.619995	-19.9724505327245
329.787994	-20.0009132420091
329.958008	-20.0248097412481
330.127991	-20.0485540334855
330.299988	-20.0675799086758
330.471008	-20.0913242009132
330.640015	-20.1246575342466
330.809998	-20.1578386605784
330.977997	-20.1958904109589
331.14801	-20.2292237442922
331.315002	-20.2578386605784
331.483002	-20.2958904109589
331.64801	-20.3243531202435
331.812012	-20.3576864535769
331.97699	-20.3910197869102
332.147003	-20.4290715372907
332.317993	-20.4671232876712
332.488007	-20.5098934550989
332.657013	-20.5575342465753
332.825989	-20.6097412480974
332.998993	-20.6526636225266
333.169006	-20.6905631659056
333.337006	-20.7334855403349
333.506012	-20.7762557077626
333.674988	-20.8237442922374
333.845001	-20.8713850837139
334.015015	-20.9237442922374
334.183014	-20.9759512937595
334.355011	-21.0283105022831
334.522003	-21.0853881278539
334.69101	-21.1424657534247
334.860992	-21.1995433789954
335.028992	-21.2566210045662
335.199005	-21.313698630137
335.368988	-21.3707762557078
335.540009	-21.4278538812785
335.709015	-21.4945205479452
335.875	-21.5610350076104
336.040985	-21.6229832572298
336.208008	-21.6800608828006
336.376007	-21.7465753424658
336.544006	-21.8083713850837
336.712006	-21.8750380517504
336.880005	-21.9415525114155
337.049011	-22.0129375951294
337.218994	-22.0843226788432
337.389008	-22.1461187214612
337.556	-22.217503805175
337.725006	-22.2887366818874
337.894012	-22.3649923896499
338.062012	-22.4409436834094
338.230011	-22.5219178082192
338.401001	-22.6027397260274
338.572998	-22.6835616438356
338.744995	-22.7643835616438
338.914001	-22.8453576864536
339.083008	-22.9214611872146
339.247986	-23.00700152207
339.416992	-23.0879756468798
339.584015	-23.1735159817352
339.753998	-23.2590563165906
339.925995	-23.3447488584475
340.095001	-23.4351598173516
340.265015	-23.520700152207
340.434998	-23.6015220700152
340.604004	-23.682496194825
340.776001	-23.7680365296804
340.946991	-23.8537290715373
341.118011	-23.9439878234399
341.286987	-24.0296803652968
341.45401	-24.1200913242009
341.618988	-24.210502283105
341.787994	-24.3056316590563
341.957001	-24.3911719939117
342.127014	-24.4719939117199
342.298004	-24.548097412481
342.468994	-24.6289193302892
342.641998	-24.7193302891933
[truncated: 948 more rows]
