# Supplementary material for: Sorting polymerization in a bichannel metal-organic framework
Source: Nat Commun. 2025 Aug 5;16:6984. doi: 10.1038/s41467-025-62322-8 (PMC12325995; doi:10.1038/s41467-025-62322-8)
Supplement: Supplementary file 3 — Source data [file 41467_2025_62322_MOESM3_ESM.zip › SOURCE_DATA/SF7/1-PAAm TGA vs temp..csv]

X	Y
21.705999	-0.00412234042553192
21.687	-0.00412234042553192
21.671	-0.00412234042553192
21.643999	-0.00837765957446809
21.618999	-0.0125
21.593	-0.0125
21.573999	-0.0166223404255319
21.549999	-0.0125
21.528999	-0.0125
21.51	-0.0125
21.497	-0.0166223404255319
21.476	-0.0207446808510638
21.448999	-0.0166223404255319
21.424	-0.00837765957446809
21.400999	-0.00412234042553192
21.386	-0.00412234042553192
21.367001	-0.00837765957446809
21.349001	-0.0125
21.332001	-0.0166223404255319
21.312	-0.0207446808510638
21.289	-0.025
21.268999	-0.0166223404255319
21.249001	-0.00412234042553192
21.228001	0
21.205	0.00412234042553192
21.183001	0
21.166	0
21.15	-0.00837765957446809
21.131001	-0.0125
21.108	-0.0166223404255319
21.091	-0.0125
21.070999	-0.00412234042553192
21.052999	-0.00412234042553192
21.030001	-0.00837765957446809
21.013	-0.0166223404255319
20.995001	-0.025
20.976	-0.0207446808510638
20.959999	-0.0166223404255319
20.945	-0.00837765957446809
20.938999	-0.00837765957446809
20.933001	-0.0125
20.927999	-0.0166223404255319
20.931	-0.0207446808510638
20.941999	-0.0207446808510638
20.957001	-0.0207446808510638
20.976999	-0.0207446808510638
21.006001	-0.0207446808510638
21.042	-0.025
21.087	-0.025
21.136999	-0.025
21.195	-0.0207446808510638
21.268999	-0.0207446808510638
21.351	-0.0207446808510638
21.448999	-0.0291223404255319
21.561001	-0.0414893617021277
21.681	-0.0498670212765957
21.815001	-0.0539893617021277
21.962999	-0.0582446808510638
22.120001	-0.0706117021276596
22.288	-0.0789893617021277
22.468	-0.0872340425531915
22.659	-0.0997340425531915
22.857	-0.10811170212766
23.066	-0.116356382978723
23.285999	-0.120478723404255
23.514999	-0.128856382978723
23.747999	-0.128856382978723
23.989	-0.128856382978723
24.233999	-0.137101063829787
24.486	-0.141356382978723
24.74	-0.149601063829787
25	-0.162101063829787
25.261999	-0.174468085106383
25.525999	-0.186968085106383
25.795	-0.199468085106383
26.059	-0.211968085106383
26.323999	-0.224468085106383
26.587	-0.232712765957447
26.847	-0.240957446808511
27.112	-0.249335106382979
27.375999	-0.270079787234043
27.636	-0.286702127659574
27.893	-0.307579787234043
28.149	-0.324202127659575
28.403999	-0.340824468085106
28.656	-0.353191489361702
28.902	-0.357446808510638
29.143999	-0.36156914893617
29.382	-0.365691489361702
29.613001	-0.378191489361702
29.84	-0.390558510638298
30.063	-0.403058510638298
30.282	-0.415558510638298
30.507	-0.43218085106383
30.729	-0.457047872340426
30.948	-0.477925531914894
31.164	-0.494547872340426
31.377001	-0.515292553191489
31.587	-0.536037234042553
31.792	-0.548537234042553
32.000999	-0.561037234042553
32.202	-0.569281914893617
32.404999	-0.577659574468085
32.604	-0.590159574468085
32.805	-0.606648936170213
33.002998	-0.627526595744681
33.201	-0.639893617021277
33.404999	-0.656648936170213
33.605	-0.669015957446809
33.801998	-0.681515957446809
33.994999	-0.694015957446808
34.186001	-0.706515957446809
34.381001	-0.723005319148936
34.570999	-0.743882978723404
34.764999	-0.764627659574468
34.959999	-0.789494680851064
35.153	-0.810372340425532
35.351002	-0.835239361702128
35.547001	-0.856117021276596
35.748001	-0.868484042553192
35.946999	-0.880984042553191
36.147999	-0.88936170212766
36.348	-0.905851063829787
36.549999	-0.926728723404255
36.750999	-0.951595744680851
36.953999	-0.968218085106383
37.158001	-0.984840425531915
37.362	-0.997340425531915
37.567001	-1.01808510638298
37.771	-1.03058510638298
37.972	-1.04720744680851
38.176998	-1.06795212765957
38.382999	-1.09707446808511
38.591	-1.12207446808511
38.799	-1.13856382978723
39.007	-1.15106382978723
39.216	-1.16356382978723
39.426998	-1.1843085106383
39.637001	-1.2093085106383
39.845001	-1.23417553191489
40.054001	-1.25492021276596
40.261002	-1.27579787234043
40.467999	-1.29242021276596
40.674999	-1.30904255319149
40.882	-1.32140957446808
41.083	-1.33390957446809
41.285999	-1.35478723404255
41.488998	-1.37965425531915
41.695	-1.40039893617021
41.896999	-1.42539893617021
42.098999	-1.45026595744681
42.304001	-1.47114361702128
42.507999	-1.48776595744681
42.710999	-1.50851063829787
42.912998	-1.52925531914894
43.115002	-1.55
43.316002	-1.57074468085106
43.513	-1.5873670212766
43.708	-1.60824468085106
43.905998	-1.62898936170213
44.106998	-1.65398936170213
44.310001	-1.67473404255319
44.509998	-1.69960106382979
44.710999	-1.72460106382979
44.91	-1.74534574468085
45.106998	-1.77446808510638
45.300999	-1.79521276595745
45.493	-1.82007978723404
45.689999	-1.84920212765957
45.889	-1.88244680851064
46.087002	-1.90744680851064
46.280998	-1.93231382978723
46.471001	-1.9530585106383
46.662998	-1.97393617021277
46.855	-1.99468085106383
47.051998	-2.01968085106383
47.241001	-2.05279255319149
47.437	-2.07779255319149
47.629002	-2.09853723404255
47.825001	-2.11928191489362
48.021	-2.14015957446809
48.216999	-2.16502659574468
48.410999	-2.19414893617021
48.601002	-2.22327127659574
48.786999	-2.24813829787234
48.978001	-2.27313829787234
49.167999	-2.2938829787234
49.359001	-2.31462765957447
49.550999	-2.33537234042553
49.741001	-2.35625
49.932999	-2.3811170212766
50.119999	-2.41023936170213
50.307999	-2.43523936170213
50.495998	-2.46010638297872
50.682999	-2.48085106382979
50.869999	-2.50159574468085
51.056	-2.52247340425532
51.242001	-2.54321808510638
51.424999	-2.56808510638298
51.604	-2.58896276595745
51.785	-2.61382978723404
51.967999	-2.63045212765957
52.153999	-2.65132978723404
52.341999	-2.67207446808511
52.528	-2.69281914893617
52.715	-2.71356382978723
52.896999	-2.7343085106383
53.075001	-2.75106382978723
53.257999	-2.7718085106383
53.438	-2.79255319148936
53.622002	-2.81742021276596
53.803001	-2.84242021276596
53.986	-2.86316489361702
54.167	-2.88404255319149
54.345001	-2.90066489361702
54.52	-2.91728723404255
54.695	-2.93377659574468
54.875	-2.95877659574468
55.055	-2.97539893617021
55.235001	-2.99614361702128
55.412998	-3.00864361702128
55.585999	-3.02526595744681
55.761002	-3.04188829787234
55.936001	-3.06675531914894
56.115002	-3.08337765957447
56.292	-3.1
56.466	-3.11675531914894
56.639999	-3.13337765957447
56.813999	-3.15412234042553
56.987	-3.17074468085106
57.16	-3.1873670212766
57.333	-3.19973404255319
57.504002	-3.21223404255319
57.676998	-3.23297872340426
57.852001	-3.24973404255319
58.028999	-3.26635638297872
58.202	-3.28297872340426
58.375999	-3.29960106382979
58.546001	-3.31609042553192
58.717999	-3.33696808510638
58.889999	-3.35359042553192
59.061001	-3.37021276595745
59.229	-3.38683510638298
59.398998	-3.39933510638298
59.566002	-3.41170212765957
59.736	-3.42007978723404
59.903	-3.43670212765957
60.071999	-3.44906914893617
60.241001	-3.4656914893617
60.407001	-3.4781914893617
60.575001	-3.49481382978723
60.742001	-3.50731382978723
60.912998	-3.52393617021277
61.077999	-3.54468085106383
61.241001	-3.56130319148936
61.402	-3.57792553191489
61.568001	-3.59042553191489
61.731998	-3.61117021276596
61.897999	-3.62779255319149
62.063	-3.64029255319149
62.229	-3.64867021276596
62.393002	-3.66529255319149
62.555	-3.67765957446809
62.719002	-3.69428191489362
62.880001	-3.70678191489362
63.043999	-3.71928191489362
63.206001	-3.73590425531915
63.366001	-3.74002659574468
63.529999	-3.74840425531915
63.689999	-3.76077127659574
63.853001	-3.77327127659574
64.016998	-3.79401595744681
64.18	-3.80239361702128
64.346001	-3.81476063829787
64.505997	-3.81901595744681
64.667999	-3.82726063829787
64.824997	-3.8438829787234
64.981003	-3.86050531914894
65.139999	-3.8688829787234
65.300003	-3.87712765957447
65.460999	-3.88962765957447
65.621002	-3.91449468085106
65.778	-3.93537234042553
65.936996	-3.95199468085106
66.097	-3.96436170212766
66.255997	-3.97273936170213
66.411003	-3.98523936170213
66.571999	-4.00186170212766
66.728996	-4.01436170212766
66.891998	-4.02672872340426
67.051003	-4.03922872340426
67.209999	-4.05585106382979
67.370003	-4.07247340425532
67.530998	-4.08909574468085
67.690002	-4.09747340425532
67.844002	-4.11409574468085
67.999001	-4.13071808510638
68.156998	-4.14734042553192
68.315002	-4.16382978723404
68.474998	-4.18058510638298
68.633003	-4.20132978723404
68.792999	-4.21795212765957
68.946999	-4.23045212765958
69.106003	-4.2469414893617
69.264999	-4.26781914893617
69.425003	-4.29268617021277
69.584999	-4.3093085106383
69.741997	-4.32593085106383
69.900002	-4.33843085106383
70.059998	-4.35505319148936
70.219002	-4.37579787234043
70.375999	-4.39242021276596
70.530998	-4.41329787234043
70.684998	-4.43404255319149
70.842003	-4.45478723404255
71.000999	-4.47965425531915
71.158997	-4.50053191489362
71.32	-4.52127659574468
71.476997	-4.54202127659574
71.629997	-4.55864361702128
71.786003	-4.57526595744681
71.940002	-4.59601063829787
72.098	-4.62101063829787
72.251999	-4.64175531914894
72.408997	-4.65837765957447
72.567001	-4.67925531914894
72.725998	-4.70824468085106
72.882004	-4.72912234042553
73.038002	-4.7498670212766
73.191002	-4.76648936170213
73.347	-4.78723404255319
73.507004	-4.81210106382979
73.666	-4.84547872340425
73.825996	-4.87034574468085
73.983002	-4.89521276595745
74.140999	-4.91196808510638
74.302002	-4.92845744680851
74.464996	-4.94933510638298
74.624001	-4.97007978723404
74.786003	-4.99507978723404
74.944	-5.02406914893617
75.101997	-5.0531914893617
75.260002	-5.08231382978723
75.418999	-5.11143617021277
75.580002	-5.13630319148936
75.739998	-5.16542553191489
75.899002	-5.19867021276596
76.056	-5.22353723404255
76.213997	-5.24853723404255
76.375999	-5.26928191489362
76.540001	-5.28590425531915
76.700996	-5.30664893617021
76.859001	-5.33164893617021
77.015999	-5.36063829787234
77.174004	-5.38976063829787
77.334	-5.41063829787234
77.496002	-5.4313829787234
77.658997	-5.45625
77.820999	-5.48537234042553
77.980003	-5.51449468085106
78.140999	-5.53936170212766
78.302002	-5.56436170212766
78.466003	-5.59760638297872
78.627998	-5.63085106382979
78.791	-5.65984042553192
78.952003	-5.68484042553191
79.112	-5.71396276595745
79.268997	-5.73882978723404
79.424004	-5.75970744680851
79.581001	-5.78457446808511
79.744003	-5.80957446808511
79.903	-5.83856382978723
80.066002	-5.86768617021277
80.225998	-5.8968085106383
80.391998	-5.92167553191489
80.556	-5.94667553191489
80.720001	-5.97566489361702
80.878998	-6.00478723404255
81.041	-6.03803191489362
81.204002	-6.06303191489362
81.371002	-6.08377659574468
81.533997	-6.10452127659574
81.695999	-6.13364361702128
81.856003	-6.16688829787234
82.018997	-6.2001329787234
82.183998	-6.22925531914894
82.348	-6.25
82.510002	-6.27074468085106
82.670998	-6.2873670212766
82.834	-6.30824468085106
82.997002	-6.33723404255319
83.163002	-6.36635638297872
83.324997	-6.39547872340426
83.487999	-6.42034574468085
83.650002	-6.44534574468085
83.816002	-6.47021276595745
83.981003	-6.49521276595745
84.149002	-6.51595744680851
84.318001	-6.53670212765957
84.486	-6.56170212765957
84.649002	-6.57832446808511
84.813004	-6.59494680851064
84.975998	-6.61156914893617
85.140999	-6.63643617021277
85.302002	-6.6530585106383
85.466003	-6.66968085106383
85.629997	-6.68218085106383
85.792999	-6.69880319148936
85.959	-6.71954787234043
86.122002	-6.74029255319149
86.289001	-6.76117021276596
86.448997	-6.77779255319149
86.612	-6.79441489361702
86.777	-6.81103723404255
86.945	-6.83178191489362
87.111	-6.85664893617021
87.276001	-6.87752659574468
87.442001	-6.89827127659574
87.609001	-6.91901595744681
87.776001	-6.93563829787234
87.940002	-6.95226063829787
88.100998	-6.9688829787234
88.261002	-6.9813829787234
88.428001	-6.99800531914894
88.596001	-7.01462765957447
88.764999	-7.03962765957447
88.931	-7.06037234042553
89.096001	-7.07699468085106
89.264	-7.0936170212766
89.432999	-7.11023936170213
89.597	-7.12260638297872
89.761002	-7.14348404255319
89.924004	-7.16010638297872
90.091003	-7.17247340425532
90.261002	-7.18085106382979
90.428001	-7.18922872340426
90.594002	-7.20159574468085
90.760002	-7.21409574468085
90.926003	-7.22247340425532
91.095001	-7.23071808510638
91.263	-7.24321808510638
91.431	-7.25146276595745
91.599998	-7.26396276595745
91.764	-7.28058510638298
91.929001	-7.30132978723404
92.095001	-7.31382978723404
92.261002	-7.32632978723404
92.428001	-7.34707446808511
92.592003	-7.36369680851064
92.759003	-7.38031914893617
92.926003	-7.39281914893617
93.092003	-7.40106382978723
93.258003	-7.41768617021277
93.424004	-7.43018617021277
93.586998	-7.43843085106383
93.753998	-7.45093085106383
93.918999	-7.46343085106383
94.085999	-7.47593085106383
94.252998	-7.48417553191489
94.421997	-7.48843085106383
94.591003	-7.49667553191489
94.759003	-7.50492021276596
94.926003	-7.51742021276596
95.092003	-7.53404255319149
95.259003	-7.55066489361702
95.426003	-7.55904255319149
95.593002	-7.56728723404255
95.758003	-7.57566489361702
95.925003	-7.59228723404255
96.094002	-7.60053191489362
96.261002	-7.61303191489362
96.428001	-7.62127659574468
96.592003	-7.62965425531915
96.754997	-7.64215425531915
96.917999	-7.65465425531915
97.083	-7.67114361702128
97.250999	-7.68364361702128
97.421997	-7.70026595744681
97.586998	-7.71276595744681
97.75	-7.72114361702128
97.911003	-7.73351063829787
98.078003	-7.74188829787234
98.25	-7.74601063829787
98.419998	-7.75851063829787
98.586998	-7.76675531914894
98.747002	-7.78337765957447
98.910004	-7.7875
99.077003	-7.79587765957447
99.247002	-7.8
99.411003	-7.80837765957447
99.573997	-7.81662234042553
99.738998	-7.825
99.903	-7.8375
100.071991	-7.84574468085106
100.232002	-7.85398936170213
100.399002	-7.85824468085106
100.564003	-7.86648936170213
100.730003	-7.87898936170213
100.89399	-7.88736702127659
101.054001	-7.89973404255319
101.214981	-7.90811170212766
101.37999	-7.92473404255319
101.547981	-7.93710106382979
101.713982	-7.94547872340426
101.87999	-7.95385638297872
102.042992	-7.96210106382979
102.208	-7.97034574468085
102.372002	-7.97872340425532
102.537003	-7.98710106382979
102.704002	-7.99534574468085
102.870003	-8.00359042553191
103.036003	-8.01196808510638
103.196991	-8.02446808510638
103.359001	-8.03696808510638
103.521004	-8.04521276595745
103.685982	-8.06183510638298
103.852982	-8.07433510638298
104.019981	-8.08670212765957
104.190002	-8.09507978723404
104.357002	-8.09920212765958
104.522003	-8.10757978723404
104.685982	-8.11582446808511
104.849991	-8.11994680851064
105.015991	-8.12420212765957
105.18	-8.13244680851064
105.343002	-8.14494680851064
105.508003	-8.15744680851064
105.676003	-8.16981382978723
105.842003	-8.1781914893617
106.008003	-8.18231382978724
106.172981	-8.1906914893617
106.339981	-8.19893617021277
106.508003	-8.20731382978723
106.675003	-8.21981382978723
106.839981	-8.21981382978723
107.002991	-8.2280585106383
107.166	-8.23218085106383
107.329002	-8.23218085106383
107.491982	-8.23218085106383
107.658981	-8.23218085106383
107.824982	-8.2405585106383
107.99099	-8.24880319148936
108.15699	-8.26130319148936
108.32299	-8.26968085106383
108.487991	-8.27792553191489
108.650002	-8.28617021276596
108.814003	-8.29454787234043
108.977982	-8.30292553191489
109.146004	-8.30292553191489
109.310982	-8.31117021276596
109.47699	-8.31529255319149
109.639992	-8.32367021276596
109.805	-8.31954787234043
109.968002	-8.31529255319149
110.133003	-8.31529255319149
110.302002	-8.32367021276596
110.468002	-8.34029255319149
110.635002	-8.35265957446809
110.801003	-8.36515957446809
110.963982	-8.36928191489362
111.12999	-8.36928191489362
111.297981	-8.36928191489362
111.46299	-8.37353723404255
111.630981	-8.37765957446809
111.792992	-8.39015957446808
111.959991	-8.39840425531915
112.126991	-8.40678191489362
112.291	-8.41090425531915
112.455002	-8.41502659574468
112.61499	-8.41502659574468
112.777	-8.41502659574468
112.940002	-8.41502659574468
113.103981	-8.41928191489362
113.26899	-8.42752659574468
113.43399	-8.43164893617021
113.598991	-8.44002659574468
113.763	-8.44002659574468
113.932991	-8.44414893617021
114.099991	-8.45239361702128
114.265991	-8.46077127659574
114.43	-8.46914893617021
114.598991	-8.47739361702128
114.765991	-8.48577127659574
114.932991	-8.49401595744681
115.098	-8.50239361702128
115.262001	-8.50239361702128
115.428001	-8.50239361702128
115.588982	-8.50239361702128
115.752991	-8.49813829787234
115.916	-8.50239361702128
116.084	-8.51063829787234
116.250992	-8.5188829787234
116.416	-8.52313829787234
116.580002	-8.52313829787234
116.746002	-8.52313829787234
116.910004	-8.52313829787234
117.075981	-8.52726063829787
117.23999	-8.52726063829787
117.405991	-8.53138297872341
117.57	-8.53138297872341
117.736	-8.53550531914894
117.901001	-8.53976063829787
118.068001	-8.53976063829787
118.234001	-8.54800531914894
118.399002	-8.55226063829787
118.561981	-8.5563829787234
118.72699	-8.56050531914894
118.891991	-8.56462765957447
119.05899	-8.57300531914894
119.222	-8.58125
119.387001	-8.58537234042553
119.551003	-8.58537234042553
119.717003	-8.58962765957447
119.883003	-8.58962765957447
120.046982	-8.58962765957447
120.210991	-8.59375
120.372002	-8.59787234042553
120.537003	-8.61037234042553
120.703003	-8.61037234042553
120.870003	-8.60625
121.036003	-8.60625
121.202003	-8.61449468085106
121.362991	-8.6186170212766
121.527	-8.62287234042553
121.688004	-8.6311170212766
121.849991	-8.63537234042553
122.014	-8.63537234042553
122.181992	-8.63537234042553
122.35099	-8.6436170212766
122.51899	-8.64773936170213
122.681992	-8.65199468085106
122.844002	-8.6561170212766
123.007004	-8.66023936170213
123.17099	-8.66848404255319
123.334991	-8.67273936170213
123.5	-8.67686170212766
123.665001	-8.68098404255319
123.828003	-8.68098404255319
123.99099	-8.68098404255319
124.153	-8.67686170212766
124.32	-8.68098404255319
124.483002	-8.68936170212766
124.650002	-8.69760638297872
124.813004	-8.70186170212766
124.977982	-8.70186170212766
125.139	-8.70186170212766
125.302002	-8.70186170212766
125.469002	-8.70186170212766
125.637001	-8.70186170212766
125.804001	-8.70186170212766
125.968002	-8.70598404255319
126.134003	-8.71010638297872
126.296982	-8.72260638297872
126.460991	-8.72672872340426
126.625	-8.73497340425532
126.792	-8.73497340425532
126.957001	-8.73497340425532
127.125992	-8.73922872340426
127.293991	-8.73922872340426
127.46299	-8.74747340425532
127.627991	-8.75159574468085
127.789001	-8.74335106382979
127.94899	-8.74335106382979
128.113007	-8.74747340425532
128.278	-8.75585106382979
128.444	-8.75585106382979
128.608994	-8.75585106382979
128.774994	-8.76409574468085
128.942001	-8.77659574468085
129.110992	-8.78497340425532
129.276993	-8.78909574468085
129.442993	-8.78497340425532
129.608002	-8.78909574468085
129.772003	-8.78909574468085
129.936996	-8.79321808510638
130.102997	-8.79321808510638
130.268005	-8.79734042553192
130.432007	-8.79734042553192
130.593002	-8.80984042553191
130.757004	-8.81396276595745
130.919006	-8.82234042553192
131.085983	-8.82234042553192
131.251984	-8.82646276595745
131.421005	-8.82646276595745
131.589996	-8.83058510638298
131.759003	-8.83058510638298
131.925995	-8.83470744680851
132.091995	-8.83470744680851
132.257004	-8.83896276595745
132.421005	-8.83470744680851
132.582993	-8.83470744680851
132.746002	-8.83896276595745
132.908997	-8.84308510638298
133.074997	-8.84720744680851
133.240005	-8.85558510638298
133.406006	-8.85970744680851
133.570984	-8.86808510638298
133.735992	-8.87220744680851
133.897995	-8.87632978723404
134.063004	-8.87220744680851
134.227005	-8.86808510638298
134.391983	-8.87220744680851
134.554001	-8.87632978723404
134.716995	-8.87632978723404
134.882004	-8.87632978723404
135.048996	-8.87632978723404
135.212997	-8.87632978723404
135.376984	-8.87632978723404
135.539993	-8.88045212765957
135.705994	-8.88470744680851
135.873001	-8.88882978723404
136.035995	-8.89295212765957
136.203003	-8.8970744680851
136.367996	-8.8970744680851
136.531982	-8.90545212765958
136.695984	-8.90957446808511
136.860001	-8.91781914893617
137.024994	-8.91781914893617
137.186005	-8.92207446808511
137.345001	-8.92207446808511
137.509995	-8.92207446808511
137.673996	-8.92207446808511
137.839996	-8.92619680851064
138.003006	-8.93457446808511
138.167007	-8.94281914893617
138.334	-8.9469414893617
138.501984	-8.95119680851064
138.667984	-8.9469414893617
138.835007	-8.94281914893617
138.998001	-8.93869680851064
139.162003	-8.93869680851064
139.326996	-8.94281914893617
139.490997	-8.9469414893617
139.658997	-8.95531914893617
139.824997	-8.96356382978723
139.990005	-8.9719414893617
140.153	-8.98018617021276
140.315002	-8.9843085106383
140.477997	-8.98856382978723
140.643005	-8.98856382978723
140.809006	-8.9843085106383
140.977005	-8.98018617021276
141.141006	-8.97606382978723
141.304993	-8.98018617021276
141.468994	-8.9843085106383
141.632004	-8.99268617021277
141.796005	-9.00093085106383
141.960007	-9.0093085106383
142.123993	-9.01343085106383
142.287994	-9.01343085106383
142.453995	-9.01343085106383
142.619995	-9.01768617021277
142.787994	-9.01768617021277
142.953995	-9.01768617021277
143.119995	-9.0218085106383
143.283997	-9.02593085106383
143.449997	-9.0343085106383
143.612	-9.0343085106383
143.776001	-9.0343085106383
143.940002	-9.03843085106383
144.104004	-9.0343085106383
144.270004	-9.03005319148936
144.434998	-9.02593085106383
144.600983	-9.02593085106383
144.768005	-9.03005319148936
144.932983	-9.0343085106383
145.095001	-9.04255319148936
145.255005	-9.05505319148936
145.419006	-9.05917553191489
145.584	-9.05917553191489
145.748993	-9.06329787234043
145.912994	-9.05917553191489
146.078995	-9.05917553191489
146.246994	-9.05917553191489
146.410004	-9.05917553191489
146.574997	-9.06329787234043
146.737	-9.06329787234043
146.904984	-9.07167553191489
147.072006	-9.07579787234043
147.238007	-9.07992021276596
147.404007	-9.07992021276596
147.567993	-9.08417553191489
147.731995	-9.09242021276596
147.899002	-9.10079787234043
148.067993	-9.10492021276596
148.235001	-9.10492021276596
148.397003	-9.10904255319149
148.561005	-9.10904255319149
148.725983	-9.10904255319149
148.891006	-9.11316489361702
149.054001	-9.11742021276596
149.216003	-9.11316489361702
149.376007	-9.11742021276596
149.537003	-9.12154255319149
149.703003	-9.13390957446808
149.867996	-9.14228723404255
150.033005	-9.14228723404255
150.195984	-9.14640957446809
150.363007	-9.15053191489362
150.529984	-9.15890957446809
150.697006	-9.16303191489362
150.860992	-9.16303191489362
151.026993	-9.16303191489362
151.192001	-9.17140957446809
151.356003	-9.17965425531915
151.520004	-9.18390957446809
151.686996	-9.17965425531915
151.856003	-9.17553191489362
152.020996	-9.17553191489362
152.184006	-9.17965425531915
152.348984	-9.19215425531915
152.514008	-9.19627659574468
152.681	-9.19215425531915
152.843994	-9.18803191489362
153.007004	-9.18390957446809
153.167984	-9.18803191489362
153.326996	-9.19627659574468
153.488983	-9.20039893617021
153.651993	-9.20465425531915
153.817001	-9.20039893617021
153.981003	-9.20039893617021
154.141006	-9.20465425531915
154.304001	-9.21289893617021
154.470001	-9.22127659574468
154.636993	-9.22539893617021
154.800003	-9.22952127659574
154.964005	-9.22952127659574
155.123993	-9.23364361702128
155.285995	-9.23789893617021
155.447983	-9.25039893617021
155.610992	-9.25864361702128
155.776001	-9.25864361702128
155.940994	-9.25452127659575
156.106003	-9.25452127659575
156.274002	-9.25864361702128
156.440002	-9.26702127659575
156.608002	-9.27526595744681
156.772003	-9.27526595744681
156.938004	-9.27526595744681
157.104996	-9.27938829787234
157.272995	-9.28776595744681
157.440994	-9.3001329787234
157.604996	-9.30438829787234
157.768997	-9.3126329787234
157.934998	-9.3126329787234
158.098984	-9.31688829787234
158.261993	-9.31688829787234
158.419983	-9.31688829787234
158.582993	-9.32513297872341
158.751007	-9.33351063829787
158.917007	-9.33351063829787
159.084	-9.33351063829787
159.248001	-9.33351063829787
159.414001	-9.33351063829787
159.582001	-9.34175531914894
159.748993	-9.3501329787234
159.912003	-9.3625
160.074997	-9.37087765957447
160.238007	-9.37087765957447
160.401001	-9.37087765957447
160.563995	-9.37087765957447
160.727005	-9.36662234042553
160.893997	-9.36662234042553
161.061005	-9.3625
161.227005	-9.36662234042553
161.389008	-9.37087765957447
161.556	-9.375
161.718002	-9.37912234042553
161.884003	-9.38324468085106
162.048004	-9.3875
162.212006	-9.3875
162.378006	-9.39162234042553
162.539993	-9.4
162.703003	-9.40824468085106
162.865005	-9.41662234042553
163.028	-9.41662234042553
163.194	-9.42074468085107
163.358994	-9.4248670212766
163.524002	-9.42898936170213
163.688004	-9.4373670212766
163.852005	-9.44148936170213
164.018005	-9.44561170212766
164.182983	-9.45398936170213
164.348984	-9.45811170212766
164.513	-9.46223404255319
164.682983	-9.46648936170213
164.847	-9.47061170212766
165.011993	-9.47061170212766
165.175003	-9.47473404255319
165.339996	-9.47061170212766
165.503983	-9.47885638297872
165.671005	-9.47885638297872
165.841003	-9.48723404255319
166.009003	-9.49135638297872
166.175995	-9.49135638297872
166.339996	-9.49973404255319
166.505997	-9.50385638297872
166.671005	-9.50797872340426
166.837006	-9.50797872340426
167.001007	-9.50797872340426
167.164001	-9.51210106382979
167.328995	-9.51210106382979
167.494003	-9.51210106382979
167.662003	-9.50797872340426
167.826996	-9.51622340425532
167.992004	-9.52460106382979
168.154007	-9.53710106382979
168.317993	-9.54122340425532
168.479004	-9.55372340425532
168.643997	-9.56196808510638
168.809998	-9.56622340425532
168.973984	-9.56622340425532
169.141983	-9.56622340425532
169.304993	-9.56622340425532
169.468994	-9.56622340425532
169.630997	-9.57034574468085
169.796997	-9.57446808510638
169.964005	-9.58696808510638
170.132996	-9.59521276595745
170.296997	-9.60771276595745
170.459	-9.62021276595745
170.619003	-9.62433510638298
170.779984	-9.62433510638298
170.945007	-9.62433510638298
171.110001	-9.63271276595745
171.278	-9.63683510638298
171.444	-9.63683510638298
171.610001	-9.64095744680851
171.778	-9.64933510638298
171.945984	-9.65757978723404
172.115005	-9.66582446808511
172.279984	-9.67420212765957
172.444	-9.67832446808511
172.606995	-9.67832446808511
172.770996	-9.68244680851064
172.938004	-9.69082446808511
173.104996	-9.69920212765958
173.272995	-9.70332446808511
173.436005	-9.70332446808511
173.598007	-9.70332446808511
173.759003	-9.71156914893617
173.923004	-9.71994680851064
174.089005	-9.72406914893617
174.253006	-9.72406914893617
174.417984	-9.72406914893617
174.578003	-9.73656914893617
174.738983	-9.74481382978723
174.901993	-9.74893617021277
175.065994	-9.74481382978723
175.233002	-9.74481382978723
175.397995	-9.7531914893617
175.565994	-9.76143617021277
175.731003	-9.77393617021277
175.899994	-9.78231382978723
176.067001	-9.7905585106383
176.237	-9.79468085106383
176.406006	-9.7905585106383
176.570007	-9.79468085106383
176.733994	-9.79893617021277
176.899994	-9.8030585106383
177.067001	-9.80718085106383
177.231995	-9.81130319148936
177.397003	-9.81968085106383
177.563004	-9.82380319148936
177.727997	-9.82792553191489
177.891983	-9.83204787234042
178.054993	-9.84042553191489
178.220001	-9.84867021276596
178.388	-9.86117021276596
178.550003	-9.86954787234042
178.714996	-9.87779255319149
178.878983	-9.88204787234043
179.046997	-9.89029255319149
179.214005	-9.89441489361702
179.378983	-9.89441489361702
179.544006	-9.89441489361702
179.707993	-9.90279255319149
179.871994	-9.91515957446808
180.035995	-9.92353723404255
180.203995	-9.92765957446809
180.367996	-9.93191489361702
180.533997	-9.94015957446809
180.699005	-9.95265957446808
180.865997	-9.95678191489362
181.035004	-9.95265957446808
181.203995	-9.95265957446808
181.371002	-9.95678191489362
181.535004	-9.96090425531915
181.699005	-9.96928191489362
181.863983	-9.98164893617021
182.029984	-9.99414893617021
182.197006	-10.0066489361702
182.360992	-10.0150265957447
182.524002	-10.0232712765957
182.684006	-10.0273936170213
182.845993	-10.0357712765957
183.009995	-10.0398936170213
183.175995	-10.0398936170213
183.339996	-10.0481382978723
183.503983	-10.0565159574468
183.667984	-10.0647606382979
183.835983	-10.0690159574468
184.003006	-10.0731382978723
184.169983	-10.0772606382979
184.337006	-10.0938829787234
184.501007	-10.1022606382979
184.667007	-10.1147606382979
184.830994	-10.1147606382979
184.996002	-10.1188829787234
185.162003	-10.1230053191489
185.330002	-10.13125
185.492004	-10.1355053191489
185.651993	-10.1478723404255
185.811005	-10.1521276595745
185.975983	-10.15625
186.143005	-10.15625
186.309998	-10.1603723404255
186.475983	-10.1646276595745
186.643005	-10.1728723404255
186.809998	-10.18125
186.975983	-10.1894946808511
187.141006	-10.1977393617021
187.306	-10.2102393617021
187.470001	-10.2186170212766
187.634003	-10.2309840425532
187.798996	-10.2393617021277
187.960983	-10.2477393617021
188.125	-10.2601063829787
188.289001	-10.2684840425532
188.453003	-10.2767287234043
188.619003	-10.2808510638298
188.787003	-10.2851063829787
188.953995	-10.2933510638298
189.119995	-10.3017287234043
189.285995	-10.3058510638298
189.453003	-10.3099734042553
189.615997	-10.3142287234043
189.778	-10.3224734042553
189.942001	-10.3265957446809
190.110001	-10.3349734042553
190.278	-10.3390957446809
190.442993	-10.3474734042553
190.606995	-10.3557180851064
190.772003	-10.3639627659574
190.938004	-10.3723404255319
191.106003	-10.380585106383
191.272995	-10.393085106383
191.436996	-10.4097074468085
191.598984	-10.4222074468085
191.763	-10.426329787234
191.927002	-10.4304521276596
192.093994	-10.438829787234
192.261002	-10.4554521276596
192.425995	-10.4679521276596
192.591995	-10.4804521276596
192.755997	-10.4928191489362
192.919006	-10.4928191489362
193.082001	-10.4928191489362
193.246002	-10.4886968085106
193.410995	-10.4970744680851
193.578995	-10.5094414893617
193.744995	-10.5219414893617
193.912003	-10.5344414893617
194.076004	-10.5426861702128
194.242996	-10.5510638297872
194.408997	-10.5551861702128
194.576996	-10.5593085106383
194.744003	-10.5593085106383
194.908005	-10.5635638297872
195.072983	-10.5718085106383
195.238983	-10.5801861702128
195.404984	-10.5843085106383
195.574005	-10.5925531914894
195.738983	-10.6050531914894
195.904007	-10.6216755319149
196.070007	-10.6382978723404
196.231995	-10.6507978723404
196.397003	-10.654920212766
196.559998	-10.654920212766
196.723984	-10.6590425531915
196.889008	-10.667420212766
197.054993	-10.6797872340426
197.218994	-10.6922872340426
197.382996	-10.700664893617
197.548004	-10.7047872340426
197.710983	-10.7089095744681
197.878006	-10.7172872340426
198.041	-10.7255319148936
198.203995	-10.7380319148936
198.365997	-10.7505319148936
198.528	-10.7671542553191
198.690002	-10.7796542553191
198.854004	-10.7837765957447
199.020004	-10.7878989361702
199.190994	-10.7920212765957
199.360992	-10.8003989361702
199.528	-10.8127659574468
199.692993	-10.8252659574468
199.856003	-10.8418882978723
200.020004	-10.8543882978723
200.184998	-10.8627659574468
200.350006	-10.8627659574468
200.516983	-10.8627659574468
200.681	-10.8668882978723
200.847	-10.8751329787234
201.011002	-10.8876329787234
201.177994	-10.8958776595745
201.343994	-10.9083776595745
201.511993	-10.9208776595745
201.677994	-10.9292553191489
201.843994	-10.9416223404255
202.009003	-10.9582446808511
202.175003	-10.9707446808511
202.339996	-10.9789893617021
202.509003	-10.9873670212766
202.677002	-10.9914893617021
202.841995	-10.9998670212766
203.007996	-11.0123670212766
203.169983	-11.0206117021277
203.334	-11.0247340425532
203.496002	-11.0289893617021
203.660004	-11.0372340425532
203.824005	-11.0497340425532
203.987	-11.0621010638298
204.149994	-11.0704787234043
204.317001	-11.0787234042553
204.483002	-11.0912234042553
204.651001	-11.0996010638298
204.817993	-11.1078457446808
204.983002	-11.1162234042553
205.147995	-11.1285904255319
205.311005	-11.1452127659574
205.473007	-11.1577127659574
205.639008	-11.1660904255319
205.800995	-11.174335106383
205.966003	-11.1827127659574
206.130005	-11.1909574468085
206.294983	-11.2034574468085
206.464005	-11.2117021276596
206.626007	-11.2159574468085
206.789993	-11.2242021276596
206.953995	-11.2408244680851
207.119003	-11.2492021276596
207.285004	-11.2574468085106
207.449997	-11.2533244680851
207.613007	-11.2617021276596
207.779007	-11.2617021276596
207.944	-11.2740691489362
208.108994	-11.2865691489362
208.274994	-11.2990691489362
208.442001	-11.3156914893617
208.610992	-11.3239361702128
208.779007	-11.3323138297872
208.945984	-11.3323138297872
209.112	-11.3405585106383
209.278	-11.3489361702128
209.447006	-11.3571808510638
209.615005	-11.3655585106383
209.781982	-11.3738031914894
209.947006	-11.3904255319149
210.110992	-11.3988031914894
210.279984	-11.4113031914894
210.447983	-11.4195478723404
210.619003	-11.4320478723404
210.783997	-11.4402925531915
210.949005	-11.4527925531915
211.112	-11.456914893617
211.274994	-11.4652925531915
211.440994	-11.469414893617
211.608002	-11.481914893617
211.776993	-11.494414893617
211.942001	-11.5109042553191
212.110001	-11.5234042553191
212.274994	-11.5275265957447
212.440994	-11.5275265957447
212.602997	-11.5275265957447
212.764984	-11.5359042553191
212.929001	-11.5525265957447
213.093994	-11.5650265957447
213.259995	-11.5775265957447
213.423996	-11.5857712765957
213.589005	-11.6023936170213
213.753006	-11.6106382978723
213.917984	-11.6190159574468
214.082001	-11.6315159574468
214.244995	-11.6440159574468
214.410995	-11.6605053191489
214.572983	-11.6730053191489
214.737	-11.6855053191489
214.899994	-11.69375
215.063995	-11.7021276595745
215.229004	-11.70625
215.391006	-11.70625
215.552994	-11.71875
215.714005	-11.7353723404255
215.876007	-11.7478723404255
216.037994	-11.7561170212766
216.201004	-11.7686170212766
216.363983	-11.7811170212766
216.529007	-11.7893617021277
216.690002	-11.7977393617021
216.856003	-11.8059840425532
217.020004	-11.8143617021277
217.186005	-11.8226063829787
217.352005	-11.8309840425532
217.518005	-11.8433510638298
217.684998	-11.8558510638298
217.850006	-11.8601063829787
218.016006	-11.8642287234043
218.182007	-11.8724734042553
218.350006	-11.8890957446809
218.516006	-11.9015957446809
218.681	-11.9182180851064
218.845993	-11.9264627659574
219.009003	-11.9348404255319
219.173996	-11.9389627659574
219.341995	-11.9432180851064
219.511002	-11.9514627659574
219.679993	-11.9639627659574
219.845001	-11.980585106383
220.009003	-11.9929521276596
220.171997	-12.0054521276596
220.337997	-12.013829787234
220.505997	-12.0220744680851
220.671005	-12.026329787234
220.837997	-12.0345744680851
221.001007	-12.0511968085106
221.166	-12.0594414893617
221.330994	-12.0678191489362
221.496002	-12.0760638297872
221.664001	-12.0844414893617
221.832993	-12.0969414893617
222.001007	-12.1094414893617
222.169006	-12.1218085106383
222.334	-12.1343085106383
222.496994	-12.1425531914894
222.658005	-12.1468085106383
222.822006	-12.1593085106383
222.988983	-12.1675531914894
223.156982	-12.1759308510638
223.324997	-12.1841755319149
223.488007	-12.1966755319149
223.654007	-12.2007978723404
223.819	-12.217420212766
223.983994	-12.225664893617
224.153	-12.242420212766
224.317993	-12.250664893617
224.483994	-12.263164893617
224.649002	-12.2672872340426
224.815002	-12.2714095744681
224.979004	-12.2797872340426
225.143005	-12.2964095744681
225.307007	-12.3130319148936
225.473984	-12.3296542553191
225.639984	-12.3421542553191
225.809006	-12.3503989361702
225.975983	-12.3586436170213
226.143997	-12.3586436170213
226.309998	-12.3628989361702
226.475983	-12.3752659574468
226.643005	-12.3877659574468
226.807007	-12.3961436170213
226.970993	-12.4043882978723
227.134003	-12.4127659574468
227.296997	-12.4252659574468
227.460007	-12.4335106382979
227.626984	-12.4417553191489
227.789993	-12.4501329787234
227.957993	-12.4583776595745
228.121002	-12.4708776595745
228.289993	-12.4792553191489
228.455994	-12.4875
228.623993	-12.5041223404255
228.787994	-12.5166223404255
228.949997	-12.5332446808511
229.113007	-12.5373670212766
229.276001	-12.5457446808511
229.442001	-12.5498670212766
229.604996	-12.5664893617021
229.772995	-12.5789893617021
229.938004	-12.5956117021277
230.106003	-12.6079787234043
230.272003	-12.6204787234043
230.438004	-12.6329787234043
230.600006	-12.6454787234043
230.764984	-12.6621010638298
230.931	-12.6703457446809
231.100006	-12.6828457446809
231.266983	-12.6869680851064
231.431	-12.6953457446808
231.595001	-12.6994680851064
231.764008	-12.7078457446809
231.932007	-12.7160904255319
232.100983	-12.7244680851064
232.264984	-12.7327127659574
232.429001	-12.7452127659574
232.593002	-12.757579787234
232.759003	-12.7742021276596
232.925003	-12.782579787234
233.089005	-12.7909574468085
233.251984	-12.8033244680851
233.416	-12.8158244680851
233.580994	-12.8240691489362
233.746994	-12.8324468085106
233.914001	-12.8406914893617
234.080002	-12.8490691489362
234.246002	-12.8656914893617
234.410004	-12.8781914893617
234.574005	-12.8948138297872
234.742996	-12.8989361702128
234.912003	-12.9071808510638
235.078995	-12.9155585106383
235.242996	-12.9321808510638
235.404984	-12.9446808510638
235.570007	-12.9529255319149
235.737	-12.9613031914894
235.904984	-12.9695478723404
236.070007	-12.9902925531915
236.233994	-13.0070478723404
236.399994	-13.023670212766
236.563995	-13.0360372340426
236.727997	-13.0526595744681
236.889984	-13.0651595744681
237.054001	-13.0692819148936
237.218994	-13.0692819148936
237.384003	-13.0734042553191
237.550995	-13.0817819148936
237.714996	-13.0984042553191
237.880997	-13.1150265957447
238.044983	-13.1275265957447
238.210983	-13.1316489361702
238.375	-13.1441489361702
238.541	-13.1607712765957
238.705994	-13.1773936170213
238.873001	-13.1940159574468
239.037994	-13.1981382978723
239.203003	-13.2063829787234
239.367996	-13.2106382978723
239.529984	-13.2230053191489
239.695007	-13.2355053191489
239.860001	-13.2521276595745
240.028	-13.2730053191489
240.197983	-13.2894946808511
240.365005	-13.3019946808511
240.533997	-13.3144946808511
240.699997	-13.3269946808511
240.865997	-13.3394946808511
241.031006	-13.3518617021277
241.195984	-13.3643617021277
241.363007	-13.3726063829787
241.526993	-13.3851063829787
241.688995	-13.3934840425532
241.852005	-13.4017287234043
242.014984	-13.4101063829787
242.182007	-13.4226063829787
242.348007	-13.4390957446809
242.516006	-13.4515957446808
242.684006	-13.4640957446809
242.847	-13.4724734042553
243.011002	-13.4807180851064
243.173996	-13.4890957446809
243.337006	-13.5057180851064
243.5	-13.5222074468085
243.664001	-13.5347074468085
243.828995	-13.538829787234
243.996002	-13.551329787234
244.162994	-13.563829787234
244.328995	-13.5804521276596
244.494995	-13.5886968085106
244.658005	-13.6011968085106
244.820984	-13.6136968085106
244.983994	-13.6261968085106
245.151993	-13.6469414893617
245.320007	-13.6594414893617
245.488007	-13.6676861702128
245.654984	-13.6760638297872
245.820007	-13.6843085106383
245.983994	-13.7009308510638
246.149994	-13.7093085106383
246.317993	-13.7218085106383
246.485001	-13.7341755319149
246.649002	-13.7466755319149
246.813995	-13.7591755319149
246.979996	-13.7757978723404
247.147995	-13.792420212766
247.315002	-13.800664893617
247.479996	-13.8090425531915
247.647003	-13.8172872340426
247.811996	-13.8297872340426
247.977997	-13.8422872340426
248.143005	-13.8589095744681
248.309006	-13.8714095744681
248.473984	-13.8796542553191
248.639984	-13.8921542553192
248.806	-13.9045212765957
248.972	-13.9170212765957
249.139008	-13.9295212765957
249.304001	-13.9336436170213
249.468002	-13.9420212765957
249.630997	-13.9545212765957
249.794983	-13.9668882978723
249.960007	-13.9793882978723
250.126007	-13.9918882978723
250.292984	-14.0001329787234
250.460983	-14.0167553191489
250.628006	-14.0292553191489
250.794006	-14.0417553191489
250.960007	-14.0458776595745
251.125	-14.0541223404255
251.289001	-14.0707446808511
251.451996	-14.0875
251.617004	-14.0957446808511
251.779984	-14.1041223404255
251.944	-14.1082446808511
252.106003	-14.1164893617021
252.268997	-14.1289893617021
252.432983	-14.1414893617021
252.598984	-14.1581117021277
252.761993	-14.1706117021277
252.927994	-14.1913563829787
253.093002	-14.2037234042553
253.261002	-14.2162234042553
253.425003	-14.2246010638298
253.589005	-14.2371010638298
253.753006	-14.2494680851064
253.921005	-14.2619680851064
254.085983	-14.2703457446809
254.251984	-14.286835106383
254.414993	-14.299335106383
254.578003	-14.3159574468085
254.744995	-14.324335106383
254.908997	-14.332579787234
255.074005	-14.336835106383
255.240005	-14.3492021276596
255.408997	-14.3617021276596
255.578995	-14.3742021276596
255.744995	-14.3865691489362
255.910004	-14.4033244680851
256.074005	-14.4199468085106
256.238007	-14.4323138297872
256.402008	-14.4489361702128
256.567993	-14.4614361702128
256.733002	-14.4655585106383
256.89801	-14.4655585106383
257.062988	-14.4698138297872
257.229004	-14.4780585106383
257.394989	-14.4988031914894
257.55899	-14.5154255319149
257.726013	-14.5279255319149
257.893005	-14.536170212766
258.05899	-14.548670212766
258.221985	-14.561170212766
258.386993	-14.5777925531915
258.550995	-14.5902925531915
258.716003	-14.5985372340426
258.880005	-14.606914893617
259.04599	-14.6192819148936
259.212006	-14.6360372340426
259.378998	-14.6442819148936
259.544006	-14.6526595744681
259.710999	-14.6650265957447
259.877991	-14.6816489361702
260.042999	-14.6982712765957
260.208008	-14.7107712765957
260.371002	-14.7232712765957
260.536011	-14.7315159574468
260.703003	-14.7398936170213
260.868988	-14.7481382978723
261.036987	-14.7647606382979
261.20401	-14.7813829787234
261.368011	-14.7980053191489
261.53299	-14.8105053191489
261.697998	-14.8146276595745
261.865997	-14.8230053191489
262.031006	-14.8271276595745
262.196014	-14.8396276595745
262.360992	-14.8478723404255
262.528015	-14.8603723404255
262.694	-14.8728723404255
262.860992	-14.8853723404255
263.027008	-14.8977393617021
263.191986	-14.9102393617021
263.358002	-14.9143617021277
263.520996	-14.9184840425532
263.682007	-14.9309840425532
263.846985	-14.9476063829787
264.013	-14.9683510638298
264.184998	-14.9892287234043
264.355011	-15.0058510638298
264.523987	-15.0140957446809
264.691986	-15.0224734042553
264.859009	-15.0265957446809
265.023987	-15.0349734042553
265.187012	-15.0432180851064
265.350006	-15.0598404255319
265.516998	-15.0764627659574
265.682007	-15.0972074468085
265.848999	-15.105585106383
266.013	-15.113829787234
266.178986	-15.118085106383
266.346008	-15.1345744680851
266.515991	-15.1470744680851
266.68399	-15.1636968085106
266.850006	-15.1636968085106
267.015015	-15.1720744680851
267.181	-15.1803191489362
267.346008	-15.1928191489362
267.511993	-15.2053191489362
267.678009	-15.2176861702128
267.845001	-15.2301861702128
268.01001	-15.2468085106383
268.174988	-15.2634308510638
268.339996	-15.2800531914894
268.506989	-15.2966755319149
268.671997	-15.3091755319149
268.838989	-15.3175531914894
269.005005	-15.329920212766
269.167999	-15.3382978723404
269.330994	-15.3507978723404
269.493011	-15.354920212766
269.660004	-15.363164893617
269.825989	-15.3715425531915
269.993011	-15.3839095744681
270.154999	-15.3964095744681
270.321991	-15.4047872340426
270.489014	-15.4172872340426
270.656006	-15.4255319148936
270.822998	-15.4337765957447
270.989014	-15.4462765957447
271.156006	-15.4628989361702
271.321014	-15.4712765957447
271.485992	-15.4753989361702
271.649994	-15.4837765957447
271.816986	-15.5003989361702
271.981995	-15.5168882978723
272.145996	-15.5335106382979
272.308014	-15.5460106382979
272.471008	-15.5543882978723
272.63501	-15.5710106382979
272.799988	-15.5751329787234
272.966003	-15.5835106382979
273.132996	-15.5835106382979
273.295013	-15.5958776595745
273.459991	-15.6083776595745
273.625	-15.6291223404255
273.792999	-15.6416223404255
273.959015	-15.65
274.122009	-15.6541223404255
274.286987	-15.6664893617021
274.453003	-15.6748670212766
274.621002	-15.6873670212766
274.785004	-15.6998670212766
274.947998	-15.7164893617021
275.114014	-15.7247340425532
275.282013	-15.7372340425532
275.447998	-15.7496010638298
275.614014	-15.7662234042553
275.778992	-15.7746010638298
275.942993	-15.7871010638298
276.108002	-15.7912234042553
276.269012	-15.7996010638298
276.432007	-15.8037234042553
276.595001	-15.8119680851064
276.759003	-15.8244680851064
276.927002	-15.8410904255319
277.092987	-15.8535904255319
277.260986	-15.8660904255319
277.427002	-15.8784574468085
277.591003	-15.886835106383
277.755005	-15.8992021276596
277.919006	-15.9158244680851
278.084991	-15.9283244680851
278.253998	-15.9408244680851
278.421997	-15.9449468085106
278.588989	-15.9492021276596
278.755005	-15.9574468085106
278.920013	-15.9740691489362
279.083008	-15.9906914893617
279.247009	-16.0073138297872
279.411011	-16.0156914893617
279.57901	-16.0239361702128
279.746002	-16.0364361702128
279.915985	-16.0446808510638
280.079987	-16.0488031914894
280.243011	-16.0571808510638
280.404999	-16.0696808510638
280.571014	-16.0779255319149
280.737	-16.0904255319149
280.902008	-16.0945478723404
281.06601	-16.1070478723404
281.227997	-16.1195478723404
281.393005	-16.131914893617
281.556	-16.144414893617
281.722992	-16.156914893617
281.893005	-16.1735372340426
282.061005	-16.1860372340426
282.227997	-16.1985372340426
282.394012	-16.2067819148936
282.55899	-16.2234042553191
282.722992	-16.2316489361702
282.890991	-16.2484042553191
283.059998	-16.2607712765957
283.226013	-16.2732712765957
283.390991	-16.2857712765957
283.556	-16.2940159574468
283.725006	-16.3023936170213
283.891998	-16.3106382978723
284.057007	-16.3272606382979
284.221985	-16.3397606382979
284.388	-16.3563829787234
284.553009	-16.3730053191489
284.720001	-16.39375
284.888	-16.40625
285.056	-16.4146276595745
285.220001	-16.4228723404255
285.382996	-16.4228723404255
285.548004	-16.4353723404255
285.716003	-16.4436170212766
285.881012	-16.4643617021277
286.042999	-16.4811170212766
286.204987	-16.4934840425532
286.369995	-16.5018617021277
286.536987	-16.5059840425532
286.704987	-16.5184840425532
286.869995	-16.5267287234043
287.036011	-16.5433510638298
287.201996	-16.5599734042553
287.368011	-16.5724734042553
287.53299	-16.5890957446809
287.696014	-16.5932180851064
287.859009	-16.6057180851064
288.020996	-16.6223404255319
288.186005	-16.6348404255319
288.350006	-16.6514627659574
288.516998	-16.6597074468085
288.682007	-16.676329787234
288.847992	-16.6847074468085
289.013	-16.6929521276596
289.178986	-16.701329787234
289.345001	-16.7179521276596
289.510986	-16.7345744680851
289.678986	-16.7470744680851
289.846985	-16.7594414893617
290.015991	-16.7719414893617
290.179993	-16.7844414893617
290.346008	-16.8051861702128
290.51001	-16.8218085106383
290.677002	-16.8384308510638
290.843994	-16.8509308510638
291.007996	-16.8634308510638
291.174988	-16.879920212766
291.339996	-16.9007978723404
291.506012	-16.9215425531915
291.671997	-16.9340425531915
291.837006	-16.9465425531915
292.003998	-16.9547872340426
292.171997	-16.9672872340426
292.339996	-16.9880319148936
292.506012	-17.0005319148936
292.673004	-17.0171542553191
292.834991	-17.0337765957447
293.003998	-17.0545212765957
293.167999	-17.0795212765957
293.332001	-17.0960106382979
293.496002	-17.1085106382979
293.658997	-17.1251329787234
293.826996	-17.1376329787234
293.993011	-17.1501329787234
294.158997	-17.1626329787234
294.320007	-17.1708776595745
294.483002	-17.1916223404255
294.645996	-17.2082446808511
294.809998	-17.2289893617021
294.971008	-17.2539893617021
295.136993	-17.2747340425532
295.302002	-17.2913563829787
295.46701	-17.2997340425532
295.631989	-17.3121010638298
295.799011	-17.3329787234043
295.966003	-17.3537234042553
296.131012	-17.3744680851064
296.295013	-17.3952127659574
296.459015	-17.4119680851064
296.623993	-17.4327127659574
296.786987	-17.449335106383
296.949005	-17.461835106383
297.109985	-17.4742021276596
297.272003	-17.4867021276596
297.436005	-17.5033244680851
297.597992	-17.5240691489362
297.763	-17.5406914893617
297.928009	-17.5614361702128
298.095001	-17.5739361702128
298.265991	-17.5905585106383
298.43399	-17.6113031914894
298.604004	-17.6321808510638
298.769012	-17.6529255319149
298.937012	-17.673670212766
299.101013	-17.686170212766
299.265015	-17.7027925531915
299.428009	-17.719414893617
299.59201	-17.7401595744681
299.760986	-17.7610372340426
299.927002	-17.7859042553191
300.093994	-17.8150265957447
300.259003	-17.8398936170213
300.424988	-17.8648936170213
300.589996	-17.8856382978723
300.752991	-17.9063829787234
300.919006	-17.9272606382979
301.085999	-17.9480053191489
301.255005	-17.96875
301.423004	-17.9894946808511
301.588013	-18.0061170212766
301.752991	-18.0186170212766
301.915985	-18.0393617021277
302.080994	-18.0602393617021
302.243011	-18.0934840425532
302.407013	-18.1224734042553
302.571991	-18.1474734042553
302.734985	-18.1640957446808
302.899994	-18.1807180851064
303.062988	-18.205585106383
303.22699	-18.230585106383
303.390991	-18.2554521276596
303.556	-18.2761968085106
303.723999	-18.2928191489362
303.890015	-18.3095744680851
304.058014	-18.3260638297872
304.223999	-18.3510638297872
304.389008	-18.3759308510638
304.550995	-18.4050531914894
304.714996	-18.4341755319149
304.880005	-18.4632978723404
305.046997	-18.4840425531915
305.216003	-18.5047872340426
305.381012	-18.525664893617
305.54599	-18.5505319148936
305.709015	-18.5753989361702
305.872986	-18.6003989361702
306.041992	-18.6252659574468
306.209991	-18.6461436170213
306.380005	-18.6793882978723
306.549011	-18.7042553191489
306.71701	-18.7375
306.882996	-18.7582446808511
307.049988	-18.7791223404255
307.21701	-18.7998670212766
307.382996	-18.8206117021277
307.54599	-18.8456117021277
307.709015	-18.8746010638298
307.873993	-18.9121010638298
308.036987	-18.9412234042553
308.200989	-18.9702127659574
308.364014	-18.9952127659574
308.531006	-19.0284574468085
308.699005	-19.0574468085106
308.868011	-19.0865691489362
309.033997	-19.1156914893617
309.200012	-19.1489361702128
309.364014	-19.1821808510638
309.528992	-19.2154255319149
309.694	-19.2404255319149
309.860992	-19.2652925531915
310.029999	-19.294414893617
310.196014	-19.3192819148936
310.360992	-19.3484042553191
310.524994	-19.3816489361702
310.690002	-19.4190159574468
310.856995	-19.4565159574468
311.022003	-19.4897606382979
311.187012	-19.51875
311.352997	-19.5519946808511
311.518005	-19.5852393617021
311.684998	-19.6184840425532
311.848999	-19.6476063829787
312.015991	-19.6849734042553
312.181	-19.7223404255319
312.346985	-19.7598404255319
312.511993	-19.793085106383
312.679993	-19.8304521276596
312.848999	-19.8678191489362
313.013	-19.9051861702128
313.178986	-19.9343085106383
313.341003	-19.9675531914894
313.503998	-20.0007978723404
313.667999	-20.0382978723404
313.832001	-20.0797872340426
313.997986	-20.1214095744681
314.162994	-20.1545212765957
314.32901	-20.1920212765957
314.496002	-20.2293882978723
314.662994	-20.2708776595745
314.82901	-20.3083776595745
314.993988	-20.3539893617021
315.15799	-20.3956117021277
315.322998	-20.4329787234043
315.488007	-20.4662234042553
315.653015	-20.5037234042553
315.816986	-20.5535904255319
315.980988	-20.607579787234
316.145996	-20.6574468085106
316.311005	-20.7030585106383
316.475006	-20.7446808510638
316.639008	-20.786170212766
316.799988	-20.8277925531915
316.966003	-20.8776595744681
317.131012	-20.9316489361702
317.296997	-20.9857712765957
317.460999	-21.0355053191489
317.627014	-21.08125
317.791992	-21.1269946808511
317.959015	-21.1768617021277
318.123993	-21.2351063829787
318.289001	-21.2932180851064
318.45401	-21.3514627659574
318.618988	-21.4054521276596
318.786011	-21.4594414893617
318.953003	-21.5175531914894
319.118011	-21.5757978723404
319.283997	-21.6339095744681
319.451996	-21.6921542553191
319.617004	-21.7545212765957
319.782013	-21.8168882978723
319.945007	-21.8832446808511
320.108002	-21.9539893617021
320.272003	-22.0204787234043
320.436005	-22.0910904255319
320.598999	-22.157579787234
320.761993	-22.2240691489362
320.924988	-22.3030585106383
321.088989	-22.3820478723404
321.255005	-22.4567819148936
321.42099	-22.5315159574468
321.584991	-22.6105053191489
321.747986	-22.6936170212766
321.914001	-22.7767287234043
322.078003	-22.8557180851064
322.244995	-22.9347074468085
322.410004	-23.0219414893617
322.575012	-23.1091755319149
322.73999	-23.1964095744681
322.904999	-23.2796542553191
323.069	-23.3585106382979
323.234985	-23.4416223404255
323.398987	-23.5331117021277
323.562988	-23.6285904255319
323.727997	-23.720079787234
323.891998	-23.8115691489362
324.058014	-23.9070478723404
324.221008	-24.0026595744681
324.38501	-24.0940159574468
324.548004	-24.1896276595745
324.709991	-24.2893617021277
324.873993	-24.3890957446809
325.037994	-24.493085106383
325.200012	-24.5928191489362
325.365997	-24.692420212766
325.528992	-24.7922872340426
325.696991	-24.8961436170213
325.863007	-24.9958776595745
326.029999	-25.0956117021277
326.194	-25.1953457446808
326.359009	-25.2908244680851
326.52301	-25.3906914893617
326.690002	-25.4902925531915
326.856995	-25.5984042553191
327.022003	-25.7063829787234
327.187012	-25.8186170212766
327.35199	-25.9224734042553
327.516998	-26.0264627659574
327.683014	-26.1303191489362
327.846985	-26.2384308510638
328.011993	-26.3380319148936
328.175995	-26.4295212765957
328.339996	-26.5251329787234
328.503998	-26.6248670212766
328.669006	-26.7287234042553
328.834015	-26.832579787234
329.002014	-26.9281914893617
329.170013	-27.0238031914894
329.34201	-27.119414893617
329.507996	-27.2232712765957
329.671997	-27.3230053191489
329.837006	-27.4186170212766
330.002014	-27.5183510638298
330.166992	-27.6179521276596
330.333008	-27.7178191489362
330.498993	-27.8132978723404
330.665009	-27.9047872340426
330.82901	-27.9961436170213
330.994995	-28.0876329787234
331.158997	-28.1789893617021
331.325012	-28.2663563829787
331.48999	-28.361835106383
331.656006	-28.4533244680851
331.820007	-28.5405585106383
331.981995	-28.623670212766
332.144012	-28.7067819148936
332.306	-28.7898936170213
332.471008	-28.8730053191489
332.636993	-28.9602393617021
332.799011	-29.0474734042553
332.964996	-29.1389627659574
333.128998	-29.2261968085106
333.294006	-29.3051861702128
333.457001	-29.3841755319149
333.622009	-29.463164893617
333.786987	-29.5462765957447
333.95401	-29.6210106382979
334.118988	-29.6916223404255
334.286987	-29.7664893617021
334.451996	-29.8454787234043
334.618988	-29.9285904255319
334.783997	-30.0117021276596
334.949005	-30.0905585106383
335.11499	-30.161170212766
335.282013	-30.2401595744681
335.447998	-30.3150265957447
335.615997	-30.3897606382979
335.785004	-30.4646276595745
335.950012	-30.5434840425532
336.114014	-30.6183510638298
336.277008	-30.6932180851064
336.441986	-30.7720744680851
336.610992	-30.8510638297872
336.777008	-30.9341755319149
336.946014	-31.013164893617
337.112	-31.0837765957447
337.277008	-31.1543882978723
337.440002	-31.2208776595745
337.604004	-31.2873670212766
337.770996	-31.3622340425532
337.937988	-31.4369680851064
338.10199	-31.5159574468085
338.265015	-31.5949468085106
338.431	-31.6696808510638
338.596985	-31.7445478723404
338.764008	-31.8192819148936
338.928986	-31.8982712765957
339.096008	-31.9772606382979
339.259003	-32.05625
339.424988	-32.1268617021277
339.588013	-32.2015957446809
339.753998	-32.2722074468085
339.917999	-32.3511968085106
340.083008	-32.4260638297872
340.25	-32.5091755319149
340.420013	-32.588164893617
340.588989	-32.6628989361702
340.756989	-32.7460106382979
340.92099	-32.825
341.084991	-32.9163563829787
341.251007	-32.9994680851064
341.416992	-33.082579787234
341.580994	-33.1656914893617
341.747009	-33.2529255319149
341.915009	-33.3402925531915
342.083008	-33.4316489361702
342.25	-33.5231382978723
342.416992	-33.6103723404255
342.584991	-33.7059840425532
342.75	-33.7973404255319
342.912994	-33.8970744680851
343.078003	-33.9968085106383
343.240997	-34.1007978723404
343.406006	-34.2046542553191
343.566986	-34.3085106382979
343.730988	-34.4041223404255
343.897003	-34.4954787234043
344.063995	-34.5869680851064
344.230011	-34.6824468085106
344.394012	-34.7780585106383
344.559998	-34.886170212766
344.723999	-34.9941489361702
344.889008	-35.1105053191489
345.049988	-35.2268617021277
345.212006	-35.3390957446808
345.377014	-35.451329787234
345.545013	-35.5676861702128
345.710999	-35.679920212766
345.877014	-35.7920212765957
346.042999	-35.9001329787234
346.207001	-36.0123670212766
346.372986	-36.1328457446808
346.536987	-36.2492021276596
346.703003	-36.3614361702128
346.868988	-36.4735372340426
347.035004	-36.5898936170213
347.200012	-36.7146276595745
347.367004	-36.8392287234043
347.537994	-36.9639627659574
347.704987	-37.0885638297872
347.872986	-37.2091755319149
348.039001	-37.3378989361702
348.208008	-37.4667553191489
348.376007	-37.5956117021277
348.54599	-37.7285904255319
348.713989	-37.8615691489362
[truncated: 911 more rows]
