# Supplementary material for: Sorting polymerization in a bichannel metal-organic framework
Source: Nat Commun. 2025 Aug 5;16:6984. doi: 10.1038/s41467-025-62322-8 (PMC12325995; doi:10.1038/s41467-025-62322-8)
Supplement: Supplementary file 3 — Source data [file 41467_2025_62322_MOESM3_ESM.zip › SOURCE_DATA/SF7/1-PAc TGA vs temp..csv]

X	Y
21.739	0
21.719	0
21.701	-0.00317948717948718
21.677	-0.00317948717948718
21.653999	0
21.624001	0.00317948717948718
21.601999	0
21.579	0
21.559999	0
21.544001	0
21.523001	0
21.502001	-0.00646153846153846
21.476	-0.00964102564102564
21.451	-0.00964102564102564
21.431	-0.00317948717948718
21.412001	0.00317948717948718
21.389999	0.00646153846153846
21.370001	0.00646153846153846
21.349001	0
21.323	-0.00646153846153846
21.301001	-0.00317948717948718
21.277	-0.00317948717948718
21.254999	0.00317948717948718
21.231001	0
21.209999	-0.00317948717948718
21.190001	-0.0128205128205128
21.167999	-0.016
21.15	-0.0192820512820513
21.129999	-0.016
21.113001	-0.016
21.087999	-0.016
21.07	-0.0192820512820513
21.049999	-0.0192820512820513
21.035999	-0.0192820512820513
21.016001	-0.016
20.999001	-0.016
20.981001	-0.0128205128205128
20.962999	-0.00964102564102564
20.948999	-0.0128205128205128
20.938	-0.016
20.936001	-0.016
20.938	-0.016
20.938999	-0.016
20.950001	-0.016
20.962	-0.0192820512820513
20.986	-0.0224615384615385
21.016001	-0.0224615384615385
21.054001	-0.0256410256410256
21.104	-0.0288205128205128
21.162001	-0.0288205128205128
21.231001	-0.0288205128205128
21.306	-0.032
21.395	-0.0416410256410256
21.497	-0.0512820512820513
21.618	-0.0609230769230769
21.746	-0.0672820512820513
21.886999	-0.0737435897435898
22.033001	-0.0769230769230769
22.191	-0.0833846153846154
22.360001	-0.0865641025641026
22.542	-0.0961025641025641
22.738001	-0.0993846153846154
22.945	-0.0961025641025641
23.162001	-0.0961025641025641
23.386999	-0.0993846153846154
23.614	-0.112205128205128
23.85	-0.125025641025641
24.091	-0.131384615384615
24.341999	-0.141025641025641
24.599001	-0.150666666666667
24.855	-0.166666666666667
25.112	-0.176307692307692
25.368	-0.185846153846154
25.634001	-0.192307692307692
25.902	-0.198666666666667
26.173	-0.205128205128205
26.445999	-0.208307692307692
26.712999	-0.221128205128205
26.971001	-0.237230769230769
27.23	-0.250051282051282
27.485001	-0.259589743589744
27.740999	-0.269230769230769
27.995001	-0.285230769230769
28.25	-0.304512820512821
28.499001	-0.320512820512821
28.740999	-0.330153846153846
28.985001	-0.33651282051282
29.221001	-0.346153846153846
29.461	-0.365435897435897
29.698	-0.384615384615385
29.931999	-0.403897435897436
30.153	-0.413435897435897
30.372	-0.42625641025641
30.587	-0.439076923076923
30.802999	-0.451897435897436
31.018	-0.464717948717949
31.229	-0.477538461538462
31.438999	-0.496820512820513
31.646999	-0.516
31.851999	-0.538461538461539
32.053001	-0.551282051282051
32.25	-0.560923076923077
32.446999	-0.570564102564103
32.640999	-0.586564102564103
32.841	-0.60574358974359
33.040001	-0.625025641025641
33.240002	-0.641025641025641
33.442001	-0.660307692307692
33.639999	-0.676307692307692
33.841999	-0.695487179487179
34.036999	-0.714769230769231
34.235001	-0.730769230769231
34.431	-0.749948717948718
34.625	-0.769230769230769
34.812	-0.785230769230769
35.000999	-0.80451282051282
35.193001	-0.823692307692308
35.390999	-0.842974358974359
35.584	-0.862153846153846
35.778999	-0.881435897435897
35.974998	-0.903897435897436
36.175999	-0.919897435897436
36.377998	-0.935897435897436
36.581001	-0.955179487179487
36.786999	-0.971179487179487
36.993	-0.990358974358974
37.193001	-1.00646153846154
37.393002	-1.02246153846154
37.591999	-1.03846153846154
37.797001	-1.05774358974359
38.000999	-1.08010256410256
38.202999	-1.10574358974359
38.405998	-1.12502564102564
38.608002	-1.14748717948718
38.813	-1.16348717948718
39.019001	-1.17630769230769
39.223999	-1.18594871794872
39.431	-1.20194871794872
39.636002	-1.23076923076923
39.84	-1.25641025641026
40.044998	-1.27887179487179
40.25	-1.29805128205128
40.457001	-1.32369230769231
40.666	-1.34933333333333
40.874001	-1.37497435897436
41.075001	-1.39425641025641
41.273998	-1.4134358974359
41.473999	-1.42953846153846
41.681999	-1.44871794871795
41.888	-1.468
42.091999	-1.49353846153846
42.294998	-1.516
42.494999	-1.54164102564103
42.695	-1.56410256410256
42.895	-1.58328205128205
43.095001	-1.6025641025641
43.292999	-1.62502564102564
43.490002	-1.64420512820513
43.689999	-1.66666666666667
43.889	-1.68266666666667
44.091	-1.70194871794872
44.287998	-1.72112820512821
44.487999	-1.74676923076923
44.686001	-1.77241025641026
44.882	-1.80123076923077
45.077999	-1.82687179487179
45.273998	-1.84933333333333
45.473	-1.86861538461538
45.669998	-1.88779487179487
45.867001	-1.91025641025641
46.064999	-1.93271794871795
46.262001	-1.95835897435897
46.459	-1.984
46.651001	-2.00964102564103
46.841	-2.03210256410256
47.030998	-2.05446153846154
47.219002	-2.07692307692308
47.410999	-2.09938461538462
47.599998	-2.1185641025641
47.792	-2.14102564102564
47.984001	-2.16666666666667
48.18	-2.19230769230769
48.372002	-2.21794871794872
48.560001	-2.24041025641026
48.743999	-2.25958974358974
48.932999	-2.27887179487179
49.125	-2.29805128205128
49.316002	-2.32051282051282
49.505001	-2.34615384615385
49.692001	-2.36861538461539
49.877998	-2.38779487179487
50.062	-2.41025641025641
50.249001	-2.43907692307692
50.435001	-2.46471794871795
50.624001	-2.49035897435897
50.810001	-2.51282051282051
50.995998	-2.53846153846154
51.18	-2.56410256410256
51.362999	-2.5865641025641
51.549999	-2.6025641025641
51.733002	-2.62502564102564
51.919998	-2.64420512820513
52.103001	-2.66984615384615
52.285	-2.69230769230769
52.463001	-2.71794871794872
52.639999	-2.74994871794872
52.818001	-2.77241025641026
52.998001	-2.7948717948718
53.178001	-2.81415384615385
53.362999	-2.83333333333333
53.547001	-2.85251282051282
53.73	-2.87825641025641
53.91	-2.90389743589744
54.088001	-2.93271794871795
54.262001	-2.95507692307692
54.438999	-2.97435897435897
54.617001	-2.99682051282051
54.799999	-3.01917948717949
54.978001	-3.04164102564103
55.158001	-3.06410256410256
55.333	-3.08974358974359
55.507999	-3.1185641025641
55.686001	-3.14420512820513
55.865002	-3.16666666666667
56.042999	-3.18594871794872
56.216	-3.20512820512821
56.387001	-3.23394871794872
56.556999	-3.25641025641026
56.724998	-3.27558974358974
56.896	-3.29169230769231
57.063999	-3.31087179487179
57.237	-3.33015384615385
57.407001	-3.35579487179487
57.584	-3.3814358974359
57.756001	-3.40707692307692
57.926998	-3.43271794871795
58.095001	-3.45507692307692
58.265999	-3.47435897435897
58.438999	-3.49364102564103
58.612	-3.516
58.783001	-3.53846153846154
58.950001	-3.55774358974359
59.116001	-3.57692307692308
59.282001	-3.58974358974359
59.452	-3.60574358974359
59.622002	-3.63138461538462
59.786999	-3.65384615384615
59.952999	-3.67630769230769
60.118	-3.69548717948718
60.284	-3.71794871794872
60.451	-3.74041025641026
60.618	-3.7628717948718
60.784	-3.78523076923077
60.950001	-3.80769230769231
61.115002	-3.83015384615385
61.280998	-3.85261538461538
61.446999	-3.87825641025641
61.613998	-3.8974358974359
61.778999	-3.91671794871795
61.944	-3.93271794871795
62.108002	-3.94871794871795
62.269001	-3.97117948717949
62.428001	-3.99364102564103
62.591	-4.016
62.751999	-4.03846153846154
62.914001	-4.06410256410256
63.076	-4.08974358974359
63.238998	-4.1185641025641
63.398998	-4.14102564102564
63.563	-4.16666666666667
63.723	-4.19230769230769
63.884998	-4.21476923076923
64.039001	-4.24358974358974
64.197998	-4.26923076923077
64.358002	-4.29487179487179
64.521004	-4.31733333333333
64.682999	-4.33969230769231
64.843002	-4.36215384615385
65.003998	-4.38779487179487
65.165001	-4.4134358974359
65.328003	-4.43589743589744
65.489998	-4.45835897435897
65.653	-4.48082051282051
65.815002	-4.50964102564103
65.974998	-4.53528205128205
66.132004	-4.56728205128205
66.291	-4.59292307692308
66.452003	-4.62502564102564
66.615997	-4.65384615384615
66.778999	-4.67948717948718
66.941002	-4.70194871794872
67.098	-4.72430769230769
67.251999	-4.74676923076923
67.408997	-4.77241025641026
67.567001	-4.79805128205128
67.727997	-4.83015384615385
67.885002	-4.8654358974359
68.042999	-4.90061538461538
68.200996	-4.93271794871795
68.359001	-4.95835897435897
68.518997	-4.97753846153846
68.678001	-5
68.839996	-5.02564102564103
68.997002	-5.06092307692308
69.153999	-5.09620512820513
69.310997	-5.12502564102564
69.468002	-5.15384615384615
69.625999	-5.17948717948718
69.785004	-5.21476923076923
69.941002	-5.24358974358974
70.095001	-5.27569230769231
70.25	-5.30451282051282
70.405998	-5.33333333333333
70.569	-5.36215384615385
70.728996	-5.39425641025641
70.892998	-5.42953846153846
71.052002	-5.46153846153846
71.211998	-5.49353846153846
71.369003	-5.52882051282051
71.530998	-5.56092307692308
71.694	-5.58974358974359
71.856003	-5.6185641025641
72.015999	-5.64738461538462
72.170998	-5.67948717948718
72.329002	-5.71148717948718
72.487	-5.74041025641026
72.641998	-5.76923076923077
72.799004	-5.79805128205128
72.955002	-5.83015384615385
73.114998	-5.86215384615385
73.273003	-5.8974358974359
73.431999	-5.92953846153846
73.589996	-5.96153846153846
73.749001	-5.99035897435897
73.908997	-6.02246153846154
74.068001	-6.04810256410256
74.230003	-6.08010256410256
74.388	-6.10902564102564
74.549004	-6.13466666666667
74.707001	-6.16666666666667
74.864998	-6.19876923076923
75.024002	-6.23076923076923
75.182999	-6.26276923076923
75.345001	-6.29805128205128
75.504997	-6.3268717948718
75.667999	-6.35579487179487
75.828003	-6.38461538461538
75.989998	-6.4134358974359
76.153	-6.44553846153846
76.317001	-6.484
76.477997	-6.52246153846154
76.638	-6.55774358974359
76.794998	-6.5865641025641
76.950996	-6.61538461538462
77.106003	-6.64420512820513
77.264	-6.6731282051282
77.425003	-6.69866666666667
77.585999	-6.73076923076923
77.749001	-6.75958974358974
77.914001	-6.78851282051282
78.079002	-6.82051282051282
78.238998	-6.85579487179487
78.397003	-6.8974358974359
78.556	-6.93589743589744
78.716003	-6.97117948717949
78.876999	-7
79.039001	-7.03210256410256
79.198997	-7.06092307692308
79.363998	-7.08974358974359
79.523003	-7.1185641025641
79.688004	-7.15066666666667
79.848999	-7.17948717948718
80.010002	-7.20830769230769
80.170998	-7.24041025641026
80.332001	-7.27241025641026
80.490997	-7.30451282051282
80.650002	-7.33333333333333
80.809998	-7.36215384615385
80.972	-7.39097435897436
81.133003	-7.42307692307692
81.294998	-7.45189743589744
81.460999	-7.48082051282051
81.627998	-7.50646153846154
81.793999	-7.53528205128205
81.956001	-7.56728205128205
82.119003	-7.59938461538461
82.280998	-7.6345641025641
82.443001	-7.66666666666667
82.603996	-7.69866666666667
82.768997	-7.72758974358974
82.931	-7.75323076923077
83.093002	-7.78205128205128
83.251999	-7.81405128205128
83.414001	-7.84933333333333
83.579002	-7.8814358974359
83.744003	-7.91025641025641
83.906998	-7.93907692307692
84.069	-7.96471794871795
84.230003	-7.99035897435898
84.393997	-8.01928205128205
84.559998	-8.05446153846154
84.723999	-8.08974358974359
84.883003	-8.12174358974359
85.041	-8.15066666666667
85.203003	-8.17630769230769
85.367996	-8.20194871794872
85.532997	-8.22758974358974
85.695	-8.2628717948718
85.857002	-8.29805128205128
86.019997	-8.32697435897436
86.182999	-8.34933333333333
86.347	-8.37825641025641
86.513	-8.40707692307692
86.676003	-8.43589743589744
86.839996	-8.46471794871795
87.003998	-8.49364102564103
87.170998	-8.52246153846154
87.339996	-8.55128205128205
87.507004	-8.57692307692308
87.675003	-8.6025641025641
87.836998	-8.62820512820513
88.001999	-8.65702564102564
88.167999	-8.6891282051282
88.334999	-8.7211282051282
88.502998	-8.75005128205128
88.668999	-8.7788717948718
88.834999	-8.80451282051282
89	-8.83015384615385
89.169998	-8.85579487179487
89.337997	-8.88461538461539
89.501999	-8.9134358974359
89.666	-8.94225641025641
89.831001	-8.968
89.999001	-8.99035897435897
90.166	-9.01282051282051
90.329002	-9.03846153846154
90.492996	-9.06410256410256
90.656998	-9.08974358974359
90.821999	-9.11538461538461
90.985001	-9.14102564102564
91.149002	-9.16984615384615
91.316002	-9.20194871794872
91.480003	-9.22441025641026
91.647003	-9.24676923076923
91.813004	-9.26605128205128
91.982002	-9.28851282051282
92.152	-9.30769230769231
92.319	-9.32697435897436
92.484001	-9.34615384615384
92.653	-9.37179487179487
92.820999	-9.40061538461539
92.989998	-9.42625641025641
93.156998	-9.44871794871795
93.323997	-9.46789743589744
93.491997	-9.48717948717949
93.658997	-9.50646153846154
93.827003	-9.52882051282051
93.994003	-9.54482051282051
94.162003	-9.56092307692308
94.330002	-9.57692307692308
94.5	-9.59938461538461
94.667999	-9.6185641025641
94.836998	-9.63784615384616
95.004997	-9.65702564102564
95.175003	-9.67630769230769
95.342003	-9.68594871794872
95.507004	-9.69548717948718
95.670998	-9.70830769230769
95.834999	-9.72758974358974
96.002998	-9.74676923076923
96.170998	-9.76287179487179
96.342003	-9.77241025641026
96.513	-9.78205128205128
96.684998	-9.7948717948718
96.852997	-9.80769230769231
97.018997	-9.81733333333333
97.182999	-9.82687179487179
97.348	-9.83333333333333
97.514	-9.84615384615385
97.683998	-9.85897435897436
97.853996	-9.87179487179487
98.029999	-9.87825641025641
98.197998	-9.88461538461539
98.366997	-9.89097435897436
98.529999	-9.90379487179487
98.694	-9.91671794871795
98.856003	-9.92953846153846
99.022003	-9.93589743589744
99.188004	-9.93907692307692
99.357002	-9.94553846153846
99.524002	-9.95507692307692
99.690002	-9.96471794871795
99.855003	-9.97435897435897
100.025002	-9.98082051282051
100.195992	-9.984
100.36499	-9.98717948717949
100.533981	-9.99682051282051
100.69899	-10.0031794871795
100.862	-10.009641025641
101.027	-10.0128205128205
101.193001	-10.0191794871795
101.356003	-10.0224615384615
101.523003	-10.025641025641
101.692001	-10.0321025641026
101.862	-10.0384615384615
102.030991	-10.0481025641026
102.196991	-10.0609230769231
102.363991	-10.0704615384615
102.526001	-10.0737435897436
102.694	-10.0704615384615
102.860001	-10.0704615384615
103.024002	-10.0704615384615
103.191002	-10.0769230769231
103.35199	-10.0769230769231
103.514992	-10.0832820512821
103.678001	-10.0897435897436
103.844002	-10.0962051282051
104.014992	-10.1057435897436
104.18499	-10.1153846153846
104.353981	-10.1217435897436
104.516991	-10.1217435897436
104.679001	-10.1250256410256
104.841003	-10.1282051282051
105.001991	-10.1313846153846
105.165001	-10.1313846153846
105.327003	-10.1345641025641
105.492981	-10.1410256410256
105.65699	-10.1442051282051
105.82399	-10.1473846153846
105.98999	-10.1506666666667
106.155991	-10.1506666666667
106.32299	-10.1506666666667
106.49099	-10.1570256410256
106.654991	-10.1634871794872
106.819	-10.1731282051282
106.984001	-10.1763076923077
107.151001	-10.1731282051282
107.316002	-10.1731282051282
107.478981	-10.1763076923077
107.639992	-10.1826666666667
107.804001	-10.1891282051282
107.970001	-10.1923076923077
108.138	-10.1923076923077
108.305	-10.1954871794872
108.467003	-10.1986666666667
108.630981	-10.2019487179487
108.794991	-10.2083076923077
108.959	-10.2115897435897
109.124001	-10.2179487179487
109.289001	-10.2244102564103
109.456001	-10.2275897435897
109.623001	-10.2275897435897
109.790001	-10.2244102564103
109.956001	-10.2211282051282
110.120003	-10.2244102564103
110.285004	-10.2275897435897
110.449982	-10.2275897435897
110.61499	-10.2307692307692
110.78299	-10.2339487179487
110.94899	-10.2435897435897
111.113991	-10.2499487179487
111.276001	-10.2564102564103
111.435982	-10.2564102564103
111.599991	-10.2595897435897
111.762001	-10.2660512820513
111.927002	-10.2660512820513
112.091003	-10.2627692307692
112.257004	-10.2595897435897
112.424004	-10.2692307692308
112.589981	-10.2788717948718
112.755981	-10.2852307692308
112.917992	-10.2852307692308
113.084991	-10.2852307692308
113.251991	-10.2852307692308
113.417992	-10.2885128205128
113.584991	-10.2916923076923
113.751991	-10.2980512820513
113.919991	-10.3045128205128
114.08699	-10.3076923076923
114.252991	-10.3108717948718
114.415001	-10.3140512820513
114.579002	-10.3140512820513
114.74099	-10.3140512820513
114.903992	-10.3173333333333
115.07	-10.3205128205128
115.237	-10.3236923076923
115.404991	-10.3205128205128
115.57299	-10.3205128205128
115.73999	-10.3268717948718
115.908981	-10.3333333333333
116.077003	-10.3365128205128
116.245003	-10.3397948717949
116.411003	-10.3429743589744
116.577003	-10.3461538461538
116.73999	-10.3493333333333
116.903	-10.3493333333333
117.068001	-10.3557948717949
117.233002	-10.3621538461538
117.397003	-10.3686153846154
117.561981	-10.3717948717949
117.723991	-10.3717948717949
117.890991	-10.3749743589744
118.057991	-10.3749743589744
118.223	-10.3781538461538
118.382004	-10.3846153846154
118.546982	-10.3910769230769
118.709991	-10.3974358974359
118.874001	-10.4006153846154
119.036003	-10.4006153846154
119.19899	-10.4006153846154
119.363991	-10.4038974358974
119.529991	-10.4070769230769
119.693001	-10.4102564102564
119.860001	-10.4134358974359
120.026001	-10.4134358974359
120.191002	-10.4167179487179
120.353981	-10.4198974358974
120.51799	-10.4230769230769
120.679001	-10.4294358974359
120.842003	-10.4358974358974
121.002991	-10.4422564102564
121.168991	-10.4455384615385
121.334	-10.4422564102564
121.496002	-10.4390769230769
121.660004	-10.4422564102564
121.82399	-10.4455384615385
121.986	-10.4487179487179
122.149002	-10.4518974358974
122.310982	-10.4487179487179
122.474991	-10.4455384615385
122.64399	-10.4487179487179
122.80999	-10.4551794871795
122.974991	-10.4647179487179
123.138	-10.468
123.301003	-10.4711794871795
123.468002	-10.4711794871795
123.632004	-10.474358974359
123.794991	-10.4807179487179
123.959991	-10.4807179487179
124.127991	-10.4807179487179
124.296982	-10.4807179487179
124.463982	-10.4807179487179
124.630981	-10.484
124.794991	-10.4871794871795
124.959991	-10.4871794871795
125.125	-10.4871794871795
125.288002	-10.4871794871795
125.453003	-10.4871794871795
125.61599	-10.490358974359
125.777	-10.490358974359
125.940002	-10.4968205128205
126.10199	-10.5
126.269981	-10.5064615384615
126.43499	-10.516
126.60099	-10.525641025641
126.764992	-10.5321025641026
126.932991	-10.5321025641026
127.096001	-10.5321025641026
127.260002	-10.5288205128205
127.426003	-10.5288205128205
127.595001	-10.5288205128205
127.760002	-10.5321025641026
127.917992	-10.5384615384615
128.078003	-10.5384615384615
128.242996	-10.541641025641
128.406982	-10.541641025641
128.572983	-10.5384615384615
128.738007	-10.5384615384615
128.901993	-10.541641025641
129.065994	-10.5448205128205
129.229996	-10.5512820512821
129.395996	-10.5544615384615
129.561996	-10.5609230769231
129.727005	-10.5641025641026
129.891006	-10.5672820512821
130.054001	-10.5705641025641
130.218002	-10.5705641025641
130.384003	-10.5737435897436
130.548004	-10.5737435897436
130.710983	-10.5769230769231
130.871994	-10.5801025641026
131.035004	-10.5801025641026
131.197983	-10.5865641025641
131.363007	-10.5897435897436
131.528	-10.5897435897436
131.694	-10.5865641025641
131.860001	-10.5801025641026
132.024002	-10.5833846153846
132.188004	-10.5865641025641
132.350983	-10.5929230769231
132.516006	-10.6025641025641
132.679001	-10.6057435897436
132.841003	-10.6089230769231
133.005997	-10.6089230769231
133.169983	-10.6089230769231
133.339005	-10.6089230769231
133.505997	-10.6057435897436
133.673996	-10.6057435897436
133.837006	-10.6057435897436
134.001984	-10.6122051282051
134.162003	-10.6153846153846
134.328003	-10.6153846153846
134.490997	-10.6122051282051
134.656006	-10.6122051282051
134.817993	-10.6153846153846
134.983994	-10.6217435897436
135.151001	-10.6250256410256
135.317001	-10.6250256410256
135.479996	-10.6282051282051
135.645004	-10.6346666666667
135.809998	-10.6410256410256
135.977005	-10.6442051282051
136.143005	-10.6442051282051
136.307007	-10.6442051282051
136.470993	-10.6474871794872
136.630005	-10.6506666666667
136.789993	-10.6570256410256
136.951004	-10.6602051282051
137.112	-10.6634871794872
137.276001	-10.6634871794872
137.440002	-10.6634871794872
137.606995	-10.6602051282051
137.774002	-10.6634871794872
137.940994	-10.6666666666667
138.106995	-10.6698461538462
138.270996	-10.6730256410256
138.434006	-10.6730256410256
138.600983	-10.6763076923077
138.766006	-10.6763076923077
138.929993	-10.6794871794872
139.095993	-10.6794871794872
139.259995	-10.6826666666667
139.425003	-10.6859487179487
139.587006	-10.6891282051282
139.75	-10.6954871794872
139.916	-10.6987692307692
140.080002	-10.6987692307692
140.244995	-10.6987692307692
140.408997	-10.7019487179487
140.576996	-10.7019487179487
140.746002	-10.7051282051282
140.914001	-10.7083076923077
141.078995	-10.7115897435897
141.240997	-10.7115897435897
141.401001	-10.7115897435897
141.563995	-10.7147692307692
141.727005	-10.7211282051282
141.891006	-10.7243076923077
142.054993	-10.7243076923077
142.220993	-10.7243076923077
142.384003	-10.7275897435897
142.546997	-10.7307692307692
142.714005	-10.7371282051282
142.880997	-10.7371282051282
143.046997	-10.7404102564103
143.212997	-10.7467692307692
143.376984	-10.7500512820513
143.544006	-10.7564102564103
143.709	-10.7532307692308
143.871994	-10.7532307692308
144.035004	-10.7500512820513
144.199005	-10.7500512820513
144.363983	-10.7532307692308
144.529984	-10.7564102564103
144.695984	-10.7628717948718
144.858002	-10.7628717948718
145.018005	-10.7628717948718
145.181	-10.7660512820513
145.343994	-10.7660512820513
145.511002	-10.7660512820513
145.675003	-10.7660512820513
145.841003	-10.7660512820513
146.003983	-10.7692307692308
146.164993	-10.7755897435897
146.328995	-10.7755897435897
146.498001	-10.7820512820513
146.662003	-10.7820512820513
146.826004	-10.7820512820513
146.988007	-10.7820512820513
147.149002	-10.7884102564103
147.311005	-10.7884102564103
147.475983	-10.7916923076923
147.643997	-10.7916923076923
147.815002	-10.7884102564103
147.981003	-10.7916923076923
148.141006	-10.7916923076923
148.302002	-10.7916923076923
148.464005	-10.7948717948718
148.632004	-10.8045128205128
148.800995	-10.8141538461538
148.968994	-10.8173333333333
149.134003	-10.8173333333333
149.298996	-10.8141538461538
149.466003	-10.8173333333333
149.626984	-10.8173333333333
149.794006	-10.8205128205128
149.959	-10.8236923076923
150.130005	-10.8269743589744
150.298004	-10.8301538461538
150.462997	-10.8333333333333
150.628983	-10.8365128205128
150.794983	-10.8365128205128
150.960007	-10.8396923076923
151.123993	-10.8396923076923
151.287994	-10.8461538461538
151.453995	-10.8525128205128
151.621994	-10.8493333333333
151.789001	-10.8429743589744
151.955002	-10.8396923076923
152.123001	-10.8429743589744
152.287994	-10.8493333333333
152.455002	-10.8557948717949
152.617996	-10.8621538461538
152.781982	-10.8717948717949
152.949005	-10.8782564102564
153.113983	-10.8814358974359
153.274994	-10.8782564102564
153.436996	-10.8749743589744
153.600006	-10.8717948717949
153.766983	-10.8749743589744
153.929993	-10.8782564102564
154.089005	-10.8782564102564
154.251007	-10.8814358974359
154.414993	-10.8846153846154
154.578995	-10.8910769230769
154.742004	-10.8942564102564
154.906982	-10.8974358974359
155.070984	-10.8974358974359
155.235001	-10.8974358974359
155.401001	-10.9006153846154
155.567993	-10.9102564102564
155.737	-10.9198974358974
155.904007	-10.9230769230769
156.067993	-10.9134358974359
156.231995	-10.9070769230769
156.395996	-10.9006153846154
156.561996	-10.9070769230769
156.727997	-10.9134358974359
156.893997	-10.9198974358974
157.057007	-10.9295384615385
157.222	-10.9327179487179
157.386002	-10.9390769230769
157.550003	-10.9390769230769
157.714005	-10.9390769230769
157.878006	-10.942358974359
158.044006	-10.9455384615385
158.210983	-10.9487179487179
158.375	-10.9550769230769
158.537003	-10.9550769230769
158.699997	-10.958358974359
158.860001	-10.958358974359
159.024002	-10.958358974359
159.190002	-10.9550769230769
159.358002	-10.9550769230769
159.526993	-10.9550769230769
159.694	-10.958358974359
159.858994	-10.9615384615385
160.022995	-10.9647179487179
160.190002	-10.9678974358974
160.354996	-10.9678974358974
160.520996	-10.9678974358974
160.684998	-10.9678974358974
160.848007	-10.974358974359
161.011002	-10.974358974359
161.171997	-10.9775384615385
161.334	-10.984
161.496002	-10.990358974359
161.660995	-10.990358974359
161.826004	-10.990358974359
161.990005	-10.993641025641
162.154007	-10.993641025641
162.317993	-10.9968205128205
162.481995	-11.0031794871795
162.647995	-11.009641025641
162.813995	-11.009641025641
162.979004	-11.009641025641
163.143005	-11.009641025641
163.306	-11.0128205128205
163.468002	-11.0128205128205
163.634003	-11.0128205128205
163.798996	-11.0128205128205
163.964996	-11.016
164.130005	-11.0224615384615
164.292984	-11.025641025641
164.455002	-11.0288205128205
164.619003	-11.0288205128205
164.781006	-11.0352820512821
164.947983	-11.0384615384615
165.113007	-11.041641025641
165.281982	-11.0449230769231
165.447006	-11.0449230769231
165.613983	-11.0481025641026
165.778	-11.0481025641026
165.945984	-11.0512820512821
166.113007	-11.0544615384615
166.281006	-11.0577435897436
166.445984	-11.0609230769231
166.610001	-11.0641025641026
166.772003	-11.0737435897436
166.936996	-11.0769230769231
167.106003	-11.0801025641026
167.272003	-11.0704615384615
167.438004	-11.0672820512821
167.602005	-11.0672820512821
167.766006	-11.0704615384615
167.931	-11.0737435897436
168.093994	-11.0801025641026
168.257004	-11.0801025641026
168.421997	-11.0801025641026
168.585983	-11.0801025641026
168.753006	-11.0832820512821
168.919006	-11.0897435897436
169.082993	-11.0993846153846
169.246002	-11.1025641025641
169.410995	-11.1057435897436
169.572006	-11.1090256410256
169.735001	-11.1122051282051
169.895004	-11.1122051282051
170.057007	-11.1122051282051
170.220001	-11.1122051282051
170.384995	-11.1218461538462
170.546997	-11.1282051282051
170.710983	-11.1345641025641
170.876984	-11.1345641025641
171.044006	-11.1345641025641
171.210007	-11.1313846153846
171.376984	-11.1345641025641
171.544983	-11.1410256410256
171.710007	-11.1506666666667
171.875	-11.1538461538462
172.042984	-11.1570256410256
172.210007	-11.1570256410256
172.373993	-11.1570256410256
172.535004	-11.1570256410256
172.697006	-11.1538461538462
172.858994	-11.1506666666667
173.024002	-11.1442051282051
173.190994	-11.1442051282051
173.356995	-11.1473846153846
173.522995	-11.1506666666667
173.688004	-11.1538461538462
173.852005	-11.1570256410256
174.016006	-11.1634871794872
174.175003	-11.1698461538462
174.337006	-11.1763076923077
174.503006	-11.1794871794872
174.671005	-11.1794871794872
174.841003	-11.1859487179487
175.007004	-11.1859487179487
175.171997	-11.1859487179487
175.337006	-11.1859487179487
175.498001	-11.1859487179487
175.664993	-11.1891282051282
175.830994	-11.1891282051282
175.998993	-11.1891282051282
176.162003	-11.1986666666667
176.326004	-11.2051282051282
176.490005	-11.2083076923077
176.654984	-11.2051282051282
176.820984	-11.2051282051282
176.987	-11.2083076923077
177.154007	-11.2147692307692
177.320007	-11.2244102564103
177.485992	-11.2307692307692
177.651001	-11.2307692307692
177.815002	-11.2339487179487
177.977005	-11.2339487179487
178.139984	-11.2339487179487
178.304993	-11.2307692307692
178.470001	-11.2275897435897
178.636002	-11.2275897435897
178.800995	-11.2307692307692
178.966003	-11.2404102564103
179.130005	-11.2435897435897
179.294983	-11.2499487179487
179.457993	-11.2564102564103
179.621002	-11.2627692307692
179.785995	-11.2660512820513
179.951004	-11.2660512820513
180.115005	-11.2660512820513
180.274994	-11.2660512820513
180.436005	-11.2660512820513
180.600983	-11.2692307692308
180.770004	-11.2755897435897
180.936996	-11.2820512820513
181.100983	-11.2885128205128
181.261002	-11.2885128205128
181.421997	-11.2885128205128
181.587997	-11.2916923076923
181.751007	-11.2916923076923
181.914001	-11.2948717948718
182.072983	-11.3013333333333
182.235992	-11.3045128205128
182.404007	-11.3108717948718
182.574997	-11.3140512820513
182.742004	-11.3205128205128
182.908005	-11.3236923076923
183.072006	-11.3268717948718
183.240005	-11.3301538461538
183.403	-11.3333333333333
183.567993	-11.3365128205128
183.733002	-11.3365128205128
183.899994	-11.3301538461538
184.063995	-11.3268717948718
184.227005	-11.3301538461538
184.391006	-11.3333333333333
184.556	-11.3429743589744
184.723984	-11.3493333333333
184.891006	-11.3526153846154
185.056	-11.3526153846154
185.220001	-11.3493333333333
185.384003	-11.3526153846154
185.550995	-11.3589743589744
185.720001	-11.3621538461538
185.888	-11.3654358974359
186.054993	-11.3654358974359
186.222	-11.3686153846154
186.389984	-11.3717948717949
186.557983	-11.3781538461538
186.725006	-11.3846153846154
186.891983	-11.3877948717949
187.054993	-11.3877948717949
187.216003	-11.3846153846154
187.378006	-11.3846153846154
187.539993	-11.3909743589744
187.705994	-11.3942564102564
187.875	-11.4006153846154
188.042007	-11.4006153846154
188.205994	-11.4006153846154
188.365005	-11.4038974358974
188.524994	-11.4102564102564
188.684998	-11.4134358974359
188.848984	-11.4167179487179
189.013	-11.4198974358974
189.177002	-11.4230769230769
189.341003	-11.4198974358974
189.505997	-11.4230769230769
189.673004	-11.4230769230769
189.837997	-11.4294358974359
190.003983	-11.4390769230769
190.167984	-11.4455384615385
190.332993	-11.4487179487179
190.498001	-11.4518974358974
190.664993	-11.4550769230769
190.832993	-11.4550769230769
191.001007	-11.458358974359
191.171005	-11.458358974359
191.332001	-11.458358974359
191.496994	-11.4615384615385
191.662003	-11.4647179487179
191.826996	-11.474358974359
191.992996	-11.4808205128205
192.160995	-11.4871794871795
192.326996	-11.490358974359
192.496002	-11.490358974359
192.658997	-11.4968205128205
192.822983	-11.5
192.985992	-11.506358974359
193.151001	-11.5128205128205
193.317993	-11.5192820512821
193.485992	-11.5224615384615
193.653	-11.525641025641
193.819	-11.5288205128205
193.981003	-11.5288205128205
194.143997	-11.5288205128205
194.309006	-11.525641025641
194.477997	-11.5288205128205
194.649002	-11.5321025641026
194.815994	-11.541641025641
194.981995	-11.5448205128205
195.147003	-11.5448205128205
195.313004	-11.5481025641026
195.479004	-11.5512820512821
195.643997	-11.557641025641
195.809998	-11.5641025641026
195.972	-11.5672820512821
196.136993	-11.5704615384615
196.300003	-11.5704615384615
196.462006	-11.5737435897436
196.626984	-11.5737435897436
196.792984	-11.5769230769231
196.960983	-11.5769230769231
197.128006	-11.5801025641026
197.294006	-11.5801025641026
197.457993	-11.5833846153846
197.619003	-11.5865641025641
197.779984	-11.5897435897436
197.944	-11.5962051282051
198.110001	-11.5993846153846
198.276993	-11.6089230769231
198.445007	-11.6153846153846
198.608002	-11.6217435897436
198.772995	-11.6217435897436
198.934998	-11.6282051282051
199.098984	-11.6282051282051
199.263	-11.6282051282051
199.427002	-11.6313846153846
199.593002	-11.6313846153846
199.759003	-11.6378461538462
199.923996	-11.6410256410256
200.089996	-11.6442051282051
200.257004	-11.6474871794872
200.425003	-11.6538461538462
200.591995	-11.6603076923077
200.757996	-11.6666666666667
200.919983	-11.6698461538462
201.084	-11.6698461538462
201.248993	-11.6730256410256
201.414993	-11.6698461538462
201.582001	-11.6698461538462
201.746002	-11.6763076923077
201.908005	-11.6794871794872
202.072006	-11.6826666666667
202.235992	-11.6858461538462
202.401001	-11.6954871794872
202.567001	-11.6987692307692
202.733002	-11.7051282051282
202.904984	-11.7083076923077
203.076004	-11.7115897435897
203.242004	-11.7147692307692
203.406982	-11.7179487179487
203.570984	-11.7243076923077
203.733994	-11.7339487179487
203.895996	-11.7404102564103
204.059006	-11.7435897435897
204.223984	-11.7499487179487
204.391983	-11.7532307692308
204.559998	-11.7564102564103
204.725983	-11.7564102564103
204.889984	-11.7628717948718
205.050003	-11.7724102564103
205.214005	-11.7756923076923
205.378006	-11.7724102564103
205.544006	-11.7692307692308
205.710983	-11.7724102564103
205.878006	-11.7788717948718
206.044983	-11.7884102564103
206.210007	-11.7916923076923
206.373001	-11.7916923076923
206.535004	-11.7948717948718
206.703003	-11.7980512820513
206.869995	-11.8045128205128
207.041	-11.8076923076923
207.209	-11.8108717948718
207.376984	-11.8141538461538
207.542007	-11.8173333333333
207.707993	-11.8173333333333
207.873993	-11.8141538461538
208.044006	-11.8173333333333
208.212006	-11.8236923076923
208.378006	-11.8301538461538
208.544983	-11.8365128205128
208.710007	-11.8429743589744
208.876984	-11.8525128205128
209.039001	-11.8557948717949
209.205994	-11.8589743589744
209.373001	-11.8621538461538
209.539993	-11.8686153846154
209.707001	-11.8717948717949
209.875	-11.8782564102564
210.044006	-11.8814358974359
210.212997	-11.8814358974359
210.378006	-11.8877948717949
210.544006	-11.8910769230769
210.705002	-11.8974358974359
210.867996	-11.9006153846154
211.031006	-11.8974358974359
211.197006	-11.9006153846154
211.363007	-11.9070769230769
211.528	-11.9134358974359
211.695007	-11.9198974358974
211.862	-11.9262564102564
212.029007	-11.9294358974359
212.190994	-11.9358974358974
212.356003	-11.942358974359
212.518997	-11.9487179487179
212.686005	-11.9518974358974
212.852005	-11.9518974358974
213.016983	-11.9551794871795
213.181	-11.9615384615385
213.347	-11.9615384615385
213.514984	-11.9678974358974
213.682983	-11.9711794871795
213.848984	-11.9775384615385
214.011002	-11.984
214.173004	-11.9807179487179
214.337006	-11.9807179487179
214.503006	-11.9807179487179
214.669006	-11.9871794871795
214.835007	-11.9871794871795
214.998001	-11.990358974359
215.160995	-11.9968205128205
215.322983	-12.0064615384615
215.488983	-12.0128205128205
215.656982	-12.0192820512821
215.820984	-12.0224615384615
215.981995	-12.0288205128205
216.141983	-12.032
216.304001	-12.0352820512821
216.468994	-12.041641025641
216.628983	-12.0481025641026
216.789993	-12.0544615384615
216.953003	-12.0609230769231
217.117004	-12.0609230769231
217.281982	-12.0609230769231
217.447983	-12.0609230769231
217.613983	-12.0672820512821
217.783005	-12.0769230769231
217.949997	-12.0929230769231
218.115005	-12.1025641025641
218.278	-12.1122051282051
218.440994	-12.1153846153846
218.604004	-12.1185641025641
218.772003	-12.1185641025641
218.940002	-12.1185641025641
219.108994	-12.1250256410256
219.274994	-12.1282051282051
219.438995	-12.1282051282051
219.602005	-12.1313846153846
219.770004	-12.1346666666667
219.940002	-12.1378461538462
220.108002	-12.1410256410256
220.276993	-12.1473846153846
220.442001	-12.1473846153846
220.604996	-12.1506666666667
220.770004	-12.1538461538462
220.934998	-12.1570256410256
221.100983	-12.1570256410256
221.266983	-12.1634871794872
221.432007	-12.1698461538462
221.598984	-12.1763076923077
221.764984	-12.1826666666667
221.932007	-12.1923076923077
222.100006	-12.1986666666667
222.266983	-12.2051282051282
222.434006	-12.2083076923077
222.595993	-12.2114871794872
222.761993	-12.2114871794872
222.927002	-12.2179487179487
223.098984	-12.2243076923077
223.266006	-12.2307692307692
223.432007	-12.2339487179487
223.595001	-12.2372307692308
223.757004	-12.2404102564103
223.921005	-12.2500512820513
224.089996	-12.2532307692308
224.255005	-12.2595897435897
224.421005	-12.2595897435897
224.585007	-12.2627692307692
224.75	-12.2692307692308
224.914001	-12.2788717948718
225.078995	-12.2885128205128
225.240005	-12.2948717948718
225.401001	-12.2980512820513
225.565002	-12.3013333333333
225.731003	-12.3076923076923
225.899002	-12.3108717948718
226.067001	-12.3173333333333
226.233994	-12.3236923076923
226.401001	-12.3301538461538
226.567001	-12.3333333333333
226.731995	-12.3365128205128
226.897995	-12.3396923076923
227.061996	-12.3461538461538
227.229004	-12.3557948717949
227.393005	-12.3589743589744
227.557983	-12.3621538461538
227.720001	-12.3654358974359
227.884995	-12.3654358974359
228.048996	-12.3717948717949
228.216995	-12.3814358974359
228.382004	-12.3909743589744
228.546005	-12.3974358974359
228.709	-12.4037948717949
228.871994	-12.4070769230769
229.033997	-12.4134358974359
229.199997	-12.4198974358974
229.367996	-12.4262564102564
229.537003	-12.4358974358974
229.705002	-12.4358974358974
229.869995	-12.4358974358974
230.037994	-12.4422564102564
230.203003	-12.4487179487179
230.367004	-12.458358974359
230.531006	-12.4647179487179
230.694	-12.4711794871795
230.860001	-12.4808205128205
231.026993	-12.490358974359
231.192993	-12.4968205128205
231.358002	-12.5031794871795
231.522003	-12.509641025641
231.686996	-12.509641025641
231.854004	-12.509641025641
232.016983	-12.509641025641
232.179993	-12.5128205128205
232.341995	-12.516
232.507004	-12.5224615384615
232.673996	-12.525641025641
232.839996	-12.5321025641026
233.005005	-12.5352820512821
233.167984	-12.541641025641
233.330994	-12.5449230769231
233.496994	-12.5512820512821
233.666	-12.5641025641026
233.837006	-12.5737435897436
234.007004	-12.5801025641026
234.173996	-12.5833846153846
234.339005	-12.5897435897436
234.501984	-12.5962051282051
234.666	-12.6025641025641
234.830002	-12.6057435897436
234.996994	-12.6122051282051
235.162994	-12.6217435897436
235.330994	-12.6282051282051
235.498001	-12.6345641025641
235.666	-12.6378461538462
235.834	-12.6442051282051
236.001007	-12.6538461538462
236.167984	-12.6603076923077
236.335007	-12.6634871794872
236.5	-12.6666666666667
236.667007	-12.6763076923077
236.832001	-12.6826666666667
237	-12.6891282051282
237.164001	-12.6954871794872
237.332001	-12.7019487179487
237.498993	-12.7051282051282
237.662994	-12.7115897435897
237.826996	-12.7211282051282
237.990005	-12.7339487179487
238.156006	-12.7435897435897
238.324005	-12.7499487179487
238.490997	-12.7532307692308
238.654984	-12.7564102564103
238.819	-12.7628717948718
238.983002	-12.7692307692308
239.149002	-12.7788717948718
239.313995	-12.7852307692308
239.475983	-12.7948717948718
239.639984	-12.7980512820513
239.804993	-12.8076923076923
239.970001	-12.8108717948718
240.136993	-12.8140512820513
240.304001	-12.8236923076923
240.468994	-12.8301538461538
240.632996	-12.8365128205128
240.796997	-12.8429743589744
240.962006	-12.8526153846154
241.128983	-12.8621538461538
241.294006	-12.8717948717949
241.462006	-12.8782564102564
241.625	-12.8846153846154
241.789993	-12.8942564102564
241.953995	-12.9038974358974
242.117996	-12.9167179487179
242.285995	-12.9198974358974
242.449997	-12.9230769230769
242.617004	-12.9294358974359
242.783005	-12.9390769230769
242.947983	-12.9518974358974
243.115005	-12.9615384615385
243.281982	-12.9711794871795
243.449005	-12.974358974359
243.617996	-12.984
243.787994	-12.9935384615385
243.957001	-13.0031794871795
244.126007	-13.009641025641
244.292984	-13.0191794871795
244.462006	-13.0224615384615
244.632004	-13.0288205128205
244.796997	-13.0352820512821
244.960983	-13.0449230769231
245.123993	-13.057641025641
245.289001	-13.0641025641026
245.455994	-13.0737435897436
245.621994	-13.0801025641026
245.789001	-13.0865641025641
245.957001	-13.0929230769231
246.123001	-13.1025641025641
246.285995	-13.1153846153846
246.451996	-13.1250256410256
246.615997	-13.1313846153846
246.783997	-13.1378461538462
246.949997	-13.1442051282051
247.115997	-13.1538461538462
247.283005	-13.1634871794872
247.449005	-13.1763076923077
247.612	-13.1858461538462
247.776001	-13.2019487179487
247.940994	-13.2147692307692
248.106003	-13.2275897435897
248.274002	-13.2372307692308
248.442001	-13.2435897435897
248.610992	-13.2499487179487
248.779984	-13.2564102564103
248.945007	-13.2660512820513
249.108994	-13.2788717948718
249.274002	-13.2884102564103
249.440994	-13.3013333333333
249.610001	-13.3140512820513
249.778	-13.3268717948718
249.945007	-13.3397948717949
250.110001	-13.3493333333333
250.276001	-13.3589743589744
250.442993	-13.3654358974359
250.608002	-13.3717948717949
250.774002	-13.3814358974359
250.938995	-13.3942564102564
251.104004	-13.4038974358974
251.270004	-13.4134358974359
251.432983	-13.4230769230769
251.593994	-13.4327179487179
251.757004	-13.4455384615385
251.921997	-13.4615384615385
252.089005	-13.4711794871795
252.257004	-13.4807179487179
252.423996	-13.4871794871795
252.591003	-13.4968205128205
252.757004	-13.509641025641
252.923004	-13.525641025641
253.089005	-13.5384615384615
253.253006	-13.551282051282
253.417984	-13.5609230769231
253.584	-13.5705641025641
253.751007	-13.5832820512821
253.914993	-13.5962051282051
254.078995	-13.6089230769231
254.242996	-13.6250256410256
254.404984	-13.6410256410256
254.567993	-13.6570256410256
254.731003	-13.6666666666667
254.897003	-13.6763076923077
255.061996	-13.6891282051282
255.227005	-13.7051282051282
255.388	-13.7244102564103
255.554001	-13.7404102564103
255.718994	-13.7564102564103
255.886993	-13.7660512820513
256.050995	-13.7755897435897
256.21701	-13.7820512820513
256.382996	-13.7916923076923
256.550995	-13.8076923076923
256.716003	-13.8205128205128
256.880005	-13.8396923076923
257.041992	-13.8526153846154
257.204987	-13.8717948717949
257.369995	-13.8877948717949
257.539001	-13.9006153846154
257.709015	-13.9134358974359
257.877991	-13.9295384615385
258.048004	-13.9422564102564
258.216003	-13.9551794871795
258.384003	-13.974358974359
258.548004	-13.993641025641
258.710999	-14.0128205128205
258.875	-14.025641025641
259.041992	-14.0384615384615
259.208008	-14.0544615384615
259.377014	-14.0704615384615
259.544006	-14.0865641025641
259.709015	-14.1089230769231
259.873993	-14.1282051282051
260.037994	-14.1442051282051
260.203003	-14.1634871794872
260.368988	-14.1794871794872
260.533997	-14.1923076923077
260.699005	-14.2019487179487
260.867004	-14.2147692307692
261.032013	-14.2275897435897
261.199005	-14.2467692307692
261.364014	-14.2660512820513
261.529999	-14.2852307692308
261.691986	-14.3045128205128
261.858002	-14.3236923076923
262.02301	-14.3396923076923
262.187988	-14.3557948717949
262.352997	-14.3749743589744
262.519012	-14.3974358974359
262.68399	-14.4198974358974
262.846985	-14.442358974359
263.013	-14.4615384615385
263.178009	-14.4808205128205
263.345001	-14.4968205128205
263.509003	-14.516
263.678009	-14.532
263.846985	-14.5512820512821
264.015015	-14.5737435897436
264.178009	-14.5961025641026
264.338013	-14.6185641025641
264.5	-14.6410256410256
264.665009	-14.6634871794872
264.830994	-14.6794871794872
264.994995	-14.6986666666667
265.161987	-14.7211282051282
265.328003	-14.7435897435897
265.496002	-14.7627692307692
265.661987	-14.7820512820513
265.825989	-14.8045128205128
265.993011	-14.8333333333333
266.161011	-14.8589743589744
266.329987	-14.8814358974359
266.496002	-14.9006153846154
266.661011	-14.9262564102564
266.826996	-14.9518974358974
266.993011	-14.974358974359
267.15799	-14.9968205128205
267.325012	-15.0224615384615
267.48999	-15.0512820512821
267.653992	-15.0801025641026
267.821991	-15.1090256410256
267.988007	-15.1378461538462
268.154999	-15.1666666666667
268.321991	-15.1954871794872
268.487	-15.2244102564103
268.653015	-15.2499487179487
268.819	-15.2755897435897
268.984985	-15.3045128205128
269.151001	-15.3365128205128
269.316986	-15.3621538461538
269.483002	-15.3877948717949
269.648987	-15.4166153846154
269.815002	-15.4518974358974
269.981995	-15.484
270.148987	-15.516
270.313995	-15.5481025641026
270.480011	-15.5769230769231
270.643005	-15.6057435897436
270.80899	-15.6345641025641
270.976013	-15.6666666666667
271.144012	-15.7019487179487
271.311005	-15.7339487179487
271.473999	-15.7692307692308
271.640015	-15.8012307692308
271.807007	-15.8333333333333
271.973999	-15.8653333333333
272.139008	-15.9006153846154
272.302002	-15.932717948718
272.463989	-15.9647179487179
272.628998	-15.9935384615385
272.792999	-16.0288205128205
272.958008	-16.0641025641026
273.123993	-16.1057435897436
273.290985	-16.1442051282051
273.459015	-16.1826666666667
273.627991	-16.2179487179487
273.795013	-16.2500512820513
273.963013	-16.2884102564103
274.127991	-16.3236923076923
274.295013	-16.3589743589744
274.459991	-16.3942564102564
274.625	-16.4327179487179
274.789001	-16.474358974359
274.95401	-16.5128205128205
275.118988	-16.5512820512821
275.286011	-16.5929230769231
275.453003	-16.6378461538462
275.617004	-16.6731282051282
275.782013	-16.7115897435897
275.947998	-16.7467692307692
276.115997	-16.7820512820513
276.28299	-16.8205128205128
276.447998	-16.8621538461538
276.612	-16.9038974358974
276.774994	-16.948717948718
276.938995	-16.993641025641
277.102997	-17.0352820512821
277.268005	-17.0769230769231
277.432007	-17.1153846153846
277.596008	-17.1603076923077
277.760986	-17.2051282051282
277.927002	-17.2467692307692
278.091003	-17.2852307692308
278.252991	-17.3236923076923
278.412994	-17.3621538461538
278.575012	-17.4070769230769
278.738007	-17.4487179487179
278.903015	-17.4871794871795
279.06601	-17.532
279.230988	-17.5769230769231
279.39801	-17.6218461538462
279.563995	-17.6666666666667
279.731995	-17.7115897435897
279.901001	-17.7532307692308
280.071014	-17.7948717948718
280.242004	-17.8333333333333
280.411011	-17.8782564102564
280.578003	-17.916717948718
280.742004	-17.9551794871795
280.90799	-17.9935384615385
281.074005	-18.0384615384615
281.238007	-18.0833846153846
281.401001	-18.1313846153846
281.563995	-18.1763076923077
281.730988	-18.2211282051282
281.898987	-18.2627692307692
282.066986	-18.3045128205128
282.235992	-18.3493333333333
282.402008	-18.3909743589744
282.56601	-18.4390769230769
282.731995	-18.484
282.89801	-18.5288205128205
283.069	-18.5737435897436
283.235992	-18.6153846153846
283.404999	-18.6570256410256
283.570007	-18.6987692307692
283.735992	-18.7435897435897
283.902008	-18.7884102564103
284.065002	-18.8333333333333
284.227997	-18.8814358974359
284.391998	-18.9295384615385
284.558014	-18.9711794871795
284.723999	-19.016
284.889008	-19.0577435897436
285.053986	-19.0993846153846
285.216003	-19.1378461538462
285.377991	-19.1794871794872
285.544006	-19.2244102564103
285.709991	-19.2724102564103
285.877014	-19.3205128205128
286.041992	-19.3653333333333
286.209015	-19.4070769230769
286.373993	-19.4487179487179
286.539001	-19.490358974359
286.701996	-19.5352820512821
286.868011	-19.5769230769231
287.035004	-19.6185641025641
287.203003	-19.6602051282051
287.369995	-19.7019487179487
287.536011	-19.7500512820513
287.699005	-19.7948717948718
287.859985	-19.8397948717949
288.022003	-19.8782564102564
288.184998	-19.9198974358974
288.351013	-19.9647179487179
288.515991	-20.009641025641
288.683014	-20.0544615384615
288.846985	-20.0929230769231
289.007996	-20.1313846153846
289.171997	-20.1794871794872
289.338013	-20.2275897435897
289.506012	-20.2756923076923
289.673004	-20.3140512820513
289.838989	-20.3493333333333
290.005005	-20.3877948717949
290.171997	-20.4295384615385
290.338013	-20.4711794871795
290.503998	-20.516
290.670013	-20.5641025641026
290.838013	-20.6089230769231
291.003998	-20.6538461538462
291.170013	-20.6987692307692
291.338013	-20.7404102564103
291.506012	-20.7788717948718
291.674011	-20.8205128205128
291.842987	-20.8589743589744
292.01001	-20.9006153846154
292.175995	-20.9390769230769
292.341003	-20.9808205128205
292.507996	-21.0224615384615
292.677002	-21.0609230769231
292.84201	-21.1025641025641
293.009003	-21.1410256410256
293.173004	-21.1859487179487
293.338989	-21.2307692307692
293.502991	-21.2724102564103
293.669006	-21.3141538461538
293.834015	-21.3557948717949
293.997009	-21.3942564102564
294.161011	-21.4358974358974
294.324005	-21.4808205128205
294.490997	-21.5224615384615
294.653992	-21.567282051282
294.816986	-21.6122051282051
294.977997	-21.6570256410256
295.140015	-21.6986666666667
295.303009	-21.7339487179487
295.467987	-21.7724102564103
295.635986	-21.8108717948718
295.804993	-21.8493333333333
295.971985	-21.8909743589744
296.136993	-21.9327179487179
296.299011	-21.9775384615385
296.462006	-22.016
296.625	-22.0512820512821
296.790009	-22.0865641025641
296.951996	-22.1185641025641
297.117004	-22.1570256410256
297.282013	-22.2019487179487
297.450989	-22.2564102564103
297.618011	-22.3045128205128
297.782013	-22.3429743589744
297.946991	-22.3717948717949
298.113007	-22.4070769230769
298.281006	-22.4487179487179
298.450012	-22.4871794871795
298.618988	-22.525641025641
298.787994	-22.5641025641026
298.955994	-22.6057435897436
299.119995	-22.6473846153846
299.283997	-22.6891282051282
299.446991	-22.7307692307692
299.609985	-22.7660512820513
299.773987	-22.8012307692308
299.940002	-22.8461538461538
300.106995	-22.8877948717949
300.273987	-22.9327179487179
300.440002	-22.9775384615385
300.602997	-23.0192820512821
300.769989	-23.0609230769231
300.931	-23.0993846153846
301.096008	-23.1378461538462
301.26001	-23.1794871794872
301.428009	-23.2147692307692
301.595001	-23.2467692307692
301.760986	-23.2788717948718
301.925995	-23.3173333333333
302.089996	-23.3589743589744
302.252991	-23.4006153846154
302.417999	-23.4358974358974
302.580994	-23.4775384615385
302.747986	-23.516
302.912994	-23.5544615384615
303.076996	-23.5961025641026
303.239014	-23.6378461538462
303.403015	-23.6763076923077
303.569	-23.7179487179487
303.734985	-23.7532307692308
303.902008	-23.7884102564103
304.069	-23.8269743589744
304.235992	-23.8686153846154
304.399994	-23.9102564102564
304.562988	-23.9550769230769
304.723999	-23.9968205128205
304.889008	-24.0384615384615
305.053986	-24.0737435897436
305.220001	-24.1057435897436
305.384003	-24.1410256410256
305.548004	-24.1826666666667
305.713013	-24.2244102564103
305.876007	-24.2628717948718
306.040985	-24.3045128205128
306.205994	-24.3461538461538
306.368988	-24.3846153846154
306.53299	-24.4262564102564
306.700012	-24.4647179487179
306.868011	-24.506358974359
307.035004	-24.5481025641026
307.200989	-24.5897435897436
307.365997	-24.6282051282051
307.531006	-24.6634871794872
307.696014	-24.6986666666667
307.860992	-24.7404102564103
308.023987	-24.7820512820513
308.187012	-24.8173333333333
308.351013	-24.8526153846154
308.515015	-24.8877948717949
308.681	-24.9262564102564
308.845001	-24.964717948718
309.006989	-25.009641025641
309.169006	-25.0544615384615
309.333008	-25.0961025641026
309.501007	-25.1346666666667
309.670013	-25.1731282051282
309.832001	-25.2115897435897
309.993011	-25.2499487179487
310.153992	-25.2884102564103
310.317993	-25.3301538461538
310.481995	-25.3717948717949
310.647003	-25.4102564102564
310.813995	-25.4487179487179
310.980988	-25.484
311.145996	-25.525641025641
311.311005	-25.5641025641026
311.47699	-25.6089230769231
311.643005	-25.6473846153846
311.811005	-25.6891282051282
311.980011	-25.7275897435897
312.145996	-25.7628717948718
312.311005	-25.8013333333333
312.472992	-25.8429743589744
312.635986	-25.8877948717949
312.802002	-25.9390769230769
312.96701	-25.9775384615385
313.131989	-26.0128205128205
313.294006	-26.0544615384615
313.460999	-26.0993846153846
313.625	-26.1442051282051
313.790985	-26.1794871794872
313.958008	-26.2147692307692
314.125	-26.2532307692308
314.290985	-26.2948717948718
314.455994	-26.3365128205128
314.618988	-26.3814358974359
314.78299	-26.4262564102564
314.950012	-26.4711794871795
315.118011	-26.516
315.282013	-26.5609230769231
315.447998	-26.6025641025641
315.614014	-26.6442051282051
315.779999	-26.6859487179487
315.946991	-26.7307692307692
316.109985	-26.7724102564103
316.27301	-26.8173333333333
316.434998	-26.8589743589744
316.596985	-26.8974358974359
316.757996	-26.9358974358974
316.919006	-26.9775384615385
317.07901	-27.0224615384615
317.242004	-27.0705641025641
317.407013	-27.1217435897436
317.574005	-27.1666666666667
317.739014	-27.2114871794872
317.904999	-27.2564102564103
318.071991	-27.3045128205128
318.238007	-27.3493333333333
318.403015	-27.3942564102564
318.56601	-27.4358974358974
318.731995	-27.4808205128205
318.89801	-27.5224615384615
319.066986	-27.5641025641026
319.234009	-27.6090256410256
319.402008	-27.6570256410256
319.569	-27.7019487179487
319.735992	-27.7467692307692
319.903015	-27.7885128205128
320.070007	-27.8333333333333
320.234009	-27.8814358974359
320.397003	-27.9294358974359
320.561005	-27.9775384615385
320.727997	-28.025641025641
320.894012	-28.0769230769231
321.059998	-28.1282051282051
321.220001	-28.1794871794872
321.382996	-28.2275897435897
321.54599	-28.2724102564103
321.712006	-28.3236923076923
321.877991	-28.3749743589744
322.044006	-28.4230769230769
322.209015	-28.4678974358974
322.373993	-28.516
322.536987	-28.5641025641026
322.701996	-28.6153846153846
322.867004	-28.6634871794872
323.032013	-28.7115897435897
323.195007	-28.7595897435897
323.356995	-28.8108717948718
323.520996	-28.8621538461538
323.687012	-28.9134358974359
323.85199	-28.964717948718
324.015991	-29.0128205128205
324.178986	-29.0609230769231
324.342987	-29.1122051282051
324.506989	-29.1666666666667
324.669006	-29.2211282051282
324.834015	-29.2755897435897
324.998993	-29.3268717948718
325.164001	-29.3814358974359
325.32901	-29.4327179487179
325.490997	-29.484
325.656006	-29.535282051282
325.819	-29.5897435897436
325.983002	-29.6378461538462
326.145996	-29.6923076923077
326.313995	-29.7435897435897
326.481995	-29.7948717948718
326.649994	-29.8493333333333
326.813995	-29.9006153846154
326.980011	-29.9550769230769
327.144989	-30.0064615384615
327.312988	-30.0577435897436
327.480011	-30.1122051282051
327.645996	-30.1666666666667
327.80899	-30.2179487179487
327.971008	-30.2756923076923
328.135986	-30.3333333333333
328.303009	-30.3877948717949
328.467987	-30.442358974359
328.630005	-30.4935384615385
328.790985	-30.5481025641026
328.95401	-30.6090256410256
329.118988	-30.6666666666667
329.282013	-30.7244102564103
329.447998	-30.7756923076923
329.612	-30.8333333333333
329.776001	-30.8877948717949
329.94101	-30.942358974359
330.106995	-30.993641025641
330.269989	-31.0481025641026
330.431	-31.1025641025641
330.593994	-31.1603076923077
330.756989	-31.2147692307692
330.924011	-31.2660512820513
331.091003	-31.3173333333333
331.257996	-31.3717948717949
331.424011	-31.4262564102564
331.588013	-31.4775384615385
331.753998	-31.5352820512821
331.919006	-31.5929230769231
332.084015	-31.6473846153846
332.247009	-31.7019487179487
332.414001	-31.7564102564103
332.580994	-31.8108717948718
332.748993	-31.8654358974359
332.915009	-31.9230769230769
333.082001	-31.9775384615385
333.248993	-32.0288205128205
333.415985	-32.0833846153846
333.584991	-32.1346666666667
333.752991	-32.1891282051282
333.920013	-32.2467692307692
334.087006	-32.2980512820513
334.252014	-32.3525128205128
334.419006	-32.4070769230769
334.584015	-32.4615384615385
334.748993	-32.516
334.914001	-32.5704615384615
335.082001	-32.6185641025641
335.247986	-32.6698461538462
335.414001	-32.7275897435897
335.578003	-32.7884102564103
335.740997	-32.8493333333333
335.903015	-32.9070769230769
336.065002	-32.9615384615385
336.230011	-33.0192820512821
336.395996	-33.0737435897436
336.562988	-33.1282051282051
336.730988	-33.1859487179487
336.897003	-33.2404102564103
337.062988	-33.3045128205128
337.22699	-33.3621538461539
337.391998	-33.4198974358974
337.557007	-33.4775384615385
337.722992	-33.5384615384615
337.886993	-33.5962051282051
338.052002	-33.6538461538462
338.217987	-33.7114871794872
338.38501	-33.7692307692308
338.549011	-33.8301538461538
338.716003	-33.8910769230769
338.881989	-33.9518974358974
339.050995	-34.0128205128205
339.218994	-34.0769230769231
339.385986	-34.1378461538462
339.553009	-34.1954871794872
339.721008	-34.2532307692308
339.888	-34.3173333333333
340.056	-34.3814358974359
340.222992	-34.4487179487179
340.386993	-34.5128205128205
340.549011	-34.5801025641026
340.712006	-34.6474871794872
340.876007	-34.7179487179487
341.040009	-34.7852307692308
341.207001	-34.8557948717949
341.372986	-34.9230769230769
341.539001	-34.993641025641
341.704987	-35.0609230769231
341.875	-35.1282051282051
342.045013	-35.1954871794872
342.213989	-35.2595897435897
342.378998	-35.3301538461538
342.542999	-35.4006153846154
342.708008	-35.4711794871795
342.872986	-35.5352820512821
343.040009	-35.6089230769231
343.207001	-35.6826666666667
343.372986	-35.7595897435897
343.541992	-35.8301538461538
343.709015	-35.9006153846154
343.878998	-35.9711794871795
344.044006	-36.0512820512821
344.209991	-36.1378461538462
344.376007	-36.2211282051282
344.542999	-36.2980512820513
344.708008	-36.3686153846154
344.872986	-36.4422564102564
345.040009	-36.5192820512821
345.208008	-36.6025641025641
345.375	-36.6891282051282
345.544006	-36.7692307692308
345.713989	-36.8526153846154
345.884003	-36.9358974358974
346.050995	-37.025641025641
346.214996	-37.1153846153846
346.378998	-37.2051282051282
346.544006	-37.2948717948718
346.709991	-37.3814358974359
346.877014	-37.4711794871795
347.041992	-37.5641025641026
347.208008	-37.6538461538462
347.373993	-37.7467692307692
347.540985	-37.8396923076923
347.707001	-37.9390769230769
347.872009	-38.0384615384615
348.040009	-38.1378461538462
348.209015	-38.2404102564103
348.377014	-38.3396923076923
348.542999	-38.442358974359
348.709015	-38.5481025641026
[truncated: 910 more rows]
