# Supplementary material for: Sorting polymerization in a bichannel metal-organic framework
Source: Nat Commun. 2025 Aug 5;16:6984. doi: 10.1038/s41467-025-62322-8 (PMC12325995; doi:10.1038/s41467-025-62322-8)
Supplement: Supplementary file 3 — Source data [file 41467_2025_62322_MOESM3_ESM.zip › SOURCE_DATA/SF7/1-PNVF TGA vs temp..csv]

X	Y
22.247999	0
22.226999	-0.0052896725440806
22.207001	-0.00789252728799328
22.184	-0.0157850545759866
22.158001	-0.0235936188077246
22.134001	-0.0314861460957179
22.111	-0.0367758186397985
22.089001	-0.0419815281276238
22.068001	-0.0471872376154492
22.048	-0.0498740554156171
22.025	-0.0550797649034425
22.004999	-0.0576826196473552
21.983999	-0.0655751469353485
21.959	-0.0682619647355164
21.934999	-0.070864819479429
21.910999	-0.0760705289672544
21.891001	-0.081360201511335
21.871	-0.0865659109991604
21.849001	-0.0892527287993283
21.830999	-0.091855583543241
21.808001	-0.0944584382871536
21.791	-0.099664147774979
21.773001	-0.10495382031906
21.754	-0.112846347607053
21.729	-0.120738874895046
21.702999	-0.125944584382872
21.681999	-0.128547439126784
21.659	-0.133837111670865
21.636999	-0.133837111670865
21.618999	-0.136439966414777
21.6	-0.136439966414777
21.58	-0.141729638958858
21.563	-0.144332493702771
21.545	-0.144332493702771
21.527	-0.149538203190596
21.511	-0.154827875734677
21.493999	-0.162636439966415
21.479	-0.165323257766583
21.465	-0.165323257766583
21.455	-0.162636439966415
21.450001	-0.162636439966415
21.448	-0.167926112510495
21.452999	-0.175818639798489
21.462999	-0.183711167086482
21.479	-0.19151973131822
21.504999	-0.196809403862301
21.538	-0.199412258606213
21.580999	-0.202015113350126
21.627001	-0.204701931150294
21.681999	-0.209907640638119
21.747	-0.2151973131822
21.822001	-0.220403022670025
21.912001	-0.223005877413938
22.013	-0.228295549958018
22.125999	-0.230898404701931
22.250999	-0.238790931989924
22.389999	-0.24399664147775
22.539	-0.251889168765743
22.695999	-0.257094878253568
22.865	-0.267590260285474
23.049999	-0.275482787573468
23.246	-0.288581024349286
23.451	-0.29647355163728
23.660999	-0.30176322418136
23.879	-0.306968933669186
24.104	-0.317464315701092
24.341	-0.327959697732997
24.582001	-0.335852225020991
24.832001	-0.343744752308984
25.083	-0.348950461796809
25.344	-0.35424013434089
25.599001	-0.364735516372796
25.858999	-0.375230898404702
26.122	-0.385726280436608
26.389	-0.390931989924433
26.65	-0.398824517212427
26.909	-0.409319899244332
27.172001	-0.425104953820319
27.436001	-0.438203190596138
27.701	-0.448698572628044
27.962999	-0.456507136859782
28.222	-0.467086481947943
28.474001	-0.477497900923594
28.724001	-0.490680100755667
28.969999	-0.503778337531486
29.214001	-0.516876574307305
29.457001	-0.530058774139379
29.695	-0.540554156171285
29.937	-0.553652392947103
30.172001	-0.561544920235097
30.403	-0.569353484466835
30.627001	-0.579848866498741
30.848	-0.592947103274559
31.066999	-0.606129303106633
31.287001	-0.621830394626364
31.504999	-0.634928631402183
31.719	-0.65071368597817
31.937	-0.663811922753988
32.147999	-0.674307304785894
32.358002	-0.687405541561713
32.562	-0.703190596137699
32.763	-0.716288832913518
32.969002	-0.729387069689337
33.172001	-0.745172124265323
33.372002	-0.760873215785055
33.57	-0.779261125104954
33.768002	-0.792359361880772
33.970001	-0.808144416456759
34.174	-0.821242653232578
34.372002	-0.834340890008396
34.566002	-0.84752308984047
34.757999	-0.863224181360202
34.953999	-0.879009235936188
35.148998	-0.9
35.346001	-0.913098236775818
35.542999	-0.926196473551637
35.743999	-0.939378673383711
35.944	-0.95247691015953
36.145	-0.973467674223342
36.344002	-0.991771620486986
36.547001	-1.00755667506297
36.749001	-1.02594458438287
36.950001	-1.0416456759026
37.148998	-1.0600335852225
37.351002	-1.08102434928631
37.553001	-1.10201511335013
37.756001	-1.12040302267003
37.959	-1.13350125944584
38.161999	-1.13870696893367
38.363998	-1.15188916876574
38.568001	-1.16759026028547
38.769001	-1.18858102434929
38.972	-1.20696893366919
39.174	-1.22535684298908
39.375999	-1.2384550797649
39.584999	-1.25415617128463
39.792999	-1.27254408060453
39.999001	-1.29093198992443
40.205002	-1.31192275398825
40.407001	-1.33031066330814
40.615002	-1.34861460957179
40.821999	-1.36700251889169
41.028999	-1.38539042821159
41.233002	-1.40109151973132
41.436001	-1.41947942905122
41.639999	-1.43786733837112
41.842999	-1.4536523929471
42.046001	-1.47195633921075
42.252998	-1.48774139378673
42.458	-1.50083963056255
42.662998	-1.51662468513854
42.866001	-1.53232577665827
43.067001	-1.55331654072208
43.269001	-1.57170445004198
43.470001	-1.59009235936188
43.671001	-1.60579345088161
43.873001	-1.62678421494542
44.073002	-1.64777497900924
44.271999	-1.66876574307305
44.470001	-1.68975650713686
44.668999	-1.70814441645676
44.868	-1.72384550797649
45.068001	-1.73963056255248
45.27	-1.76062132661629
45.470001	-1.78421494542401
45.671001	-1.80260285474391
45.867001	-1.82099076406381
46.063	-1.83669185558354
46.255001	-1.85239294710327
46.451	-1.87338371116709
46.647999	-1.89445843828715
46.845001	-1.9127623845508
47.041	-1.9311502938707
47.235001	-1.95214105793451
47.431	-1.9679261125105
47.624001	-1.98891687657431
47.820999	-2.00722082283795
48.014999	-2.03081444164568
48.203999	-2.05188916876574
48.396999	-2.07548278757347
48.589001	-2.09907640638119
48.778999	-2.12267002518892
48.966	-2.14366078925273
49.152	-2.1568429890848
49.344002	-2.17774979009236
49.533001	-2.19353484466835
49.724998	-2.21452560873216
49.915001	-2.23551637279597
50.109001	-2.25910999160369
50.297001	-2.27749790092359
50.485001	-2.29848866498741
50.672001	-2.31947942905122
50.865002	-2.34047019311503
51.055	-2.36406381192275
51.242001	-2.38774139378673
51.424999	-2.40604534005038
51.612	-2.42703610411419
51.797001	-2.45071368597817
51.987	-2.47430730478589
52.173	-2.49790092359362
52.360001	-2.51889168765743
52.546001	-2.53467674223342
52.730999	-2.55298068849706
52.916	-2.57397145256087
53.096001	-2.59235936188077
53.280998	-2.6159529806885
53.464001	-2.6343408900084
53.653	-2.65533165407221
53.837002	-2.67371956339211
54.018002	-2.69731318219983
54.195	-2.72090680100756
54.375	-2.74718723761545
54.549999	-2.77078085642317
54.728001	-2.78916876574307
54.903999	-2.8048698572628
55.087002	-2.82065491183879
55.266998	-2.83904282115869
55.446999	-2.85474391267842
55.624001	-2.87573467674223
55.804001	-2.89672544080605
55.980999	-2.91511335012594
56.159	-2.93081444164568
56.334999	-2.94920235096558
56.512001	-2.96759026028547
56.691002	-2.98597816960537
56.870998	-3.00696893366919
57.051998	-3.02267002518892
57.227001	-3.03576826196474
57.397999	-3.05415617128463
57.567001	-3.07254408060453
57.738998	-3.09084802686818
57.910999	-3.10923593618808
58.084	-3.12762384550798
58.254002	-3.14861460957179
58.424	-3.16700251889169
58.594002	-3.18530646515533
58.764	-3.20109151973132
58.932999	-3.21679261125105
59.103001	-3.22997481108312
59.271	-3.24307304785894
59.445	-3.25617128463476
59.615002	-3.27195633921075
59.785999	-3.28765743073048
59.956001	-3.30344248530646
60.125999	-3.31654072208228
60.297001	-3.3296389588581
60.469002	-3.34282115869018
60.634998	-3.35591939546599
60.805	-3.36901763224181
60.971001	-3.38211586901763
61.137001	-3.40050377833753
61.301998	-3.41889168765743
61.467999	-3.43198992443325
61.634998	-3.44508816120907
61.799999	-3.45298068849706
61.965	-3.46607892527288
62.130001	-3.4791771620487
62.292	-3.49235936188077
62.455002	-3.50545759865659
62.617001	-3.5159529806885
62.778999	-3.52384550797649
62.938	-3.5343408900084
63.097	-3.5448362720403
63.261002	-3.56053736356003
63.423	-3.57363560033585
63.588001	-3.58152812762385
63.749001	-3.59202350965575
63.911999	-3.59991603694374
64.075996	-3.61570109151973
64.242996	-3.62611251049538
64.408997	-3.63400503778338
64.571999	-3.64450041981528
64.733002	-3.65499580184719
64.892998	-3.66549118387909
65.052002	-3.675986565911
65.211998	-3.68916876574307
65.375999	-3.69697732997481
65.538002	-3.7048698572628
65.704002	-3.7127623845508
65.865997	-3.7232577665827
66.027	-3.73635600335852
66.188004	-3.74945424013434
66.348999	-3.75994962216625
66.511002	-3.77304785894207
66.669998	-3.78362720403023
66.827003	-3.79672544080605
66.987	-3.80722082283795
67.149002	-3.81771620486986
67.315002	-3.82552476910159
67.474998	-3.83081444164568
67.636002	-3.83610411418976
67.794998	-3.84651553316541
67.955002	-3.85709487825357
68.115997	-3.87019311502939
68.276001	-3.88329135180521
68.436996	-3.89378673383711
68.597	-3.89899244332494
68.753998	-3.90428211586902
68.913002	-3.91477749790092
69.072998	-3.92267002518892
69.232002	-3.93316540722082
69.393997	-3.94097397145256
69.551003	-3.95155331654072
69.710999	-3.96196473551637
69.871002	-3.96725440806045
70.032997	-3.97254408060453
70.194	-3.98303946263644
70.353996	-3.98824517212427
70.515999	-3.99345088161209
70.676003	-3.99345088161209
70.833	-3.99613769941226
70.990997	-4.00134340890008
71.146004	-4.01183879093199
71.304001	-4.02502099076406
71.462997	-4.0328295549958
71.621002	-4.04072208228379
71.782997	-4.04861460957179
71.943001	-4.05382031905961
72.106003	-4.05910999160369
72.263	-4.06431570109152
72.421997	-4.07220822837951
72.577003	-4.07749790092359
72.736	-4.08270361041142
72.897003	-4.08790931989924
73.056	-4.09580184718724
73.218002	-4.10629722921914
73.373001	-4.11679261125105
73.536003	-4.12208228379513
73.700996	-4.12728799328295
73.866997	-4.13518052057095
74.028999	-4.14567590260285
74.189003	-4.15356842989085
74.348999	-4.15877413937867
74.507004	-4.16406381192275
74.667	-4.16666666666667
74.825996	-4.17455919395466
74.986	-4.17976490344248
75.143997	-4.19026028547439
75.303001	-4.19554995801847
75.462997	-4.19815281276238
75.623001	-4.2007556675063
75.781998	-4.20864819479429
75.944	-4.21654072208228
76.106003	-4.22703610411419
76.272003	-4.23484466834593
76.431	-4.24273719563392
76.592003	-4.24542401343409
76.749001	-4.248026868178
76.910004	-4.25062972292191
77.069	-4.25583543240974
77.230003	-4.25852225020991
77.389	-4.26372795969773
77.550003	-4.26901763224181
77.711998	-4.27951301427372
77.873001	-4.28732157850546
78.035004	-4.29790092359362
78.195	-4.30570948782536
78.353996	-4.31360201511335
78.514999	-4.32149454240134
78.674004	-4.32930310663308
78.835999	-4.33459277917716
78.999001	-4.34248530646516
79.161003	-4.34769101595298
79.324997	-4.35029387069689
79.484001	-4.35029387069689
79.646004	-4.35558354324097
79.808998	-4.3607892527288
79.970001	-4.36607892527288
80.133003	-4.37397145256087
80.295998	-4.38178001679261
80.458	-4.3896725440806
80.617996	-4.39496221662468
80.778999	-4.40277078085642
80.941002	-4.4159529806885
81.103996	-4.4264483627204
81.267998	-4.43165407220823
81.431	-4.43694374475231
81.589996	-4.4448362720403
81.752998	-4.45264483627204
81.916	-4.46053736356003
82.081001	-4.46314021830395
82.247002	-4.46842989084803
82.412003	-4.47363560033585
82.577003	-4.48152812762384
82.737	-4.48942065491184
82.896004	-4.49462636439966
83.058998	-4.49991603694374
83.223999	-4.50251889168766
83.389999	-4.50780856423174
83.553001	-4.51301427371956
83.711998	-4.52090680100756
83.872002	-4.52611251049538
84.030998	-4.53660789252729
84.195	-4.54450041981528
84.362	-4.55499580184719
84.524002	-4.56288832913518
84.689003	-4.57069689336692
84.850998	-4.575986565911
85.015999	-4.58387909319899
85.18	-4.58908480268682
85.344002	-4.59697732997481
85.509003	-4.60218303946264
85.672997	-4.60747271200672
85.841003	-4.6127623845508
86.001999	-4.62317380352645
86.161003	-4.63375314861461
86.319	-4.64416456759026
86.486	-4.64945424013434
86.651001	-4.65734676742233
86.815002	-4.66255247691016
86.977997	-4.67044500419815
87.141998	-4.67565071368598
87.307999	-4.68094038623006
87.472	-4.68623005877414
87.636002	-4.69403862300588
87.797997	-4.70453400503778
87.962997	-4.71242653232578
88.126999	-4.7176322418136
88.291	-4.72552476910159
88.453003	-4.73081444164568
88.615997	-4.73862300587741
88.778	-4.74911838790932
88.940002	-4.76490344248531
89.107002	-4.77800167926112
89.273003	-4.78589420654912
89.434998	-4.79109991603694
89.593002	-4.79899244332494
89.751999	-4.80948782535684
89.915001	-4.81738035264484
90.078003	-4.82527287993283
90.244003	-4.83316540722082
90.411003	-4.84097397145256
90.577003	-4.85146935348447
90.740997	-4.85936188077246
90.905998	-4.86725440806045
91.070999	-4.87774979009236
91.237999	-4.89084802686818
91.403999	-4.90134340890008
91.567001	-4.90663308144416
91.728996	-4.9144416456759
91.889	-4.92493702770781
92.052002	-4.93543240973971
92.214996	-4.94332493702771
92.382004	-4.95382031905961
92.547997	-4.96431570109152
92.709999	-4.98010075566751
92.873001	-4.99051217464316
93.035004	-4.99840470193115
93.199997	-5.00890008396306
93.367996	-5.01418975650714
93.532997	-5.02468513853904
93.699997	-5.03249370277078
93.865997	-5.04307304785894
94.035004	-5.05617128463476
94.200996	-5.06926952141058
94.365997	-5.07976490344249
94.528999	-5.08497061293031
94.696999	-5.09026028547439
94.865997	-5.09815281276238
95.033997	-5.10335852225021
95.198997	-5.11654072208228
95.363998	-5.1296389588581
95.528999	-5.14013434089001
95.695	-5.15323257766583
95.862999	-5.16901763224181
96.027	-5.17682619647355
96.191002	-5.18732157850546
96.356003	-5.19781696053736
96.523003	-5.20831234256927
96.690002	-5.21880772460118
96.858002	-5.22930310663308
97.025002	-5.23459277917716
97.191002	-5.24248530646515
97.357002	-5.25029387069689
97.524002	-5.26347607052897
97.689003	-5.27388748950462
97.861	-5.28438287153652
98.027	-5.29227539882452
98.193001	-5.3080604534005
98.359001	-5.32115869017632
98.524002	-5.32905121746432
98.690002	-5.33685978169605
98.856003	-5.34743912678421
99.019997	-5.36314021830395
99.181999	-5.37884130982368
99.343002	-5.38673383711167
99.501999	-5.39202350965575
99.661003	-5.39991603694374
99.822998	-5.41041141897565
99.986	-5.42350965575147
100.150002	-5.43400503778337
100.314003	-5.44450041981528
100.474991	-5.45239294710327
100.637001	-5.46549118387909
100.799004	-5.47329974811083
100.968002	-5.47858942065491
101.135002	-5.48648194794291
101.301003	-5.49697732997481
101.467003	-5.50747271200672
101.633003	-5.51267842149454
101.796982	-5.52057094878254
101.958	-5.52846347607053
102.122002	-5.54156171284635
102.287003	-5.55465994962217
102.457001	-5.56775818639798
102.626991	-5.57825356842989
102.792992	-5.58354324097397
102.956001	-5.59403862300588
103.117981	-5.59932829554996
103.279991	-5.60982367758186
103.44899	-5.62023509655751
103.61599	-5.62812762384551
103.778992	-5.63862300587741
103.941002	-5.64911838790932
104.103981	-5.65701091519731
104.271004	-5.66490344248531
104.439003	-5.67539882451721
104.607002	-5.68849706129303
104.772003	-5.69899244332494
104.936981	-5.70948782535684
105.103981	-5.71469353484467
105.269981	-5.71998320738875
105.440002	-5.72518891687657
105.609001	-5.73308144416457
105.776001	-5.74357682619647
105.941002	-5.75146935348447
106.103981	-5.75936188077246
106.26799	-5.77246011754828
106.43399	-5.78035264483627
106.603981	-5.78824517212426
106.771004	-5.79874055415617
106.939003	-5.80654911838791
107.109001	-5.8144416456759
107.273003	-5.81964735516373
107.440002	-5.83014273719563
107.599991	-5.83803526448363
107.766991	-5.84592779177162
107.93499	-5.8512174643157
108.10199	-5.85902602854744
108.266991	-5.86691855583543
108.431992	-5.87481108312343
108.598991	-5.88270361041142
108.771004	-5.88790931989925
108.940002	-5.89319899244332
109.106003	-5.90100755667506
109.266991	-5.90629722921914
109.431	-5.91150293870697
109.598	-5.91679261125105
109.765991	-5.91939546599496
109.931	-5.92989084802687
110.094002	-5.94038623005877
110.261002	-5.95088161209068
110.432991	-5.95608732157851
110.602982	-5.95877413937867
110.771004	-5.96137699412259
110.93499	-5.9639798488665
111.098991	-5.96926952141058
111.261002	-5.97187237615449
111.426003	-5.97976490344248
111.592003	-5.98497061293031
111.761002	-5.99546599496222
111.926003	-6.0007556675063
112.091003	-6.00856423173803
112.25399	-6.01385390428212
112.416	-6.01905961376994
112.574982	-6.02434928631402
112.734001	-6.0296389588581
112.901001	-6.03484466834593
113.069	-6.03484466834593
113.238991	-6.03744752308984
113.403992	-6.04534005037783
113.57	-6.05583543240974
113.731003	-6.06372795969773
113.89299	-6.06633081444165
114.053001	-6.06893366918556
114.218002	-6.07153652392947
114.384003	-6.07942905121746
114.551003	-6.08471872376154
114.722	-6.08732157850546
114.887001	-6.08992443324937
115.054001	-6.09521410579345
115.221001	-6.10041981528128
115.388	-6.10302267002519
115.552002	-6.10831234256927
115.71299	-6.11351805205709
115.877991	-6.12141057934509
116.042	-6.12670025188917
116.209991	-6.12930310663308
116.375992	-6.13459277917716
116.542	-6.13719563392107
116.706001	-6.13979848866499
116.870003	-6.1424013434089
117.035004	-6.14769101595298
117.19899	-6.15029387069689
117.36499	-6.15289672544081
117.529991	-6.15289672544081
117.69899	-6.15549958018472
117.866982	-6.15818639798489
118.03299	-6.16339210747271
118.19799	-6.16868178001679
118.362991	-6.1712846347607
118.527	-6.17388748950462
118.692001	-6.17657430730479
118.860001	-6.1791771620487
119.028992	-6.18438287153652
119.19799	-6.18706968933669
119.362991	-6.19487825356843
119.528	-6.19748110831234
119.693001	-6.20277078085642
119.862	-6.20797649034425
120.029991	-6.21066330814442
120.196991	-6.21326616288833
120.362	-6.21326616288833
120.523003	-6.21586901763224
120.686981	-6.22115869017632
120.85099	-6.22376154492023
121.01799	-6.22636439966415
121.182991	-6.22636439966415
121.348	-6.22905121746432
121.511002	-6.23425692695214
121.68	-6.23685978169605
121.848	-6.23685978169605
122.015991	-6.23954659949622
122.18	-6.23954659949622
122.344002	-6.24735516372796
122.509003	-6.25264483627204
122.674004	-6.25785054575987
122.838982	-6.26314021830395
123.000992	-6.26314021830395
123.166	-6.26574307304786
123.329002	-6.26314021830395
123.491982	-6.26574307304786
123.655991	-6.26834592779177
123.82	-6.27103274559194
123.987	-6.27623845507976
124.151001	-6.28152812762385
124.314003	-6.28933669185558
124.47599	-6.29202350965575
124.639992	-6.29722921914358
124.805	-6.29983207388749
124.969002	-6.29983207388749
125.135002	-6.29983207388749
125.299004	-6.3024349286314
125.464981	-6.3103274559194
125.627991	-6.31561712846348
125.793991	-6.31821998320739
125.959	-6.3208228379513
126.124001	-6.3208228379513
126.289001	-6.3208228379513
126.453003	-6.32350965575147
126.617981	-6.32611251049538
126.787003	-6.32871536523929
126.955002	-6.33131821998321
127.123001	-6.33400503778338
127.287003	-6.33660789252729
127.453003	-6.34181360201511
127.621002	-6.34441645675903
127.788002	-6.34710327455919
127.952003	-6.34181360201511
128.115997	-6.34441645675903
128.278	-6.34970612930311
128.442993	-6.3575986565911
128.610992	-6.36020151133501
128.776001	-6.36020151133501
128.942001	-6.36280436607893
129.110001	-6.36549118387909
129.276001	-6.37069689336692
129.442993	-6.375986565911
129.606003	-6.37858942065491
129.772003	-6.38119227539882
129.936005	-6.38379513014274
130.100006	-6.38648194794291
130.264008	-6.38908480268682
130.425003	-6.38908480268682
130.587006	-6.38908480268682
130.746994	-6.39168765743073
130.906982	-6.39689336691856
131.070007	-6.40218303946264
131.237	-6.40738874895046
131.406006	-6.40738874895046
131.572006	-6.40738874895046
131.735992	-6.40478589420655
131.899994	-6.40738874895046
132.063995	-6.41007556675063
132.231003	-6.41796809403862
132.395004	-6.42577665827036
132.561996	-6.42846347607053
132.725006	-6.42577665827036
132.891006	-6.42577665827036
133.054993	-6.42577665827036
133.222	-6.43366918555835
133.386993	-6.44156171284635
133.552994	-6.44676742233417
133.716003	-6.45205709487825
133.880005	-6.45205709487825
134.044006	-6.45986565910999
134.209	-6.46255247691016
134.375	-6.46775818639798
134.537003	-6.46775818639798
134.699997	-6.46775818639798
134.863007	-6.46775818639798
135.029007	-6.46775818639798
135.195007	-6.46775818639798
135.363007	-6.46775818639798
135.526001	-6.46775818639798
135.694	-6.47044500419815
135.863007	-6.47565071368598
136.029007	-6.48094038623006
136.190994	-6.48354324097397
136.352005	-6.48614609571788
136.518005	-6.4887489504618
136.684998	-6.49135180520571
136.854996	-6.49403862300588
137.022003	-6.4992443324937
137.188004	-6.50453400503778
137.352997	-6.5071368597817
137.516983	-6.50973971452561
137.679993	-6.51242653232578
137.843994	-6.51502938706969
138.009995	-6.5176322418136
138.177002	-6.5176322418136
138.345001	-6.52023509655751
138.509995	-6.52552476910159
138.677002	-6.52812762384551
138.839996	-6.53341729638959
139.003983	-6.53341729638959
139.167007	-6.5360201511335
139.332993	-6.54122586062133
139.5	-6.54651553316541
139.667007	-6.54911838790932
139.828995	-6.55172124265323
139.992996	-6.55172124265323
140.156006	-6.55172124265323
140.320984	-6.55172124265323
140.487	-6.55961376994123
140.651001	-6.57010915197313
140.811996	-6.57271200671704
140.977005	-6.57539882451721
141.143005	-6.57539882451721
141.309006	-6.57800167926112
141.473984	-6.58320738874895
141.634003	-6.58581024349286
141.792984	-6.59109991603694
141.955994	-6.59630562552477
142.119995	-6.59630562552477
142.285004	-6.59630562552477
142.451004	-6.59630562552477
142.619003	-6.59899244332494
142.787003	-6.60680100755668
142.955002	-6.61209068010076
143.121994	-6.61469353484467
143.289001	-6.61469353484467
143.457001	-6.61469353484467
143.621994	-6.61998320738875
143.785004	-6.62518891687657
143.945984	-6.63047858942065
144.113007	-6.63308144416457
144.279007	-6.63828715365239
144.449005	-6.63828715365239
144.615005	-6.63828715365239
144.785004	-6.63568429890848
144.949997	-6.63568429890848
145.115005	-6.64097397145256
145.279007	-6.64617968094039
145.440994	-6.65146935348447
145.604996	-6.65667506297229
145.768997	-6.66196473551637
145.934998	-6.66985726280437
146.098984	-6.67246011754828
146.261993	-6.67506297229219
146.423996	-6.67246011754828
146.585983	-6.6776658270361
146.748001	-6.68816120906801
146.910004	-6.696053736356
147.070984	-6.70125944584383
147.235001	-6.70125944584383
147.399994	-6.70125944584383
147.563995	-6.70125944584383
147.725006	-6.70915197313182
147.886993	-6.71704450041982
148.048004	-6.72233417296389
148.210983	-6.72233417296389
148.376007	-6.71964735516373
148.539001	-6.71964735516373
148.703003	-6.72233417296389
148.869995	-6.72233417296389
149.037003	-6.72233417296389
149.201004	-6.72493702770781
149.365005	-6.73274559193955
149.528	-6.74324097397145
149.694	-6.74853064651553
149.858994	-6.75113350125945
150.028	-6.75373635600336
150.195984	-6.75642317380353
150.360992	-6.76162888329135
150.524002	-6.76691855583543
150.686005	-6.77212426532326
150.850006	-6.78261964735516
151.014984	-6.78790931989924
151.182983	-6.79051217464316
151.347	-6.79051217464316
151.511993	-6.79311502938707
151.675003	-6.79311502938707
151.839005	-6.79571788413098
152.005997	-6.80100755667506
152.173004	-6.80361041141898
152.337997	-6.80890008396306
152.498993	-6.80890008396306
152.660995	-6.80890008396306
152.824997	-6.81150293870697
152.990997	-6.81679261125105
153.154984	-6.82199832073887
153.320984	-6.82199832073887
153.483994	-6.82460117548279
153.649002	-6.8272040302267
153.815002	-6.83249370277078
153.981995	-6.83509655751469
154.149994	-6.8376994122586
154.317001	-6.8376994122586
154.485001	-6.84038623005877
154.647995	-6.8455919395466
154.813004	-6.85088161209068
154.977997	-6.85877413937867
155.143997	-6.8639798488665
155.309998	-6.86926952141058
155.473984	-6.87187237615449
155.634995	-6.87707808564232
155.794006	-6.88497061293031
155.957993	-6.89017632241814
156.123001	-6.8928631402183
156.291	-6.8928631402183
156.455994	-6.89546599496222
156.621994	-6.89806884970613
156.789001	-6.90335852225021
156.955994	-6.90596137699412
157.121002	-6.90856423173804
157.287003	-6.9112510495382
157.455994	-6.9112510495382
157.623001	-6.91645675902603
157.789993	-6.92174643157011
157.957001	-6.92955499580185
158.123001	-6.93744752308984
158.289993	-6.94005037783375
158.453003	-6.94534005037783
158.613983	-6.94534005037783
158.776993	-6.94794290512175
158.942001	-6.95583543240974
159.106003	-6.96104114189756
159.270996	-6.96633081444165
159.436996	-6.96633081444165
159.602997	-6.96633081444165
159.770004	-6.96893366918556
159.932983	-6.97413937867338
160.093994	-6.97942905121746
160.257004	-6.98463476070529
160.421997	-6.98732157850546
160.587997	-6.99252728799328
160.753006	-6.99781696053736
160.916	-7.00302267002519
161.078995	-7.01091519731318
161.242996	-7.01620486985726
161.406006	-7.02141057934509
161.569	-7.024013434089
161.731995	-7.02930310663308
161.895996	-7.03450881612091
162.061005	-7.03711167086482
162.223007	-7.0424013434089
162.384995	-7.04769101595298
162.548004	-7.05289672544081
162.712006	-7.05549958018472
162.876984	-7.05818639798489
163.042007	-7.06339210747271
163.207001	-7.06868178001679
163.369995	-7.07388748950462
163.535995	-7.07649034424853
163.703003	-7.08178001679261
163.867004	-7.08698572628044
164.031006	-7.08698572628044
164.190994	-7.08698572628044
164.352997	-7.09227539882452
164.518005	-7.10016792611251
164.682983	-7.10537363560034
164.848984	-7.11066330814442
165.014984	-7.11326616288833
165.184006	-7.11586901763224
165.350006	-7.12107472712007
165.514008	-7.12636439966415
165.677002	-7.13157010915197
165.839005	-7.13685978169605
166.005997	-7.14206549118388
166.173996	-7.14735516372796
166.341995	-7.15524769101595
166.511002	-7.16314021830395
166.681	-7.16574307304786
166.854004	-7.16834592779177
167.022003	-7.17094878253568
167.186996	-7.17623845507977
167.352005	-7.17884130982368
167.520004	-7.1840470193115
167.688995	-7.18673383711167
167.854996	-7.19462636439966
168.018005	-7.2024349286314
168.182983	-7.2103274559194
168.343994	-7.21821998320739
168.509003	-7.2208228379513
168.671997	-7.22342569269521
168.837997	-7.22342569269521
169.003983	-7.22342569269521
169.166	-7.22342569269521
169.330002	-7.22342569269521
169.492996	-7.2287153652393
169.656982	-7.23131821998321
169.820984	-7.2392107472712
169.987	-7.24710327455919
170.151993	-7.2575986565911
170.315994	-7.26801007556675
170.481003	-7.27329974811083
170.645004	-7.27590260285474
170.807007	-7.27850545759866
170.970001	-7.28119227539882
171.132996	-7.28119227539882
171.298996	-7.28119227539882
171.466995	-7.28119227539882
171.634995	-7.28639798488665
171.804993	-7.29689336691855
171.970993	-7.30738874895046
172.132996	-7.31267842149454
172.296997	-7.31788413098237
172.460983	-7.32837951301427
172.630005	-7.33627204030227
172.796997	-7.34416456759026
172.962997	-7.34676742233417
173.130005	-7.34937027707809
173.296005	-7.35465994962217
173.457001	-7.35986565910999
173.617996	-7.36515533165407
173.781982	-7.3703610411419
173.947006	-7.37565071368598
174.113983	-7.37825356842989
174.279984	-7.3808564231738
174.445984	-7.38345927791772
174.610001	-7.39135180520571
174.776993	-7.39664147774979
174.942993	-7.40453400503778
175.106995	-7.41234256926952
175.272003	-7.42023509655751
175.436996	-7.42283795130143
175.602005	-7.42812762384551
175.770004	-7.43333333333333
175.936005	-7.43862300587741
176.104004	-7.44382871536524
176.268005	-7.44911838790932
176.429001	-7.45172124265323
176.591995	-7.45701091519731
176.753006	-7.46221662468514
176.916	-7.46742233417296
177.078995	-7.47531486146096
177.242004	-7.48320738874895
177.408005	-7.49370277078086
177.572006	-7.50159529806885
177.738007	-7.50419815281276
177.903	-7.50419815281276
178.067993	-7.50680100755667
178.235001	-7.51469353484467
178.401001	-7.52258606213266
178.563004	-7.5303946263644
178.727997	-7.53308144416457
178.891983	-7.53568429890848
179.061005	-7.53828715365239
179.229004	-7.54357682619647
179.397995	-7.55146935348447
179.563995	-7.56188077246012
179.729004	-7.56977329974811
179.893005	-7.57237615449202
180.061005	-7.57506297229219
180.231995	-7.5776658270361
180.397003	-7.58026868178002
180.559998	-7.5855583543241
180.722	-7.58816120906801
180.886993	-7.59345088161209
181.052994	-7.59865659109991
181.218002	-7.60654911838791
181.384003	-7.61435768261965
181.550995	-7.62225020990764
181.716995	-7.62753988245172
181.884003	-7.63014273719563
182.050995	-7.63543240973971
182.216995	-7.64063811922754
182.382996	-7.64853064651553
182.546005	-7.65113350125944
182.710983	-7.65633921074727
182.876007	-7.66423173803526
183.044006	-7.67212426532326
183.209	-7.67741393786734
183.373993	-7.68001679261125
183.537994	-7.68261964735516
183.703003	-7.68790931989924
183.865997	-7.69311502938707
184.031982	-7.70361041141898
184.194	-7.7088161209068
184.360001	-7.71410579345088
184.526001	-7.71670864819479
184.694	-7.72199832073887
184.858002	-7.72989084802687
185.022003	-7.73769941225861
185.182007	-7.74298908480269
185.347	-7.7455919395466
185.511002	-7.75079764903443
185.677002	-7.75608732157851
185.839005	-7.7639798488665
186.003983	-7.77178841309824
186.167007	-7.77968094038623
186.332001	-7.78757346767422
186.494995	-7.79546599496222
186.662003	-7.80596137699412
186.830002	-7.81116708648195
186.998993	-7.81376994122586
187.164993	-7.81645675902603
187.328995	-7.82166246851385
187.494003	-7.82434928631402
187.660995	-7.82955499580185
187.824997	-7.82955499580185
187.988983	-7.83484466834593
188.151993	-7.83744752308984
188.317001	-7.84265323257767
188.483002	-7.85054575986566
188.645996	-7.85575146935348
188.811005	-7.86364399664148
188.975006	-7.86624685138539
189.141006	-7.87153652392947
189.307007	-7.88203190596138
189.473007	-7.88992443324937
189.639984	-7.8951301427372
189.804993	-7.89773299748111
189.968002	-7.90302267002519
190.130005	-7.9056255247691
190.296005	-7.91612090680101
190.460007	-7.924013434089
190.628006	-7.93190596137699
190.794006	-7.9424013434089
190.962006	-7.94760705289672
191.126984	-7.95549958018472
191.292007	-7.96339210747271
191.457993	-7.97128463476071
191.623001	-7.97649034424853
191.787994	-7.98178001679261
191.953995	-7.98698572628044
192.123001	-7.99227539882452
192.287994	-7.99748110831234
192.453995	-8.00797649034425
192.617996	-8.01586901763224
192.787003	-8.02376154492024
192.953995	-8.03157010915197
193.119995	-8.03946263643997
193.285004	-8.04466834592779
193.447983	-8.04466834592779
193.612	-8.04995801847187
193.776001	-8.05785054575987
193.944	-8.0656591099916
194.112	-8.07094878253568
194.281982	-8.07884130982368
194.447983	-8.08144416456759
194.613983	-8.08673383711167
194.778	-8.0919395465995
194.940002	-8.09714525608732
195.102997	-8.10503778337531
195.266006	-8.11293031066331
195.434006	-8.12342569269521
195.602005	-8.13131821998321
195.770996	-8.13912678421494
195.936996	-8.14181360201511
196.104004	-8.14962216624685
196.268997	-8.15491183879093
196.432983	-8.16011754827876
196.598984	-8.16801007556675
196.763	-8.17590260285474
196.927994	-8.18119227539882
197.093002	-8.18639798488665
197.257996	-8.18900083963056
197.425995	-8.18900083963056
197.593002	-8.19429051217464
197.759995	-8.19949622166247
197.925995	-8.20738874895046
198.089996	-8.21528127623846
198.251984	-8.22577665827036
198.417007	-8.23366918555835
198.580002	-8.24147774979009
198.744003	-8.24937027707809
198.910995	-8.25457598656591
199.076996	-8.2624685138539
199.242004	-8.26515533165407
199.406982	-8.27296389588581
199.570984	-8.27825356842989
199.738007	-8.28345927791771
199.904984	-8.2887489504618
200.070007	-8.29395465994962
200.235992	-8.30445004198153
200.403	-8.30973971452561
200.567001	-8.3176322418136
200.735001	-8.32283795130143
200.901001	-8.33073047858942
201.067001	-8.34382871536524
201.231995	-8.35692695214106
201.397995	-8.36221662468514
201.563004	-8.36742233417296
201.727997	-8.37010915197313
201.891983	-8.37531486146096
202.057983	-8.38060453400504
202.223984	-8.38841309823678
202.386993	-8.39630562552477
202.548996	-8.40419815281276
202.712006	-8.41209068010076
202.873993	-8.41729638958858
203.041	-8.42518891687657
203.207001	-8.43299748110831
203.376007	-8.43828715365239
203.542984	-8.44349286314022
203.709	-8.44617968094039
203.871994	-8.4487825356843
204.035995	-8.45398824517212
204.201996	-8.46456759026029
204.367004	-8.4776658270361
204.533005	-8.49076406381192
204.699997	-8.49596977329975
204.869003	-8.50125944584383
205.035995	-8.50125944584383
205.201996	-8.50654911838791
205.367004	-8.50915197313182
205.531982	-8.51704450041982
205.695984	-8.52753988245172
205.862	-8.53795130142737
206.029007	-8.54844668345928
206.195007	-8.55373635600336
206.360992	-8.55902602854744
206.526001	-8.56683459277918
206.692993	-8.57472712006717
206.860001	-8.58261964735516
207.029007	-8.58782535684299
207.197006	-8.59311502938707
207.362	-8.59571788413098
207.528	-8.60361041141898
207.692993	-8.61150293870697
207.860992	-8.61931150293871
208.028	-8.6272040302267
208.192993	-8.63240973971453
208.356995	-8.64030226700252
208.524994	-8.65079764903443
208.690994	-8.66129303106633
208.856995	-8.66658270361041
209.026993	-8.67439126784215
209.188995	-8.67968094038623
209.352005	-8.68757346767422
209.509995	-8.69538203190596
209.671997	-8.70327455919396
209.835983	-8.71376994122586
210.003983	-8.72426532325777
210.173004	-8.73476070528967
210.341003	-8.74005037783375
210.505005	-8.74525608732158
210.669983	-8.74794290512175
210.835007	-8.75575146935348
211.003983	-8.76104114189756
211.167984	-8.76624685138539
211.332993	-8.77413937867338
211.498001	-8.78203190596138
211.664993	-8.78984047019311
211.834	-8.80041981528128
212	-8.80822837951301
212.164001	-8.81872376154492
212.326996	-8.82921914357683
212.492996	-8.83711167086482
212.654984	-8.84231738035264
212.820007	-8.84231738035264
212.983002	-8.84500419815281
213.149994	-8.85020990764064
213.313004	-8.86070528967254
213.475983	-8.87120067170445
213.639984	-8.87909319899244
213.802994	-8.88429890848027
213.966995	-8.89487825356843
214.132004	-8.90008396305625
214.296005	-8.90797649034425
214.457993	-8.91586901763224
214.621994	-8.92367758186398
214.787003	-8.93157010915197
214.955002	-8.9367758186398
215.119003	-8.94206549118388
215.283997	-8.94995801847187
215.444	-8.95785054575987
215.608002	-8.97094878253568
215.774002	-8.9840470193115
215.944	-8.99454240134341
216.110992	-9.0024349286314
216.278	-9.00764063811923
216.442993	-9.0103274559194
216.608002	-9.01553316540722
216.772003	-9.02342569269521
216.934998	-9.03652392947103
217.093994	-9.04701931150294
217.259003	-9.05230898404702
217.423004	-9.05491183879093
217.587006	-9.06272040302267
217.751007	-9.07321578505458
217.917007	-9.08371116708648
218.082001	-9.09160369437448
218.248993	-9.10478589420655
218.414001	-9.1151973131822
218.580994	-9.12569269521411
218.751007	-9.13098236775819
218.919006	-9.13887489504618
219.085007	-9.14676742233417
219.25	-9.15726280436608
219.419006	-9.16767422334173
219.589996	-9.17816960537364
219.757004	-9.18606213266163
219.923004	-9.19135180520571
220.087006	-9.19655751469353
220.251984	-9.1992443324937
220.414993	-9.20184718723761
220.580994	-9.20445004198153
220.744003	-9.20705289672544
220.910995	-9.21494542401343
221.078003	-9.22283795130143
221.244003	-9.23593618807725
221.408997	-9.24903442485306
221.572983	-9.25952980688497
221.738007	-9.26742233417296
221.901993	-9.27531486146096
222.067001	-9.28581024349286
222.231003	-9.29630562552477
222.397003	-9.30419815281276
222.565994	-9.3120067170445
222.735001	-9.31729638958858
222.904984	-9.32510495382032
223.070984	-9.33299748110831
223.235001	-9.34089000839631
223.397003	-9.35138539042821
223.561005	-9.36188077246012
223.729004	-9.36977329974811
223.893005	-9.38026868178001
224.059998	-9.38816120906801
224.227005	-9.39865659109991
224.397003	-9.40386230058774
224.561996	-9.40906801007556
224.727997	-9.41696053736356
224.891983	-9.43014273719563
225.056	-9.44063811922754
225.216995	-9.45373635600336
225.380997	-9.46683459277918
225.546997	-9.47472712006717
225.710983	-9.48261964735516
225.875	-9.48522250209908
226.037994	-9.4904282115869
226.201996	-9.4983207388749
226.367004	-9.50352644836272
226.533005	-9.51402183039463
226.699005	-9.52460117548279
226.865997	-9.53509655751469
227.031006	-9.5455919395466
227.197983	-9.55079764903442
227.362	-9.55869017632242
227.526993	-9.56649874055415
227.688995	-9.57707808564232
227.852997	-9.58488664987405
228.018005	-9.59277917716205
228.186996	-9.59798488664987
228.350983	-9.60587741393787
228.516983	-9.61376994122586
228.682007	-9.62686817800168
228.850006	-9.64005037783375
229.018005	-9.65314861460957
229.184006	-9.66095717884131
229.347	-9.66624685138539
229.511002	-9.67153652392947
229.675995	-9.6767422334173
229.843002	-9.68463476070529
230.007996	-9.69773299748111
230.171005	-9.7056255247691
230.335983	-9.71083123425693
230.501984	-9.71872376154492
230.667984	-9.72661628883291
230.832001	-9.74231738035264
230.994995	-9.75281276238455
231.162003	-9.76330814441646
231.328003	-9.77380352644836
231.496002	-9.78169605373636
231.662994	-9.78958858102435
231.828995	-9.80008396305626
231.994995	-9.80528967254408
232.158005	-9.81318219983207
232.319	-9.82367758186398
232.481995	-9.83417296389589
232.649002	-9.84466834592779
232.820984	-9.85256087321578
232.990997	-9.86036943744752
233.156006	-9.8656591099916
233.322006	-9.87615449202351
233.485992	-9.88664987405541
233.651001	-9.89714525608732
233.815994	-9.91024349286314
233.979996	-9.92073887489505
234.145004	-9.93123425692695
234.311996	-9.94172963895886
234.477005	-9.94962216624685
234.641983	-9.95751469353485
234.807007	-9.96272040302267
234.973007	-9.96801007556675
235.143005	-9.97590260285474
235.311996	-9.9863140218304
235.481003	-9.9968094038623
235.645004	-10.0047019311503
235.809006	-10.0151973131822
235.975006	-10.0230898404702
236.143005	-10.0335852225021
236.309006	-10.044080604534
236.473007	-10.0545759865659
236.639984	-10.05986565911
236.807983	-10.0650713685978
236.973007	-10.0729638958858
237.136993	-10.0834592779177
237.302994	-10.0939546599496
237.473984	-10.1017632241814
237.643997	-10.1123425692695
237.809998	-10.1201511335013
237.975983	-10.1332493702771
238.139984	-10.1464315701092
238.306	-10.1569269521411
238.472	-10.1621326616289
238.638	-10.1726280436608
238.800003	-10.1831234256927
238.964005	-10.1936188077246
239.128983	-10.2041141897565
239.296005	-10.2120067170445
239.462997	-10.2198992443325
239.626984	-10.2277917716205
239.792007	-10.2382031905961
239.957001	-10.248698572628
240.123993	-10.2539882451721
240.292984	-10.2592779177162
240.460007	-10.2670864819479
240.623001	-10.2801847187238
240.785995	-10.2933669185558
240.947983	-10.3064651553317
241.113007	-10.3169605373636
241.274994	-10.3248530646516
241.438004	-10.3353484466835
241.600006	-10.3484466834593
241.764008	-10.3615449202351
241.929001	-10.372040302267
242.093994	-10.379932829555
242.261993	-10.3904282115869
242.431	-10.4009235936188
242.595993	-10.4114189756507
242.761993	-10.4219143576826
242.927002	-10.4324097397145
243.093002	-10.4455079764903
243.253983	-10.4560033585223
243.417984	-10.4638958858102
243.582993	-10.4743912678421
243.75	-10.4822837951301
243.917007	-10.495382031906
244.082993	-10.503274559194
244.248993	-10.5137699412259
244.414001	-10.5216624685139
244.580994	-10.5320738874895
244.748001	-10.5373635600336
244.916	-10.5452560873216
245.082993	-10.5557514693535
245.25	-10.5688497061293
245.414993	-10.5819479429051
245.578995	-10.592443324937
245.744995	-10.6055415617128
245.910995	-10.616120906801
246.076996	-10.6266162888329
246.242996	-10.6370277078086
246.408005	-10.6476070528967
246.572983	-10.6580184718724
246.738007	-10.6659109991604
246.904007	-10.6764063811923
247.070007	-10.6869017632242
247.238007	-10.6973971452561
247.401993	-10.707892527288
247.567993	-10.7209907640638
247.731995	-10.731570109152
247.895004	-10.7393786733837
248.056	-10.7446683459278
248.220001	-10.7577665827036
248.386993	-10.7682619647355
248.557007	-10.7840470193115
248.727997	-10.7944584382872
248.895004	-10.8050377833753
249.061005	-10.8102434928631
249.225983	-10.820738874895
249.389008	-10.8338371116709
249.554993	-10.8469353484467
249.720993	-10.8601175482788
249.891006	-10.8653232577666
250.057983	-10.8732157850546
250.225006	-10.8837111670865
250.393005	-10.8968094038623
250.561005	-10.9125944584383
250.727997	-10.9256926952141
250.895004	-10.9387909319899
251.059006	-10.9518891687657
251.225006	-10.9650713685978
251.388	-10.9755667506297
251.552002	-10.9860621326616
251.714996	-10.9991603694374
251.880997	-11.0122586062133
252.046997	-11.0227539882452
252.212997	-11.0306465155332
252.380005	-11.0385390428212
252.544006	-11.0490344248531
252.710007	-11.0647355163728
252.875	-11.0779177162049
253.042007	-11.0910159529807
253.207993	-11.0989084802687
253.373993	-11.1094038623006
253.537003	-11.1251049538203
253.699997	-11.14080604534
253.863983	-11.156591099916
254.029007	-11.1670864819479
254.192993	-11.1775818639798
254.360992	-11.1932829554996
254.526993	-11.2090680100756
254.692993	-11.2221662468514
254.856003	-11.2379513014274
255.016983	-11.2510495382032
255.177002	-11.264147774979
255.341003	-11.2746431570109
255.507004	-11.2825356842989
255.671005	-11.2930310663308
255.835007	-11.3035264483627
256.002014	-11.3193115029387
256.170013	-11.3324097397145
256.334015	-11.3455079764903
256.497009	-11.3586062132662
256.658997	-11.3717884130982
256.824005	-11.387489504618
256.988007	-11.4005877413938
257.153992	-11.4136859781696
257.319	-11.4268681780017
257.484009	-11.4451721242653
257.648987	-11.4609571788413
257.816986	-11.4767422334173
257.983002	-11.492443324937
258.152008	-11.508228379513
258.321014	-11.5213266162888
258.490997	-11.5370277078086
258.661011	-11.5501259445844
258.829987	-11.5659109991604
258.993988	-11.5816960537364
259.15799	-11.5947942905122
259.321991	-11.6104953820319
259.485992	-11.6288832913518
259.652008	-11.6498740554156
259.817993	-11.6656591099916
259.985992	-11.6787573467674
260.152008	-11.6865659109992
260.316986	-11.6997481108312
260.479004	-11.715449202351
260.641998	-11.7338371116709
260.807007	-11.7548278757347
260.975006	-11.7706129303107
261.140015	-11.7837111670865
261.306	-11.7968094038623
261.473999	-11.8073047858942
261.640991	-11.8230898404702
261.807007	-11.8387909319899
261.971985	-11.8571788413098
262.135986	-11.8781696053736
262.299988	-11.8991603694374
262.463013	-11.9148614609572
262.630005	-11.9306465155332
262.795013	-11.9463476070529
262.963989	-11.9621326616289
263.128998	-11.9804366078925
263.295013	-11.9988245172124
263.463989	-12.0172124265323
263.631012	-12.0356003358522
263.798004	-12.051301427372
263.963013	-12.0696893366919
264.127014	-12.0853904282116
264.291992	-12.1063811922754
264.457001	-12.1247691015953
264.623993	-12.1405541561713
264.791992	-12.1615449202351
264.959015	-12.1825356842989
265.126007	-12.2061293031066
265.289001	-12.2271200671704
265.454987	-12.2455079764903
265.625	-12.2612090680101
265.792999	-12.27959697733
265.959991	-12.2952980688497
266.125	-12.3162888329135
266.287994	-12.3373635600336
266.451996	-12.3609571788413
266.61499	-12.3819479429051
266.782013	-12.3976490344249
266.946014	-12.4186397984887
267.109009	-12.4396305625525
267.276001	-12.4633081444165
267.442993	-12.484214945424
267.610992	-12.5052057094878
267.777008	-12.5288832913518
267.942993	-12.5498740554156
268.109009	-12.5708648194794
268.273987	-12.5944584382872
268.438995	-12.6180520570949
268.604004	-12.6443324937028
268.769989	-12.6653232577666
268.934998	-12.6863140218304
269.10199	-12.7073047858942
269.269989	-12.7335012594458
269.437988	-12.7570948782536
269.602997	-12.7807724601175
269.768005	-12.8069689336692
269.93399	-12.8332493702771
270.101013	-12.8620486985726
270.268005	-12.8857262804366
270.43399	-12.9093198992443
270.596985	-12.9329135180521
270.763	-12.9591939546599
270.928009	-12.9827875734677
271.096008	-13.0090680100756
271.261993	-13.0352644836272
271.432007	-13.0615449202351
271.598999	-13.0903442485306
271.766998	-13.1192275398825
271.93399	-13.1507136859782
272.096985	-13.1821998320739
272.263	-13.2110831234257
272.425995	-13.2399664147775
272.592987	-13.268765743073
272.757996	-13.3002518891688
272.925995	-13.3265323257767
273.092987	-13.3554156171285
273.259003	-13.3816120906801
273.424011	-13.4130982367758
273.588013	-13.4445843828715
273.752014	-13.4786733837112
273.916992	-13.5128463476071
274.084015	-13.5416456759026
274.252991	-13.5731318219983
274.417999	-13.604617968094
274.579987	-13.6361041141898
274.743011	-13.6675902602855
274.907013	-13.7017632241814
275.072998	-13.7384550797649
275.237	-13.7752308984047
275.402008	-13.8119227539882
275.563995	-13.843408900084
275.72699	-13.8748950461797
275.891998	-13.9063811922754
276.058014	-13.940470193115
276.221008	-13.9772460117548
276.385986	-14.0139378673384
276.549988	-14.0481108312343
276.713013	-14.0848026868178
276.873993	-14.1241813602015
277.036011	-14.163476070529
277.197998	-14.2055415617128
277.362	-14.2448362720403
277.526001	-14.284214945424
277.691986	-14.3209907640638
277.855011	-14.3576826196474
278.019989	-14.3944584382872
278.181	-14.4363560033585
278.347992	-14.4757346767422
278.514008	-14.5203190596138
278.683014	-14.5649874055416
278.848999	-14.6069689336692
279.015991	-14.6515533165407
279.182007	-14.6935348446683
279.346008	-14.735516372796
279.509003	-14.7801007556675
279.674988	-14.8220822837951
279.843994	-14.8666666666667
280.013	-14.9165407220823
280.181	-14.9612090680101
280.347992	-15.0083963056255
280.514008	-15.0529806884971
280.681	-15.1028547439127
280.846985	-15.1501259445844
281.014008	-15.1999160369437
281.179993	-15.2497900923594
281.346985	-15.299664147775
281.515015	-15.3521410579345
281.683014	-15.404617968094
281.850006	-15.4544080604534
282.014008	-15.5068849706129
282.181	-15.5567590260285
282.347992	-15.611838790932
282.511993	-15.6670025188917
282.678986	-15.724685138539
282.846008	-15.7797649034425
283.014008	-15.8349286314022
283.179993	-15.8926112510495
283.345001	-15.9503778337531
283.510986	-16.0054575986566
283.674988	-16.0658270361041
283.84201	-16.1235096557515
284.01001	-16.1864819479429
284.175995	-16.2494542401343
284.338013	-16.3098236775819
284.5	-16.3727959697733
284.665009	-16.4305625524769
284.832001	-16.4882451721243
284.997009	-16.5460117548279
285.158997	-16.6036943744752
285.322998	-16.6692695214106
285.487	-16.7375314861461
285.653992	-16.8083963056255
285.820007	-16.8765743073048
285.984985	-16.9448362720403
286.14801	-17.0130142737196
286.313995	-17.083879093199
286.479004	-17.1547439126784
286.644012	-17.2229219143577
286.808014	-17.2937867338371
286.971985	-17.3619647355164
287.139008	-17.4328295549958
287.306	-17.5062972292191
287.471008	-17.5823677581864
287.631989	-17.6558354324097
287.794006	-17.7267002518892
287.959015	-17.8027707808564
288.126007	-17.8789252728799
288.295013	-17.960201511335
288.462006	-18.0415617128463
288.628998	-18.1203190596138
288.795013	-18.2015952980688
288.962006	-18.2855583543241
289.126007	-18.3748110831234
289.290985	-18.4587741393787
289.454987	-18.5453400503778
289.618988	-18.631905961377
289.78299	-18.7184718723762
289.947998	-18.8077246011755
290.113007	-18.8969773299748
290.278992	-18.9861460957179
290.447998	-19.0780016792611
290.61499	-19.1671704450042
290.78299	-19.2564231738035
290.946014	-19.3534844668346
291.114014	-19.4532325776658
291.281006	-19.5528967254408
291.446014	-19.6525608732158
291.612	-19.7497061293031
291.774994	-19.8546599496222
291.94101	-19.9569269521411
292.108002	-20.0618807724601
292.278015	-20.1616288832913
292.444	-20.2665827036104
292.609009	-20.3767422334173
292.77301	-20.4843828715365
292.936005	-20.5945424013434
293.102997	-20.7047858942065
293.269012	-20.8149454240134
293.431	-20.9251889168766
293.593994	-21.0406381192275
293.756012	-21.1560873215785
293.92099	-21.2741393786734
294.087006	-21.3921914357683
294.253998	-21.5102434928631
294.416992	-21.6256926952141
294.583008	-21.7412258606213
294.744995	-21.856591099916
294.908997	-21.972040302267
295.074005	-22.092779177162
295.239014	-22.216120906801
295.401001	-22.3420654911839
295.562012	-22.4732157850546
295.722992	-22.5991603694374
295.888	-22.7251049538203
296.056	-22.8537363560034
296.218994	-22.9796809403862
296.378998	-23.1108312342569
296.536987	-23.2393786733837
296.699005	-23.3680100755667
296.860992	-23.4965575146935
297.024994	-23.6225020990764
297.187988	-23.7510495382032
297.35199	-23.8769941225861
297.516998	-24.0081444164568
297.678986	-24.1393786733837
297.842987	-24.2758186397985
298.006012	-24.4096557514694
298.17099	-24.5434928631402
298.338013	-24.679932829555
298.505005	-24.8136859781696
298.674011	-24.9475230898405
298.841003	-25.0786733837112
299.009003	-25.212510495382
299.174011	-25.343744752309
299.341003	-25.4801847187238
299.506012	-25.6166246851385
299.673004	-25.7530646515533
299.835999	-25.8895046179681
300.002014	-26.0259445843829
300.169006	-26.1623845507976
300.337006	-26.2962216624685
300.506989	-26.4326616288833
300.67099	-26.5691015952981
300.837006	-26.7055415617128
301.002014	-26.8445843828715
301.170013	-26.9783375314861
301.337006	-27.1174643157011
301.506012	-27.2565071368598
301.671997	-27.3929471032746
301.837006	-27.5267842149454
301.998993	-27.66053736356
302.162994	-27.7969773299748
302.326996	-27.9361041141898
302.493988	-28.0751469353484
302.661011	-28.2115869017632
302.82901	-28.3506297229219
302.997009	-28.4844668345928
303.164001	-28.6209068010076
303.328003	-28.7599496221662
303.493011	-28.8989924433249
303.65799	-29.0407220822838
303.822998	-29.1823677581864
303.98999	-29.3240973971453
304.153992	-29.46053736356
304.317993	-29.5969773299748
304.481995	-29.7334172963896
304.647003	-29.8698572628044
304.812012	-30.0062972292191
304.976013	-30.1453400503778
305.139008	-30.2843828715365
305.302002	-30.4208228379513
305.464996	-30.5625524769102
305.631012	-30.7015952980688
305.799011	-30.8459277917716
305.966003	-30.9823677581864
306.131012	-31.1188077246012
306.294006	-31.255247691016
306.459015	-31.3942905121746
306.627014	-31.5333333333333
306.795013	-31.6750629722922
306.964996	-31.8141057934509
307.134003	-31.9558354324097
307.303986	-32.0974811083123
307.468994	-32.2392107472712
307.634003	-32.3782535684299
307.798004	-32.5199832073887
307.964996	-32.6616288832913
308.128998	-32.80067170445
308.290985	-32.9450041981528
308.453003	-33.0893366918556
308.618011	-33.2336691855584
308.782013	-33.380604534005
308.949005	-33.5196473551637
309.11499	-33.6586901763224
309.279999	-33.7977329974811
309.445007	-33.9446683459278
309.609985	-34.0942905121746
309.777008	-34.2438287153652
309.944	-34.3907640638119
310.109985	-34.5350125944584
310.277008	-34.6820319059614
310.444	-34.8341729638959
310.609009	-34.9863140218304
310.773987	-35.1359361880772
310.937988	-35.2828715365239
311.101013	-35.4350125944584
311.265991	-35.592443324937
311.431	-35.7498740554156
311.597992	-35.9047019311503
311.763	-36.059529806885
311.924988	-36.2143576826196
312.088013	-36.3717884130982
312.25	-36.5291351805206
312.415985	-36.6918555835432
312.576996	-36.8544920235097
312.73999	-37.0172124265323
312.903015	-37.1825356842989
313.072998	-37.3504617968094
313.240997	-37.515785054576
313.40799	-37.6784214945424
313.574005	-37.8384550797649
313.738007	-38.0037783375315
313.904999	-38.1691015952981
314.070007	-38.3396305625525
314.238007	-38.507556675063
314.402008	-38.6806884970613
314.569	-38.851301427372
314.734009	-39.0218303946264
314.901001	-39.1949622166247
315.067993	-39.3655751469353
315.234985	-39.5361041141898
315.399994	-39.7066330814442
315.566986	-39.8745591939547
315.734009	-40.0372795969773
315.901001	-40.1999160369437
316.066986	-40.3626364399664
316.231995	-40.5252728799328
316.39801	-40.6853064651553
316.563995	-40.8427371956339
316.730988	-41.0002518891688
316.894989	-41.1575986565911
317.05899	-41.3072208228379
317.226013	-41.4488664987405
317.394989	-41.5879932829555
317.563995	-41.7296389588581
317.730988	-41.8686817800168
317.897003	-41.9999160369437
318.062012	-42.1284634760705
318.227997	-42.2518052057095
318.394012	-42.3724601175483
318.559998	-42.4931989924433
318.726013	-42.6060453400504
318.894012	-42.7162048698573
319.06601	-42.8211586901763
319.237	-42.9208228379513
319.407013	-43.0179680940386
319.575989	-43.1098236775819
319.747009	-43.196389588581
319.914001	-43.2829554995802
320.080994	-43.3695214105793
320.247986	-43.4561712846348
320.419006	-43.5348446683459
320.587006	-43.6083123425693
320.752991	-43.6764903442485
320.919006	-43.744752308984
321.084991	-43.8129303106633
321.253998	-43.8811922753988
321.421997	-43.9467674223342
321.589996	-44.0097397145256
321.756989	-44.0675062972292
321.923004	-44.1304785894207
322.088989	-44.1934508816121
322.252991	-44.2590260285474
322.420013	-44.3246011754828
322.588013	-44.3901763224181
322.756012	-44.4505457598657
322.924988	-44.5109151973132
323.093994	-44.5686817800168
323.265015	-44.6263643996641
323.43399	-44.6814441645676
323.602997	-44.736523929471
323.773987	-44.7968933669186
323.945007	-44.8572628043661
324.11499	-44.9254408060453
324.282013	-44.9910999160369
324.446014	-45.0514693534845
324.610992	-45.1117548278757
324.776001	-45.1721242653233
324.941986	-45.2350965575147
325.108002	-45.2980688497061
325.274994	-45.3636439966415
325.440002	-45.4266162888329
325.605011	-45.4921914357683
325.769989	-45.5578505457599
325.936005	-45.6234256926952
326.102997	-45.6837951301427
326.272003	-45.7467674223342
326.44101	-45.8123425692695
326.610992	-45.8779177162049
326.779999	-45.9435768261965
326.949005	-46.0065491183879
327.118011	-46.0721242653233
327.286987	-46.1403022670025
327.454987	-46.2059613769941
327.623993	-46.2741393786734
327.792999	-46.3371116708648
327.959991	-46.4053736356003
328.123993	-46.4735516372796
328.287994	-46.5391267842149
328.454987	-46.6020990764064
328.622009	-46.6624685138539
328.786011	-46.7254408060453
328.950989	-46.7910159529807
329.119995	-46.8539882451721
329.287994	-46.9169605373636
329.457001	-46.9773299748111
329.622009	-47.0376994122586
329.790009	-47.10067170445
329.95401	-47.1583543240974
330.118011	-47.216120906801
330.281006	-47.2790931989924
330.444	-47.3420654911839
330.608002	-47.4050377833753
330.77301	-47.4680100755667
330.937988	-47.536188077246
331.104004	-47.5991603694374
331.268005	-47.659529806885
331.432007	-47.7198992443325
331.596985	-47.7854743912678
331.764008	-47.8484466834593
331.931	-47.9088161209068
332.100006	-47.9717884130982
332.269989	-48.0425692695214
332.438995	-48.1134340890008
332.605988	-48.1869017632242
332.77301	-48.2551637279597
332.937988	-48.323341729639
333.105988	-48.3942065491184
333.276001	-48.4702770780856
333.445007	-48.5464315701091
333.615997	-48.6198992443325
333.785004	-48.6933669185558
333.955994	-48.7694374475231
334.127991	-48.8455079764903
334.299988	-48.9268681780017
334.471985	-49.0108312342569
334.640991	-49.0973971452561
334.809998	-49.1813602015113
334.981995	-49.2679261125105
335.153015	-49.3571788413098
335.321991	-49.4490344248531
335.490997	-49.54080604534
335.661011	-49.6352644836272
335.829987	-49.7297229219144
335.998993	-49.8294710327456
336.166992	-49.9239294710327
336.338013	-50.0209907640638
336.505005	-50.1206549118388
336.675995	-50.22040302267
336.845001	-50.3227539882452
337.013	-50.4224181360201
337.179993	-50.5273719563392
337.345001	-50.6350125944584
337.513	-50.7425692695214
337.681	-50.8475230898405
337.847992	-50.9524769101595
338.014008	-51.0600335852225
338.182007	-51.1675902602855
338.35199	-51.2725440806045
338.522003	-51.3801847187238
338.69101	-51.4877413937867
338.859009	-51.6005877413938
339.027008	-51.7107472712007
339.195007	-51.8209907640638
339.36499	-51.9337531486146
339.536987	-52.0439966414777
339.708008	-52.1568429890848
339.878998	-52.2670025188917
340.049988	-52.3798488664987
340.221985	-52.4926952141058
340.393005	-52.6107472712007
340.565002	-52.7261964735516
340.734985	-52.8416456759026
340.904999	-52.9570948782536
341.075012	-53.0751469353484
341.246002	-53.1931989924433
341.415985	-53.3139378673384
341.584991	-53.4345927791772
341.753998	-53.5553316540722
341.924011	-53.675986565911
342.093994	-53.79932829555
342.265015	-53.9226700251889
342.437988	-54.0459277917716
342.606995	-54.1666666666667
342.778015	-54.2900083963056
342.949005	-54.4106633081444
343.118988	-54.5340050377834
343.287994	-54.6599496221663
343.453003	-54.7858942065491
343.619995	-54.9144416456759
343.786987	-55.0430730478589
343.95401	-55.1716204869857
344.122986	-55.2975650713686
344.290985	-55.4287153652393
344.459991	-55.5572628043661
344.630005	-55.6910999160369
344.798004	-55.81973131822
344.96701	-55.9482787573468
345.138	-56.0794290512175
345.307007	-56.2106633081444
345.472992	-56.3418136020151
345.638	-56.475650713686
345.806	-56.6094878253568
345.971985	-56.7485306465155
346.140991	-56.8823677581864
346.308014	-57.0135180520571
346.479004	-57.147355163728
346.648987	-57.2890008396306
346.821014	-57.4307304785894
346.990997	-57.5697732997481
347.160004	-57.7088161209068
347.328003	-57.8452560873216
347.497986	-57.9843828715365
347.665009	-58.1260285474391
347.834015	-58.267758186398
348.002991	-58.4094038623006
348.174011	-58.5537363560034
348.343994	-58.6980688497061
348.514008	-58.8424013434089
348.682007	-58.9893366918556
348.847992	-59.1362720403023
349.014008	-59.2858102434929
349.18399	-59.4327455919396
349.355011	-59.5796809403862
349.524994	-59.7239294710327
349.694	-59.8735516372796
349.863007	-60.0256926952141
350.029999	-60.1805205709488
[truncated: 905 more rows]
