# Supplementary material for: Sorting polymerization in a bichannel metal-organic framework
Source: Nat Commun. 2025 Aug 5;16:6984. doi: 10.1038/s41467-025-62322-8 (PMC12325995; doi:10.1038/s41467-025-62322-8)
Supplement: Supplementary file 3 — Source data [file 41467_2025_62322_MOESM3_ESM.zip › SOURCE_DATA/SF7/1 TGA vs temp..csv]

X	Y
21.532	-0.00154459392127554
21.511	-0.00622820129546587
21.49	-0.0109118086696562
21.469	-0.0171400099651221
21.451	-0.0233682112605879
21.434	-0.0280019930244145
21.412001	-0.0326856003986049
21.391001	-0.0326856003986049
21.367001	-0.0342301943198804
21.351	-0.0358246138515197
21.330999	-0.04050822122571
21.308001	-0.0435974090682611
21.285	-0.0451420029895366
21.264999	-0.0466865969108122
21.247	-0.0466865969108122
21.226	-0.0482810164424514
21.202999	-0.049825610363727
21.18	-0.0513702042850025
21.159	-0.0529646238166417
21.136	-0.0545092177379173
21.117001	-0.0575984055804684
21.097	-0.0607374190333832
21.079	-0.0638266068759342
21.056999	-0.0653712007972098
21.037001	-0.066965620328849
21.017	-0.0685102142501245
20.996	-0.0716492277030394
20.976999	-0.0747384155455904
20.957001	-0.0778774289985052
20.940001	-0.0809666168410563
20.917	-0.0809666168410563
20.9	-0.0809666168410563
20.879999	-0.0825112107623318
20.865	-0.0841056302939711
20.849001	-0.0856502242152466
20.832001	-0.0871948181365222
20.816	-0.0902840059790732
20.802	-0.093423019431988
20.790001	-0.0965122072745391
20.782	-0.0965122072745391
20.775999	-0.0965122072745391
20.774	-0.0981066268061784
20.774	-0.101195814648729
20.780001	-0.102740408570005
20.794001	-0.10587942202292
20.815001	-0.107424015944195
20.84	-0.11056302939711
20.872	-0.113652217239661
20.913	-0.116791230692576
20.971001	-0.119880418535127
21.034	-0.123019431988042
21.101	-0.126108619830593
21.171	-0.130792227204783
21.254	-0.137020428500249
21.351999	-0.141704035874439
21.462	-0.144793223716991
21.582001	-0.147932237169905
21.709	-0.149476831091181
21.846001	-0.154160438465371
21.997	-0.160388639760837
22.163	-0.166616841056303
22.330999	-0.174389636273044
22.506001	-0.18061783756851
22.691999	-0.188390632785252
22.886999	-0.196213253612357
23.087999	-0.203986048829098
23.295	-0.210214250124564
23.504	-0.214848031888391
23.719	-0.22112605879422
23.937	-0.225759840558047
24.164	-0.231988041853513
24.399	-0.239760837070254
24.636999	-0.247583457897359
24.882	-0.256900847035376
25.129	-0.264723467862481
25.375	-0.274040857000498
25.622	-0.284952665670154
25.875999	-0.295814648729447
26.129	-0.308271051320379
26.382999	-0.319182859990035
26.636	-0.331639262580967
26.889999	-0.341006477329347
27.143	-0.350323866467364
27.399	-0.358146487294469
27.653999	-0.367463876432486
27.903	-0.376781265570503
28.153999	-0.389287493771799
28.4	-0.401694070752367
28.646999	-0.412605879422023
28.892	-0.423517688091679
29.136999	-0.434429496761335
29.384001	-0.445341305430991
29.629	-0.45774788241156
29.872	-0.47179870453413
30.110001	-0.484255107125062
30.344999	-0.496711509715994
30.58	-0.509167912306926
30.815001	-0.523168908819133
31.049999	-0.538714499252616
31.285	-0.555854509217738
31.514	-0.57299451918286
31.743999	-0.588540109616343
31.973	-0.602590931738914
32.201	-0.615047334329846
32.426998	-0.629048330842053
32.650002	-0.64304932735426
32.870998	-0.657050323866467
33.091	-0.672645739910314
33.306999	-0.68824115595416
33.522999	-0.703786746387643
33.736	-0.71938216243149
33.952999	-0.733383158943697
34.167999	-0.74892874937718
34.386002	-0.764524165421026
34.605	-0.783208769307424
34.819	-0.801893373193822
35.033001	-0.817438963627304
35.247002	-0.833034379671151
35.459	-0.848579970104634
35.671001	-0.86417538614848
35.882	-0.881265570503239
36.094002	-0.896860986547085
36.306999	-0.914000996512207
36.52	-0.932685600398605
36.733002	-0.948231190832088
36.945999	-0.963826606875934
37.158001	-0.982511210762332
37.372002	-0.999651220727454
37.580002	-1.01988041853513
37.789001	-1.03542600896861
38.000999	-1.05256601893373
38.213001	-1.06970602889885
38.422001	-1.08993522670653
38.625999	-1.1101644245142
38.834999	-1.13044344793224
39.042	-1.15067264573991
39.255001	-1.17244643746886
39.459999	-1.19267563527653
39.666	-1.21449925261584
39.869999	-1.23318385650224
40.075001	-1.25186846038864
40.282001	-1.27209765819631
40.490002	-1.29232685600399
40.699001	-1.3141504733433
40.907001	-1.33592426507225
41.111	-1.35774788241156
41.317001	-1.37643248629796
41.525002	-1.39666168410563
41.733002	-1.41534628799203
41.943001	-1.4355754857997
42.151001	-1.45585450921774
42.359001	-1.47608370702541
42.567001	-1.499451918286
42.773998	-1.51968111609367
42.98	-1.53991031390135
43.181999	-1.56173393124066
43.386002	-1.58664673642252
43.591999	-1.61155954160438
43.798	-1.63333333333333
44.004002	-1.65361235675137
44.210999	-1.67070254110613
44.417999	-1.68938714499253
44.623001	-1.71121076233184
44.823002	-1.73298455406079
45.023998	-1.75635276532137
45.224998	-1.77972097658196
45.43	-1.80463378176383
45.630001	-1.82800199302441
45.830002	-1.85445939212755
46.028999	-1.8762331838565
46.230999	-1.89960139511709
46.426998	-1.92137518684604
46.625999	-1.94319880418535
46.826	-1.9649725959143
47.023998	-1.98988540109616
47.222	-2.01325361235675
47.419998	-2.03662182361734
47.620998	-2.05844544095665
47.819	-2.0802192326856
48.018002	-2.10513203786746
48.216	-2.1315894369706
48.410999	-2.15650224215247
48.603001	-2.18141504733433
48.793999	-2.20323866467364
48.990002	-2.22192326856004
49.188	-2.24060787244644
49.382999	-2.26238166417539
49.580002	-2.29043348281016
49.769001	-2.32157448928749
49.962002	-2.35271549576482
50.153999	-2.37917289486796
50.348999	-2.40408570004983
50.542	-2.43054309915296
50.734001	-2.45545590433483
50.924	-2.47882411559542
51.115002	-2.50373692077728
51.306	-2.53019431988042
51.492001	-2.55510712506228
51.676998	-2.58001993024415
51.860001	-2.60493273542601
52.049	-2.63143996013951
52.236	-2.65630293971101
52.424999	-2.68281016442451
52.610001	-2.70772296960638
52.799	-2.73572496263079
52.987	-2.75909317389138
53.174	-2.78400597907324
53.362	-2.80582959641256
53.543999	-2.8322869955157
53.726002	-2.85560538116592
53.905998	-2.88211260587942
54.088001	-2.90702541106128
54.268002	-2.9350274040857
54.445999	-2.96148480318884
54.625	-2.98799202790234
54.806	-3.01444942700548
54.986	-3.03781763826607
55.167	-3.06427503736921
55.342999	-3.08918784255107
55.519001	-3.11564524165421
55.693001	-3.14055804683607
55.870998	-3.16547085201794
56.046001	-3.19192825112108
56.221001	-3.21998006975585
56.396999	-3.24798206278027
56.570999	-3.27603388141505
56.744999	-3.30249128051819
56.917999	-3.32585949177877
57.09	-3.35077229696064
57.261002	-3.3756851021425
57.432999	-3.40059790732436
57.606998	-3.42551071250623
57.783001	-3.45196811160937
57.953999	-3.48001993024415
58.124001	-3.50956651718984
58.293999	-3.5344793223717
58.465	-3.5609865470852
58.634998	-3.58589935226707
58.800999	-3.61390134529148
58.967999	-3.63881415047334
59.132999	-3.66372695565521
59.303001	-3.68863976083707
59.466	-3.71355256601893
59.630001	-3.74000996512207
59.792	-3.76492277030394
59.958	-3.78829098156452
60.126999	-3.81320378674639
60.292	-3.83971101145989
60.453999	-3.86462381664175
60.612999	-3.89262580966617
60.773998	-3.91753861484803
60.938	-3.94399601395117
61.104	-3.96736422521176
61.266998	-3.99227703039362
61.426998	-4.01718983557549
61.584	-4.04364723467862
61.742001	-4.07015445939213
61.902	-4.09661185849527
62.063	-4.12152466367713
62.226002	-4.14643746885899
62.387001	-4.16975585450922
62.549	-4.1931240657698
62.703999	-4.21649227703039
62.863998	-4.24294967613353
63.026001	-4.2678624813154
63.189999	-4.29431988041854
63.348999	-4.3192326856004
63.506001	-4.34414549078226
63.665001	-4.36905829596413
63.823002	-4.39402092675635
63.984001	-4.41893373193822
64.139999	-4.44225211758844
64.293999	-4.46562032884903
64.445	-4.48898854010962
64.598	-4.51544593921276
64.754997	-4.54344793223717
64.911003	-4.5684105630294
65.064003	-4.59172894867962
65.212997	-4.61355256601893
65.364998	-4.6384653712008
65.519997	-4.66337817638266
65.676003	-4.68829098156452
65.831001	-4.71320378674639
65.986	-4.73811659192825
66.139999	-4.76148480318884
66.293999	-4.78794220229198
66.445999	-4.81439960139512
66.599998	-4.84085700049826
66.750999	-4.86731439960139
66.906998	-4.89222720478326
67.059998	-4.91714000996512
67.214996	-4.94210264075735
67.365997	-4.96701544593921
67.514	-4.99347284504235
67.666	-5.01993024414549
67.818001	-5.04798206278027
67.972	-5.07443946188341
68.123001	-5.10403587443946
68.274002	-5.13203786746388
68.425003	-5.15849526656701
68.580002	-5.18654708520179
68.737999	-5.21300448430493
68.891998	-5.24100647732935
69.042999	-5.2706028898854
69.191002	-5.29865470852018
69.341003	-5.32820129546587
69.491997	-5.35779770802192
69.641998	-5.38739412057798
69.790001	-5.41230692575984
69.939003	-5.44030891878426
70.091003	-5.46681614349776
70.240997	-5.49636273044345
70.392998	-5.5259591429995
70.543999	-5.55401096163428
70.696999	-5.58515196811161
70.847	-5.61783756851021
71.000999	-5.64897857498754
71.153	-5.68166417538615
71.304001	-5.7112605879422
71.457001	-5.74240159441953
71.609001	-5.77354260089686
71.762001	-5.80782262082711
71.911003	-5.84359740906826
72.061996	-5.87942202291978
72.211998	-5.9152466367713
72.362999	-5.9479322371699
72.515999	-5.98221225710015
72.668999	-6.01644245142003
72.822998	-6.05381165919283
72.974998	-6.08809167912307
73.127998	-6.12386646736422
73.279999	-6.15655206776283
73.431999	-6.19237668161435
73.586998	-6.22665670154459
73.740997	-6.26088689586447
73.894997	-6.29985052316891
74.045998	-6.3372197309417
74.197998	-6.37767812655705
74.348999	-6.41659192825112
74.5	-6.45710014947683
74.654999	-6.4960139511709
74.814003	-6.5333831589437
74.972	-6.57075236671649
75.129997	-6.60966616841056
75.285004	-6.65017438963627
75.439003	-6.69063278525162
75.596001	-6.72800199302441
75.750999	-6.76696562032885
75.903999	-6.80587942202292
76.061996	-6.84788241155954
76.220001	-6.88993522670653
76.379997	-6.93507722969606
76.536003	-6.97713004484305
76.693001	-7.01918285999003
76.848999	-7.06278026905829
77.007004	-7.10637767812656
77.163002	-7.15151968111609
77.318001	-7.19511709018435
77.471001	-7.24185351270553
77.632004	-7.28385650224215
77.788002	-7.32745391131041
77.949997	-7.3695067264574
78.109001	-7.41155954160438
78.267998	-7.45670154459392
78.425003	-7.50029895366218
78.578003	-7.54703537618336
78.737999	-7.59217737917289
78.892998	-7.64045839561535
79.054001	-7.69028400597907
79.210999	-7.73851519681116
79.370003	-7.78370702541106
79.531998	-7.83039362232187
79.695	-7.87713004484305
79.855003	-7.9254110612855
80.014999	-7.97364225211759
80.172997	-8.02037867463877
80.330002	-8.06865969108122
80.491997	-8.1168908819133
80.651001	-8.16985550572994
80.813004	-8.22277030393622
80.973	-8.27419033383159
81.135002	-8.32242152466368
81.299004	-8.3722471350274
81.460999	-8.42207274539113
81.622002	-8.47189835575486
81.780998	-8.52326856003986
81.940002	-8.57468858993523
82.098	-8.62605879422023
82.260002	-8.68056801195815
82.420998	-8.73507722969606
82.583	-8.78953662182362
82.741997	-8.84559043348281
82.903	-8.89855505729945
83.065002	-8.94992526158446
83.223	-9.00129546586946
83.387001	-9.0542600896861
83.552002	-9.10871948181365
83.721001	-9.16482311908321
83.889999	-9.22082710513204
84.056	-9.27533632286995
84.220001	-9.33139013452915
84.382004	-9.38589935226706
84.543999	-9.43726955655207
84.707001	-9.49023418036871
84.865997	-9.54474339810663
85.029999	-9.60388639760837
85.195	-9.65994020926756
85.365997	-9.71599402092676
85.532997	-9.77359242650722
85.700996	-9.82964623816642
85.865997	-9.88570004982561
86.029999	-9.94020926756353
86.196999	-9.99471848530144
86.365997	-10.049177877429
86.536003	-10.1021425012456
86.703003	-10.1566517189836
86.870003	-10.2111609367215
87.038002	-10.2671649227703
87.208	-10.3216741405082
87.376999	-10.3777279521674
87.539001	-10.4337817638266
87.699997	-10.4913801694071
87.864998	-10.5490284005979
88.035004	-10.6050822122571
88.204002	-10.659591429995
88.372002	-10.7140508221226
88.536003	-10.7701046337818
88.705002	-10.8277030393622
88.871002	-10.8822122571001
89.036003	-10.9367214748381
89.195999	-10.9943198804185
89.362	-11.0503736920777
89.529999	-11.1048829098156
89.696999	-11.1577977080219
89.864998	-11.2107623318386
90.035004	-11.2637269556552
90.203003	-11.3181863477828
90.372002	-11.3726955655207
90.536003	-11.4272047832586
90.700996	-11.4817140009965
90.867996	-11.5346287992028
91.038002	-11.5875435974091
91.205002	-11.6405082212257
91.372002	-11.6903338315894
91.535004	-11.7432486297957
91.707001	-11.7993522670653
91.876999	-11.8553562531141
92.049004	-11.9083208769307
92.223	-11.9566018933732
92.392998	-12.0064275037369
92.564003	-12.0547085201794
92.735001	-12.1029397110115
92.904999	-12.1481315396114
93.074997	-12.1963627304434
93.248001	-12.2461883408072
93.418999	-12.2929247633284
93.592003	-12.3380667663179
93.763	-12.3816641753861
93.932999	-12.4252615844544
94.105003	-12.4688589935227
94.277	-12.5124564025909
94.450996	-12.5529646238166
94.625	-12.5949676133533
94.795998	-12.6370204285002
94.970001	-12.677528649726
95.141998	-12.7179870453413
95.319	-12.7569008470354
95.494003	-12.7927254608869
95.668999	-12.8269556552068
95.845001	-12.8596910812157
96.021004	-12.8908320876931
96.198997	-12.9204285002491
96.376999	-12.9499750871948
96.556999	-12.9780269058296
96.741997	-13.0044843049327
96.93	-13.0278525161933
97.119003	-13.0449925261584
97.307999	-13.0543099152965
97.5	-13.0620827105132
97.688004	-13.0683109118087
97.875999	-13.0760837070254
98.056999	-13.0823617339312
98.242996	-13.0885899352267
98.428001	-13.0963627304434
98.614998	-13.1009965122073
98.800003	-13.1056801195815
98.982002	-13.1072745391131
99.162003	-13.1103637269557
99.338997	-13.1103637269557
99.518997	-13.1119083208769
99.693001	-13.1103637269557
99.870003	-13.1103637269557
100.042992	-13.1103637269557
100.218002	-13.1103637269557
100.39299	-13.1134529147982
100.568001	-13.1196811160937
100.742981	-13.1228201295466
100.916	-13.1212755356253
101.083	-13.1196811160937
101.25399	-13.1196811160937
101.429001	-13.1228201295466
101.599991	-13.1275037369208
101.771004	-13.1290483308421
101.940002	-13.1290483308421
102.111	-13.1290483308421
102.279991	-13.1305929247633
102.44899	-13.1305929247633
102.617981	-13.132187344295
102.787003	-13.1337319382162
102.959	-13.1352765321375
103.130981	-13.1368211260588
103.302002	-13.1368211260588
103.468002	-13.1352765321375
103.632004	-13.1352765321375
103.799004	-13.1352765321375
103.968002	-13.1352765321375
104.138	-13.1352765321375
104.305	-13.1383657199801
104.472	-13.141504733433
104.636002	-13.1446437468859
104.802002	-13.1430493273543
104.967003	-13.1430493273543
105.132004	-13.1446437468859
105.299004	-13.1461883408072
105.470001	-13.1477329347285
105.639	-13.1477329347285
105.805	-13.1477329347285
105.973	-13.1477329347285
106.138	-13.1477329347285
106.303001	-13.1477329347285
106.470001	-13.1477329347285
106.633003	-13.1477329347285
106.799004	-13.1492775286497
106.964981	-13.1508719481814
107.132004	-13.1539611360239
107.299004	-13.1539611360239
107.464981	-13.1524165421026
107.627991	-13.1539611360239
107.794991	-13.1555057299452
107.960991	-13.1586447433981
108.126991	-13.1617339312407
108.290001	-13.1633283507723
108.454002	-13.1648729446936
108.616982	-13.1648729446936
108.779991	-13.1648729446936
108.945992	-13.1633283507723
109.112	-13.1601893373194
109.278	-13.1601893373194
109.442001	-13.1617339312407
109.609001	-13.1648729446936
109.774002	-13.1664175386148
109.942001	-13.1679621325361
110.110001	-13.171101145989
110.275002	-13.1726457399103
110.438004	-13.1757349277529
110.60099	-13.1773293472845
110.763	-13.1788739412058
110.925003	-13.1773293472845
111.091003	-13.1741903338316
111.252991	-13.1726457399103
111.417992	-13.1741903338316
111.577003	-13.1773293472845
111.741982	-13.1788739412058
111.905991	-13.1804185351271
112.074982	-13.1804185351271
112.24099	-13.1804185351271
112.405991	-13.1788739412058
112.57	-13.1788739412058
112.735001	-13.1819631290483
112.902	-13.1851021425012
113.071991	-13.1866467364225
113.237991	-13.18355754858
113.404991	-13.1819631290483
113.570992	-13.1851021425012
113.737	-13.1882411559542
113.904991	-13.1913303437967
114.07	-13.1913303437967
114.234001	-13.1882411559542
114.396004	-13.1882411559542
114.557991	-13.1913303437967
114.723	-13.1944195316393
114.889992	-13.1960139511709
115.056992	-13.1960139511709
115.223	-13.1975585450922
115.390991	-13.1975585450922
115.556992	-13.1975585450922
115.721001	-13.1975585450922
115.888	-13.1960139511709
116.053001	-13.1975585450922
116.219002	-13.1991031390135
116.385002	-13.1991031390135
116.552002	-13.1991031390135
116.719002	-13.1991031390135
116.883003	-13.2006477329347
117.046982	-13.2022421524664
117.214981	-13.2037867463876
117.37899	-13.2037867463876
117.544991	-13.2053313403089
117.709991	-13.2053313403089
117.87899	-13.2037867463876
118.044991	-13.2022421524664
118.208	-13.2006477329347
118.370003	-13.2022421524664
118.533981	-13.2053313403089
118.694	-13.2053313403089
118.859001	-13.2053313403089
119.025002	-13.2053313403089
119.195	-13.2053313403089
119.363991	-13.2069257598406
119.53199	-13.2084703537618
119.696991	-13.2084703537618
119.860001	-13.2100149476831
120.022003	-13.2115595416044
120.18499	-13.213153961136
120.35099	-13.2146985550573
120.516991	-13.2146985550573
120.681	-13.213153961136
120.845001	-13.2100149476831
121.007004	-13.2100149476831
121.168991	-13.2115595416044
121.334	-13.2146985550573
121.499001	-13.2146985550573
121.665001	-13.2146985550573
121.828003	-13.2146985550573
121.98999	-13.2162431489786
122.153992	-13.2193323368211
122.318001	-13.2240159441953
122.484001	-13.2271549576482
122.648003	-13.2271549576482
122.811981	-13.225610363727
122.97599	-13.2240159441953
123.14299	-13.2240159441953
123.30899	-13.2240159441953
123.473	-13.225610363727
123.639	-13.225610363727
123.806	-13.225610363727
123.973	-13.225610363727
124.137001	-13.2271549576482
124.301003	-13.2286995515695
124.46299	-13.2302441454908
124.626991	-13.2333831589437
124.794991	-13.2380169407075
124.959991	-13.2411559541604
125.123001	-13.2427005480817
125.292	-13.2427005480817
125.459991	-13.2427005480817
125.627991	-13.244245142003
125.792992	-13.2427005480817
125.96199	-13.2411559541604
126.12999	-13.2411559541604
126.293991	-13.2427005480817
126.459	-13.2473841554559
126.620003	-13.2505231689088
126.785004	-13.2520677628301
126.94899	-13.2536123567514
127.112	-13.2536123567514
127.276001	-13.2536123567514
127.444	-13.2520677628301
127.610001	-13.2505231689088
127.778	-13.2505231689088
127.944	-13.2505231689088
128.108002	-13.2536123567514
128.274002	-13.2567015445939
128.440002	-13.2582959641256
128.604004	-13.2598405580468
128.768997	-13.2613851519681
128.934006	-13.2629297458894
129.100983	-13.2629297458894
129.266983	-13.2629297458894
129.434998	-13.2598405580468
129.604004	-13.2582959641256
129.768997	-13.2582959641256
129.932007	-13.2582959641256
130.093994	-13.2567015445939
130.255997	-13.2551569506726
130.421005	-13.2536123567514
130.585007	-13.2567015445939
130.751007	-13.2598405580468
130.916	-13.2613851519681
131.082993	-13.2613851519681
131.246002	-13.2629297458894
131.412003	-13.2660687593423
131.576996	-13.2676133532636
131.744003	-13.2707523667165
131.910004	-13.2722969606378
132.076004	-13.2722969606378
132.240997	-13.2722969606378
132.408005	-13.273841554559
132.574997	-13.2754359740907
132.740005	-13.2754359740907
132.904007	-13.2785251619332
133.065994	-13.2800697558545
133.227005	-13.2816143497758
133.389984	-13.2832087693074
133.552994	-13.2847533632287
133.720993	-13.28629795715
133.886993	-13.2878923766816
134.052002	-13.28629795715
134.218994	-13.28629795715
134.382996	-13.2832087693074
134.548996	-13.2832087693074
134.712006	-13.2832087693074
134.878006	-13.2847533632287
135.041	-13.2878923766816
135.205002	-13.2925261584454
135.369995	-13.2956651718984
135.535995	-13.2972097658196
135.699997	-13.2956651718984
135.863983	-13.2925261584454
136.026993	-13.2894369706029
136.192993	-13.2894369706029
136.358002	-13.2894369706029
136.524994	-13.2894369706029
136.688995	-13.2909815645242
136.852005	-13.2925261584454
137.016006	-13.2972097658196
137.181	-13.2987543597409
137.348007	-13.2987543597409
137.511993	-13.2972097658196
137.677002	-13.2956651718984
137.841995	-13.2956651718984
138.007004	-13.2972097658196
138.171997	-13.3002989536622
138.337006	-13.3034379671151
138.503983	-13.3049825610364
138.667984	-13.3034379671151
138.832001	-13.3034379671151
138.992996	-13.3049825610364
139.151001	-13.3065271549576
139.313004	-13.3081215744893
139.477997	-13.3065271549576
139.643005	-13.3049825610364
139.807983	-13.3049825610364
139.970993	-13.3049825610364
140.134995	-13.3034379671151
140.302002	-13.3018933731938
140.470001	-13.2987543597409
140.634995	-13.3002989536622
140.800003	-13.3018933731938
140.964005	-13.3049825610364
141.128006	-13.3065271549576
141.294006	-13.3081215744893
141.457993	-13.3096661684106
141.621994	-13.3112107623318
141.785995	-13.3112107623318
141.949005	-13.3112107623318
142.115997	-13.3112107623318
142.279007	-13.3112107623318
142.445007	-13.3112107623318
142.608002	-13.3112107623318
142.772003	-13.3112107623318
142.938004	-13.3112107623318
143.106003	-13.3143497757848
143.272995	-13.3189835575486
143.438995	-13.3221225710015
143.602997	-13.3221225710015
143.768997	-13.3221225710015
143.936005	-13.3205779770802
144.102997	-13.3221225710015
144.268005	-13.3221225710015
144.436005	-13.3221225710015
144.600006	-13.325211758844
144.764008	-13.328350772297
144.925003	-13.3314897857499
145.089005	-13.3314897857499
145.253983	-13.3314897857499
145.417007	-13.3314897857499
145.580002	-13.3345789735924
145.740005	-13.3345789735924
145.906006	-13.3361235675137
146.069	-13.337668161435
146.233994	-13.337668161435
146.399002	-13.3392625809666
146.563995	-13.3408071748879
146.731003	-13.3438963627304
146.897003	-13.3423517688092
147.063995	-13.3408071748879
147.231003	-13.337668161435
147.397003	-13.3361235675137
147.561005	-13.3361235675137
147.723007	-13.3392625809666
147.886002	-13.3408071748879
148.052002	-13.3438963627304
148.218994	-13.3470353761834
148.380997	-13.3485799701046
148.539001	-13.3485799701046
148.697006	-13.3470353761834
148.860992	-13.3470353761834
149.026001	-13.3470353761834
149.192993	-13.3470353761834
149.358994	-13.3485799701046
149.524994	-13.3517189835575
149.692993	-13.3517189835575
149.858994	-13.3517189835575
150.024994	-13.3517189835575
150.186005	-13.3517189835575
150.350983	-13.3517189835575
150.516006	-13.3501743896363
150.682983	-13.3517189835575
150.850983	-13.3517189835575
151.014008	-13.3532635774788
151.179001	-13.3532635774788
151.343002	-13.3517189835575
151.511002	-13.3517189835575
151.675995	-13.3517189835575
151.841003	-13.3532635774788
152.003006	-13.3532635774788
152.167007	-13.3564025909317
152.330002	-13.3594917787743
152.494003	-13.3594917787743
152.654984	-13.3610363726956
152.817993	-13.3610363726956
152.983002	-13.3641753861485
153.149994	-13.367264573991
153.317993	-13.3704035874439
153.483994	-13.3734927752865
153.651993	-13.3719481813652
153.817993	-13.3704035874439
153.985001	-13.367264573991
154.147995	-13.3657199800698
154.313004	-13.3657199800698
154.477997	-13.3688589935227
154.641983	-13.3719481813652
154.809998	-13.3719481813652
154.972	-13.3750871948181
155.139008	-13.3734927752865
155.306	-13.3719481813652
155.477005	-13.3704035874439
155.645996	-13.3704035874439
155.813995	-13.3719481813652
155.975983	-13.3734927752865
156.139008	-13.3719481813652
156.300003	-13.3719481813652
156.462997	-13.3719481813652
156.625	-13.3734927752865
156.792984	-13.3750871948181
156.960007	-13.3750871948181
157.123001	-13.3781763826607
157.283997	-13.3812655705032
157.444	-13.3828599900349
157.608994	-13.3828599900349
157.774002	-13.3812655705032
157.938004	-13.3812655705032
158.102005	-13.379720976582
158.268005	-13.3812655705032
158.438004	-13.3828599900349
158.604004	-13.3828599900349
158.768997	-13.3828599900349
158.934998	-13.3828599900349
159.102005	-13.3828599900349
159.270004	-13.3844045839562
159.436996	-13.3859491778774
159.604996	-13.3874937717987
159.768997	-13.3874937717987
159.934006	-13.3859491778774
160.100983	-13.3859491778774
160.266006	-13.3874937717987
160.432007	-13.3906327852516
160.597	-13.3921773791729
160.763	-13.3937717987045
160.929001	-13.3953163926258
161.095001	-13.3968609865471
161.257996	-13.3984055804684
161.421005	-13.3999501743896
161.585007	-13.4015445939213
161.748993	-13.3984055804684
161.914993	-13.3953163926258
162.082001	-13.3937717987045
162.248993	-13.3953163926258
162.416	-13.3999501743896
162.580002	-13.4015445939213
162.744995	-13.3999501743896
162.908005	-13.3999501743896
163.070984	-13.3984055804684
163.235001	-13.3999501743896
163.401001	-13.4015445939213
163.567993	-13.4015445939213
163.733994	-13.4030891878426
163.903	-13.4077727952167
164.070007	-13.4124564025909
164.238007	-13.4140009965122
164.401993	-13.409317389138
164.569	-13.4046337817638
164.733994	-13.4046337817638
164.899994	-13.4061783756851
165.063995	-13.4077727952167
165.229996	-13.4108619830593
165.397995	-13.4124564025909
165.563004	-13.4155455904335
165.727997	-13.4170901843548
165.891983	-13.4217737917289
166.059006	-13.4264573991031
166.223984	-13.4280019930244
166.388	-13.4264573991031
166.552002	-13.4217737917289
166.714996	-13.4186846038864
166.880005	-13.4202291978077
167.044006	-13.4202291978077
167.209	-13.4217737917289
167.371994	-13.4217737917289
167.537994	-13.4217737917289
167.701004	-13.4186846038864
167.867996	-13.4186846038864
168.033997	-13.4202291978077
168.201004	-13.4233183856502
168.367996	-13.4248629795715
168.531982	-13.4248629795715
168.695007	-13.4233183856502
168.858002	-13.4248629795715
169.022995	-13.4280019930244
169.188004	-13.4311410064773
169.354004	-13.4326856003986
169.518005	-13.4311410064773
169.684998	-13.4295465869457
169.848984	-13.4280019930244
170.016006	-13.4264573991031
170.179993	-13.4280019930244
170.345001	-13.4295465869457
170.511993	-13.4295465869457
170.679001	-13.4311410064773
170.845993	-13.4326856003986
171.009003	-13.4357747882412
171.175003	-13.4373692077728
171.341003	-13.4373692077728
171.507996	-13.4357747882412
171.673996	-13.4373692077728
171.835983	-13.4389138016941
171.998993	-13.4404583956153
172.164001	-13.4404583956153
172.328995	-13.4389138016941
172.496994	-13.4404583956153
172.662003	-13.4404583956153
172.830002	-13.4420029895366
172.996002	-13.4404583956153
173.162003	-13.4404583956153
173.324997	-13.4435475834579
173.490005	-13.4482311908321
173.653	-13.4497757847534
173.817993	-13.451370204285
173.979996	-13.4482311908321
174.147003	-13.4482311908321
174.309998	-13.4482311908321
174.475983	-13.4497757847534
174.641983	-13.4482311908321
174.809006	-13.4451420029895
174.979996	-13.4466865969108
175.143997	-13.451370204285
175.309006	-13.4544593921276
175.473984	-13.4575984055805
175.643005	-13.4575984055805
175.809006	-13.4560538116592
175.977997	-13.4560538116592
176.143997	-13.4575984055805
176.309998	-13.460687593423
176.475006	-13.4622321873443
176.641983	-13.460687593423
176.809998	-13.4622321873443
176.975983	-13.4638266068759
177.141983	-13.4669157947185
177.311005	-13.4684603886398
177.479004	-13.4715994020927
177.645996	-13.4731439960139
177.811005	-13.4715994020927
177.977997	-13.4684603886398
178.143005	-13.4684603886398
178.311005	-13.4700548081714
178.473984	-13.4715994020927
178.636993	-13.4684603886398
178.796005	-13.4669157947185
178.955994	-13.4669157947185
179.117996	-13.4684603886398
179.283005	-13.4700548081714
179.447983	-13.4715994020927
179.615005	-13.4731439960139
179.778	-13.4747384155456
179.942001	-13.4762830094669
180.104004	-13.4731439960139
180.268005	-13.4715994020927
180.432983	-13.4700548081714
180.598007	-13.4715994020927
180.761993	-13.4747384155456
180.925995	-13.4762830094669
181.089996	-13.4793721973094
181.255005	-13.4793721973094
181.419983	-13.4778276033881
181.584	-13.4762830094669
181.748001	-13.4778276033881
181.914993	-13.4809167912307
182.082993	-13.4825112107623
182.251007	-13.4856003986049
182.417007	-13.4887394120578
182.582993	-13.4887394120578
182.748993	-13.4871449925262
182.912003	-13.4856003986049
183.078003	-13.4856003986049
183.240005	-13.4871449925262
183.406982	-13.4887394120578
183.572006	-13.4887394120578
183.735992	-13.4918285999003
183.899002	-13.493423019432
184.065002	-13.4949676133533
184.233994	-13.4949676133533
184.404984	-13.493423019432
184.572983	-13.4918285999003
184.733994	-13.4918285999003
184.897003	-13.4918285999003
185.059998	-13.4902840059791
185.223984	-13.4918285999003
185.386993	-13.4902840059791
185.548996	-13.4918285999003
185.712997	-13.493423019432
185.876984	-13.4965122072745
186.042007	-13.4980568011958
186.210983	-13.5011958146487
186.378006	-13.5011958146487
186.546005	-13.50274040857
186.712006	-13.5011958146487
186.876007	-13.50274040857
187.042984	-13.50274040857
187.210007	-13.50274040857
187.371994	-13.5042850024913
187.535004	-13.5058295964126
187.697006	-13.5058295964126
187.862	-13.5074240159442
188.029984	-13.5074240159442
188.199005	-13.5121076233184
188.365997	-13.5136522172397
188.529984	-13.5151968111609
188.692993	-13.5136522172397
188.852997	-13.5136522172397
189.018997	-13.5136522172397
189.184998	-13.5121076233184
189.352997	-13.5105132037867
189.518997	-13.5105132037867
189.682983	-13.5121076233184
189.848007	-13.5136522172397
190.013	-13.5151968111609
190.181	-13.5151968111609
190.347	-13.5167414050822
190.509003	-13.5183358246139
190.671997	-13.5183358246139
190.837997	-13.5198804185351
191.007004	-13.5198804185351
191.175995	-13.5214250124564
191.341995	-13.5214250124564
191.505997	-13.5214250124564
191.669983	-13.5198804185351
191.835007	-13.5198804185351
191.998993	-13.5183358246139
192.164993	-13.5198804185351
192.330994	-13.5214250124564
192.498001	-13.5229696063777
192.664001	-13.5214250124564
192.830994	-13.5198804185351
192.996002	-13.5167414050822
193.160995	-13.5167414050822
193.324997	-13.5167414050822
193.492004	-13.5183358246139
193.660995	-13.5198804185351
193.830994	-13.5198804185351
193.996002	-13.5229696063777
194.160995	-13.524514200299
194.324997	-13.5276532137519
194.490997	-13.5261086198306
194.656982	-13.5261086198306
194.822006	-13.5261086198306
194.985992	-13.5291978076731
195.147995	-13.5291978076731
195.311005	-13.5323368211261
195.475983	-13.5307424015944
195.639008	-13.5307424015944
195.804993	-13.5307424015944
195.968002	-13.5307424015944
196.132004	-13.5307424015944
196.298004	-13.5307424015944
196.462006	-13.5291978076731
196.626984	-13.5291978076731
196.791	-13.5307424015944
196.955002	-13.5354260089686
197.121994	-13.5385650224215
197.287994	-13.5401096163428
197.455994	-13.5416542102641
197.621994	-13.5431988041854
197.787994	-13.5431988041854
197.951996	-13.5431988041854
198.117996	-13.5431988041854
198.285004	-13.5431988041854
198.451996	-13.5431988041854
198.617004	-13.544793223717
198.781006	-13.5431988041854
198.942993	-13.5431988041854
199.106995	-13.544793223717
199.272995	-13.5463378176383
199.440994	-13.5463378176383
199.608994	-13.5478824115595
199.774994	-13.5494270054808
199.942993	-13.5494270054808
200.110001	-13.5478824115595
200.274994	-13.5494270054808
200.440002	-13.5494270054808
200.602005	-13.5510214250125
200.764984	-13.5510214250125
200.927994	-13.5525660189337
201.089996	-13.5557050323866
201.253983	-13.5572496263079
201.416	-13.5587942202292
201.582001	-13.5557050323866
201.748001	-13.554110612855
201.914993	-13.5525660189337
202.082993	-13.554110612855
202.25	-13.5572496263079
202.417984	-13.5587942202292
202.584	-13.5603388141505
202.748993	-13.5619332336821
202.914993	-13.5634778276034
203.082001	-13.5634778276034
203.248001	-13.5634778276034
203.412003	-13.5650224215247
203.574005	-13.5697060288989
203.737	-13.5727952167414
203.901993	-13.574389636273
204.067001	-13.574389636273
204.233002	-13.5727952167414
204.399002	-13.5727952167414
204.565002	-13.5727952167414
204.729996	-13.574389636273
204.895004	-13.574389636273
205.059006	-13.5727952167414
205.225006	-13.574389636273
205.389984	-13.5759342301943
205.557007	-13.5774788241156
205.720993	-13.5806178375685
205.888	-13.5806178375685
206.050003	-13.5790234180369
206.216003	-13.5759342301943
206.380997	-13.574389636273
206.554001	-13.5774788241156
206.725006	-13.5790234180369
206.893005	-13.5790234180369
207.059006	-13.5774788241156
207.223007	-13.5774788241156
207.389008	-13.5790234180369
207.552994	-13.5806178375685
207.718994	-13.5821624314898
207.882996	-13.5837070254111
208.048004	-13.5837070254111
208.210983	-13.5837070254111
208.376984	-13.5837070254111
208.542984	-13.5852516193323
208.709	-13.5867962132536
208.873001	-13.5883906327853
209.039001	-13.5883906327853
209.205002	-13.5883906327853
209.371002	-13.5899352267065
209.539993	-13.5899352267065
209.707993	-13.5899352267065
209.876007	-13.5883906327853
210.039993	-13.5883906327853
210.207993	-13.5899352267065
210.373993	-13.5899352267065
210.542007	-13.5930244145491
210.707993	-13.5930244145491
210.873001	-13.5946188340807
211.039993	-13.5946188340807
211.205994	-13.5946188340807
211.373001	-13.5946188340807
211.539993	-13.5977080219233
211.707001	-13.5993024414549
211.871994	-13.6023916292975
212.037994	-13.6023916292975
212.201996	-13.60548081714
212.367996	-13.6086198305929
212.529984	-13.6101644245142
212.695007	-13.6117090184355
212.860001	-13.6101644245142
213.022995	-13.6117090184355
213.186005	-13.6133034379671
213.352997	-13.6148480318884
213.518997	-13.6163926258097
213.686005	-13.6163926258097
213.848007	-13.6148480318884
214.011993	-13.6148480318884
214.177994	-13.6133034379671
214.345993	-13.6133034379671
214.514008	-13.6148480318884
214.677994	-13.6163926258097
214.843002	-13.6195316392626
215.005005	-13.6179870453413
215.171005	-13.6179870453413
215.335983	-13.6179870453413
215.5	-13.6179870453413
215.666	-13.6210762331839
215.832993	-13.6226208271051
215.998993	-13.6226208271051
216.164993	-13.6242152466368
216.326996	-13.6242152466368
216.488983	-13.6242152466368
216.654007	-13.6242152466368
216.819	-13.6242152466368
216.983002	-13.6226208271051
217.145996	-13.6226208271051
217.309998	-13.625759840558
217.473007	-13.6273044344793
217.636993	-13.6288490284006
217.800003	-13.6288490284006
217.960983	-13.6319880418535
218.125	-13.6335326357748
218.292984	-13.6335326357748
218.460983	-13.6350772296961
218.626984	-13.6366716492277
218.794006	-13.638216243149
218.959	-13.638216243149
219.121994	-13.6350772296961
219.287994	-13.6335326357748
219.457001	-13.6335326357748
219.625	-13.6335326357748
219.792984	-13.6350772296961
219.957001	-13.6366716492277
220.123993	-13.6397608370703
220.289993	-13.6413054309915
220.455002	-13.6428998505232
220.619003	-13.6428998505232
220.783005	-13.6413054309915
220.949997	-13.6397608370703
221.115997	-13.638216243149
221.285004	-13.638216243149
221.449005	-13.6413054309915
221.617996	-13.6428998505232
221.785004	-13.6444444444444
221.953995	-13.6459890383657
222.119995	-13.6490782262083
222.285995	-13.6506726457399
222.447006	-13.6506726457399
222.608994	-13.6490782262083
222.772003	-13.647533632287
222.936996	-13.6490782262083
223.104004	-13.6506726457399
223.268997	-13.6537618335825
223.432983	-13.6522172396612
223.598984	-13.6522172396612
223.768005	-13.6522172396612
223.932007	-13.6553562531141
224.095001	-13.6569008470354
224.259003	-13.6569008470354
224.423004	-13.6584454409567
224.585983	-13.6599900348779
224.75	-13.6615844544096
224.912994	-13.6631290483308
225.078995	-13.6615844544096
225.246002	-13.6646736422521
225.414001	-13.6646736422521
225.580994	-13.6662182361734
225.744995	-13.6662182361734
225.910004	-13.6677628300947
226.076996	-13.6693572496263
226.242004	-13.6724464374689
226.406006	-13.6724464374689
226.569	-13.6709018435476
226.733002	-13.6693572496263
226.897995	-13.6709018435476
227.063995	-13.6739910313901
227.233002	-13.6755854509218
227.397995	-13.6755854509218
227.563004	-13.6755854509218
227.725006	-13.6755854509218
227.889008	-13.6786746387643
228.052994	-13.6771300448431
228.220993	-13.6755854509218
228.382996	-13.6739910313901
228.546997	-13.6755854509218
228.710007	-13.6786746387643
228.876007	-13.6771300448431
229.042984	-13.6724464374689
229.207001	-13.6677628300947
229.371002	-13.6662182361734
229.533997	-13.6662182361734
229.697006	-13.6693572496263
229.860001	-13.6724464374689
230.022995	-13.6755854509218
230.188995	-13.6755854509218
230.358002	-13.6755854509218
230.526993	-13.6771300448431
230.694	-13.6786746387643
230.858994	-13.680269058296
231.024002	-13.6818136522172
231.188995	-13.6849028400598
231.352997	-13.6880418535127
231.516006	-13.6911310413553
231.677994	-13.689586447434
231.839996	-13.6880418535127
232.001984	-13.6864474339811
232.167984	-13.6833582461385
232.335983	-13.680269058296
232.503006	-13.6786746387643
232.669983	-13.6833582461385
232.835007	-13.6880418535127
233.003006	-13.6911310413553
233.167984	-13.6926756352765
233.334	-13.6958146487294
233.501007	-13.6958146487294
233.669983	-13.6942700548082
233.837006	-13.6926756352765
234.005005	-13.6926756352765
234.171997	-13.6911310413553
234.339996	-13.689586447434
234.505997	-13.6911310413553
234.671997	-13.6958146487294
234.839996	-13.6973592426507
235.009003	-13.6989536621824
235.173996	-13.6989536621824
235.337006	-13.7004982561036
235.496994	-13.7004982561036
235.658997	-13.7020428500249
235.824005	-13.7020428500249
235.990997	-13.7035874439462
236.156006	-13.7035874439462
236.320984	-13.7051818634778
236.485001	-13.7051818634778
236.649994	-13.7051818634778
236.815994	-13.7051818634778
236.981995	-13.7035874439462
237.147003	-13.7004982561036
237.313004	-13.7004982561036
237.481003	-13.7004982561036
237.649002	-13.7035874439462
237.817001	-13.7035874439462
237.981995	-13.7051818634778
238.147003	-13.7051818634778
238.313004	-13.7082710513204
238.479996	-13.7082710513204
238.645004	-13.7082710513204
238.811005	-13.7082710513204
238.975006	-13.7082710513204
239.143997	-13.7082710513204
239.311996	-13.7082710513204
239.477997	-13.7082710513204
239.641983	-13.7082710513204
239.804993	-13.7098156452417
239.972	-13.7113602391629
240.136993	-13.7129546586946
240.302002	-13.7160438465371
240.466995	-13.7160438465371
240.632004	-13.7160438465371
240.796997	-13.7144992526158
240.960983	-13.7144992526158
241.123993	-13.7160438465371
241.287994	-13.7176382660688
241.449997	-13.71918285999
241.613983	-13.71918285999
241.776993	-13.7176382660688
241.938995	-13.7176382660688
242.102005	-13.7207274539113
242.268997	-13.7254110612855
242.436996	-13.7269556552068
242.602997	-13.7269556552068
242.764984	-13.7254110612855
242.927994	-13.7222720478326
243.089996	-13.7222720478326
243.253983	-13.7254110612855
243.417984	-13.7300448430493
243.582993	-13.7331838565022
243.748001	-13.7331838565022
243.912994	-13.731639262581
244.082001	-13.731639262581
244.248993	-13.731639262581
244.416	-13.7331838565022
244.578995	-13.7362730443448
244.744003	-13.7394120577977
244.908997	-13.7394120577977
245.076004	-13.7378674638764
245.242004	-13.7394120577977
245.408997	-13.7425510712506
245.574997	-13.7487294469357
245.740005	-13.7518684603886
245.904984	-13.7518684603886
246.070007	-13.7503238664674
246.235992	-13.7503238664674
246.406006	-13.7503238664674
246.572006	-13.7518684603886
246.740005	-13.7503238664674
246.904984	-13.7503238664674
247.072983	-13.7503238664674
247.237	-13.7518684603886
247.401993	-13.7518684603886
247.565002	-13.7534130543099
247.729004	-13.7518684603886
247.893997	-13.7518684603886
248.059998	-13.7518684603886
248.225006	-13.7518684603886
248.393005	-13.7549576482312
248.556	-13.7565520677628
248.722	-13.7596412556054
248.886993	-13.7643248629796
249.054001	-13.7627802690583
249.220993	-13.7627802690583
249.386002	-13.7627802690583
249.550995	-13.7658694569008
249.716995	-13.7690084703538
249.884003	-13.7690084703538
250.050995	-13.7674638764325
250.218994	-13.7658694569008
250.384995	-13.7643248629796
250.548996	-13.7643248629796
250.714996	-13.7658694569008
250.882004	-13.7674638764325
251.046005	-13.7690084703538
251.210007	-13.7674638764325
251.373993	-13.7674638764325
251.539001	-13.7658694569008
251.701996	-13.7690084703538
251.865997	-13.770553064275
252.029984	-13.7736422521176
252.195007	-13.7720976581963
252.358994	-13.7736422521176
252.526001	-13.7736422521176
252.695007	-13.7767812655705
252.860001	-13.7767812655705
253.024994	-13.7767812655705
253.188995	-13.7767812655705
253.354996	-13.7767812655705
253.518997	-13.7783258594918
253.686005	-13.7783258594918
253.854004	-13.7767812655705
254.022003	-13.7783258594918
254.188004	-13.7799202790234
254.352005	-13.7814648729447
254.518997	-13.7814648729447
254.686005	-13.7814648729447
254.852997	-13.783009466866
255.020996	-13.7845540607872
255.190002	-13.7845540607872
255.358994	-13.7845540607872
255.526001	-13.7861484803189
255.695007	-13.7861484803189
255.860001	-13.7876930742402
256.024994	-13.7876930742402
256.190002	-13.7876930742402
256.355011	-13.7876930742402
256.519012	-13.7876930742402
256.681	-13.7907822620827
256.843994	-13.792326856004
257.01001	-13.7939212755356
257.177002	-13.7954658694569
257.342987	-13.8001494768311
257.507996	-13.8016940707524
257.674011	-13.8032386646736
257.838989	-13.8016940707524
258.005005	-13.8001494768311
258.17099	-13.8016940707524
258.333008	-13.8032386646736
258.497986	-13.8032386646736
258.661011	-13.8048330842053
258.826996	-13.8063776781266
258.988007	-13.8079222720478
259.152008	-13.8094668659691
259.315002	-13.8094668659691
259.481995	-13.8079222720478
259.648987	-13.8079222720478
259.812988	-13.8079222720478
259.97699	-13.8110114598904
260.144012	-13.8110114598904
260.311005	-13.8094668659691
260.480988	-13.8063776781266
260.648987	-13.8048330842053
260.81601	-13.8063776781266
260.983002	-13.8079222720478
261.147003	-13.812605879422
261.312012	-13.8156950672646
261.47699	-13.8172396611858
261.643005	-13.8188340807175
261.811005	-13.82192326856
261.97699	-13.825062282013
262.141998	-13.825062282013
262.307007	-13.8235176880917
262.473999	-13.8235176880917
262.640015	-13.8235176880917
262.808014	-13.8235176880917
262.971008	-13.8235176880917
263.13501	-13.82192326856
263.29599	-13.82192326856
263.462006	-13.8235176880917
263.628998	-13.825062282013
263.796997	-13.8266068759342
263.962006	-13.8281514698555
264.127991	-13.8266068759342
264.291992	-13.825062282013
264.458008	-13.825062282013
264.621002	-13.825062282013
264.786011	-13.8281514698555
264.953003	-13.8312904833084
265.121002	-13.8296960637768
265.286011	-13.8296960637768
265.453003	-13.8312904833084
265.621002	-13.834379671151
265.789001	-13.8406078724464
265.957001	-13.8422022919781
266.122009	-13.8406078724464
266.286987	-13.8406078724464
266.451996	-13.8406078724464
266.617004	-13.8452914798206
266.782013	-13.8484304932735
266.947998	-13.8468360737419
267.11499	-13.8452914798206
267.278992	-13.8452914798206
267.442993	-13.8484304932735
267.605011	-13.8530642750374
267.768005	-13.8577478824116
267.933014	-13.8592924763328
268.096985	-13.8608868958645
268.264008	-13.8592924763328
268.431	-13.8577478824116
268.596008	-13.8562032884903
268.76001	-13.8530642750374
268.923004	-13.8515196811161
269.087006	-13.8499750871948
269.25	-13.8515196811161
269.414001	-13.8530642750374
269.57901	-13.8546088689586
269.744995	-13.8562032884903
269.911011	-13.8562032884903
270.075989	-13.8577478824116
270.242004	-13.8592924763328
270.40799	-13.8608868958645
270.576996	-13.863976083707
270.744995	-13.8655206776283
270.910004	-13.8655206776283
271.074005	-13.8655206776283
271.23999	-13.8655206776283
271.407013	-13.8655206776283
271.578003	-13.8655206776283
271.743988	-13.8655206776283
271.910004	-13.8671150971599
272.075989	-13.8671150971599
272.242004	-13.8671150971599
272.410004	-13.8655206776283
272.574005	-13.863976083707
272.739014	-13.8624314897857
272.902008	-13.8624314897857
273.066986	-13.863976083707
273.229004	-13.8671150971599
273.390991	-13.8702042850025
273.554993	-13.8748878923767
273.721985	-13.876432486298
273.889008	-13.876432486298
274.053986	-13.8748878923767
274.218994	-13.8748878923767
274.384003	-13.8779770802192
274.549011	-13.8795216741405
274.716003	-13.8811160936721
274.882996	-13.8811160936721
275.049011	-13.8811160936721
275.216003	-13.8795216741405
275.384003	-13.8811160936721
275.549988	-13.8826606875934
275.713989	-13.8842052815147
275.877014	-13.8842052815147
276.040985	-13.8826606875934
276.205994	-13.8811160936721
276.369995	-13.8811160936721
276.531006	-13.8811160936721
276.695007	-13.8826606875934
276.856995	-13.8857997010463
277.019989	-13.8873442949676
277.184998	-13.8888888888889
277.347992	-13.8888888888889
277.513	-13.8919780767314
277.675995	-13.8951170901844
277.837006	-13.8982062780269
278.001007	-13.8998006975585
278.165985	-13.8998006975585
278.329987	-13.8966616841056
278.493988	-13.8966616841056
278.656006	-13.8966616841056
278.820007	-13.8982062780269
278.985992	-13.8998006975585
279.153015	-13.8998006975585
279.321014	-13.9028898854011
279.487	-13.9013452914798
279.653015	-13.9028898854011
279.820007	-13.9013452914798
279.985992	-13.9028898854011
280.152008	-13.906028898854
280.320007	-13.9107125062282
280.487	-13.9138016940708
280.653015	-13.915346287992
280.815002	-13.9168908819133
280.977997	-13.9168908819133
281.140991	-13.9138016940708
281.304993	-13.9122571001495
281.468994	-13.9122571001495
281.635986	-13.9122571001495
281.804993	-13.9138016940708
281.971985	-13.9168908819133
282.136993	-13.9200298953662
282.300995	-13.9231689088191
282.466003	-13.9231689088191
282.634003	-13.9200298953662
282.800995	-13.9215744892875
282.967987	-13.9262580966617
283.130005	-13.9324862979571
283.291992	-13.9371699053313
283.458008	-13.9371699053313
283.628998	-13.9387144992526
283.798004	-13.9402590931739
283.963013	-13.9418535127055
284.126007	-13.9433981066268
284.286987	-13.9449427005481
284.451996	-13.9464872944694
284.617004	-13.9464872944694
284.78299	-13.9449427005481
284.947998	-13.9433981066268
285.110992	-13.9433981066268
285.274994	-13.9433981066268
285.440002	-13.9449427005481
285.605011	-13.9464872944694
285.770996	-13.9464872944694
285.937988	-13.948081714001
286.105988	-13.948081714001
286.274994	-13.9496263079223
286.442993	-13.9496263079223
286.609009	-13.9527154957648
286.773987	-13.9542600896861
286.938995	-13.9589436970603
287.102997	-13.9589436970603
287.268005	-13.9604882909816
287.43399	-13.9620827105132
287.601013	-13.9636273044345
287.766998	-13.9636273044345
287.929993	-13.9651718983558
288.095001	-13.9651718983558
288.259003	-13.9667663178874
288.425995	-13.9698555057299
288.595001	-13.9714000996512
288.764008	-13.9714000996512
288.928986	-13.9698555057299
289.093994	-13.9667663178874
289.256989	-13.9667663178874
289.42099	-13.9698555057299
289.583008	-13.9729446935725
289.747986	-13.9745391131041
289.910004	-13.9745391131041
290.072998	-13.9760837070254
290.237	-13.9776283009467
290.402008	-13.9807673143996
290.567993	-13.9823119083209
290.733002	-13.9854509217738
290.898987	-13.9869955156951
291.061005	-13.9900847035376
291.225006	-13.9932237169905
291.390991	-13.9978574987544
291.559998	-13.999451918286
291.729004	-13.9978574987544
291.895996	-13.9978574987544
292.061005	-13.9978574987544
292.227997	-14.0009965122073
292.394012	-14.0025411061285
292.559998	-14.0041355256602
292.72699	-14.0056801195815
292.891998	-14.0056801195815
293.057007	-14.0056801195815
293.222992	-14.0041355256602
293.389008	-14.0056801195815
293.556	-14.008769307424
293.722992	-14.0134529147982
293.886993	-14.0181365221724
294.052002	-14.0212257100149
294.213989	-14.0243647234679
294.378998	-14.0259093173891
294.545013	-14.0305929247633
294.712006	-14.0336821126059
294.880005	-14.0352267065272
295.04599	-14.0336821126059
295.213989	-14.0321375186846
295.380005	-14.0336821126059
295.54599	-14.0368211260588
295.712006	-14.0383657199801
295.878998	-14.0414549078226
296.045013	-14.0414549078226
296.209991	-14.0445939212755
296.375	-14.0477329347285
296.540009	-14.0492775286497
296.707001	-14.0492775286497
296.872986	-14.050822122571
297.036987	-14.050822122571
297.203003	-14.0539611360239
297.368011	-14.0539611360239
297.535004	-14.0539611360239
297.696991	-14.0539611360239
297.860992	-14.0539611360239
298.027008	-14.0539611360239
298.195007	-14.0570503238665
298.362	-14.060139511709
298.526001	-14.0648231190832
298.690002	-14.0664175386148
298.852997	-14.0679621325361
299.016998	-14.0695067264574
299.182007	-14.0679621325361
299.346985	-14.0679621325361
299.513	-14.0679621325361
299.681	-14.0695067264574
299.847992	-14.0726457399103
300.013	-14.0772795216741
300.177002	-14.0819631290483
300.341003	-14.0866467364225
300.506012	-14.0881913303438
300.671997	-14.0897359242651
300.841003	-14.0897359242651
301.006989	-14.092874937718
301.171997	-14.0975087194818
301.335999	-14.102192326856
301.5	-14.1037369207773
301.664001	-14.1053313403089
301.829987	-14.1100149476831
301.994995	-14.1131041355257
302.161987	-14.1161933233682
302.328003	-14.1161933233682
302.494995	-14.1193323368211
302.661011	-14.1240159441953
302.82901	-14.1271051320379
302.994995	-14.1286995515695
303.161011	-14.1302441454908
303.325012	-14.1333333333333
303.48999	-14.1380169407075
303.656006	-14.1395615346288
303.820007	-14.1395615346288
303.984009	-14.1411061285501
304.14801	-14.1427005480817
304.311005	-14.1489287493772
304.475006	-14.1520179372197
304.639008	-14.1551569506726
304.803009	-14.1551569506726
304.967987	-14.1567015445939
305.134003	-14.1597907324365
305.299011	-14.1644743398107
305.466003	-14.1676133532636
305.631012	-14.1691579471849
305.79599	-14.1691579471849
305.958008	-14.1707025411061
306.125	-14.1722969606378
306.290985	-14.173841554559
306.459015	-14.1769307424016
306.622986	-14.1831589436971
306.789001	-14.1878425510713
306.954987	-14.1909815645242
307.122986	-14.1925261584454
307.287994	-14.1940707523667
307.450989	-14.195615346288
307.615997	-14.1940707523667
307.78299	-14.195615346288
307.950989	-14.1972097658196
308.115997	-14.2018435475835
308.282013	-14.2080717488789
308.449005	-14.2142999501744
308.618011	-14.2174389636273
308.785004	-14.2174389636273
308.951996	-14.2189835575486
309.115997	-14.2205281514699
309.281006	-14.225211758844
309.446014	-14.2283009466866
309.610992	-14.2329845540608
309.777008	-14.237668161435
309.94101	-14.2423517688092
310.106995	-14.2454409566517
310.270996	-14.246985550573
310.437012	-14.2485799701046
310.602997	-14.2516691579472
310.769012	-14.2548081714001
310.933014	-14.2594419531639
311.098999	-14.2641255605381
311.266998	-14.2688091679123
311.434998	-14.2719481813652
311.60199	-14.2750373692078
311.769989	-14.2812655705032
311.937988	-14.2859491778774
312.104004	-14.2921773791729
312.269012	-14.2952665670154
312.433014	-14.2984055804684
312.597992	-14.2999501743896
312.76001	-14.3014947683109
312.927002	-14.3061783756851
313.092987	-14.3108619830593
313.263	-14.3155455904335
313.429993	-14.3217239661186
313.593994	-14.3248629795715
313.756012	-14.3279521674141
313.921997	-14.3326357747882
314.085999	-14.3357747882412
314.253998	-14.3388639760837
314.421997	-14.3435475834579
314.588013	-14.3466367713004
314.756012	-14.3544593921276
314.924011	-14.3622321873443
315.091003	-14.3684603886398
315.255005	-14.3731439960139
315.420013	-14.3731439960139
315.587006	-14.3731439960139
315.755005	-14.3762331838565
315.92099	-14.382461385152
316.084991	-14.3902341803687
316.247009	-14.3980568011958
316.411011	-14.4042850024913
316.575012	-14.4089187842551
316.742004	-14.412057797708
316.907013	-14.4151968111609
317.071014	-14.4198305929248
317.234009	-14.4260587942202
317.395996	-14.4322869955157
317.55899	-14.4401096163428
317.723999	-14.4478824115595
317.886993	-14.4525161933234
318.052002	-14.4571998006976
318.216003	-14.463428001993
318.378998	-14.4696562032885
318.545013	-14.4774788241156
318.705994	-14.4837070254111
318.871002	-14.4898854010962
319.035004	-14.496163428002
319.200012	-14.5007972097658
319.36499	-14.5039362232187
319.528015	-14.5070254110613
319.691986	-14.5117090184355
319.855988	-14.5179372197309
320.019989	-14.5257100149477
320.183014	-14.5319382162431
320.342987	-14.5366218236173
320.503998	-14.5381664175386
320.669006	-14.5413054309915
320.833008	-14.5443946188341
321	-14.5553064275037
321.162994	-14.5677628300947
321.325012	-14.5802192326856
321.48999	-14.5864474339811
321.656006	-14.5926756352765
321.822998	-14.5973592426507
321.990997	-14.6020428500249
322.160004	-14.60822122571
322.326996	-14.6175884404584
322.493988	-14.6253612356751
322.65799	-14.6315894369706
322.822998	-14.6378176382661
322.989014	-14.6440458395615
323.153015	-14.6534130543099
323.316986	-14.6627304434479
323.480988	-14.6705032386647
323.644012	-14.6798704534131
323.808014	-14.6876432486298
323.973999	-14.6938714499253
324.141998	-14.7032386646736
324.309998	-14.7094668659691
324.47699	-14.7172396611859
324.643005	-14.7266068759342
324.807007	-14.7359242650722
324.971985	-14.7468360737419
325.13501	-14.7546088689586
325.302002	-14.763976083707
325.467987	-14.773293472845
325.635986	-14.785749875436
325.803009	-14.7966616841056
325.970001	-14.8059790732436
326.135986	-14.8122072745391
326.303009	-14.8199800697559
326.466003	-14.827802690583
326.631012	-14.8402590931739
326.794006	-14.8527154957648
326.962006	-14.8620328849028
327.128998	-14.8729446935725
327.294006	-14.8822620827105
327.454987	-14.8931738913802
327.618988	-14.9009466865969
327.785004	-14.9118584952666
327.950989	-14.9243148978575
328.114014	-14.9383158943697
328.278015	-14.9492277030394
328.441986	-14.960139511709
328.612	-14.9725959142999
328.778015	-14.981913303438
328.945007	-14.9928251121076
329.105988	-15.002192326856
329.270996	-15.0131041355257
329.43399	-15.0255107125062
329.598999	-15.0395615346288
329.765015	-15.053562531141
329.928986	-15.0660189337319
330.093994	-15.0800199302441
330.26001	-15.0940707523667
330.428986	-15.1111609367215
330.592987	-15.1251619332337
330.755005	-15.137668161435
330.919006	-15.1454409566517
331.087006	-15.1563527653214
331.252991	-15.1687593423019
331.420013	-15.1843547583458
331.584991	-15.1999501743896
331.751007	-15.2124065769806
331.916992	-15.2232685600399
332.082001	-15.2373193821624
332.247009	-15.2544095665172
332.410004	-15.2730941704036
332.575989	-15.2886895864474
332.743988	-15.3026905829596
332.911011	-15.3166915794718
333.075989	-15.3322869955157
333.242004	-15.3478325859492
333.406006	-15.3618834080717
333.572998	-15.375884404584
333.738007	-15.3914299950174
333.901001	-15.4101145989038
334.063995	-15.427254608869
334.222992	-15.4459392127554
334.388	-15.4583956153463
334.558014	-15.4739412057798
334.730011	-15.4879920279023
334.898987	-15.5051320378675
335.063995	-15.5206776283009
335.225006	-15.5362232187344
335.386993	-15.5549078226208
335.549988	-15.5720478325859
335.713989	-15.5876432486298
335.877991	-15.6031888390633
336.040985	-15.6218734429497
336.205994	-15.6390134529148
336.371002	-15.6576980568012
336.535004	-15.6748380667663
336.699005	-15.6919780767314
336.864014	-15.7090682610862
337.032013	-15.7262082710513
337.196014	-15.7448928749377
337.358002	-15.7635774788241
337.520996	-15.7822620827105
337.688995	-15.7994020926756
337.859009	-15.8196312904833
338.024994	-15.8414050822123
338.190002	-15.8616841056303
338.352997	-15.881913303438
338.515015	-15.9036870951669
338.679993	-15.9223716990533
338.843994	-15.9441953163926
339.009003	-15.9644245142003
339.173004	-15.984653712008
339.338013	-16.0033383158944
339.503998	-16.0220229197808
339.666992	-16.0438465371201
339.833008	-16.065620328849
339.997009	-16.0905331340309
340.162994	-16.1123567513702
340.32901	-16.1341803687095
340.497009	-16.1574987543597
340.662994	-16.1824115595416
340.82901	-16.2073243647235
340.992004	-16.2306925759841
341.157013	-16.2540607872446
341.321991	-16.2774289985052
341.488007	-16.3007473841555
341.653992	-16.3256601893373
341.817993	-16.3537120079721
341.980011	-16.3833084205282
342.144989	-16.4113104135526
342.309998	-16.439312406577
342.475006	-16.468908819133
342.639008	-16.4985052316891
342.803009	-16.5281016442451
342.966003	-16.5545590433483
343.130005	-16.5810164424514
343.292999	-16.6075236671649
343.459991	-16.6386148480319
343.627014	-16.6728948679621
343.792999	-16.707125062282
343.955994	-16.739860488291
344.118011	-16.7710014947683
344.285004	-16.8052316890882
344.450989	-16.8395117090184
344.618988	-16.872197309417
344.786011	-16.9048829098156
344.950012	-16.9391629297459
345.113007	-16.9749875435974
345.274994	-17.0107623318386
345.437012	-17.0512705530643
345.598999	-17.0917289486796
345.760986	-17.1322371699053
345.924988	-17.1711509715994
346.088989	-17.2100647732935
346.251007	-17.2490284005979
346.415985	-17.2894867962133
346.579987	-17.3284005979073
346.744995	-17.3704534130543
346.90799	-17.4155954160438
347.072998	-17.4607374190334
347.238007	-17.5106128550075
347.403992	-17.5572994519183
347.569	-17.6055804683607
347.734009	-17.6538614848032
347.897003	-17.700548081714
348.062012	-17.7503736920777
348.230011	-17.8001993024415
348.39801	-17.8515695067265
348.563995	-17.9029895366218
348.729004	-17.9559043348281
348.894012	-18.0088191330344
349.057007	-18.0602391629297
[truncated: 907 more rows]
