# Supplementary material for: Sorting polymerization in a bichannel metal-organic framework
Source: Nat Commun. 2025 Aug 5;16:6984. doi: 10.1038/s41467-025-62322-8 (PMC12325995; doi:10.1038/s41467-025-62322-8)
Supplement: Supplementary file 3 — Source data [file 41467_2025_62322_MOESM3_ESM.zip › SOURCE_DATA/SF7/1-PMVK TGA vs temp..csv]

X	Y
21.768	-0.0036214953271028
21.746	-0.0036214953271028
21.723	-0.0036214953271028
21.695999	-0.0036214953271028
21.672001	0
21.65	-0.0036214953271028
21.629	-0.00735981308411215
21.608999	-0.010981308411215
21.586	-0.0146028037383178
21.561001	-0.010981308411215
21.537001	-0.0036214953271028
21.514	0
21.489	0
21.469	0
21.451	0.0036214953271028
21.427999	0.0036214953271028
21.405001	0.00735981308411215
21.379	0.0036214953271028
21.358999	0.00735981308411215
21.336	0.00735981308411215
21.312	0.010981308411215
21.290001	0.00735981308411215
21.268999	0.00735981308411215
21.247	0.010981308411215
21.221001	0.00735981308411215
21.194	0.00735981308411215
21.174	0.00735981308411215
21.153999	0.010981308411215
21.136999	0.010981308411215
21.118	0.010981308411215
21.096001	0.010981308411215
21.073	0.0146028037383178
21.052999	0.0219626168224299
21.030001	0.0255841121495327
21.011999	0.0292056074766355
20.997	0.0292056074766355
20.983	0.0292056074766355
20.972	0.0328271028037383
20.962999	0.0328271028037383
20.959999	0.0328271028037383
20.954	0.0292056074766355
20.952	0.0292056074766355
20.958	0.0292056074766355
20.969	0.0328271028037383
20.987	0.0328271028037383
21.011999	0.0292056074766355
21.049	0.0328271028037383
21.087999	0.0328271028037383
21.136	0.0292056074766355
21.188999	0.0255841121495327
21.26	0.0182242990654206
21.339001	0.010981308411215
21.436001	0.00735981308411215
21.540001	0.00735981308411215
21.659	0
21.788	-0.00735981308411215
21.931999	-0.010981308411215
22.087	-0.010981308411215
22.254	-0.00735981308411215
22.429001	-0.00735981308411215
22.615	-0.0182242990654206
22.809	-0.0255841121495327
23.01	-0.0401869158878505
23.226999	-0.0474299065420561
23.455	-0.058411214953271
23.688999	-0.0730140186915888
23.934999	-0.0839953271028037
24.18	-0.0985981308411215
24.431	-0.10946261682243
24.687	-0.120443925233645
24.947001	-0.13142523364486
25.216999	-0.138668224299065
25.481001	-0.14964953271028
25.743999	-0.164252336448598
26.01	-0.175233644859813
26.277	-0.186214953271028
26.544001	-0.197196261682243
26.806999	-0.211682242990654
27.066	-0.226285046728972
27.326	-0.24088785046729
27.582001	-0.255607476635514
27.836	-0.273831775700935
28.093	-0.295677570093458
28.346001	-0.310280373831776
28.593	-0.324883177570093
28.834999	-0.332242990654206
29.076	-0.346845794392523
29.315001	-0.354088785046729
29.547001	-0.368691588785047
29.771999	-0.386915887850467
29.992001	-0.408878504672897
30.212999	-0.427102803738318
30.433001	-0.449065420560748
30.655001	-0.467289719626168
30.872	-0.489252336448598
31.09	-0.507476635514019
31.302	-0.525700934579439
31.506001	-0.54392523364486
31.712	-0.558528037383178
31.915001	-0.576869158878505
32.118999	-0.595093457943925
32.32	-0.616939252336449
32.516998	-0.635163551401869
32.715	-0.657126168224299
32.909	-0.67535046728972
33.103001	-0.69731308411215
33.296001	-0.722780373831776
33.494999	-0.744742990654206
33.691002	-0.766588785046729
33.887001	-0.784929906542056
34.082001	-0.806775700934579
34.276001	-0.825
34.466999	-0.850584112149533
34.664001	-0.876168224299065
34.856998	-0.898130841121495
35.051998	-0.916355140186916
35.245998	-0.934579439252337
35.443001	-0.952803738317757
35.638	-0.971144859813084
35.835999	-0.992990654205608
36.030998	-1.01483644859813
36.23	-1.03679906542056
36.429001	-1.05864485981308
36.632999	-1.08422897196262
36.835999	-1.10245327102804
37.039001	-1.12079439252336
37.236	-1.14264018691589
37.431999	-1.16822429906542
37.630001	-1.19018691588785
37.827999	-1.21203271028037
38.029999	-1.2338785046729
38.231998	-1.25946261682243
38.438	-1.28504672897196
38.646	-1.3142523364486
38.852001	-1.33983644859813
39.056	-1.36542056074766
39.261002	-1.39088785046729
39.467999	-1.41285046728972
39.671001	-1.43831775700935
39.874001	-1.46028037383178
40.077999	-1.48586448598131
40.285	-1.51144859813084
40.488998	-1.53691588785047
40.691002	-1.5625
40.891998	-1.58808411214953
41.091	-1.61728971962617
41.291	-1.64275700934579
41.493999	-1.67207943925234
41.698002	-1.69030373831776
41.903	-1.71214953271028
42.105	-1.73411214953271
42.310001	-1.75595794392523
42.515999	-1.77792056074766
42.722	-1.8071261682243
42.923	-1.83633177570093
43.122002	-1.86553738317757
43.323002	-1.88738317757009
43.521	-1.90572429906542
43.720001	-1.92757009345794
43.916	-1.95315420560748
44.112999	-1.975
44.311001	-2.00058411214953
44.513	-2.01880841121495
44.713001	-2.04439252336449
44.914001	-2.07359813084112
45.109001	-2.10280373831776
45.308998	-2.12476635514019
45.508999	-2.15023364485981
45.709	-2.17581775700935
45.900002	-2.20864485981308
46.091	-2.23785046728972
46.286999	-2.26343457943925
46.490002	-2.28901869158879
46.692001	-2.31460280373832
46.887001	-2.34380841121495
47.077	-2.36927570093458
47.263	-2.39485981308411
47.451	-2.42406542056075
47.637001	-2.44602803738318
47.830002	-2.4714953271028
48.023998	-2.50070093457944
48.214001	-2.52990654205607
48.403	-2.55911214953271
48.591999	-2.58107476635514
48.782001	-2.60292056074766
48.974998	-2.6285046728972
49.165001	-2.65408878504673
49.355	-2.68329439252336
49.540001	-2.7125
49.726002	-2.74170560747664
49.91	-2.76728971962617
50.091999	-2.7963785046729
50.275002	-2.82196261682243
50.462002	-2.84754672897196
50.647999	-2.8767523364486
50.834999	-2.90957943925234
51.021999	-2.94240654205607
51.208	-2.97172897196262
51.394001	-3.00455607476635
51.577	-3.03002336448598
51.759998	-3.05198598130841
51.942001	-3.07394859813084
52.122002	-3.09579439252336
52.306	-3.125
52.488998	-3.15058411214953
52.667999	-3.17978971962617
52.848	-3.20163551401869
53.023998	-3.23084112149533
53.206001	-3.25642523364486
53.386002	-3.2856308411215
53.568001	-3.31121495327103
53.750999	-3.33668224299065
53.936001	-3.36588785046729
54.118	-3.39883177570093
54.292999	-3.42803738317757
54.466	-3.4535046728972
54.637001	-3.47546728971963
54.817001	-3.49742990654206
54.995998	-3.52289719626168
55.176998	-3.55572429906542
55.354	-3.58492990654206
55.528999	-3.6178738317757
55.706001	-3.64345794392523
55.881001	-3.66530373831776
56.058998	-3.68352803738318
56.231998	-3.7018691588785
56.403999	-3.72009345794392
56.576	-3.74929906542056
56.749001	-3.7785046728972
56.923	-3.80408878504673
57.095001	-3.82955607476636
57.271	-3.85514018691589
57.443001	-3.87710280373832
57.618	-3.90630841121495
57.789001	-3.93177570093458
57.962002	-3.95373831775701
58.132999	-3.97558411214953
58.304001	-4.00116822429907
58.477001	-4.0303738317757
58.647999	-4.05957943925234
58.816002	-4.08516355140187
58.984001	-4.10338785046729
59.152	-4.12161214953271
59.32	-4.13983644859813
59.492001	-4.16179906542056
59.662998	-4.18738317757009
59.828999	-4.21296728971963
59.993999	-4.23843457943925
60.16	-4.26401869158879
60.326	-4.29322429906542
60.494999	-4.31518691588785
60.661999	-4.33703271028037
60.831001	-4.35525700934579
60.998001	-4.37721962616822
61.165001	-4.39544392523364
61.331001	-4.41366822429907
61.495998	-4.43189252336449
61.660999	-4.45385514018692
61.825001	-4.47570093457944
61.987	-4.50128504672897
62.151001	-4.5268691588785
62.316002	-4.55969626168224
62.481998	-4.58165887850467
62.643002	-4.6035046728972
62.803001	-4.62184579439252
62.962002	-4.63633177570093
63.125	-4.65467289719626
63.291	-4.66927570093458
63.455002	-4.6838785046729
63.620998	-4.70210280373832
63.783001	-4.72406542056075
63.945999	-4.74228971962617
64.109001	-4.76051401869159
64.273003	-4.77511682242991
64.433998	-4.78971962616822
64.598999	-4.80794392523364
64.758003	-4.82628504672897
64.917999	-4.8481308411215
65.078003	-4.86635514018692
65.237	-4.89193925233645
65.398003	-4.91016355140187
65.559998	-4.9285046728972
65.723	-4.94299065420561
65.882004	-4.96133177570093
66.041	-4.98317757009346
66.198997	-5.00514018691589
66.360001	-5.02698598130841
66.518997	-5.04894859813084
66.681	-5.06355140186916
66.843002	-5.08539719626168
67.000999	-5.10373831775701
67.160004	-5.12558411214953
67.316002	-5.14018691588785
67.473	-5.15478971962617
67.629997	-5.17663551401869
67.786003	-5.19859813084112
67.944	-5.22418224299065
68.105003	-5.24602803738318
68.264999	-5.26799065420561
68.426003	-5.29357476635514
68.579002	-5.31179906542056
68.736	-5.33364485981308
68.893997	-5.3482476635514
69.056	-5.37021028037383
69.213997	-5.39205607476636
69.371002	-5.41764018691589
69.528999	-5.43960280373832
69.690002	-5.46507009345794
69.849998	-5.48329439252336
70.009003	-5.50525700934579
70.167999	-5.52721962616822
70.328003	-5.54906542056075
70.487	-5.57102803738318
70.641998	-5.5892523364486
70.797997	-5.61109813084112
70.957001	-5.63306074766355
71.115997	-5.65852803738318
71.276001	-5.68049065420561
71.436996	-5.70245327102804
71.596001	-5.72792056074766
71.753998	-5.74988317757009
71.908997	-5.77908878504673
72.066002	-5.80093457943925
72.223	-5.83014018691589
72.382004	-5.85210280373832
72.542	-5.88130841121495
72.700996	-5.90689252336449
72.860001	-5.93235981308411
73.018997	-5.95794392523364
73.176003	-5.98352803738318
73.332001	-6.00911214953271
73.488998	-6.03457943925234
73.647003	-6.06016355140187
73.806999	-6.0821261682243
73.967003	-6.11133177570093
74.127998	-6.14415887850467
74.285004	-6.18060747663551
74.442001	-6.21355140186916
74.599998	-6.23901869158879
74.759003	-6.26098130841121
74.919998	-6.28282710280374
75.079002	-6.30841121495327
75.237999	-6.3339953271028
75.392998	-6.35946261682243
75.550003	-6.39240654205607
75.709	-6.42161214953271
75.871002	-6.45081775700935
76.032997	-6.48726635514019
76.192001	-6.52383177570093
76.348999	-6.55665887850467
76.509003	-6.59310747663551
76.666	-6.62605140186916
76.824997	-6.6588785046729
76.984001	-6.68446261682243
77.141998	-6.71366822429907
77.304001	-6.73913551401869
77.462997	-6.76834112149533
77.625	-6.80128504672897
77.787003	-6.83411214953271
77.947998	-6.86331775700935
78.108002	-6.89976635514019
78.267998	-6.93271028037383
78.43	-6.96915887850467
78.592003	-7.00934579439252
78.751999	-7.04579439252336
78.910004	-7.08598130841122
79.068001	-7.11892523364486
79.225998	-7.1553738317757
79.386002	-7.18820093457944
79.544998	-7.22476635514019
79.706001	-7.26121495327103
79.865997	-7.29778037383178
80.027	-7.33785046728972
80.191002	-7.37441588785047
80.353996	-7.40724299065421
80.514999	-7.44380841121495
80.677002	-7.4802570093458
80.835999	-7.52406542056075
80.998001	-7.56063084112149
81.156998	-7.59345794392523
81.319	-7.62628504672897
81.481003	-7.66285046728972
81.644997	-7.70292056074766
81.804001	-7.74672897196262
81.966003	-7.78691588785047
82.126999	-7.82710280373832
82.291	-7.85992990654206
82.453003	-7.8964953271028
82.612999	-7.93294392523364
82.771004	-7.9767523364486
82.931999	-8.01693925233645
83.093002	-8.0571261682243
83.258003	-8.09357476635514
83.420998	-8.13014018691589
83.582001	-8.16658878504673
83.744003	-8.21413551401869
83.905998	-8.26518691588785
84.07	-8.3089953271028
84.236	-8.34918224299065
84.402	-8.39299065420561
84.568001	-8.43306074766355
84.728996	-8.48060747663551
84.891998	-8.52441588785047
85.050003	-8.56822429906542
85.211998	-8.60841121495327
85.373001	-8.65210280373832
85.536003	-8.69228971962617
85.697998	-8.73247663551402
85.863998	-8.77266355140187
86.029999	-8.81285046728972
86.195	-8.85292056074766
86.356003	-8.90035046728972
86.515999	-8.94789719626168
86.678001	-8.99532710280374
86.838997	-9.03913551401869
87.003998	-9.08294392523364
87.170998	-9.1267523364486
87.335999	-9.17056074766355
87.500999	-9.22172897196262
87.666	-9.26553738317757
87.831001	-9.30560747663552
87.998001	-9.34941588785047
88.166	-9.39322429906542
88.330002	-9.43703271028038
88.487999	-9.48084112149533
88.647003	-9.52464953271028
88.806	-9.56483644859813
88.971001	-9.60502336448598
89.135002	-9.64147196261682
89.300003	-9.68165887850467
89.459999	-9.72546728971963
89.623001	-9.77289719626168
89.787003	-9.81670560747664
89.952003	-9.86051401869159
90.120003	-9.90432242990654
90.289001	-9.94450934579439
90.457001	-9.98469626168224
90.621002	-10.0211448598131
90.785004	-10.0613317757009
90.946999	-10.1015186915888
91.111	-10.1489485981308
91.273003	-10.1891355140187
91.436996	-10.2255841121495
91.603996	-10.2584112149533
91.769997	-10.2913551401869
91.938004	-10.3314252336449
92.106003	-10.3643691588785
92.276001	-10.3935747663551
92.445999	-10.4227803738318
92.612	-10.4592289719626
92.776001	-10.5030373831776
92.941002	-10.5432242990654
93.108002	-10.5760514018692
93.277	-10.6126168224299
93.445999	-10.6454439252336
93.612999	-10.6746495327103
93.782997	-10.707476635514
93.952003	-10.7403037383178
94.123001	-10.7732476635514
94.288002	-10.7950934579439
94.454002	-10.8133177570093
94.621002	-10.8389018691589
94.790001	-10.8681074766355
94.961998	-10.9010514018692
95.135002	-10.9338785046729
95.305	-10.9594626168224
95.478996	-10.9776869158879
95.651001	-10.9922897196262
95.824997	-11.0068925233645
95.996002	-11.028738317757
96.167	-11.0397196261682
96.337997	-11.0507009345794
96.507004	-11.0579439252336
96.678001	-11.0653037383178
96.848	-11.072546728972
97.016998	-11.0761682242991
97.186996	-11.0871495327103
97.357002	-11.0908878504673
97.528999	-11.0981308411215
97.699997	-11.0981308411215
97.869003	-11.1054906542056
98.037003	-11.1127336448598
98.205002	-11.1163551401869
98.373001	-11.123714953271
98.542999	-11.1345794392523
98.709	-11.1455607476636
98.873001	-11.1565420560748
99.039001	-11.1639018691589
99.207001	-11.167523364486
99.374001	-11.1711448598131
99.538002	-11.167523364486
99.699997	-11.167523364486
99.863998	-11.1639018691589
100.030991	-11.167523364486
100.199982	-11.1747663551402
100.369003	-11.1821261682243
100.536003	-11.1857476635514
100.700981	-11.1857476635514
100.86499	-11.1893691588785
101.029991	-11.2003504672897
101.195	-11.2003504672897
101.362	-11.2003504672897
101.526001	-11.2003504672897
101.690002	-11.2039719626168
101.859001	-11.2039719626168
102.027	-11.2075934579439
102.193001	-11.2113317757009
102.357002	-11.2185747663551
102.521004	-11.2259345794393
102.688004	-11.2295560747664
102.852982	-11.2259345794393
103.016991	-11.2221962616822
103.179001	-11.2221962616822
103.33799	-11.2259345794393
103.498001	-11.2295560747664
103.661003	-11.2331775700935
103.828003	-11.2369158878505
103.996002	-11.2405373831776
104.164001	-11.2441588785047
104.327003	-11.2477803738318
104.491982	-11.2515186915888
104.655991	-11.2515186915888
104.82399	-11.2515186915888
104.991982	-11.2551401869159
105.158981	-11.258761682243
105.327003	-11.2660046728972
105.494003	-11.2660046728972
105.658981	-11.2660046728972
105.827003	-11.2660046728972
105.994003	-11.2697429906542
106.15799	-11.2733644859813
106.32299	-11.2769859813084
106.487	-11.2769859813084
106.651001	-11.2843457943925
106.814003	-11.2843457943925
106.97699	-11.2915887850467
107.140991	-11.2915887850467
107.306	-11.2953271028037
107.473	-11.2953271028037
107.639992	-11.2953271028037
107.806	-11.2953271028037
107.968002	-11.3025700934579
108.12899	-11.3099299065421
108.292992	-11.3171728971963
108.455002	-11.3207943925234
108.621002	-11.3207943925234
108.785004	-11.3207943925234
108.950981	-11.3207943925234
109.11499	-11.3207943925234
109.280991	-11.3244158878505
109.445992	-11.3244158878505
109.610001	-11.3281542056075
109.776001	-11.3244158878505
109.941002	-11.3281542056075
110.110001	-11.3281542056075
110.276001	-11.3281542056075
110.442001	-11.3353971962617
110.606003	-11.3390186915888
110.774002	-11.3390186915888
110.939003	-11.3427570093458
111.103981	-11.3463785046729
111.266991	-11.35
111.43399	-11.35
111.599991	-11.3463785046729
111.765991	-11.35
111.929001	-11.3609813084112
112.093002	-11.3646028037383
112.259003	-11.3646028037383
112.422981	-11.3646028037383
112.592003	-11.3683411214953
112.75499	-11.3719626168224
112.921982	-11.3719626168224
113.085991	-11.3755841121495
113.250992	-11.3829439252336
113.414001	-11.3865654205607
113.574982	-11.3865654205607
113.73999	-11.3865654205607
113.905991	-11.3865654205607
114.074982	-11.3829439252336
114.23999	-11.3829439252336
114.402	-11.3829439252336
114.566002	-11.3865654205607
114.730003	-11.3865654205607
114.89399	-11.3901869158879
115.054001	-11.393808411215
115.217003	-11.393808411215
115.384003	-11.4011682242991
115.553001	-11.4047897196262
115.719002	-11.4047897196262
115.883003	-11.4084112149533
116.049004	-11.4047897196262
116.214981	-11.4011682242991
116.382004	-11.3974299065421
116.547981	-11.3974299065421
116.71199	-11.4047897196262
116.876991	-11.4084112149533
117.039001	-11.4084112149533
117.204002	-11.4084112149533
117.369003	-11.4084112149533
117.536003	-11.4120327102804
117.702003	-11.4157710280374
117.866982	-11.4157710280374
118.035004	-11.4193925233645
118.204002	-11.4267523364486
118.371002	-11.4303738317757
118.537003	-11.444976635514
118.699982	-11.4485981308411
118.862991	-11.4522196261682
119.028	-11.4522196261682
119.194	-11.4559579439252
119.359001	-11.4559579439252
119.522003	-11.4559579439252
119.682991	-11.4559579439252
119.847	-11.4559579439252
120.012001	-11.4595794392523
120.18	-11.4595794392523
120.345001	-11.4632009345794
120.50499	-11.4704439252336
120.665001	-11.4704439252336
120.829002	-11.4668224299065
120.994003	-11.4668224299065
121.15799	-11.4704439252336
121.320992	-11.4704439252336
121.487	-11.4668224299065
121.652	-11.4668224299065
121.817001	-11.4704439252336
121.983002	-11.4704439252336
122.148003	-11.4668224299065
122.310982	-11.4704439252336
122.473991	-11.4741822429907
122.640991	-11.4814252336449
122.803001	-11.485046728972
122.964981	-11.488785046729
123.127991	-11.4924065420561
123.292	-11.4924065420561
123.456001	-11.4924065420561
123.617981	-11.4924065420561
123.78299	-11.4960280373832
123.945992	-11.4960280373832
124.109001	-11.4960280373832
124.272003	-11.4997663551402
124.43499	-11.4997663551402
124.599991	-11.5033878504673
124.762001	-11.5033878504673
124.927002	-11.5033878504673
125.091003	-11.5070093457944
125.25399	-11.5143691588785
125.42099	-11.5179906542056
125.584991	-11.5216121495327
125.749001	-11.5252336448598
125.913002	-11.5288551401869
126.081001	-11.5288551401869
126.249001	-11.5288551401869
126.418991	-11.5252336448598
126.584	-11.536214953271
126.749001	-11.5434579439252
126.914001	-11.5434579439252
127.083	-11.536214953271
127.251991	-11.5288551401869
127.417992	-11.5252336448598
127.585991	-11.5325934579439
127.750992	-11.536214953271
127.915001	-11.5398364485981
128.080002	-11.5434579439252
128.248001	-11.5471962616822
128.416	-11.5508177570093
128.582993	-11.5508177570093
128.748001	-11.5471962616822
128.914001	-11.5508177570093
129.078003	-11.5471962616822
129.244003	-11.5471962616822
129.404984	-11.5508177570093
129.572006	-11.5617990654206
129.740997	-11.5727803738318
129.906006	-11.580023364486
130.070007	-11.5836448598131
130.229004	-11.5910046728972
130.391983	-11.5910046728972
130.554993	-11.5910046728972
130.718994	-11.5910046728972
130.884003	-11.5910046728972
131.050003	-11.5946261682243
131.216995	-11.5946261682243
131.384003	-11.5982476635514
131.550003	-11.5982476635514
131.712006	-11.6018691588785
131.876984	-11.6018691588785
132.039001	-11.6056074766355
132.203003	-11.6056074766355
132.367996	-11.6056074766355
132.533997	-11.6092289719626
132.697983	-11.6092289719626
132.863007	-11.6128504672897
133.028	-11.6164719626168
133.195007	-11.6164719626168
133.360992	-11.6128504672897
133.524002	-11.6092289719626
133.684998	-11.6092289719626
133.845001	-11.6092289719626
134.007996	-11.6128504672897
134.173004	-11.6164719626168
134.337006	-11.627453271028
134.5	-11.6348130841121
134.664001	-11.6348130841121
134.826996	-11.631191588785
134.990005	-11.627453271028
135.151993	-11.627453271028
135.317993	-11.631191588785
135.483002	-11.6348130841121
135.649994	-11.6348130841121
135.813004	-11.6348130841121
135.977997	-11.6420560747664
136.141006	-11.6494158878505
136.304993	-11.6530373831776
136.470001	-11.6566588785047
136.634995	-11.6566588785047
136.800003	-11.6603971962617
136.962006	-11.6566588785047
137.126007	-11.6530373831776
137.287994	-11.6494158878505
137.453003	-11.6530373831776
137.615997	-11.6640186915888
137.783997	-11.671261682243
137.951996	-11.671261682243
138.119003	-11.671261682243
138.289001	-11.6748831775701
138.453003	-11.6748831775701
138.615997	-11.6786214953271
138.779007	-11.6786214953271
138.945007	-11.6786214953271
139.112	-11.6786214953271
139.281982	-11.6786214953271
139.449005	-11.6822429906542
139.613983	-11.6858644859813
139.776001	-11.6858644859813
139.936996	-11.6894859813084
140.097	-11.6932242990654
140.259003	-11.6932242990654
140.425003	-11.6968457943925
140.593002	-11.7004672897196
140.764008	-11.7042056074766
140.932007	-11.7078271028037
141.095993	-11.7114485981308
141.257004	-11.7150700934579
141.419006	-11.718808411215
141.585007	-11.7224299065421
141.75	-11.7260514018692
141.914001	-11.7332943925234
142.078995	-11.7296728971963
142.242004	-11.7224299065421
142.406006	-11.7224299065421
142.567001	-11.7260514018692
142.735001	-11.7296728971963
142.899994	-11.7332943925234
143.067993	-11.7296728971963
143.229004	-11.7260514018692
143.391983	-11.7260514018692
143.550995	-11.7296728971963
143.710983	-11.7296728971963
143.878006	-11.7296728971963
144.044983	-11.7296728971963
144.214005	-11.7332943925234
144.378983	-11.7370327102804
144.544006	-11.7406542056075
144.707993	-11.7406542056075
144.869995	-11.7406542056075
145.035004	-11.7406542056075
145.197983	-11.7442757009346
145.363007	-11.7478971962617
145.528	-11.7552570093458
145.692001	-11.7552570093458
145.854996	-11.7588785046729
146.020996	-11.7625
146.186996	-11.766238317757
146.348007	-11.766238317757
146.509995	-11.766238317757
146.675003	-11.766238317757
146.841003	-11.7734813084112
147.005997	-11.7734813084112
147.167007	-11.7734813084112
147.330994	-11.7772196261682
147.494003	-11.7772196261682
147.658997	-11.7844626168224
147.822983	-11.7808411214953
147.985992	-11.7772196261682
148.151993	-11.7772196261682
148.317001	-11.7772196261682
148.481003	-11.7808411214953
148.645996	-11.7808411214953
148.809998	-11.7808411214953
148.975006	-11.7880841121495
149.139984	-11.7918224299065
149.304993	-11.7954439252336
149.472	-11.7954439252336
149.636993	-11.7990654205607
149.802002	-11.8026869158879
149.966003	-11.810046728972
150.130005	-11.8136682242991
150.292984	-11.810046728972
150.455994	-11.810046728972
150.619003	-11.806308411215
150.781982	-11.810046728972
150.945007	-11.810046728972
151.110001	-11.8136682242991
151.274994	-11.8246495327103
151.438004	-11.8282710280374
151.604004	-11.8282710280374
151.768997	-11.8172897196262
151.932983	-11.8136682242991
152.098984	-11.8209112149533
152.261993	-11.8282710280374
152.427002	-11.8356308411215
152.593002	-11.8392523364486
152.753983	-11.8428738317757
152.917984	-11.8428738317757
153.080002	-11.8392523364486
153.244995	-11.8428738317757
153.410004	-11.8502336448598
153.576996	-11.8538551401869
153.742004	-11.857476635514
153.908997	-11.8538551401869
154.074005	-11.8538551401869
154.238983	-11.8538551401869
154.401993	-11.857476635514
154.565994	-11.8538551401869
154.727005	-11.8538551401869
154.886993	-11.8538551401869
155.048996	-11.857476635514
155.214005	-11.8648364485981
155.380997	-11.8648364485981
155.546997	-11.8648364485981
155.714005	-11.8610981308411
155.876984	-11.8648364485981
156.039993	-11.8757009345794
156.203995	-11.8866822429907
156.369995	-11.8976635514019
156.533997	-11.901285046729
156.697983	-11.8976635514019
156.860001	-11.8976635514019
157.024994	-11.8939252336449
157.192001	-11.8939252336449
157.360992	-11.8939252336449
157.526001	-11.8939252336449
157.690002	-11.8976635514019
157.854004	-11.8976635514019
158.018997	-11.9049065420561
158.184006	-11.9122663551402
158.348007	-11.9158878504673
158.511002	-11.9158878504673
158.675003	-11.9158878504673
158.839005	-11.9158878504673
159.003006	-11.9158878504673
159.169983	-11.9122663551402
159.335007	-11.9158878504673
159.498993	-11.9232476635514
159.662994	-11.9268691588785
159.828995	-11.9232476635514
159.992996	-11.9195093457944
160.158997	-11.9195093457944
160.322006	-11.9232476635514
160.488007	-11.9232476635514
160.654007	-11.9232476635514
160.822006	-11.9268691588785
160.987	-11.9304906542056
161.151993	-11.9304906542056
161.317001	-11.9268691588785
161.481003	-11.9304906542056
161.643005	-11.9341121495327
161.804001	-11.9377336448598
161.966003	-11.9377336448598
162.128983	-11.9341121495327
162.289993	-11.9341121495327
162.451996	-11.9341121495327
162.615997	-11.9377336448598
162.779984	-11.9414719626168
162.947983	-11.9450934579439
163.117004	-11.9450934579439
163.285004	-11.9414719626168
163.457001	-11.9450934579439
163.625	-11.9523364485981
163.789001	-11.9596962616822
163.949997	-11.9670560747664
164.110001	-11.9670560747664
164.270996	-11.9706775700935
164.436996	-11.9670560747664
164.604004	-11.9670560747664
164.772003	-11.9670560747664
164.936996	-11.9706775700935
165.102005	-11.9742990654206
165.268005	-11.9742990654206
165.434006	-11.9742990654206
165.598984	-11.9706775700935
165.766983	-11.9742990654206
165.934006	-11.9816588785047
166.100983	-11.9889018691589
166.266006	-11.992523364486
166.429001	-11.992523364486
166.593994	-11.992523364486
166.759995	-11.996261682243
166.925995	-11.9998831775701
167.093002	-11.996261682243
167.257996	-11.996261682243
167.423996	-11.996261682243
167.587997	-11.9998831775701
167.753983	-11.9998831775701
167.919006	-12.0035046728972
168.080994	-12.0071261682243
168.244003	-12.0071261682243
168.406982	-12.0071261682243
168.569	-12.0071261682243
168.735001	-12.0107476635514
168.895996	-12.0144859813084
169.057007	-12.0217289719626
169.220001	-12.0217289719626
169.384995	-12.0217289719626
169.552002	-12.0253504672897
169.718002	-12.0327102803738
169.882004	-12.0363317757009
170.046005	-12.0363317757009
170.207993	-12.0327102803738
170.373001	-12.0363317757009
170.537003	-12.043691588785
170.701996	-12.0473130841121
170.865997	-12.0473130841121
171.029007	-12.0509345794393
171.194	-12.0509345794393
171.360001	-12.0546728971963
171.526001	-12.0546728971963
171.692001	-12.0582943925234
171.858002	-12.0619158878505
172.026993	-12.0582943925234
172.195007	-12.0582943925234
172.363007	-12.0619158878505
172.524994	-12.0619158878505
172.686996	-12.0655373831776
172.848984	-12.0655373831776
173.013	-12.0655373831776
173.182007	-12.0655373831776
173.350983	-12.0691588785047
173.514008	-12.0691588785047
173.677002	-12.0691588785047
173.837006	-12.0691588785047
174.003983	-12.0691588785047
174.173004	-12.0765186915888
174.337997	-12.083761682243
174.503006	-12.0911214953271
174.664993	-12.0911214953271
174.832993	-12.0875
174.998993	-12.083761682243
175.169006	-12.083761682243
175.335983	-12.0875
175.505005	-12.0947429906542
175.671005	-12.0983644859813
175.835983	-12.1021028037383
176.001007	-12.1093457943925
176.162994	-12.1130841121495
176.326996	-12.1130841121495
176.490997	-12.1130841121495
176.658997	-12.1093457943925
176.824997	-12.1093457943925
176.990997	-12.1093457943925
177.156006	-12.1130841121495
177.320984	-12.1130841121495
177.485992	-12.1093457943925
177.651001	-12.1093457943925
177.815994	-12.1167056074766
177.979996	-12.1203271028037
178.145996	-12.1276869158878
178.313995	-12.1276869158878
178.481003	-12.1239485981308
178.645004	-12.1239485981308
178.809006	-12.1276869158878
178.973007	-12.131308411215
179.134995	-12.1349299065421
179.300003	-12.1385514018692
179.464996	-12.1385514018692
179.632004	-12.1421728971963
179.796005	-12.1459112149533
179.959	-12.1495327102804
180.123993	-12.1459112149533
180.287994	-12.1495327102804
180.453995	-12.1495327102804
180.617004	-12.1495327102804
180.783005	-12.1531542056075
180.945984	-12.1567757009346
181.110992	-12.1605140186916
181.274002	-12.1641355140187
181.438995	-12.1677570093458
181.604004	-12.1677570093458
181.770004	-12.1677570093458
181.934998	-12.1677570093458
182.100006	-12.1714953271028
182.266006	-12.178738317757
182.431	-12.1823598130841
182.595993	-12.1860981308411
182.759003	-12.1860981308411
182.923004	-12.1933411214953
183.087997	-12.2007009345794
183.251984	-12.2043224299065
183.416	-12.2079439252336
183.580994	-12.2079439252336
183.75	-12.2043224299065
183.912003	-12.2043224299065
184.078003	-12.2007009345794
184.238983	-12.1969626168224
184.406006	-12.1969626168224
184.572983	-12.1969626168224
184.738983	-12.2043224299065
184.904007	-12.2079439252336
185.070007	-12.2151869158879
185.237	-12.222546728972
185.403	-12.2261682242991
185.567993	-12.2297897196262
185.731995	-12.2297897196262
185.897995	-12.2335280373832
186.063995	-12.2335280373832
186.227005	-12.2371495327103
186.391983	-12.2371495327103
186.557983	-12.2335280373832
186.723984	-12.2297897196262
186.889984	-12.2261682242991
187.054993	-12.2261682242991
187.220001	-12.2261682242991
187.382996	-12.2261682242991
187.546997	-12.2335280373832
187.709	-12.2335280373832
187.875	-12.2335280373832
188.037994	-12.2371495327103
188.201996	-12.2407710280374
188.363007	-12.2481308411215
188.526993	-12.2517523364486
188.690994	-12.2591121495327
188.856003	-12.2591121495327
189.022995	-12.2591121495327
189.190994	-12.2553738317757
189.358002	-12.2553738317757
189.520004	-12.2553738317757
189.682983	-12.2627336448598
189.845993	-12.2663551401869
190.011993	-12.2735981308411
190.177994	-12.2809579439252
190.341003	-12.2882009345794
190.505997	-12.2882009345794
190.671997	-12.2882009345794
190.841995	-12.2919392523364
191.009003	-12.2955607476636
191.173996	-12.3028037383178
191.339005	-12.3028037383178
191.505005	-12.3065420560748
191.669006	-12.3065420560748
191.835007	-12.3065420560748
191.998001	-12.3028037383178
192.160004	-12.2991822429907
192.322983	-12.2991822429907
192.485001	-12.3028037383178
192.649994	-12.3028037383178
192.815994	-12.3028037383178
192.981995	-12.3101635514019
193.147003	-12.313785046729
193.313004	-12.317523364486
193.475983	-12.317523364486
193.643997	-12.3247663551402
193.809006	-12.3283878504673
193.975006	-12.3393691588785
194.139984	-12.3429906542056
194.306	-12.3503504672897
194.470993	-12.3466121495327
194.636002	-12.3466121495327
194.798996	-12.3466121495327
194.962997	-12.3503504672897
195.130997	-12.3539719626168
195.298996	-12.361214953271
195.464005	-12.364953271028
195.626984	-12.3685747663551
195.789001	-12.3685747663551
195.953003	-12.364953271028
196.117996	-12.361214953271
196.283997	-12.364953271028
196.449997	-12.3721962616822
196.617996	-12.3795560747664
196.785004	-12.3795560747664
196.949997	-12.3795560747664
197.115997	-12.3795560747664
197.281006	-12.3795560747664
197.445984	-12.3795560747664
197.610992	-12.3795560747664
197.774994	-12.3759345794393
197.940002	-12.3759345794393
198.104004	-12.3795560747664
198.268005	-12.3905373831776
198.434006	-12.3941588785047
198.598984	-12.4014018691589
198.764008	-12.4014018691589
198.927994	-12.4051401869159
199.091995	-12.408761682243
199.257004	-12.408761682243
199.421997	-12.4123831775701
199.587997	-12.4160046728972
199.753006	-12.4196261682243
199.919006	-12.4196261682243
200.087006	-12.4196261682243
200.253006	-12.4196261682243
200.417984	-12.4233644859813
200.582993	-12.4196261682243
200.748001	-12.4123831775701
200.916	-12.408761682243
201.082993	-12.4123831775701
201.246994	-12.4196261682243
201.410995	-12.4196261682243
201.574005	-12.4233644859813
201.738007	-12.4269859813084
201.899994	-12.4306074766355
202.065994	-12.4379672897196
202.231995	-12.4452102803738
202.399994	-12.4525700934579
202.565994	-12.4525700934579
202.731003	-12.4525700934579
202.895004	-12.456191588785
203.057007	-12.4598130841121
203.222	-12.4598130841121
203.388	-12.4598130841121
203.552994	-12.4635514018692
203.716995	-12.4671728971963
203.882996	-12.4744158878505
204.048996	-12.4780373831776
204.216003	-12.4780373831776
204.380005	-12.4744158878505
204.542007	-12.4744158878505
204.705002	-12.4780373831776
204.869003	-12.4817757009346
205.033997	-12.4853971962617
205.201996	-12.4890186915888
205.369995	-12.4890186915888
205.539993	-12.4890186915888
205.705994	-12.4926401869159
205.873001	-12.5
206.037994	-12.5073598130841
206.205002	-12.5073598130841
206.371002	-12.5073598130841
206.539001	-12.5146028037383
206.707001	-12.5182242990654
206.871994	-12.5219626168224
207.035995	-12.5328271028037
207.199005	-12.5365654205607
207.363007	-12.5401869158878
207.526001	-12.5401869158878
207.692001	-12.5401869158878
207.858002	-12.543808411215
208.024994	-12.5474299065421
208.190002	-12.5510514018692
208.354996	-12.5547897196262
208.520004	-12.5620327102804
208.684006	-12.5620327102804
208.845993	-12.5620327102804
209.013	-12.5620327102804
209.179001	-12.5620327102804
209.345993	-12.5693925233645
209.511002	-12.5766355140187
209.675995	-12.5803738317757
209.841003	-12.5803738317757
210.007996	-12.5766355140187
210.173004	-12.5766355140187
210.339996	-12.5766355140187
210.509003	-12.5803738317757
210.675003	-12.5876168224299
210.839996	-12.591238317757
211.003006	-12.594976635514
211.164001	-12.5985981308411
211.326996	-12.6022196261682
211.488983	-12.6058411214953
211.656006	-12.6058411214953
211.820007	-12.6058411214953
211.983994	-12.6094626168224
212.145004	-12.6168224299065
212.309006	-12.6278037383178
212.473984	-12.635046728972
212.639008	-12.6424065420561
212.804001	-12.6386682242991
212.972	-12.6386682242991
213.139984	-12.635046728972
213.307007	-12.635046728972
213.472	-12.635046728972
213.639008	-12.635046728972
213.806	-12.6386682242991
213.973984	-12.6386682242991
214.139008	-12.6424065420561
214.300995	-12.6496495327103
214.464005	-12.6533878504673
214.626007	-12.6570093457944
214.791	-12.6570093457944
214.959	-12.6606308411215
215.128006	-12.6679906542056
215.294983	-12.6716121495327
215.462006	-12.6752336448598
215.628006	-12.6788551401869
215.792984	-12.682476635514
215.957993	-12.686214953271
216.119995	-12.6898364485981
216.283997	-12.6898364485981
216.447006	-12.6934579439252
216.613007	-12.6934579439252
216.779984	-12.6970794392523
216.944	-12.6970794392523
217.108994	-12.7008177570093
217.274994	-12.7044392523364
217.442001	-12.7044392523364
217.608994	-12.7008177570093
217.774002	-12.7008177570093
217.942001	-12.7080607476636
218.106995	-12.7154205607477
218.272003	-12.7190420560748
218.434998	-12.7264018691589
218.597	-12.7336448598131
218.761002	-12.7372663551402
218.927002	-12.7410046728972
219.091003	-12.7446261682243
219.259995	-12.7482476635514
219.425003	-12.7518691588785
219.593002	-12.7592289719626
219.757996	-12.7664719626168
219.923996	-12.7738317757009
220.089996	-12.7738317757009
220.257004	-12.777453271028
220.425003	-12.7848130841121
220.593994	-12.7884345794393
220.761993	-12.7956775700935
220.927002	-12.7994158878505
221.091995	-12.7994158878505
221.257996	-12.8066588785047
221.425995	-12.8102803738318
221.593994	-12.8139018691589
221.759003	-12.8248831775701
221.923996	-12.8285046728972
222.089005	-12.8322429906542
222.257004	-12.8285046728972
222.421997	-12.8248831775701
222.585983	-12.8285046728972
222.748001	-12.8358644859813
222.914001	-12.8431074766355
223.078995	-12.8468457943925
223.246002	-12.8504672897196
223.414001	-12.8578271028037
223.580994	-12.8650700934579
223.751007	-12.8724299065421
223.916	-12.8796728971963
224.080994	-12.8832943925234
224.246002	-12.8869158878505
224.410004	-12.8906542056075
224.574997	-12.8942757009346
224.740005	-12.8978971962617
224.904007	-12.8942757009346
225.069	-12.8906542056075
225.233002	-12.8978971962617
225.397995	-12.9052570093458
225.567993	-12.9125
225.735992	-12.916238317757
225.904007	-12.9198598130841
226.070984	-12.9198598130841
226.240005	-12.9271028037383
226.406006	-12.9308411214953
226.570984	-12.9344626168224
226.731995	-12.9380841121495
226.891983	-12.9454439252336
227.056	-12.9526869158879
227.218002	-12.9599299065421
227.382996	-12.9599299065421
227.546005	-12.9599299065421
227.710007	-12.9636682242991
227.875	-12.9709112149533
228.041	-12.9782710280374
228.205002	-12.9818925233645
228.369995	-12.9892523364486
228.533005	-12.9928738317757
228.697006	-13.0001168224299
228.862	-13.0038551401869
229.028	-13.007476635514
229.195984	-13.007476635514
229.360001	-13.007476635514
229.526993	-13.007476635514
229.692001	-13.0110981308411
229.858994	-13.0183411214953
230.024002	-13.0257009345794
230.188004	-13.0293224299065
230.354004	-13.0366822429907
230.520996	-13.0403037383178
230.688004	-13.051285046729
230.854996	-13.0622663551402
231.020996	-13.0731308411215
231.186005	-13.0768691588785
231.350006	-13.0731308411215
231.511993	-13.0731308411215
231.675003	-13.0695093457944
231.839005	-13.0731308411215
232.003006	-13.0768691588785
232.167984	-13.0913551401869
232.332001	-13.1023364485981
232.501007	-13.1169392523365
232.667984	-13.1206775700935
232.835007	-13.1169392523365
233.001984	-13.1169392523365
233.169006	-13.1206775700935
233.337997	-13.1242990654206
233.505997	-13.1315420560748
233.671997	-13.1389018691589
233.839996	-13.142523364486
234.007004	-13.142523364486
234.171005	-13.1461448598131
234.335007	-13.1571261682243
234.496994	-13.1643691588785
234.660995	-13.1753504672897
234.824005	-13.1789719626168
234.990997	-13.189953271028
235.154984	-13.193691588785
235.317993	-13.2009345794393
235.481995	-13.2082943925234
235.647995	-13.2119158878505
235.817993	-13.2155373831776
235.983994	-13.2191588785047
236.147003	-13.2227803738318
236.309998	-13.2191588785047
236.475006	-13.2227803738318
236.638	-13.2301401869159
236.804993	-13.2411214953271
236.972	-13.2483644859813
237.139984	-13.2521028037383
237.306	-13.2557242990654
237.473007	-13.2557242990654
237.638	-13.2667056074766
237.807007	-13.2775700934579
237.975006	-13.2885514018692
238.141983	-13.2921728971963
238.307007	-13.2995327102804
238.473984	-13.3031542056075
238.641006	-13.3067757009346
238.807007	-13.3067757009346
238.970993	-13.3103971962617
239.136002	-13.3213785046729
239.300995	-13.328738317757
239.468994	-13.3359813084112
239.634995	-13.3359813084112
239.796997	-13.3397196261682
239.957993	-13.3469626168224
240.119995	-13.3579439252336
240.281006	-13.368808411215
240.445007	-13.3761682242991
240.608002	-13.3834112149533
240.774002	-13.3871495327103
240.940002	-13.3943925233645
241.104004	-13.4017523364486
241.266983	-13.4089953271028
241.429993	-13.4163551401869
241.593002	-13.4235981308411
241.755997	-13.4309579439252
241.921997	-13.4309579439252
242.089996	-13.4309579439252
242.259003	-13.4382009345794
242.425995	-13.4455607476636
242.591995	-13.4565420560748
242.755005	-13.463785046729
242.921997	-13.4747663551402
243.087006	-13.4857476635514
243.251984	-13.4929906542056
243.417007	-13.4966121495327
243.580994	-13.5002336448598
243.746994	-13.5039719626168
243.914993	-13.511214953271
244.084	-13.5221962616822
244.253006	-13.5331775700935
244.419983	-13.5441588785047
244.585983	-13.5477803738318
244.751007	-13.5477803738318
244.914993	-13.555023364486
245.082001	-13.5623831775701
245.248001	-13.5696261682243
245.417984	-13.5806074766355
245.584	-13.5878504672897
245.748993	-13.5915887850467
245.914001	-13.5952102803738
246.076004	-13.5988317757009
246.240997	-13.6025700934579
246.406006	-13.6134345794393
246.572006	-13.6280373831776
246.738983	-13.6353971962617
246.904007	-13.646261682243
247.070007	-13.6536214953271
247.235001	-13.6609813084112
247.399002	-13.6682242990654
247.565002	-13.6792056074766
247.731995	-13.6864485981308
247.899002	-13.6974299065421
248.063004	-13.7046728971963
248.227005	-13.7120327102804
248.391983	-13.7230140186916
248.559006	-13.7302570093458
248.725983	-13.7376168224299
248.891983	-13.741238317757
249.057983	-13.7448598130841
249.222	-13.7558411214953
249.388	-13.7668224299065
249.552994	-13.7814252336449
249.720001	-13.7924065420561
249.886002	-13.8070093457944
250.056	-13.8142523364486
250.222	-13.8216121495327
250.388	-13.8288551401869
250.552002	-13.8398364485981
250.716995	-13.8470794392523
250.882004	-13.8507009345794
251.048004	-13.8580607476636
251.210983	-13.8654205607477
251.376984	-13.876285046729
251.541	-13.8908878504673
251.703995	-13.9018691588785
251.867996	-13.9091121495327
252.033997	-13.9200934579439
252.201004	-13.927453271028
252.367996	-13.9384345794393
252.529984	-13.9420560747664
252.692001	-13.9492990654206
252.854996	-13.9566588785047
253.020996	-13.971261682243
253.182983	-13.9821261682243
253.345001	-13.9968457943925
253.509003	-14.0077102803738
253.673996	-14.0150700934579
253.841003	-14.0260514018692
254.005997	-14.0332943925234
254.169006	-14.0405373831776
254.332993	-14.0478971962617
254.498001	-14.0551401869159
254.662994	-14.0625
254.828995	-14.0661214953271
254.996002	-14.0734813084112
255.162994	-14.0844626168224
255.332001	-14.0989485981308
255.496994	-14.1135514018692
255.662003	-14.1245327102804
255.826004	-14.1318925233645
255.994003	-14.1464953271028
256.161011	-14.1647196261682
256.32901	-14.1793224299065
256.493011	-14.1939252336449
256.65799	-14.2085280373832
256.822998	-14.2195093457944
256.989014	-14.2304906542056
257.152008	-14.2377336448598
257.31601	-14.244976635514
257.481995	-14.2523364485981
257.649994	-14.2669392523364
257.819	-14.2742990654206
257.988007	-14.2851635514019
258.151001	-14.2997663551402
258.315002	-14.3143691588785
258.47699	-14.3289719626168
258.643005	-14.3363317757009
258.812012	-14.3509345794393
258.979004	-14.3655373831776
259.14801	-14.383761682243
259.315002	-14.3947429906542
259.480988	-14.4019859813084
259.648987	-14.4093457943925
259.816986	-14.4239485981308
259.983002	-14.4385514018692
260.14801	-14.4494158878505
260.312988	-14.4603971962617
260.480011	-14.4713785046729
260.647003	-14.4859813084112
260.812988	-14.4969626168224
260.979004	-14.5115654205607
261.143005	-14.5297897196262
261.309998	-14.5480140186916
261.47699	-14.5663551401869
261.644989	-14.5772196261682
261.812012	-14.5954439252336
261.977997	-14.610046728972
262.144012	-14.6247663551402
262.30899	-14.6356308411215
262.472992	-14.6502336448598
262.636993	-14.661214953271
262.803009	-14.6794392523364
262.968994	-14.6904205607477
263.136993	-14.6977803738318
263.302002	-14.7086448598131
263.46701	-14.7232476635514
263.631012	-14.7342289719626
263.79599	-14.7488317757009
263.962006	-14.7670560747664
264.128998	-14.7853971962617
264.29599	-14.8036214953271
264.463013	-14.8218457943925
264.634003	-14.8364485981308
264.803009	-14.8546728971963
264.971008	-14.8728971962617
265.140015	-14.891238317757
265.306	-14.9058411214953
265.473999	-14.9204439252336
265.640991	-14.935046728972
265.808014	-14.9496495327103
265.975006	-14.9642523364486
266.143005	-14.9752336448598
266.312012	-14.9934579439252
266.477997	-15.0116822429907
266.644989	-15.0299065420561
266.80899	-15.0518691588785
266.975006	-15.0700934579439
267.140015	-15.0846962616822
267.306	-15.1066588785047
267.470001	-15.1285046728972
267.634003	-15.1467289719626
267.796997	-15.168691588785
267.963013	-15.1869158878505
268.130005	-15.2015186915888
268.298004	-15.2125
268.464996	-15.2234813084112
268.630005	-15.2379672897196
268.794006	-15.256308411215
268.959991	-15.2781542056075
269.126007	-15.3001168224299
269.290009	-15.3219626168224
269.454987	-15.347546728972
269.619995	-15.3731308411215
269.786011	-15.394976635514
269.95401	-15.4133177570093
270.121002	-15.4315420560748
270.287994	-15.4533878504673
270.459991	-15.4716121495327
270.627991	-15.4935747663551
270.79599	-15.5117990654206
270.959991	-15.533761682243
271.127014	-15.5556074766355
271.295013	-15.5775700934579
271.464996	-15.5957943925234
271.630005	-15.6140186915888
271.794006	-15.6286214953271
271.955994	-15.6468457943925
272.122986	-15.668808411215
272.290009	-15.6906542056075
272.458008	-15.7126168224299
272.623993	-15.7308411214953
272.789001	-15.7491822429907
272.955994	-15.7746495327103
273.121002	-15.8038551401869
273.286987	-15.8294392523364
273.450012	-15.855023364486
273.618011	-15.8768691588785
273.787994	-15.8952102803738
273.959991	-15.9134345794393
274.127014	-15.9352803738318
274.291992	-15.9608644859813
274.455994	-15.9864485981308
274.622986	-16.0120327102804
274.787994	-16.0375
274.95401	-16.0557242990654
275.118011	-16.0776869158878
275.282013	-16.1032710280374
275.446991	-16.1288551401869
275.605988	-16.1507009345794
275.766998	-16.176285046729
275.928009	-16.2018691588785
276.092987	-16.2273364485981
276.259003	-16.2492990654206
276.427002	-16.2711448598131
276.59201	-16.2967289719626
276.757996	-16.314953271028
276.921997	-16.3331775700935
277.087006	-16.3551401869159
277.251007	-16.3843457943925
277.415009	-16.4171728971963
277.579987	-16.4501168224299
277.743011	-16.4792056074766
277.903992	-16.5047897196262
278.067993	-16.5303738317757
278.234009	-16.5522196261682
278.399994	-16.5778037383178
278.567993	-16.6033878504673
278.734009	-16.6252336448598
278.902008	-16.6544392523364
279.067993	-16.683761682243
279.234985	-16.7056074766355
279.403015	-16.727453271028
279.570007	-16.7457943925234
279.738007	-16.771261682243
279.904999	-16.7968457943925
280.075989	-16.8260514018692
280.247009	-16.8480140186916
280.416992	-16.8735981308411
280.583008	-16.8990654205607
280.748993	-16.9320093457944
280.914001	-16.9610981308411
281.079987	-16.9903037383178
281.246002	-17.0158878504673
281.410004	-17.0414719626168
281.575989	-17.0596962616822
281.742004	-17.0816588785047
281.908997	-17.1035046728972
282.071991	-17.1290887850467
282.234985	-17.1546728971963
282.395996	-17.1801401869159
282.562988	-17.2057242990654
282.730011	-17.2239485981308
282.894989	-17.2495327102804
283.054993	-17.2714953271028
283.21701	-17.3007009345794
283.381012	-17.3299065420561
283.546997	-17.3627336448598
283.712006	-17.3919392523364
283.875	-17.4211448598131
284.039001	-17.4467289719626
284.203003	-17.4685747663551
284.369995	-17.4941588785047
284.536011	-17.5160046728972
284.701996	-17.5453271028037
284.869995	-17.5671728971963
285.036987	-17.5927570093458
285.204987	-17.6183411214953
285.372986	-17.647546728972
285.541992	-17.6730140186916
285.713013	-17.694976635514
285.881989	-17.7205607476636
286.050995	-17.7460280373832
286.216003	-17.7679906542056
286.381989	-17.7898364485981
286.548004	-17.8117990654206
286.716003	-17.8373831775701
286.882996	-17.8628504672897
287.050995	-17.8956775700935
287.21701	-17.9248831775701
287.38501	-17.9504672897196
287.550995	-17.968691588785
287.716003	-17.9942757009346
287.881989	-18.016238317757
288.048004	-18.0454439252336
288.214996	-18.0709112149533
288.380005	-18.0964953271028
288.548004	-18.1220794392523
288.714996	-18.1476635514019
288.884003	-18.1768691588785
289.050995	-18.198714953271
289.21701	-18.2242990654206
289.381012	-18.2498831775701
289.545013	-18.2717289719626
289.710999	-18.2973130841121
289.876007	-18.3155373831776
290.040009	-18.3375
290.204987	-18.3703271028037
290.369995	-18.3959112149533
290.536987	-18.4251168224299
290.703003	-18.4505841121495
290.868988	-18.4797897196262
291.033997	-18.5053738317757
291.197998	-18.5273364485981
291.359009	-18.5491822429907
291.518005	-18.5711448598131
291.683014	-18.5929906542056
291.846008	-18.6185747663551
292.010986	-18.6404205607477
292.173004	-18.6660046728972
292.338013	-18.6879672897196
292.503998	-18.7134345794393
292.670013	-18.7426401869159
292.838013	-18.7609813084112
293.006989	-18.7828271028037
293.173004	-18.8047897196262
293.339996	-18.8302570093458
293.503998	-18.8594626168224
293.667999	-18.8886682242991
293.834015	-18.9142523364486
293.997986	-18.9398364485981
294.164001	-18.9654205607477
294.32901	-18.9910046728972
294.494995	-19.0164719626168
294.661987	-19.0420560747664
294.828003	-19.0640186915888
294.993011	-19.0858644859813
295.15799	-19.1078271028037
295.325012	-19.1296728971963
295.494995	-19.1552570093458
295.661987	-19.1771028037383
295.828003	-19.1990654205607
295.98999	-19.2209112149533
296.152008	-19.2428738317757
296.315002	-19.2647196261682
296.480011	-19.2830607476636
296.645996	-19.3085280373832
296.812012	-19.3341121495327
296.97699	-19.3596962616822
297.140991	-19.3815420560748
297.306	-19.4107476635514
297.472992	-19.4363317757009
297.640991	-19.4581775700935
297.808014	-19.483761682243
297.975006	-19.5057242990654
298.138	-19.531191588785
298.302002	-19.5531542056075
298.466003	-19.575
298.632996	-19.5969626168224
298.799988	-19.6151869158879
298.966003	-19.6371495327103
299.132996	-19.6627336448598
299.296997	-19.6882009345794
299.463013	-19.7101635514019
299.630005	-19.7320093457944
299.796997	-19.7539719626168
299.963989	-19.7721962616822
300.128998	-19.8014018691589
300.295013	-19.8269859813084
300.460999	-19.8488317757009
300.627014	-19.8670560747664
300.794006	-19.8890186915888
300.962006	-19.9108644859813
301.127014	-19.9364485981308
301.292999	-19.9620327102804
301.458008	-19.9838785046729
301.625	-20.0022196261682
301.790985	-20.0240654205607
301.95401	-20.0422897196262
302.115997	-20.0606308411215
302.279999	-20.082476635514
302.445007	-20.1044392523364
302.610992	-20.126285046729
302.778992	-20.1518691588785
302.945007	-20.177453271028
303.110992	-20.2066588785047
303.274994	-20.2358644859813
303.438995	-20.2614485981308
303.602997	-20.2796728971963
303.769012	-20.2942757009346
303.936005	-20.3161214953271
304.104004	-20.3344626168224
304.268005	-20.356308411215
304.429993	-20.3781542056075
304.592987	-20.403738317757
304.756012	-20.4293224299065
304.920013	-20.451285046729
305.084015	-20.4731308411215
305.246002	-20.4913551401869
305.408997	-20.5169392523364
305.575012	-20.538785046729
305.742004	-20.5607476635514
305.910004	-20.5789719626168
306.074005	-20.5973130841121
306.239014	-20.6227803738318
306.402008	-20.6447429906542
306.566986	-20.6739485981308
306.733002	-20.6995327102804
306.902008	-20.7286214953271
307.071014	-20.7542056074766
307.240997	-20.772546728972
307.407013	-20.7907710280374
307.572998	-20.8126168224299
307.735992	-20.8382009345794
307.898987	-20.863785046729
308.062988	-20.8856308411215
308.222992	-20.9075934579439
308.38501	-20.9294392523365
308.548004	-20.9476635514019
308.712006	-20.9696261682243
308.880005	-20.9952102803738
309.045013	-21.0206775700935
309.209991	-21.0426401869159
309.377014	-21.0682242990654
309.542999	-21.0900700934579
309.708008	-21.1156542056075
309.876007	-21.1375
310.040009	-21.1594626168224
310.204987	-21.185046728972
310.367004	-21.2105140186916
310.531006	-21.2360981308411
310.694	-21.2616822429907
310.859009	-21.2835280373832
311.027008	-21.3018691588785
311.196014	-21.323714953271
311.364014	-21.3456775700935
311.528015	-21.371261682243
311.692993	-21.3967289719626
311.855988	-21.4259345794393
312.023987	-21.4478971962617
312.19101	-21.4733644859813
312.356995	-21.4917056074766
312.52301	-21.5135514018692
312.690002	-21.5427570093458
312.856995	-21.5755841121495
313.022003	-21.6049065420561
313.186005	-21.6303738317757
313.350006	-21.6523364485981
313.513	-21.6779205607477
313.675995	-21.7033878504673
313.841003	-21.7289719626168
314.006989	-21.7509345794393
314.175995	-21.7801401869159
314.341003	-21.8056074766355
314.506012	-21.831191588785
314.670013	-21.8531542056075
314.833008	-21.8822429906542
315.001007	-21.9114485981308
315.165985	-21.9443925233645
315.334015	-21.9772196261682
315.497986	-22.0028037383178
315.665009	-22.0282710280374
315.829987	-22.0538551401869
315.994995	-22.0794392523364
316.15799	-22.105023364486
316.321014	-22.1378504672897
316.484985	-22.1706775700935
316.648987	-22.1998831775701
316.812988	-22.2290887850467
316.97699	-22.2582943925234
317.141998	-22.2802570093458
317.306	-22.3021028037383
317.471985	-22.331308411215
317.636993	-22.3678738317757
317.800995	-22.4043224299065
317.964996	-22.4335280373832
318.127014	-22.4663551401869
318.290985	-22.5029205607477
318.457001	-22.5357476635514
318.622986	-22.568691588785
318.789001	-22.5978971962617
318.954987	-22.6269859813084
319.119995	-22.6635514018692
319.286011	-22.6963785046729
319.454987	-22.7329439252336
319.621002	-22.7621495327103
319.789001	-22.7913551401869
319.954987	-22.8205607476635
320.122009	-22.8570093457944
320.290009	-22.9008177570093
320.455994	-22.9446261682243
320.622009	-22.981191588785
320.785004	-23.0176401869159
320.947998	-23.0578271028037
321.110992	-23.0906542056075
321.273987	-23.1272196261682
321.438995	-23.160046728972
321.604004	-23.2002336448598
321.770996	-23.2404205607477
321.934998	-23.2804906542056
322.100006	-23.3170560747664
322.264008	-23.3535046728972
322.429993	-23.3973130841121
322.598999	-23.4411214953271
322.765015	-23.4849299065421
322.929993	-23.5251168224299
323.093994	-23.5653037383178
323.26001	-23.6127336448598
323.424011	-23.6601635514019
323.588989	-23.7003504672897
323.753998	-23.7405373831776
323.92099	-23.7843457943925
324.088013	-23.8281542056075
324.256012	-23.8719626168224
324.421997	-23.9230140186916
324.587006	-23.9704439252336
324.747986	-24.0179906542056
324.911987	-24.0617990654206
325.075989	-24.1092289719626
325.243988	-24.1603971962617
325.410004	-24.2150700934579
325.572998	-24.266238317757
325.735992	-24.3136682242991
325.89801	-24.3610981308411
326.059998	-24.4085280373832
326.221985	-24.4633177570093
326.382996	-24.5144859813084
326.546997	-24.5655373831776
326.710999	-24.6130841121495
326.875	-24.6677570093458
327.040985	-24.7299065420561
327.207001	-24.7919392523364
327.372009	-24.8503504672897
327.536987	-24.9051401869159
327.701996	-24.956191588785
327.86499	-25.0182242990654
328.031006	-25.0766355140187
328.196014	-25.135046728972
328.363007	-25.1934579439252
328.532013	-25.2482476635514
328.696991	-25.3066588785047
328.862	-25.3650700934579
329.026001	-25.4234813084112
329.190002	-25.4818925233645
329.355011	-25.5439252336449
329.520996	-25.6059579439252
329.687988	-25.6717289719626
329.852997	-25.7375
330.020996	-25.7995327102804
330.187012	-25.8615654205607
330.35199	-25.9235981308411
330.515015	-25.9929906542056
330.678986	-26.0623831775701
330.842987	-26.1244158878505
331.006012	-26.1864485981308
331.170013	-26.2448598130841
331.332001	-26.3068925233645
331.497009	-26.3726635514019
331.661011	-26.4456775700935
331.828003	-26.5077102803738
331.993988	-26.5697429906542
332.15799	-26.6282710280374
332.321991	-26.6939252336449
332.485992	-26.7595794392523
332.652008	-26.8289719626168
332.816986	-26.8947429906542
332.980988	-26.9567757009346
333.144012	-27.018808411215
333.307007	-27.0845794392523
333.471008	-27.1575934579439
333.634003	-27.2269859813084
333.799988	-27.296261682243
333.963989	-27.3656542056075
334.128998	-27.4313084112149
334.295013	-27.5007009345794
334.459015	-27.573714953271
334.623993	-27.6431074766355
334.790009	-27.7088785046729
334.959015	-27.7709112149533
335.125	-27.8365654205607
335.295013	-27.9059579439252
335.462006	-27.9825934579439
335.630005	-28.0592289719626
335.796997	-28.1322429906542
335.962006	-28.2052570093458
336.125	-28.2710280373832
336.290009	-28.3330607476636
336.455994	-28.3988317757009
336.622986	-28.4644859813084
336.789001	-28.5375
336.95401	-28.6105140186916
337.118011	-28.6871495327103
337.286987	-28.7565420560748
337.45401	-28.8295560747664
337.619995	-28.906308411215
337.785004	-28.9829439252336
337.947998	-29.0559579439252
338.113007	-29.1253504672897
338.277008	-29.1983644859813
338.441986	-29.271261682243
338.605011	-29.3480140186916
338.768005	-29.4210280373832
338.932007	-29.4940420560748
339.096985	-29.5706775700935
339.263	-29.6473130841121
339.425995	-29.7203271028037
339.588989	-29.7969626168224
339.752014	-29.8773364485981
339.914001	-29.9577102803738
340.076996	-30.0379672897196
340.242004	-30.1146028037383
340.40799	-30.194976635514
340.571991	-30.2788551401869
340.737	-30.3592289719626
340.901001	-30.4396028037383
341.06601	-30.5198598130841
341.233002	-30.6038551401869
341.401001	-30.6914719626168
341.567993	-30.7790887850467
341.734009	-30.8667056074766
341.899994	-30.9505841121495
342.062988	-31.0382009345794
342.226013	-31.1331775700935
342.390015	-31.2280373831776
342.553986	-31.3230140186916
342.721985	-31.4106308411215
342.886993	-31.5018691588785
343.050995	-31.6004672897196
343.213989	-31.6990654205607
343.375	-31.7939252336449
343.540009	-31.8815420560748
343.70401	-31.9765186915888
343.871002	-32.0713785046729
344.040009	-32.1735981308411
344.209015	-32.2795560747664
344.376007	-32.3816588785047
344.540985	-32.4766355140187
344.704987	-32.5752336448598
344.871002	-32.6810747663551
345.040009	-32.7906542056075
345.205994	-32.8964953271028
345.375	-32.998714953271
345.540009	-33.1045560747664
345.708008	-33.2140186915888
345.872986	-33.3272196261682
346.040009	-33.4367990654206
346.208008	-33.5498831775701
346.376007	-33.6704439252336
346.545013	-33.7908878504673
346.710999	-33.9077102803738
346.878998	-34.0209112149533
347.049011	-34.1341121495327
347.21701	-34.2545560747664
347.386993	-34.3823598130841
347.554993	-34.510046728972
347.723999	-34.6414719626168
347.891998	-34.7692757009346
348.059998	-34.8970794392523
348.223999	-35.0285046728972
348.386993	-35.1599299065421
348.552002	-35.2913551401869
348.720001	-35.4227803738318
[truncated: 910 more rows]
