# Supplementary material for: Sorting polymerization in a bichannel metal-organic framework
Source: Nat Commun. 2025 Aug 5;16:6984. doi: 10.1038/s41467-025-62322-8 (PMC12325995; doi:10.1038/s41467-025-62322-8)
Supplement: Supplementary file 3 — Source data [file 41467_2025_62322_MOESM3_ESM.zip › SOURCE_DATA/SF9/1-PS_VTPXRD_temp_vs_time.csv]

X	Y	Z
30.37	0	0
30.35	0.0166666666666667	0
30.34	0.0333333333333333	0
30.32	0.05	0
30.3	0.0666666666666667	0
30.29	0.0833333333333333	0
30.28	0.1	0
30.26	0.116666666666667	0
30.25	0.133333333333333	0
30.24	0.15	0
30.23	0.166666666666667	0
30.22	0.183333333333333	0
30.2	0.2	0
30.19	0.216666666666667	0
30.18	0.233333333333333	0
30.17	0.25	0
30.15	0.266666666666667	0
30.14	0.283333333333333	0
30.12	0.3	0
30.11	0.316666666666667	0
30.09	0.333333333333333	0
30.08	0.35	0
30.06	0.366666666666667	0
30.05	0.383333333333333	0
30.03	0.4	0
30.01	0.416666666666667	0
30	0.433333333333333	0
29.98	0.45	0
29.96	0.466666666666667	0
29.94	0.483333333333333	0
29.92	0.5	0
29.91	0.516666666666667	0
29.89	0.533333333333333	0
29.87	0.55	0
29.86	0.566666666666667	0
29.84	0.583333333333333	0
29.82	0.6	0
29.81	0.616666666666667	0
29.79	0.633333333333333	0
29.77	0.65	0
29.75	0.666666666666667	0
29.74	0.683333333333333	0
29.72	0.7	0
29.7	0.716666666666667	0
29.69	0.733333333333333	0
29.67	0.75	0
29.66	0.766666666666667	0
29.64	0.783333333333333	0
29.62	0.8	0
29.6	0.816666666666667	0
29.59	0.833333333333333	0
29.57	0.85	0
29.56	0.866666666666667	0
29.54	0.883333333333333	0
29.52	0.9	0
29.51	0.916666666666667	0
29.5	0.933333333333333	0
29.48	0.95	0
29.46	0.966666666666667	0
29.45	0.983333333333333	0
29.43	1	0
29.42	1.01666666666667	0
29.4	1.03333333333333	0
29.39	1.05	0
29.37	1.06666666666667	0
29.36	1.08333333333333	0
29.34	1.1	0
29.33	1.11666666666667	0
29.31	1.13333333333333	0
29.3	1.15	0
29.28	1.16666666666667	0
29.27	1.18333333333333	0
29.25	1.2	0
29.24	1.21666666666667	0
29.22	1.23333333333333	0
29.21	1.25	0
29.19	1.26666666666667	0
29.18	1.28333333333333	0
29.16	1.3	0
29.15	1.31666666666667	0
29.13	1.33333333333333	0
29.12	1.35	0
29.11	1.36666666666667	0
29.09	1.38333333333333	0
29.08	1.4	0
29.06	1.41666666666667	0
29.05	1.43333333333333	0
29.03	1.45	0
29.02	1.46666666666667	0
29.01	1.48333333333333	0
29	1.5	0
28.98	1.51666666666667	0
28.97	1.53333333333333	0
28.96	1.55	0
28.94	1.56666666666667	0
28.93	1.58333333333333	0
28.92	1.6	0
28.9	1.61666666666667	0
28.89	1.63333333333333	0
28.88	1.65	0
28.86	1.66666666666667	0
28.85	1.68333333333333	0
28.83	1.7	0
28.82	1.71666666666667	0
28.81	1.73333333333333	0
28.8	1.75	0
28.79	1.76666666666667	0
28.78	1.78333333333333	0
28.76	1.8	0
28.75	1.81666666666667	0
28.74	1.83333333333333	0
28.72	1.85	0
28.71	1.86666666666667	0
28.69	1.88333333333333	0
28.68	1.9	0
28.67	1.91666666666667	0
28.66	1.93333333333333	0
28.65	1.95	0
28.64	1.96666666666667	0
28.62	1.98333333333333	0
28.61	2	0
28.6	2.01666666666667	0
28.58	2.03333333333333	0
28.57	2.05	0
28.56	2.06666666666667	0
28.55	2.08333333333333	0
28.54	2.1	0
28.53	2.11666666666667	0
28.52	2.13333333333333	0
28.5	2.15	0
28.49	2.16666666666667	0
28.48	2.18333333333333	0
28.47	2.2	0
28.46	2.21666666666667	0
28.45	2.23333333333333	0
28.44	2.25	0
28.43	2.26666666666667	0
28.42	2.28333333333333	0
28.4	2.3	0
28.39	2.31666666666667	0
28.38	2.33333333333333	0
28.37	2.35	0
28.35	2.36666666666667	0
28.34	2.38333333333333	0
28.33	2.4	0
28.33	2.41666666666667	0
28.31	2.43333333333333	0
28.3	2.45	0
28.29	2.46666666666667	0
28.28	2.48333333333333	0
28.27	2.5	0
28.26	2.51666666666667	0
28.25	2.53333333333333	0
28.24	2.55	0
28.23	2.56666666666667	0
28.22	2.58333333333333	0
28.21	2.6	0
28.2	2.61666666666667	0
28.19	2.63333333333333	0
28.18	2.65	0
28.17	2.66666666666667	0
28.16	2.68333333333333	0
28.15	2.7	0
28.14	2.71666666666667	0
28.13	2.73333333333333	0
28.12	2.75	0
28.11	2.76666666666667	0
28.1	2.78333333333333	0
28.09	2.8	0
28.08	2.81666666666667	0
28.07	2.83333333333333	0
28.06	2.85	0
28.05	2.86666666666667	0
28.04	2.88333333333333	0
28.03	2.9	0
28.02	2.91666666666667	0
28.01	2.93333333333333	0
28	2.95	0
27.99	2.96666666666667	0
27.98	2.98333333333333	0
27.97	3	0
27.97	3.01666666666667	0
27.96	3.03333333333333	0
27.95	3.05	0
27.94	3.06666666666667	0
27.93	3.08333333333333	0
27.92	3.1	0
27.91	3.11666666666667	0
27.9	3.13333333333333	0
27.89	3.15	0
27.88	3.16666666666667	0
27.88	3.18333333333333	0
27.87	3.2	0
27.86	3.21666666666667	0
27.85	3.23333333333333	0
27.84	3.25	0
27.83	3.26666666666667	0
27.82	3.28333333333333	0
27.81	3.3	0
27.8	3.31666666666667	0
27.79	3.33333333333333	0
27.78	3.35	0
27.77	3.36666666666667	0
27.76	3.38333333333333	0
27.75	3.4	0
27.75	3.41666666666667	0
27.74	3.43333333333333	0
27.73	3.45	0
27.72	3.46666666666667	0
27.71	3.48333333333333	0
27.71	3.5	0
27.7	3.51666666666667	0
27.69	3.53333333333333	0
27.68	3.55	0
27.67	3.56666666666667	0
27.66	3.58333333333333	0
27.66	3.6	0
27.65	3.61666666666667	0
27.64	3.63333333333333	0
27.63	3.65	0
27.63	3.66666666666667	0
27.62	3.68333333333333	0
27.61	3.7	0
27.61	3.71666666666667	0
27.61	3.73333333333333	0
27.6	3.75	0
27.6	3.76666666666667	0
27.6	3.78333333333333	0
27.6	3.8	0
27.6	3.81666666666667	0
27.6	3.83333333333333	0
27.61	3.85	0
27.62	3.86666666666667	0
27.63	3.88333333333333	0
27.64	3.9	0
27.65	3.91666666666667	0
27.66	3.93333333333333	0
27.68	3.95	0
27.7	3.96666666666667	0
27.73	3.98333333333333	0
27.76	4	0
27.79	4.01666666666667	0
27.82	4.03333333333333	0
27.86	4.05	0
27.9	4.06666666666667	0
27.94	4.08333333333333	0
27.99	4.1	0
28.04	4.11666666666667	0
28.1	4.13333333333333	0
28.16	4.15	0
28.22	4.16666666666667	0
28.29	4.18333333333333	0
28.36	4.2	0
28.43	4.21666666666667	0
28.51	4.23333333333333	0
28.59	4.25	0
28.68	4.26666666666667	0
28.76	4.28333333333333	0
28.86	4.3	0
28.95	4.31666666666667	0
29.05	4.33333333333333	0
29.16	4.35	0
29.27	4.36666666666667	0
29.38	4.38333333333333	0
29.49	4.4	0
29.61	4.41666666666667	0
29.73	4.43333333333333	0
29.85	4.45	0
29.98	4.46666666666667	0
30.11	4.48333333333333	0
30.24	4.5	0
30.38	4.51666666666667	0
30.52	4.53333333333333	0
30.66	4.55	0
30.81	4.56666666666667	0
30.96	4.58333333333333	0
31.11	4.6	0
31.26	4.61666666666667	0
31.41	4.63333333333333	0
31.57	4.65	0
31.73	4.66666666666667	0
31.89	4.68333333333333	0
32.05	4.7	0
32.22	4.71666666666667	0
32.39	4.73333333333333	0
32.56	4.75	0
32.73	4.76666666666667	0
32.9	4.78333333333333	0
33.07	4.8	0
33.25	4.81666666666667	0
33.42	4.83333333333333	0
33.6	4.85	0
33.78	4.86666666666667	0
33.96	4.88333333333333	0
34.14	4.9	0
34.32	4.91666666666667	0
34.51	4.93333333333333	0
34.7	4.95	0
34.88	4.96666666666667	0
35.07	4.98333333333333	0
35.26	5	0
35.44	5.01666666666667	0
35.63	5.03333333333333	0
35.82	5.05	0
36.01	5.06666666666667	0
36.2	5.08333333333333	0
36.4	5.1	0
36.59	5.11666666666667	0
36.78	5.13333333333333	0
36.98	5.15	0
37.17	5.16666666666667	0
37.36	5.18333333333333	0
37.56	5.2	0
37.75	5.21666666666667	0
37.95	5.23333333333333	0
38.15	5.25	0
38.34	5.26666666666667	0
38.54	5.28333333333333	0
38.74	5.3	0
38.93	5.31666666666667	0
39.13	5.33333333333333	0
39.33	5.35	0
39.53	5.36666666666667	0
39.72	5.38333333333333	0
39.92	5.4	0
40.12	5.41666666666667	0
40.32	5.43333333333333	0
40.52	5.45	0
40.72	5.46666666666667	0
40.91	5.48333333333333	0
41.11	5.5	0
41.31	5.51666666666667	0
41.51	5.53333333333333	0
41.71	5.55	0
41.91	5.56666666666667	0
42.1	5.58333333333333	0
42.3	5.6	0
42.5	5.61666666666667	0
42.7	5.63333333333333	0
42.9	5.65	0
43.1	5.66666666666667	0
43.3	5.68333333333333	0
43.49	5.7	0
43.69	5.71666666666667	0
43.89	5.73333333333333	0
44.09	5.75	0
44.29	5.76666666666667	0
44.49	5.78333333333333	0
44.69	5.8	0
44.88	5.81666666666667	0
45.08	5.83333333333333	0
45.28	5.85	0
45.48	5.86666666666667	0
45.67	5.88333333333333	0
45.87	5.9	0
46.07	5.91666666666667	0
46.26	5.93333333333333	0
46.46	5.95	0
46.66	5.96666666666667	0
46.86	5.98333333333333	0
47.05	6	0
47.25	6.01666666666667	0
47.44	6.03333333333333	0
47.64	6.05	0
47.84	6.06666666666667	0
48.03	6.08333333333333	0
48.23	6.1	0
48.42	6.11666666666667	0
48.62	6.13333333333333	0
48.81	6.15	0
49.01	6.16666666666667	0
49.2	6.18333333333333	0
49.4	6.2	0
49.6	6.21666666666667	0
49.79	6.23333333333333	0
49.99	6.25	0
50.18	6.26666666666667	0
50.37	6.28333333333333	0
50.57	6.3	0
50.76	6.31666666666667	0
50.96	6.33333333333333	0
51.15	6.35	0
51.35	6.36666666666667	0
51.54	6.38333333333333	0
51.73	6.4	0
51.92	6.41666666666667	0
52.11	6.43333333333333	0
52.3	6.45	0
52.5	6.46666666666667	0
52.69	6.48333333333333	0
52.88	6.5	0
53.08	6.51666666666667	0
53.27	6.53333333333333	0
53.46	6.55	0
53.65	6.56666666666667	0
53.84	6.58333333333333	0
54.03	6.6	0
54.22	6.61666666666667	0
54.42	6.63333333333333	0
54.61	6.65	0
54.8	6.66666666666667	0
54.99	6.68333333333333	0
55.18	6.7	0
55.37	6.71666666666667	0
55.56	6.73333333333333	0
55.75	6.75	0
55.94	6.76666666666667	0
56.13	6.78333333333333	0
56.32	6.8	0
56.51	6.81666666666667	0
56.7	6.83333333333333	0
56.89	6.85	0
57.08	6.86666666666667	0
57.26	6.88333333333333	0
57.45	6.9	0
57.64	6.91666666666667	0
57.83	6.93333333333333	0
58.02	6.95	0
58.21	6.96666666666667	0
58.39	6.98333333333333	0
58.58	7	0
58.76	7.01666666666667	0
58.95	7.03333333333333	0
59.14	7.05	0
59.33	7.06666666666667	0
59.52	7.08333333333333	0
59.7	7.1	0
59.89	7.11666666666667	0
60.08	7.13333333333333	0
60.26	7.15	0
60.45	7.16666666666667	0
60.64	7.18333333333333	0
60.83	7.2	0
61.01	7.21666666666667	0
61.2	7.23333333333333	0
61.38	7.25	0
61.57	7.26666666666667	0
61.75	7.28333333333333	0
61.94	7.3	0
62.12	7.31666666666667	0
62.31	7.33333333333333	0
62.49	7.35	0
62.68	7.36666666666667	0
62.86	7.38333333333333	0
63.05	7.4	0
63.23	7.41666666666667	0
63.42	7.43333333333333	0
63.6	7.45	0
63.78	7.46666666666667	0
63.97	7.48333333333333	0
64.15	7.5	0
64.33	7.51666666666667	0
64.52	7.53333333333333	0
64.7	7.55	0
64.89	7.56666666666667	0
65.07	7.58333333333333	0
65.25	7.6	0
65.43	7.61666666666667	0
65.61	7.63333333333333	0
65.8	7.65	0
65.98	7.66666666666667	0
66.17	7.68333333333333	0
66.35	7.7	0
66.53	7.71666666666667	0
66.71	7.73333333333333	0
66.9	7.75	0
67.08	7.76666666666667	0
67.26	7.78333333333333	0
67.45	7.8	0
67.63	7.81666666666667	0
67.81	7.83333333333333	0
67.99	7.85	0
68.17	7.86666666666667	0
68.35	7.88333333333333	0
68.53	7.9	0
68.71	7.91666666666667	0
68.89	7.93333333333333	0
69.07	7.95	0
69.25	7.96666666666667	0
69.43	7.98333333333333	0
69.61	8	0
69.79	8.01666666666667	0
69.97	8.03333333333333	0
70.15	8.05	0
70.33	8.06666666666667	0
70.51	8.08333333333333	0
70.69	8.1	0
70.87	8.11666666666667	0
71.05	8.13333333333333	0
71.23	8.15	0
71.41	8.16666666666667	0
71.59	8.18333333333333	0
71.77	8.2	0
71.95	8.21666666666667	0
72.13	8.23333333333333	0
72.31	8.25	0
72.48	8.26666666666667	0
72.66	8.28333333333333	0
72.84	8.3	0
73.02	8.31666666666667	0
73.2	8.33333333333333	0
73.38	8.35	0
73.55	8.36666666666667	0
73.73	8.38333333333333	0
73.9	8.4	0
74.08	8.41666666666667	0
74.25	8.43333333333333	0
74.43	8.45	0
74.61	8.46666666666667	0
74.78	8.48333333333333	0
74.96	8.5	0
75.13	8.51666666666667	0
75.31	8.53333333333333	0
75.49	8.55	0
75.66	8.56666666666667	0
75.84	8.58333333333333	0
76.01	8.6	0
76.19	8.61666666666667	0
76.36	8.63333333333333	0
76.54	8.65	0
76.71	8.66666666666667	0
76.89	8.68333333333333	0
77.06	8.7	0
77.23	8.71666666666667	0
77.41	8.73333333333333	0
77.58	8.75	0
77.75	8.76666666666667	0
77.93	8.78333333333333	0
78.1	8.8	0
78.28	8.81666666666667	0
78.45	8.83333333333333	0
78.62	8.85	0
78.8	8.86666666666667	0
78.97	8.88333333333333	0
79.14	8.9	0
79.32	8.91666666666667	0
79.49	8.93333333333333	0
79.67	8.95	0
79.84	8.96666666666667	0
80.01	8.98333333333333	0
80.18	9	0
80.36	9.01666666666667	0
80.53	9.03333333333333	0
80.71	9.05	0
80.88	9.06666666666667	0
81.05	9.08333333333333	0
81.23	9.1	0
81.4	9.11666666666667	0
81.57	9.13333333333333	0
81.75	9.15	0
81.92	9.16666666666667	0
82.1	9.18333333333333	0
82.27	9.2	0
82.45	9.21666666666667	0
82.62	9.23333333333333	0
82.79	9.25	0
82.97	9.26666666666667	0
83.14	9.28333333333333	0
83.32	9.3	0
83.49	9.31666666666667	0
83.67	9.33333333333333	0
83.84	9.35	0
84.02	9.36666666666667	0
84.19	9.38333333333333	0
84.37	9.4	0
84.54	9.41666666666667	0
84.72	9.43333333333333	0
84.89	9.45	0
85.07	9.46666666666667	0
85.24	9.48333333333333	0
85.42	9.5	0
85.6	9.51666666666667	0
85.77	9.53333333333333	0
85.95	9.55	0
86.12	9.56666666666667	0
86.29	9.58333333333333	0
86.47	9.6	0
86.65	9.61666666666667	0
86.82	9.63333333333333	0
87	9.65	0
87.17	9.66666666666667	0
87.35	9.68333333333333	0
87.52	9.7	0
87.7	9.71666666666667	0
87.88	9.73333333333333	0
88.05	9.75	0
88.22	9.76666666666667	0
88.4	9.78333333333333	0
88.57	9.8	0
88.75	9.81666666666667	0
88.92	9.83333333333333	0
89.1	9.85	0
89.27	9.86666666666667	0
89.44	9.88333333333333	0
89.62	9.9	0
89.79	9.91666666666667	0
89.97	9.93333333333333	0
90.14	9.95	0
90.32	9.96666666666667	0
90.49	9.98333333333333	0
90.66	10	0
90.83	10.0166666666667	0
91.01	10.0333333333333	0
91.18	10.05	0
91.36	10.0666666666667	0
91.53	10.0833333333333	0
91.7	10.1	0
91.87	10.1166666666667	0
92.05	10.1333333333333	0
92.22	10.15	0
92.39	10.1666666666667	0
92.56	10.1833333333333	0
92.73	10.2	0
92.91	10.2166666666667	0
93.08	10.2333333333333	0
93.25	10.25	0
93.42	10.2666666666667	0
93.59	10.2833333333333	0
93.76	10.3	0
93.94	10.3166666666667	0
94.11	10.3333333333333	0
94.28	10.35	0
94.45	10.3666666666667	0
94.63	10.3833333333333	0
94.8	10.4	0
94.97	10.4166666666667	0
95.14	10.4333333333333	0
95.31	10.45	0
95.48	10.4666666666667	0
95.65	10.4833333333333	0
95.82	10.5	0
95.99	10.5166666666667	0
96.17	10.5333333333333	0
96.33	10.55	0
96.5	10.5666666666667	0
96.67	10.5833333333333	0
96.84	10.6	0
97.01	10.6166666666667	0
97.18	10.6333333333333	0
97.36	10.65	0
97.53	10.6666666666667	0
97.7	10.6833333333333	0
97.87	10.7	0
98.04	10.7166666666667	0
98.21	10.7333333333333	0
98.38	10.75	0
98.55	10.7666666666667	0
98.72	10.7833333333333	0
98.89	10.8	0
99.06	10.8166666666667	0
99.23	10.8333333333333	0
99.4	10.85	0
99.57	10.8666666666667	0
99.74	10.8833333333333	0
99.91	10.9	0
100.08	10.9166666666667	0
100.25	10.9333333333333	0
100.42	10.95	0
100.59	10.9666666666667	0
100.75	10.9833333333333	0
100.93	11	0
101.09	11.0166666666667	0
101.26	11.0333333333333	0
101.43	11.05	0
101.6	11.0666666666667	0
101.77	11.0833333333333	0
101.94	11.1	0
102.11	11.1166666666667	0
102.28	11.1333333333333	0
102.45	11.15	0
102.62	11.1666666666667	0
102.79	11.1833333333333	0
102.96	11.2	0
103.13	11.2166666666667	0
103.3	11.2333333333333	0
103.46	11.25	0
103.63	11.2666666666667	0
103.8	11.2833333333333	0
103.97	11.3	0
104.14	11.3166666666667	0
104.31	11.3333333333333	0
104.48	11.35	0
104.65	11.3666666666667	0
104.82	11.3833333333333	0
104.98	11.4	0
105.15	11.4166666666667	0
105.32	11.4333333333333	0
105.49	11.45	0
105.65	11.4666666666667	0
105.82	11.4833333333333	0
105.99	11.5	0
106.16	11.5166666666667	0
106.33	11.5333333333333	0
106.5	11.55	0
106.67	11.5666666666667	0
106.84	11.5833333333333	0
107	11.6	0
107.17	11.6166666666667	0
107.34	11.6333333333333	0
107.51	11.65	0
107.68	11.6666666666667	0
107.85	11.6833333333333	0
108.01	11.7	0
108.18	11.7166666666667	0
108.35	11.7333333333333	0
108.52	11.75	0
108.69	11.7666666666667	0
108.85	11.7833333333333	0
109.02	11.8	0
109.19	11.8166666666667	0
109.35	11.8333333333333	0
109.52	11.85	0
109.69	11.8666666666667	0
109.86	11.8833333333333	0
110.03	11.9	0
110.19	11.9166666666667	0
110.36	11.9333333333333	0
110.53	11.95	0
110.7	11.9666666666667	0
110.86	11.9833333333333	0
111.03	12	0
111.2	12.0166666666667	0
111.37	12.0333333333333	0
111.54	12.05	0
111.7	12.0666666666667	0
111.87	12.0833333333333	0
112.04	12.1	0
112.21	12.1166666666667	0
112.38	12.1333333333333	0
112.54	12.15	0
112.71	12.1666666666667	0
112.88	12.1833333333333	0
113.04	12.2	0
113.21	12.2166666666667	0
113.38	12.2333333333333	0
113.55	12.25	0
113.71	12.2666666666667	0
113.88	12.2833333333333	0
114.05	12.3	0
114.22	12.3166666666667	0
114.39	12.3333333333333	0
114.55	12.35	0
114.72	12.3666666666667	0
114.89	12.3833333333333	0
115.06	12.4	0
115.23	12.4166666666667	0
115.39	12.4333333333333	0
115.56	12.45	0
115.73	12.4666666666667	0
115.9	12.4833333333333	0
116.07	12.5	0
116.23	12.5166666666667	0
116.4	12.5333333333333	0
116.57	12.55	0
116.74	12.5666666666667	0
116.91	12.5833333333333	0
117.08	12.6	0
117.25	12.6166666666667	0
117.41	12.6333333333333	0
117.58	12.65	0
117.75	12.6666666666667	0
117.92	12.6833333333333	0
118.09	12.7	0
118.26	12.7166666666667	0
118.42	12.7333333333333	0
118.59	12.75	0
118.76	12.7666666666667	0
118.93	12.7833333333333	0
119.1	12.8	0
119.26	12.8166666666667	0
119.43	12.8333333333333	0
119.6	12.85	0
119.77	12.8666666666667	0
119.94	12.8833333333333	0
120.1	12.9	0
120.27	12.9166666666667	0
120.44	12.9333333333333	0
120.61	12.95	0
120.77	12.9666666666667	0
120.94	12.9833333333333	0
121.11	13	0
121.28	13.0166666666667	0
121.44	13.0333333333333	0
121.61	13.05	0
121.78	13.0666666666667	0
121.94	13.0833333333333	0
122.11	13.1	0
122.28	13.1166666666667	0
122.45	13.1333333333333	0
122.61	13.15	0
122.78	13.1666666666667	0
122.94	13.1833333333333	0
123.11	13.2	0
123.28	13.2166666666667	0
123.44	13.2333333333333	0
123.61	13.25	0
123.78	13.2666666666667	0
123.94	13.2833333333333	0
124.11	13.3	0
124.27	13.3166666666667	0
124.44	13.3333333333333	0
124.61	13.35	0
124.78	13.3666666666667	0
124.94	13.3833333333333	0
125.11	13.4	0
125.28	13.4166666666667	0
125.44	13.4333333333333	0
125.61	13.45	0
125.78	13.4666666666667	0
125.94	13.4833333333333	0
126.11	13.5	0
126.27	13.5166666666667	0
126.44	13.5333333333333	0
126.61	13.55	0
126.77	13.5666666666667	0
126.94	13.5833333333333	0
127.1	13.6	0
127.27	13.6166666666667	0
127.43	13.6333333333333	0
127.6	13.65	0
127.77	13.6666666666667	0
127.93	13.6833333333333	0
128.1	13.7	0
128.26	13.7166666666667	0
128.43	13.7333333333333	0
128.6	13.75	0
128.76	13.7666666666667	0
128.93	13.7833333333333	0
129.1	13.8	0
129.26	13.8166666666667	0
129.42	13.8333333333333	0
129.59	13.85	0
129.76	13.8666666666667	0
129.92	13.8833333333333	0
130.09	13.9	0
130.25	13.9166666666667	0
130.42	13.9333333333333	0
130.59	13.95	0
130.75	13.9666666666667	0
130.91	13.9833333333333	0
131.08	14	0
131.24	14.0166666666667	0
131.41	14.0333333333333	0
131.58	14.05	0
131.74	14.0666666666667	0
131.91	14.0833333333333	0
132.07	14.1	0
132.24	14.1166666666667	0
132.41	14.1333333333333	0
132.57	14.15	0
132.74	14.1666666666667	0
132.9	14.1833333333333	0
133.07	14.2	0
133.23	14.2166666666667	0
133.4	14.2333333333333	0
133.56	14.25	0
133.73	14.2666666666667	0
133.89	14.2833333333333	0
134.06	14.3	0
134.22	14.3166666666667	0
134.39	14.3333333333333	0
134.56	14.35	0
134.72	14.3666666666667	0
134.89	14.3833333333333	0
135.05	14.4	0
135.21	14.4166666666667	0
135.38	14.4333333333333	0
135.54	14.45	0
135.71	14.4666666666667	0
135.88	14.4833333333333	0
136.04	14.5	0
136.2	14.5166666666667	0
136.37	14.5333333333333	0
136.53	14.55	0
136.7	14.5666666666667	0
136.86	14.5833333333333	0
137.03	14.6	0
137.19	14.6166666666667	0
137.36	14.6333333333333	0
137.52	14.65	0
137.69	14.6666666666667	0
137.85	14.6833333333333	0
138.02	14.7	0
138.18	14.7166666666667	0
138.34	14.7333333333333	0
138.51	14.75	0
138.67	14.7666666666667	0
138.84	14.7833333333333	0
139	14.8	0
139.17	14.8166666666667	0
139.33	14.8333333333333	0
139.49	14.85	0
139.66	14.8666666666667	0
139.82	14.8833333333333	0
139.99	14.9	0
140.15	14.9166666666667	0
140.32	14.9333333333333	0
140.48	14.95	0
140.65	14.9666666666667	0
140.81	14.9833333333333	0
140.98	15	0
141.14	15.0166666666667	0
141.3	15.0333333333333	0
141.47	15.05	0
141.63	15.0666666666667	0
141.8	15.0833333333333	0
141.96	15.1	0
142.12	15.1166666666667	0
142.29	15.1333333333333	0
142.45	15.15	0
142.61	15.1666666666667	0
142.78	15.1833333333333	0
142.94	15.2	0
143.1	15.2166666666667	0
143.27	15.2333333333333	0
143.43	15.25	0
143.59	15.2666666666667	0
143.76	15.2833333333333	0
143.92	15.3	0
144.08	15.3166666666667	0
144.25	15.3333333333333	0
144.41	15.35	0
144.58	15.3666666666667	0
144.74	15.3833333333333	0
144.9	15.4	0
145.06	15.4166666666667	0
145.23	15.4333333333333	0
145.39	15.45	0
145.55	15.4666666666667	0
145.71	15.4833333333333	0
145.88	15.5	0
146.04	15.5166666666667	0
146.2	15.5333333333333	0
146.37	15.55	0
146.53	15.5666666666667	0
146.69	15.5833333333333	0
146.86	15.6	0
147.02	15.6166666666667	0
147.18	15.6333333333333	0
147.35	15.65	0
147.51	15.6666666666667	0
147.67	15.6833333333333	0
147.83	15.7	0
147.99	15.7166666666667	0
148.16	15.7333333333333	0
148.32	15.75	0
148.49	15.7666666666667	0
148.65	15.7833333333333	0
148.81	15.8	0
148.97	15.8166666666667	0
149.13	15.8333333333333	0
149.3	15.85	0
149.46	15.8666666666667	0
149.62	15.8833333333333	0
149.78	15.9	0
149.94	15.9166666666667	0
150.1	15.9333333333333	0
150.27	15.95	0
150.43	15.9666666666667	0
150.59	15.9833333333333	0
150.75	16	0
150.91	16.0166666666667	0
151.07	16.0333333333333	0
151.22	16.05	0
151.37	16.0666666666667	0
151.51	16.0833333333333	0
151.65	16.1	0
151.78	16.1166666666667	0
151.9	16.1333333333333	0
152.02	16.15	0
152.13	16.1666666666667	0
152.23	16.1833333333333	0
152.33	16.2	0
152.42	16.2166666666667	0
152.5	16.2333333333333	0
152.58	16.25	0
152.66	16.2666666666667	0
152.72	16.2833333333333	0
152.79	16.3	0
152.84	16.3166666666667	0
152.9	16.3333333333333	0
152.95	16.35	0
153	16.3666666666667	0
153.04	16.3833333333333	0
153.08	16.4	0
153.12	16.4166666666667	0
153.15	16.4333333333333	0
153.19	16.45	0
153.21	16.4666666666667	0
153.24	16.4833333333333	0
153.27	16.5	0
153.29	16.5166666666667	0
153.32	16.5333333333333	0
153.34	16.55	0
153.36	16.5666666666667	0
153.37	16.5833333333333	0
153.39	16.6	0
153.41	16.6166666666667	0
153.42	16.6333333333333	0
153.44	16.65	0
153.45	16.6666666666667	0
153.47	16.6833333333333	0
153.48	16.7	0
153.49	16.7166666666667	0
153.5	16.7333333333333	0
153.51	16.75	0
153.52	16.7666666666667	0
153.53	16.7833333333333	0
153.53	16.8	0
153.54	16.8166666666667	0
153.55	16.8333333333333	0
153.56	16.85	0
153.56	16.8666666666667	0
153.57	16.8833333333333	0
153.58	16.9	0
153.58	16.9166666666667	0
153.59	16.9333333333333	0
153.59	16.95	0
153.6	16.9666666666667	0
153.6	16.9833333333333	0
153.61	17	0
153.61	17.0166666666667	0
153.62	17.0333333333333	0
153.62	17.05	0
153.62	17.0666666666667	0
153.63	17.0833333333333	0
153.63	17.1	0
153.63	17.1166666666667	0
153.64	17.1333333333333	0
153.64	17.15	0
153.64	17.1666666666667	0
153.64	17.1833333333333	0
153.65	17.2	0
153.65	17.2166666666667	0
153.65	17.2333333333333	0
153.65	17.25	0
153.65	17.2666666666667	0
153.66	17.2833333333333	0
153.66	17.3	0
153.66	17.3166666666667	0
153.66	17.3333333333333	0
153.67	17.35	0
153.67	17.3666666666667	0
153.67	17.3833333333333	0
153.67	17.4	0
153.67	17.4166666666667	0
153.67	17.4333333333333	0
153.67	17.45	0
153.67	17.4666666666667	0
153.67	17.4833333333333	0
153.67	17.5	0
153.67	17.5166666666667	0
153.67	17.5333333333333	0
153.67	17.55	0
153.67	17.5666666666667	0
153.67	17.5833333333333	0
153.67	17.6	0
153.68	17.6166666666667	0
153.67	17.6333333333333	0
153.67	17.65	0
153.67	17.6666666666667	0
153.68	17.6833333333333	0
153.68	17.7	0
153.68	17.7166666666667	0
153.68	17.7333333333333	0
153.68	17.75	0
153.67	17.7666666666667	0
153.68	17.7833333333333	0
153.68	17.8	0
153.68	17.8166666666667	0
153.68	17.8333333333333	0
153.67	17.85	0
153.67	17.8666666666667	0
153.67	17.8833333333333	0
153.67	17.9	0
153.67	17.9166666666667	0
153.67	17.9333333333333	0
153.67	17.95	0
153.67	17.9666666666667	0
153.67	17.9833333333333	0
153.67	18	0
153.67	18.0166666666667	0
153.67	18.0333333333333	0
153.67	18.05	0
153.67	18.0666666666667	0
153.67	18.0833333333333	0
153.67	18.1	0
153.66	18.1166666666667	0
153.66	18.1333333333333	0
153.66	18.15	0
153.66	18.1666666666667	0
153.66	18.1833333333333	0
153.66	18.2	0
153.66	18.2166666666667	0
153.66	18.2333333333333	0
153.66	18.25	0
153.65	18.2666666666667	0
153.65	18.2833333333333	0
153.65	18.3	0
153.65	18.3166666666667	0
153.65	18.3333333333333	0
153.65	18.35	0
153.65	18.3666666666667	0
153.65	18.3833333333333	0
153.64	18.4	0
153.64	18.4166666666667	0
153.64	18.4333333333333	0
153.64	18.45	0
153.64	18.4666666666667	0
153.64	18.4833333333333	0
153.64	18.5	0
153.64	18.5166666666667	0
153.64	18.5333333333333	0
153.63	18.55	0
153.63	18.5666666666667	0
153.63	18.5833333333333	0
153.63	18.6	0
153.63	18.6166666666667	0
153.63	18.6333333333333	0
153.63	18.65	0
153.63	18.6666666666667	0
153.63	18.6833333333333	0
153.63	18.7	0
153.63	18.7166666666667	0
153.63	18.7333333333333	0
153.62	18.75	0
153.62	18.7666666666667	0
153.62	18.7833333333333	0
153.62	18.8	0
153.62	18.8166666666667	0
153.62	18.8333333333333	0
153.61	18.85	0
153.61	18.8666666666667	0
153.61	18.8833333333333	0
153.61	18.9	0
153.61	18.9166666666667	0
153.61	18.9333333333333	0
153.61	18.95	0
153.61	18.9666666666667	0
153.61	18.9833333333333	0
153.6	19	0
153.6	19.0166666666667	0
153.59	19.0333333333333	0
153.57	19.05	0
153.54	NaN	0
153.51	NaN	0
153.47	NaN	0
153.41	NaN	0
153.34	NaN	0
153.26	NaN	0
153.17	NaN	0
153.07	NaN	0
152.95	NaN	0
152.82	NaN	0
152.68	NaN	0
152.53	NaN	0
152.37	NaN	0
152.2	NaN	0
152.03	NaN	0
151.84	NaN	0
151.64	NaN	0
151.44	NaN	0
151.23	NaN	0
151.01	NaN	0
150.78	NaN	0
150.55	NaN	0
150.32	NaN	0
150.08	NaN	0
149.84	NaN	0
149.59	NaN	0
149.33	NaN	0
149.07	NaN	0
148.81	NaN	0
148.55	NaN	0
148.28	NaN	0
148.01	NaN	0
147.74	NaN	0
147.46	NaN	0
147.18	NaN	0
146.9	NaN	0
146.62	NaN	0
146.33	NaN	0
146.05	NaN	0
145.76	NaN	0
145.47	NaN	0
145.18	NaN	0
144.89	NaN	0
144.59	NaN	0
144.29	NaN	0
144	NaN	0
143.7	NaN	0
143.4	NaN	0
143.1	NaN	0
142.8	NaN	0
142.5	NaN	0
142.19	NaN	0
141.89	NaN	0
141.58	NaN	0
141.28	NaN	0
140.97	NaN	0
140.66	NaN	0
140.36	NaN	0
140.05	NaN	0
139.74	NaN	0
139.43	NaN	0
139.12	NaN	0
138.81	NaN	0
138.5	NaN	0
138.19	NaN	0
137.88	NaN	0
137.57	NaN	0
137.25	NaN	0
136.94	NaN	0
136.63	NaN	0
136.32	NaN	0
136.01	NaN	0
135.69	NaN	0
135.38	NaN	0
135.06	NaN	0
134.75	NaN	0
134.43	NaN	0
134.12	NaN	0
133.8	NaN	0
133.49	NaN	0
133.17	NaN	0
132.85	NaN	0
132.54	NaN	0
132.22	NaN	0
131.9	NaN	0
131.59	NaN	0
131.27	NaN	0
130.95	NaN	0
130.64	NaN	0
130.32	NaN	0
130	NaN	0
129.68	NaN	0
129.36	20.6	0
129.05	20.6166666666667	0
128.73	20.6333333333333	0
128.41	20.65	0
128.09	20.6666666666667	0
127.77	20.6833333333333	0
127.45	20.7	0
127.13	20.7166666666667	0
126.81	20.7333333333333	0
126.49	20.75	0
126.17	20.7666666666667	0
125.85	20.7833333333333	0
125.54	20.8	0
125.22	20.8166666666667	0
124.9	20.8333333333333	0
124.58	20.85	0
124.26	20.8666666666667	0
123.94	20.8833333333333	0
123.62	20.9	0
123.3	20.9166666666667	0
122.98	20.9333333333333	0
122.66	20.95	0
122.34	20.9666666666667	0
122.02	20.9833333333333	0
121.7	21	0
121.38	21.0166666666667	0
121.06	21.0333333333333	0
120.74	21.05	0
120.41	21.0666666666667	0
120.09	21.0833333333333	0
119.77	21.1	0
119.45	21.1166666666667	0
119.13	21.1333333333333	0
118.81	21.15	0
118.49	21.1666666666667	0
118.17	21.1833333333333	0
117.85	21.2	0
117.53	21.2166666666667	0
117.21	21.2333333333333	0
116.89	21.25	0
116.57	21.2666666666667	0
116.25	21.2833333333333	0
115.93	21.3	0
115.61	21.3166666666667	0
115.29	21.3333333333333	0
114.97	21.35	0
114.65	21.3666666666667	0
114.33	21.3833333333333	0
114.01	21.4	0
113.69	21.4166666666667	0
113.37	21.4333333333333	0
113.05	21.45	0
112.73	21.4666666666667	0
112.41	21.4833333333333	0
112.09	21.5	0
111.77	21.5166666666667	0
111.45	21.5333333333333	0
111.13	21.55	0
110.81	21.5666666666667	0
110.5	21.5833333333333	0
110.18	21.6	0
109.86	21.6166666666667	0
109.54	21.6333333333333	0
109.22	21.65	0
108.9	21.6666666666667	0
108.59	21.6833333333333	0
108.27	21.7	0
107.95	21.7166666666667	0
107.63	21.7333333333333	0
107.32	21.75	0
107	21.7666666666667	0
106.68	21.7833333333333	0
106.36	21.8	0
106.05	21.8166666666667	0
105.73	21.8333333333333	0
105.41	21.85	0
105.1	21.8666666666667	0
104.78	21.8833333333333	0
104.46	21.9	0
104.15	21.9166666666667	0
103.83	21.9333333333333	0
103.51	21.95	0
103.2	21.9666666666667	0
102.88	21.9833333333333	0
102.57	22	0
102.25	22.0166666666667	0
101.94	22.0333333333333	0
101.63	22.05	0
101.31	22.0666666666667	0
101	22.0833333333333	0
100.68	22.1	0
100.37	22.1166666666667	0
100.05	22.1333333333333	0
99.74	22.15	0
99.43	22.1666666666667	0
99.11	22.1833333333333	0
98.8	22.2	0
98.49	22.2166666666667	0
98.18	22.2333333333333	0
97.87	22.25	0
97.56	22.2666666666667	0
97.24	22.2833333333333	0
96.93	22.3	0
96.62	22.3166666666667	0
96.31	22.3333333333333	0
96	22.35	0
95.7	22.3666666666667	0
95.39	22.3833333333333	0
95.08	22.4	0
94.77	22.4166666666667	0
94.46	22.4333333333333	0
94.15	22.45	0
93.85	22.4666666666667	0
93.54	22.4833333333333	0
93.23	22.5	0
92.93	22.5166666666667	0
92.62	22.5333333333333	0
92.32	22.55	0
92.01	22.5666666666667	0
91.71	22.5833333333333	0
91.4	22.6	0
91.1	22.6166666666667	0
90.79	22.6333333333333	0
90.49	22.65	0
90.19	22.6666666666667	0
89.89	22.6833333333333	0
89.59	22.7	0
89.29	22.7166666666667	0
88.99	22.7333333333333	0
88.69	22.75	0
88.39	22.7666666666667	0
88.09	22.7833333333333	0
87.8	22.8	0
87.5	22.8166666666667	0
87.2	22.8333333333333	0
86.91	22.85	0
86.62	22.8666666666667	0
86.32	22.8833333333333	0
86.03	22.9	0
85.74	22.9166666666667	0
85.45	22.9333333333333	0
85.16	22.95	0
84.87	22.9666666666667	0
84.58	22.9833333333333	0
84.29	23	0
84	23.0166666666667	0
83.72	23.0333333333333	0
83.44	23.05	0
83.15	23.0666666666667	0
82.87	23.0833333333333	0
82.59	23.1	0
82.31	23.1166666666667	0
82.03	23.1333333333333	0
81.75	23.15	0
81.48	23.1666666666667	0
81.21	23.1833333333333	0
80.93	23.2	0
80.66	23.2166666666667	0
80.39	23.2333333333333	0
80.12	23.25	0
79.86	23.2666666666667	0
79.59	23.2833333333333	0
79.32	23.3	0
79.06	23.3166666666667	0
78.8	23.3333333333333	0
78.54	23.35	0
78.28	23.3666666666667	0
78.02	23.3833333333333	0
77.77	23.4	0
77.51	23.4166666666667	0
77.26	23.4333333333333	0
77.01	23.45	0
76.76	23.4666666666667	0
76.51	23.4833333333333	0
76.26	23.5	0
76.02	23.5166666666667	0
75.77	23.5333333333333	0
75.53	23.55	0
75.28	23.5666666666667	0
75.04	23.5833333333333	0
74.81	23.6	0
74.57	23.6166666666667	0
74.33	23.6333333333333	0
74.1	23.65	0
73.86	23.6666666666667	0
73.63	23.6833333333333	0
73.4	23.7	0
73.17	23.7166666666667	0
72.94	23.7333333333333	0
72.71	23.75	0
72.49	23.7666666666667	0
72.26	23.7833333333333	0
72.04	23.8	0
71.82	23.8166666666667	0
71.59	23.8333333333333	0
71.37	23.85	0
71.15	23.8666666666667	0
70.93	23.8833333333333	0
70.72	23.9	0
70.5	23.9166666666667	0
70.29	23.9333333333333	0
70.08	23.95	0
69.87	23.9666666666667	0
69.66	23.9833333333333	0
69.45	24	0
69.24	24.0166666666667	0
69.03	24.0333333333333	0
68.83	24.05	0
68.62	24.0666666666667	0
68.42	24.0833333333333	0
68.22	24.1	0
68.02	24.1166666666667	0
67.82	24.1333333333333	0
67.61	24.15	0
67.42	24.1666666666667	0
67.22	24.1833333333333	0
67.02	24.2	0
66.83	24.2166666666667	0
66.64	24.2333333333333	0
66.44	24.25	0
66.25	24.2666666666667	0
66.06	24.2833333333333	0
65.87	24.3	0
65.68	24.3166666666667	0
65.49	24.3333333333333	0
65.3	24.35	0
65.12	24.3666666666667	0
64.93	24.3833333333333	0
64.75	24.4	0
64.57	24.4166666666667	0
64.38	24.4333333333333	0
64.2	24.45	0
64.02	24.4666666666667	0
63.84	24.4833333333333	0
63.67	24.5	0
63.49	24.5166666666667	0
63.31	24.5333333333333	0
63.13	24.55	0
62.96	24.5666666666667	0
62.79	24.5833333333333	0
62.61	24.6	0
62.44	24.6166666666667	0
62.27	24.6333333333333	0
62.1	24.65	0
61.93	24.6666666666667	0
61.76	24.6833333333333	0
61.59	24.7	0
61.43	24.7166666666667	0
61.26	24.7333333333333	0
61.1	24.75	0
60.93	24.7666666666667	0
60.77	24.7833333333333	0
60.61	24.8	0
60.45	24.8166666666667	0
60.28	24.8333333333333	0
60.12	24.85	0
59.96	24.8666666666667	0
59.81	24.8833333333333	0
59.65	24.9	0
59.49	24.9166666666667	0
59.33	24.9333333333333	0
59.18	24.95	0
59.02	24.9666666666667	0
58.87	24.9833333333333	0
58.72	25	0
58.56	25.0166666666667	0
58.41	25.0333333333333	0
58.26	25.05	0
58.11	25.0666666666667	0
57.96	25.0833333333333	0
57.81	25.1	0
57.67	25.1166666666667	0
57.52	25.1333333333333	0
57.37	25.15	0
57.22	25.1666666666667	0
57.08	25.1833333333333	0
56.94	25.2	0
56.8	25.2166666666667	0
56.65	25.2333333333333	0
56.51	25.25	0
56.37	25.2666666666667	0
56.23	25.2833333333333	0
56.09	25.3	0
55.96	25.3166666666667	0
55.82	25.3333333333333	0
55.68	25.35	0
55.54	25.3666666666667	0
55.41	25.3833333333333	0
55.27	25.4	0
55.14	25.4166666666667	0
55.01	25.4333333333333	0
54.87	25.45	0
54.74	25.4666666666667	0
54.61	25.4833333333333	0
54.48	25.5	0
54.35	25.5166666666667	0
54.22	25.5333333333333	0
54.09	25.55	0
53.97	25.5666666666667	0
53.84	25.5833333333333	0
53.71	25.6	0
53.58	25.6166666666667	0
53.46	25.6333333333333	0
53.33	25.65	0
53.21	25.6666666666667	0
53.08	25.6833333333333	0
52.96	25.7	0
52.84	25.7166666666667	0
52.72	25.7333333333333	0
52.6	25.75	0
52.48	25.7666666666667	0
52.36	25.7833333333333	0
52.24	25.8	0
52.12	25.8166666666667	0
52	25.8333333333333	0
51.88	25.85	0
51.76	25.8666666666667	0
51.65	25.8833333333333	0
51.53	25.9	0
51.41	25.9166666666667	0
51.3	25.9333333333333	0
51.18	25.95	0
51.07	25.9666666666667	0
50.96	25.9833333333333	0
50.84	26	0
50.73	26.0166666666667	0
50.62	26.0333333333333	0
50.51	26.05	0
50.4	26.0666666666667	0
50.28	26.0833333333333	0
50.17	26.1	0
50.06	26.1166666666667	0
49.96	26.1333333333333	0
49.85	26.15	0
49.74	26.1666666666667	0
49.63	26.1833333333333	0
49.52	26.2	0
49.42	26.2166666666667	0
49.31	26.2333333333333	0
49.2	26.25	0
49.1	26.2666666666667	0
49	26.2833333333333	0
48.89	26.3	0
48.79	26.3166666666667	0
48.69	26.3333333333333	0
48.58	26.35	0
48.48	26.3666666666667	0
48.38	26.3833333333333	0
48.28	26.4	0
48.18	26.4166666666667	0
48.08	26.4333333333333	0
47.98	26.45	0
47.88	26.4666666666667	0
47.78	26.4833333333333	0
47.69	26.5	0
47.59	26.5166666666667	0
47.49	26.5333333333333	0
47.4	26.55	0
47.3	26.5666666666667	0
47.2	26.5833333333333	0
47.11	26.6	0
47.01	26.6166666666667	0
46.92	26.6333333333333	0
46.82	26.65	0
46.73	26.6666666666667	0
46.64	26.6833333333333	0
46.55	26.7	0
46.45	26.7166666666667	0
46.36	26.7333333333333	0
46.27	26.75	0
46.18	26.7666666666667	0
46.09	26.7833333333333	0
46	26.8	0
45.91	26.8166666666667	0
45.82	26.8333333333333	0
45.73	26.85	0
45.64	26.8666666666667	0
45.56	26.8833333333333	0
45.47	26.9	0
45.38	26.9166666666667	0
45.29	26.9333333333333	0
45.21	26.95	0
45.12	26.9666666666667	0
45.03	26.9833333333333	0
44.95	27	0
44.86	27.0166666666667	0
44.78	27.0333333333333	0
44.69	27.05	0
44.61	27.0666666666667	0
44.53	27.0833333333333	0
44.45	27.1	0
44.36	27.1166666666667	0
44.28	27.1333333333333	0
44.2	27.15	0
44.12	27.1666666666667	0
44.04	27.1833333333333	0
43.96	27.2	0
43.88	27.2166666666667	0
43.8	27.2333333333333	0
43.72	27.25	0
43.64	27.2666666666667	0
43.56	27.2833333333333	0
43.48	27.3	0
43.4	27.3166666666667	0
43.33	27.3333333333333	0
43.25	27.35	0
43.17	27.3666666666667	0
43.1	27.3833333333333	0
43.02	27.4	0
42.94	27.4166666666667	0
42.87	27.4333333333333	0
42.79	27.45	0
42.71	27.4666666666667	0
42.64	27.4833333333333	0
42.57	27.5	0
42.49	27.5166666666667	0
42.42	27.5333333333333	0
42.34	27.55	0
42.27	27.5666666666667	0
42.2	27.5833333333333	0
42.13	27.6	0
42.06	27.6166666666667	0
41.98	27.6333333333333	0
41.91	27.65	0
41.83	27.6666666666667	0
41.76	27.6833333333333	0
41.69	27.7	0
41.63	27.7166666666667	0
41.56	27.7333333333333	0
41.49	27.75	0
41.42	27.7666666666667	0
41.35	27.7833333333333	0
41.28	27.8	0
41.21	27.8166666666667	0
41.14	27.8333333333333	0
41.08	27.85	0
41.01	27.8666666666667	0
40.94	27.8833333333333	0
40.88	27.9	0
40.81	27.9166666666667	0
40.74	27.9333333333333	0
40.68	27.95	0
40.61	27.9666666666667	0
40.55	27.9833333333333	0
40.48	28	0
40.42	28.0166666666667	0
40.35	28.0333333333333	0
40.29	28.05	0
40.22	28.0666666666667	0
40.16	28.0833333333333	0
40.1	28.1	0
40.03	28.1166666666667	0
39.97	28.1333333333333	0
39.91	28.15	0
39.85	28.1666666666667	0
39.79	28.1833333333333	0
39.72	28.2	0
39.66	28.2166666666667	0
39.6	28.2333333333333	0
39.54	28.25	0
39.48	28.2666666666667	0
39.42	28.2833333333333	0
39.36	28.3	0
39.3	28.3166666666667	0
39.24	28.3333333333333	0
39.18	28.35	0
39.12	28.3666666666667	0
39.06	28.3833333333333	0
39	28.4	0
38.94	28.4166666666667	0
38.89	28.4333333333333	0
38.83	28.45	0
38.77	28.4666666666667	0
38.72	28.4833333333333	0
38.66	28.5	0
38.6	28.5166666666667	0
38.54	28.5333333333333	0
38.49	28.55	0
38.43	28.5666666666667	0
38.38	28.5833333333333	0
38.32	28.6	0
38.27	28.6166666666667	0
38.21	28.6333333333333	0
38.16	28.65	0
38.1	28.6666666666667	0
38.05	28.6833333333333	0
37.99	28.7	0
37.94	28.7166666666667	0
37.88	28.7333333333333	0
37.83	28.75	0
37.78	28.7666666666667	0
37.72	28.7833333333333	0
37.67	28.8	0
37.62	28.8166666666667	0
37.57	28.8333333333333	0
37.51	28.85	0
37.46	28.8666666666667	0
37.41	28.8833333333333	0
37.36	28.9	0
37.31	28.9166666666667	0
37.26	28.9333333333333	0
37.21	28.95	0
37.16	28.9666666666667	0
37.11	28.9833333333333	0
37.06	29	0
37.01	29.0166666666667	0
36.96	29.0333333333333	0
36.91	29.05	0
36.86	29.0666666666667	0
36.81	29.0833333333333	0
36.77	29.1	0
36.72	29.1166666666667	0
36.67	29.1333333333333	0
36.62	29.15	0
36.58	29.1666666666667	0
36.53	29.1833333333333	0
36.48	29.2	0
36.43	29.2166666666667	0
36.39	29.2333333333333	0
36.34	29.25	0
36.3	29.2666666666667	0
36.25	29.2833333333333	0
36.2	29.3	0
36.16	29.3166666666667	0
36.11	29.3333333333333	0
36.07	29.35	0
36.02	29.3666666666667	0
35.98	29.3833333333333	0
35.93	29.4	0
35.89	29.4166666666667	0
35.85	29.4333333333333	0
35.8	29.45	0
35.76	29.4666666666667	0
35.71	29.4833333333333	0
35.67	29.5	0
35.63	29.5166666666667	0
35.58	29.5333333333333	0
35.54	29.55	0
35.5	29.5666666666667	0
35.46	29.5833333333333	0
35.41	29.6	0
35.37	29.6166666666667	0
35.33	29.6333333333333	0
35.29	29.65	0
35.25	29.6666666666667	0
35.21	29.6833333333333	0
35.17	29.7	0
35.13	29.7166666666667	0
35.09	29.7333333333333	0
35.05	29.75	0
35.01	29.7666666666667	0
34.97	29.7833333333333	0
34.92	29.8	0
34.88	29.8166666666667	0
34.85	29.8333333333333	0
34.81	29.85	0
34.77	29.8666666666667	0
34.73	29.8833333333333	0
34.69	29.9	0
34.65	29.9166666666667	0
34.61	29.9333333333333	0
34.57	29.95	0
34.54	29.9666666666667	0
34.5	29.9833333333333	0
34.46	30	0
34.42	30.0166666666667	0
34.39	30.0333333333333	0
34.35	30.05	0
34.32	30.0666666666667	0
34.28	30.0833333333333	0
34.24	30.1	0
34.21	30.1166666666667	0
34.17	30.1333333333333	0
34.13	30.15	0
34.1	30.1666666666667	0
34.06	30.1833333333333	0
34.03	30.2	0
33.99	30.2166666666667	0
33.96	30.2333333333333	0
33.92	30.25	0
33.89	30.2666666666667	0
33.85	30.2833333333333	0
33.82	30.3	0
33.78	30.3166666666667	0
33.75	30.3333333333333	0
33.72	30.35	0
33.68	30.3666666666667	0
33.65	30.3833333333333	0
33.61	30.4	0
33.58	30.4166666666667	0
33.55	30.4333333333333	0
33.51	30.45	0
33.48	30.4666666666667	0
33.45	30.4833333333333	0
33.41	30.5	0
33.38	30.5166666666667	0
33.35	30.5333333333333	0
33.32	30.55	0
33.28	30.5666666666667	0
33.25	30.5833333333333	0
33.22	30.6	0
33.19	30.6166666666667	0
33.16	30.6333333333333	0
33.13	30.65	0
33.1	30.6666666666667	0
33.07	30.6833333333333	0
33.03	30.7	0
33	30.7166666666667	0
32.97	30.7333333333333	0
32.94	30.75	0
32.91	30.7666666666667	0
32.88	30.7833333333333	0
32.85	30.8	0
32.82	30.8166666666667	0
32.79	30.8333333333333	0
32.76	30.85	0
32.73	30.8666666666667	0
32.7	30.8833333333333	0
32.67	30.9	0
32.65	30.9166666666667	0
32.62	30.9333333333333	0
32.59	30.95	0
32.56	30.9666666666667	0
32.53	30.9833333333333	0
32.5	31	0
32.47	31.0166666666667	0
32.44	31.0333333333333	0
32.41	31.05	0
32.39	31.0666666666667	0
32.36	31.0833333333333	0
32.33	31.1	0
32.3	31.1166666666667	0
32.28	31.1333333333333	0
32.25	31.15	0
32.22	31.1666666666667	0
32.19	31.1833333333333	0
32.17	31.2	0
32.14	31.2166666666667	0
32.11	31.2333333333333	0
32.08	31.25	0
32.06	31.2666666666667	0
32.03	31.2833333333333	0
32.01	31.3	0
31.98	31.3166666666667	0
31.95	31.3333333333333	0
31.93	31.35	0
31.9	31.3666666666667	0
31.87	31.3833333333333	0
31.85	31.4	0
31.82	31.4166666666667	0
31.8	31.4333333333333	0
31.78	31.45	0
31.75	31.4666666666667	0
31.73	31.4833333333333	0
31.7	31.5	0
31.67	31.5166666666667	0
31.65	31.5333333333333	0
31.62	31.55	0
31.6	31.5666666666667	0
31.57	31.5833333333333	0
31.55	31.6	0
31.52	31.6166666666667	0
31.5	31.6333333333333	0
31.48	31.65	0
31.45	31.6666666666667	0
31.43	31.6833333333333	0
31.4	31.7	0
31.38	31.7166666666667	0
31.35	31.7333333333333	0
31.33	31.75	0
31.31	31.7666666666667	0
31.29	31.7833333333333	0
31.26	31.8	0
31.24	31.8166666666667	0
31.22	31.8333333333333	0
31.19	31.85	0
31.17	31.8666666666667	0
31.15	31.8833333333333	0
31.13	31.9	0
31.1	31.9166666666667	0
31.08	31.9333333333333	0
31.06	31.95	0
31.03	31.9666666666667	0
31.01	31.9833333333333	0
30.99	32	0
30.97	32.0166666666667	0
30.94	32.0333333333333	0
30.93	32.05	0
30.91	32.0666666666667	0
30.88	32.0833333333333	0
30.86	32.1	0
30.84	32.1166666666667	0
30.82	32.1333333333333	0
30.8	32.15	0
30.77	32.1666666666667	0
30.75	32.1833333333333	0
30.73	32.2	0
30.71	32.2166666666667	0
30.69	32.2333333333333	0
30.67	32.25	0
30.65	32.2666666666667	0
30.63	32.2833333333333	0
30.61	32.3	0
30.59	32.3166666666667	0
30.57	32.3333333333333	0
30.55	32.35	0
30.53	32.3666666666667	0
30.51	32.3833333333333	0
30.49	32.4	0
30.47	32.4166666666667	0
30.45	32.4333333333333	0
30.43	32.45	0
30.41	32.4666666666667	0
30.39	32.4833333333333	0
30.37	32.5	0
30.35	32.5166666666667	0
30.33	32.5333333333333	0
30.31	32.55	0
30.3	32.5666666666667	0
30.28	32.5833333333333	0
30.26	32.6	0
30.24	32.6166666666667	0
30.22	32.6333333333333	0
30.2	32.65	0
30.18	32.6666666666667	0
30.17	32.6833333333333	0
30.15	32.7	0
30.13	32.7166666666667	0
30.11	32.7333333333333	0
30.09	32.75	0
30.08	32.7666666666667	0
30.06	32.7833333333333	0
30.04	32.8	0
30.02	32.8166666666667	0
30	32.8333333333333	0
29.99	32.85	0
29.97	32.8666666666667	0
29.95	32.8833333333333	0
29.93	32.9	0
29.92	32.9166666666667	0
29.9	32.9333333333333	0
29.88	32.95	0
29.87	32.9666666666667	0
29.85	32.9833333333333	0
29.83	33	0
29.81	33.0166666666667	0
29.8	33.0333333333333	0
29.78	33.05	0
29.76	33.0666666666667	0
29.75	33.0833333333333	0
29.73	33.1	0
29.71	33.1166666666667	0
29.7	33.1333333333333	0
29.68	33.15	0
29.67	33.1666666666667	0
29.65	33.1833333333333	0
29.63	33.2	0
29.61	33.2166666666667	0
29.6	33.2333333333333	0
29.58	33.25	0
29.57	33.2666666666667	0
29.55	33.2833333333333	0
29.54	33.3	0
[truncated: 33 more rows]
