# Supplementary material for: Sorting polymerization in a bichannel metal-organic framework
Source: Nat Commun. 2025 Aug 5;16:6984. doi: 10.1038/s41467-025-62322-8 (PMC12325995; doi:10.1038/s41467-025-62322-8)
Supplement: Supplementary file 3 — Source data [file 41467_2025_62322_MOESM3_ESM.zip › SOURCE_DATA/SF23/2x1pt00_PXRD.csv]

X	Y
3	465
3.02	528
3.04	519
3.06	501
3.08	525
3.1	500
3.12	504
3.14	514
3.16	511
3.18	549
3.2	504
3.22	523
3.24	505
3.26	547
3.28	536
3.3	548
3.32	504
3.34	526
3.36	512
3.38	579
3.4	509
3.42	551
3.44	560
3.46	510
3.48	479
3.5	513
3.52	513
3.54	513
3.56	504
3.58	543
3.6	507
3.62	565
3.64	557
3.66	480
3.68	517
3.7	524
3.72	523
3.74	522
3.76	563
3.78	492
3.8	539
3.82	514
3.84	512
3.86	570
3.88	541
3.9	514
3.92	559
3.94	524
3.96	513
3.98	542
4	551
4.02	519
4.04	522
4.06	578
4.08	528
4.1	506
4.12	533
4.14	520
4.16	558
4.18	520
4.2	549
4.22	496
4.24	527
4.26	522
4.28	539
4.3	536
4.32	484
4.34	493
4.36	527
4.38	537
4.4	522
4.42	565
4.44	546
4.46	544
4.48	496
4.5	495
4.52	512
4.54	485
4.56	497
4.58	462
4.6	489
4.62	524
4.64	468
4.66	518
4.68	478
4.7	514
4.72	466
4.74	474
4.76	503
4.78	514
4.8	529
4.82	513
4.84	478
4.86	505
4.88	481
4.9	457
4.92	494
4.94	473
4.96	447
4.98	437
5	439
5.02	487
5.04	481
5.06	461
5.08	483
5.1	428
5.12	454
5.14	516
5.16	470
5.18	437
5.2	468
5.22	494
5.24	427
5.26	445
5.28	454
5.3	424
5.32	448
5.34	456
5.36	439
5.38	453
5.4	442
5.42	420
5.44	398
5.46	410
5.48	451
5.5	429
5.52	447
5.54	426
5.56	411
5.58	431
5.6	406
5.62	396
5.64	389
5.66	404
5.68	414
5.7	421
5.72	393
5.74	428
5.76	377
5.78	395
5.8	397
5.82	425
5.84	425
5.86	340
5.88	393
5.9	409
5.92	405
5.94	386
5.96	415
5.98	393
6	409
6.02	360
6.04	408
6.06	384
6.08	366
6.1	378
6.12	379
6.14	400
6.16	351
6.18	391
6.2	401
6.22	366
6.24	404
6.26	400
6.28	367
6.3	358
6.32	382
6.34	373
6.36	395
6.38	393
6.4	390
6.42	341
6.44	367
6.46	382
6.48	387
6.5	348
6.52	354
6.54	379
6.56	358
6.58	354
6.6	363
6.62	383
6.64	342
6.66	370
6.68	355
6.7	313
6.72	351
6.74	369
6.76	366
6.78	359
6.8	382
6.82	352
6.84	366
6.86	329
6.88	363
6.9	339
6.92	302
6.94	367
6.96	333
6.98	340
7	332
7.02	331
7.04	342
7.06	359
7.08	351
7.1	359
7.12	378
7.14	338
7.16	360
7.18	340
7.2	339
7.22	296
7.24	334
7.26	325
7.28	333
7.3	321
7.32	290
7.34	347
7.36	320
7.38	346
7.4	321
7.42	327
7.44	345
7.46	371
7.48	328
7.5	325
7.52	313
7.54	338
7.56	337
7.58	336
7.6	339
7.62	355
7.64	354
7.66	312
7.68	300
7.7	302
7.72	302
7.74	315
7.76	310
7.78	347
7.8	316
7.82	318
7.84	302
7.86	307
7.88	309
7.9	311
7.92	286
7.94	320
7.96	333
7.98	346
8	301
8.02	351
8.04	320
8.06	307
8.08	338
8.1	334
8.12	343
8.14	285
8.16	316
8.18	283
8.2	336
8.22	322
8.24	334
8.26	305
8.28	299
8.3	320
8.32	327
8.34	322
8.36	323
8.38	313
8.4	322
8.42	289
8.44	307
8.46	293
8.48	280
8.5	300
8.52	306
8.54	288
8.56	300
8.58	272
8.6	289
8.62	324
8.64	323
8.66	312
8.68	338
8.7	342
8.72	353
8.74	318
8.76	319
8.78	345
8.8	378
8.82	363
8.84	409
8.86	446
8.88	448
8.9	481
8.92	506
8.94	546
8.96	569
8.98	626
9	699
9.02	763
9.04	866
9.06	882
9.08	1055
9.1	1095
9.12	1179
9.14	1260
9.16	1420
9.18	1583
9.2	1837
9.22	2035
9.24	2120
9.26	1798
9.28	1308
9.3	992
9.32	811
9.34	610
9.36	533
9.38	479
9.4	439
9.42	430
9.44	383
9.46	361
9.48	334
9.5	325
9.52	336
9.54	314
9.56	310
9.58	337
9.6	318
9.62	333
9.64	327
9.66	310
9.68	327
9.7	332
9.72	293
9.74	287
9.76	298
9.78	291
9.8	289
9.82	296
9.84	298
9.86	334
9.88	299
9.9	279
9.92	305
9.94	293
9.96	298
9.98	335
10	291
10.02	320
10.04	271
10.06	299
10.08	290
10.1	315
10.12	280
10.14	281
10.16	279
10.18	264
10.2	273
10.22	249
10.24	265
10.26	309
10.28	282
10.3	281
10.32	268
10.34	264
10.36	261
10.38	289
10.4	247
10.42	236
10.44	270
10.46	262
10.48	288
10.5	260
10.52	285
10.54	239
10.56	269
10.58	267
10.6	274
10.62	249
10.64	257
10.66	252
10.68	284
10.7	246
10.72	273
10.74	227
10.76	242
10.78	235
10.8	264
10.82	258
10.84	287
10.86	249
10.88	303
10.9	294
10.92	243
10.94	258
10.96	284
10.98	266
11	294
11.02	293
11.04	267
11.06	303
11.08	304
11.1	309
11.12	283
11.14	320
11.16	276
11.18	305
11.2	300
11.22	297
11.24	317
11.26	280
11.28	294
11.3	282
11.32	299
11.34	284
11.36	292
11.38	320
11.4	299
11.42	308
11.44	317
11.46	337
11.48	320
11.5	361
11.52	388
11.54	416
11.56	455
11.58	439
11.6	478
11.62	588
11.64	611
11.66	620
11.68	649
11.7	677
11.72	612
11.74	546
11.76	519
11.78	470
11.8	442
11.82	407
11.84	400
11.86	402
11.88	406
11.9	367
11.92	403
11.94	396
11.96	411
11.98	386
12	331
12.02	339
12.04	297
12.06	323
12.08	294
12.1	270
12.12	272
12.14	292
12.16	279
12.18	259
12.2	276
12.22	273
12.24	283
12.26	284
12.28	269
12.3	243
12.32	254
12.34	267
12.36	260
12.38	246
12.4	248
12.42	265
12.44	258
12.46	249
12.48	267
12.5	288
12.52	277
12.54	280
12.56	299
12.58	279
12.6	281
12.62	243
12.64	252
12.66	279
12.68	260
12.7	252
12.72	266
12.74	264
12.76	268
12.78	255
12.8	288
12.82	301
12.84	286
12.86	304
12.88	301
12.9	331
12.92	373
12.94	396
12.96	439
12.98	458
13	510
13.02	574
13.04	604
13.06	698
13.08	793
13.1	918
13.12	968
13.14	1057
13.16	1090
13.18	1018
13.2	976
13.22	922
13.24	849
13.26	675
13.28	587
13.3	539
13.32	539
13.34	486
13.36	437
13.38	412
13.4	393
13.42	356
13.44	346
13.46	334
13.48	356
13.5	326
13.52	320
13.54	328
13.56	302
13.58	301
13.6	321
13.62	298
13.64	286
13.66	304
13.68	310
13.7	316
13.72	316
13.74	327
13.76	303
13.78	328
13.8	320
13.82	337
13.84	329
13.86	312
13.88	353
13.9	351
13.92	317
13.94	342
13.96	292
13.98	314
14	324
14.02	370
14.04	367
14.06	360
14.08	426
14.1	443
14.12	479
14.14	418
14.16	410
14.18	373
14.2	357
14.22	368
14.24	327
14.26	319
14.28	296
14.3	292
14.32	288
14.34	258
14.36	245
14.38	275
14.4	238
14.42	233
14.44	248
14.46	238
14.48	251
14.5	250
14.52	248
14.54	264
14.56	219
14.58	245
14.6	247
14.62	246
14.64	248
14.66	271
14.68	261
14.7	231
14.72	236
14.74	238
14.76	242
14.78	198
14.8	252
14.82	241
14.84	232
14.86	235
14.88	226
14.9	222
14.92	236
14.94	227
14.96	241
14.98	257
15	241
15.02	249
15.04	256
15.06	282
15.08	244
15.1	238
15.12	252
15.14	250
15.16	252
15.18	283
15.2	303
15.22	306
15.24	324
15.26	343
15.28	387
15.3	412
15.32	425
15.34	447
15.36	426
15.38	393
15.4	374
15.42	349
15.44	315
15.46	303
15.48	302
15.5	286
15.52	254
15.54	257
15.56	260
15.58	261
15.6	246
15.62	248
15.64	224
15.66	226
15.68	242
15.7	235
15.72	231
15.74	204
15.76	235
15.78	216
15.8	236
15.82	217
15.84	232
15.86	226
15.88	215
15.9	211
15.92	215
15.94	251
15.96	232
15.98	219
16	226
16.02	223
16.04	235
16.06	232
16.08	263
16.1	228
16.12	250
16.14	234
16.16	233
16.18	237
16.2	241
16.22	244
16.24	246
16.26	279
16.28	269
16.3	287
16.32	285
16.34	269
16.36	288
16.38	325
16.4	335
16.42	366
16.44	367
16.46	385
16.48	380
16.5	390
16.52	351
16.54	343
16.56	342
16.58	336
16.6	321
16.62	316
16.64	334
16.66	322
16.68	331
16.7	346
16.72	297
16.74	363
16.76	350
16.78	340
16.8	331
16.82	310
16.84	314
16.86	297
16.88	284
16.9	287
16.92	284
16.94	279
16.96	242
16.98	227
17	241
17.02	255
17.04	231
17.06	258
17.08	264
17.1	232
17.12	262
17.14	231
17.16	250
17.18	221
17.2	219
17.22	245
17.24	229
17.26	234
17.28	228
17.3	216
17.32	222
17.34	244
17.36	207
17.38	239
17.4	259
17.42	245
17.44	217
17.46	236
17.48	217
17.5	213
17.52	246
17.54	210
17.56	249
17.58	216
17.6	231
17.62	213
17.64	252
17.66	245
17.68	242
17.7	253
17.72	225
17.74	262
17.76	260
17.78	213
17.8	218
17.82	248
17.84	218
17.86	246
17.88	243
17.9	207
17.92	228
17.94	243
17.96	271
17.98	246
18	256
18.02	250
18.04	273
18.06	243
18.08	274
18.1	287
18.12	262
18.14	292
18.16	310
18.18	293
18.2	317
18.22	325
18.24	355
18.26	312
18.28	366
18.3	305
18.32	312
18.34	314
18.36	321
18.38	312
18.4	360
18.42	389
18.44	408
18.46	467
18.48	541
18.5	584
18.52	664
18.54	709
18.56	703
18.58	662
18.6	583
18.62	493
18.64	417
18.66	389
18.68	338
18.7	333
18.72	268
18.74	266
18.76	249
18.78	268
18.8	281
18.82	259
18.84	244
18.86	213
18.88	244
18.9	270
18.92	262
18.94	271
18.96	250
18.98	273
19	274
19.02	271
19.04	241
19.06	273
19.08	280
19.1	278
19.12	293
19.14	301
19.16	317
19.18	309
19.2	319
19.22	366
19.24	405
19.26	479
19.28	502
19.3	517
19.32	544
19.34	583
19.36	606
19.38	495
19.4	498
19.42	425
19.44	395
19.46	415
19.48	398
19.5	407
19.52	404
19.54	449
19.56	407
19.58	407
19.6	448
19.62	382
19.64	392
19.66	386
19.68	351
19.7	325
19.72	310
19.74	326
19.76	300
19.78	302
19.8	289
19.82	275
19.84	299
19.86	270
19.88	249
19.9	301
19.92	285
19.94	283
19.96	253
19.98	273
20	273
20.02	255
20.04	244
20.06	275
20.08	265
20.1	255
20.12	245
20.14	271
20.16	243
20.18	214
20.2	251
20.22	252
20.24	259
20.26	244
20.28	225
20.3	253
20.32	229
20.34	243
20.36	253
20.38	228
20.4	228
20.42	227
20.44	251
20.46	214
20.48	219
20.5	249
20.52	234
20.54	226
20.56	244
20.58	233
20.6	231
20.62	216
20.64	241
20.66	213
20.68	238
20.7	246
20.72	232
20.74	231
20.76	220
20.78	210
20.8	240
20.82	213
20.84	262
20.86	232
20.88	248
20.9	260
20.92	238
20.94	237
20.96	214
20.98	224
21	243
21.02	237
21.04	201
21.06	245
21.08	224
21.1	225
21.12	228
21.14	237
21.16	225
21.18	219
21.2	223
21.22	247
21.24	248
21.26	252
21.28	247
21.3	251
21.32	227
21.34	275
21.36	266
21.38	264
21.4	235
21.42	276
21.44	273
21.46	264
21.48	297
21.5	285
21.52	302
21.54	305
21.56	283
21.58	273
21.6	296
21.62	288
21.64	268
21.66	261
21.68	269
21.7	255
21.72	251
21.74	266
21.76	251
21.78	274
21.8	283
21.82	244
21.84	259
21.86	272
21.88	253
21.9	270
21.92	282
21.94	265
21.96	286
21.98	301
22	288
22.02	315
22.04	334
22.06	340
22.08	324
22.1	342
22.12	354
22.14	324
22.16	307
22.18	304
22.2	292
22.22	283
22.24	276
22.26	276
22.28	276
22.3	269
22.32	262
22.34	256
22.36	234
22.38	236
22.4	246
22.42	226
22.44	258
22.46	243
22.48	228
22.5	235
22.52	225
22.54	266
22.56	265
22.58	255
22.6	235
22.62	254
22.64	229
22.66	249
22.68	224
22.7	257
22.72	233
22.74	234
22.76	226
22.78	234
22.8	255
22.82	279
22.84	268
22.86	270
22.88	256
22.9	244
22.92	273
22.94	297
22.96	272
22.98	250
23	257
23.02	251
23.04	251
23.06	246
23.08	212
23.1	257
23.12	270
23.14	261
23.16	237
23.18	259
23.2	275
23.22	253
23.24	268
23.26	275
23.28	300
23.3	262
23.32	276
23.34	270
23.36	267
23.38	299
23.4	323
23.42	328
23.44	355
23.46	343
23.48	362
23.5	312
23.52	368
23.54	361
23.56	421
23.58	438
23.6	426
23.62	385
23.64	437
23.66	415
23.68	439
23.7	432
23.72	406
23.74	404
23.76	416
23.78	394
23.8	395
23.82	356
23.84	373
23.86	365
23.88	367
23.9	388
23.92	340
23.94	326
23.96	347
23.98	354
24	342
24.02	326
24.04	346
24.06	383
24.08	367
24.1	367
24.12	379
24.14	405
24.16	421
24.18	423
24.2	425
24.22	470
24.24	501
24.26	514
24.28	519
24.3	526
24.32	554
24.34	604
24.36	582
24.38	608
24.4	570
24.42	614
24.44	599
24.46	614
24.48	574
24.5	594
24.52	521
24.54	515
24.56	475
24.58	429
24.6	425
24.62	430
24.64	373
24.66	351
24.68	329
24.7	344
24.72	332
24.74	353
24.76	308
24.78	274
24.8	310
24.82	271
24.84	291
24.86	279
24.88	263
24.9	308
24.92	292
24.94	282
24.96	290
24.98	290
25	308
25.02	260
25.04	256
25.06	286
25.08	292
25.1	272
25.12	281
25.14	288
25.16	296
25.18	262
25.2	303
25.22	276
25.24	304
25.26	295
25.28	243
25.3	288
25.32	290
25.34	292
25.36	273
25.38	316
25.4	286
25.42	294
25.44	330
25.46	282
25.48	299
25.5	311
25.52	303
25.54	289
25.56	310
25.58	298
25.6	286
25.62	300
25.64	284
25.66	257
25.68	246
25.7	263
25.72	277
25.74	217
25.76	239
25.78	237
25.8	258
25.82	265
25.84	262
25.86	255
25.88	255
25.9	263
25.92	244
25.94	264
25.96	270
25.98	269
26	226
26.02	266
26.04	265
26.06	260
26.08	280
26.1	282
26.12	279
26.14	283
26.16	267
26.18	258
26.2	260
26.22	269
26.24	259
26.26	298
26.28	288
26.3	303
26.32	324
26.34	266
26.36	278
26.38	317
26.4	344
26.42	326
26.44	332
26.46	342
26.48	353
26.5	372
26.52	335
26.54	355
26.56	363
26.58	339
26.6	344
26.62	308
26.64	367
26.66	348
26.68	333
26.7	343
26.72	357
26.74	380
26.76	438
26.78	352
26.8	409
26.82	430
26.84	406
26.86	430
26.88	430
26.9	428
26.92	375
26.94	344
26.96	349
26.98	346
27	340
27.02	302
27.04	308
27.06	267
27.08	307
27.1	303
27.12	278
27.14	314
27.16	314
27.18	306
27.2	284
27.22	300
27.24	315
27.26	278
27.28	288
27.3	283
27.32	289
27.34	313
27.36	292
27.38	308
27.4	289
27.42	276
27.44	271
27.46	261
27.48	297
27.5	309
27.52	279
27.54	244
27.56	270
27.58	278
27.6	322
27.62	331
27.64	283
27.66	314
27.68	283
27.7	273
27.72	296
27.74	314
27.76	308
27.78	292
27.8	272
27.82	290
27.84	308
27.86	289
27.88	291
27.9	296
27.92	300
27.94	317
27.96	324
27.98	308
28	277
28.02	330
28.04	306
28.06	315
28.08	286
28.1	293
28.12	284
28.14	303
28.16	272
28.18	291
28.2	267
28.22	276
28.24	273
28.26	261
28.28	280
28.3	261
28.32	261
28.34	266
28.36	268
28.38	255
28.4	257
28.42	258
28.44	249
28.46	266
28.48	268
28.5	228
28.52	249
28.54	246
28.56	281
28.58	259
28.6	289
28.62	299
28.64	279
28.66	309
28.68	319
28.7	294
28.72	313
28.74	323
28.76	361
28.78	292
28.8	322
28.82	351
28.84	331
28.86	336
28.88	331
28.9	357
28.92	364
28.94	367
28.96	338
28.98	361
29	367
29.02	338
29.04	341
29.06	363
29.08	391
29.1	376
29.12	384
29.14	383
29.16	391
29.18	403
29.2	353
29.22	360
29.24	348
29.26	316
29.28	367
29.3	332
29.32	333
29.34	311
29.36	339
29.38	311
29.4	290
29.42	334
29.44	294
29.46	260
29.48	268
29.5	275
29.52	273
29.54	262
29.56	291
29.58	282
29.6	287
29.62	278
29.64	292
29.66	306
29.68	325
29.7	329
29.72	321
29.74	310
29.76	315
29.78	313
29.8	327
29.82	344
29.84	356
29.86	351
29.88	346
29.9	308
29.92	326
29.94	332
29.96	320
29.98	323
30	316
30.02	335
30.04	328
30.06	275
30.08	286
30.1	294
30.12	298
30.14	314
30.16	283
30.18	281
30.2	289
30.22	254
30.24	255
30.26	254
30.28	258
30.3	269
30.32	291
30.34	271
30.36	242
30.38	248
30.4	251
30.42	250
30.44	277
30.46	255
30.48	223
30.5	226
30.52	241
30.54	219
30.56	246
30.58	240
30.6	269
30.62	248
30.64	251
30.66	229
30.68	251
30.7	228
30.72	272
30.74	259
30.76	238
30.78	269
30.8	269
30.82	266
30.84	250
30.86	255
30.88	265
30.9	270
30.92	280
30.94	269
30.96	279
30.98	282
31	295
31.02	277
31.04	264
31.06	280
31.08	257
31.1	302
31.12	267
31.14	271
31.16	240
31.18	268
31.2	259
31.22	243
31.24	279
31.26	275
31.28	286
31.3	266
31.32	238
31.34	251
31.36	258
31.38	267
31.4	277
31.42	281
31.44	250
31.46	251
31.48	257
31.5	244
31.52	262
31.54	288
31.56	253
31.58	210
31.6	255
31.62	224
31.64	235
31.66	255
31.68	260
31.7	255
31.72	239
31.74	248
31.76	261
31.78	240
31.8	246
31.82	249
31.84	244
31.86	247
31.88	246
31.9	278
31.92	249
31.94	254
31.96	243
31.98	263
32	266
32.02	270
32.04	283
32.06	250
32.08	315
32.1	313
32.12	296
32.14	301
32.16	340
32.18	310
32.2	322
32.22	333
32.24	318
32.26	314
32.28	305
32.3	344
32.32	336
32.34	340
32.36	301
32.38	302
32.4	278
32.42	275
32.44	285
32.46	278
32.48	280
32.5	266
32.52	247
32.54	243
32.56	249
32.58	267
32.6	238
32.62	254
32.64	229
32.66	263
32.68	257
32.7	275
32.72	235
32.74	254
32.76	244
32.78	254
32.8	249
32.82	229
32.84	261
32.86	263
32.88	240
32.9	254
32.92	261
32.94	241
32.96	284
32.98	286
33	278
33.02	241
33.04	265
33.06	281
33.08	269
33.1	283
33.12	273
33.14	246
33.16	266
33.18	267
33.2	255
33.22	270
33.24	255
33.26	263
33.28	264
33.3	246
33.32	262
33.34	266
33.36	244
33.38	257
33.4	258
33.42	293
33.44	276
33.46	237
33.48	264
33.5	257
33.52	242
33.54	264
33.56	252
33.58	263
33.6	270
33.62	273
33.64	298
33.66	270
33.68	272
33.7	322
33.72	309
33.74	307
33.76	306
33.78	312
33.8	365
33.82	366
33.84	369
33.86	407
33.88	451
33.9	437
33.92	390
33.94	415
33.96	420
33.98	411
34	401
34.02	379
34.04	383
34.06	382
34.08	393
34.1	373
34.12	350
34.14	343
34.16	333
34.18	340
34.2	334
34.22	335
34.24	327
34.26	326
34.28	306
34.3	312
34.32	284
34.34	281
34.36	261
34.38	285
34.4	316
34.42	292
34.44	303
34.46	338
34.48	295
34.5	313
34.52	317
34.54	368
34.56	334
34.58	321
34.6	350
34.62	361
34.64	338
34.66	381
34.68	370
34.7	398
34.72	359
34.74	355
34.76	353
34.78	338
34.8	343
34.82	348
34.84	341
34.86	313
34.88	323
34.9	338
34.92	329
34.94	312
34.96	330
34.98	344
35	330
35.02	296
35.04	285
35.06	306
35.08	305
35.1	280
35.12	268
35.14	291
35.16	294
35.18	271
35.2	297
35.22	273
35.24	282
35.26	278
35.28	314
35.3	280
35.32	291
35.34	260
35.36	291
35.38	281
35.4	284
35.42	319
35.44	334
35.46	316
35.48	300
35.5	317
35.52	298
35.54	307
35.56	303
35.58	286
35.6	319
35.62	303
35.64	301
35.66	286
35.68	278
35.7	294
35.72	296
35.74	271
35.76	303
35.78	275
35.8	245
35.82	272
35.84	259
35.86	264
35.88	309
35.9	286
35.92	290
35.94	276
35.96	290
35.98	287
36	284
36.02	289
36.04	260
36.06	296
36.08	294
36.1	323
36.12	346
36.14	313
36.16	301
36.18	326
36.2	337
36.22	367
36.24	364
36.26	341
36.28	312
36.3	333
36.32	353
36.34	349
36.36	365
36.38	352
36.4	359
36.42	391
36.44	323
36.46	346
36.48	327
36.5	342
36.52	336
36.54	327
36.56	310
36.58	301
36.6	309
36.62	315
36.64	325
36.66	277
36.68	293
36.7	307
36.72	324
36.74	315
36.76	295
36.78	296
36.8	306
36.82	320
36.84	337
36.86	299
36.88	291
36.9	306
36.92	305
36.94	294
36.96	281
36.98	293
37	281
37.02	295
37.04	296
37.06	283
37.08	282
37.1	313
37.12	293
37.14	319
37.16	289
37.18	288
37.2	287
37.22	312
37.24	263
37.26	297
37.28	267
37.3	302
37.32	283
37.34	289
37.36	299
37.38	270
37.4	290
37.42	289
37.44	321
37.46	278
37.48	268
37.5	297
37.52	284
37.54	292
37.56	309
37.58	312
37.6	314
37.62	317
37.64	370
37.66	345
37.68	339
37.7	345
37.72	329
37.74	341
37.76	350
37.78	365
37.8	343
37.82	366
37.84	309
37.86	329
37.88	339
37.9	319
37.92	309
37.94	332
37.96	311
37.98	312
38	303
38.02	275
38.04	302
38.06	287
38.08	309
38.1	290
38.12	271
38.14	324
38.16	270
38.18	294
38.2	280
38.22	278
38.24	273
38.26	273
38.28	273
38.3	299
38.32	281
38.34	282
38.36	304
38.38	279
38.4	295
38.42	311
38.44	253
38.46	264
38.48	314
38.5	287
38.52	291
38.54	257
38.56	300
38.58	325
38.6	328
38.62	318
38.64	308
38.66	323
38.68	304
38.7	322
38.72	331
38.74	333
38.76	322
38.78	371
38.8	339
38.82	376
38.84	360
38.86	355
38.88	360
38.9	320
38.92	304
38.94	356
38.96	343
38.98	355
39	346
39.02	337
39.04	317
39.06	314
39.08	346
39.1	312
39.12	292
39.14	319
39.16	343
39.18	319
39.2	309
39.22	288
39.24	291
39.26	302
39.28	303
39.3	261
39.32	290
39.34	295
39.36	280
39.38	273
39.4	287
39.42	285
39.44	278
39.46	296
39.48	281
39.5	272
39.52	267
39.54	286
39.56	285
39.58	291
39.6	292
39.62	312
39.64	301
39.66	283
39.68	292
39.7	333
39.72	290
39.74	311
39.76	300
39.78	303
39.8	312
39.82	301
39.84	319
39.86	337
39.88	327
39.9	306
39.92	338
39.94	323
39.96	342
39.98	303
40	292
