# Supplementary material for: Sorting polymerization in a bichannel metal-organic framework
Source: Nat Commun. 2025 Aug 5;16:6984. doi: 10.1038/s41467-025-62322-8 (PMC12325995; doi:10.1038/s41467-025-62322-8)
Supplement: Supplementary file 3 — Source data [file 41467_2025_62322_MOESM3_ESM.zip › SOURCE_DATA/SF23/1x0pt10_PXRD.csv]

X	Y
3	1071
3.02	1058
3.04	1006
3.06	1042
3.08	1125
3.1	1081
3.12	1067
3.14	1037
3.16	1038
3.18	1073
3.2	1064
3.22	1030
3.24	1049
3.26	1015
3.28	1037
3.3	1015
3.32	1030
3.34	1028
3.36	962
3.38	1014
3.4	1063
3.42	1089
3.44	1032
3.46	1009
3.48	999
3.5	1038
3.52	1035
3.54	999
3.56	977
3.58	1033
3.6	1014
3.62	969
3.64	973
3.66	1022
3.68	941
3.7	1028
3.72	963
3.74	1012
3.76	976
3.78	969
3.8	985
3.82	969
3.84	924
3.86	956
3.88	1025
3.9	1008
3.92	996
3.94	932
3.96	905
3.98	969
4	961
4.02	968
4.04	904
4.06	964
4.08	963
4.1	926
4.12	947
4.14	903
4.16	966
4.18	927
4.2	904
4.22	926
4.24	903
4.26	955
4.28	980
4.3	897
4.32	890
4.34	916
4.36	877
4.38	865
4.4	887
4.42	901
4.44	874
4.46	868
4.48	868
4.5	953
4.52	867
4.54	889
4.56	873
4.58	925
4.6	942
4.62	881
4.64	975
4.66	937
4.68	957
4.7	887
4.72	940
4.74	974
4.76	950
4.78	1019
4.8	1045
4.82	981
4.84	1074
4.86	1068
4.88	1094
4.9	1127
4.92	1136
4.94	1171
4.96	1238
4.98	1192
5	1235
5.02	1302
5.04	1322
5.06	1423
5.08	1484
5.1	1482
5.12	1587
5.14	1650
5.16	1740
5.18	1850
5.2	1990
5.22	2142
5.24	2278
5.26	2486
5.28	2758
5.3	2954
5.32	3220
5.34	3510
5.36	3921
5.38	4289
5.4	4844
5.42	5482
5.44	6324
5.46	7220
5.48	8035
5.5	8266
5.52	7067
5.54	5012
5.56	3522
5.58	2627
5.6	2087
5.62	1770
5.64	1616
5.66	1497
5.68	1325
5.7	1274
5.72	1205
5.74	1116
5.76	1080
5.78	1042
5.8	928
5.82	963
5.84	892
5.86	890
5.88	942
5.9	909
5.92	867
5.94	863
5.96	860
5.98	867
6	877
6.02	834
6.04	862
6.06	763
6.08	822
6.1	780
6.12	752
6.14	761
6.16	772
6.18	740
6.2	775
6.22	737
6.24	702
6.26	756
6.28	710
6.3	708
6.32	718
6.34	694
6.36	732
6.38	744
6.4	683
6.42	657
6.44	707
6.46	747
6.48	723
6.5	692
6.52	689
6.54	673
6.56	684
6.58	692
6.6	625
6.62	704
6.64	676
6.66	676
6.68	652
6.7	655
6.72	653
6.74	678
6.76	686
6.78	651
6.8	699
6.82	678
6.84	632
6.86	672
6.88	586
6.9	664
6.92	686
6.94	651
6.96	628
6.98	594
7	611
7.02	613
7.04	583
7.06	596
7.08	608
7.1	648
7.12	648
7.14	600
7.16	620
7.18	565
7.2	594
7.22	639
7.24	599
7.26	631
7.28	615
7.3	602
7.32	624
7.34	576
7.36	631
7.38	593
7.4	583
7.42	614
7.44	636
7.46	603
7.48	571
7.5	608
7.52	597
7.54	563
7.56	624
7.58	570
7.6	576
7.62	609
7.64	598
7.66	582
7.68	574
7.7	574
7.72	533
7.74	564
7.76	591
7.78	580
7.8	570
7.82	561
7.84	572
7.86	546
7.88	609
7.9	557
7.92	570
7.94	598
7.96	575
7.98	539
8	580
8.02	560
8.04	539
8.06	584
8.08	508
8.1	521
8.12	557
8.14	586
8.16	565
8.18	572
8.2	574
8.22	571
8.24	599
8.26	534
8.28	549
8.3	536
8.32	573
8.34	555
8.36	531
8.38	565
8.4	606
8.42	556
8.44	546
8.46	513
8.48	527
8.5	528
8.52	511
8.54	535
8.56	538
8.58	577
8.6	517
8.62	534
8.64	536
8.66	501
8.68	532
8.7	535
8.72	539
8.74	540
8.76	532
8.78	486
8.8	496
8.82	479
8.84	509
8.86	515
8.88	514
8.9	491
8.92	499
8.94	546
8.96	560
8.98	557
9	522
9.02	570
9.04	569
9.06	527
9.08	581
9.1	574
9.12	574
9.14	573
9.16	587
9.18	644
9.2	629
9.22	653
9.24	681
9.26	723
9.28	778
9.3	791
9.32	824
9.34	911
9.36	961
9.38	1042
9.4	1151
9.42	1276
9.44	1433
9.46	1616
9.48	1843
9.5	2122
9.52	2004
9.54	1759
9.56	1402
9.58	1128
9.6	894
9.62	709
9.64	741
9.66	625
9.68	650
9.7	637
9.72	602
9.74	544
9.76	579
9.78	570
9.8	570
9.82	584
9.84	580
9.86	575
9.88	544
9.9	535
9.92	540
9.94	538
9.96	539
9.98	513
10	551
10.02	532
10.04	538
10.06	537
10.08	531
10.1	515
10.12	514
10.14	554
10.16	507
10.18	520
10.2	501
10.22	480
10.24	496
10.26	493
10.28	492
10.3	507
10.32	511
10.34	541
10.36	560
10.38	511
10.4	546
10.42	519
10.44	545
10.46	549
10.48	571
10.5	572
10.52	599
10.54	590
10.56	594
10.58	674
10.6	662
10.62	654
10.64	720
10.66	751
10.68	790
10.7	821
10.72	901
10.74	976
10.76	1005
10.78	1147
10.8	1280
10.82	1438
10.84	1723
10.86	1996
10.88	2209
10.9	2706
10.92	3195
10.94	3770
10.96	4365
10.98	4663
11	4494
11.02	3757
11.04	2660
11.06	1984
11.08	1424
11.1	1147
11.12	1022
11.14	922
11.16	841
11.18	765
11.2	724
11.22	672
11.24	662
11.26	581
11.28	615
11.3	560
11.32	546
11.34	588
11.36	584
11.38	523
11.4	527
11.42	562
11.44	520
11.46	482
11.48	528
11.5	482
11.52	529
11.54	484
11.56	518
11.58	527
11.6	513
11.62	489
11.64	526
11.66	508
11.68	515
11.7	506
11.72	511
11.74	508
11.76	505
11.78	480
11.8	489
11.82	513
11.84	471
11.86	515
11.88	494
11.9	466
11.92	509
11.94	510
11.96	480
11.98	467
12	487
12.02	502
12.04	531
12.06	510
12.08	504
12.1	530
12.12	475
12.14	498
12.16	518
12.18	483
12.2	507
12.22	493
12.24	505
12.26	511
12.28	464
12.3	463
12.32	525
12.34	473
12.36	481
12.38	479
12.4	495
12.42	519
12.44	510
12.46	471
12.48	507
12.5	446
12.52	528
12.54	532
12.56	518
12.58	521
12.6	496
12.62	570
12.64	606
12.66	631
12.68	663
12.7	606
12.72	648
12.74	691
12.76	640
12.78	647
12.8	615
12.82	615
12.84	553
12.86	548
12.88	510
12.9	502
12.92	506
12.94	492
12.96	466
12.98	503
13	479
13.02	522
13.04	494
13.06	465
13.08	460
13.1	476
13.12	490
13.14	459
13.16	481
13.18	498
13.2	473
13.22	436
13.24	457
13.26	412
13.28	476
13.3	486
13.32	471
13.34	499
13.36	474
13.38	465
13.4	480
13.42	477
13.44	458
13.46	472
13.48	463
13.5	468
13.52	510
13.54	479
13.56	506
13.58	523
13.6	528
13.62	519
13.64	524
13.66	591
13.68	545
13.7	596
13.72	595
13.74	589
13.76	629
13.78	678
13.8	702
13.82	721
13.84	774
13.86	796
13.88	818
13.9	811
13.92	800
13.94	770
13.96	764
13.98	714
14	645
14.02	599
14.04	539
14.06	559
14.08	533
14.1	515
14.12	534
14.14	517
14.16	486
14.18	484
14.2	520
14.22	458
14.24	484
14.26	484
14.28	461
14.3	475
14.32	470
14.34	506
14.36	463
14.38	488
14.4	514
14.42	465
14.44	461
14.46	462
14.48	460
14.5	473
14.52	509
14.54	482
14.56	484
14.58	500
14.6	462
14.62	453
14.64	478
14.66	449
14.68	474
14.7	485
14.72	448
14.74	457
14.76	467
14.78	469
14.8	492
14.82	436
14.84	493
14.86	463
14.88	480
14.9	463
14.92	466
14.94	491
14.96	506
14.98	459
15	487
15.02	470
15.04	464
15.06	472
15.08	456
15.1	428
15.12	483
15.14	455
15.16	500
15.18	444
15.2	475
15.22	501
15.24	473
15.26	508
15.28	499
15.3	487
15.32	459
15.34	498
15.36	438
15.38	502
15.4	475
15.42	444
15.44	498
15.46	473
15.48	468
15.5	458
15.52	500
15.54	472
15.56	481
15.58	490
15.6	485
15.62	485
15.64	477
15.66	475
15.68	481
15.7	477
15.72	491
15.74	483
15.76	502
15.78	496
15.8	464
15.82	483
15.84	505
15.86	517
15.88	514
15.9	500
15.92	502
15.94	501
15.96	551
15.98	504
16	480
16.02	522
16.04	490
16.06	498
16.08	495
16.1	480
16.12	538
16.14	494
16.16	511
16.18	542
16.2	555
16.22	575
16.24	579
16.26	576
16.28	606
16.3	635
16.32	685
16.34	711
16.36	800
16.38	767
16.4	910
16.42	1038
16.44	1083
16.46	1217
16.48	1343
16.5	1366
16.52	1339
16.54	1324
16.56	1164
16.58	1049
16.6	970
16.62	965
16.64	1007
16.66	1054
16.68	1112
16.7	1238
16.72	1405
16.74	1546
16.76	1710
16.78	1988
16.8	2292
16.82	2480
16.84	2722
16.86	2742
16.88	2772
16.9	2503
16.92	2171
16.94	1831
16.96	1586
16.98	1287
17	1078
17.02	933
17.04	859
17.06	743
17.08	698
17.1	681
17.12	614
17.14	657
17.16	576
17.18	609
17.2	572
17.22	550
17.24	596
17.26	545
17.28	563
17.3	568
17.32	504
17.34	500
17.36	544
17.38	549
17.4	537
17.42	528
17.44	485
17.46	516
17.48	513
17.5	526
17.52	535
17.54	515
17.56	524
17.58	544
17.6	518
17.62	546
17.64	520
17.66	521
17.68	559
17.7	537
17.72	516
17.74	484
17.76	480
17.78	510
17.8	532
17.82	467
17.84	466
17.86	507
17.88	502
17.9	561
17.92	528
17.94	473
17.96	543
17.98	508
18	511
18.02	489
18.04	530
18.06	476
18.08	465
18.1	483
18.12	514
18.14	511
18.16	512
18.18	525
18.2	499
18.22	519
18.24	489
18.26	521
18.28	498
18.3	476
18.32	494
18.34	468
18.36	500
18.38	540
18.4	492
18.42	539
18.44	501
18.46	513
18.48	508
18.5	497
18.52	506
18.54	552
18.56	505
18.58	455
18.6	515
18.62	482
18.64	520
18.66	496
18.68	509
18.7	516
18.72	547
18.74	547
18.76	538
18.78	528
18.8	605
18.82	604
18.84	638
18.86	626
18.88	701
18.9	760
18.92	851
18.94	973
18.96	1093
18.98	1281
19	1494
19.02	1695
19.04	1888
19.06	2170
19.08	2228
19.1	2149
19.12	1874
19.14	1584
19.16	1268
19.18	1022
19.2	872
19.22	815
19.24	725
19.26	701
19.28	684
19.3	692
19.32	708
19.34	632
19.36	657
19.38	679
19.4	654
19.42	644
19.44	612
19.46	595
19.48	590
19.5	582
19.52	570
19.54	614
19.56	583
19.58	572
19.6	512
19.62	540
19.64	551
19.66	518
19.68	574
19.7	569
19.72	601
19.74	610
19.76	565
19.78	638
19.8	675
19.82	691
19.84	709
19.86	752
19.88	691
19.9	631
19.92	621
19.94	595
19.96	588
19.98	558
20	554
20.02	553
20.04	530
20.06	564
20.08	506
20.1	507
20.12	525
20.14	546
20.16	568
20.18	578
20.2	491
20.22	516
20.24	518
20.26	543
20.28	527
20.3	527
20.32	559
20.34	568
20.36	533
20.38	502
20.4	538
20.42	534
20.44	564
20.46	540
20.48	530
20.5	528
20.52	578
20.54	614
20.56	537
20.58	581
20.6	628
20.62	587
20.64	644
20.66	643
20.68	642
20.7	696
20.72	742
20.74	799
20.76	852
20.78	937
20.8	976
20.82	1050
20.84	1196
20.86	1296
20.88	1350
20.9	1349
20.92	1393
20.94	1376
20.96	1329
20.98	1196
21	1071
21.02	1038
21.04	928
21.06	862
21.08	763
21.1	703
21.12	689
21.14	689
21.16	622
21.18	591
21.2	554
21.22	587
21.24	601
21.26	555
21.28	549
21.3	518
21.32	541
21.34	510
21.36	514
21.38	495
21.4	534
21.42	582
21.44	556
21.46	534
21.48	495
21.5	543
21.52	561
21.54	521
21.56	539
21.58	525
21.6	560
21.62	575
21.64	533
21.66	567
21.68	528
21.7	521
21.72	530
21.74	523
21.76	489
21.78	528
21.8	530
21.82	535
21.84	531
21.86	522
21.88	493
21.9	522
21.92	496
21.94	513
21.96	498
21.98	509
22	535
22.02	479
22.04	539
22.06	530
22.08	499
22.1	535
22.12	542
22.14	509
22.16	493
22.18	565
22.2	490
22.22	517
22.24	526
22.26	522
22.28	552
22.3	516
22.32	546
22.34	489
22.36	511
22.38	512
22.4	532
22.42	511
22.44	508
22.46	524
22.48	528
22.5	496
22.52	488
22.54	550
22.56	530
22.58	499
22.6	502
22.62	501
22.64	508
22.66	517
22.68	486
22.7	541
22.72	500
22.74	469
22.76	547
22.78	483
22.8	523
22.82	552
22.84	504
22.86	515
22.88	513
22.9	492
22.92	506
22.94	543
22.96	458
22.98	523
23	530
23.02	562
23.04	520
23.06	537
23.08	527
23.1	545
23.12	537
23.14	508
23.16	516
23.18	565
23.2	513
23.22	530
23.24	479
23.26	524
23.28	510
23.3	526
23.32	549
23.34	523
23.36	519
23.38	542
23.4	516
23.42	552
23.44	563
23.46	567
23.48	521
23.5	549
23.52	573
23.54	582
23.56	558
23.58	592
23.6	556
23.62	620
23.64	608
23.66	605
23.68	571
23.7	639
23.72	565
23.74	594
23.76	591
23.78	599
23.8	586
23.82	549
23.84	568
23.86	540
23.88	556
23.9	543
23.92	564
23.94	580
23.96	601
23.98	596
24	668
24.02	629
24.04	680
24.06	652
24.08	704
24.1	623
24.12	631
24.14	575
24.16	599
24.18	569
24.2	570
24.22	548
24.24	517
24.26	532
24.28	577
24.3	523
24.32	541
24.34	533
24.36	519
24.38	561
24.4	584
24.42	537
24.44	533
24.46	546
24.48	537
24.5	557
24.52	534
24.54	524
24.56	544
24.58	574
24.6	564
24.62	556
24.64	547
24.66	561
24.68	561
24.7	601
24.72	532
24.74	565
24.76	569
24.78	539
24.8	571
24.82	544
24.84	556
24.86	553
24.88	575
24.9	579
24.92	560
24.94	564
24.96	546
24.98	533
25	577
25.02	548
25.04	584
25.06	564
25.08	581
25.1	603
25.12	620
25.14	590
25.16	610
25.18	597
25.2	607
25.22	614
25.24	634
25.26	670
25.28	714
25.3	738
25.32	733
25.34	776
25.36	816
25.38	850
25.4	898
25.42	928
25.44	1004
25.46	993
25.48	1189
25.5	1256
25.52	1358
25.54	1443
25.56	1624
25.58	1552
25.6	1489
25.62	1428
25.64	1300
25.66	1166
25.68	1064
25.7	1018
25.72	910
25.74	833
25.76	807
25.78	727
25.8	682
25.82	673
25.84	619
25.86	631
25.88	642
25.9	607
25.92	565
25.94	615
25.96	576
25.98	599
26	601
26.02	551
26.04	555
26.06	574
26.08	580
26.1	576
26.12	571
26.14	587
26.16	554
26.18	621
26.2	519
26.22	566
26.24	580
26.26	604
26.28	586
26.3	602
26.32	554
26.34	582
26.36	592
26.38	570
26.4	600
26.42	605
26.44	590
26.46	578
26.48	551
26.5	499
26.52	568
26.54	557
26.56	614
26.58	559
26.6	552
26.62	563
26.64	552
26.66	583
26.68	582
26.7	542
26.72	609
26.74	590
26.76	587
26.78	534
26.8	540
26.82	566
26.84	531
26.86	547
26.88	565
26.9	543
26.92	536
26.94	550
26.96	588
26.98	572
27	561
27.02	558
27.04	584
27.06	585
27.08	625
27.1	591
27.12	588
27.14	644
27.16	650
27.18	624
27.2	690
27.22	706
27.24	671
27.26	754
27.28	744
27.3	799
27.32	804
27.34	832
27.36	798
27.38	733
27.4	782
27.42	795
27.44	721
27.46	781
27.48	730
27.5	724
27.52	714
27.54	709
27.56	705
27.58	665
27.6	682
27.62	678
27.64	677
27.66	702
27.68	669
27.7	637
27.72	668
27.74	677
27.76	625
27.78	691
27.8	628
27.82	648
27.84	626
27.86	653
27.88	610
27.9	657
27.92	678
27.94	710
27.96	711
27.98	706
28	685
28.02	728
28.04	743
28.06	724
28.08	710
28.1	706
28.12	664
28.14	662
28.16	656
28.18	672
28.2	678
28.22	658
28.24	630
28.26	662
28.28	723
28.3	685
28.32	705
28.34	784
28.36	752
28.38	819
28.4	861
28.42	913
28.44	902
28.46	882
28.48	909
28.5	908
28.52	833
28.54	801
28.56	763
28.58	690
28.6	738
28.62	701
28.64	635
28.66	603
28.68	619
28.7	661
28.72	587
28.74	574
28.76	546
28.78	620
28.8	617
28.82	572
28.84	552
28.86	556
28.88	583
28.9	591
28.92	598
28.94	601
28.96	600
28.98	531
29	560
29.02	562
29.04	600
29.06	590
29.08	562
29.1	591
29.12	592
29.14	585
29.16	594
29.18	576
29.2	560
29.22	543
29.24	597
29.26	581
29.28	543
29.3	592
29.32	572
29.34	592
29.36	553
29.38	558
29.4	558
29.42	588
29.44	576
29.46	598
29.48	593
29.5	617
29.52	595
29.54	555
29.56	612
29.58	607
29.6	621
29.62	606
29.64	637
29.66	660
29.68	630
29.7	612
29.72	607
29.74	615
29.76	615
29.78	651
29.8	586
29.82	577
29.84	532
29.86	577
29.88	602
29.9	572
29.92	575
29.94	588
29.96	590
29.98	567
30	557
30.02	591
30.04	576
30.06	543
30.08	552
30.1	607
30.12	599
30.14	580
30.16	603
30.18	641
30.2	590
30.22	589
30.24	615
30.26	655
30.28	654
30.3	655
30.32	591
30.34	639
30.36	688
30.38	697
30.4	737
30.42	753
30.44	793
30.46	827
30.48	900
30.5	959
30.52	949
30.54	985
30.56	970
30.58	1058
30.6	1064
30.62	1060
30.64	1050
30.66	992
30.68	920
30.7	951
30.72	888
30.74	786
30.76	772
30.78	740
30.8	726
30.82	707
30.84	751
30.86	744
30.88	700
30.9	697
30.92	691
30.94	696
30.96	644
30.98	611
31	611
31.02	638
31.04	584
31.06	592
31.08	605
31.1	623
31.12	603
31.14	616
31.16	573
31.18	610
31.2	616
31.22	623
31.24	560
31.26	558
31.28	582
31.3	583
31.32	600
31.34	579
31.36	577
31.38	601
31.4	616
31.42	613
31.44	587
31.46	619
31.48	651
31.5	585
31.52	573
31.54	610
31.56	566
31.58	607
31.6	590
31.62	618
31.64	592
31.66	574
31.68	578
31.7	553
31.72	621
31.74	537
31.76	586
31.78	576
31.8	588
31.82	622
31.84	583
31.86	565
31.88	551
31.9	598
31.92	599
31.94	623
31.96	607
31.98	627
32	633
32.02	590
32.04	659
32.06	622
32.08	679
32.1	662
32.12	638
32.14	667
32.16	710
32.18	773
32.2	687
32.22	723
32.24	690
32.26	725
32.28	664
32.3	670
32.32	699
32.34	641
32.36	631
32.38	686
32.4	670
32.42	598
32.44	634
32.46	681
32.48	649
32.5	665
32.52	667
32.54	692
32.56	729
32.58	719
32.6	745
32.62	774
32.64	757
32.66	711
32.68	793
32.7	785
32.72	739
32.74	756
32.76	736
32.78	745
32.8	731
32.82	674
32.84	716
32.86	676
32.88	660
32.9	639
32.92	638
32.94	625
32.96	619
32.98	667
33	580
33.02	612
33.04	563
33.06	612
33.08	631
33.1	599
33.12	608
33.14	572
33.16	620
33.18	572
33.2	559
33.22	594
33.24	645
33.26	560
33.28	576
33.3	631
33.32	611
33.34	605
33.36	612
33.38	619
33.4	601
33.42	598
33.44	654
33.46	638
33.48	677
33.5	642
33.52	645
33.54	643
33.56	651
33.58	611
33.6	675
33.62	652
33.64	626
33.66	591
33.68	604
33.7	609
33.72	654
33.74	604
33.76	627
33.78	611
33.8	645
33.82	658
33.84	625
33.86	613
33.88	638
33.9	595
33.92	602
33.94	610
33.96	697
33.98	672
34	669
34.02	634
34.04	661
34.06	711
34.08	669
34.1	687
34.12	701
34.14	711
34.16	681
34.18	660
34.2	687
34.22	647
34.24	670
34.26	675
34.28	643
34.3	621
34.32	643
34.34	622
34.36	609
34.38	610
34.4	577
34.42	579
34.44	588
34.46	627
34.48	615
34.5	588
34.52	652
34.54	603
34.56	583
34.58	644
34.6	629
34.62	605
34.64	625
34.66	638
34.68	602
34.7	640
34.72	651
34.74	688
34.76	674
34.78	686
34.8	647
34.82	641
34.84	632
34.86	697
34.88	679
34.9	644
34.92	648
34.94	610
34.96	587
34.98	605
35	642
35.02	620
35.04	626
35.06	641
35.08	613
35.1	581
35.12	602
35.14	625
35.16	659
35.18	622
35.2	588
35.22	614
35.24	638
35.26	648
35.28	637
35.3	674
35.32	674
35.34	654
35.36	650
35.38	663
35.4	689
35.42	709
35.44	705
35.46	752
35.48	751
35.5	774
35.52	754
35.54	735
35.56	792
35.58	739
35.6	748
35.62	737
35.64	767
35.66	732
35.68	716
35.7	713
35.72	746
35.74	693
35.76	765
35.78	778
35.8	815
35.82	821
35.84	793
35.86	809
35.88	779
35.9	833
35.92	806
35.94	744
35.96	725
35.98	717
36	704
36.02	641
36.04	655
36.06	696
36.08	673
36.1	677
36.12	671
36.14	651
36.16	632
36.18	695
36.2	705
36.22	660
36.24	676
36.26	663
36.28	713
36.3	715
36.32	749
36.34	732
36.36	702
36.38	684
36.4	695
36.42	701
36.44	683
36.46	691
36.48	699
36.5	660
36.52	629
36.54	642
36.56	655
36.58	595
36.6	676
36.62	658
36.64	678
36.66	631
36.68	640
36.7	616
36.72	620
36.74	639
36.76	576
36.78	664
36.8	604
36.82	647
36.84	669
36.86	651
36.88	623
36.9	628
36.92	672
36.94	689
36.96	704
36.98	721
37	666
37.02	683
37.04	779
37.06	764
37.08	786
37.1	826
37.12	869
37.14	840
37.16	930
37.18	928
37.2	896
37.22	874
37.24	850
37.26	820
37.28	801
37.3	803
37.32	770
37.34	737
37.36	668
37.38	716
37.4	679
37.42	630
37.44	677
37.46	661
37.48	613
37.5	633
37.52	638
37.54	705
37.56	714
37.58	622
37.6	662
37.62	663
37.64	670
37.66	651
37.68	662
37.7	644
37.72	644
37.74	632
37.76	666
37.78	651
37.8	651
37.82	658
37.84	686
37.86	667
37.88	649
37.9	679
37.92	652
37.94	665
37.96	707
37.98	678
38	723
38.02	727
38.04	737
38.06	748
38.08	776
38.1	783
38.12	753
38.14	787
38.16	809
38.18	793
38.2	746
38.22	798
38.24	789
38.26	743
38.28	712
38.3	711
38.32	754
38.34	705
38.36	732
38.38	704
38.4	676
38.42	652
38.44	628
38.46	673
38.48	675
38.5	637
38.52	649
38.54	635
38.56	703
38.58	633
38.6	688
38.62	692
38.64	652
38.66	668
38.68	741
38.7	711
38.72	788
38.74	744
38.76	764
38.78	770
38.8	783
38.82	822
38.84	921
38.86	834
38.88	855
38.9	875
38.92	832
38.94	873
38.96	811
38.98	854
39	771
39.02	746
39.04	759
39.06	763
39.08	741
39.1	730
39.12	657
39.14	729
39.16	703
39.18	684
39.2	712
39.22	720
39.24	675
39.26	679
39.28	705
39.3	709
39.32	688
39.34	737
39.36	675
39.38	662
39.4	707
39.42	696
39.44	663
39.46	704
39.48	681
39.5	642
39.52	652
39.54	723
39.56	700
39.58	659
39.6	658
39.62	665
39.64	691
39.66	685
39.68	664
39.7	655
39.72	666
39.74	654
39.76	623
39.78	689
39.8	677
39.82	618
39.84	632
39.86	665
39.88	587
39.9	656
39.92	623
39.94	642
39.96	642
39.98	636
40	656
