# Supplementary material for: Sorting polymerization in a bichannel metal-organic framework
Source: Nat Commun. 2025 Aug 5;16:6984. doi: 10.1038/s41467-025-62322-8 (PMC12325995; doi:10.1038/s41467-025-62322-8)
Supplement: Supplementary file 3 — Source data [file 41467_2025_62322_MOESM3_ESM.zip › SOURCE_DATA/SF23/1x0pt01_PXRD.csv]

X	Y
3	589
3.02	588
3.04	609
3.06	594
3.08	585
3.1	595
3.12	579
3.14	570
3.16	577
3.18	580
3.2	580
3.22	602
3.24	601
3.26	585
3.28	626
3.3	581
3.32	537
3.34	599
3.36	592
3.38	594
3.4	594
3.42	597
3.44	598
3.46	590
3.48	600
3.5	585
3.52	562
3.54	594
3.56	588
3.58	645
3.6	652
3.62	624
3.64	586
3.66	626
3.68	624
3.7	609
3.72	586
3.74	598
3.76	641
3.78	602
3.8	619
3.82	584
3.84	598
3.86	609
3.88	614
3.9	614
3.92	575
3.94	546
3.96	583
3.98	578
4	598
4.02	585
4.04	609
4.06	626
4.08	627
4.1	630
4.12	620
4.14	591
4.16	637
4.18	635
4.2	627
4.22	570
4.24	577
4.26	590
4.28	609
4.3	646
4.32	641
4.34	628
4.36	680
4.38	627
4.4	629
4.42	658
4.44	687
4.46	651
4.48	673
4.5	693
4.52	713
4.54	669
4.56	658
4.58	704
4.6	734
4.62	696
4.64	720
4.66	698
4.68	756
4.7	804
4.72	792
4.74	856
4.76	813
4.78	801
4.8	889
4.82	949
4.84	901
4.86	964
4.88	1005
4.9	1047
4.92	1094
4.94	1057
4.96	1167
4.98	1164
5	1230
5.02	1341
5.04	1313
5.06	1348
5.08	1473
5.1	1608
5.12	1680
5.14	1798
5.16	1982
5.18	2134
5.2	2279
5.22	2487
5.24	2764
5.26	3017
5.28	3237
5.3	3549
5.32	4099
5.34	4467
5.36	5396
5.38	6483
5.4	7874
5.42	8817
5.44	7522
5.46	4561
5.48	2699
5.5	1921
5.52	1597
5.54	1355
5.56	1233
5.58	1058
5.6	931
5.62	869
5.64	903
5.66	877
5.68	822
5.7	799
5.72	714
5.74	704
5.76	728
5.78	707
5.8	698
5.82	770
5.84	685
5.86	655
5.88	676
5.9	681
5.92	667
5.94	686
5.96	659
5.98	683
6	657
6.02	663
6.04	634
6.06	664
6.08	623
6.1	675
6.12	647
6.14	601
6.16	562
6.18	596
6.2	582
6.22	625
6.24	600
6.26	559
6.28	551
6.3	552
6.32	583
6.34	538
6.36	559
6.38	592
6.4	548
6.42	518
6.44	524
6.46	510
6.48	543
6.5	554
6.52	532
6.54	511
6.56	560
6.58	520
6.6	550
6.62	460
6.64	513
6.66	454
6.68	556
6.7	468
6.72	454
6.74	473
6.76	477
6.78	489
6.8	475
6.82	456
6.84	494
6.86	464
6.88	489
6.9	453
6.92	459
6.94	480
6.96	518
6.98	499
7	493
7.02	431
7.04	436
7.06	479
7.08	444
7.1	480
7.12	436
7.14	450
7.16	458
7.18	442
7.2	471
7.22	468
7.24	441
7.26	426
7.28	460
7.3	432
7.32	455
7.34	458
7.36	445
7.38	457
7.4	432
7.42	449
7.44	424
7.46	452
7.48	408
7.5	460
7.52	411
7.54	408
7.56	453
7.58	479
7.6	437
7.62	447
7.64	437
7.66	410
7.68	449
7.7	429
7.72	460
7.74	413
7.76	424
7.78	437
7.8	446
7.82	437
7.84	430
7.86	424
7.88	426
7.9	425
7.92	420
7.94	430
7.96	424
7.98	454
8	416
8.02	444
8.04	428
8.06	400
8.08	412
8.1	476
8.12	430
8.14	428
8.16	467
8.18	445
8.2	445
8.22	400
8.24	463
8.26	479
8.28	460
8.3	446
8.32	444
8.34	484
8.36	464
8.38	400
8.4	451
8.42	434
8.44	422
8.46	464
8.48	435
8.5	436
8.52	450
8.54	432
8.56	413
8.58	430
8.6	429
8.62	415
8.64	424
8.66	422
8.68	453
8.7	396
8.72	405
8.74	424
8.76	378
8.78	349
8.8	417
8.82	390
8.84	398
8.86	361
8.88	428
8.9	361
8.92	389
8.94	432
8.96	417
8.98	404
9	449
9.02	399
9.04	434
9.06	456
9.08	447
9.1	487
9.12	489
9.14	507
9.16	481
9.18	509
9.2	569
9.22	616
9.24	665
9.26	648
9.28	750
9.3	773
9.32	852
9.34	956
9.36	1094
9.38	1186
9.4	1527
9.42	1727
9.44	1948
9.46	1807
9.48	1440
9.5	966
9.52	747
9.54	580
9.56	517
9.58	509
9.6	488
9.62	442
9.64	415
9.66	436
9.68	404
9.7	416
9.72	393
9.74	441
9.76	400
9.78	398
9.8	383
9.82	385
9.84	388
9.86	357
9.88	405
9.9	390
9.92	416
9.94	356
9.96	385
9.98	375
10	409
10.02	384
10.04	334
10.06	365
10.08	363
10.1	391
10.12	366
10.14	364
10.16	386
10.18	372
10.2	368
10.22	355
10.24	370
10.26	381
10.28	357
10.3	334
10.32	352
10.34	397
10.36	387
10.38	384
10.4	374
10.42	400
10.44	425
10.46	409
10.48	450
10.5	440
10.52	503
10.54	526
10.56	500
10.58	528
10.6	580
10.62	623
10.64	644
10.66	730
10.68	758
10.7	877
10.72	964
10.74	1035
10.76	1204
10.78	1375
10.8	1579
10.82	1816
10.84	2236
10.86	2706
10.88	3297
10.9	3965
10.92	4481
10.94	4435
10.96	3573
10.98	2764
11	2238
11.02	1883
11.04	1640
11.06	1283
11.08	1056
11.1	800
11.12	663
11.14	595
11.16	542
11.18	479
11.2	480
11.22	453
11.24	439
11.26	424
11.28	398
11.3	424
11.32	414
11.34	429
11.36	424
11.38	443
11.4	401
11.42	420
11.44	389
11.46	365
11.48	390
11.5	407
11.52	368
11.54	383
11.56	379
11.58	410
11.6	360
11.62	350
11.64	357
11.66	367
11.68	347
11.7	361
11.72	381
11.74	331
11.76	376
11.78	360
11.8	388
11.82	350
11.84	367
11.86	362
11.88	386
11.9	354
11.92	356
11.94	352
11.96	361
11.98	340
12	366
12.02	338
12.04	329
12.06	357
12.08	318
12.1	364
12.12	314
12.14	340
12.16	334
12.18	360
12.2	326
12.22	321
12.24	359
12.26	329
12.28	332
12.3	301
12.32	303
12.34	308
12.36	326
12.38	341
12.4	338
12.42	354
12.44	384
12.46	371
12.48	335
12.5	387
12.52	400
12.54	379
12.56	448
12.58	409
12.6	444
12.62	469
12.64	527
12.66	519
12.68	484
12.7	546
12.72	544
12.74	514
12.76	446
12.78	359
12.8	375
12.82	345
12.84	370
12.86	316
12.88	323
12.9	332
12.92	356
12.94	339
12.96	318
12.98	309
13	308
13.02	357
13.04	330
13.06	319
13.08	351
13.1	305
13.12	275
13.14	314
13.16	325
13.18	308
13.2	320
13.22	290
13.24	308
13.26	323
13.28	306
13.3	321
13.32	314
13.34	308
13.36	317
13.38	305
13.4	343
13.42	296
13.44	300
13.46	331
13.48	333
13.5	308
13.52	327
13.54	285
13.56	346
13.58	340
13.6	381
13.62	339
13.64	347
13.66	383
13.68	407
13.7	429
13.72	448
13.74	469
13.76	508
13.78	497
13.8	571
13.82	613
13.84	579
13.86	673
13.88	584
13.9	511
13.92	450
13.94	389
13.96	388
13.98	335
14	323
14.02	341
14.04	318
14.06	310
14.08	304
14.1	338
14.12	334
14.14	321
14.16	311
14.18	342
14.2	320
14.22	285
14.24	321
14.26	328
14.28	272
14.3	311
14.32	309
14.34	283
14.36	302
14.38	318
14.4	307
14.42	312
14.44	288
14.46	322
14.48	347
14.5	328
14.52	307
14.54	316
14.56	292
14.58	285
14.6	329
14.62	297
14.64	287
14.66	281
14.68	295
14.7	268
14.72	316
14.74	262
14.76	309
14.78	337
14.8	319
14.82	324
14.84	299
14.86	294
14.88	281
14.9	267
14.92	296
14.94	277
14.96	283
14.98	296
15	295
15.02	321
15.04	302
15.06	302
15.08	306
15.1	325
15.12	329
15.14	293
15.16	330
15.18	326
15.2	325
15.22	361
15.24	304
15.26	317
15.28	303
15.3	305
15.32	308
15.34	317
15.36	268
15.38	293
15.4	293
15.42	312
15.44	317
15.46	273
15.48	333
15.5	292
15.52	287
15.54	304
15.56	302
15.58	296
15.6	366
15.62	299
15.64	290
15.66	303
15.68	350
15.7	312
15.72	316
15.74	326
15.76	310
15.78	315
15.8	306
15.82	279
15.84	340
15.86	306
15.88	308
15.9	317
15.92	350
15.94	309
15.96	312
15.98	337
16	311
16.02	306
16.04	318
16.06	304
16.08	334
16.1	343
16.12	296
16.14	298
16.16	338
16.18	334
16.2	370
16.22	352
16.24	429
16.26	374
16.28	412
16.3	426
16.32	503
16.34	519
16.36	531
16.38	634
16.4	723
16.42	873
16.44	962
16.46	1041
16.48	988
16.5	853
16.52	742
16.54	693
16.56	647
16.58	716
16.6	739
16.62	740
16.64	815
16.66	876
16.68	972
16.7	1206
16.72	1364
16.74	1625
16.76	1999
16.78	2396
16.8	2759
16.82	2925
16.84	2882
16.86	2448
16.88	1938
16.9	1414
16.92	1073
16.94	834
16.96	664
16.98	570
17	557
17.02	452
17.04	485
17.06	434
17.08	390
17.1	380
17.12	430
17.14	395
17.16	372
17.18	422
17.2	333
17.22	368
17.24	366
17.26	337
17.28	371
17.3	339
17.32	375
17.34	331
17.36	359
17.38	331
17.4	336
17.42	357
17.44	340
17.46	351
17.48	375
17.5	340
17.52	362
17.54	364
17.56	402
17.58	384
17.6	358
17.62	337
17.64	375
17.66	393
17.68	422
17.7	405
17.72	396
17.74	377
17.76	413
17.78	389
17.8	387
17.82	377
17.84	381
17.86	348
17.88	301
17.9	324
17.92	359
17.94	375
17.96	347
17.98	342
18	330
18.02	359
18.04	353
18.06	303
18.08	348
18.1	334
18.12	335
18.14	334
18.16	345
18.18	339
18.2	324
18.22	336
18.24	308
18.26	359
18.28	379
18.3	335
18.32	341
18.34	346
18.36	327
18.38	320
18.4	324
18.42	326
18.44	323
18.46	311
18.48	338
18.5	315
18.52	304
18.54	328
18.56	345
18.58	333
18.6	349
18.62	325
18.64	356
18.66	335
18.68	314
18.7	320
18.72	366
18.74	345
18.76	350
18.78	376
18.8	389
18.82	429
18.84	467
18.86	474
18.88	544
18.9	604
18.92	658
18.94	805
18.96	995
18.98	1241
19	1419
19.02	1700
19.04	1739
19.06	1685
19.08	1410
19.1	1260
19.12	1002
19.14	836
19.16	720
19.18	671
19.2	672
19.22	646
19.24	585
19.26	584
19.28	576
19.3	561
19.32	544
19.34	518
19.36	535
19.38	508
19.4	500
19.42	421
19.44	396
19.46	372
19.48	352
19.5	359
19.52	316
19.54	354
19.56	323
19.58	372
19.6	330
19.62	336
19.64	358
19.66	350
19.68	331
19.7	348
19.72	384
19.74	330
19.76	406
19.78	411
19.8	446
19.82	473
19.84	440
19.86	442
19.88	418
19.9	376
19.92	366
19.94	373
19.96	355
19.98	374
20	321
20.02	322
20.04	296
20.06	361
20.08	328
20.1	333
20.12	296
20.14	327
20.16	315
20.18	321
20.2	320
20.22	313
20.24	314
20.26	332
20.28	340
20.3	323
20.32	325
20.34	321
20.36	333
20.38	312
20.4	338
20.42	355
20.44	347
20.46	346
20.48	331
20.5	339
20.52	327
20.54	353
20.56	346
20.58	350
20.6	352
20.62	369
20.64	372
20.66	368
20.68	425
20.7	462
20.72	466
20.74	485
20.76	555
20.78	612
20.8	725
20.82	870
20.84	973
20.86	1121
20.88	1164
20.9	1152
20.92	1057
20.94	938
20.96	777
20.98	646
21	613
21.02	483
21.04	454
21.06	415
21.08	387
21.1	404
21.12	361
21.14	344
21.16	345
21.18	327
21.2	371
21.22	349
21.24	378
21.26	368
21.28	302
21.3	332
21.32	324
21.34	305
21.36	340
21.38	284
21.4	368
21.42	312
21.44	305
21.46	320
21.48	320
21.5	314
21.52	316
21.54	304
21.56	312
21.58	319
21.6	301
21.62	316
21.64	297
21.66	328
21.68	294
21.7	323
21.72	347
21.74	333
21.76	308
21.78	299
21.8	307
21.82	286
21.84	325
21.86	333
21.88	298
21.9	298
21.92	300
21.94	295
21.96	312
21.98	316
22	299
22.02	288
22.04	300
22.06	324
22.08	308
22.1	336
22.12	319
22.14	293
22.16	280
22.18	306
22.2	294
22.22	298
22.24	268
22.26	297
22.28	276
22.3	290
22.32	286
22.34	300
22.36	302
22.38	299
22.4	291
22.42	314
22.44	316
22.46	281
22.48	326
22.5	322
22.52	281
22.54	315
22.56	341
22.58	305
22.6	299
22.62	298
22.64	294
22.66	308
22.68	282
22.7	299
22.72	283
22.74	292
22.76	286
22.78	320
22.8	304
22.82	323
22.84	317
22.86	319
22.88	288
22.9	294
22.92	310
22.94	305
22.96	275
22.98	310
23	309
23.02	337
23.04	316
23.06	295
23.08	314
23.1	293
23.12	312
23.14	297
23.16	299
23.18	323
23.2	314
23.22	260
23.24	278
23.26	265
23.28	273
23.3	275
23.32	282
23.34	269
23.36	291
23.38	300
23.4	343
23.42	317
23.44	291
23.46	304
23.48	300
23.5	325
23.52	338
23.54	345
23.56	321
23.58	330
23.6	375
23.62	382
23.64	426
23.66	393
23.68	372
23.7	381
23.72	365
23.74	355
23.76	350
23.78	336
23.8	301
23.82	305
23.84	293
23.86	307
23.88	300
23.9	341
23.92	330
23.94	336
23.96	394
23.98	361
24	402
24.02	433
24.04	451
24.06	449
24.08	446
24.1	383
24.12	398
24.14	359
24.16	351
24.18	355
24.2	349
24.22	340
24.24	301
24.26	325
24.28	327
24.3	304
24.32	315
24.34	318
24.36	335
24.38	321
24.4	346
24.42	325
24.44	324
24.46	323
24.48	314
24.5	288
24.52	304
24.54	291
24.56	313
24.58	316
24.6	312
24.62	315
24.64	315
24.66	312
24.68	344
24.7	315
24.72	334
24.74	305
24.76	274
24.78	324
24.8	334
24.82	328
24.84	314
24.86	315
24.88	327
24.9	334
24.92	348
24.94	336
24.96	309
24.98	349
25	346
25.02	348
25.04	335
25.06	380
25.08	340
25.1	354
25.12	347
25.14	402
25.16	361
25.18	370
25.2	352
25.22	388
25.24	437
25.26	471
25.28	443
25.3	497
25.32	461
25.34	467
25.36	500
25.38	471
25.4	558
25.42	601
25.44	620
25.46	669
25.48	856
25.5	960
25.52	1057
25.54	1165
25.56	1195
25.58	1158
25.6	1078
25.62	1045
25.64	928
25.66	763
25.68	676
25.7	673
25.72	619
25.74	515
25.76	502
25.78	457
25.8	429
25.82	408
25.84	375
25.86	342
25.88	348
25.9	340
25.92	370
25.94	323
25.96	346
25.98	332
26	340
26.02	362
26.04	322
26.06	319
26.08	320
26.1	314
26.12	333
26.14	348
26.16	328
26.18	298
26.2	354
26.22	314
26.24	346
26.26	338
26.28	346
26.3	339
26.32	342
26.34	334
26.36	329
26.38	335
26.4	327
26.42	358
26.44	349
26.46	370
26.48	332
26.5	366
26.52	347
26.54	333
26.56	329
26.58	367
26.6	359
26.62	315
26.64	343
26.66	315
26.68	296
26.7	319
26.72	324
26.74	315
26.76	340
26.78	316
26.8	341
26.82	309
26.84	332
26.86	326
26.88	307
26.9	329
26.92	305
26.94	299
26.96	320
26.98	300
27	298
27.02	349
27.04	313
27.06	338
27.08	329
27.1	346
27.12	337
27.14	363
27.16	322
27.18	331
27.2	357
27.22	392
27.24	439
27.26	432
27.28	450
27.3	490
27.32	510
27.34	497
27.36	530
27.38	500
27.4	477
27.42	439
27.44	454
27.46	420
27.48	438
27.5	389
27.52	398
27.54	364
27.56	405
27.58	378
27.6	364
27.62	377
27.64	371
27.66	395
27.68	374
27.7	374
27.72	380
27.74	367
27.76	347
27.78	366
27.8	342
27.82	375
27.84	347
27.86	384
27.88	420
27.9	386
27.92	412
27.94	386
27.96	407
27.98	456
28	437
28.02	423
28.04	450
28.06	438
28.08	438
28.1	388
28.12	446
28.14	395
28.16	344
28.18	332
28.2	390
28.22	347
28.24	358
28.26	359
28.28	370
28.3	392
28.32	416
28.34	417
28.36	450
28.38	497
28.4	558
28.42	636
28.44	628
28.46	667
28.48	595
28.5	612
28.52	539
28.54	480
28.56	494
28.58	423
28.6	429
28.62	383
28.64	384
28.66	417
28.68	366
28.7	332
28.72	346
28.74	334
28.76	354
28.78	358
28.8	315
28.82	355
28.84	332
28.86	358
28.88	325
28.9	321
28.92	333
28.94	299
28.96	338
28.98	335
29	347
29.02	334
29.04	314
29.06	354
29.08	328
29.1	317
29.12	338
29.14	325
29.16	313
29.18	284
29.2	299
29.22	316
29.24	341
29.26	366
29.28	325
29.3	301
29.32	331
29.34	326
29.36	326
29.38	354
29.4	309
29.42	312
29.44	326
29.46	285
29.48	333
29.5	325
29.52	338
29.54	337
29.56	327
29.58	315
29.6	341
29.62	360
29.64	351
29.66	365
29.68	360
29.7	340
29.72	345
29.74	345
29.76	324
29.78	350
29.8	284
29.82	321
29.84	332
29.86	328
29.88	326
29.9	289
29.92	300
29.94	324
29.96	328
29.98	332
30	318
30.02	304
30.04	328
30.06	337
30.08	340
30.1	334
30.12	299
30.14	314
30.16	336
30.18	292
30.2	318
30.22	343
30.24	344
30.26	319
30.28	352
30.3	359
30.32	348
30.34	351
30.36	360
30.38	364
30.4	387
30.42	377
30.44	424
30.46	433
30.48	486
30.5	538
30.52	571
30.54	695
30.56	720
30.58	715
30.6	724
30.62	718
30.64	672
30.66	676
30.68	599
30.7	521
30.72	476
30.74	428
30.76	410
30.78	409
30.8	415
30.82	377
30.84	385
30.86	394
30.88	368
30.9	370
30.92	375
30.94	384
30.96	346
30.98	361
31	348
31.02	319
31.04	331
31.06	334
31.08	347
31.1	357
31.12	336
31.14	334
31.16	355
31.18	328
31.2	324
31.22	341
31.24	334
31.26	326
31.28	349
31.3	347
31.32	344
31.34	352
31.36	334
31.38	329
31.4	333
31.42	302
31.44	301
31.46	323
31.48	330
31.5	332
31.52	297
31.54	320
31.56	361
31.58	299
31.6	341
31.62	343
31.64	339
31.66	331
31.68	316
31.7	332
31.72	334
31.74	310
31.76	305
31.78	321
31.8	330
31.82	287
31.84	300
31.86	300
31.88	313
31.9	336
31.92	356
31.94	339
31.96	306
31.98	330
32	302
32.02	317
32.04	347
32.06	369
32.08	357
32.1	388
32.12	363
32.14	392
32.16	370
32.18	386
32.2	438
32.22	397
32.24	428
32.26	393
32.28	369
32.3	382
32.32	381
32.34	384
32.36	375
32.38	327
32.4	320
32.42	322
32.44	329
32.46	348
32.48	365
32.5	365
32.52	359
32.54	348
32.56	357
32.58	364
32.6	382
32.62	381
32.64	434
32.66	443
32.68	530
32.7	483
32.72	485
32.74	480
32.76	414
32.78	407
32.8	446
32.82	413
32.84	381
32.86	388
32.88	369
32.9	357
32.92	330
32.94	361
32.96	312
32.98	320
33	331
33.02	310
33.04	322
33.06	328
33.08	321
33.1	319
33.12	322
33.14	318
33.16	323
33.18	308
33.2	307
33.22	320
33.24	318
33.26	321
33.28	322
33.3	316
33.32	287
33.34	342
33.36	313
33.38	332
33.4	322
33.42	343
33.44	327
33.46	321
33.48	358
33.5	364
33.52	333
33.54	378
33.56	344
33.58	366
33.6	376
33.62	328
33.64	322
33.66	369
33.68	339
33.7	352
33.72	365
33.74	360
33.76	349
33.78	322
33.8	345
33.82	337
33.84	351
33.86	375
33.88	320
33.9	341
33.92	349
33.94	343
33.96	313
33.98	372
34	351
34.02	380
34.04	361
34.06	387
34.08	441
34.1	431
34.12	444
34.14	436
34.16	393
34.18	374
34.2	396
34.22	394
34.24	395
34.26	388
34.28	364
34.3	344
34.32	323
34.34	308
34.36	359
34.38	358
34.4	335
34.42	342
34.44	343
34.46	320
34.48	316
34.5	308
34.52	290
34.54	289
34.56	326
34.58	283
34.6	319
34.62	328
34.64	337
34.66	334
34.68	339
34.7	339
34.72	326
34.74	346
34.76	348
34.78	362
34.8	351
34.82	374
34.84	309
34.86	335
34.88	336
34.9	365
34.92	308
34.94	340
34.96	326
34.98	321
35	300
35.02	299
35.04	287
35.06	325
35.08	320
35.1	298
35.12	284
35.14	296
35.16	318
35.18	337
35.2	339
35.22	362
35.24	330
35.26	322
35.28	360
35.3	328
35.32	380
35.34	365
35.36	329
35.38	349
35.4	327
35.42	374
35.44	430
35.46	369
35.48	433
35.5	443
35.52	409
35.54	417
35.56	455
35.58	407
35.6	416
35.62	402
35.64	401
35.66	391
35.68	383
35.7	362
35.72	347
35.74	343
35.76	385
35.78	437
35.8	403
35.82	437
35.84	458
35.86	491
35.88	455
35.9	435
35.92	449
35.94	472
35.96	433
35.98	438
36	421
36.02	400
36.04	369
36.06	355
36.08	387
36.1	383
36.12	362
36.14	333
36.16	353
36.18	360
36.2	333
36.22	304
36.24	375
36.26	391
36.28	380
36.3	369
36.32	390
36.34	373
36.36	388
36.38	406
36.4	376
36.42	400
36.44	367
36.46	354
36.48	355
36.5	370
36.52	356
36.54	394
36.56	388
36.58	345
36.6	353
36.62	338
36.64	327
36.66	364
36.68	285
36.7	325
36.72	314
36.74	341
36.76	306
36.78	310
36.8	335
36.82	286
36.84	290
36.86	317
36.88	304
36.9	328
36.92	337
36.94	331
36.96	320
36.98	352
37	368
37.02	347
37.04	340
37.06	378
37.08	378
37.1	398
37.12	437
37.14	478
37.16	464
37.18	532
37.2	543
37.22	529
37.24	524
37.26	530
37.28	458
37.3	428
37.32	447
37.34	430
37.36	416
37.38	389
37.4	335
37.42	359
37.44	350
37.46	347
37.48	360
37.5	364
37.52	328
37.54	301
37.56	363
37.58	363
37.6	312
37.62	342
37.64	318
37.66	343
37.68	294
37.7	365
37.72	324
37.74	345
37.76	328
37.78	367
37.8	309
37.82	322
37.84	372
37.86	312
37.88	332
37.9	356
37.92	319
37.94	338
37.96	337
37.98	354
38	351
38.02	365
38.04	388
38.06	376
38.08	410
38.1	435
38.12	464
38.14	447
38.16	458
38.18	458
38.2	455
38.22	470
38.24	445
38.26	429
38.28	386
38.3	362
38.32	381
38.34	381
38.36	324
38.38	347
38.4	318
38.42	366
38.44	350
38.46	354
38.48	351
38.5	340
38.52	358
38.54	349
38.56	346
38.58	330
38.6	366
38.62	351
38.64	365
38.66	367
38.68	362
38.7	350
38.72	353
38.74	378
38.76	360
38.78	376
38.8	397
38.82	422
38.84	424
38.86	458
38.88	447
38.9	444
38.92	509
38.94	429
38.96	477
38.98	517
39	472
39.02	466
39.04	414
39.06	397
39.08	415
39.1	424
39.12	406
39.14	353
39.16	375
39.18	387
39.2	368
39.22	368
39.24	360
39.26	345
39.28	380
39.3	380
39.32	362
39.34	363
39.36	373
39.38	350
39.4	392
39.42	394
39.44	397
39.46	372
39.48	395
39.5	373
39.52	367
39.54	382
39.56	360
39.58	376
39.6	383
39.62	371
39.64	339
39.66	350
39.68	313
39.7	339
39.72	338
39.74	344
39.76	291
39.78	325
39.8	362
39.82	346
39.84	329
39.86	320
39.88	357
39.9	375
39.92	349
39.94	341
39.96	363
39.98	335
40	353
