# Supplementary material for: Sorting polymerization in a bichannel metal-organic framework
Source: Nat Commun. 2025 Aug 5;16:6984. doi: 10.1038/s41467-025-62322-8 (PMC12325995; doi:10.1038/s41467-025-62322-8)
Supplement: Supplementary file 3 — Source data [file 41467_2025_62322_MOESM3_ESM.zip › SOURCE_DATA/SF23/1x0pt27_PXRD.csv]

X	Y
3	528
3.02	461
3.04	518
3.06	503
3.08	481
3.1	511
3.12	501
3.14	470
3.16	525
3.18	487
3.2	487
3.22	536
3.24	513
3.26	516
3.28	536
3.3	539
3.32	528
3.34	538
3.36	521
3.38	502
3.4	502
3.42	481
3.44	518
3.46	546
3.48	548
3.5	541
3.52	523
3.54	478
3.56	534
3.58	544
3.6	517
3.62	555
3.64	517
3.66	507
3.68	512
3.7	547
3.72	545
3.74	537
3.76	523
3.78	546
3.8	511
3.82	533
3.84	530
3.86	517
3.88	510
3.9	548
3.92	520
3.94	493
3.96	540
3.98	521
4	533
4.02	533
4.04	482
4.06	536
4.08	540
4.1	546
4.12	510
4.14	539
4.16	540
4.18	526
4.2	507
4.22	526
4.24	527
4.26	573
4.28	562
4.3	504
4.32	560
4.34	497
4.36	562
4.38	571
4.4	563
4.42	512
4.44	493
4.46	542
4.48	532
4.5	602
4.52	546
4.54	608
4.56	594
4.58	569
4.6	609
4.62	642
4.64	651
4.66	607
4.68	671
4.7	641
4.72	625
4.74	672
4.76	693
4.78	749
4.8	735
4.82	713
4.84	698
4.86	765
4.88	784
4.9	828
4.92	839
4.94	847
4.96	860
4.98	937
5	927
5.02	933
5.04	1003
5.06	1011
5.08	1062
5.1	1160
5.12	1258
5.14	1287
5.16	1479
5.18	1524
5.2	1576
5.22	1680
5.24	1903
5.26	2029
5.28	2299
5.3	2415
5.32	2655
5.34	2984
5.36	3241
5.38	3578
5.4	4076
5.42	4894
5.44	5602
5.46	6414
5.48	5937
5.5	4351
5.52	2750
5.54	1845
5.56	1351
5.58	1135
5.6	975
5.62	885
5.64	808
5.66	799
5.68	645
5.7	695
5.72	652
5.74	632
5.76	630
5.78	588
5.8	536
5.82	538
5.84	575
5.86	544
5.88	510
5.9	559
5.92	556
5.94	490
5.96	517
5.98	503
6	502
6.02	476
6.04	447
6.06	488
6.08	454
6.1	460
6.12	461
6.14	453
6.16	436
6.18	464
6.2	445
6.22	467
6.24	467
6.26	448
6.28	429
6.3	452
6.32	429
6.34	447
6.36	400
6.38	404
6.4	415
6.42	415
6.44	443
6.46	422
6.48	411
6.5	416
6.52	442
6.54	418
6.56	397
6.58	417
6.6	418
6.62	373
6.64	372
6.66	393
6.68	370
6.7	375
6.72	376
6.74	353
6.76	393
6.78	398
6.8	405
6.82	394
6.84	352
6.86	357
6.88	381
6.9	395
6.92	366
6.94	390
6.96	366
6.98	325
7	361
7.02	378
7.04	380
7.06	361
7.08	353
7.1	343
7.12	362
7.14	344
7.16	376
7.18	353
7.2	355
7.22	364
7.24	373
7.26	360
7.28	343
7.3	341
7.32	363
7.34	403
7.36	395
7.38	391
7.4	361
7.42	376
7.44	340
7.46	361
7.48	372
7.5	349
7.52	372
7.54	366
7.56	369
7.58	369
7.6	333
7.62	373
7.64	332
7.66	326
7.68	334
7.7	333
7.72	340
7.74	314
7.76	348
7.78	335
7.8	311
7.82	331
7.84	325
7.86	356
7.88	336
7.9	319
7.92	317
7.94	360
7.96	309
7.98	319
8	302
8.02	351
8.04	339
8.06	318
8.08	313
8.1	323
8.12	326
8.14	340
8.16	345
8.18	323
8.2	319
8.22	354
8.24	322
8.26	306
8.28	328
8.3	332
8.32	317
8.34	337
8.36	298
8.38	302
8.4	306
8.42	333
8.44	316
8.46	322
8.48	302
8.5	297
8.52	333
8.54	326
8.56	338
8.58	325
8.6	334
8.62	323
8.64	328
8.66	309
8.68	324
8.7	326
8.72	331
8.74	299
8.76	303
8.78	322
8.8	342
8.82	335
8.84	330
8.86	325
8.88	336
8.9	315
8.92	316
8.94	321
8.96	316
8.98	350
9	326
9.02	337
9.04	323
9.06	343
9.08	363
9.1	366
9.12	396
9.14	412
9.16	425
9.18	424
9.2	421
9.22	418
9.24	503
9.26	536
9.28	564
9.3	575
9.32	720
9.34	773
9.36	835
9.38	928
9.4	1067
9.42	1195
9.44	1377
9.46	1595
9.48	1703
9.5	1461
9.52	1061
9.54	743
9.56	610
9.58	503
9.6	432
9.62	398
9.64	369
9.66	361
9.68	326
9.7	342
9.72	315
9.74	284
9.76	319
9.78	303
9.8	291
9.82	370
9.84	314
9.86	346
9.88	330
9.9	346
9.92	318
9.94	317
9.96	330
9.98	316
10	307
10.02	286
10.04	314
10.06	278
10.08	293
10.1	304
10.12	281
10.14	306
10.16	303
10.18	294
10.2	299
10.22	275
10.24	277
10.26	332
10.28	299
10.3	317
10.32	303
10.34	307
10.36	302
10.38	338
10.4	353
10.42	313
10.44	349
10.46	333
10.48	345
10.5	367
10.52	330
10.54	420
10.56	386
10.58	450
10.6	421
10.62	491
10.64	494
10.66	502
10.68	568
10.7	607
10.72	722
10.74	801
10.76	834
10.78	932
10.8	1083
10.82	1172
10.84	1456
10.86	1721
10.88	2052
10.9	2523
10.92	2978
10.94	3386
10.96	3303
10.98	2708
11	1778
11.02	1138
11.04	900
11.06	700
11.08	556
11.1	499
11.12	422
11.14	424
11.16	374
11.18	363
11.2	335
11.22	321
11.24	326
11.26	313
11.28	302
11.3	286
11.32	311
11.34	271
11.36	288
11.38	300
11.4	324
11.42	261
11.44	311
11.46	260
11.48	265
11.5	245
11.52	292
11.54	277
11.56	287
11.58	297
11.6	277
11.62	265
11.64	273
11.66	299
11.68	297
11.7	260
11.72	253
11.74	256
11.76	322
11.78	241
11.8	269
11.82	276
11.84	286
11.86	261
11.88	250
11.9	276
11.92	255
11.94	255
11.96	297
11.98	272
12	257
12.02	290
12.04	273
12.06	246
12.08	251
12.1	251
12.12	261
12.14	250
12.16	263
12.18	255
12.2	257
12.22	253
12.24	263
12.26	267
12.28	269
12.3	266
12.32	244
12.34	283
12.36	281
12.38	273
12.4	256
12.42	260
12.44	263
12.46	304
12.48	267
12.5	309
12.52	316
12.54	279
12.56	290
12.58	283
12.6	309
12.62	304
12.64	337
12.66	325
12.68	340
12.7	371
12.72	359
12.74	384
12.76	383
12.78	439
12.8	369
12.82	414
12.84	378
12.86	334
12.88	334
12.9	333
12.92	306
12.94	295
12.96	279
12.98	305
13	265
13.02	273
13.04	254
13.06	257
13.08	247
13.1	242
13.12	249
13.14	257
13.16	254
13.18	269
13.2	250
13.22	226
13.24	268
13.26	226
13.28	230
13.3	259
13.32	267
13.34	262
13.36	243
13.38	264
13.4	247
13.42	247
13.44	247
13.46	259
13.48	275
13.5	255
13.52	259
13.54	264
13.56	254
13.58	284
13.6	290
13.62	285
13.64	305
13.66	277
13.68	317
13.7	324
13.72	352
13.74	341
13.76	371
13.78	397
13.8	405
13.82	419
13.84	464
13.86	488
13.88	552
13.9	509
13.92	517
13.94	469
13.96	486
13.98	433
14	414
14.02	384
14.04	321
14.06	312
14.08	282
14.1	299
14.12	284
14.14	262
14.16	267
14.18	254
14.2	273
14.22	260
14.24	283
14.26	287
14.28	240
14.3	235
14.32	219
14.34	218
14.36	244
14.38	264
14.4	231
14.42	217
14.44	248
14.46	233
14.48	272
14.5	252
14.52	258
14.54	256
14.56	246
14.58	227
14.6	242
14.62	252
14.64	239
14.66	268
14.68	246
14.7	277
14.72	220
14.74	253
14.76	265
14.78	281
14.8	248
14.82	234
14.84	266
14.86	234
14.88	237
14.9	227
14.92	243
14.94	258
14.96	246
14.98	230
15	237
15.02	239
15.04	215
15.06	237
15.08	241
15.1	232
15.12	217
15.14	236
15.16	240
15.18	247
15.2	246
15.22	229
15.24	237
15.26	235
15.28	224
15.3	234
15.32	242
15.34	240
15.36	244
15.38	272
15.4	254
15.42	238
15.44	239
15.46	235
15.48	270
15.5	236
15.52	240
15.54	258
15.56	224
15.58	255
15.6	228
15.62	241
15.64	242
15.66	244
15.68	222
15.7	280
15.72	248
15.74	228
15.76	244
15.78	256
15.8	240
15.82	255
15.84	256
15.86	273
15.88	251
15.9	262
15.92	250
15.94	250
15.96	255
15.98	277
16	258
16.02	254
16.04	254
16.06	276
16.08	251
16.1	267
16.12	298
16.14	284
16.16	257
16.18	294
16.2	286
16.22	307
16.24	308
16.26	348
16.28	373
16.3	374
16.32	456
16.34	503
16.36	508
16.38	609
16.4	656
16.42	799
16.44	856
16.46	894
16.48	829
16.5	755
16.52	635
16.54	552
16.56	508
16.58	489
16.6	506
16.62	492
16.64	528
16.66	506
16.68	613
16.7	636
16.72	734
16.74	771
16.76	908
16.78	937
16.8	1056
16.82	1217
16.84	1238
16.86	1224
16.88	1243
16.9	1199
16.92	1109
16.94	911
16.96	830
16.98	736
17	548
17.02	527
17.04	485
17.06	403
17.08	381
17.1	365
17.12	352
17.14	335
17.16	332
17.18	297
17.2	269
17.22	311
17.24	295
17.26	274
17.28	277
17.3	272
17.32	297
17.34	263
17.36	267
17.38	259
17.4	283
17.42	262
17.44	253
17.46	259
17.48	263
17.5	258
17.52	269
17.54	270
17.56	254
17.58	237
17.6	254
17.62	257
17.64	262
17.66	265
17.68	252
17.7	245
17.72	289
17.74	244
17.76	255
17.78	232
17.8	259
17.82	253
17.84	224
17.86	258
17.88	263
17.9	248
17.92	246
17.94	265
17.96	264
17.98	255
18	241
18.02	242
18.04	257
18.06	249
18.08	258
18.1	241
18.12	241
18.14	226
18.16	257
18.18	253
18.2	258
18.22	250
18.24	250
18.26	236
18.28	271
18.3	261
18.32	271
18.34	240
18.36	244
18.38	256
18.4	251
18.42	261
18.44	281
18.46	237
18.48	246
18.5	285
18.52	266
18.54	240
18.56	251
18.58	244
18.6	257
18.62	241
18.64	254
18.66	253
18.68	267
18.7	283
18.72	262
18.74	266
18.76	283
18.78	281
18.8	323
18.82	345
18.84	332
18.86	415
18.88	430
18.9	502
18.92	605
18.94	642
18.96	802
18.98	914
19	1062
19.02	1172
19.04	1170
19.06	1107
19.08	930
19.1	742
19.12	569
19.14	491
19.16	403
19.18	364
19.2	347
19.22	333
19.24	333
19.26	299
19.28	324
19.3	285
19.32	319
19.34	326
19.36	317
19.38	309
19.4	301
19.42	287
19.44	267
19.46	271
19.48	278
19.5	271
19.52	282
19.54	242
19.56	226
19.58	264
19.6	280
19.62	257
19.64	252
19.66	275
19.68	267
19.7	268
19.72	305
19.74	297
19.76	308
19.78	322
19.8	325
19.82	338
19.84	299
19.86	315
19.88	266
19.9	254
19.92	274
19.94	248
19.96	234
19.98	235
20	246
20.02	250
20.04	237
20.06	233
20.08	260
20.1	253
20.12	232
20.14	247
20.16	254
20.18	235
20.2	239
20.22	238
20.24	251
20.26	243
20.28	262
20.3	252
20.32	246
20.34	256
20.36	215
20.38	235
20.4	263
20.42	277
20.44	228
20.46	271
20.48	246
20.5	237
20.52	291
20.54	245
20.56	286
20.58	287
20.6	295
20.62	292
20.64	291
20.66	317
20.68	331
20.7	372
20.72	359
20.74	415
20.76	434
20.78	489
20.8	572
20.82	563
20.84	630
20.86	645
20.88	674
20.9	691
20.92	666
20.94	668
20.96	614
20.98	580
21	522
21.02	450
21.04	415
21.06	384
21.08	356
21.1	318
21.12	288
21.14	287
21.16	284
21.18	274
21.2	273
21.22	274
21.24	250
21.26	261
21.28	252
21.3	244
21.32	257
21.34	262
21.36	253
21.38	261
21.4	247
21.42	218
21.44	255
21.46	255
21.48	233
21.5	280
21.52	247
21.54	239
21.56	259
21.58	243
21.6	218
21.62	237
21.64	263
21.66	219
21.68	236
21.7	249
21.72	226
21.74	225
21.76	216
21.78	237
21.8	259
21.82	252
21.84	241
21.86	243
21.88	231
21.9	245
21.92	261
21.94	214
21.96	223
21.98	247
22	212
22.02	249
22.04	238
22.06	210
22.08	233
22.1	220
22.12	229
22.14	232
22.16	217
22.18	230
22.2	243
22.22	211
22.24	234
22.26	241
22.28	238
22.3	236
22.32	231
22.34	234
22.36	213
22.38	223
22.4	219
22.42	253
22.44	231
22.46	233
22.48	245
22.5	225
22.52	231
22.54	231
22.56	251
22.58	243
22.6	255
22.62	231
22.64	246
22.66	206
22.68	234
22.7	220
22.72	229
22.74	245
22.76	243
22.78	257
22.8	234
22.82	252
22.84	222
22.86	260
22.88	207
22.9	225
22.92	231
22.94	231
22.96	250
22.98	229
23	234
23.02	247
23.04	228
23.06	226
23.08	219
23.1	202
23.12	246
23.14	255
23.16	248
23.18	243
23.2	217
23.22	242
23.24	227
23.26	244
23.28	230
23.3	250
23.32	212
23.34	212
23.36	232
23.38	243
23.4	248
23.42	207
23.44	246
23.46	240
23.48	251
23.5	236
23.52	278
23.54	263
23.56	292
23.58	238
23.6	267
23.62	292
23.64	274
23.66	292
23.68	302
23.7	316
23.72	291
23.74	265
23.76	285
23.78	253
23.8	253
23.82	256
23.84	268
23.86	239
23.88	227
23.9	291
23.92	284
23.94	309
23.96	326
23.98	334
24	302
24.02	297
24.04	304
24.06	286
24.08	287
24.1	260
24.12	293
24.14	287
24.16	216
24.18	236
24.2	244
24.22	229
24.24	226
24.26	218
24.28	221
24.3	236
24.32	220
24.34	223
24.36	238
24.38	228
24.4	223
24.42	215
24.44	233
24.46	212
24.48	237
24.5	229
24.52	234
24.54	240
24.56	236
24.58	233
24.6	237
24.62	264
24.64	212
24.66	239
24.68	242
24.7	230
24.72	228
24.74	222
24.76	280
24.78	228
24.8	249
24.82	221
24.84	223
24.86	274
24.88	254
24.9	239
24.92	254
24.94	231
24.96	232
24.98	267
25	243
25.02	251
25.04	234
25.06	279
25.08	272
25.1	277
25.12	256
25.14	279
25.16	241
25.18	297
25.2	293
25.22	307
25.24	310
25.26	328
25.28	329
25.3	350
25.32	362
25.34	335
25.36	401
25.38	413
25.4	429
25.42	492
25.44	527
25.46	524
25.48	537
25.5	591
25.52	678
25.54	635
25.56	664
25.58	630
25.6	621
25.62	542
25.64	544
25.66	501
25.68	420
25.7	377
25.72	369
25.74	338
25.76	324
25.78	308
25.8	306
25.82	301
25.84	300
25.86	279
25.88	278
25.9	252
25.92	268
25.94	279
25.96	246
25.98	232
26	247
26.02	275
26.04	269
26.06	229
26.08	228
26.1	253
26.12	258
26.14	269
26.16	231
26.18	251
26.2	237
26.22	259
26.24	235
26.26	255
26.28	229
26.3	267
26.32	248
26.34	246
26.36	259
26.38	254
26.4	249
26.42	236
26.44	252
26.46	261
26.48	258
26.5	244
26.52	235
26.54	255
26.56	257
26.58	245
26.6	264
26.62	234
26.64	259
26.66	208
26.68	238
26.7	219
26.72	234
26.74	232
26.76	234
26.78	237
26.8	232
26.82	233
26.84	230
26.86	289
26.88	229
26.9	239
26.92	224
26.94	243
26.96	241
26.98	255
27	216
27.02	249
27.04	242
27.06	276
27.08	249
27.1	256
27.12	317
27.14	249
27.16	276
27.18	328
27.2	303
27.22	358
27.24	333
27.26	343
27.28	340
27.3	292
27.32	360
27.34	352
27.36	350
27.38	348
27.4	307
27.42	312
27.44	307
27.46	300
27.48	314
27.5	301
27.52	320
27.54	332
27.56	319
27.58	302
27.6	323
27.62	288
27.64	284
27.66	286
27.68	263
27.7	275
27.72	288
27.74	263
27.76	247
27.78	258
27.8	265
27.82	258
27.84	247
27.86	245
27.88	281
27.9	262
27.92	258
27.94	259
27.96	274
27.98	290
28	295
28.02	300
28.04	315
28.06	316
28.08	304
28.1	321
28.12	309
28.14	330
28.16	264
28.18	270
28.2	268
28.22	309
28.24	307
28.26	295
28.28	296
28.3	301
28.32	346
28.34	352
28.36	358
28.38	381
28.4	374
28.42	389
28.44	371
28.46	377
28.48	350
28.5	354
28.52	310
28.54	326
28.56	297
28.58	314
28.6	310
28.62	264
28.64	248
28.66	231
28.68	268
28.7	254
28.72	247
28.74	238
28.76	236
28.78	234
28.8	246
28.82	244
28.84	253
28.86	251
28.88	214
28.9	235
28.92	245
28.94	231
28.96	217
28.98	237
29	216
29.02	213
29.04	239
29.06	243
29.08	240
29.1	230
29.12	222
29.14	234
29.16	233
29.18	216
29.2	242
29.22	217
29.24	251
29.26	221
29.28	239
29.3	241
29.32	220
29.34	229
29.36	226
29.38	249
29.4	245
29.42	244
29.44	238
29.46	220
29.48	235
29.5	236
29.52	244
29.54	228
29.56	228
29.58	262
29.6	256
29.62	254
29.64	245
29.66	278
29.68	252
29.7	262
29.72	254
29.74	272
29.76	249
29.78	236
29.8	205
29.82	244
29.84	233
29.86	239
29.88	225
29.9	242
29.92	246
29.94	244
29.96	246
29.98	221
30	229
30.02	241
30.04	237
30.06	252
30.08	255
30.1	221
30.12	258
30.14	249
30.16	257
30.18	242
30.2	249
30.22	253
30.24	255
30.26	270
30.28	275
30.3	252
30.32	305
30.34	283
30.36	315
30.38	339
30.4	326
30.42	367
30.44	391
30.46	370
30.48	429
30.5	437
30.52	433
30.54	479
30.56	466
30.58	477
30.6	416
30.62	428
30.64	423
30.66	368
30.68	363
30.7	342
30.72	329
30.74	283
30.76	330
30.78	342
30.8	312
30.82	292
30.84	279
30.86	273
30.88	293
30.9	271
30.92	279
30.94	268
30.96	254
30.98	224
31	259
31.02	250
31.04	236
31.06	230
31.08	228
31.1	213
31.12	246
31.14	233
31.16	218
31.18	224
31.2	225
31.22	240
31.24	238
31.26	232
31.28	230
31.3	234
31.32	237
31.34	253
31.36	204
31.38	228
31.4	241
31.42	221
31.44	234
31.46	214
31.48	217
31.5	251
31.52	234
31.54	225
31.56	276
31.58	246
31.6	250
31.62	250
31.64	230
31.66	230
31.68	222
31.7	232
31.72	240
31.74	248
31.76	243
31.78	235
31.8	214
31.82	210
31.84	218
31.86	219
31.88	210
31.9	226
31.92	221
31.94	240
31.96	242
31.98	208
32	230
32.02	235
32.04	235
32.06	244
32.08	266
32.1	271
32.12	240
32.14	263
32.16	265
32.18	258
32.2	293
32.22	265
32.24	315
32.26	272
32.28	273
32.3	270
32.32	274
32.34	253
32.36	293
32.38	266
32.4	266
32.42	235
32.44	271
32.46	250
32.48	258
32.5	249
32.52	262
32.54	282
32.56	254
32.58	288
32.6	325
32.62	268
32.64	244
32.66	302
32.68	325
32.7	341
32.72	323
32.74	286
32.76	306
32.78	293
32.8	300
32.82	299
32.84	261
32.86	298
32.88	282
32.9	252
32.92	298
32.94	245
32.96	250
32.98	247
33	234
33.02	259
33.04	232
33.06	248
33.08	230
33.1	227
33.12	210
33.14	225
33.16	251
33.18	235
33.2	239
33.22	242
33.24	219
33.26	229
33.28	221
33.3	227
33.32	229
33.34	235
33.36	230
33.38	239
33.4	237
33.42	235
33.44	243
33.46	259
33.48	273
33.5	272
33.52	245
33.54	226
33.56	231
33.58	271
33.6	239
33.62	232
33.64	205
33.66	226
33.68	253
33.7	230
33.72	248
33.74	251
33.76	273
33.78	235
33.8	234
33.82	232
33.84	264
33.86	244
33.88	245
33.9	253
33.92	233
33.94	247
33.96	246
33.98	257
34	282
34.02	246
34.04	244
34.06	247
34.08	287
34.1	257
34.12	255
34.14	291
34.16	261
34.18	284
34.2	263
34.22	269
34.24	262
34.26	259
34.28	247
34.3	271
34.32	263
34.34	248
34.36	240
34.38	254
34.4	247
34.42	230
34.44	261
34.46	235
34.48	259
34.5	248
34.52	234
34.54	231
34.56	223
34.58	249
34.6	257
34.62	264
34.64	269
34.66	278
34.68	269
34.7	261
34.72	239
34.74	257
34.76	261
34.78	252
34.8	265
34.82	231
34.84	235
34.86	217
34.88	253
34.9	199
34.92	238
34.94	229
34.96	224
34.98	237
35	236
35.02	230
35.04	256
35.06	240
35.08	217
35.1	260
35.12	250
35.14	235
35.16	234
35.18	252
35.2	225
35.22	252
35.24	252
35.26	247
35.28	233
35.3	254
35.32	251
35.34	248
35.36	295
35.38	273
35.4	269
35.42	268
35.44	262
35.46	278
35.48	247
35.5	274
35.52	286
35.54	293
35.56	313
35.58	291
35.6	292
35.62	292
35.64	279
35.66	274
35.68	318
35.7	306
35.72	294
35.74	303
35.76	318
35.78	332
35.8	326
35.82	280
35.84	276
35.86	298
35.88	283
35.9	310
35.92	285
35.94	276
35.96	271
35.98	294
36	251
36.02	245
36.04	265
36.06	280
36.08	271
36.1	237
36.12	260
36.14	267
36.16	268
36.18	259
36.2	266
36.22	260
36.24	273
36.26	272
36.28	286
36.3	255
36.32	255
36.34	258
36.36	276
36.38	246
36.4	240
36.42	238
36.44	280
36.46	271
36.48	275
36.5	255
36.52	264
36.54	263
36.56	276
36.58	275
36.6	257
36.62	239
36.64	222
36.66	231
36.68	232
36.7	247
36.72	255
36.74	228
36.76	269
36.78	250
36.8	234
36.82	258
36.84	268
36.86	228
36.88	250
36.9	266
36.92	292
36.94	251
36.96	296
36.98	276
37	288
37.02	282
37.04	296
37.06	335
37.08	344
37.1	342
37.12	312
37.14	321
37.16	337
37.18	334
37.2	330
37.22	309
37.24	327
37.26	299
37.28	302
37.3	298
37.32	274
37.34	258
37.36	285
37.38	250
37.4	261
37.42	270
37.44	247
37.46	262
37.48	238
37.5	256
37.52	251
37.54	226
37.56	247
37.58	223
37.6	234
37.62	230
37.64	255
37.66	263
37.68	228
37.7	215
37.72	215
37.74	250
37.76	240
37.78	239
37.8	246
37.82	220
37.84	250
37.86	272
37.88	255
37.9	243
37.92	242
37.94	267
37.96	267
37.98	278
38	275
38.02	269
38.04	282
38.06	319
38.08	318
38.1	289
38.12	288
38.14	298
38.16	324
38.18	296
38.2	280
38.22	274
38.24	291
38.26	252
38.28	275
38.3	275
38.32	292
38.34	280
38.36	274
38.38	253
38.4	272
38.42	261
38.44	230
38.46	277
38.48	261
38.5	250
38.52	257
38.54	264
38.56	234
38.58	248
38.6	251
38.62	277
38.64	271
38.66	271
38.68	258
38.7	301
38.72	300
38.74	292
38.76	333
38.78	298
38.8	313
38.82	296
38.84	304
38.86	332
38.88	290
38.9	284
38.92	293
38.94	293
38.96	283
38.98	266
39	285
39.02	281
39.04	285
39.06	274
39.08	293
39.1	296
39.12	286
39.14	264
39.16	281
39.18	248
39.2	289
39.22	294
39.24	257
39.26	266
39.28	255
39.3	268
39.32	285
39.34	270
39.36	295
39.38	267
39.4	270
39.42	249
39.44	256
39.46	272
39.48	277
39.5	239
39.52	267
39.54	243
39.56	237
39.58	283
39.6	267
39.62	223
39.64	256
39.66	248
39.68	256
39.7	225
39.72	251
39.74	221
39.76	236
39.78	265
39.8	249
39.82	252
39.84	232
39.86	244
39.88	228
39.9	223
39.92	243
39.94	238
39.96	254
39.98	245
40	243
