# Supplementary material for: Sorting polymerization in a bichannel metal-organic framework
Source: Nat Commun. 2025 Aug 5;16:6984. doi: 10.1038/s41467-025-62322-8 (PMC12325995; doi:10.1038/s41467-025-62322-8)
Supplement: Supplementary file 3 — Source data [file 41467_2025_62322_MOESM3_ESM.zip › SOURCE_DATA/SF23/1x0pt51_PXRD.csv]

X	Y
3	406
3.02	489
3.04	490
3.06	476
3.08	493
3.1	476
3.12	490
3.14	505
3.16	455
3.18	492
3.2	510
3.22	478
3.24	475
3.26	489
3.28	485
3.3	484
3.32	496
3.34	496
3.36	555
3.38	503
3.4	517
3.42	447
3.44	516
3.46	492
3.48	472
3.5	504
3.52	513
3.54	504
3.56	529
3.58	529
3.6	525
3.62	511
3.64	499
3.66	514
3.68	506
3.7	507
3.72	510
3.74	507
3.76	501
3.78	494
3.8	491
3.82	511
3.84	501
3.86	489
3.88	502
3.9	506
3.92	495
3.94	476
3.96	496
3.98	512
4	485
4.02	504
4.04	505
4.06	541
4.08	504
4.1	517
4.12	500
4.14	512
4.16	513
4.18	520
4.2	527
4.22	454
4.24	518
4.26	537
4.28	504
4.3	505
4.32	490
4.34	491
4.36	501
4.38	483
4.4	523
4.42	480
4.44	504
4.46	495
4.48	505
4.5	520
4.52	486
4.54	510
4.56	506
4.58	523
4.6	472
4.62	515
4.64	515
4.66	527
4.68	523
4.7	526
4.72	563
4.74	569
4.76	546
4.78	539
4.8	534
4.82	558
4.84	587
4.86	612
4.88	630
4.9	614
4.92	658
4.94	702
4.96	683
4.98	722
5	770
5.02	735
5.04	828
5.06	804
5.08	951
5.1	928
5.12	1032
5.14	1061
5.16	1198
5.18	1254
5.2	1308
5.22	1489
5.24	1543
5.26	1686
5.28	1949
5.3	2103
5.32	2423
5.34	2665
5.36	3018
5.38	3506
5.4	3667
5.42	3438
5.44	2722
5.46	2091
5.48	1434
5.5	1091
5.52	922
5.54	794
5.56	684
5.58	625
5.6	563
5.62	569
5.64	537
5.66	545
5.68	560
5.7	498
5.72	469
5.74	458
5.76	453
5.78	473
5.8	461
5.82	473
5.84	410
5.86	425
5.88	449
5.9	436
5.92	436
5.94	386
5.96	420
5.98	414
6	414
6.02	421
6.04	395
6.06	428
6.08	392
6.1	395
6.12	420
6.14	388
6.16	435
6.18	394
6.2	351
6.22	363
6.24	394
6.26	397
6.28	390
6.3	368
6.32	379
6.34	372
6.36	364
6.38	409
6.4	370
6.42	368
6.44	373
6.46	354
6.48	363
6.5	347
6.52	373
6.54	348
6.56	359
6.58	354
6.6	325
6.62	347
6.64	335
6.66	363
6.68	318
6.7	352
6.72	346
6.74	350
6.76	362
6.78	341
6.8	319
6.82	380
6.84	367
6.86	371
6.88	340
6.9	341
6.92	322
6.94	332
6.96	314
6.98	340
7	322
7.02	320
7.04	285
7.06	317
7.08	329
7.1	340
7.12	306
7.14	329
7.16	313
7.18	306
7.2	322
7.22	323
7.24	332
7.26	302
7.28	317
7.3	305
7.32	311
7.34	314
7.36	341
7.38	308
7.4	306
7.42	305
7.44	300
7.46	328
7.48	307
7.5	297
7.52	307
7.54	305
7.56	326
7.58	347
7.6	290
7.62	326
7.64	313
7.66	298
7.68	288
7.7	322
7.72	290
7.74	335
7.76	291
7.78	317
7.8	277
7.82	310
7.84	312
7.86	296
7.88	265
7.9	295
7.92	291
7.94	287
7.96	280
7.98	277
8	305
8.02	289
8.04	284
8.06	305
8.08	281
8.1	282
8.12	316
8.14	320
8.16	293
8.18	283
8.2	260
8.22	277
8.24	272
8.26	296
8.28	289
8.3	287
8.32	276
8.34	286
8.36	280
8.38	303
8.4	278
8.42	283
8.44	285
8.46	285
8.48	307
8.5	286
8.52	259
8.54	285
8.56	296
8.58	283
8.6	264
8.62	275
8.64	314
8.66	307
8.68	258
8.7	277
8.72	284
8.74	292
8.76	287
8.78	272
8.8	300
8.82	301
8.84	273
8.86	281
8.88	299
8.9	287
8.92	319
8.94	300
8.96	296
8.98	299
9	303
9.02	348
9.04	355
9.06	347
9.08	383
9.1	402
9.12	444
9.14	428
9.16	481
9.18	506
9.2	548
9.22	559
9.24	588
9.26	671
9.28	773
9.3	813
9.32	932
9.34	1067
9.36	1199
9.38	1298
9.4	1189
9.42	992
9.44	784
9.46	601
9.48	459
9.5	368
9.52	344
9.54	327
9.56	314
9.58	329
9.6	281
9.62	311
9.64	320
9.66	280
9.68	298
9.7	294
9.72	285
9.74	305
9.76	279
9.78	284
9.8	249
9.82	291
9.84	286
9.86	271
9.88	274
9.9	279
9.92	283
9.94	245
9.96	272
9.98	265
10	266
10.02	307
10.04	258
10.06	260
10.08	289
10.1	277
10.12	273
10.14	264
10.16	276
10.18	271
10.2	279
10.22	289
10.24	290
10.26	287
10.28	276
10.3	291
10.32	305
10.34	271
10.36	275
10.38	334
10.4	322
10.42	335
10.44	337
10.46	384
10.48	339
10.5	399
10.52	415
10.54	481
10.56	461
10.58	504
10.6	575
10.62	549
10.64	685
10.66	680
10.68	805
10.7	949
10.72	1002
10.74	1168
10.76	1356
10.78	1625
10.8	1849
10.82	2088
10.84	2108
10.86	2027
10.88	1675
10.9	1166
10.92	812
10.94	646
10.96	514
10.98	424
11	408
11.02	358
11.04	331
11.06	336
11.08	282
11.1	300
11.12	286
11.14	267
11.16	284
11.18	281
11.2	299
11.22	248
11.24	235
11.26	264
11.28	268
11.3	253
11.32	238
11.34	243
11.36	249
11.38	270
11.4	260
11.42	250
11.44	267
11.46	246
11.48	229
11.5	262
11.52	224
11.54	263
11.56	218
11.58	285
11.6	233
11.62	231
11.64	257
11.66	229
11.68	254
11.7	246
11.72	254
11.74	207
11.76	239
11.78	230
11.8	213
11.82	223
11.84	222
11.86	215
11.88	236
11.9	235
11.92	204
11.94	241
11.96	245
11.98	239
12	251
12.02	252
12.04	222
12.06	245
12.08	231
12.1	233
12.12	248
12.14	211
12.16	225
12.18	241
12.2	237
12.22	253
12.24	252
12.26	225
12.28	210
12.3	228
12.32	252
12.34	206
12.36	223
12.38	224
12.4	256
12.42	223
12.44	239
12.46	263
12.48	275
12.5	297
12.52	264
12.54	288
12.56	308
12.58	288
12.6	348
12.62	363
12.64	391
12.66	419
12.68	370
12.7	383
12.72	343
12.74	332
12.76	342
12.78	288
12.8	284
12.82	279
12.84	227
12.86	236
12.88	240
12.9	220
12.92	222
12.94	228
12.96	210
12.98	215
13	225
13.02	272
13.04	230
13.06	197
13.08	204
13.1	220
13.12	234
13.14	209
13.16	213
13.18	227
13.2	194
13.22	226
13.24	206
13.26	228
13.28	214
13.3	221
13.32	228
13.34	244
13.36	224
13.38	229
13.4	231
13.42	235
13.44	242
13.46	233
13.48	238
13.5	242
13.52	265
13.54	243
13.56	254
13.58	296
13.6	277
13.62	314
13.64	332
13.66	354
13.68	362
13.7	413
13.72	465
13.74	490
13.76	535
13.78	570
13.8	560
13.82	570
13.84	510
13.86	422
13.88	387
13.9	332
13.92	321
13.94	294
13.96	247
13.98	227
14	246
14.02	223
14.04	251
14.06	254
14.08	227
14.1	212
14.12	232
14.14	237
14.16	226
14.18	238
14.2	219
14.22	234
14.24	221
14.26	214
14.28	238
14.3	259
14.32	230
14.34	209
14.36	224
14.38	240
14.4	228
14.42	231
14.44	224
14.46	215
14.48	233
14.5	224
14.52	227
14.54	210
14.56	224
14.58	223
14.6	210
14.62	215
14.64	223
14.66	204
14.68	220
14.7	204
14.72	213
14.74	214
14.76	207
14.78	223
14.8	216
14.82	193
14.84	201
14.86	199
14.88	206
14.9	216
14.92	224
14.94	212
14.96	212
14.98	238
15	221
15.02	232
15.04	218
15.06	193
15.08	213
15.1	227
15.12	251
15.14	217
15.16	204
15.18	213
15.2	210
15.22	207
15.24	238
15.26	228
15.28	191
15.3	215
15.32	211
15.34	222
15.36	224
15.38	231
15.4	221
15.42	223
15.44	218
15.46	206
15.48	237
15.5	207
15.52	202
15.54	222
15.56	207
15.58	194
15.6	243
15.62	230
15.64	236
15.66	237
15.68	231
15.7	230
15.72	250
15.74	229
15.76	258
15.78	253
15.8	250
15.82	278
15.84	228
15.86	240
15.88	224
15.9	243
15.92	243
15.94	236
15.96	241
15.98	282
16	251
16.02	226
16.04	269
16.06	271
16.08	302
16.1	327
16.12	338
16.14	331
16.16	376
16.18	444
16.2	486
16.22	496
16.24	627
16.26	698
16.28	803
16.3	801
16.32	817
16.34	702
16.36	606
16.38	502
16.4	385
16.42	384
16.44	363
16.46	362
16.48	384
16.5	339
16.52	391
16.54	396
16.56	435
16.58	534
16.6	578
16.62	647
16.64	755
16.66	864
16.68	1011
16.7	1046
16.72	1108
16.74	1043
16.76	953
16.78	881
16.8	658
16.82	576
16.84	480
16.86	394
16.88	359
16.9	316
16.92	318
16.94	290
16.96	292
16.98	284
17	238
17.02	255
17.04	264
17.06	226
17.08	248
17.1	248
17.12	247
17.14	254
17.16	239
17.18	250
17.2	240
17.22	235
17.24	255
17.26	247
17.28	228
17.3	237
17.32	230
17.34	232
17.36	226
17.38	229
17.4	163
17.42	226
17.44	205
17.46	228
17.48	238
17.5	226
17.52	210
17.54	210
17.56	199
17.58	217
17.6	208
17.62	251
17.64	261
17.66	258
17.68	227
17.7	228
17.72	233
17.74	221
17.76	228
17.78	240
17.8	214
17.82	229
17.84	217
17.86	227
17.88	217
17.9	222
17.92	204
17.94	229
17.96	234
17.98	216
18	228
18.02	246
18.04	218
18.06	205
18.08	226
18.1	238
18.12	216
18.14	215
18.16	251
18.18	225
18.2	201
18.22	245
18.24	241
18.26	248
18.28	269
18.3	245
18.32	248
18.34	255
18.36	261
18.38	276
18.4	235
18.42	233
18.44	267
18.46	269
18.48	250
18.5	250
18.52	250
18.54	277
18.56	262
18.58	286
18.6	260
18.62	300
18.64	302
18.66	309
18.68	317
18.7	367
18.72	425
18.74	465
18.76	536
18.78	614
18.8	769
18.82	911
18.84	904
18.86	942
18.88	918
18.9	790
18.92	658
18.94	502
18.96	396
18.98	356
19	348
19.02	293
19.04	294
19.06	269
19.08	243
19.1	258
19.12	260
19.14	245
19.16	245
19.18	272
19.2	235
19.22	243
19.24	262
19.26	288
19.28	228
19.3	222
19.32	244
19.34	215
19.36	219
19.38	232
19.4	226
19.42	247
19.44	248
19.46	226
19.48	249
19.5	255
19.52	254
19.54	249
19.56	271
19.58	257
19.6	283
19.62	325
19.64	286
19.66	278
19.68	297
19.7	283
19.72	233
19.74	254
19.76	231
19.78	251
19.8	235
19.82	219
19.84	231
19.86	227
19.88	224
19.9	246
19.92	188
19.94	246
19.96	225
19.98	237
20	224
20.02	225
20.04	217
20.06	228
20.08	233
20.1	226
20.12	221
20.14	198
20.16	189
20.18	237
20.2	230
20.22	221
20.24	242
20.26	220
20.28	212
20.3	248
20.32	227
20.34	228
20.36	243
20.38	244
20.4	232
20.42	244
20.44	265
20.46	250
20.48	255
20.5	276
20.52	309
20.54	322
20.56	308
20.58	364
20.6	397
20.62	454
20.64	484
20.66	554
20.68	613
20.7	695
20.72	706
20.74	702
20.76	667
20.78	563
20.8	525
20.82	448
20.84	394
20.86	338
20.88	323
20.9	274
20.92	278
20.94	243
20.96	233
20.98	215
21	231
21.02	227
21.04	243
21.06	238
21.08	245
21.1	240
21.12	230
21.14	222
21.16	221
21.18	216
21.2	221
21.22	226
21.24	230
21.26	224
21.28	225
21.3	263
21.32	227
21.34	211
21.36	198
21.38	220
21.4	224
21.42	200
21.44	209
21.46	212
21.48	216
21.5	228
21.52	197
21.54	248
21.56	227
21.58	260
21.6	250
21.62	212
21.64	229
21.66	236
21.68	227
21.7	213
21.72	215
21.74	232
21.76	209
21.78	225
21.8	244
21.82	220
21.84	242
21.86	229
21.88	223
21.9	241
21.92	233
21.94	238
21.96	220
21.98	211
22	231
22.02	217
22.04	212
22.06	193
22.08	220
22.1	213
22.12	235
22.14	201
22.16	210
22.18	204
22.2	227
22.22	186
22.24	203
22.26	219
22.28	220
22.3	224
22.32	234
22.34	222
22.36	219
22.38	200
22.4	239
22.42	204
22.44	208
22.46	213
22.48	208
22.5	240
22.52	214
22.54	223
22.56	229
22.58	211
22.6	201
22.62	214
22.64	203
22.66	232
22.68	234
22.7	203
22.72	214
22.74	216
22.76	192
22.78	220
22.8	247
22.82	237
22.84	217
22.86	222
22.88	207
22.9	236
22.92	231
22.94	238
22.96	212
22.98	233
23	206
23.02	210
23.04	211
23.06	236
23.08	246
23.1	224
23.12	239
23.14	237
23.16	238
23.18	227
23.2	243
23.22	267
23.24	238
23.26	240
23.28	243
23.3	228
23.32	237
23.34	261
23.36	296
23.38	295
23.4	329
23.42	335
23.44	316
23.46	310
23.48	314
23.5	297
23.52	335
23.54	290
23.56	262
23.58	278
23.6	266
23.62	268
23.64	237
23.66	240
23.68	254
23.7	282
23.72	289
23.74	271
23.76	282
23.78	290
23.8	301
23.82	301
23.84	289
23.86	292
23.88	264
23.9	230
23.92	230
23.94	225
23.96	208
23.98	245
24	249
24.02	212
24.04	255
24.06	226
24.08	211
24.1	211
24.12	208
24.14	237
24.16	228
24.18	235
24.2	235
24.22	232
24.24	231
24.26	216
24.28	225
24.3	218
24.32	230
24.34	222
24.36	227
24.38	214
24.4	220
24.42	228
24.44	202
24.46	228
24.48	242
24.5	214
24.52	227
24.54	231
24.56	228
24.58	217
24.6	232
24.62	216
24.64	218
24.66	220
24.68	205
24.7	253
24.72	226
24.74	222
24.76	231
24.78	244
24.8	220
24.82	210
24.84	234
24.86	250
24.88	251
24.9	229
24.92	232
24.94	242
24.96	273
24.98	281
25	273
25.02	276
25.04	293
25.06	284
25.08	271
25.1	284
25.12	324
25.14	344
25.16	328
25.18	354
25.2	380
25.22	415
25.24	485
25.26	563
25.28	629
25.3	642
25.32	686
25.34	652
25.36	595
25.38	572
25.4	528
25.42	461
25.44	397
25.46	365
25.48	347
25.5	311
25.52	327
25.54	322
25.56	284
25.58	255
25.6	266
25.62	270
25.64	253
25.66	252
25.68	285
25.7	241
25.72	242
25.74	241
25.76	237
25.78	209
25.8	225
25.82	225
25.84	216
25.86	207
25.88	221
25.9	262
25.92	215
25.94	254
25.96	212
25.98	210
26	227
26.02	202
26.04	240
26.06	218
26.08	225
26.1	229
26.12	247
26.14	234
26.16	226
26.18	244
26.2	230
26.22	252
26.24	212
26.26	235
26.28	243
26.3	225
26.32	222
26.34	219
26.36	223
26.38	228
26.4	235
26.42	218
26.44	230
26.46	234
26.48	219
26.5	241
26.52	235
26.54	225
26.56	222
26.58	195
26.6	222
26.62	226
26.64	239
26.66	219
26.68	228
26.7	255
26.72	236
26.74	220
26.76	195
26.78	206
26.8	238
26.82	246
26.84	247
26.86	241
26.88	262
26.9	239
26.92	262
26.94	249
26.96	302
26.98	311
27	292
27.02	326
27.04	340
27.06	378
27.08	359
27.1	330
27.12	333
27.14	351
27.16	336
27.18	335
27.2	305
27.22	323
27.24	310
27.26	304
27.28	314
27.3	315
27.32	317
27.34	285
27.36	326
27.38	296
27.4	298
27.42	274
27.44	239
27.46	283
27.48	241
27.5	303
27.52	236
27.54	233
27.56	235
27.58	244
27.6	251
27.62	237
27.64	216
27.66	250
27.68	224
27.7	238
27.72	247
27.74	241
27.76	263
27.78	277
27.8	286
27.82	298
27.84	291
27.86	300
27.88	279
27.9	273
27.92	272
27.94	270
27.96	307
27.98	271
28	287
28.02	268
28.04	291
28.06	305
28.08	317
28.1	339
28.12	314
28.14	358
28.16	366
28.18	370
28.2	392
28.22	406
28.24	337
28.26	320
28.28	287
28.3	266
28.32	253
28.34	264
28.36	278
28.38	218
28.4	231
28.42	231
28.44	245
28.46	231
28.48	226
28.5	264
28.52	219
28.54	242
28.56	226
28.58	236
28.6	234
28.62	264
28.64	211
28.66	255
28.68	227
28.7	211
28.72	203
28.74	189
28.76	224
28.78	242
28.8	213
28.82	241
28.84	226
28.86	238
28.88	244
28.9	217
28.92	218
28.94	235
28.96	223
28.98	241
29	253
29.02	226
29.04	231
29.06	217
29.08	231
29.1	239
29.12	221
29.14	234
29.16	230
29.18	209
29.2	213
29.22	249
29.24	240
29.26	228
29.28	224
29.3	214
29.32	244
29.34	235
29.36	241
29.38	228
29.4	245
29.42	232
29.44	222
29.46	238
29.48	242
29.5	260
29.52	244
29.54	253
29.56	221
29.58	232
29.6	208
29.62	245
29.64	208
29.66	237
29.68	239
29.7	207
29.72	231
29.74	232
29.76	241
29.78	244
29.8	204
29.82	220
29.84	228
29.86	216
29.88	229
29.9	248
29.92	232
29.94	235
29.96	242
29.98	241
30	219
30.02	237
30.04	237
30.06	257
30.08	259
30.1	283
30.12	254
30.14	270
30.16	312
30.18	333
30.2	383
30.22	404
30.24	443
30.26	481
30.28	486
30.3	491
30.32	487
30.34	435
30.36	454
30.38	389
30.4	376
30.42	331
30.44	308
30.46	312
30.48	265
30.5	302
30.52	303
30.54	263
30.56	294
30.58	260
30.6	230
30.62	253
30.64	222
30.66	272
30.68	245
30.7	251
30.72	244
30.74	235
30.76	221
30.78	248
30.8	227
30.82	231
30.84	229
30.86	222
30.88	215
30.9	213
30.92	209
30.94	252
30.96	203
30.98	227
31	222
31.02	210
31.04	209
31.06	229
31.08	226
31.1	240
31.12	241
31.14	223
31.16	242
31.18	225
31.2	200
31.22	208
31.24	249
31.26	251
31.28	235
31.3	233
31.32	249
31.34	246
31.36	206
31.38	240
31.4	206
31.42	219
31.44	218
31.46	219
31.48	221
31.5	232
31.52	230
31.54	220
31.56	235
31.58	221
31.6	204
31.62	225
31.64	217
31.66	224
31.68	213
31.7	199
31.72	249
31.74	206
31.76	229
31.78	247
31.8	235
31.82	238
31.84	232
31.86	257
31.88	270
31.9	291
31.92	311
31.94	291
31.96	309
31.98	295
32	287
32.02	293
32.04	293
32.06	294
32.08	286
32.1	257
32.12	242
32.14	244
32.16	263
32.18	240
32.2	222
32.22	238
32.24	245
32.26	263
32.28	241
32.3	278
32.32	253
32.34	262
32.36	272
32.38	281
32.4	309
32.42	314
32.44	332
32.46	323
32.48	360
32.5	305
32.52	293
32.54	303
32.56	290
32.58	262
32.6	296
32.62	264
32.64	276
32.66	237
32.68	253
32.7	236
32.72	254
32.74	217
32.76	231
32.78	221
32.8	220
32.82	215
32.84	232
32.86	232
32.88	235
32.9	235
32.92	211
32.94	247
32.96	223
32.98	213
33	236
33.02	236
33.04	215
33.06	218
33.08	218
33.1	210
33.12	232
33.14	255
33.16	229
33.18	228
33.2	221
33.22	238
33.24	242
33.26	232
33.28	217
33.3	225
33.32	217
33.34	272
33.36	217
33.38	210
33.4	226
33.42	237
33.44	225
33.46	238
33.48	252
33.5	227
33.52	241
33.54	256
33.56	234
33.58	241
33.6	235
33.62	244
33.64	206
33.66	249
33.68	216
33.7	242
33.72	264
33.74	223
33.76	226
33.78	257
33.8	253
33.82	273
33.84	264
33.86	275
33.88	307
33.9	280
33.92	281
33.94	280
33.96	252
33.98	237
34	268
34.02	234
34.04	247
34.06	267
34.08	237
34.1	222
34.12	227
34.14	217
34.16	234
34.18	219
34.2	205
34.22	220
34.24	229
34.26	209
34.28	252
34.3	248
34.32	274
34.34	240
34.36	278
34.38	258
34.4	268
34.42	259
34.44	231
34.46	283
34.48	227
34.5	259
34.52	267
34.54	271
34.56	226
34.58	226
34.6	250
34.62	228
34.64	245
34.66	238
34.68	228
34.7	235
34.72	223
34.74	239
34.76	235
34.78	237
34.8	221
34.82	217
34.84	227
34.86	229
34.88	247
34.9	231
34.92	220
34.94	236
34.96	234
34.98	243
35	261
35.02	245
35.04	240
35.06	237
35.08	266
35.1	273
35.12	249
35.14	280
35.16	257
35.18	313
35.2	283
35.22	293
35.24	296
35.26	292
35.28	305
35.3	316
35.32	308
35.34	289
35.36	276
35.38	293
35.4	267
35.42	270
35.44	267
35.46	289
35.48	271
35.5	275
35.52	284
35.54	276
35.56	263
35.58	265
35.6	238
35.62	257
35.64	248
35.66	256
35.68	237
35.7	231
35.72	251
35.74	252
35.76	253
35.78	246
35.8	236
35.82	266
35.84	234
35.86	273
35.88	282
35.9	308
35.92	275
35.94	264
35.96	275
35.98	282
36	290
36.02	299
36.04	297
36.06	271
36.08	268
36.1	323
36.12	306
36.14	280
36.16	307
36.18	267
36.2	272
36.22	270
36.24	266
36.26	278
36.28	250
36.3	238
36.32	250
36.34	253
36.36	231
36.38	233
36.4	228
36.42	247
36.44	247
36.46	237
36.48	233
36.5	244
36.52	256
36.54	256
36.56	230
36.58	245
36.6	245
36.62	251
36.64	237
36.66	267
36.68	275
36.7	313
36.72	315
36.74	360
36.76	349
36.78	380
36.8	399
36.82	359
36.84	340
36.86	378
36.88	361
36.9	309
36.92	317
36.94	319
36.96	293
36.98	278
37	261
37.02	269
37.04	254
37.06	229
37.08	236
37.1	258
37.12	224
37.14	247
37.16	232
37.18	246
37.2	266
37.22	247
37.24	245
37.26	281
37.28	253
37.3	234
37.32	233
37.34	235
37.36	250
37.38	233
37.4	249
37.42	231
37.44	241
37.46	241
37.48	248
37.5	239
37.52	241
37.54	254
37.56	284
37.58	231
37.6	264
37.62	248
37.64	265
37.66	263
37.68	267
37.7	302
37.72	279
37.74	309
37.76	300
37.78	319
37.8	288
37.82	311
37.84	311
37.86	317
37.88	324
37.9	297
37.92	293
37.94	294
37.96	300
37.98	297
38	292
38.02	293
38.04	252
38.06	220
38.08	253
38.1	248
38.12	288
38.14	270
38.16	263
38.18	271
38.2	270
38.22	273
38.24	262
38.26	255
38.28	244
38.3	241
38.32	236
38.34	282
38.36	280
38.38	305
38.4	289
38.42	298
38.44	311
38.46	336
38.48	350
38.5	312
38.52	334
38.54	335
38.56	352
38.58	327
38.6	319
38.62	295
38.64	277
38.66	299
38.68	285
38.7	265
38.72	285
38.74	296
38.76	326
38.78	296
38.8	311
38.82	288
38.84	290
38.86	255
38.88	259
38.9	258
38.92	259
38.94	271
38.96	241
38.98	251
39	291
39.02	277
39.04	292
39.06	286
39.08	303
39.1	304
39.12	302
39.14	264
39.16	299
39.18	271
39.2	284
39.22	268
39.24	271
39.26	293
39.28	269
39.3	292
39.32	273
39.34	274
39.36	266
39.38	246
39.4	274
39.42	238
39.44	250
39.46	236
39.48	246
39.5	245
39.52	230
39.54	248
39.56	255
39.58	252
39.6	259
39.62	254
39.64	265
39.66	263
39.68	266
39.7	257
39.72	278
39.74	263
39.76	268
39.78	261
39.8	286
39.82	254
39.84	246
39.86	253
39.88	230
39.9	234
39.92	250
39.94	238
39.96	255
39.98	247
40	255
