# Supplementary material for: Sorting polymerization in a bichannel metal-organic framework
Source: Nat Commun. 2025 Aug 5;16:6984. doi: 10.1038/s41467-025-62322-8 (PMC12325995; doi:10.1038/s41467-025-62322-8)
Supplement: Supplementary file 3 — Source data [file 41467_2025_62322_MOESM3_ESM.zip › SOURCE_DATA/SF23/1x0pt05_PXRD.csv]

X	Y
3	589
3.02	576
3.04	580
3.06	581
3.08	589
3.1	531
3.12	601
3.14	605
3.16	630
3.18	577
3.2	587
3.22	599
3.24	614
3.26	634
3.28	583
3.3	593
3.32	590
3.34	609
3.36	596
3.38	581
3.4	593
3.42	597
3.44	600
3.46	611
3.48	590
3.5	599
3.52	602
3.54	648
3.56	618
3.58	591
3.6	604
3.62	592
3.64	623
3.66	595
3.68	649
3.7	578
3.72	586
3.74	638
3.76	619
3.78	646
3.8	589
3.82	576
3.84	564
3.86	583
3.88	632
3.9	642
3.92	651
3.94	606
3.96	595
3.98	599
4	618
4.02	683
4.04	637
4.06	622
4.08	649
4.1	662
4.12	603
4.14	669
4.16	654
4.18	686
4.2	609
4.22	624
4.24	638
4.26	659
4.28	586
4.3	613
4.32	664
4.34	639
4.36	661
4.38	654
4.4	714
4.42	673
4.44	709
4.46	652
4.48	706
4.5	684
4.52	693
4.54	706
4.56	723
4.58	740
4.6	745
4.62	701
4.64	783
4.66	799
4.68	765
4.7	809
4.72	788
4.74	828
4.76	851
4.78	870
4.8	871
4.82	962
4.84	1004
4.86	1015
4.88	993
4.9	1007
4.92	1069
4.94	1086
4.96	1158
4.98	1195
5	1245
5.02	1282
5.04	1377
5.06	1559
5.08	1578
5.1	1697
5.12	1774
5.14	1946
5.16	2039
5.18	2154
5.2	2389
5.22	2688
5.24	2808
5.26	3101
5.28	3312
5.3	3888
5.32	4298
5.34	4809
5.36	5712
5.38	6823
5.4	7937
5.42	8515
5.44	6365
5.46	3787
5.48	2584
5.5	1977
5.52	1566
5.54	1333
5.56	1150
5.58	1046
5.6	1001
5.62	935
5.64	869
5.66	835
5.68	837
5.7	785
5.72	774
5.74	736
5.76	701
5.78	691
5.8	729
5.82	710
5.84	681
5.86	643
5.88	608
5.9	695
5.92	646
5.94	635
5.96	664
5.98	649
6	623
6.02	654
6.04	588
6.06	588
6.08	571
6.1	593
6.12	607
6.14	547
6.16	586
6.18	526
6.2	605
6.22	629
6.24	592
6.26	597
6.28	546
6.3	531
6.32	529
6.34	524
6.36	540
6.38	537
6.4	502
6.42	517
6.44	521
6.46	506
6.48	515
6.5	526
6.52	498
6.54	497
6.56	514
6.58	520
6.6	498
6.62	503
6.64	502
6.66	513
6.68	518
6.7	514
6.72	505
6.74	486
6.76	475
6.78	485
6.8	482
6.82	531
6.84	470
6.86	479
6.88	471
6.9	461
6.92	444
6.94	537
6.96	475
6.98	460
7	474
7.02	457
7.04	463
7.06	424
7.08	443
7.1	481
7.12	469
7.14	463
7.16	420
7.18	460
7.2	454
7.22	453
7.24	462
7.26	461
7.28	459
7.3	448
7.32	429
7.34	484
7.36	459
7.38	428
7.4	438
7.42	398
7.44	413
7.46	449
7.48	430
7.5	450
7.52	436
7.54	436
7.56	448
7.58	412
7.6	424
7.62	425
7.64	458
7.66	428
7.68	440
7.7	447
7.72	454
7.74	473
7.76	405
7.78	441
7.8	422
7.82	447
7.84	433
7.86	451
7.88	412
7.9	433
7.92	423
7.94	449
7.96	437
7.98	432
8	448
8.02	414
8.04	429
8.06	437
8.08	408
8.1	425
8.12	415
8.14	442
8.16	419
8.18	398
8.2	428
8.22	424
8.24	450
8.26	426
8.28	463
8.3	426
8.32	380
8.34	430
8.36	457
8.38	460
8.4	422
8.42	405
8.44	419
8.46	406
8.48	453
8.5	358
8.52	422
8.54	454
8.56	415
8.58	351
8.6	360
8.62	383
8.64	358
8.66	388
8.68	381
8.7	384
8.72	387
8.74	392
8.76	419
8.78	374
8.8	387
8.82	381
8.84	374
8.86	398
8.88	348
8.9	377
8.92	386
8.94	418
8.96	381
8.98	428
9	399
9.02	401
9.04	413
9.06	448
9.08	477
9.1	439
9.12	415
9.14	496
9.16	497
9.18	496
9.2	597
9.22	593
9.24	621
9.26	657
9.28	712
9.3	693
9.32	800
9.34	851
9.36	961
9.38	1083
9.4	1346
9.42	1561
9.44	1686
9.46	1651
9.48	1271
9.5	855
9.52	695
9.54	558
9.56	501
9.58	496
9.6	478
9.62	409
9.64	426
9.66	435
9.68	435
9.7	368
9.72	393
9.74	389
9.76	404
9.78	352
9.8	375
9.82	415
9.84	443
9.86	362
9.88	364
9.9	401
9.92	372
9.94	375
9.96	373
9.98	388
10	375
10.02	336
10.04	368
10.06	359
10.08	351
10.1	377
10.12	334
10.14	352
10.16	356
10.18	364
10.2	370
10.22	385
10.24	357
10.26	358
10.28	366
10.3	332
10.32	348
10.34	367
10.36	383
10.38	401
10.4	413
10.42	383
10.44	400
10.46	435
10.48	413
10.5	432
10.52	468
10.54	474
10.56	433
10.58	487
10.6	554
10.62	597
10.64	649
10.66	676
10.68	733
10.7	823
10.72	927
10.74	1044
10.76	1150
10.78	1308
10.8	1501
10.82	1727
10.84	1983
10.86	2507
10.88	3124
10.9	3643
10.92	4231
10.94	4133
10.96	3360
10.98	2501
11	1839
11.02	1444
11.04	1141
11.06	852
11.08	707
11.1	552
11.12	514
11.14	515
11.16	476
11.18	448
11.2	425
11.22	414
11.24	414
11.26	407
11.28	384
11.3	373
11.32	393
11.34	382
11.36	383
11.38	394
11.4	356
11.42	387
11.44	352
11.46	376
11.48	388
11.5	376
11.52	316
11.54	342
11.56	344
11.58	341
11.6	369
11.62	344
11.64	341
11.66	293
11.68	357
11.7	340
11.72	340
11.74	357
11.76	355
11.78	336
11.8	344
11.82	333
11.84	369
11.86	374
11.88	330
11.9	328
11.92	330
11.94	319
11.96	334
11.98	303
12	310
12.02	303
12.04	295
12.06	313
12.08	355
12.1	306
12.12	296
12.14	301
12.16	336
12.18	337
12.2	338
12.22	324
12.24	306
12.26	295
12.28	318
12.3	328
12.32	286
12.34	301
12.36	346
12.38	336
12.4	302
12.42	326
12.44	339
12.46	357
12.48	324
12.5	377
12.52	341
12.54	394
12.56	388
12.58	368
12.6	420
12.62	444
12.64	403
12.66	416
12.68	444
12.7	413
12.72	462
12.74	453
12.76	418
12.78	396
12.8	346
12.82	357
12.84	324
12.86	279
12.88	268
12.9	303
12.92	318
12.94	300
12.96	296
12.98	300
13	318
13.02	311
13.04	288
13.06	293
13.08	292
13.1	305
13.12	292
13.14	297
13.16	297
13.18	266
13.2	275
13.22	278
13.24	287
13.26	292
13.28	287
13.3	308
13.32	283
13.34	270
13.36	285
13.38	265
13.4	266
13.42	314
13.44	326
13.46	293
13.48	308
13.5	303
13.52	309
13.54	317
13.56	317
13.58	292
13.6	340
13.62	349
13.64	349
13.66	332
13.68	333
13.7	371
13.72	406
13.74	389
13.76	430
13.78	456
13.8	494
13.82	591
13.84	604
13.86	643
13.88	618
13.9	507
13.92	456
13.94	379
13.96	335
13.98	355
14	327
14.02	334
14.04	308
14.06	303
14.08	277
14.1	301
14.12	281
14.14	315
14.16	319
14.18	282
14.2	284
14.22	288
14.24	293
14.26	304
14.28	265
14.3	295
14.32	297
14.34	283
14.36	309
14.38	276
14.4	282
14.42	279
14.44	265
14.46	295
14.48	297
14.5	278
14.52	278
14.54	270
14.56	263
14.58	298
14.6	278
14.62	278
14.64	273
14.66	286
14.68	277
14.7	262
14.72	275
14.74	278
14.76	244
14.78	265
14.8	283
14.82	274
14.84	308
14.86	283
14.88	266
14.9	272
14.92	258
14.94	268
14.96	268
14.98	269
15	300
15.02	275
15.04	293
15.06	271
15.08	261
15.1	293
15.12	294
15.14	262
15.16	299
15.18	315
15.2	262
15.22	261
15.24	294
15.26	267
15.28	309
15.3	306
15.32	284
15.34	277
15.36	277
15.38	280
15.4	301
15.42	261
15.44	268
15.46	294
15.48	260
15.5	267
15.52	266
15.54	266
15.56	245
15.58	280
15.6	280
15.62	290
15.64	269
15.66	260
15.68	284
15.7	282
15.72	284
15.74	263
15.76	272
15.78	291
15.8	302
15.82	273
15.84	304
15.86	273
15.88	304
15.9	296
15.92	281
15.94	271
15.96	318
15.98	293
16	307
16.02	299
16.04	300
16.06	303
16.08	297
16.1	317
16.12	313
16.14	302
16.16	298
16.18	313
16.2	308
16.22	319
16.24	378
16.26	336
16.28	346
16.3	402
16.32	437
16.34	463
16.36	510
16.38	571
16.4	679
16.42	757
16.44	877
16.46	952
16.48	937
16.5	817
16.52	684
16.54	667
16.56	597
16.58	616
16.6	593
16.62	649
16.64	706
16.66	794
16.68	882
16.7	983
16.72	1170
16.74	1408
16.76	1606
16.78	1873
16.8	2076
16.82	2241
16.84	2253
16.86	1947
16.88	1511
16.9	1191
16.92	912
16.94	749
16.96	567
16.98	497
17	480
17.02	419
17.04	393
17.06	406
17.08	361
17.1	345
17.12	332
17.14	371
17.16	307
17.18	309
17.2	331
17.22	322
17.24	285
17.26	317
17.28	321
17.3	334
17.32	319
17.34	329
17.36	311
17.38	348
17.4	335
17.42	316
17.44	314
17.46	330
17.48	334
17.5	337
17.52	315
17.54	314
17.56	323
17.58	310
17.6	328
17.62	310
17.64	341
17.66	334
17.68	333
17.7	328
17.72	352
17.74	302
17.76	307
17.78	332
17.8	279
17.82	284
17.84	315
17.86	320
17.88	319
17.9	314
17.92	287
17.94	301
17.96	320
17.98	311
18	284
18.02	307
18.04	313
18.06	303
18.08	305
18.1	311
18.12	287
18.14	273
18.16	293
18.18	259
18.2	294
18.22	289
18.24	277
18.26	297
18.28	280
18.3	299
18.32	267
18.34	300
18.36	292
18.38	283
18.4	282
18.42	272
18.44	318
18.46	280
18.48	287
18.5	262
18.52	301
18.54	291
18.56	269
18.58	280
18.6	293
18.62	287
18.64	282
18.66	265
18.68	315
18.7	321
18.72	309
18.74	337
18.76	300
18.78	362
18.8	375
18.82	379
18.84	393
18.86	416
18.88	424
18.9	500
18.92	570
18.94	622
18.96	815
18.98	958
19	1163
19.02	1373
19.04	1474
19.06	1373
19.08	1296
19.1	1039
19.12	877
19.14	736
19.16	573
19.18	547
19.2	506
19.22	466
19.24	430
19.26	406
19.28	410
19.3	442
19.32	397
19.34	440
19.36	418
19.38	434
19.4	400
19.42	372
19.44	341
19.46	343
19.48	349
19.5	330
19.52	306
19.54	276
19.56	298
19.58	285
19.6	294
19.62	311
19.64	288
19.66	285
19.68	287
19.7	315
19.72	316
19.74	317
19.76	314
19.78	354
19.8	360
19.82	388
19.84	362
19.86	394
19.88	377
19.9	342
19.92	317
19.94	316
19.96	303
19.98	312
20	297
20.02	298
20.04	265
20.06	281
20.08	288
20.1	258
20.12	282
20.14	286
20.16	276
20.18	291
20.2	269
20.22	285
20.24	297
20.26	269
20.28	296
20.3	273
20.32	273
20.34	270
20.36	284
20.38	271
20.4	292
20.42	273
20.44	273
20.46	284
20.48	308
20.5	286
20.52	302
20.54	309
20.56	318
20.58	298
20.6	308
20.62	282
20.64	308
20.66	322
20.68	357
20.7	354
20.72	421
20.74	432
20.76	451
20.78	536
20.8	629
20.82	678
20.84	748
20.86	906
20.88	992
20.9	993
20.92	952
20.94	848
20.96	735
20.98	588
21	500
21.02	449
21.04	387
21.06	370
21.08	346
21.1	323
21.12	331
21.14	292
21.16	309
21.18	307
21.2	306
21.22	315
21.24	270
21.26	265
21.28	291
21.3	288
21.32	292
21.34	280
21.36	280
21.38	302
21.4	275
21.42	264
21.44	274
21.46	289
21.48	274
21.5	299
21.52	269
21.54	278
21.56	258
21.58	268
21.6	293
21.62	255
21.64	269
21.66	242
21.68	283
21.7	266
21.72	281
21.74	289
21.76	261
21.78	273
21.8	267
21.82	236
21.84	263
21.86	259
21.88	273
21.9	272
21.92	267
21.94	247
21.96	267
21.98	249
22	282
22.02	273
22.04	244
22.06	284
22.08	271
22.1	264
22.12	247
22.14	289
22.16	255
22.18	266
22.2	270
22.22	269
22.24	269
22.26	274
22.28	259
22.3	287
22.32	259
22.34	269
22.36	274
22.38	260
22.4	235
22.42	256
22.44	246
22.46	278
22.48	240
22.5	274
22.52	259
22.54	253
22.56	266
22.58	244
22.6	242
22.62	278
22.64	255
22.66	222
22.68	231
22.7	236
22.72	252
22.74	247
22.76	272
22.78	234
22.8	267
22.82	245
22.84	276
22.86	266
22.88	263
22.9	252
22.92	260
22.94	269
22.96	248
22.98	282
23	267
23.02	272
23.04	272
23.06	281
23.08	251
23.1	254
23.12	279
23.14	289
23.16	262
23.18	257
23.2	245
23.22	260
23.24	278
23.26	258
23.28	271
23.3	258
23.32	252
23.34	257
23.36	250
23.38	307
23.4	285
23.42	249
23.44	272
23.46	272
23.48	273
23.5	272
23.52	263
23.54	270
23.56	289
23.58	310
23.6	302
23.62	299
23.64	322
23.66	312
23.68	305
23.7	310
23.72	288
23.74	293
23.76	279
23.78	287
23.8	279
23.82	292
23.84	312
23.86	250
23.88	262
23.9	271
23.92	278
23.94	302
23.96	270
23.98	301
24	338
24.02	352
24.04	358
24.06	387
24.08	340
24.1	352
24.12	320
24.14	310
24.16	290
24.18	298
24.2	269
24.22	273
24.24	283
24.26	275
24.28	251
24.3	274
24.32	243
24.34	274
24.36	266
24.38	279
24.4	247
24.42	271
24.44	253
24.46	273
24.48	265
24.5	270
24.52	276
24.54	264
24.56	294
24.58	258
24.6	253
24.62	258
24.64	288
24.66	259
24.68	280
24.7	269
24.72	296
24.74	271
24.76	278
24.78	270
24.8	238
24.82	270
24.84	261
24.86	261
24.88	264
24.9	259
24.92	260
24.94	292
24.96	272
24.98	294
25	273
25.02	266
25.04	268
25.06	266
25.08	284
25.1	260
25.12	261
25.14	292
25.16	284
25.18	328
25.2	313
25.22	306
25.24	311
25.26	334
25.28	382
25.3	414
25.32	425
25.34	445
25.36	453
25.38	453
25.4	454
25.42	485
25.44	517
25.46	552
25.48	681
25.5	779
25.52	880
25.54	948
25.56	963
25.58	989
25.6	938
25.62	860
25.64	749
25.66	649
25.68	581
25.7	491
25.72	458
25.74	398
25.76	364
25.78	328
25.8	337
25.82	318
25.84	345
25.86	305
25.88	296
25.9	257
25.92	273
25.94	291
25.96	298
25.98	277
26	283
26.02	286
26.04	262
26.06	264
26.08	292
26.1	302
26.12	268
26.14	280
26.16	299
26.18	267
26.2	315
26.22	268
26.24	284
26.26	299
26.28	278
26.3	297
26.32	302
26.34	284
26.36	271
26.38	290
26.4	281
26.42	261
26.44	245
26.46	294
26.48	277
26.5	266
26.52	255
26.54	275
26.56	278
26.58	269
26.6	258
26.62	265
26.64	262
26.66	254
26.68	276
26.7	288
26.72	260
26.74	291
26.76	262
26.78	261
26.8	326
26.82	262
26.84	260
26.86	269
26.88	267
26.9	267
26.92	257
26.94	265
26.96	251
26.98	276
27	255
27.02	227
27.04	268
27.06	284
27.08	266
27.1	273
27.12	278
27.14	304
27.16	270
27.18	304
27.2	308
27.22	301
27.24	313
27.26	353
27.28	370
27.3	398
27.32	388
27.34	427
27.36	410
27.38	392
27.4	383
27.42	407
27.44	382
27.46	343
27.48	341
27.5	335
27.52	345
27.54	320
27.56	340
27.58	314
27.6	324
27.62	329
27.64	321
27.66	315
27.68	338
27.7	350
27.72	312
27.74	326
27.76	310
27.78	313
27.8	302
27.82	313
27.84	299
27.86	322
27.88	311
27.9	323
27.92	324
27.94	309
27.96	314
27.98	320
28	352
28.02	403
28.04	369
28.06	352
28.08	363
28.1	345
28.12	336
28.14	329
28.16	319
28.18	308
28.2	284
28.22	293
28.24	297
28.26	319
28.28	370
28.3	312
28.32	346
28.34	340
28.36	369
28.38	437
28.4	447
28.42	448
28.44	532
28.46	533
28.48	513
28.5	521
28.52	484
28.54	436
28.56	382
28.58	363
28.6	329
28.62	315
28.64	307
28.66	315
28.68	304
28.7	285
28.72	269
28.74	262
28.76	273
28.78	286
28.8	285
28.82	268
28.84	271
28.86	244
28.88	284
28.9	249
28.92	265
28.94	262
28.96	234
28.98	276
29	274
29.02	269
29.04	271
29.06	279
29.08	268
29.1	251
29.12	264
29.14	263
29.16	265
29.18	245
29.2	255
29.22	248
29.24	286
29.26	262
29.28	285
29.3	276
29.32	253
29.34	252
29.36	273
29.38	260
29.4	255
29.42	244
29.44	271
29.46	277
29.48	279
29.5	279
29.52	261
29.54	257
29.56	259
29.58	291
29.6	277
29.62	291
29.64	311
29.66	297
29.68	283
29.7	283
29.72	272
29.74	255
29.76	266
29.78	261
29.8	280
29.82	236
29.84	256
29.86	257
29.88	266
29.9	275
29.92	244
29.94	258
29.96	268
29.98	255
30	229
30.02	229
30.04	260
30.06	254
30.08	253
30.1	264
30.12	253
30.14	261
30.16	265
30.18	272
30.2	278
30.22	275
30.24	274
30.26	268
30.28	242
30.3	252
30.32	288
30.34	278
30.36	288
30.38	291
30.4	281
30.42	318
30.44	341
30.46	339
30.48	363
30.5	423
30.52	468
30.54	495
30.56	545
30.58	603
30.6	635
30.62	595
30.64	550
30.66	544
30.68	490
30.7	480
30.72	443
30.74	389
30.76	346
30.78	357
30.8	356
30.82	326
30.84	327
30.86	319
30.88	308
30.9	294
30.92	316
30.94	314
30.96	279
30.98	267
31	291
31.02	277
31.04	277
31.06	273
31.08	277
31.1	249
31.12	235
31.14	256
31.16	255
31.18	258
31.2	286
31.22	250
31.24	283
31.26	261
31.28	257
31.3	264
31.32	253
31.34	251
31.36	254
31.38	251
31.4	277
31.42	260
31.44	258
31.46	250
31.48	225
31.5	292
31.52	271
31.54	243
31.56	270
31.58	275
31.6	253
31.62	227
31.64	269
31.66	243
31.68	249
31.7	241
31.72	234
31.74	263
31.76	253
31.78	270
31.8	276
31.82	259
31.84	260
31.86	260
31.88	229
31.9	238
31.92	256
31.94	253
31.96	264
31.98	294
32	247
32.02	272
32.04	285
32.06	284
32.08	276
32.1	272
32.12	318
32.14	294
32.16	319
32.18	311
32.2	328
32.22	338
32.24	334
32.26	338
32.28	312
32.3	323
32.32	339
32.34	289
32.36	282
32.38	277
32.4	279
32.42	239
32.44	275
32.46	277
32.48	299
32.5	288
32.52	287
32.54	279
32.56	271
32.58	292
32.6	291
32.62	283
32.64	315
32.66	371
32.68	355
32.7	375
32.72	387
32.74	397
32.76	367
32.78	358
32.8	347
32.82	392
32.84	326
32.86	318
32.88	274
32.9	285
32.92	269
32.94	262
32.96	247
32.98	247
33	259
33.02	243
33.04	282
33.06	260
33.08	242
33.1	269
33.12	224
33.14	248
33.16	218
33.18	250
33.2	243
33.22	280
33.24	249
33.26	255
33.28	257
33.3	257
33.32	262
33.34	275
33.36	247
33.38	242
33.4	266
33.42	261
33.44	245
33.46	256
33.48	280
33.5	285
33.52	274
33.54	291
33.56	272
33.58	302
33.6	323
33.62	291
33.64	298
33.66	240
33.68	278
33.7	267
33.72	235
33.74	278
33.76	259
33.78	282
33.8	244
33.82	241
33.84	266
33.86	227
33.88	258
33.9	254
33.92	256
33.94	281
33.96	282
33.98	284
34	279
34.02	325
34.04	303
34.06	283
34.08	331
34.1	309
34.12	296
34.14	327
34.16	335
34.18	302
34.2	341
34.22	318
34.24	318
34.26	280
34.28	298
34.3	258
34.32	260
34.34	251
34.36	253
34.38	269
34.4	259
34.42	238
34.44	249
34.46	238
34.48	272
34.5	263
34.52	277
34.54	215
34.56	247
34.58	263
34.6	224
34.62	218
34.64	286
34.66	233
34.68	265
34.7	280
34.72	321
34.74	277
34.76	300
34.78	304
34.8	297
34.82	250
34.84	269
34.86	243
34.88	270
34.9	287
34.92	284
34.94	270
34.96	235
34.98	228
35	263
35.02	238
35.04	240
35.06	240
35.08	245
35.1	253
35.12	255
35.14	239
35.16	254
35.18	259
35.2	266
35.22	289
35.24	269
35.26	276
35.28	261
35.3	260
35.32	277
35.34	297
35.36	255
35.38	285
35.4	274
35.42	275
35.44	288
35.46	296
35.48	336
35.5	334
35.52	346
35.54	343
35.56	349
35.58	328
35.6	356
35.62	318
35.64	341
35.66	294
35.68	309
35.7	333
35.72	280
35.74	283
35.76	302
35.78	282
35.8	321
35.82	325
35.84	330
35.86	365
35.88	367
35.9	346
35.92	353
35.94	368
35.96	341
35.98	333
36	296
36.02	308
36.04	293
36.06	261
36.08	279
36.1	293
36.12	253
36.14	265
36.16	245
36.18	263
36.2	272
36.22	281
36.24	279
36.26	286
36.28	317
36.3	304
36.32	291
36.34	304
36.36	297
36.38	298
36.4	334
36.42	304
36.44	316
36.46	273
36.48	295
36.5	287
36.52	293
36.54	280
36.56	263
36.58	269
36.6	251
36.62	223
36.64	280
36.66	266
36.68	240
36.7	268
36.72	229
36.74	267
36.76	240
36.78	254
36.8	283
36.82	246
36.84	289
36.86	253
36.88	238
36.9	257
36.92	246
36.94	270
36.96	232
36.98	239
37	258
37.02	271
37.04	277
37.06	286
37.08	303
37.1	300
37.12	300
37.14	319
37.16	362
37.18	384
37.2	402
37.22	401
37.24	358
37.26	345
37.28	310
37.3	349
37.32	314
37.34	311
37.36	317
37.38	272
37.4	275
37.42	282
37.44	273
37.46	252
37.48	249
37.5	272
37.52	273
37.54	243
37.56	259
37.58	250
37.6	258
37.62	243
37.64	254
37.66	264
37.68	233
37.7	234
37.72	245
37.74	232
37.76	273
37.78	256
37.8	268
37.82	239
37.84	275
37.86	235
37.88	248
37.9	256
37.92	249
37.94	250
37.96	246
37.98	243
38	273
38.02	300
38.04	293
38.06	303
38.08	278
38.1	327
38.12	338
38.14	364
38.16	330
38.18	344
38.2	370
38.22	340
38.24	335
38.26	331
38.28	330
38.3	300
38.32	301
38.34	275
38.36	289
38.38	275
38.4	271
38.42	262
38.44	262
38.46	243
38.48	258
38.5	262
38.52	282
38.54	276
38.56	287
38.58	270
38.6	258
38.62	292
38.64	270
38.66	273
38.68	269
38.7	309
38.72	293
38.74	258
38.76	280
38.78	290
38.8	290
38.82	330
38.84	331
38.86	356
38.88	364
38.9	334
38.92	353
38.94	388
38.96	366
38.98	348
39	331
39.02	312
39.04	316
39.06	332
39.08	311
39.1	279
39.12	302
39.14	271
39.16	302
39.18	298
39.2	269
39.22	247
39.24	252
39.26	263
39.28	289
39.3	286
39.32	269
39.34	269
39.36	286
39.38	264
39.4	265
39.42	283
39.44	264
39.46	307
39.48	269
39.5	323
39.52	271
39.54	271
39.56	266
39.58	251
39.6	292
39.62	268
39.64	252
39.66	293
39.68	253
39.7	247
39.72	259
39.74	260
39.76	237
39.78	241
39.8	225
39.82	238
39.84	278
39.86	281
39.88	247
39.9	260
39.92	250
39.94	249
39.96	249
39.98	251
40	261
