# Supplementary material for: Sorting polymerization in a bichannel metal-organic framework
Source: Nat Commun. 2025 Aug 5;16:6984. doi: 10.1038/s41467-025-62322-8 (PMC12325995; doi:10.1038/s41467-025-62322-8)
Supplement: Supplementary file 3 — Source data [file 41467_2025_62322_MOESM3_ESM.zip › SOURCE_DATA/SF23/1x0pt04_PXRD.csv]

X	Y
3	578
3.02	579
3.04	583
3.06	532
3.08	558
3.1	589
3.12	603
3.14	596
3.16	563
3.18	612
3.2	595
3.22	578
3.24	605
3.26	652
3.28	567
3.3	604
3.32	596
3.34	577
3.36	571
3.38	596
3.4	599
3.42	602
3.44	597
3.46	565
3.48	607
3.5	648
3.52	556
3.54	600
3.56	613
3.58	616
3.6	606
3.62	536
3.64	619
3.66	591
3.68	596
3.7	579
3.72	547
3.74	605
3.76	597
3.78	559
3.8	619
3.82	644
3.84	598
3.86	597
3.88	574
3.9	646
3.92	604
3.94	616
3.96	592
3.98	628
4	603
4.02	592
4.04	607
4.06	589
4.08	611
4.1	589
4.12	623
4.14	582
4.16	581
4.18	567
4.2	601
4.22	617
4.24	614
4.26	590
4.28	645
4.3	611
4.32	617
4.34	600
4.36	640
4.38	613
4.4	641
4.42	628
4.44	633
4.46	634
4.48	646
4.5	619
4.52	636
4.54	593
4.56	659
4.58	676
4.6	702
4.62	684
4.64	759
4.66	725
4.68	707
4.7	767
4.72	778
4.74	775
4.76	820
4.78	803
4.8	750
4.82	788
4.84	914
4.86	917
4.88	938
4.9	953
4.92	966
4.94	978
4.96	1066
4.98	1071
5	1154
5.02	1171
5.04	1300
5.06	1299
5.08	1468
5.1	1538
5.12	1621
5.14	1770
5.16	1947
5.18	2142
5.2	2204
5.22	2494
5.24	2714
5.26	3102
5.28	3389
5.3	3649
5.32	4140
5.34	4845
5.36	5448
5.38	6300
5.4	7237
5.42	7727
5.44	6976
5.46	5017
5.48	3163
5.5	2082
5.52	1654
5.54	1402
5.56	1192
5.58	1040
5.6	965
5.62	865
5.64	804
5.66	766
5.68	749
5.7	709
5.72	728
5.74	745
5.76	656
5.78	658
5.8	643
5.82	604
5.84	598
5.86	606
5.88	678
5.9	583
5.92	610
5.94	588
5.96	570
5.98	566
6	547
6.02	565
6.04	569
6.06	588
6.08	520
6.1	557
6.12	514
6.14	541
6.16	590
6.18	521
6.2	534
6.22	562
6.24	490
6.26	541
6.28	515
6.3	487
6.32	509
6.34	486
6.36	495
6.38	495
6.4	493
6.42	506
6.44	451
6.46	487
6.48	500
6.5	446
6.52	467
6.54	469
6.56	480
6.58	521
6.6	520
6.62	522
6.64	511
6.66	473
6.68	469
6.7	466
6.72	458
6.74	437
6.76	461
6.78	463
6.8	427
6.82	477
6.84	464
6.86	449
6.88	475
6.9	446
6.92	429
6.94	439
6.96	432
6.98	405
7	444
7.02	451
7.04	400
7.06	457
7.08	424
7.1	421
7.12	447
7.14	436
7.16	418
7.18	407
7.2	406
7.22	421
7.24	404
7.26	438
7.28	393
7.3	456
7.32	393
7.34	436
7.36	405
7.38	377
7.4	396
7.42	406
7.44	389
7.46	444
7.48	407
7.5	392
7.52	385
7.54	375
7.56	400
7.58	395
7.6	403
7.62	394
7.64	427
7.66	385
7.68	364
7.7	382
7.72	372
7.74	370
7.76	406
7.78	378
7.8	437
7.82	385
7.84	396
7.86	401
7.88	370
7.9	418
7.92	425
7.94	381
7.96	409
7.98	368
8	384
8.02	374
8.04	428
8.06	381
8.08	413
8.1	388
8.12	417
8.14	378
8.16	380
8.18	386
8.2	364
8.22	341
8.24	387
8.26	366
8.28	399
8.3	382
8.32	393
8.34	332
8.36	401
8.38	378
8.4	379
8.42	347
8.44	358
8.46	393
8.48	384
8.5	370
8.52	398
8.54	348
8.56	330
8.58	375
8.6	381
8.62	368
8.64	394
8.66	352
8.68	356
8.7	408
8.72	350
8.74	356
8.76	398
8.78	350
8.8	401
8.82	386
8.84	414
8.86	419
8.88	418
8.9	438
8.92	417
8.94	459
8.96	464
8.98	454
9	505
9.02	549
9.04	574
9.06	595
9.08	654
9.1	684
9.12	762
9.14	776
9.16	812
9.18	835
9.2	745
9.22	729
9.24	731
9.26	727
9.28	726
9.3	749
9.32	818
9.34	990
9.36	1110
9.38	1228
9.4	1407
9.42	1621
9.44	1676
9.46	1591
9.48	1309
9.5	951
9.52	705
9.54	539
9.56	505
9.58	468
9.6	418
9.62	457
9.64	391
9.66	401
9.68	379
9.7	399
9.72	384
9.74	359
9.76	372
9.78	365
9.8	356
9.82	371
9.84	363
9.86	374
9.88	346
9.9	312
9.92	330
9.94	340
9.96	369
9.98	346
10	321
10.02	350
10.04	340
10.06	305
10.08	337
10.1	355
10.12	361
10.14	346
10.16	348
10.18	341
10.2	349
10.22	332
10.24	345
10.26	330
10.28	316
10.3	337
10.32	315
10.34	333
10.36	338
10.38	336
10.4	352
10.42	365
10.44	382
10.46	364
10.48	381
10.5	373
10.52	424
10.54	409
10.56	421
10.58	471
10.6	502
10.62	536
10.64	549
10.66	603
10.68	746
10.7	802
10.72	874
10.74	1007
10.76	1234
10.78	1292
10.8	1442
10.82	1742
10.84	2105
10.86	2476
10.88	2913
10.9	3438
10.92	3606
10.94	3272
10.96	2696
10.98	1935
11	1336
11.02	986
11.04	889
11.06	728
11.08	585
11.1	543
11.12	482
11.14	463
11.16	434
11.18	394
11.2	368
11.22	411
11.24	376
11.26	353
11.28	363
11.3	337
11.32	366
11.34	309
11.36	344
11.38	343
11.4	316
11.42	371
11.44	316
11.46	330
11.48	335
11.5	312
11.52	347
11.54	322
11.56	341
11.58	299
11.6	319
11.62	301
11.64	324
11.66	303
11.68	321
11.7	321
11.72	326
11.74	353
11.76	311
11.78	310
11.8	320
11.82	311
11.84	308
11.86	311
11.88	329
11.9	315
11.92	305
11.94	286
11.96	300
11.98	284
12	327
12.02	288
12.04	296
12.06	297
12.08	286
12.1	288
12.12	297
12.14	313
12.16	274
12.18	303
12.2	316
12.22	286
12.24	284
12.26	300
12.28	318
12.3	314
12.32	330
12.34	330
12.36	324
12.38	294
12.4	298
12.42	278
12.44	287
12.46	292
12.48	320
12.5	320
12.52	357
12.54	368
12.56	368
12.58	352
12.6	377
12.62	379
12.64	366
12.66	441
12.68	430
12.7	463
12.72	482
12.74	454
12.76	410
12.78	367
12.8	334
12.82	291
12.84	310
12.86	288
12.88	308
12.9	325
12.92	296
12.94	319
12.96	318
12.98	337
13	312
13.02	315
13.04	331
13.06	294
13.08	275
13.1	288
13.12	296
13.14	283
13.16	282
13.18	297
13.2	272
13.22	266
13.24	295
13.26	314
13.28	287
13.3	302
13.32	285
13.34	281
13.36	293
13.38	277
13.4	280
13.42	287
13.44	292
13.46	284
13.48	297
13.5	297
13.52	301
13.54	305
13.56	320
13.58	284
13.6	332
13.62	348
13.64	329
13.66	332
13.68	352
13.7	387
13.72	419
13.74	434
13.76	425
13.78	476
13.8	554
13.82	563
13.84	591
13.86	603
13.88	556
13.9	499
13.92	430
13.94	390
13.96	316
13.98	348
14	332
14.02	292
14.04	299
14.06	293
14.08	313
14.1	304
14.12	270
14.14	300
14.16	314
14.18	286
14.2	332
14.22	277
14.24	288
14.26	248
14.28	275
14.3	260
14.32	300
14.34	305
14.36	279
14.38	299
14.4	269
14.42	270
14.44	309
14.46	314
14.48	318
14.5	301
14.52	307
14.54	267
14.56	315
14.58	288
14.6	288
14.62	281
14.64	273
14.66	279
14.68	272
14.7	259
14.72	287
14.74	263
14.76	287
14.78	297
14.8	275
14.82	242
14.84	280
14.86	278
14.88	258
14.9	281
14.92	301
14.94	287
14.96	259
14.98	278
15	274
15.02	280
15.04	267
15.06	309
15.08	306
15.1	313
15.12	310
15.14	303
15.16	293
15.18	277
15.2	268
15.22	266
15.24	274
15.26	254
15.28	264
15.3	241
15.32	295
15.34	292
15.36	278
15.38	289
15.4	278
15.42	261
15.44	293
15.46	293
15.48	291
15.5	288
15.52	284
15.54	295
15.56	306
15.58	318
15.6	321
15.62	364
15.64	384
15.66	366
15.68	379
15.7	361
15.72	326
15.74	390
15.76	323
15.78	329
15.8	311
15.82	337
15.84	297
15.86	326
15.88	307
15.9	328
15.92	340
15.94	296
15.96	284
15.98	285
16	278
16.02	298
16.04	318
16.06	287
16.08	277
16.1	327
16.12	299
16.14	327
16.16	316
16.18	352
16.2	348
16.22	321
16.24	371
16.26	408
16.28	413
16.3	473
16.32	461
16.34	559
16.36	594
16.38	653
16.4	723
16.42	853
16.44	858
16.46	931
16.48	838
16.5	680
16.52	638
16.54	591
16.56	552
16.58	580
16.6	598
16.62	669
16.64	715
16.66	762
16.68	952
16.7	1071
16.72	1316
16.74	1432
16.76	1769
16.78	2002
16.8	2147
16.82	2222
16.84	2165
16.86	1883
16.88	1546
16.9	1130
16.92	867
16.94	670
16.96	551
16.98	485
17	457
17.02	422
17.04	387
17.06	380
17.08	362
17.1	322
17.12	316
17.14	324
17.16	341
17.18	314
17.2	306
17.22	316
17.24	325
17.26	319
17.28	318
17.3	293
17.32	308
17.34	300
17.36	306
17.38	330
17.4	310
17.42	317
17.44	318
17.46	287
17.48	272
17.5	276
17.52	301
17.54	335
17.56	304
17.58	298
17.6	316
17.62	312
17.64	263
17.66	271
17.68	319
17.7	282
17.72	289
17.74	315
17.76	305
17.78	310
17.8	291
17.82	291
17.84	312
17.86	315
17.88	295
17.9	292
17.92	346
17.94	278
17.96	319
17.98	280
18	298
18.02	291
18.04	316
18.06	308
18.08	298
18.1	304
18.12	295
18.14	289
18.16	322
18.18	337
18.2	354
18.22	373
18.24	340
18.26	349
18.28	325
18.3	317
18.32	333
18.34	332
18.36	309
18.38	365
18.4	366
18.42	348
18.44	375
18.46	347
18.48	386
18.5	312
18.52	302
18.54	275
18.56	318
18.58	315
18.6	303
18.62	302
18.64	327
18.66	303
18.68	310
18.7	330
18.72	349
18.74	337
18.76	388
18.78	384
18.8	432
18.82	407
18.84	486
18.86	541
18.88	588
18.9	672
18.92	796
18.94	987
18.96	1064
18.98	1260
19	1453
19.02	1525
19.04	1561
19.06	1357
19.08	1129
19.1	946
19.12	697
19.14	589
19.16	555
19.18	525
19.2	463
19.22	450
19.24	403
19.26	420
19.28	438
19.3	445
19.32	470
19.34	475
19.36	422
19.38	414
19.4	397
19.42	365
19.44	377
19.46	348
19.48	328
19.5	370
19.52	334
19.54	344
19.56	347
19.58	326
19.6	293
19.62	303
19.64	317
19.66	329
19.68	349
19.7	312
19.72	330
19.74	368
19.76	395
19.78	404
19.8	419
19.82	462
19.84	422
19.86	359
19.88	342
19.9	299
19.92	294
19.94	308
19.96	326
19.98	292
20	261
20.02	268
20.04	285
20.06	318
20.08	277
20.1	298
20.12	274
20.14	278
20.16	315
20.18	287
20.2	302
20.22	282
20.24	303
20.26	272
20.28	313
20.3	282
20.32	279
20.34	313
20.36	323
20.38	277
20.4	278
20.42	301
20.44	276
20.46	299
20.48	278
20.5	319
20.52	308
20.54	293
20.56	304
20.58	340
20.6	364
20.62	350
20.64	395
20.66	403
20.68	460
20.7	528
20.72	526
20.74	547
20.76	593
20.78	750
20.8	849
20.82	911
20.84	995
20.86	1126
20.88	1087
20.9	1071
20.92	969
20.94	802
20.96	712
20.98	575
21	501
21.02	446
21.04	382
21.06	378
21.08	357
21.1	313
21.12	326
21.14	358
21.16	339
21.18	303
21.2	311
21.22	286
21.24	308
21.26	311
21.28	301
21.3	309
21.32	289
21.34	288
21.36	302
21.38	255
21.4	268
21.42	288
21.44	313
21.46	276
21.48	271
21.5	276
21.52	290
21.54	272
21.56	272
21.58	287
21.6	287
21.62	273
21.64	274
21.66	278
21.68	304
21.7	277
21.72	279
21.74	273
21.76	299
21.78	299
21.8	248
21.82	292
21.84	258
21.86	277
21.88	281
21.9	272
21.92	293
21.94	272
21.96	241
21.98	267
22	284
22.02	266
22.04	275
22.06	273
22.08	296
22.1	265
22.12	275
22.14	268
22.16	259
22.18	251
22.2	268
22.22	288
22.24	267
22.26	290
22.28	277
22.3	284
22.32	290
22.34	279
22.36	262
22.38	252
22.4	272
22.42	290
22.44	284
22.46	321
22.48	287
22.5	301
22.52	277
22.54	283
22.56	278
22.58	284
22.6	275
22.62	275
22.64	272
22.66	270
22.68	260
22.7	274
22.72	281
22.74	255
22.76	276
22.78	262
22.8	266
22.82	276
22.84	295
22.86	305
22.88	296
22.9	345
22.92	329
22.94	336
22.96	307
22.98	324
23	324
23.02	312
23.04	301
23.06	284
23.08	277
23.1	287
23.12	308
23.14	314
23.16	292
23.18	272
23.2	303
23.22	301
23.24	291
23.26	288
23.28	288
23.3	282
23.32	260
23.34	277
23.36	300
23.38	275
23.4	283
23.42	321
23.44	291
23.46	289
23.48	281
23.5	305
23.52	342
23.54	330
23.56	361
23.58	353
23.6	376
23.62	365
23.64	367
23.66	437
23.68	367
23.7	326
23.72	313
23.74	334
23.76	301
23.78	308
23.8	304
23.82	267
23.84	314
23.86	310
23.88	304
23.9	326
23.92	317
23.94	334
23.96	407
23.98	359
24	419
24.02	422
24.04	421
24.06	369
24.08	366
24.1	357
24.12	313
24.14	320
24.16	303
24.18	289
24.2	285
24.22	264
24.24	272
24.26	298
24.28	285
24.3	273
24.32	279
24.34	284
24.36	269
24.38	275
24.4	273
24.42	272
24.44	323
24.46	266
24.48	251
24.5	289
24.52	262
24.54	265
24.56	229
24.58	297
24.6	293
24.62	261
24.64	282
24.66	267
24.68	263
24.7	291
24.72	287
24.74	284
24.76	296
24.78	291
24.8	267
24.82	281
24.84	284
24.86	279
24.88	311
24.9	283
24.92	290
24.94	261
24.96	288
24.98	282
25	311
25.02	295
25.04	268
25.06	303
25.08	302
25.1	300
25.12	294
25.14	304
25.16	377
25.18	364
25.2	348
25.22	395
25.24	354
25.26	430
25.28	466
25.3	444
25.32	450
25.34	469
25.36	491
25.38	541
25.4	535
25.42	574
25.44	671
25.46	766
25.48	857
25.5	955
25.52	964
25.54	985
25.56	1051
25.58	952
25.6	831
25.62	815
25.64	659
25.66	593
25.68	579
25.7	454
25.72	429
25.74	390
25.76	397
25.78	361
25.8	332
25.82	342
25.84	328
25.86	316
25.88	324
25.9	299
25.92	316
25.94	311
25.96	301
25.98	308
26	279
26.02	308
26.04	328
26.06	321
26.08	291
26.1	337
26.12	325
26.14	321
26.16	301
26.18	312
26.2	326
26.22	317
26.24	314
26.26	316
26.28	331
26.3	361
26.32	323
26.34	342
26.36	363
26.38	358
26.4	346
26.42	364
26.44	382
26.46	413
26.48	402
26.5	392
26.52	417
26.54	360
26.56	341
26.58	374
26.6	345
26.62	316
26.64	305
26.66	314
26.68	309
26.7	302
26.72	302
26.74	311
26.76	290
26.78	297
26.8	288
26.82	304
26.84	285
26.86	287
26.88	307
26.9	310
26.92	313
26.94	304
26.96	322
26.98	313
27	336
27.02	320
27.04	298
27.06	322
27.08	311
27.1	312
27.12	362
27.14	348
27.16	338
27.18	359
27.2	416
27.22	435
27.24	421
27.26	466
27.28	494
27.3	545
27.32	484
27.34	471
27.36	509
27.38	518
27.4	439
27.42	435
27.44	390
27.46	376
27.48	371
27.5	401
27.52	370
27.54	355
27.56	381
27.58	335
27.6	370
27.62	330
27.64	392
27.66	366
27.68	331
27.7	334
27.72	332
27.74	322
27.76	324
27.78	344
27.8	341
27.82	344
27.84	347
27.86	387
27.88	342
27.9	367
27.92	358
27.94	372
27.96	441
27.98	392
28	439
28.02	436
28.04	406
28.06	420
28.08	411
28.1	403
28.12	351
28.14	371
28.16	366
28.18	393
28.2	375
28.22	362
28.24	368
28.26	384
28.28	398
28.3	442
28.32	420
28.34	439
28.36	499
28.38	528
28.4	633
28.42	600
28.44	566
28.46	573
28.48	565
28.5	502
28.52	456
28.54	432
28.56	398
28.58	336
28.6	347
28.62	344
28.64	338
28.66	316
28.68	296
28.7	297
28.72	330
28.74	280
28.76	319
28.78	278
28.8	314
28.82	295
28.84	297
28.86	311
28.88	307
28.9	318
28.92	285
28.94	305
28.96	259
28.98	307
29	328
29.02	304
29.04	296
29.06	290
29.08	294
29.1	306
29.12	308
29.14	322
29.16	309
29.18	328
29.2	295
29.22	263
29.24	281
29.26	293
29.28	290
29.3	268
29.32	295
29.34	295
29.36	276
29.38	279
29.4	278
29.42	301
29.44	303
29.46	303
29.48	277
29.5	313
29.52	319
29.54	335
29.56	297
29.58	299
29.6	317
29.62	337
29.64	323
29.66	298
29.68	321
29.7	344
29.72	315
29.74	323
29.76	295
29.78	306
29.8	309
29.82	307
29.84	289
29.86	278
29.88	291
29.9	284
29.92	302
29.94	289
29.96	300
29.98	279
30	305
30.02	287
30.04	312
30.06	308
30.08	301
30.1	322
30.12	301
30.14	310
30.16	287
30.18	283
30.2	293
30.22	302
30.24	307
30.26	320
30.28	297
30.3	337
30.32	326
30.34	347
30.36	342
30.38	383
30.4	401
30.42	396
30.44	458
30.46	476
30.48	567
30.5	589
30.52	665
30.54	680
30.56	760
30.58	715
30.6	668
30.62	651
30.64	628
30.66	577
30.68	548
30.7	516
30.72	480
30.74	485
30.76	424
30.78	433
30.8	369
30.82	364
30.84	370
30.86	352
30.88	359
30.9	359
30.92	328
30.94	363
30.96	337
30.98	337
31	293
31.02	315
31.04	328
31.06	335
31.08	326
31.1	341
31.12	313
31.14	305
31.16	288
31.18	269
31.2	313
31.22	301
31.24	309
31.26	285
31.28	304
31.3	286
31.32	321
31.34	333
31.36	290
31.38	293
31.4	292
31.42	329
31.44	292
31.46	297
31.48	298
31.5	296
31.52	305
31.54	308
31.56	283
31.58	271
31.6	318
31.62	310
31.64	296
31.66	298
31.68	286
31.7	323
31.72	280
31.74	323
31.76	346
31.78	292
31.8	316
31.82	327
31.84	321
31.86	290
31.88	323
31.9	311
31.92	292
31.94	295
31.96	310
31.98	296
32	316
32.02	311
32.04	311
32.06	310
32.08	348
32.1	390
32.12	375
32.14	366
32.16	396
32.18	363
32.2	377
32.22	412
32.24	351
32.26	362
32.28	366
32.3	403
32.32	333
32.34	315
32.36	333
32.38	330
32.4	324
32.42	332
32.44	362
32.46	323
32.48	313
32.5	339
32.52	339
32.54	362
32.56	360
32.58	385
32.6	420
32.62	421
32.64	449
32.66	454
32.68	479
32.7	479
32.72	467
32.74	438
32.76	425
32.78	407
32.8	378
32.82	355
32.84	345
32.86	344
32.88	330
32.9	318
32.92	316
32.94	331
32.96	315
32.98	329
33	321
33.02	286
33.04	307
33.06	312
33.08	300
33.1	299
33.12	288
33.14	299
33.16	304
33.18	306
33.2	308
33.22	316
33.24	289
33.26	300
33.28	290
33.3	311
33.32	293
33.34	329
33.36	334
33.38	317
33.4	311
33.42	305
33.44	345
33.46	322
33.48	334
33.5	343
33.52	320
33.54	375
33.56	384
33.58	363
33.6	354
33.62	312
33.64	342
33.66	300
33.68	317
33.7	313
33.72	303
33.74	333
33.76	300
33.78	358
33.8	314
33.82	296
33.84	343
33.86	292
33.88	309
33.9	314
33.92	326
33.94	306
33.96	324
33.98	329
34	333
34.02	360
34.04	350
34.06	376
34.08	392
34.1	369
34.12	398
34.14	399
34.16	424
34.18	379
34.2	362
34.22	360
34.24	346
34.26	362
34.28	335
34.3	317
34.32	314
34.34	305
34.36	336
34.38	292
34.4	318
34.42	281
34.44	305
34.46	272
34.48	304
34.5	309
34.52	296
34.54	310
34.56	292
34.58	314
34.6	306
34.62	335
34.64	333
34.66	327
34.68	345
34.7	321
34.72	370
34.74	343
34.76	364
34.78	331
34.8	358
34.82	358
34.84	332
34.86	358
34.88	374
34.9	351
34.92	308
34.94	317
34.96	332
34.98	314
35	322
35.02	311
35.04	289
35.06	307
35.08	314
35.1	330
35.12	298
35.14	326
35.16	329
35.18	308
35.2	318
35.22	323
35.24	335
35.26	349
35.28	351
35.3	357
35.32	363
35.34	361
35.36	343
35.38	377
35.4	371
35.42	373
35.44	386
35.46	383
35.48	421
35.5	432
35.52	422
35.54	440
35.56	404
35.58	421
35.6	404
35.62	397
35.64	395
35.66	376
35.68	360
35.7	379
35.72	387
35.74	360
35.76	432
35.78	449
35.8	445
35.82	466
35.84	456
35.86	451
35.88	447
35.9	426
35.92	456
35.94	417
35.96	380
35.98	399
36	367
36.02	359
36.04	374
36.06	383
36.08	366
36.1	352
36.12	385
36.14	367
36.16	389
36.18	370
36.2	349
36.22	350
36.24	347
36.26	360
36.28	394
36.3	373
36.32	395
36.34	381
36.36	408
36.38	401
36.4	347
36.42	410
36.44	392
36.46	390
36.48	382
36.5	364
36.52	349
36.54	320
36.56	327
36.58	313
36.6	329
36.62	338
36.64	348
36.66	298
36.68	298
36.7	314
36.72	316
36.74	336
36.76	305
36.78	343
36.8	320
36.82	316
36.84	323
36.86	315
36.88	325
36.9	349
36.92	343
36.94	323
36.96	316
36.98	353
37	343
37.02	378
37.04	408
37.06	434
37.08	417
37.1	487
37.12	446
37.14	464
37.16	532
37.18	507
37.2	506
37.22	516
37.24	474
37.26	490
37.28	441
37.3	425
37.32	428
37.34	367
37.36	362
37.38	344
37.4	355
37.42	363
37.44	339
37.46	363
37.48	307
37.5	304
37.52	310
37.54	312
37.56	337
37.58	330
37.6	327
37.62	329
37.64	331
37.66	303
37.68	327
37.7	344
37.72	314
37.74	313
37.76	333
37.78	346
37.8	322
37.82	324
37.84	338
37.86	323
37.88	348
37.9	320
37.92	338
37.94	330
37.96	325
37.98	323
38	348
38.02	363
38.04	418
38.06	431
38.08	452
38.1	475
38.12	484
38.14	451
38.16	422
38.18	432
38.2	417
38.22	400
38.24	406
38.26	401
38.28	369
38.3	355
38.32	368
38.34	343
38.36	319
38.38	338
38.4	341
38.42	309
38.44	333
38.46	341
38.48	313
38.5	294
38.52	304
38.54	310
38.56	364
38.58	342
38.6	339
38.62	348
38.64	350
38.66	360
38.68	332
38.7	362
38.72	371
38.74	401
38.76	365
38.78	430
38.8	439
38.82	441
38.84	445
38.86	499
38.88	477
38.9	440
38.92	503
38.94	505
38.96	455
38.98	441
39	444
39.02	433
39.04	441
39.06	376
39.08	377
39.1	393
39.12	354
39.14	331
39.16	326
39.18	333
39.2	343
39.22	348
39.24	337
39.26	343
39.28	357
39.3	373
39.32	361
39.34	363
39.36	384
39.38	383
39.4	362
39.42	391
39.44	370
39.46	356
39.48	392
39.5	375
39.52	362
39.54	353
39.56	334
39.58	334
39.6	341
39.62	334
39.64	324
39.66	306
39.68	356
39.7	372
39.72	345
39.74	349
39.76	331
39.78	361
39.8	367
39.82	351
39.84	347
39.86	341
39.88	332
39.9	338
39.92	339
39.94	385
39.96	340
39.98	369
40	351
