# Supplementary material for: Sorting polymerization in a bichannel metal-organic framework
Source: Nat Commun. 2025 Aug 5;16:6984. doi: 10.1038/s41467-025-62322-8 (PMC12325995; doi:10.1038/s41467-025-62322-8)
Supplement: Supplementary file 3 — Source data [file 41467_2025_62322_MOESM3_ESM.zip › SOURCE_DATA/DFT_optimized_geometries/1_gateclosed_dehydrated.pdb]

TITLE     PDB file created by CP2K version 2023.2 (revision git:65cca6c)
AUTHOR    hosonopc@DESKTOP-JKP1B8O 2024-01-14 16:23:45
CRYST1   33.040   33.040    5.203  90.00  90.00 120.00
ATOM      1 Cu1  Cu1     1       8.320  23.297   0.450  0.00  0.00      Cu11Cu
ATOM      2 Cu1  Cu1     1      -7.815  24.172   0.441  0.00  0.00      Cu12Cu
ATOM      3 Cu1  Cu1     1      -0.505   9.750   0.475  0.00  0.00      Cu13Cu
ATOM      4 Cu1  Cu1     1      15.890  18.799   0.897  0.00  0.00      Cu14Cu
ATOM      5 Cu1  Cu1     1       8.819   4.366   0.922  0.00  0.00      Cu15Cu
ATOM      6 Cu1  Cu1     1      24.849   5.459   0.906  0.00  0.00      Cu16Cu
ATOM      7 Cu2  Cu2     1       8.025  24.638   2.559  0.00  0.00      Cu27Cu
ATOM      8 Cu2  Cu2     1      -8.829  23.243   2.548  0.00  0.00      Cu28Cu
ATOM      9 Cu2  Cu2     1       0.804   9.335   2.582  0.00  0.00      Cu29Cu
ATOM     10 Cu2  Cu2     1      17.210  19.340   2.963  0.00  0.00      Cu21Cu
ATOM     11 Cu2  Cu2     1       7.690   5.236   2.989  0.00  0.00      Cu21Cu
ATOM     12 Cu2  Cu2     1      24.651   4.045   2.973  0.00  0.00      Cu21Cu
ATOM     13 Cu2  Cu2     1       7.864  13.981   3.553  0.00  0.00      Cu21Cu
ATOM     14 Cu2  Cu2     1      17.003  -0.174   3.549  0.00  0.00      Cu21Cu
ATOM     15 Cu2  Cu2     1      -8.343  14.817   3.548  0.00  0.00      Cu21Cu
ATOM     16 Cu1  Cu1     1       8.850  14.927   1.439  0.00  0.00      Cu11Cu
ATOM     17 Cu1  Cu1     1      15.688   0.205   1.438  0.00  0.00      Cu11Cu
ATOM     18 Cu1  Cu1     1      -8.014  13.485   1.437  0.00  0.00      Cu11Cu
ATOM     19 H    H19     1      13.382  13.885   2.331  0.00  0.00      H19  H
ATOM     20 H    H20     1      14.339   4.640   2.348  0.00  0.00      H20  H
ATOM     21 H    H21     1      21.856  10.096   2.339  0.00  0.00      H21  H
ATOM     22 H    H22     1      14.742  13.448   1.252  0.00  0.00      H22  H
ATOM     23 H    H23     1      14.058   6.039   1.268  0.00  0.00      H23  H
ATOM     24 H    H24     1      20.798   9.135   1.263  0.00  0.00      H24  H
ATOM     25 H    H25     1      14.856  14.882   2.299  0.00  0.00      H25  H
ATOM     26 H    H26     1      12.748   5.437   2.310  0.00  0.00      H26  H
ATOM     27 H    H27     1      21.982   8.321   2.311  0.00  0.00      H27  H
ATOM     28 H    H28     1      19.828  12.867   3.295  0.00  0.00      H28  H
ATOM     29 H    H29     1      12.003  10.715   3.314  0.00  0.00      H29  H
ATOM     30 H    H30     1      17.758   5.025   3.281  0.00  0.00      H30  H
ATOM     31 H    H31     1      18.508  12.289   4.338  0.00  0.00      H31  H
ATOM     32 H    H32     1      13.162   9.864   4.363  0.00  0.00      H32  H
ATOM     33 H    H33     1      17.902   6.453   4.332  0.00  0.00      H33  H
ATOM     34 H    H34     1      18.250  13.685   3.251  0.00  0.00      H34  H
ATOM     35 H    H35     1      12.080   8.939   3.282  0.00  0.00      H35  H
ATOM     36 H    H36     1      19.251   5.989   3.255  0.00  0.00      H36  H
ATOM     37 H    H37     1      13.271  25.190   5.867  0.00  0.00      H37  H
ATOM     38 H    H38     1     -11.915  27.483   5.868  0.00  0.00      H38  H
ATOM     39 H    H39     1      -1.358   4.507   5.882  0.00  0.00      H39  H
ATOM     40 H    H40     1      14.844  24.363   0.683  0.00  0.00      H40  H
ATOM     41 H    H41     1       4.518   0.645   0.693  0.00  0.00      H41  H
ATOM     42 H    H42     1      30.174   3.567   0.697  0.00  0.00      H42  H
ATOM     43 H    H43     1      14.585  25.766   4.813  0.00  0.00      H43  H
ATOM     44 H    H44     1       3.441  -0.287   4.818  0.00  0.00      H44  H
ATOM     45 H    H45     1      31.515   3.082   4.826  0.00  0.00      H45  H
ATOM     46 H    H46     1      11.148  27.996   1.577  0.00  0.00      H46  H
ATOM     47 H    H47     1     -13.286  24.286   1.570  0.00  0.00      H47  H
ATOM     48 H    H48     1       2.133   4.949   1.597  0.00  0.00      H48  H
ATOM     49 H    H49     1      27.551   1.158   1.602  0.00  0.00      H49  H
ATOM     50 H    H50     1      18.271  23.303   1.588  0.00  0.00      H50  H
ATOM     51 H    H51     1       3.729   4.162   1.617  0.00  0.00      H51  H
ATOM     52 H    H52     1      28.734   0.339   2.648  0.00  0.00      H52  H
ATOM     53 H    H53     1      18.392  24.735   2.636  0.00  0.00      H53  H
ATOM     54 H    H54     1       2.430   3.545   2.664  0.00  0.00      H54  H
ATOM     55 H    H55     1       4.830  18.707   1.564  0.00  0.00      H55  H
ATOM     56 H    H56     1      -2.100  23.458   1.568  0.00  0.00      H56  H
ATOM     57 H    H57     1      -2.756  15.073   1.579  0.00  0.00      H57  H
ATOM     58 H    H58     1       5.083  20.469   1.566  0.00  0.00      H58  H
ATOM     59 H    H59     1      -3.751  22.793   1.571  0.00  0.00      H59  H
ATOM     60 H    H60     1      -1.351  13.979   1.588  0.00  0.00      H60  H
ATOM     61 H    H61     1       3.852  19.751   0.496  0.00  0.00      H61  H
ATOM     62 H    H62     1      -2.512  22.087   0.502  0.00  0.00      H62  H
ATOM     63 H    H63     1      -1.360  15.404   0.517  0.00  0.00      H63  H
ATOM     64 H    H64     1       1.329  24.239   2.450  0.00  0.00      H64  H
ATOM     65 H    H65     1      -5.156  17.647   2.423  0.00  0.00      H65  H
ATOM     66 H    H66     1       3.789  15.322   2.445  0.00  0.00      H66  H
ATOM     67 H    H67     1       2.729  23.140   2.443  0.00  0.00      H67  H
ATOM     68 H    H68     1      -4.892  19.407   2.425  0.00  0.00      H68  H
ATOM     69 H    H69     1       2.139  14.653   2.450  0.00  0.00      H69  H
ATOM     70 H    H70     1       1.336  22.806   3.509  0.00  0.00      H70  H
ATOM     71 H    H71     1      -3.912  18.354   3.485  0.00  0.00      H71  H
ATOM     72 H    H72     1       2.549  16.029   3.511  0.00  0.00      H72  H
ATOM     73 H    H73     1       4.035  26.273   2.163  0.00  0.00      H73  H
ATOM     74 H    H74     1      -8.262  18.971   2.143  0.00  0.00      H74  H
ATOM     75 H    H75     1       4.231  11.969   2.163  0.00  0.00      H75  H
ATOM     76 H    H76     1       4.457  23.287   4.284  0.00  0.00      H76  H
ATOM     77 H    H77     1      -5.883  20.829   4.266  0.00  0.00      H77  H
ATOM     78 H    H78     1       1.415  13.089   4.298  0.00  0.00      H78  H
ATOM     79 H    H79     1       0.923  25.783   4.402  0.00  0.00      H79  H
ATOM     80 H    H80     1      -6.276  16.522   4.385  0.00  0.00      H80  H
ATOM     81 H    H81     1       5.341  14.909   4.393  0.00  0.00      H81  H
ATOM     82 H    H82     1      24.315   0.011   1.262  0.00  0.00      H82  H
ATOM     83 H    H83     1     -12.175  21.062   1.253  0.00  0.00      H83  H
ATOM     84 H    H84     1       4.362   7.528   1.282  0.00  0.00      H84  H
ATOM     85 H    H85     1       9.980  26.634   3.309  0.00  0.00      H85  H
ATOM     86 H    H86     1     -11.530  23.948   3.303  0.00  0.00      H86  H
ATOM     87 H    H87     1       1.536   6.632   3.340  0.00  0.00      H87  H
ATOM     88 H    H88     1      26.676   2.328   3.692  0.00  0.00      H88  H
ATOM     89 H    H89     1      17.685  21.956   3.677  0.00  0.00      H89  H
ATOM     90 H    H90     1       5.189   4.337   3.698  0.00  0.00      H90  H
ATOM     91 H    H91     1       8.206  19.169   1.852  0.00  0.00      H91  H
ATOM     92 H    H92     1      -4.190  26.141   1.852  0.00  0.00      H92  H
ATOM     93 H    H93     1      -4.017  11.909   1.867  0.00  0.00      H93  H
ATOM     94 H    H94     1       5.843  17.290   4.933  0.00  0.00      H94  H
ATOM     95 H    H95     1      -1.383  25.047   4.939  0.00  0.00      H95  H
ATOM     96 H    H96     1      -4.475  14.906   4.935  0.00  0.00      H96  H
ATOM     97 H    H97     1       6.216  21.602   4.822  0.00  0.00      H97  H
ATOM     98 H    H98     1      -5.296  23.199   4.822  0.00  0.00      H98  H
ATOM     99 H    H99     1      -0.929  12.423   4.851  0.00  0.00      H99  H
ATOM    100 H    H10     1      20.469  16.273   2.966  0.00  0.00      H100 H
ATOM    101 H    H10     1       8.725   9.598   2.988  0.00  0.00      H101 H
ATOM    102 H    H10     1      20.372   2.767   2.964  0.00  0.00      H102 H
ATOM    103 H    H10     1      17.717  15.454   4.943  0.00  0.00      H103 H
ATOM    104 H    H10     1      10.813   7.607   4.978  0.00  0.00      H104 H
ATOM    105 H    H10     1      21.041   5.559   4.943  0.00  0.00      H105 H
ATOM    106 H    H10     1      21.326  13.117   5.352  0.00  0.00      H106 H
ATOM    107 H    H10     1      11.034  11.902   5.364  0.00  0.00      H107 H
ATOM    108 H    H10     1      17.216   3.596   5.342  0.00  0.00      H108 H
ATOM    109 H    H10     1      12.213  17.101   2.655  0.00  0.00      H109 H
ATOM    110 H    H11     1      12.129   2.042   2.665  0.00  0.00      H110 H
ATOM    111 H    H11     1      25.225   9.491   2.664  0.00  0.00      H111 H
ATOM    112 H    H11     1      11.583  14.264   5.859  0.00  0.00      H112 H
ATOM    113 H    H11     1      14.916   2.910   5.855  0.00  0.00      H113 H
ATOM    114 H    H11     1      23.084  11.461   5.864  0.00  0.00      H114 H
ATOM    115 H    H11     1      15.437  16.178   5.371  0.00  0.00      H115 H
ATOM    116 H    H11     1      11.319   5.280   5.402  0.00  0.00      H116 H
ATOM    117 H    H11     1      22.809   7.166   5.381  0.00  0.00      H117 H
ATOM    118 H    H11     1      12.577  21.826   0.964  0.00  0.00      H118 H
ATOM    119 H    H11     1       7.857  -0.013   0.971  0.00  0.00      H119 H
ATOM    120 H    H12     1      -3.911   6.808   0.980  0.00  0.00      H120 H
ATOM    121 H    H12     1      11.717  24.910   3.859  0.00  0.00      H121 H
ATOM    122 H    H12     1     -10.914  26.295   3.843  0.00  0.00      H122 H
ATOM    123 H    H12     1      -0.818   5.998   3.881  0.00  0.00      H123 H
ATOM    124 H    H12     1      15.390  22.656   4.133  0.00  0.00      H124 H
ATOM    125 H    H12     1       5.738   1.986   4.160  0.00  0.00      H125 H
ATOM    126 H    H12     1      28.429   3.951   4.142  0.00  0.00      H126 H
ATOM    127 C    C12     1      10.670  23.687   1.804  0.00  0.00      C127 C
ATOM    128 C    C12     1      -9.326  26.011   1.792  0.00  0.00      C128 C
ATOM    129 C    C12     1      -1.348   7.523   1.827  0.00  0.00      C129 C
ATOM    130 C    C13     1      15.012  21.078   2.075  0.00  0.00      C130 C
ATOM    131 C    C13     1       7.288   2.461   2.098  0.00  0.00      C131 C
ATOM    132 C    C13     1      27.258   5.074   2.084  0.00  0.00      C132 C
ATOM    133 C    C13     1      12.035  23.419   2.351  0.00  0.00      C133 C
ATOM    134 C    C13     1      -9.774  27.325   2.347  0.00  0.00      C134 C
ATOM    135 C    C13     1      -2.264   6.474   2.370  0.00  0.00      C135 C
ATOM    136 C    C13     1      14.093  22.177   2.492  0.00  0.00      C136 C
ATOM    137 C    C13     1       6.796   1.114   2.509  0.00  0.00      C137 C
ATOM    138 C    C13     1      28.669   5.317   2.504  0.00  0.00      C138 C
ATOM    139 C    C13     1      12.882  22.428   1.824  0.00  0.00      C139 C
ATOM    140 C    C14     1       7.182  -0.056   1.831  0.00  0.00      C140 C
ATOM    141 C    C14     1      -3.544   6.239   1.840  0.00  0.00      C141 C
ATOM    142 C    C14     1      12.421  24.164   3.476  0.00  0.00      C142 C
ATOM    143 C    C14     1     -10.616  27.280   3.469  0.00  0.00      C143 C
ATOM    144 C    C14     1      -1.815   5.764   3.494  0.00  0.00      C144 C
ATOM    145 C    C14     1      14.456  22.920   3.625  0.00  0.00      C145 C
ATOM    146 C    C14     1       5.972   1.049   3.643  0.00  0.00      C146 C
ATOM    147 C    C14     1      29.127   4.627   3.637  0.00  0.00      C147 C
ATOM    148 C    C14     1      13.647  23.951   4.125  0.00  0.00      C148 C
ATOM    149 C    C14     1       5.480  -0.170   4.131  0.00  0.00      C149 C
ATOM    150 C    C15     1      -2.616   4.809   4.140  0.00  0.00      C150 C
ATOM    151 C    C15     1       8.452  26.210   0.332  0.00  0.00      C151 C
ATOM    152 C    C15     1     -10.405  22.832   0.324  0.00  0.00      C152 C
ATOM    153 C    C15     1       1.943   8.169   0.359  0.00  0.00      C153 C
ATOM    154 C    C15     1      18.312  20.434   0.639  0.00  0.00      C154 C
ATOM    155 C    C15     1       6.190   5.640   0.664  0.00  0.00      C155 C
ATOM    156 C    C15     1      25.045   2.541   0.651  0.00  0.00      C156 C
ATOM    157 C    C15     1       8.837  27.508   4.920  0.00  0.00      C157 C
ATOM    158 C    C15     1     -11.722  22.521   4.913  0.00  0.00      C158 C
ATOM    159 C    C15     1       2.871   7.185   4.945  0.00  0.00      C159 C
ATOM    160 C    C16     1      25.418   1.301   5.113  0.00  0.00      C160 C
ATOM    161 C    C16     1      19.200  21.376   5.101  0.00  0.00      C161 C
ATOM    162 C    C16     1       4.928   5.934   5.128  0.00  0.00      C162 C
ATOM    163 C    C16     1      24.969   0.064   0.388  0.00  0.00      C163 C
ATOM    164 C    C16     1     -12.545  21.602   0.378  0.00  0.00      C164 C
ATOM    165 C    C16     1       4.080   6.937   0.408  0.00  0.00      C165 C
ATOM    166 C    C16     1       9.677  27.568   3.798  0.00  0.00      C166 C
ATOM    167 C    C16     1     -12.191  23.221   3.790  0.00  0.00      C167 C
ATOM    168 C    C16     1       2.500   6.428   3.823  0.00  0.00      C168 C
ATOM    169 C    C16     1      26.287   1.354   4.012  0.00  0.00      C169 C
ATOM    170 C    C17     1      18.723  22.104   3.999  0.00  0.00      C170 C
ATOM    171 C    C17     1       4.538   5.157   4.024  0.00  0.00      C171 C
ATOM    172 C    C17     1      26.692   0.187   3.336  0.00  0.00      C172 C
ATOM    173 C    C17     1     -13.505  23.037   3.326  0.00  0.00      C173 C
ATOM    174 C    C17     1       3.321   5.388   3.355  0.00  0.00      C174 C
ATOM    175 C    C17     1       7.804  21.735   2.657  0.00  0.00      C175 C
ATOM    176 C    C17     1      -6.207  24.505   2.654  0.00  0.00      C176 C
ATOM    177 C    C17     1      -1.597  10.980   2.681  0.00  0.00      C177 C
ATOM    178 C    C17     1      14.788  17.708   3.225  0.00  0.00      C178 C
ATOM    179 C    C17     1      10.316   3.960   3.249  0.00  0.00      C179 C
ATOM    180 C    C18     1      24.458   6.959   3.235  0.00  0.00      C180 C
ATOM    181 C    C18     1       7.556  19.253   2.727  0.00  0.00      C181 C
ATOM    182 C    C18     1      -3.937  25.539   2.728  0.00  0.00      C182 C
ATOM    183 C    C18     1      -3.623  12.432   2.742  0.00  0.00      C183 C
ATOM    184 C    C18     1      12.592  16.563   3.527  0.00  0.00      C184 C
ATOM    185 C    C18     1      12.408   2.637   3.538  0.00  0.00      C185 C
ATOM    186 C    C18     1      24.570   9.433   3.536  0.00  0.00      C186 C
ATOM    187 C    C18     1       7.025  18.110   3.334  0.00  0.00      C187 C
ATOM    188 C    C18     1      -2.683  25.655   3.338  0.00  0.00      C188 C
ATOM    189 C    C18     1      -4.350  13.466   3.342  0.00  0.00      C189 C
ATOM    190 C    C19     1      11.770  15.665   4.225  0.00  0.00      C190 C
ATOM    191 C    C19     1      13.601   2.373   4.228  0.00  0.00      C191 C
ATOM    192 C    C19     1      24.203  10.595   4.232  0.00  0.00      C192 C
ATOM    193 C    C19     1       6.211  18.215   4.474  0.00  0.00      C193 C
ATOM    194 C    C19     1      -2.367  24.900   4.479  0.00  0.00      C194 C
ATOM    195 C    C19     1      -3.857  14.122   4.483  0.00  0.00      C195 C
ATOM    196 C    C19     1      12.248  14.971   5.346  0.00  0.00      C196 C
ATOM    197 C    C19     1      13.968   3.132   5.350  0.00  0.00      C197 C
ATOM    198 C    C19     1      23.363  10.530   5.354  0.00  0.00      C198 C
ATOM    199 C    C19     1       5.879  19.463  -0.179  0.00  0.00      C199 C
ATOM    200 C    C20     1      -3.279  23.985  -0.176  0.00  0.00      C200 C
ATOM    201 C    C20     1      -2.614  13.786  -0.163  0.00  0.00      C201 C
ATOM    202 C    C20     1      13.577  15.132   0.572  0.00  0.00      C202 C
ATOM    203 C    C20     1      13.163   4.197   0.585  0.00  0.00      C203 C
ATOM    204 C    C20     1      22.838   9.300   0.581  0.00  0.00      C204 C
ATOM    205 C    C20     1       6.448  20.605   4.427  0.00  0.00      C205 C
ATOM    206 C    C20     1      -4.552  23.901   4.427  0.00  0.00      C206 C
ATOM    207 C    C20     1      -1.906  12.720   4.450  0.00  0.00      C207 C
ATOM    208 C    C20     1      14.391  16.044   5.073  0.00  0.00      C208 C
ATOM    209 C    C20     1      11.961   4.445   5.095  0.00  0.00      C209 C
ATOM    210 C    C21     1      23.219   8.139   5.083  0.00  0.00      C210 C
ATOM    211 C    C21     1       7.285  20.504   3.308  0.00  0.00      C211 C
ATOM    212 C    C21     1      -4.883  24.675   3.307  0.00  0.00      C212 C
ATOM    213 C    C21     1      -2.407  12.044   3.330  0.00  0.00      C213 C
ATOM    214 C    C21     1      13.900  16.774   3.978  0.00  0.00      C214 C
ATOM    215 C    C21     1      11.572   3.660   3.998  0.00  0.00      C215 C
ATOM    216 C    C21     1      24.096   8.196   3.988  0.00  0.00      C216 C
ATOM    217 C    C21     1      10.437  15.365   3.638  0.00  0.00      C217 C
ATOM    218 C    C21     1      14.524   1.369   3.636  0.00  0.00      C218 C
ATOM    219 C    C21     1      24.608  11.898   3.641  0.00  0.00      C219 C
ATOM    220 C    C22     1       7.370  16.761   2.809  0.00  0.00      C220 C
ATOM    221 C    C22     1      -1.687  26.629   2.811  0.00  0.00      C221 C
ATOM    222 C    C22     1      -5.688  13.843   2.808  0.00  0.00      C222 C
ATOM    223 C    C22     1       1.603  27.220   1.356  0.00  0.00      C223 C
ATOM    224 C    C22     1      -7.856  16.391   1.343  0.00  0.00      C224 C
ATOM    225 C    C22     1       6.255  13.609   1.350  0.00  0.00      C225 C
ATOM    226 C    C22     1       9.415  12.179   2.196  0.00  0.00      C226 C
ATOM    227 C    C22     1      17.792   2.064   2.180  0.00  0.00      C227 C
ATOM    228 C    C22     1      22.364  14.382   2.188  0.00  0.00      C228 C
ATOM    229 C    C22     1       3.631  25.757   1.288  0.00  0.00      C229 C
ATOM    230 C    C23     1      -7.611  18.879   1.269  0.00  0.00      C230 C
ATOM    231 C    C23     1       3.979  12.575   1.289  0.00  0.00      C231 C
ATOM    232 C    C23     1      20.169  15.661   2.111  0.00  0.00      C232 C
ATOM    233 C    C23     1       9.407   9.640   2.133  0.00  0.00      C233 C
ATOM    234 C    C23     1      19.991   3.330   2.108  0.00  0.00      C234 C
ATOM    235 C    C23     1       4.348  24.719   0.681  0.00  0.00      C235 C
ATOM    236 C    C23     1      -7.070  20.019   0.661  0.00  0.00      C236 C
ATOM    237 C    C23     1       2.720  12.470   0.687  0.00  0.00      C237 C
ATOM    238 C    C23     1      18.980  15.926   1.410  0.00  0.00      C238 C
ATOM    239 C    C23     1       9.770   8.473   1.439  0.00  0.00      C239 C
ATOM    240 C    C24     1      20.816   4.229   1.410  0.00  0.00      C240 C
ATOM    241 C    C24     1       3.845  24.071  -0.459  0.00  0.00      C241 C
ATOM    242 C    C24     1      -6.257  19.907  -0.479  0.00  0.00      C242 C
ATOM    243 C    C24     1       2.403  13.228  -0.452  0.00  0.00      C243 C
ATOM    244 C    C24     1      18.629  15.174   0.279  0.00  0.00      C244 C
ATOM    245 C    C24     1      10.600   8.539   0.310  0.00  0.00      C245 C
ATOM    246 C    C24     1      20.343   4.909   0.278  0.00  0.00      C246 C
ATOM    247 C    C24     1       2.601  24.415   4.194  0.00  0.00      C247 C
ATOM    248 C    C24     1      -5.935  18.658   4.174  0.00  0.00      C248 C
ATOM    249 C    C24     1       3.319  14.134   4.195  0.00  0.00      C249 C
ATOM    250 C    C25     1      19.425  14.114   5.023  0.00  0.00      C250 C
ATOM    251 C    C25     1      11.121   9.755   5.048  0.00  0.00      C251 C
ATOM    252 C    C25     1      19.028   4.748   5.019  0.00  0.00      C252 C
ATOM    253 C    C25     1       1.902  25.481   4.794  0.00  0.00      C253 C
ATOM    254 C    C25     1      -6.507  17.519   4.775  0.00  0.00      C254 C
ATOM    255 C    C25     1       4.595  14.210   4.789  0.00  0.00      C255 C
ATOM    256 C    C25     1      20.630  13.885   5.707  0.00  0.00      C256 C
ATOM    257 C    C25     1      10.717  10.917   5.724  0.00  0.00      C257 C
ATOM    258 C    C25     1      18.227   3.817   5.700  0.00  0.00      C258 C
ATOM    259 C    C25     1       2.413  26.154   0.708  0.00  0.00      C259 C
ATOM    260 C    C26     1      -7.345  17.626   0.690  0.00  0.00      C260 C
ATOM    261 C    C26     1       4.928  13.434   0.703  0.00  0.00      C261 C
ATOM    262 C    C26     1      21.008  14.647   1.620  0.00  0.00      C262 C
ATOM    263 C    C26     1       9.867  10.870   1.637  0.00  0.00      C263 C
ATOM    264 C    C26     1      18.696   3.108   1.613  0.00  0.00      C264 C
ATOM    265 C    C26     1       5.685  24.326   1.204  0.00  0.00      C265 C
ATOM    266 C    C26     1      -7.393  21.373   1.188  0.00  0.00      C266 C
ATOM    267 C    C26     1       1.710  11.511   1.218  0.00  0.00      C267 C
ATOM    268 C    C26     1      18.079  17.050   1.797  0.00  0.00      C268 C
ATOM    269 C    C26     1       9.242   7.133   1.826  0.00  0.00      C269 C
ATOM    270 C    C27     1      22.238   4.447   1.801  0.00  0.00      C270 C
ATOM    271 C    C27     1      14.110  24.860   5.232  0.00  0.00      C271 C
ATOM    272 C    C27     1       4.463  -0.237   5.237  0.00  0.00      C272 C
ATOM    273 C    C27     1      -2.066   3.950   5.246  0.00  0.00      C273 C
ATOM    274 C    C27     1      27.711   0.267   2.233  0.00  0.00      C274 C
ATOM    275 C    C27     1     -14.078  23.883   2.223  0.00  0.00      C275 C
ATOM    276 C    C27     1       2.879   4.467   2.251  0.00  0.00      C276 C
ATOM    277 C    C27     1       4.862  19.602   0.921  0.00  0.00      C277 C
ATOM    278 C    C27     1      -2.890  23.036   0.925  0.00  0.00      C278 C
ATOM    279 C    C27     1      -1.992  14.600   0.939  0.00  0.00      C279 C
ATOM    280 C    C28     1      14.165  14.293   1.671  0.00  0.00      C280 C
ATOM    281 C    C28     1      13.602   5.122   1.685  0.00  0.00      C281 C
ATOM    282 C    C28     1      21.818   9.213   1.681  0.00  0.00      C282 C
ATOM    283 C    C28     1       1.970  23.610   3.090  0.00  0.00      C283 C
ATOM    284 C    C28     1      -4.925  18.512   3.068  0.00  0.00      C284 C
ATOM    285 C    C28     1       2.929  15.079   3.092  0.00  0.00      C285 C
ATOM    286 C    C28     1      18.979  13.196   3.918  0.00  0.00      C286 C
ATOM    287 C    C28     1      12.140   9.819   3.943  0.00  0.00      C287 C
ATOM    288 C    C28     1      18.460   5.595   3.913  0.00  0.00      C288 C
ATOM    289 O    O28     1      10.279  23.094   0.745  0.00  0.00      O289 O
ATOM    290 O    O29     1      -8.617  25.972   0.734  0.00  0.00      O290 O
ATOM    291 O    O29     1      -1.662   8.156   0.767  0.00  0.00      O291 O
ATOM    292 O    O29     1      14.733  20.391   1.039  0.00  0.00      O292 O
ATOM    293 O    O29     1       8.021   2.567   1.061  0.00  0.00      O293 O
ATOM    294 O    O29     1      26.806   5.660   1.048  0.00  0.00      O294 O
ATOM    295 O    O29     1       9.972  24.504   2.501  0.00  0.00      O295 O
ATOM    296 O    O29     1      -9.685  24.996   2.487  0.00  0.00      O296 O
ATOM    297 O    O29     1      -0.296   7.721   2.530  0.00  0.00      O297 O
ATOM    298 O    O29     1      16.027  20.898   2.838  0.00  0.00      O298 O
ATOM    299 O    O29     1       6.937   3.428   2.864  0.00  0.00      O299 O
ATOM    300 O    O30     1      26.592   4.286   2.847  0.00  0.00      O300 O
ATOM    301 O    O30     1       8.533  25.116   4.849  0.00  0.00      O301 O
ATOM    302 O    O30     1      -9.498  23.450   4.841  0.00  0.00      O302 O
ATOM    303 O    O30     1       0.958   8.652   4.876  0.00  0.00      O303 O
ATOM    304 O    O30     1      17.317  19.903   5.210  0.00  0.00      O304 O
ATOM    305 O    O30     1       7.148   5.047   5.234  0.00  0.00      O305 O
ATOM    306 O    O30     1      25.087   3.668   5.222  0.00  0.00      O306 O
ATOM    307 O    O30     1       8.088  26.295   1.546  0.00  0.00      O307 O
ATOM    308 O    O30     1     -10.295  22.471   1.537  0.00  0.00      O308 O
ATOM    309 O    O30     1       2.199   8.439   1.573  0.00  0.00      O309 O
ATOM    310 O    O31     1      18.597  20.223   1.857  0.00  0.00      O310 O
ATOM    311 O    O31     1       6.230   5.993   1.882  0.00  0.00      O311 O
ATOM    312 O    O31     1      24.717   2.400   1.869  0.00  0.00      O312 O
ATOM    313 O    O31     1       8.149  21.615   1.441  0.00  0.00      O313 O
ATOM    314 O    O31     1      -6.275  24.864   1.438  0.00  0.00      O314 O
ATOM    315 O    O31     1      -1.874  10.738   1.466  0.00  0.00      O315 O
ATOM    316 O    O31     1      14.503  17.910   2.006  0.00  0.00      O316 O
ATOM    317 O    O31     1      10.281   3.611   2.030  0.00  0.00      O317 O
ATOM    318 O    O31     1      24.777   7.104   2.016  0.00  0.00      O318 O
ATOM    319 O    O31     1       7.847  22.830   3.349  0.00  0.00      O319 O
ATOM    320 O    O32     1      -7.177  23.992   3.344  0.00  0.00      O320 O
ATOM    321 O    O32     1      -0.667  10.400   3.372  0.00  0.00      O321 O
ATOM    322 O    O32     1      15.782  18.243   3.855  0.00  0.00      O322 O
ATOM    323 O    O32     1       9.356   4.552   3.880  0.00  0.00      O323 O
ATOM    324 O    O32     1      24.421   5.831   3.865  0.00  0.00      O324 O
ATOM    325 O    O32     1      10.305  15.737   2.430  0.00  0.00      O325 O
ATOM    326 O    O32     1      14.264   1.069   2.429  0.00  0.00      O326 O
ATOM    327 O    O32     1      24.996  11.824   2.433  0.00  0.00      O327 O
ATOM    328 O    O32     1       7.982  16.682   1.694  0.00  0.00      O328 O
ATOM    329 O    O32     1      -1.925  27.196   1.695  0.00  0.00      O329 O
ATOM    330 O    O33     1      -6.059  13.352   1.692  0.00  0.00      O330 O
ATOM    331 O    O33     1       9.544  14.740   4.335  0.00  0.00      O331 O
ATOM    332 O    O33     1      15.513   0.906   4.332  0.00  0.00      O332 O
ATOM    333 O    O33     1      24.513  12.986   4.335  0.00  0.00      O333 O
ATOM    334 O    O33     1       7.049  15.773   3.560  0.00  0.00      O334 O
ATOM    335 O    O33     1      -0.670  26.844   3.561  0.00  0.00      O335 O
ATOM    336 O    O33     1      -6.384  14.619   3.555  0.00  0.00      O336 O
ATOM    337 O    O33     1       0.673  27.799   0.660  0.00  0.00      O337 O
ATOM    338 O    O33     1      -7.889  15.295   0.650  0.00  0.00      O338 O
ATOM    339 O    O33     1       7.220  14.127   0.655  0.00  0.00      O339 O
ATOM    340 O    O34     1       9.761  13.199   1.503  0.00  0.00      O340 O
ATOM    341 O    O34     1      16.732   1.853   1.491  0.00  0.00      O341 O
ATOM    342 O    O34     1      23.075  13.567   1.500  0.00  0.00      O342 O
ATOM    343 O    O34     1       1.876  27.464   2.571  0.00  0.00      O343 O
ATOM    344 O    O34     1      -8.200  16.507   2.560  0.00  0.00      O344 O
ATOM    345 O    O34     1       6.330  13.254   2.567  0.00  0.00      O345 O
ATOM    346 O    O34     1       8.706  12.206   3.255  0.00  0.00      O346 O
ATOM    347 O    O34     1      18.125   1.438   3.239  0.00  0.00      O347 O
ATOM    348 O    O34     1      22.739  14.982   3.248  0.00  0.00      O348 O
ATOM    349 O    O34     1       6.362  23.533   0.457  0.00  0.00      O349 O
ATOM    350 O    O35     1      -7.043  22.357   0.444  0.00  0.00      O350 O
ATOM    351 O    O35     1       0.680  11.325   0.477  0.00  0.00      O351 O
ATOM    352 O    O35     1      17.079  17.242   1.017  0.00  0.00      O352 O
ATOM    353 O    O35     1       9.574   6.171   1.046  0.00  0.00      O353 O
ATOM    354 O    O35     1      22.907   5.215   1.022  0.00  0.00      O354 O
ATOM    355 O    O35     1       6.074  24.818   2.313  0.00  0.00      O355 O
ATOM    356 O    O35     1      -8.011  21.463   2.300  0.00  0.00      O356 O
ATOM    357 O    O35     1       1.946  10.928   2.326  0.00  0.00      O357 O
ATOM    358 O    O35     1      18.357  17.742   2.829  0.00  0.00      O358 O
ATOM    359 O    O35     1       8.501   7.030   2.857  0.00  0.00      O359 O
ATOM    360 O    O36     1      22.694   3.860   2.836  0.00  0.00      O360 O
END
