# Supplementary material for: Sorting polymerization in a bichannel metal-organic framework
Source: Nat Commun. 2025 Aug 5;16:6984. doi: 10.1038/s41467-025-62322-8 (PMC12325995; doi:10.1038/s41467-025-62322-8)
Supplement: Supplementary file 3 — Source data [file 41467_2025_62322_MOESM3_ESM.zip › SOURCE_DATA/DFT_optimized_geometries/1_gateopen_hydrated.pdb]

TITLE     PDB file created by CP2K version 2023.2 (revision git:65cca6c)
AUTHOR    hosonopc@DESKTOP-JKP1B8O 2024-01-10 10:47:40
CRYST1   18.515   18.515    6.896  90.00  90.00 120.00
ATOM      1 O     O1     1       6.788   8.376   3.209  0.00  0.00      O1   O
ATOM      2 C     C2     1       9.185  11.184   1.216  0.00  0.00      C2   C
ATOM      3 C     C3     1       6.722   8.921   4.356  0.00  0.00      C3   C
ATOM      4 C     C4     1       8.009   9.280   5.013  0.00  0.00      C4   C
ATOM      5 C     C5     1       9.214   8.876   4.436  0.00  0.00      C5   C
ATOM      6 H     H6     1       9.216   8.263   3.529  0.00  0.00      H6   H
ATOM      7 C     C7     1       8.002  10.004   6.217  0.00  0.00      C7   C
ATOM      8 H     H8     1       7.038  10.294   6.653  0.00  0.00      H8   H
ATOM      9 C     C9     1       9.196  10.355  -0.038  0.00  0.00      C9   C
ATOM     10 O    O10     1      12.739   8.927   5.201  0.00  0.00      O10  O
ATOM     11 O    O11     1      11.689   8.459   3.233  0.00  0.00      O11  O
ATOM     12 C    C12     1      11.709   8.843   4.446  0.00  0.00      C12  C
ATOM     13 C    C13     1      10.411   9.233   5.061  0.00  0.00      C13  C
ATOM     14 C    C14     1      10.399   9.955   6.266  0.00  0.00      C14  C
ATOM     15 H    H15     1      11.356  10.209   6.740  0.00  0.00      H15  H
ATOM     16 H    H16     1       8.278  10.992   1.810  0.00  0.00      H16  H
ATOM     17 H    H17     1      10.066  10.970   1.841  0.00  0.00      H17  H
ATOM     18 H    H18     1       9.202  12.260   0.963  0.00  0.00      H18  H
ATOM     19 Cu1  Cu1     1      13.269   7.630   2.430  0.00  0.00      Cu11Cu
ATOM     20 Cu2  Cu2     1      -3.986   8.438   4.493  0.00  0.00      Cu22Cu
ATOM     21 O    O21     1       5.461   5.904   3.286  0.00  0.00      O21  O
ATOM     22 Cu2  Cu2     1       9.311   0.774   2.394  0.00  0.00      Cu22Cu
ATOM     23 O    O23     1       7.813   0.385   5.171  0.00  0.00      O23  O
ATOM     24 O    O24     1       7.866   1.704   3.313  0.00  0.00      O24  O
ATOM     25 C    C25     1       4.416   2.596   1.418  0.00  0.00      C25  C
ATOM     26 C    C26     1       7.482   1.421   4.496  0.00  0.00      C26  C
ATOM     27 C    C27     1       6.577   2.387   5.165  0.00  0.00      C27  C
ATOM     28 C    C28     1       6.335   3.620   4.560  0.00  0.00      C28  C
ATOM     29 H    H29     1       6.836   3.899   3.628  0.00  0.00      H29  H
ATOM     30 C    C30     1       5.977   2.063   6.395  0.00  0.00      C30  C
ATOM     31 H    H31     1       6.194   1.089   6.852  0.00  0.00      H31  H
ATOM     32 C    C32     1       5.111   2.960   0.135  0.00  0.00      C32  C
ATOM     33 C    C33     1       5.156   5.798   4.508  0.00  0.00      C33  C
ATOM     34 C    C34     1       5.462   4.512   5.183  0.00  0.00      C34  C
ATOM     35 C    C35     1       4.867   4.192   6.412  0.00  0.00      C35  C
ATOM     36 H    H36     1       4.209   4.925   6.895  0.00  0.00      H36  H
ATOM     37 H    H37     1       5.011   1.875   2.000  0.00  0.00      H37  H
ATOM     38 H    H38     1       4.241   3.491   2.035  0.00  0.00      H38  H
ATOM     39 H    H39     1       3.436   2.132   1.203  0.00  0.00      H39  H
ATOM     40 Cu1  Cu1     1      -0.008  15.314   4.440  0.00  0.00      Cu14Cu
ATOM     41 O    O41     1      -1.189  15.491   1.537  0.00  0.00      O41  O
ATOM     42 O    O42     1       1.477  15.700   1.647  0.00  0.00      O42  O
ATOM     43 O    O43     1      10.663   1.781   3.402  0.00  0.00      O43  O
ATOM     44 O    O44     1      14.181   6.644   5.301  0.00  0.00      O44  O
ATOM     45 O    O45     1      12.988   5.997   3.472  0.00  0.00      O45  O
ATOM     46 C    C46     1      14.093   2.543   1.518  0.00  0.00      C46  C
ATOM     47 C    C47     1      13.471   5.809   4.628  0.00  0.00      C47  C
ATOM     48 C    C48     1      13.160   4.506   5.274  0.00  0.00      C48  C
ATOM     49 C    C49     1      12.257   3.648   4.643  0.00  0.00      C49  C
ATOM     50 H    H50     1      11.814   3.916   3.674  0.00  0.00      H50  H
ATOM     51 C    C51     1      13.745   4.153   6.499  0.00  0.00      C51  C
ATOM     52 H    H52     1      14.439   4.851   6.986  0.00  0.00      H52  H
ATOM     53 C    C53     1      13.434   2.939   0.226  0.00  0.00      C53  C
ATOM     54 O    O54     1      10.480   0.573   5.322  0.00  0.00      O54  O
ATOM     55 C    C55     1      10.960   1.536   4.608  0.00  0.00      C55  C
ATOM     56 C    C56     1      11.933   2.441   5.267  0.00  0.00      C56  C
ATOM     57 C    C57     1      12.508   2.095   6.499  0.00  0.00      C57  C
ATOM     58 H    H58     1      12.211   1.157   6.986  0.00  0.00      H58  H
ATOM     59 H    H59     1      14.370   3.432   2.105  0.00  0.00      H59  H
ATOM     60 H    H60     1      13.420   1.914   2.122  0.00  0.00      H60  H
ATOM     61 H    H61     1      15.014   1.965   1.317  0.00  0.00      H61  H
ATOM     62 O    O62     1      -3.589   6.874   1.737  0.00  0.00      O62  O
ATOM     63 O    O63     1      -4.700   9.345   1.571  0.00  0.00      O63  O
ATOM     64 O    O64     1       1.456  14.399   3.519  0.00  0.00      O64  O
ATOM     65 O    O65     1      -2.437   7.798   3.469  0.00  0.00      O65  O
ATOM     66 C    C66     1      -0.080   4.935   5.473  0.00  0.00      C66  C
ATOM     67 C    C67     1      -2.514   7.195   2.349  0.00  0.00      C67  C
ATOM     68 C    C68     1      -1.235   6.814   1.693  0.00  0.00      C68  C
ATOM     69 C    C69     1      -0.027   7.127   2.317  0.00  0.00      C69  C
ATOM     70 H    H70     1      -0.018   7.687   3.257  0.00  0.00      H70  H
ATOM     71 C    C71     1      -1.249   6.142   0.463  0.00  0.00      C71  C
ATOM     72 H    H72     1      -2.212   5.963  -0.030  0.00  0.00      H72  H
ATOM     73 C    C73     1      -0.059   5.729   6.750  0.00  0.00      C73  C
ATOM     74 O    O74     1       3.505   6.939   1.630  0.00  0.00      O74  O
ATOM     75 O    O75     1       2.422   7.522   3.550  0.00  0.00      O75  O
ATOM     76 C    C76     1       2.459   7.084   2.353  0.00  0.00      C76  C
ATOM     77 C    C77     1       1.167   6.731   1.713  0.00  0.00      C77  C
ATOM     78 C    C78     1       1.149   6.036   0.491  0.00  0.00      C78  C
ATOM     79 H    H79     1       2.101   5.732   0.038  0.00  0.00      H79  H
ATOM     80 H    H80     1      -0.964   5.187   4.867  0.00  0.00      H80  H
ATOM     81 H    H81     1       0.824   5.122   4.872  0.00  0.00      H81  H
ATOM     82 H    H82     1      -0.120   3.853   5.698  0.00  0.00      H82  H
ATOM     83 Cu2  Cu2     1       3.972   8.391   4.386  0.00  0.00      Cu28Cu
ATOM     84 Cu1  Cu1     1       5.223   7.601   2.317  0.00  0.00      Cu18Cu
ATOM     85 O    O85     1       4.705   9.380   1.544  0.00  0.00      O85  O
ATOM     86 O    O86     1       3.563  10.041   3.396  0.00  0.00      O86  O
ATOM     87 C    C87     1       4.869  13.496   5.396  0.00  0.00      C87  C
ATOM     88 C    C88     1       4.019  10.224   2.223  0.00  0.00      C88  C
ATOM     89 C    C89     1       3.749  11.537   1.582  0.00  0.00      C89  C
ATOM     90 C    C90     1       2.909  12.447   2.224  0.00  0.00      C90  C
ATOM     91 H    H91     1       2.388  12.179   3.150  0.00  0.00      H91  H
ATOM     92 C    C92     1       4.361  11.868   0.363  0.00  0.00      C92  C
ATOM     93 H    H93     1       5.001  11.127  -0.132  0.00  0.00      H93  H
ATOM     94 C    C94     1       4.160  13.120   6.666  0.00  0.00      C94  C
ATOM     95 C    C95     1       1.820  14.673   2.329  0.00  0.00      C95  C
ATOM     96 C    C96     1       2.710  13.700   1.646  0.00  0.00      C96  C
ATOM     97 C    C97     1       3.321  14.031   0.424  0.00  0.00      C97  C
ATOM     98 H    H98     1       3.137  15.021  -0.013  0.00  0.00      H98  H
ATOM     99 H    H99     1       5.097  12.604   4.792  0.00  0.00      H99  H
ATOM    100 H    H10     1       4.260  14.188   4.792  0.00  0.00      H100 H
ATOM    101 H    H10     1       5.825  14.002   5.628  0.00  0.00      H101 H
ATOM    102 O    O10     1       5.657   9.183   5.015  0.00  0.00      O102 O
ATOM    103 O    O10     1       4.588   6.705   5.227  0.00  0.00      O103 O
ATOM    104 O    O10     1      -1.342  14.271   3.452  0.00  0.00      O104 O
ATOM    105 C    C10     1      -4.805  13.458   5.360  0.00  0.00      C105 C
ATOM    106 C    C10     1      -1.652  14.521   2.249  0.00  0.00      C106 C
ATOM    107 C    C10     1      -2.622  13.609   1.596  0.00  0.00      C107 C
ATOM    108 C    C10     1      -2.941  12.409   2.230  0.00  0.00      C108 C
ATOM    109 H    H10     1      -2.474  12.144   3.183  0.00  0.00      H109 H
ATOM    110 C    C11     1      -3.210  13.942   0.365  0.00  0.00      C110 C
ATOM    111 H    H11     1      -2.931  14.883  -0.126  0.00  0.00      H111 H
ATOM    112 C    C11     1      -4.131  13.083   6.651  0.00  0.00      C112 C
ATOM    113 O    O11     1      -3.905  10.170   3.537  0.00  0.00      O113 O
ATOM    114 C    C11     1      -4.178  10.262   2.303  0.00  0.00      C114 C
ATOM    115 C    C11     1      -3.852  11.544   1.627  0.00  0.00      C115 C
ATOM    116 C    C11     1      -4.434  11.874   0.393  0.00  0.00      C116 C
ATOM    117 H    H11     1      -5.125  11.164  -0.079  0.00  0.00      H117 H
ATOM    118 H    H11     1      -4.178  14.148   4.773  0.00  0.00      H118 H
ATOM    119 H    H11     1      -5.012  12.563   4.753  0.00  0.00      H119 H
ATOM    120 H    H12     1      -5.768  13.963   5.563  0.00  0.00      H120 H
ATOM    121 O    O12     1       6.233   7.088   0.504  0.00  0.00      O121 O
ATOM    122 O    O12     1       9.368   2.049   0.587  0.00  0.00      O122 O
ATOM    123 O    O12     1      12.314   6.941   0.548  0.00  0.00      O123 O
ATOM    124 O    O12     1       2.992   8.901   6.255  0.00  0.00      O124 O
ATOM    125 O    O12     1      -2.924   9.142   6.213  0.00  0.00      O125 O
ATOM    126 O    O12     1      -0.059  14.035   6.291  0.00  0.00      O126 O
ATOM    127 O    O12     1      10.711   4.588   1.674  0.00  0.00      O127 O
ATOM    128 O    O12     1      -0.915  11.210   6.176  0.00  0.00      O128 O
ATOM    129 O    O12     1       9.058   5.534   3.669  0.00  0.00      O129 O
ATOM    130 O    O13     1       0.591  10.693   3.738  0.00  0.00      O130 O
ATOM    131 H    H13     1       5.595   7.010  -0.257  0.00  0.00      H131 H
ATOM    132 H    H13     1       9.726   1.463  -0.135  0.00  0.00      H132 H
ATOM    133 H    H13     1      11.852   7.712   0.156  0.00  0.00      H133 H
ATOM    134 H    H13     1       2.565   8.088   6.598  0.00  0.00      H134 H
ATOM    135 H    H13     1      -2.398   9.978   6.133  0.00  0.00      H135 H
ATOM    136 H    H13     1       0.878  13.941   6.570  0.00  0.00      H136 H
ATOM    137 H    H13     1       3.697   9.080   6.932  0.00  0.00      H137 H
ATOM    138 H    H13     1      -0.459  14.631   6.986  0.00  0.00      H138 H
ATOM    139 H    H13     1      -3.548   9.262   6.970  0.00  0.00      H139 H
ATOM    140 H    H14     1       6.866   7.782   0.234  0.00  0.00      H140 H
ATOM    141 H    H14     1      13.090   6.824  -0.065  0.00  0.00      H141 H
ATOM    142 H    H14     1       8.450   2.255   0.308  0.00  0.00      H142 H
ATOM    143 H    H14     1      11.210   5.221   1.112  0.00  0.00      H143 H
ATOM    144 H    H14     1      10.416   3.842   1.108  0.00  0.00      H144 H
ATOM    145 H    H14     1       9.611   5.328   4.443  0.00  0.00      H145 H
ATOM    146 H    H14     1       9.612   5.220   2.903  0.00  0.00      H146 H
ATOM    147 H    H14     1       1.429  10.236   3.949  0.00  0.00      H147 H
ATOM    148 H    H14     1       0.122  10.778   4.602  0.00  0.00      H148 H
ATOM    149 H    H14     1      -0.444  10.905   6.976  0.00  0.00      H149 H
ATOM    150 H    H15     1      -0.821  12.196   6.203  0.00  0.00      H150 H
END
