# Supplementary material for: Sorting polymerization in a bichannel metal-organic framework
Source: Nat Commun. 2025 Aug 5;16:6984. doi: 10.1038/s41467-025-62322-8 (PMC12325995; doi:10.1038/s41467-025-62322-8)
Supplement: Supplementary file 3 — Source data [file 41467_2025_62322_MOESM3_ESM.zip › SOURCE_DATA/SF13/1_PXRD.csv]

X	Y
3	614
3.02	656
3.04	635
3.06	654
3.08	642
3.1	622
3.12	608
3.14	647
3.16	655
3.18	668
3.2	653
3.22	670
3.24	670
3.26	638
3.28	648
3.3	653
3.32	619
3.34	664
3.36	666
3.38	656
3.4	636
3.42	656
3.44	692
3.46	657
3.48	696
3.5	664
3.52	617
3.54	607
3.56	641
3.58	674
3.6	695
3.62	706
3.64	622
3.66	704
3.68	637
3.7	684
3.72	666
3.74	632
3.76	667
3.78	641
3.8	674
3.82	657
3.84	709
3.86	659
3.88	648
3.9	677
3.92	668
3.94	695
3.96	636
3.98	666
4	671
4.02	637
4.04	608
4.06	612
4.08	693
4.1	611
4.12	612
4.14	655
4.16	701
4.18	645
4.2	642
4.22	624
4.24	650
4.26	702
4.28	616
4.3	663
4.32	615
4.34	599
4.36	662
4.38	644
4.4	669
4.42	684
4.44	661
4.46	678
4.48	675
4.5	659
4.52	695
4.54	674
4.56	706
4.58	731
4.6	683
4.62	697
4.64	687
4.66	742
4.68	777
4.7	738
4.72	786
4.74	779
4.76	891
4.78	784
4.8	891
4.82	911
4.84	922
4.86	974
4.88	1016
4.9	1068
4.92	1052
4.94	1094
4.96	1132
4.98	1241
5	1201
5.02	1291
5.04	1403
5.06	1476
5.08	1611
5.1	1672
5.12	1811
5.14	1980
5.16	2191
5.18	2383
5.2	2595
5.22	3006
5.24	3213
5.26	3546
5.28	3805
5.3	4204
5.32	4882
5.34	5657
5.36	6935
5.38	8748
5.4	11032
5.42	10736
5.44	7133
5.46	3954
5.48	2468
5.5	1738
5.52	1473
5.54	1193
5.56	1086
5.58	938
5.6	940
5.62	866
5.64	818
5.66	766
5.68	755
5.7	711
5.72	716
5.74	695
5.76	685
5.78	737
5.8	735
5.82	722
5.84	695
5.86	683
5.88	681
5.9	699
5.92	625
5.94	637
5.96	637
5.98	705
6	663
6.02	685
6.04	615
6.06	672
6.08	567
6.1	641
6.12	631
6.14	627
6.16	666
6.18	583
6.2	584
6.22	573
6.24	584
6.26	541
6.28	562
6.3	607
6.32	553
6.34	570
6.36	563
6.38	567
6.4	570
6.42	530
6.44	555
6.46	532
6.48	541
6.5	537
6.52	546
6.54	551
6.56	513
6.58	508
6.6	510
6.62	564
6.64	535
6.66	523
6.68	524
6.7	538
6.72	490
6.74	494
6.76	482
6.78	485
6.8	501
6.82	516
6.84	461
6.86	486
6.88	493
6.9	481
6.92	459
6.94	447
6.96	437
6.98	483
7	491
7.02	461
7.04	447
7.06	443
7.08	429
7.1	434
7.12	448
7.14	441
7.16	419
7.18	488
7.2	397
7.22	430
7.24	436
7.26	459
7.28	441
7.3	426
7.32	439
7.34	411
7.36	412
7.38	427
7.4	423
7.42	433
7.44	406
7.46	461
7.48	433
7.5	415
7.52	422
7.54	402
7.56	395
7.58	432
7.6	419
7.62	429
7.64	413
7.66	439
7.68	445
7.7	415
7.72	421
7.74	374
7.76	400
7.78	429
7.8	444
7.82	391
7.84	374
7.86	384
7.88	380
7.9	410
7.92	387
7.94	388
7.96	391
7.98	388
8	416
8.02	386
8.04	404
8.06	377
8.08	391
8.1	357
8.12	382
8.14	397
8.16	377
8.18	403
8.2	410
8.22	379
8.24	394
8.26	397
8.28	402
8.3	374
8.32	367
8.34	396
8.36	377
8.38	391
8.4	391
8.42	430
8.44	424
8.46	364
8.48	345
8.5	399
8.52	375
8.54	376
8.56	367
8.58	399
8.6	367
8.62	379
8.64	376
8.66	387
8.68	382
8.7	373
8.72	353
8.74	364
8.76	355
8.78	351
8.8	368
8.82	355
8.84	371
8.86	408
8.88	360
8.9	374
8.92	388
8.94	389
8.96	392
8.98	416
9	403
9.02	406
9.04	415
9.06	434
9.08	472
9.1	481
9.12	475
9.14	491
9.16	516
9.18	537
9.2	564
9.22	583
9.24	610
9.26	701
9.28	710
9.3	744
9.32	868
9.34	964
9.36	1119
9.38	1324
9.4	1593
9.42	1809
9.44	2079
9.46	1913
9.48	1348
9.5	918
9.52	666
9.54	577
9.56	508
9.58	424
9.6	427
9.62	434
9.64	441
9.66	381
9.68	415
9.7	432
9.72	369
9.74	355
9.76	410
9.78	367
9.8	396
9.82	386
9.84	372
9.86	349
9.88	378
9.9	397
9.92	352
9.94	352
9.96	331
9.98	330
10	355
10.02	376
10.04	369
10.06	332
10.08	344
10.1	371
10.12	369
10.14	368
10.16	374
10.18	356
10.2	346
10.22	353
10.24	341
10.26	328
10.28	364
10.3	378
10.32	344
10.34	359
10.36	373
10.38	357
10.4	386
10.42	346
10.44	366
10.46	376
10.48	394
10.5	383
10.52	430
10.54	498
10.56	463
10.58	557
10.6	524
10.62	608
10.64	622
10.66	687
10.68	731
10.7	847
10.72	922
10.74	1048
10.76	1123
10.78	1322
10.8	1515
10.82	1773
10.84	2080
10.86	2523
10.88	3177
10.9	4222
10.92	4798
10.94	4450
10.96	3061
10.98	1839
11	1195
11.02	826
11.04	725
11.06	607
11.08	590
11.1	508
11.12	479
11.14	447
11.16	429
11.18	420
11.2	412
11.22	416
11.24	388
11.26	416
11.28	377
11.3	381
11.32	371
11.34	374
11.36	374
11.38	354
11.4	317
11.42	382
11.44	352
11.46	384
11.48	342
11.5	351
11.52	368
11.54	377
11.56	360
11.58	364
11.6	370
11.62	369
11.64	328
11.66	334
11.68	334
11.7	311
11.72	323
11.74	378
11.76	358
11.78	363
11.8	348
11.82	335
11.84	329
11.86	312
11.88	337
11.9	351
11.92	318
11.94	380
11.96	360
11.98	353
12	327
12.02	345
12.04	319
12.06	333
12.08	350
12.1	345
12.12	320
12.14	308
12.16	318
12.18	367
12.2	321
12.22	352
12.24	342
12.26	361
12.28	336
12.3	340
12.32	351
12.34	330
12.36	343
12.38	304
12.4	327
12.42	363
12.44	332
12.46	387
12.48	308
12.5	326
12.52	376
12.54	337
12.56	343
12.58	371
12.6	377
12.62	390
12.64	449
12.66	437
12.68	463
12.7	547
12.72	595
12.74	603
12.76	572
12.78	496
12.8	460
12.82	413
12.84	368
12.86	339
12.88	357
12.9	351
12.92	319
12.94	346
12.96	305
12.98	331
13	361
13.02	308
13.04	302
13.06	312
13.08	289
13.1	295
13.12	366
13.14	315
13.16	328
13.18	326
13.2	306
13.22	299
13.24	296
13.26	332
13.28	348
13.3	306
13.32	353
13.34	330
13.36	353
13.38	312
13.4	316
13.42	320
13.44	326
13.46	328
13.48	343
13.5	348
13.52	338
13.54	340
13.56	296
13.58	361
13.6	354
13.62	358
13.64	378
13.66	395
13.68	376
13.7	415
13.72	435
13.74	448
13.76	522
13.78	553
13.8	612
13.82	682
13.84	748
13.86	794
13.88	701
13.9	652
13.92	595
13.94	479
13.96	418
13.98	383
14	360
14.02	359
14.04	346
14.06	332
14.08	314
14.1	329
14.12	324
14.14	321
14.16	322
14.18	300
14.2	305
14.22	302
14.24	325
14.26	339
14.28	343
14.3	305
14.32	330
14.34	312
14.36	316
14.38	290
14.4	338
14.42	304
14.44	317
14.46	276
14.48	314
14.5	329
14.52	333
14.54	314
14.56	321
14.58	297
14.6	318
14.62	298
14.64	274
14.66	338
14.68	297
14.7	311
14.72	316
14.74	298
14.76	276
14.78	283
14.8	305
14.82	306
14.84	320
14.86	323
14.88	292
14.9	281
14.92	306
14.94	311
14.96	289
14.98	306
15	302
15.02	309
15.04	299
15.06	303
15.08	291
15.1	279
15.12	316
15.14	293
15.16	325
15.18	310
15.2	310
15.22	303
15.24	280
15.26	323
15.28	312
15.3	297
15.32	281
15.34	313
15.36	305
15.38	294
15.4	287
15.42	288
15.44	305
15.46	296
15.48	291
15.5	304
15.52	306
15.54	307
15.56	298
15.58	268
15.6	296
15.62	317
15.64	331
15.66	311
15.68	290
15.7	297
15.72	281
15.74	301
15.76	309
15.78	320
15.8	297
15.82	316
15.84	315
15.86	306
15.88	313
15.9	344
15.92	337
15.94	332
15.96	315
15.98	330
16	339
16.02	322
16.04	283
16.06	318
16.08	346
16.1	299
16.12	347
16.14	330
16.16	344
16.18	299
16.2	364
16.22	319
16.24	388
16.26	410
16.28	395
16.3	435
16.32	470
16.34	471
16.36	591
16.38	623
16.4	667
16.42	876
16.44	975
16.46	1122
16.48	1114
16.5	926
16.52	757
16.54	645
16.56	629
16.58	551
16.6	572
16.62	620
16.64	672
16.66	684
16.68	804
16.7	829
16.72	987
16.74	1142
16.76	1455
16.78	1675
16.8	2039
16.82	2279
16.84	2448
16.86	2401
16.88	2047
16.9	1594
16.92	1205
16.94	962
16.96	770
16.98	632
17	588
17.02	513
17.04	463
17.06	421
17.08	416
17.1	363
17.12	387
17.14	387
17.16	375
17.18	377
17.2	359
17.22	353
17.24	359
17.26	357
17.28	349
17.3	319
17.32	306
17.34	292
17.36	321
17.38	340
17.4	303
17.42	324
17.44	306
17.46	305
17.48	286
17.5	314
17.52	307
17.54	275
17.56	286
17.58	299
17.6	308
17.62	281
17.64	314
17.66	304
17.68	300
17.7	329
17.72	303
17.74	287
17.76	317
17.78	324
17.8	332
17.82	293
17.84	303
17.86	307
17.88	314
17.9	294
17.92	324
17.94	293
17.96	304
17.98	307
18	332
18.02	281
18.04	303
18.06	285
18.08	295
18.1	309
18.12	307
18.14	326
18.16	309
18.18	296
18.2	315
18.22	318
18.24	302
18.26	317
18.28	293
18.3	270
18.32	309
18.34	284
18.36	291
18.38	297
18.4	284
18.42	322
18.44	316
18.46	335
18.48	290
18.5	322
18.52	283
18.54	304
18.56	314
18.58	311
18.6	335
18.62	290
18.64	328
18.66	319
18.68	342
18.7	341
18.72	362
18.74	345
18.76	361
18.78	386
18.8	432
18.82	427
18.84	426
18.86	468
18.88	521
18.9	551
18.92	624
18.94	675
18.96	804
18.98	997
19	1260
19.02	1559
19.04	1839
19.06	1871
19.08	1576
19.1	1232
19.12	908
19.14	645
19.16	525
19.18	457
19.2	442
19.22	458
19.24	438
19.26	387
19.28	427
19.3	428
19.32	452
19.34	511
19.36	516
19.38	495
19.4	450
19.42	441
19.44	421
19.46	391
19.48	359
19.5	341
19.52	299
19.54	317
19.56	317
19.58	331
19.6	325
19.62	313
19.64	318
19.66	341
19.68	305
19.7	325
19.72	360
19.74	351
19.76	364
19.78	409
19.8	396
19.82	483
19.84	469
19.86	463
19.88	402
19.9	401
19.92	358
19.94	311
19.96	331
19.98	328
20	310
20.02	316
20.04	291
20.06	313
20.08	332
20.1	325
20.12	340
20.14	290
20.16	314
20.18	321
20.2	307
20.22	309
20.24	303
20.26	298
20.28	310
20.3	308
20.32	284
20.34	302
20.36	293
20.38	281
20.4	317
20.42	280
20.44	321
20.46	321
20.48	306
20.5	328
20.52	341
20.54	312
20.56	362
20.58	338
20.6	338
20.62	357
20.64	365
20.66	368
20.68	395
20.7	403
20.72	418
20.74	452
20.76	474
20.78	560
20.8	639
20.82	739
20.84	902
20.86	1031
20.88	1126
20.9	1259
20.92	1208
20.94	1116
20.96	942
20.98	709
21	588
21.02	551
21.04	471
21.06	406
21.08	379
21.1	341
21.12	313
21.14	305
21.16	320
21.18	354
21.2	303
21.22	319
21.24	317
21.26	300
21.28	308
21.3	324
21.32	303
21.34	302
21.36	297
21.38	281
21.4	327
21.42	297
21.44	281
21.46	316
21.48	287
21.5	278
21.52	261
21.54	302
21.56	277
21.58	268
21.6	297
21.62	299
21.64	326
21.66	262
21.68	293
21.7	251
21.72	306
21.74	265
21.76	267
21.78	299
21.8	301
21.82	298
21.84	278
21.86	261
21.88	301
21.9	259
21.92	311
21.94	249
21.96	291
21.98	293
22	291
22.02	268
22.04	297
22.06	254
22.08	311
22.1	299
22.12	278
22.14	282
22.16	259
22.18	277
22.2	296
22.22	283
22.24	291
22.26	263
22.28	282
22.3	281
22.32	296
22.34	283
22.36	306
22.38	291
22.4	280
22.42	264
22.44	291
22.46	282
22.48	301
22.5	277
22.52	250
22.54	282
22.56	287
22.58	299
22.6	299
22.62	265
22.64	280
22.66	276
22.68	273
22.7	311
22.72	310
22.74	305
22.76	304
22.78	297
22.8	274
22.82	296
22.84	276
22.86	283
22.88	293
22.9	263
22.92	278
22.94	286
22.96	273
22.98	265
23	251
23.02	283
23.04	302
23.06	274
23.08	275
23.1	282
23.12	266
23.14	281
23.16	323
23.18	255
23.2	286
23.22	274
23.24	254
23.26	296
23.28	279
23.3	285
23.32	301
23.34	284
23.36	281
23.38	275
23.4	295
23.42	305
23.44	261
23.46	278
23.48	276
23.5	304
23.52	309
23.54	319
23.56	279
23.58	277
23.6	294
23.62	338
23.64	328
23.66	351
23.68	350
23.7	372
23.72	374
23.74	363
23.76	329
23.78	323
23.8	299
23.82	280
23.84	319
23.86	315
23.88	280
23.9	292
23.92	332
23.94	309
23.96	313
23.98	315
24	363
24.02	422
24.04	464
24.06	441
24.08	456
24.1	409
24.12	383
24.14	387
24.16	339
24.18	315
24.2	290
24.22	314
24.24	330
24.26	281
24.28	305
24.3	295
24.32	299
24.34	272
24.36	255
24.38	272
24.4	274
24.42	292
24.44	284
24.46	281
24.48	303
24.5	283
24.52	286
24.54	280
24.56	265
24.58	294
24.6	280
24.62	272
24.64	306
24.66	303
24.68	297
24.7	284
24.72	288
24.74	312
24.76	297
24.78	304
24.8	300
24.82	300
24.84	306
24.86	270
24.88	319
24.9	288
24.92	340
24.94	305
24.96	334
24.98	328
25	319
25.02	309
25.04	320
25.06	340
25.08	297
25.1	326
25.12	325
25.14	314
25.16	329
25.18	357
25.2	306
25.22	385
25.24	373
25.26	385
25.28	383
25.3	456
25.32	480
25.34	465
25.36	428
25.38	459
25.4	463
25.42	474
25.44	487
25.46	541
25.48	597
25.5	702
25.52	881
25.54	937
25.56	1012
25.58	1030
25.6	971
25.62	850
25.64	797
25.66	642
25.68	570
25.7	531
25.72	444
25.74	400
25.76	405
25.78	379
25.8	352
25.82	327
25.84	335
25.86	340
25.88	291
25.9	345
25.92	309
25.94	304
25.96	294
25.98	271
26	285
26.02	288
26.04	294
26.06	315
26.08	307
26.1	295
26.12	301
26.14	294
26.16	296
26.18	299
26.2	298
26.22	257
26.24	314
26.26	315
26.28	299
26.3	331
26.32	297
26.34	291
26.36	305
26.38	289
26.4	308
26.42	290
26.44	292
26.46	325
26.48	264
26.5	315
26.52	279
26.54	277
26.56	279
26.58	286
26.6	316
26.62	299
26.64	295
26.66	292
26.68	280
26.7	270
26.72	301
26.74	315
26.76	267
26.78	281
26.8	297
26.82	323
26.84	281
26.86	306
26.88	303
26.9	283
26.92	318
26.94	276
26.96	281
26.98	301
27	273
27.02	279
27.04	298
27.06	306
27.08	313
27.1	306
27.12	333
27.14	296
27.16	352
27.18	341
27.2	308
27.22	362
27.24	359
27.26	362
27.28	420
27.3	437
27.32	481
27.34	501
27.36	485
27.38	458
27.4	473
27.42	472
27.44	417
27.46	428
27.48	413
27.5	411
27.52	415
27.54	349
27.56	349
27.58	378
27.6	359
27.62	367
27.64	365
27.66	368
27.68	359
27.7	376
27.72	343
27.74	337
27.76	354
27.78	330
27.8	310
27.82	305
27.84	328
27.86	333
27.88	297
27.9	342
27.92	317
27.94	339
27.96	341
27.98	356
28	403
28.02	399
28.04	398
28.06	405
28.08	403
28.1	365
28.12	394
28.14	378
28.16	365
28.18	372
28.2	338
28.22	366
28.24	332
28.26	349
28.28	339
28.3	355
28.32	379
28.34	376
28.36	391
28.38	441
28.4	468
28.42	514
28.44	604
28.46	630
28.48	638
28.5	611
28.52	552
28.54	537
28.56	445
28.58	429
28.6	413
28.62	384
28.64	345
28.66	296
28.68	315
28.7	296
28.72	308
28.74	299
28.76	295
28.78	300
28.8	305
28.82	289
28.84	296
28.86	307
28.88	281
28.9	316
28.92	270
28.94	308
28.96	309
28.98	281
29	312
29.02	299
29.04	285
29.06	263
29.08	298
29.1	310
29.12	302
29.14	287
29.16	291
29.18	302
29.2	295
29.22	284
29.24	286
29.26	277
29.28	294
29.3	279
29.32	287
29.34	259
29.36	291
29.38	256
29.4	314
29.42	284
29.44	322
29.46	309
29.48	295
29.5	308
29.52	322
29.54	310
29.56	304
29.58	297
29.6	301
29.62	293
29.64	305
29.66	302
29.68	325
29.7	314
29.72	312
29.74	318
29.76	344
29.78	320
29.8	324
29.82	312
29.84	288
29.86	291
29.88	291
29.9	275
29.92	283
29.94	270
29.96	317
29.98	289
30	273
30.02	282
30.04	288
30.06	295
30.08	286
30.1	292
30.12	266
30.14	272
30.16	290
30.18	336
30.2	286
30.22	294
30.24	277
30.26	310
30.28	272
30.3	294
30.32	300
30.34	333
30.36	310
30.38	286
30.4	317
30.42	346
30.44	327
30.46	357
30.48	407
30.5	420
30.52	480
30.54	563
30.56	601
30.58	706
30.6	760
30.62	778
30.64	716
30.66	685
30.68	664
30.7	562
30.72	519
30.74	464
30.76	491
30.78	395
30.8	385
30.82	346
30.84	350
30.86	363
30.88	358
30.9	357
30.92	329
30.94	344
30.96	313
30.98	289
31	303
31.02	297
31.04	318
31.06	315
31.08	300
31.1	321
31.12	300
31.14	300
31.16	284
31.18	288
31.2	292
31.22	287
31.24	299
31.26	270
31.28	282
31.3	282
31.32	298
31.34	260
31.36	296
31.38	271
31.4	280
31.42	281
31.44	275
31.46	282
31.48	283
31.5	299
31.52	294
31.54	282
31.56	289
31.58	278
31.6	314
31.62	269
31.64	269
31.66	259
31.68	279
31.7	265
31.72	269
31.74	302
31.76	289
31.78	277
31.8	287
31.82	316
31.84	289
31.86	274
31.88	266
31.9	281
31.92	286
31.94	297
31.96	301
31.98	270
32	272
32.02	318
32.04	269
32.06	283
32.08	276
32.1	280
32.12	325
32.14	307
32.16	326
32.18	320
32.2	335
32.22	354
32.24	339
32.26	382
32.28	374
32.3	388
32.32	355
32.34	351
32.36	335
32.38	322
32.4	321
32.42	296
32.44	317
32.46	303
32.48	316
32.5	283
32.52	307
32.54	278
32.56	311
32.58	316
32.6	300
32.62	335
32.64	341
32.66	403
32.68	377
32.7	454
32.72	438
32.74	506
32.76	484
32.78	453
32.8	430
32.82	427
32.84	393
32.86	357
32.88	344
32.9	328
32.92	289
32.94	318
32.96	330
32.98	288
33	281
33.02	319
33.04	267
33.06	280
33.08	303
33.1	290
33.12	267
33.14	298
33.16	334
33.18	275
33.2	286
33.22	308
33.24	265
33.26	288
33.28	283
33.3	293
33.32	275
33.34	289
33.36	305
33.38	259
33.4	277
33.42	285
33.44	308
33.46	321
33.48	286
33.5	300
33.52	307
33.54	328
33.56	327
33.58	323
33.6	325
33.62	332
33.64	325
33.66	339
33.68	355
33.7	289
33.72	267
33.74	327
33.76	294
33.78	259
33.8	296
33.82	276
33.84	304
33.86	298
33.88	264
33.9	298
33.92	277
33.94	250
33.96	273
33.98	294
34	289
34.02	295
34.04	305
34.06	316
34.08	345
34.1	338
34.12	367
34.14	355
34.16	363
34.18	375
34.2	402
34.22	372
34.24	374
34.26	357
34.28	349
34.3	340
34.32	306
34.34	319
34.36	291
34.38	291
34.4	261
34.42	296
34.44	303
34.46	307
34.48	274
34.5	299
34.52	264
34.54	263
34.56	269
34.58	266
34.6	274
34.62	270
34.64	309
34.66	280
34.68	281
34.7	293
34.72	291
34.74	293
34.76	327
34.78	335
34.8	388
34.82	321
34.84	310
34.86	322
34.88	295
34.9	296
34.92	300
34.94	300
34.96	255
34.98	287
35	281
35.02	271
35.04	284
35.06	280
35.08	245
35.1	282
35.12	275
35.14	259
35.16	291
35.18	266
35.2	290
35.22	282
35.24	274
35.26	287
35.28	284
35.3	306
35.32	311
35.34	315
35.36	321
35.38	294
35.4	303
35.42	326
35.44	353
35.46	332
35.48	364
35.5	353
35.52	398
35.54	450
35.56	420
35.58	419
35.6	346
35.62	406
35.64	359
35.66	337
35.68	363
35.7	355
35.72	340
35.74	315
35.76	328
35.78	350
35.8	314
35.82	348
35.84	365
35.86	355
35.88	419
35.9	395
35.92	418
35.94	424
35.96	366
35.98	394
36	354
36.02	395
36.04	328
36.06	310
36.08	321
36.1	306
36.12	271
36.14	283
36.16	262
36.18	290
36.2	294
36.22	316
36.24	260
36.26	298
36.28	309
36.3	318
36.32	313
36.34	349
36.36	325
36.38	320
36.4	382
36.42	359
36.44	399
36.46	369
36.48	315
36.5	361
36.52	321
36.54	347
36.56	355
36.58	331
36.6	278
36.62	318
36.64	330
36.66	332
36.68	276
36.7	257
36.72	293
36.74	282
36.76	268
36.78	285
36.8	286
36.82	281
36.84	276
36.86	264
36.88	287
36.9	313
36.92	287
36.94	267
36.96	290
36.98	316
37	296
37.02	289
37.04	337
37.06	310
37.08	320
37.1	327
37.12	346
37.14	379
37.16	412
37.18	441
37.2	479
37.22	494
37.24	502
37.26	491
37.28	471
37.3	408
37.32	409
37.34	398
37.36	366
37.38	325
37.4	359
37.42	299
37.44	306
37.46	294
37.48	276
37.5	316
37.52	264
37.54	268
37.56	284
37.58	291
37.6	302
37.62	281
37.64	301
37.66	296
37.68	275
37.7	246
37.72	253
37.74	315
37.76	280
37.78	292
37.8	288
37.82	268
37.84	254
37.86	277
37.88	309
37.9	283
37.92	307
37.94	291
37.96	318
37.98	283
38	291
38.02	304
38.04	301
38.06	327
38.08	317
38.1	331
38.12	343
38.14	378
38.16	421
38.18	478
38.2	433
38.22	412
38.24	431
38.26	394
38.28	367
38.3	375
38.32	363
38.34	354
38.36	308
38.38	329
38.4	326
38.42	306
38.44	312
38.46	300
38.48	259
38.5	276
38.52	293
38.54	261
38.56	284
38.58	294
38.6	270
38.62	303
38.64	292
38.66	292
38.68	302
38.7	300
38.72	259
38.74	275
38.76	260
38.78	285
38.8	265
38.82	328
38.84	343
38.86	355
38.88	380
38.9	413
38.92	428
38.94	414
38.96	422
38.98	377
39	433
39.02	423
39.04	410
39.06	389
39.08	363
39.1	375
39.12	373
39.14	321
39.16	336
39.18	319
39.2	315
39.22	304
39.24	273
39.26	276
39.28	291
39.3	306
39.32	290
39.34	284
39.36	303
39.38	300
39.4	315
39.42	327
39.44	319
39.46	330
39.48	304
39.5	289
39.52	289
39.54	321
39.56	347
39.58	293
39.6	294
39.62	291
39.64	303
39.66	281
39.68	270
39.7	270
39.72	267
39.74	266
39.76	264
39.78	271
39.8	272
39.82	274
39.84	274
39.86	270
39.88	309
39.9	265
39.92	279
39.94	268
39.96	290
39.98	293
40	294
