# Supplementary material for: Sorting polymerization in a bichannel metal-organic framework
Source: Nat Commun. 2025 Aug 5;16:6984. doi: 10.1038/s41467-025-62322-8 (PMC12325995; doi:10.1038/s41467-025-62322-8)
Supplement: Supplementary file 3 — Source data [file 41467_2025_62322_MOESM3_ESM.zip › SOURCE_DATA/SF13/1-PSPNVFstep_PXRD.csv]

X	Y
3	1249
3.02	1111
3.04	1135
3.06	1131
3.08	1138
3.1	1168
3.12	1128
3.14	1118
3.16	1142
3.18	1121
3.2	1124
3.22	1093
3.24	1123
3.26	1086
3.28	1155
3.3	1134
3.32	1074
3.34	1079
3.36	1071
3.38	1077
3.4	1033
3.42	1116
3.44	1052
3.46	1025
3.48	1002
3.5	1053
3.52	1078
3.54	1059
3.56	1016
3.58	1087
3.6	1030
3.62	1037
3.64	1070
3.66	1040
3.68	1051
3.7	1043
3.72	1040
3.74	1037
3.76	994
3.78	1003
3.8	1006
3.82	1041
3.84	984
3.86	1018
3.88	961
3.9	986
3.92	1008
3.94	979
3.96	1045
3.98	980
4	983
4.02	969
4.04	903
4.06	921
4.08	924
4.1	906
4.12	952
4.14	860
4.16	937
4.18	921
4.2	935
4.22	914
4.24	928
4.26	989
4.28	917
4.3	958
4.32	937
4.34	919
4.36	974
4.38	925
4.4	891
4.42	881
4.44	913
4.46	851
4.48	856
4.5	840
4.52	929
4.54	899
4.56	917
4.58	951
4.6	844
4.62	862
4.64	873
4.66	929
4.68	845
4.7	908
4.72	934
4.74	818
4.76	866
4.78	940
4.8	900
4.82	912
4.84	913
4.86	893
4.88	892
4.9	911
4.92	945
4.94	906
4.96	867
4.98	901
5	961
5.02	939
5.04	933
5.06	977
5.08	1003
5.1	1065
5.12	1042
5.14	1027
5.16	1087
5.18	1156
5.2	1159
5.22	1239
5.24	1271
5.26	1404
5.28	1475
5.3	1523
5.32	1632
5.34	1677
5.36	1854
5.38	2015
5.4	2196
5.42	2454
5.44	2747
5.46	3154
5.48	3574
5.5	3802
5.52	3125
5.54	2522
5.56	1995
5.58	1666
5.6	1532
5.62	1378
5.64	1269
5.66	1190
5.68	1106
5.7	1019
5.72	989
5.74	1002
5.76	997
5.78	986
5.8	914
5.82	942
5.84	930
5.86	922
5.88	901
5.9	908
5.92	902
5.94	879
5.96	870
5.98	795
6	866
6.02	864
6.04	858
6.06	811
6.08	866
6.1	802
6.12	782
6.14	796
6.16	834
6.18	770
6.2	782
6.22	760
6.24	808
6.26	809
6.28	806
6.3	759
6.32	734
6.34	761
6.36	749
6.38	762
6.4	758
6.42	728
6.44	780
6.46	748
6.48	752
6.5	730
6.52	696
6.54	695
6.56	688
6.58	690
6.6	710
6.62	699
6.64	704
6.66	704
6.68	703
6.7	738
6.72	731
6.74	642
6.76	702
6.78	660
6.8	741
6.82	658
6.84	648
6.86	635
6.88	697
6.9	666
6.92	650
6.94	655
6.96	646
6.98	652
7	660
7.02	655
7.04	657
7.06	622
7.08	641
7.1	657
7.12	665
7.14	674
7.16	663
7.18	618
7.2	638
7.22	661
7.24	627
7.26	649
7.28	619
7.3	632
7.32	617
7.34	657
7.36	633
7.38	617
7.4	592
7.42	640
7.44	641
7.46	616
7.48	642
7.5	623
7.52	581
7.54	610
7.56	628
7.58	569
7.6	560
7.62	625
7.64	603
7.66	608
7.68	559
7.7	595
7.72	608
7.74	603
7.76	610
7.78	578
7.8	544
7.82	611
7.84	571
7.86	603
7.88	588
7.9	561
7.92	547
7.94	589
7.96	554
7.98	559
8	582
8.02	556
8.04	546
8.06	581
8.08	540
8.1	611
8.12	558
8.14	528
8.16	545
8.18	559
8.2	555
8.22	515
8.24	508
8.26	558
8.28	557
8.3	531
8.32	531
8.34	530
8.36	551
8.38	555
8.4	586
8.42	547
8.44	550
8.46	536
8.48	531
8.5	544
8.52	570
8.54	570
8.56	557
8.58	543
8.6	536
8.62	522
8.64	540
8.66	521
8.68	566
8.7	506
8.72	541
8.74	530
8.76	544
8.78	524
8.8	514
8.82	510
8.84	511
8.86	573
8.88	534
8.9	514
8.92	514
8.94	499
8.96	509
8.98	542
9	550
9.02	535
9.04	519
9.06	533
9.08	518
9.1	499
9.12	527
9.14	571
9.16	548
9.18	598
9.2	525
9.22	583
9.24	560
9.26	549
9.28	576
9.3	562
9.32	605
9.34	619
9.36	621
9.38	628
9.4	643
9.42	671
9.44	756
9.46	781
9.48	874
9.5	841
9.52	864
9.54	858
9.56	766
9.58	663
9.6	670
9.62	671
9.64	602
9.66	602
9.68	559
9.7	631
9.72	560
9.74	583
9.76	603
9.78	598
9.8	581
9.82	553
9.84	535
9.86	559
9.88	567
9.9	600
9.92	541
9.94	608
9.96	546
9.98	559
10	505
10.02	507
10.04	556
10.06	537
10.08	515
10.1	550
10.12	529
10.14	491
10.16	532
10.18	520
10.2	507
10.22	504
10.24	521
10.26	517
10.28	519
10.3	510
10.32	537
10.34	509
10.36	505
10.38	575
10.4	529
10.42	516
10.44	541
10.46	574
10.48	552
10.5	549
10.52	561
10.54	637
10.56	634
10.58	685
10.6	737
10.62	722
10.64	745
10.66	808
10.68	857
10.7	901
10.72	1000
10.74	1051
10.76	1164
10.78	1255
10.8	1421
10.82	1621
10.84	1830
10.86	2095
10.88	2431
10.9	2845
10.92	3244
10.94	3685
10.96	4221
10.98	4497
11	4470
11.02	3726
11.04	2920
11.06	2273
11.08	1838
11.1	1544
11.12	1281
11.14	1141
11.16	1004
11.18	917
11.2	800
11.22	769
11.24	732
11.26	707
11.28	651
11.3	645
11.32	655
11.34	617
11.36	567
11.38	582
11.4	581
11.42	515
11.44	542
11.46	609
11.48	538
11.5	570
11.52	535
11.54	505
11.56	559
11.58	523
11.6	526
11.62	539
11.64	489
11.66	548
11.68	555
11.7	532
11.72	549
11.74	511
11.76	514
11.78	515
11.8	531
11.82	529
11.84	536
11.86	511
11.88	522
11.9	513
11.92	532
11.94	506
11.96	490
11.98	525
12	520
12.02	489
12.04	443
12.06	518
12.08	515
12.1	502
12.12	562
12.14	499
12.16	515
12.18	474
12.2	488
12.22	529
12.24	506
12.26	520
12.28	498
12.3	513
12.32	528
12.34	525
12.36	574
12.38	504
12.4	543
12.42	507
12.44	556
12.46	518
12.48	550
12.5	539
12.52	530
12.54	535
12.56	579
12.58	587
12.6	586
12.62	547
12.64	584
12.66	580
12.68	565
12.7	540
12.72	547
12.74	575
12.76	521
12.78	541
12.8	545
12.82	555
12.84	527
12.86	518
12.88	496
12.9	502
12.92	527
12.94	563
12.96	522
12.98	494
13	538
13.02	526
13.04	528
13.06	533
13.08	474
13.1	505
13.12	490
13.14	486
13.16	501
13.18	469
13.2	505
13.22	473
13.24	489
13.26	519
13.28	498
13.3	490
13.32	496
13.34	486
13.36	502
13.38	490
13.4	484
13.42	538
13.44	558
13.46	500
13.48	491
13.5	529
13.52	515
13.54	474
13.56	496
13.58	486
13.6	469
13.62	561
13.64	556
13.66	538
13.68	518
13.7	518
13.72	555
13.74	546
13.76	546
13.78	482
13.8	507
13.82	510
13.84	540
13.86	505
13.88	489
13.9	489
13.92	453
13.94	489
13.96	513
13.98	516
14	483
14.02	494
14.04	475
14.06	519
14.08	513
14.1	492
14.12	451
14.14	446
14.16	487
14.18	487
14.2	485
14.22	473
14.24	495
14.26	485
14.28	442
14.3	471
14.32	471
14.34	495
14.36	459
14.38	459
14.4	500
14.42	493
14.44	515
14.46	444
14.48	499
14.5	488
14.52	490
14.54	443
14.56	484
14.58	481
14.6	477
14.62	409
14.64	443
14.66	483
14.68	472
14.7	481
14.72	442
14.74	507
14.76	465
14.78	407
14.8	480
14.82	424
14.84	486
14.86	489
14.88	498
14.9	496
14.92	465
14.94	436
14.96	512
14.98	483
15	485
15.02	446
15.04	463
15.06	451
15.08	474
15.1	495
15.12	471
15.14	478
15.16	455
15.18	464
15.2	439
15.22	447
15.24	444
15.26	460
15.28	499
15.3	436
15.32	457
15.34	468
15.36	465
15.38	507
15.4	449
15.42	481
15.44	464
15.46	488
15.48	458
15.5	500
15.52	495
15.54	483
15.56	498
15.58	479
15.6	517
15.62	486
15.64	448
15.66	479
15.68	443
15.7	510
15.72	496
15.74	507
15.76	475
15.78	480
15.8	491
15.82	471
15.84	483
15.86	517
15.88	483
15.9	534
15.92	483
15.94	553
15.96	490
15.98	494
16	500
16.02	512
16.04	555
16.06	529
16.08	541
16.1	517
16.12	546
16.14	561
16.16	518
16.18	579
16.2	586
16.22	608
16.24	625
16.26	621
16.28	668
16.3	696
16.32	697
16.34	699
16.36	756
16.38	746
16.4	785
16.42	803
16.44	918
16.46	935
16.48	1059
16.5	1105
16.52	1145
16.54	1244
16.56	1248
16.58	1244
16.6	1339
16.62	1304
16.64	1380
16.66	1371
16.68	1523
16.7	1469
16.72	1508
16.74	1484
16.76	1476
16.78	1535
16.8	1512
16.82	1345
16.84	1295
16.86	1239
16.88	1145
16.9	1109
16.92	986
16.94	916
16.96	943
16.98	910
17	859
17.02	796
17.04	800
17.06	713
17.08	724
17.1	740
17.12	690
17.14	700
17.16	689
17.18	678
17.2	654
17.22	693
17.24	655
17.26	632
17.28	627
17.3	637
17.32	668
17.34	631
17.36	592
17.38	589
17.4	603
17.42	568
17.44	600
17.46	548
17.48	589
17.5	558
17.52	591
17.54	566
17.56	561
17.58	566
17.6	522
17.62	597
17.64	569
17.66	538
17.68	598
17.7	591
17.72	506
17.74	539
17.76	572
17.78	510
17.8	493
17.82	558
17.84	550
17.86	545
17.88	532
17.9	544
17.92	545
17.94	513
17.96	523
17.98	538
18	537
18.02	537
18.04	546
18.06	512
18.08	531
18.1	470
18.12	526
18.14	542
18.16	508
18.18	470
18.2	528
18.22	492
18.24	515
18.26	499
18.28	512
18.3	508
18.32	496
18.34	496
18.36	491
18.38	513
18.4	519
18.42	521
18.44	543
18.46	509
18.48	509
18.5	543
18.52	534
18.54	532
18.56	507
18.58	566
18.6	539
18.62	562
18.64	566
18.66	558
18.68	591
18.7	532
18.72	615
18.74	570
18.76	582
18.78	568
18.8	605
18.82	634
18.84	645
18.86	671
18.88	670
18.9	741
18.92	734
18.94	780
18.96	883
18.98	990
19	1011
19.02	1139
19.04	1280
19.06	1377
19.08	1458
19.1	1530
19.12	1390
19.14	1280
19.16	1222
19.18	1110
19.2	962
19.22	923
19.24	830
19.26	809
19.28	742
19.3	693
19.32	645
19.34	676
19.36	618
19.38	584
19.4	576
19.42	600
19.44	541
19.46	549
19.48	526
19.5	527
19.52	556
19.54	512
19.56	538
19.58	534
19.6	530
19.62	513
19.64	552
19.66	554
19.68	553
19.7	510
19.72	506
19.74	546
19.76	608
19.78	556
19.8	577
19.82	593
19.84	643
19.86	597
19.88	626
19.9	678
19.92	602
19.94	583
19.96	587
19.98	596
20	559
20.02	540
20.04	564
20.06	545
20.08	580
20.1	589
20.12	534
20.14	553
20.16	554
20.18	543
20.2	546
20.22	530
20.24	533
20.26	533
20.28	561
20.3	493
20.32	543
20.34	531
20.36	538
20.38	484
20.4	550
20.42	508
20.44	519
20.46	576
20.48	549
20.5	549
20.52	543
20.54	554
20.56	558
20.58	585
20.6	535
20.62	554
20.64	540
20.66	593
20.68	570
20.7	550
20.72	599
20.74	630
20.76	656
20.78	606
20.8	582
20.82	690
20.84	646
20.86	604
20.88	664
20.9	589
20.92	609
20.94	622
20.96	621
20.98	572
21	577
21.02	498
21.04	542
21.06	503
21.08	520
21.1	513
21.12	477
21.14	480
21.16	481
21.18	475
21.2	458
21.22	481
21.24	458
21.26	488
21.28	509
21.3	489
21.32	519
21.34	495
21.36	472
21.38	462
21.4	468
21.42	484
21.44	494
21.46	464
21.48	494
21.5	507
21.52	484
21.54	468
21.56	444
21.58	495
21.6	422
21.62	455
21.64	461
21.66	445
21.68	481
21.7	471
21.72	453
21.74	469
21.76	500
21.78	487
21.8	477
21.82	432
21.84	477
21.86	447
21.88	428
21.9	468
21.92	457
21.94	437
21.96	468
21.98	459
22	478
22.02	439
22.04	481
22.06	509
22.08	461
22.1	456
22.12	468
22.14	448
22.16	479
22.18	479
22.2	493
22.22	485
22.24	482
22.26	468
22.28	482
22.3	467
22.32	436
22.34	450
22.36	440
22.38	450
22.4	433
22.42	474
22.44	480
22.46	472
22.48	433
22.5	442
22.52	478
22.54	452
22.56	455
22.58	460
22.6	458
22.62	462
22.64	471
22.66	480
22.68	450
22.7	489
22.72	465
22.74	486
22.76	453
22.78	489
22.8	469
22.82	437
22.84	453
22.86	448
22.88	490
22.9	442
22.92	435
22.94	488
22.96	438
22.98	465
23	450
23.02	480
23.04	459
23.06	451
23.08	468
23.1	495
23.12	481
23.14	485
23.16	462
23.18	491
23.2	439
23.22	475
23.24	463
23.26	459
23.28	472
23.3	471
23.32	474
23.34	493
23.36	467
23.38	500
23.4	460
23.42	455
23.44	489
23.46	505
23.48	476
23.5	486
23.52	475
23.54	472
23.56	524
23.58	507
23.6	500
23.62	444
23.64	491
23.66	455
23.68	508
23.7	475
23.72	452
23.74	492
23.76	503
23.78	502
23.8	501
23.82	485
23.84	442
23.86	465
23.88	487
23.9	508
23.92	504
23.94	519
23.96	507
23.98	493
24	525
24.02	564
24.04	538
24.06	575
24.08	627
24.1	553
24.12	594
24.14	617
24.16	574
24.18	550
24.2	553
24.22	538
24.24	532
24.26	501
24.28	552
24.3	521
24.32	482
24.34	481
24.36	503
24.38	535
24.4	483
24.42	501
24.44	505
24.46	499
24.48	527
24.5	507
24.52	467
24.54	491
24.56	517
24.58	523
24.6	472
24.62	510
24.64	485
24.66	467
24.68	446
24.7	491
24.72	467
24.74	483
24.76	462
24.78	514
24.8	572
24.82	553
24.84	502
24.86	498
24.88	549
24.9	516
24.92	532
24.94	568
24.96	538
24.98	541
25	598
25.02	618
25.04	582
25.06	594
25.08	614
25.1	640
25.12	638
25.14	632
25.16	675
25.18	616
25.2	692
25.22	649
25.24	711
25.26	707
25.28	744
25.3	768
25.32	801
25.34	793
25.36	837
25.38	775
25.4	792
25.42	841
25.44	799
25.46	796
25.48	805
25.5	791
25.52	729
25.54	739
25.56	713
25.58	742
25.6	678
25.62	696
25.64	637
25.66	647
25.68	581
25.7	573
25.72	566
25.74	537
25.76	535
25.78	551
25.8	523
25.82	563
25.84	569
25.86	523
25.88	529
25.9	477
25.92	460
25.94	498
25.96	491
25.98	528
26	508
26.02	529
26.04	503
26.06	573
26.08	505
26.1	520
26.12	474
26.14	500
26.16	461
26.18	482
26.2	516
26.22	520
26.24	518
26.26	463
26.28	510
26.3	501
26.32	501
26.34	499
26.36	485
26.38	497
26.4	523
26.42	479
26.44	474
26.46	504
26.48	521
26.5	473
26.52	515
26.54	489
26.56	492
26.58	516
26.6	487
26.62	499
26.64	480
26.66	432
26.68	494
26.7	522
26.72	477
26.74	530
26.76	497
26.78	462
26.8	500
26.82	489
26.84	513
26.86	457
26.88	460
26.9	481
26.92	541
26.94	514
26.96	486
26.98	474
27	513
27.02	493
27.04	530
27.06	493
27.08	516
27.1	548
27.12	500
27.14	520
27.16	500
27.18	525
27.2	500
27.22	522
27.24	495
27.26	565
27.28	527
27.3	515
27.32	541
27.34	522
27.36	567
27.38	569
27.4	538
27.42	537
27.44	552
27.46	509
27.48	552
27.5	474
27.52	510
27.54	532
27.56	516
27.58	555
27.6	527
27.62	551
27.64	535
27.66	531
27.68	563
27.7	550
27.72	549
27.74	509
27.76	575
27.78	568
27.8	543
27.82	534
27.84	499
27.86	538
27.88	541
27.9	525
27.92	549
27.94	548
27.96	561
27.98	561
28	519
28.02	552
28.04	537
28.06	500
28.08	548
28.1	522
28.12	500
28.14	526
28.16	574
28.18	574
28.2	508
28.22	526
28.24	523
28.26	472
28.28	563
28.3	536
28.32	535
28.34	557
28.36	539
28.38	525
28.4	539
28.42	545
28.44	543
28.46	509
28.48	499
28.5	520
28.52	547
28.54	529
28.56	534
28.58	526
28.6	544
28.62	492
28.64	501
28.66	489
28.68	475
28.7	494
28.72	466
28.74	478
28.76	487
28.78	481
28.8	491
28.82	509
28.84	522
28.86	498
28.88	460
28.9	450
28.92	466
28.94	481
28.96	474
28.98	493
29	501
29.02	489
29.04	500
29.06	469
29.08	538
29.1	475
29.12	449
29.14	489
29.16	460
29.18	528
29.2	484
29.22	522
29.24	501
29.26	459
29.28	476
29.3	557
29.32	506
29.34	464
29.36	487
29.38	468
29.4	469
29.42	548
29.44	464
29.46	453
29.48	497
29.5	486
29.52	482
29.54	491
29.56	533
29.58	490
29.6	487
29.62	493
29.64	470
29.66	440
29.68	486
29.7	464
29.72	494
29.74	496
29.76	468
29.78	455
29.8	478
29.82	500
29.84	450
29.86	464
29.88	494
29.9	481
29.92	448
29.94	502
29.96	465
29.98	496
30	490
30.02	484
30.04	510
30.06	466
30.08	468
30.1	496
30.12	489
30.14	494
30.16	518
30.18	491
30.2	474
30.22	536
30.24	492
30.26	535
30.28	500
30.3	524
30.32	492
30.34	528
30.36	499
30.38	538
30.4	540
30.42	521
30.44	600
30.46	553
30.48	557
30.5	552
30.52	596
30.54	568
30.56	569
30.58	528
30.6	561
30.62	501
30.64	547
30.66	537
30.68	517
30.7	512
30.72	552
30.74	514
30.76	521
30.78	465
30.8	505
30.82	498
30.84	482
30.86	555
30.88	509
30.9	497
30.92	491
30.94	488
30.96	459
30.98	474
31	520
31.02	488
31.04	471
31.06	444
31.08	481
31.1	497
31.12	476
31.14	507
31.16	472
31.18	502
31.2	464
31.22	496
31.24	442
31.26	462
31.28	478
31.3	463
31.32	485
31.34	478
31.36	446
31.38	494
31.4	490
31.42	477
31.44	486
31.46	519
31.48	475
31.5	487
31.52	529
31.54	499
31.56	493
31.58	500
31.6	476
31.62	496
31.64	445
31.66	508
31.68	492
31.7	510
31.72	468
31.74	491
31.76	495
31.78	471
31.8	484
31.82	522
31.84	464
31.86	495
31.88	531
31.9	499
31.92	469
31.94	479
31.96	506
31.98	495
32	480
32.02	458
32.04	507
32.06	484
32.08	485
32.1	485
32.12	499
32.14	456
32.16	470
32.18	456
32.2	544
32.22	492
32.24	496
32.26	506
32.28	498
32.3	485
32.32	509
32.34	474
32.36	460
32.38	471
32.4	473
32.42	466
32.44	503
32.46	466
32.48	461
32.5	517
32.52	448
32.54	483
32.56	463
32.58	512
32.6	512
32.62	486
32.64	454
32.66	494
32.68	477
32.7	482
32.72	494
32.74	480
32.76	451
32.78	468
32.8	525
32.82	469
32.84	457
32.86	466
32.88	467
32.9	434
32.92	491
32.94	451
32.96	508
32.98	477
33	482
33.02	490
33.04	470
33.06	499
33.08	477
33.1	497
33.12	470
33.14	494
33.16	489
33.18	487
33.2	460
33.22	452
33.24	428
33.26	464
33.28	502
33.3	499
33.32	472
33.34	466
33.36	485
33.38	480
33.4	486
33.42	485
33.44	497
33.46	521
33.48	486
33.5	493
33.52	528
33.54	489
33.56	519
33.58	485
33.6	470
33.62	462
33.64	520
33.66	462
33.68	526
33.7	540
33.72	513
33.74	457
33.76	476
33.78	512
33.8	456
33.82	533
33.84	491
33.86	478
33.88	467
33.9	483
33.92	424
33.94	483
33.96	495
33.98	467
34	471
34.02	501
34.04	505
34.06	471
34.08	481
34.1	461
34.12	500
34.14	497
34.16	492
34.18	462
34.2	483
34.22	461
34.24	493
34.26	509
34.28	506
34.3	467
34.32	504
34.34	476
34.36	471
34.38	476
34.4	462
34.42	479
34.44	471
34.46	486
34.48	456
34.5	470
34.52	500
34.54	479
34.56	483
34.58	499
34.6	464
34.62	493
34.64	524
34.66	476
34.68	463
34.7	482
34.72	479
34.74	465
34.76	497
34.78	491
34.8	485
34.82	479
34.84	498
34.86	502
34.88	511
34.9	536
34.92	496
34.94	509
34.96	488
34.98	545
35	517
35.02	499
35.04	516
35.06	511
35.08	518
35.1	507
35.12	458
35.14	502
35.16	540
35.18	493
35.2	515
35.22	493
35.24	479
35.26	497
35.28	550
35.3	510
35.32	492
35.34	484
35.36	464
35.38	543
35.4	496
35.42	512
35.44	495
35.46	474
35.48	468
35.5	478
35.52	485
35.54	509
35.56	520
35.58	510
35.6	521
35.62	471
35.64	522
35.66	493
35.68	516
35.7	497
35.72	517
35.74	519
35.76	539
35.78	492
35.8	486
35.82	520
35.84	502
35.86	521
35.88	522
35.9	546
35.92	504
35.94	505
35.96	515
35.98	485
36	492
36.02	520
36.04	529
36.06	478
36.08	518
36.1	516
36.12	526
36.14	532
36.16	508
36.18	506
36.2	510
36.22	482
36.24	486
36.26	504
36.28	504
36.3	522
36.32	472
36.34	482
36.36	505
36.38	495
36.4	493
36.42	481
36.44	476
36.46	477
36.48	496
36.5	482
36.52	488
36.54	486
36.56	490
36.58	481
36.6	505
36.62	489
36.64	530
36.66	463
36.68	490
36.7	484
36.72	479
36.74	495
36.76	542
36.78	471
36.8	485
36.82	525
36.84	516
36.86	472
36.88	498
36.9	553
36.92	512
36.94	516
36.96	502
36.98	498
37	483
37.02	525
37.04	582
37.06	518
37.08	574
37.1	563
37.12	517
37.14	546
37.16	514
37.18	568
37.2	566
37.22	576
37.24	538
37.26	529
37.28	530
37.3	513
37.32	569
37.34	539
37.36	496
37.38	508
37.4	510
37.42	551
37.44	540
37.46	529
37.48	535
37.5	503
37.52	542
37.54	502
37.56	510
37.58	524
37.6	502
37.62	504
37.64	510
37.66	539
37.68	543
37.7	502
37.72	485
37.74	529
37.76	472
37.78	528
37.8	506
37.82	529
37.84	489
37.86	516
37.88	550
37.9	524
37.92	541
37.94	498
37.96	517
37.98	486
38	504
38.02	483
38.04	527
38.06	538
38.08	492
38.1	533
38.12	505
38.14	463
38.16	505
38.18	508
38.2	499
38.22	496
38.24	556
38.26	505
38.28	523
38.3	530
38.32	512
38.34	506
38.36	509
38.38	505
38.4	516
38.42	553
38.44	500
38.46	518
38.48	505
38.5	495
38.52	539
38.54	477
38.56	517
38.58	545
38.6	546
38.62	495
38.64	529
38.66	519
38.68	511
38.7	561
38.72	556
38.74	563
38.76	525
38.78	584
38.8	543
38.82	553
38.84	576
38.86	507
38.88	562
38.9	540
38.92	515
38.94	580
38.96	504
38.98	523
39	501
39.02	548
39.04	535
39.06	532
39.08	486
39.1	501
39.12	520
39.14	494
39.16	515
39.18	497
39.2	511
39.22	517
39.24	511
39.26	476
39.28	540
39.3	506
39.32	493
39.34	545
39.36	526
39.38	459
39.4	516
39.42	526
39.44	502
39.46	512
39.48	462
39.5	529
39.52	514
39.54	499
39.56	494
39.58	521
39.6	501
39.62	517
39.64	504
39.66	549
39.68	534
39.7	492
39.72	508
39.74	564
39.76	528
39.78	495
39.8	512
39.82	484
39.84	523
39.86	533
39.88	504
39.9	504
39.92	508
39.94	471
39.96	495
39.98	517
40	534
