# Supplementary material for: Sorting polymerization in a bichannel metal-organic framework
Source: Nat Commun. 2025 Aug 5;16:6984. doi: 10.1038/s41467-025-62322-8 (PMC12325995; doi:10.1038/s41467-025-62322-8)
Supplement: Supplementary file 3 — Source data [file 41467_2025_62322_MOESM3_ESM.zip › SOURCE_DATA/SF13/1-PSPNVFsimul_PXRD.csv]

X	Y
3	493
3.02	551
3.04	559
3.06	533
3.08	577
3.1	547
3.12	550
3.14	527
3.16	529
3.18	490
3.2	580
3.22	554
3.24	553
3.26	597
3.28	535
3.3	552
3.32	542
3.34	554
3.36	580
3.38	567
3.4	556
3.42	571
3.44	553
3.46	537
3.48	546
3.5	572
3.52	574
3.54	526
3.56	563
3.58	552
3.6	587
3.62	545
3.64	548
3.66	567
3.68	572
3.7	553
3.72	575
3.74	560
3.76	566
3.78	560
3.8	553
3.82	526
3.84	568
3.86	564
3.88	553
3.9	604
3.92	552
3.94	591
3.96	555
3.98	557
4	570
4.02	530
4.04	576
4.06	580
4.08	555
4.1	601
4.12	571
4.14	596
4.16	603
4.18	586
4.2	551
4.22	594
4.24	581
4.26	609
4.28	577
4.3	572
4.32	522
4.34	578
4.36	547
4.38	575
4.4	546
4.42	572
4.44	635
4.46	555
4.48	553
4.5	554
4.52	564
4.54	561
4.56	580
4.58	536
4.6	603
4.62	577
4.64	559
4.66	513
4.68	580
4.7	585
4.72	552
4.74	566
4.76	587
4.78	511
4.8	540
4.82	576
4.84	607
4.86	579
4.88	540
4.9	604
4.92	565
4.94	599
4.96	604
4.98	540
5	594
5.02	562
5.04	575
5.06	594
5.08	590
5.1	573
5.12	606
5.14	664
5.16	598
5.18	618
5.2	578
5.22	585
5.24	655
5.26	663
5.28	659
5.3	690
5.32	700
5.34	703
5.36	746
5.38	782
5.4	767
5.42	828
5.44	833
5.46	860
5.48	929
5.5	979
5.52	1040
5.54	1049
5.56	1032
5.58	1057
5.6	1007
5.62	957
5.64	878
5.66	941
5.68	863
5.7	805
5.72	796
5.74	795
5.76	753
5.78	759
5.8	737
5.82	703
5.84	647
5.86	687
5.88	672
5.9	671
5.92	640
5.94	656
5.96	668
5.98	657
6	656
6.02	611
6.04	644
6.06	626
6.08	663
6.1	561
6.12	607
6.14	628
6.16	555
6.18	615
6.2	588
6.22	572
6.24	582
6.26	488
6.28	564
6.3	573
6.32	577
6.34	572
6.36	597
6.38	545
6.4	565
6.42	594
6.44	537
6.46	580
6.48	510
6.5	566
6.52	548
6.54	542
6.56	531
6.58	532
6.6	573
6.62	535
6.64	519
6.66	533
6.68	497
6.7	525
6.72	566
6.74	495
6.76	495
6.78	496
6.8	518
6.82	548
6.84	497
6.86	554
6.88	493
6.9	516
6.92	527
6.94	474
6.96	524
6.98	526
7	534
7.02	519
7.04	537
7.06	474
7.08	508
7.1	507
7.12	523
7.14	501
7.16	495
7.18	521
7.2	499
7.22	513
7.24	531
7.26	497
7.28	534
7.3	500
7.32	495
7.34	502
7.36	494
7.38	488
7.4	501
7.42	521
7.44	488
7.46	560
7.48	473
7.5	473
7.52	496
7.54	541
7.56	511
7.58	514
7.6	518
7.62	492
7.64	478
7.66	484
7.68	537
7.7	523
7.72	480
7.74	498
7.76	459
7.78	523
7.8	503
7.82	469
7.84	495
7.86	503
7.88	535
7.9	507
7.92	485
7.94	503
7.96	502
7.98	512
8	508
8.02	542
8.04	546
8.06	509
8.08	497
8.1	486
8.12	504
8.14	522
8.16	500
8.18	540
8.2	535
8.22	543
8.24	514
8.26	545
8.28	536
8.3	519
8.32	532
8.34	558
8.36	542
8.38	555
8.4	539
8.42	549
8.44	535
8.46	573
8.48	525
8.5	507
8.52	545
8.54	518
8.56	541
8.58	527
8.6	536
8.62	541
8.64	561
8.66	510
8.68	490
8.7	496
8.72	530
8.74	535
8.76	497
8.78	485
8.8	506
8.82	486
8.84	503
8.86	498
8.88	496
8.9	480
8.92	488
8.94	521
8.96	505
8.98	519
9	486
9.02	494
9.04	491
9.06	477
9.08	450
9.1	466
9.12	484
9.14	498
9.16	493
9.18	468
9.2	509
9.22	507
9.24	526
9.26	535
9.28	488
9.3	467
9.32	492
9.34	450
9.36	481
9.38	487
9.4	502
9.42	506
9.44	501
9.46	505
9.48	519
9.5	529
9.52	514
9.54	563
9.56	568
9.58	541
9.6	513
9.62	526
9.64	524
9.66	504
9.68	523
9.7	494
9.72	496
9.74	484
9.76	528
9.78	496
9.8	475
9.82	507
9.84	453
9.86	498
9.88	473
9.9	449
9.92	474
9.94	479
9.96	482
9.98	458
10	462
10.02	444
10.04	446
10.06	458
10.08	483
10.1	451
10.12	451
10.14	456
10.16	445
10.18	452
10.2	468
10.22	459
10.24	457
10.26	471
10.28	480
10.3	487
10.32	474
10.34	459
10.36	457
10.38	466
10.4	467
10.42	454
10.44	499
10.46	490
10.48	473
10.5	480
10.52	485
10.54	498
10.56	505
10.58	521
10.6	582
10.62	600
10.64	625
10.66	575
10.68	608
10.7	657
10.72	729
10.74	789
10.76	838
10.78	863
10.8	987
10.82	1012
10.84	1145
10.86	1222
10.88	1397
10.9	1553
10.92	1815
10.94	2002
10.96	2280
10.98	2611
11	2855
11.02	3148
11.04	3453
11.06	3362
11.08	3288
11.1	2935
11.12	2615
11.14	2263
11.16	1870
11.18	1635
11.2	1354
11.22	1243
11.24	1119
11.26	997
11.28	924
11.3	879
11.32	747
11.34	739
11.36	720
11.38	642
11.4	609
11.42	587
11.44	592
11.46	595
11.48	562
11.5	529
11.52	577
11.54	526
11.56	511
11.58	533
11.6	532
11.62	480
11.64	531
11.66	461
11.68	487
11.7	497
11.72	515
11.74	425
11.76	453
11.78	472
11.8	453
11.82	430
11.84	459
11.86	414
11.88	498
11.9	451
11.92	443
11.94	470
11.96	437
11.98	479
12	465
12.02	436
12.04	460
12.06	433
12.08	457
12.1	456
12.12	412
12.14	431
12.16	446
12.18	444
12.2	405
12.22	425
12.24	388
12.26	420
12.28	429
12.3	446
12.32	484
12.34	445
12.36	421
12.38	442
12.4	411
12.42	454
12.44	432
12.46	426
12.48	427
12.5	406
12.52	411
12.54	424
12.56	394
12.58	377
12.6	413
12.62	431
12.64	420
12.66	388
12.68	433
12.7	412
12.72	416
12.74	414
12.76	398
12.78	439
12.8	471
12.82	414
12.84	427
12.86	424
12.88	415
12.9	457
12.92	433
12.94	441
12.96	438
12.98	418
13	418
13.02	443
13.04	433
13.06	431
13.08	458
13.1	450
13.12	415
13.14	445
13.16	435
13.18	425
13.2	425
13.22	429
13.24	422
13.26	422
13.28	397
13.3	394
13.32	427
13.34	439
13.36	391
13.38	423
13.4	474
13.42	448
13.44	426
13.46	455
13.48	418
13.5	432
13.52	457
13.54	443
13.56	404
13.58	417
13.6	467
13.62	449
13.64	439
13.66	406
13.68	394
13.7	391
13.72	409
13.74	429
13.76	437
13.78	405
13.8	430
13.82	466
13.84	391
13.86	406
13.88	384
13.9	377
13.92	395
13.94	435
13.96	410
13.98	390
14	384
14.02	423
14.04	414
14.06	365
14.08	375
14.1	388
14.12	408
14.14	379
14.16	406
14.18	390
14.2	397
14.22	374
14.24	376
14.26	349
14.28	360
14.3	384
14.32	348
14.34	413
14.36	374
14.38	406
14.4	372
14.42	374
14.44	373
14.46	400
14.48	429
14.5	382
14.52	374
14.54	371
14.56	398
14.58	352
14.6	384
14.62	379
14.64	394
14.66	391
14.68	389
14.7	374
14.72	394
14.74	395
14.76	367
14.78	354
14.8	354
14.82	364
14.84	392
14.86	394
14.88	398
14.9	371
14.92	343
14.94	372
14.96	382
14.98	358
15	374
15.02	431
15.04	389
15.06	371
15.08	382
15.1	405
15.12	423
15.14	406
15.16	421
15.18	388
15.2	378
15.22	389
15.24	411
15.26	411
15.28	371
15.3	356
15.32	407
15.34	381
15.36	392
15.38	395
15.4	383
15.42	419
15.44	423
15.46	391
15.48	408
15.5	413
15.52	410
15.54	351
15.56	426
15.58	378
15.6	368
15.62	385
15.64	408
15.66	395
15.68	412
15.7	415
15.72	416
15.74	393
15.76	405
15.78	430
15.8	405
15.82	386
15.84	434
15.86	386
15.88	395
15.9	424
15.92	385
15.94	423
15.96	387
15.98	397
16	406
16.02	425
16.04	381
16.06	411
16.08	443
16.1	398
16.12	429
16.14	440
16.16	424
16.18	451
16.2	414
16.22	457
16.24	480
16.26	443
16.28	458
16.3	459
16.32	478
16.34	452
16.36	496
16.38	490
16.4	501
16.42	501
16.44	459
16.46	503
16.48	554
16.5	536
16.52	576
16.54	590
16.56	588
16.58	622
16.6	620
16.62	628
16.64	703
16.66	691
16.68	726
16.7	702
16.72	708
16.74	710
16.76	808
16.78	810
16.8	782
16.82	854
16.84	863
16.86	830
16.88	878
16.9	870
16.92	888
16.94	916
16.96	911
16.98	921
17	925
17.02	923
17.04	868
17.06	891
17.08	905
17.1	811
17.12	870
17.14	798
17.16	828
17.18	803
17.2	815
17.22	885
17.24	819
17.26	815
17.28	828
17.3	861
17.32	820
17.34	790
17.36	851
17.38	809
17.4	815
17.42	879
17.44	876
17.46	887
17.48	888
17.5	895
17.52	799
17.54	812
17.56	806
17.58	747
17.6	764
17.62	789
17.64	772
17.66	718
17.68	726
17.7	705
17.72	694
17.74	656
17.76	643
17.78	620
17.8	639
17.82	612
17.84	615
17.86	572
17.88	579
17.9	553
17.92	596
17.94	540
17.96	539
17.98	520
18	525
18.02	489
18.04	514
18.06	490
18.08	534
18.1	504
18.12	459
18.14	509
18.16	491
18.18	516
18.2	490
18.22	512
18.24	486
18.26	485
18.28	501
18.3	499
18.32	484
18.34	498
18.36	503
18.38	473
18.4	448
18.42	452
18.44	461
18.46	454
18.48	414
18.5	456
18.52	458
18.54	441
18.56	447
18.58	469
18.6	446
18.62	456
18.64	421
18.66	447
18.68	456
18.7	453
18.72	414
18.74	412
18.76	443
18.78	457
18.8	465
18.82	474
18.84	453
18.86	471
18.88	474
18.9	510
18.92	489
18.94	538
18.96	511
18.98	540
19	584
19.02	569
19.04	581
19.06	625
19.08	587
19.1	673
19.12	695
19.14	814
19.16	760
19.18	837
19.2	798
19.22	800
19.24	811
19.26	817
19.28	808
19.3	791
19.32	747
19.34	700
19.36	672
19.38	683
19.4	670
19.42	585
19.44	588
19.46	554
19.48	542
19.5	565
19.52	505
19.54	508
19.56	497
19.58	495
19.6	484
19.62	462
19.64	509
19.66	470
19.68	453
19.7	429
19.72	440
19.74	440
19.76	419
19.78	433
19.8	466
19.82	434
19.84	436
19.86	445
19.88	425
19.9	406
19.92	394
19.94	431
19.96	439
19.98	437
20	425
20.02	437
20.04	431
20.06	445
20.08	431
20.1	422
20.12	392
20.14	394
20.16	445
20.18	384
20.2	411
20.22	404
20.24	426
20.26	436
20.28	412
20.3	421
20.32	401
20.34	421
20.36	392
20.38	373
20.4	416
20.42	426
20.44	396
20.46	431
20.48	404
20.5	398
20.52	400
20.54	423
20.56	366
20.58	408
20.6	414
20.62	399
20.64	402
20.66	386
20.68	391
20.7	392
20.72	404
20.74	399
20.76	383
20.78	382
20.8	387
20.82	365
20.84	373
20.86	411
20.88	385
20.9	397
20.92	410
20.94	390
20.96	377
20.98	371
21	395
21.02	346
21.04	376
21.06	414
21.08	395
21.1	381
21.12	366
21.14	353
21.16	403
21.18	379
21.2	360
21.22	376
21.24	415
21.26	374
21.28	365
21.3	367
21.32	419
21.34	359
21.36	359
21.38	363
21.4	386
21.42	389
21.44	370
21.46	383
21.48	346
21.5	357
21.52	370
21.54	379
21.56	347
21.58	356
21.6	379
21.62	342
21.64	350
21.66	357
21.68	409
21.7	326
21.72	369
21.74	353
21.76	358
21.78	341
21.8	351
21.82	351
21.84	353
21.86	357
21.88	397
21.9	374
21.92	376
21.94	349
21.96	399
21.98	434
22	361
22.02	357
22.04	366
22.06	343
22.08	387
22.1	381
22.12	386
22.14	418
22.16	372
22.18	398
22.2	358
22.22	348
22.24	380
22.26	343
22.28	361
22.3	360
22.32	385
22.34	391
22.36	397
22.38	395
22.4	359
22.42	325
22.44	321
22.46	365
22.48	343
22.5	355
22.52	377
22.54	366
22.56	373
22.58	382
22.6	373
22.62	350
22.64	390
22.66	359
22.68	379
22.7	351
22.72	359
22.74	339
22.76	338
22.78	366
22.8	369
22.82	358
22.84	351
22.86	346
22.88	372
22.9	390
22.92	388
22.94	370
22.96	360
22.98	359
23	370
23.02	351
23.04	375
23.06	366
23.08	329
23.1	363
23.12	389
23.14	358
23.16	345
23.18	373
23.2	366
23.22	371
23.24	352
23.26	385
23.28	348
23.3	373
23.32	362
23.34	371
23.36	347
23.38	362
23.4	361
23.42	367
23.44	368
23.46	329
23.48	343
23.5	358
23.52	339
23.54	361
23.56	382
23.58	370
23.6	368
23.62	355
23.64	363
23.66	371
23.68	318
23.7	339
23.72	352
23.74	347
23.76	324
23.78	327
23.8	398
23.82	396
23.84	375
23.86	349
23.88	335
23.9	374
23.92	368
23.94	357
23.96	373
23.98	387
24	387
24.02	347
24.04	355
24.06	345
24.08	357
24.1	361
24.12	385
24.14	371
24.16	340
24.18	345
24.2	378
24.22	349
24.24	381
24.26	374
24.28	392
24.3	379
24.32	379
24.34	383
24.36	397
24.38	366
24.4	380
24.42	368
24.44	369
24.46	388
24.48	361
24.5	397
24.52	394
24.54	399
24.56	411
24.58	405
24.6	389
24.62	408
24.64	392
24.66	383
24.68	368
24.7	411
24.72	405
24.74	425
24.76	424
24.78	433
24.8	438
24.82	418
24.84	425
24.86	448
24.88	442
24.9	453
24.92	460
24.94	456
24.96	445
24.98	487
25	484
25.02	465
25.04	475
25.06	514
25.08	499
25.1	505
25.12	509
25.14	509
25.16	535
25.18	548
25.2	609
25.22	593
25.24	573
25.26	606
25.28	600
25.3	612
25.32	630
25.34	620
25.36	599
25.38	595
25.4	597
25.42	571
25.44	566
25.46	548
25.48	553
25.5	567
25.52	584
25.54	534
25.56	541
25.58	537
25.6	553
25.62	512
25.64	497
25.66	507
25.68	447
25.7	492
25.72	494
25.74	416
25.76	454
25.78	470
25.8	460
25.82	496
25.84	514
25.86	467
25.88	478
25.9	473
25.92	460
25.94	415
25.96	449
25.98	401
26	443
26.02	479
26.04	493
26.06	407
26.08	487
26.1	459
26.12	492
26.14	446
26.16	419
26.18	429
26.2	429
26.22	455
26.24	457
26.26	397
26.28	443
26.3	411
26.32	411
26.34	422
26.36	420
26.38	413
26.4	397
26.42	398
26.44	417
26.46	413
26.48	406
26.5	419
26.52	427
26.54	420
26.56	403
26.58	380
26.6	394
26.62	381
26.64	388
26.66	368
26.68	363
26.7	388
26.72	363
26.74	376
26.76	379
26.78	389
26.8	365
26.82	364
26.84	391
26.86	408
26.88	391
26.9	380
26.92	414
26.94	383
26.96	403
26.98	405
27	397
27.02	375
27.04	382
27.06	346
27.08	372
27.1	344
27.12	366
27.14	371
27.16	398
27.18	366
27.2	364
27.22	405
27.24	355
27.26	369
27.28	405
27.3	389
27.32	367
27.34	405
27.36	363
27.38	382
27.4	396
27.42	355
27.44	359
27.46	419
27.48	390
27.5	372
27.52	376
27.54	358
27.56	367
27.58	372
27.6	366
27.62	403
27.64	350
27.66	405
27.68	422
27.7	382
27.72	378
27.74	374
27.76	392
27.78	386
27.8	375
27.82	409
27.84	409
27.86	399
27.88	367
27.9	388
27.92	415
27.94	367
27.96	435
27.98	371
28	364
28.02	361
28.04	421
28.06	348
28.08	392
28.1	422
28.12	390
28.14	399
28.16	439
28.18	410
28.2	412
28.22	392
28.24	409
28.26	428
28.28	409
28.3	430
28.32	447
28.34	478
28.36	463
28.38	407
28.4	435
28.42	401
28.44	428
28.46	379
28.48	397
28.5	378
28.52	416
28.54	399
28.56	400
28.58	386
28.6	380
28.62	385
28.64	367
28.66	342
28.68	371
28.7	376
28.72	357
28.74	361
28.76	400
28.78	356
28.8	399
28.82	377
28.84	360
28.86	370
28.88	343
28.9	360
28.92	347
28.94	359
28.96	385
28.98	392
29	371
29.02	352
29.04	377
29.06	381
29.08	365
29.1	384
29.12	348
29.14	377
29.16	387
29.18	335
29.2	384
29.22	357
29.24	375
29.26	377
29.28	350
29.3	353
29.32	357
29.34	338
29.36	360
29.38	361
29.4	358
29.42	336
29.44	352
29.46	317
29.48	348
29.5	362
29.52	357
29.54	381
29.56	357
29.58	367
29.6	399
29.62	363
29.64	365
29.66	339
29.68	363
29.7	369
29.72	352
29.74	337
29.76	377
29.78	357
29.8	388
29.82	381
29.84	351
29.86	360
29.88	360
29.9	373
29.92	364
29.94	343
29.96	366
29.98	353
30	364
30.02	379
30.04	402
30.06	336
30.08	345
30.1	385
30.12	354
30.14	359
30.16	344
30.18	355
30.2	360
30.22	362
30.24	356
30.26	401
30.28	364
30.3	354
30.32	351
30.34	377
30.36	391
30.38	367
30.4	371
30.42	360
30.44	389
30.46	379
30.48	343
30.5	360
30.52	350
30.54	402
30.56	368
30.58	390
30.6	360
30.62	377
30.64	359
30.66	342
30.68	392
30.7	322
30.72	365
30.74	368
30.76	355
30.78	362
30.8	362
30.82	342
30.84	344
30.86	359
30.88	390
30.9	354
30.92	340
30.94	362
30.96	376
30.98	365
31	341
31.02	356
31.04	358
31.06	365
31.08	343
31.1	354
31.12	376
31.14	382
31.16	376
31.18	368
31.2	332
31.22	352
31.24	373
31.26	365
31.28	356
31.3	382
31.32	379
31.34	368
31.36	352
31.38	381
31.4	347
31.42	382
31.44	339
31.46	334
31.48	355
31.5	334
31.52	375
31.54	375
31.56	323
31.58	346
31.6	347
31.62	327
31.64	374
31.66	371
31.68	338
31.7	364
31.72	368
31.74	350
31.76	365
31.78	359
31.8	356
31.82	354
31.84	346
31.86	395
31.88	380
31.9	331
31.92	350
31.94	361
31.96	344
31.98	380
32	341
32.02	323
32.04	364
32.06	355
32.08	357
32.1	345
32.12	382
32.14	388
32.16	379
32.18	357
32.2	373
32.22	388
32.24	343
32.26	397
32.28	384
32.3	349
32.32	367
32.34	356
32.36	344
32.38	366
32.4	313
32.42	345
32.44	393
32.46	378
32.48	367
32.5	334
32.52	356
32.54	342
32.56	345
32.58	349
32.6	337
32.62	353
32.64	385
32.66	353
32.68	350
32.7	347
32.72	371
32.74	368
32.76	369
32.78	360
32.8	349
32.82	344
32.84	352
32.86	370
32.88	367
32.9	358
32.92	325
32.94	327
32.96	330
32.98	337
33	355
33.02	379
33.04	373
33.06	360
33.08	373
33.1	364
33.12	331
33.14	349
33.16	355
33.18	366
33.2	351
33.22	333
33.24	355
33.26	365
33.28	378
33.3	341
33.32	368
33.34	352
33.36	363
33.38	375
33.4	358
33.42	359
33.44	354
33.46	368
33.48	398
33.5	385
33.52	389
33.54	344
33.56	372
33.58	358
33.6	400
33.62	379
33.64	365
33.66	386
33.68	355
33.7	349
33.72	377
33.74	408
33.76	388
33.78	386
33.8	415
33.82	381
33.84	369
33.86	375
33.88	378
33.9	358
33.92	348
33.94	398
33.96	404
33.98	397
34	410
34.02	354
34.04	380
34.06	369
34.08	345
34.1	369
34.12	363
34.14	358
34.16	382
34.18	388
34.2	367
34.22	375
34.24	358
34.26	365
34.28	341
34.3	384
34.32	358
34.34	380
34.36	344
34.38	360
34.4	361
34.42	380
34.44	392
34.46	353
34.48	346
34.5	362
34.52	367
34.54	389
34.56	359
34.58	367
34.6	382
34.62	322
34.64	354
34.66	345
34.68	362
34.7	364
34.72	355
34.74	341
34.76	335
34.78	375
34.8	380
34.82	359
34.84	352
34.86	364
34.88	325
34.9	322
34.92	357
34.94	362
34.96	328
34.98	364
35	349
35.02	351
35.04	339
35.06	377
35.08	339
35.1	363
35.12	349
35.14	372
35.16	369
35.18	352
35.2	369
35.22	352
35.24	376
35.26	345
35.28	332
35.3	355
35.32	375
35.34	323
35.36	309
35.38	388
35.4	363
35.42	389
35.44	418
35.46	403
35.48	341
35.5	364
35.52	371
35.54	340
35.56	331
35.58	359
35.6	350
35.62	347
35.64	344
35.66	368
35.68	353
35.7	367
35.72	373
35.74	368
35.76	353
35.78	367
35.8	377
35.82	370
35.84	341
35.86	364
35.88	389
35.9	368
35.92	350
35.94	343
35.96	352
35.98	333
36	357
36.02	384
36.04	346
36.06	329
36.08	332
36.1	345
36.12	342
36.14	344
36.16	350
36.18	364
36.2	332
36.22	352
36.24	351
36.26	353
36.28	348
36.3	313
36.32	316
36.34	362
36.36	328
36.38	352
36.4	330
36.42	342
36.44	360
36.46	334
36.48	348
36.5	356
36.52	333
36.54	350
36.56	371
36.58	345
36.6	322
36.62	335
36.64	327
36.66	359
36.68	357
36.7	343
36.72	301
36.74	313
36.76	337
36.78	359
36.8	320
36.82	324
36.84	335
36.86	305
36.88	350
36.9	348
36.92	314
36.94	349
36.96	342
36.98	310
37	338
37.02	353
37.04	333
37.06	321
37.08	331
37.1	319
37.12	345
37.14	335
37.16	333
37.18	304
37.2	379
37.22	323
37.24	358
37.26	291
37.28	322
37.3	341
37.32	331
37.34	318
37.36	328
37.38	348
37.4	329
37.42	365
37.44	332
37.46	340
37.48	340
37.5	361
37.52	361
37.54	395
37.56	338
37.58	349
37.6	356
37.62	351
37.64	370
37.66	370
37.68	345
37.7	321
37.72	367
37.74	358
37.76	342
37.78	364
37.8	349
37.82	348
37.84	341
37.86	381
37.88	372
37.9	308
37.92	348
37.94	336
37.96	362
37.98	342
38	375
38.02	356
38.04	352
38.06	377
38.08	342
38.1	347
38.12	360
38.14	320
38.16	340
38.18	343
38.2	370
38.22	367
38.24	349
38.26	317
38.28	341
38.3	354
38.32	344
38.34	368
38.36	362
38.38	321
38.4	348
38.42	360
38.44	316
38.46	379
38.48	364
38.5	340
38.52	339
38.54	393
38.56	351
38.58	349
38.6	354
38.62	325
38.64	347
38.66	314
38.68	323
38.7	330
38.72	367
38.74	369
38.76	344
38.78	362
38.8	327
38.82	338
38.84	338
38.86	403
38.88	362
38.9	359
38.92	373
38.94	367
38.96	358
38.98	367
39	338
39.02	338
39.04	364
39.06	348
39.08	370
39.1	356
39.12	339
39.14	382
39.16	337
39.18	345
39.2	374
39.22	358
39.24	399
39.26	344
39.28	369
39.3	359
39.32	380
39.34	342
39.36	333
39.38	365
39.4	373
39.42	387
39.44	360
39.46	373
39.48	358
39.5	371
39.52	368
39.54	400
39.56	393
39.58	375
39.6	371
39.62	356
39.64	401
39.66	374
39.68	345
39.7	365
39.72	379
39.74	387
39.76	358
39.78	357
39.8	366
39.82	366
39.84	368
39.86	355
39.88	359
39.9	375
39.92	358
39.94	362
39.96	346
39.98	397
40	356
