# Supplementary material for: Sorting polymerization in a bichannel metal-organic framework
Source: Nat Commun. 2025 Aug 5;16:6984. doi: 10.1038/s41467-025-62322-8 (PMC12325995; doi:10.1038/s41467-025-62322-8)
Supplement: Supplementary file 3 — Source data [file 41467_2025_62322_MOESM3_ESM.zip › SOURCE_DATA/SF13/1-PS_PXRD.csv]

X	Y
3	740
3.02	710
3.04	733
3.06	745
3.08	776
3.1	794
3.12	788
3.14	739
3.16	713
3.18	757
3.2	795
3.22	776
3.24	798
3.26	810
3.28	815
3.3	807
3.32	761
3.34	769
3.36	759
3.38	757
3.4	825
3.42	831
3.44	827
3.46	740
3.48	809
3.5	759
3.52	861
3.54	832
3.56	811
3.58	816
3.6	821
3.62	829
3.64	879
3.66	883
3.68	846
3.7	825
3.72	858
3.74	835
3.76	854
3.78	816
3.8	833
3.82	846
3.84	844
3.86	826
3.88	834
3.9	915
3.92	879
3.94	872
3.96	837
3.98	872
4	873
4.02	887
4.04	842
4.06	860
4.08	866
4.1	846
4.12	823
4.14	908
4.16	856
4.18	870
4.2	922
4.22	890
4.24	872
4.26	820
4.28	853
4.3	865
4.32	862
4.34	870
4.36	855
4.38	879
4.4	870
4.42	859
4.44	848
4.46	830
4.48	854
4.5	932
4.52	920
4.54	889
4.56	866
4.58	904
4.6	924
4.62	882
4.64	868
4.66	869
4.68	854
4.7	897
4.72	942
4.74	938
4.76	928
4.78	955
4.8	923
4.82	983
4.84	936
4.86	978
4.88	1020
4.9	1003
4.92	1047
4.94	1039
4.96	1096
4.98	1089
5	1132
5.02	1091
5.04	1123
5.06	1187
5.08	1190
5.1	1279
5.12	1265
5.14	1384
5.16	1398
5.18	1541
5.2	1597
5.22	1693
5.24	1787
5.26	1844
5.28	1981
5.3	2115
5.32	2209
5.34	2523
5.36	2836
5.38	3239
5.4	3610
5.42	4117
5.44	3953
5.46	3152
5.48	2257
5.5	1797
5.52	1549
5.54	1398
5.56	1318
5.58	1254
5.6	1087
5.62	1081
5.64	1023
5.66	1036
5.68	1010
5.7	1006
5.72	997
5.74	1006
5.76	960
5.78	909
5.8	1014
5.82	895
5.84	879
5.86	903
5.88	903
5.9	877
5.92	927
5.94	865
5.96	858
5.98	889
6	934
6.02	865
6.04	859
6.06	856
6.08	879
6.1	887
6.12	871
6.14	872
6.16	839
6.18	844
6.2	807
6.22	805
6.24	876
6.26	871
6.28	784
6.3	767
6.32	814
6.34	789
6.36	794
6.38	765
6.4	785
6.42	758
6.44	814
6.46	763
6.48	789
6.5	769
6.52	783
6.54	762
6.56	731
6.58	780
6.6	792
6.62	775
6.64	742
6.66	745
6.68	741
6.7	733
6.72	719
6.74	761
6.76	749
6.78	679
6.8	642
6.82	709
6.84	678
6.86	703
6.88	749
6.9	683
6.92	681
6.94	743
6.96	678
6.98	737
7	689
7.02	707
7.04	703
7.06	712
7.08	699
7.1	688
7.12	696
7.14	746
7.16	678
7.18	621
7.2	706
7.22	697
7.24	696
7.26	671
7.28	656
7.3	681
7.32	623
7.34	670
7.36	647
7.38	700
7.4	643
7.42	682
7.44	638
7.46	694
7.48	683
7.5	647
7.52	643
7.54	653
7.56	639
7.58	675
7.6	667
7.62	643
7.64	670
7.66	654
7.68	660
7.7	699
7.72	641
7.74	662
7.76	632
7.78	625
7.8	627
7.82	699
7.84	621
7.86	636
7.88	635
7.9	666
7.92	637
7.94	618
7.96	666
7.98	691
8	654
8.02	625
8.04	631
8.06	637
8.08	619
8.1	648
8.12	642
8.14	625
8.16	628
8.18	593
8.2	621
8.22	634
8.24	650
8.26	682
8.28	643
8.3	611
8.32	652
8.34	623
8.36	626
8.38	649
8.4	602
8.42	635
8.44	677
8.46	622
8.48	595
8.5	617
8.52	574
8.54	629
8.56	609
8.58	591
8.6	629
8.62	628
8.64	591
8.66	586
8.68	620
8.7	655
8.72	599
8.74	625
8.76	637
8.78	642
8.8	617
8.82	670
8.84	607
8.86	631
8.88	576
8.9	606
8.92	602
8.94	583
8.96	607
8.98	623
9	613
9.02	639
9.04	579
9.06	644
9.08	610
9.1	660
9.12	592
9.14	656
9.16	662
9.18	674
9.2	685
9.22	674
9.24	722
9.26	739
9.28	770
9.3	773
9.32	839
9.34	867
9.36	934
9.38	908
9.4	1074
9.42	1155
9.44	1224
9.46	1164
9.48	995
9.5	851
9.52	799
9.54	699
9.56	670
9.58	672
9.6	647
9.62	639
9.64	619
9.66	649
9.68	622
9.7	611
9.72	641
9.74	656
9.76	614
9.78	624
9.8	614
9.82	645
9.84	618
9.86	627
9.88	613
9.9	564
9.92	598
9.94	636
9.96	610
9.98	600
10	570
10.02	579
10.04	579
10.06	616
10.08	584
10.1	612
10.12	595
10.14	588
10.16	633
10.18	575
10.2	556
10.22	560
10.24	563
10.26	604
10.28	565
10.3	614
10.32	649
10.34	636
10.36	595
10.38	631
10.4	645
10.42	679
10.44	675
10.46	731
10.48	737
10.5	761
10.52	817
10.54	846
10.56	891
10.58	940
10.6	1017
10.62	1080
10.64	1162
10.66	1271
10.68	1435
10.7	1578
10.72	1769
10.74	1982
10.76	2263
10.78	2532
10.8	2933
10.82	3489
10.84	4168
10.86	4931
10.88	5780
10.9	6585
10.92	6249
10.94	5416
10.96	4260
10.98	3023
11	2256
11.02	1705
11.04	1412
11.06	1167
11.08	1044
11.1	945
11.12	889
11.14	830
11.16	735
11.18	775
11.2	705
11.22	727
11.24	659
11.26	650
11.28	599
11.3	603
11.32	618
11.34	600
11.36	631
11.38	651
11.4	616
11.42	581
11.44	572
11.46	584
11.48	591
11.5	609
11.52	602
11.54	640
11.56	538
11.58	580
11.6	618
11.62	555
11.64	524
11.66	550
11.68	588
11.7	628
11.72	582
11.74	542
11.76	558
11.78	580
11.8	597
11.82	539
11.84	581
11.86	564
11.88	591
11.9	620
11.92	576
11.94	573
11.96	583
11.98	564
12	562
12.02	622
12.04	568
12.06	578
12.08	564
12.1	578
12.12	592
12.14	598
12.16	554
12.18	592
12.2	560
12.22	541
12.24	585
12.26	614
12.28	560
12.3	562
12.32	608
12.34	611
12.36	585
12.38	594
12.4	622
12.42	595
12.44	618
12.46	655
12.48	689
12.5	702
12.52	727
12.54	748
12.56	817
12.58	839
12.6	802
12.62	820
12.64	759
12.66	755
12.68	696
12.7	683
12.72	639
12.74	565
12.76	595
12.78	580
12.8	604
12.82	583
12.84	518
12.86	558
12.88	534
12.9	589
12.92	540
12.94	560
12.96	553
12.98	574
13	558
13.02	590
13.04	571
13.06	576
13.08	565
13.1	568
13.12	568
13.14	518
13.16	544
13.18	518
13.2	546
13.22	547
13.24	580
13.26	537
13.28	573
13.3	541
13.32	556
13.34	558
13.36	538
13.38	532
13.4	552
13.42	532
13.44	568
13.46	546
13.48	582
13.5	548
13.52	526
13.54	574
13.56	627
13.58	570
13.6	583
13.62	572
13.64	557
13.66	569
13.68	648
13.7	605
13.72	596
13.74	608
13.76	614
13.78	656
13.8	622
13.82	672
13.84	542
13.86	534
13.88	615
13.9	567
13.92	558
13.94	562
13.96	500
13.98	553
14	526
14.02	532
14.04	510
14.06	535
14.08	500
14.1	512
14.12	524
14.14	493
14.16	493
14.18	515
14.2	552
14.22	533
14.24	493
14.26	532
14.28	503
14.3	574
14.32	505
14.34	513
14.36	568
14.38	531
14.4	542
14.42	536
14.44	591
14.46	559
14.48	525
14.5	561
14.52	561
14.54	533
14.56	490
14.58	484
14.6	543
14.62	516
14.64	519
14.66	526
14.68	528
14.7	522
14.72	504
14.74	534
14.76	539
14.78	530
14.8	478
14.82	502
14.84	537
14.86	498
14.88	491
14.9	515
14.92	522
14.94	493
14.96	489
14.98	551
15	552
15.02	518
15.04	565
15.06	515
15.08	524
15.1	533
15.12	517
15.14	533
15.16	523
15.18	519
15.2	481
15.22	499
15.24	509
15.26	518
15.28	557
15.3	521
15.32	480
15.34	509
15.36	479
15.38	533
15.4	521
15.42	518
15.44	527
15.46	488
15.48	535
15.5	554
15.52	524
15.54	498
15.56	523
15.58	502
15.6	557
15.62	567
15.64	588
15.66	534
15.68	529
15.7	546
15.72	539
15.74	535
15.76	555
15.78	558
15.8	540
15.82	510
15.84	549
15.86	547
15.88	527
15.9	528
15.92	572
15.94	531
15.96	544
15.98	549
16	559
16.02	565
16.04	547
16.06	583
16.08	589
16.1	564
16.12	582
16.14	579
16.16	624
16.18	606
16.2	630
16.22	617
16.24	691
16.26	775
16.28	742
16.3	790
16.32	837
16.34	905
16.36	1069
16.38	1139
16.4	1297
16.42	1367
16.44	1416
16.46	1428
16.48	1345
16.5	1313
16.52	1364
16.54	1436
16.56	1443
16.58	1576
16.6	1724
16.62	1820
16.64	2136
16.66	2306
16.68	2483
16.7	2697
16.72	2713
16.74	2691
16.76	2538
16.78	2247
16.8	1962
16.82	1700
16.84	1471
16.86	1280
16.88	1171
16.9	1106
16.92	985
16.94	913
16.96	844
16.98	808
17	798
17.02	710
17.04	726
17.06	673
17.08	652
17.1	645
17.12	669
17.14	671
17.16	635
17.18	636
17.2	658
17.22	601
17.24	623
17.26	595
17.28	601
17.3	635
17.32	644
17.34	574
17.36	575
17.38	628
17.4	602
17.42	604
17.44	618
17.46	634
17.48	525
17.5	604
17.52	557
17.54	509
17.56	593
17.58	558
17.6	557
17.62	544
17.64	563
17.66	535
17.68	587
17.7	578
17.72	562
17.74	580
17.76	571
17.78	558
17.8	577
17.82	563
17.84	520
17.86	559
17.88	560
17.9	590
17.92	559
17.94	502
17.96	558
17.98	586
18	561
18.02	542
18.04	564
18.06	499
18.08	587
18.1	565
18.12	541
18.14	544
18.16	563
18.18	555
18.2	539
18.22	554
18.24	509
18.26	532
18.28	584
18.3	545
18.32	553
18.34	610
18.36	543
18.38	581
18.4	563
18.42	564
18.44	563
18.46	562
18.48	579
18.5	559
18.52	575
18.54	592
18.56	553
18.58	598
18.6	576
18.62	552
18.64	589
18.66	582
18.68	646
18.7	627
18.72	694
18.74	708
18.76	734
18.78	738
18.8	758
18.82	763
18.84	887
18.86	933
18.88	1034
18.9	1192
18.92	1345
18.94	1548
18.96	1725
18.98	1908
19	1931
19.02	1827
19.04	1790
19.06	1537
19.08	1324
19.1	1176
19.12	1038
19.14	949
19.16	866
19.18	836
19.2	785
19.22	787
19.24	773
19.26	767
19.28	683
19.3	734
19.32	686
19.34	677
19.36	623
19.38	618
19.4	567
19.42	589
19.44	589
19.46	589
19.48	566
19.5	599
19.52	598
19.54	548
19.56	575
19.58	620
19.6	602
19.62	567
19.64	606
19.66	659
19.68	587
19.7	647
19.72	686
19.74	718
19.76	710
19.78	705
19.8	752
19.82	695
19.84	699
19.86	721
19.88	637
19.9	619
19.92	575
19.94	578
19.96	606
19.98	580
20	602
20.02	564
20.04	561
20.06	560
20.08	580
20.1	538
20.12	545
20.14	554
20.16	576
20.18	556
20.2	570
20.22	551
20.24	571
20.26	546
20.28	568
20.3	532
20.32	555
20.34	562
20.36	562
20.38	576
20.4	567
20.42	569
20.44	627
20.46	583
20.48	646
20.5	678
20.52	610
20.54	660
20.56	645
20.58	699
20.6	732
20.62	739
20.64	787
20.66	769
20.68	900
20.7	867
20.72	918
20.74	947
20.76	973
20.78	978
20.8	883
20.82	932
20.84	864
20.86	795
20.88	783
20.9	717
20.92	716
20.94	650
20.96	651
20.98	651
21	620
21.02	590
21.04	587
21.06	575
21.08	585
21.1	562
21.12	567
21.14	567
21.16	570
21.18	557
21.2	549
21.22	558
21.24	533
21.26	556
21.28	523
21.3	553
21.32	567
21.34	539
21.36	531
21.38	550
21.4	543
21.42	550
21.44	539
21.46	510
21.48	523
21.5	525
21.52	520
21.54	529
21.56	501
21.58	497
21.6	550
21.62	502
21.64	556
21.66	519
21.68	504
21.7	498
21.72	493
21.74	501
21.76	508
21.78	537
21.8	478
21.82	503
21.84	513
21.86	499
21.88	498
21.9	494
21.92	540
21.94	530
21.96	528
21.98	508
22	487
22.02	505
22.04	498
22.06	510
22.08	487
22.1	466
22.12	512
22.14	533
22.16	529
22.18	510
22.2	525
22.22	529
22.24	481
22.26	550
22.28	498
22.3	544
22.32	481
22.34	508
22.36	504
22.38	517
22.4	527
22.42	541
22.44	497
22.46	487
22.48	484
22.5	452
22.52	557
22.54	536
22.56	519
22.58	533
22.6	541
22.62	536
22.64	567
22.66	513
22.68	509
22.7	528
22.72	498
22.74	485
22.76	505
22.78	491
22.8	528
22.82	514
22.84	527
22.86	560
22.88	493
22.9	537
22.92	535
22.94	498
22.96	518
22.98	541
23	517
23.02	522
23.04	510
23.06	515
23.08	516
23.1	542
23.12	531
23.14	487
23.16	536
23.18	546
23.2	469
23.22	528
23.24	519
23.26	526
23.28	529
23.3	500
23.32	523
23.34	543
23.36	491
23.38	564
23.4	590
23.42	561
23.44	567
23.46	560
23.48	560
23.5	544
23.52	579
23.54	596
23.56	570
23.58	584
23.6	569
23.62	531
23.64	591
23.66	600
23.68	531
23.7	554
23.72	544
23.74	511
23.76	565
23.78	535
23.8	525
23.82	568
23.84	583
23.86	580
23.88	554
23.9	610
23.92	614
23.94	698
23.96	670
23.98	709
24	725
24.02	698
24.04	688
24.06	685
24.08	624
24.1	638
24.12	584
24.14	579
24.16	547
24.18	551
24.2	543
24.22	568
24.24	520
24.26	564
24.28	525
24.3	531
24.32	517
24.34	519
24.36	558
24.38	495
24.4	522
24.42	526
24.44	504
24.46	509
24.48	533
24.5	515
24.52	536
24.54	557
24.56	553
24.58	528
24.6	516
24.62	507
24.64	488
24.66	527
24.68	503
24.7	534
24.72	548
24.74	527
24.76	515
24.78	565
24.8	502
24.82	544
24.84	518
24.86	524
24.88	531
24.9	575
24.92	522
24.94	553
24.96	561
24.98	538
25	518
25.02	578
25.04	579
25.06	547
25.08	634
25.1	663
25.12	685
25.14	661
25.16	688
25.18	747
25.2	743
25.22	806
25.24	818
25.26	792
25.28	862
25.3	922
25.32	1021
25.34	1005
25.36	1054
25.38	1152
25.4	1144
25.42	1209
25.44	1188
25.46	1114
25.48	1131
25.5	1074
25.52	1016
25.54	945
25.56	865
25.58	802
25.6	747
25.62	714
25.64	717
25.66	663
25.68	628
25.7	618
25.72	586
25.74	539
25.76	568
25.78	560
25.8	546
25.82	617
25.84	532
25.86	559
25.88	537
25.9	563
25.92	553
25.94	525
25.96	485
25.98	530
26	496
26.02	535
26.04	544
26.06	534
26.08	505
26.1	523
26.12	507
26.14	517
26.16	494
26.18	529
26.2	491
26.22	489
26.24	480
26.26	494
26.28	538
26.3	514
26.32	513
26.34	521
26.36	515
26.38	502
26.4	501
26.42	509
26.44	501
26.46	503
26.48	547
26.5	515
26.52	515
26.54	519
26.56	521
26.58	460
26.6	527
26.62	506
26.64	517
26.66	495
26.68	511
26.7	518
26.72	552
26.74	504
26.76	527
26.78	541
26.8	533
26.82	475
26.84	565
26.86	527
26.88	545
26.9	579
26.92	546
26.94	566
26.96	561
26.98	522
27	529
27.02	567
27.04	590
27.06	588
27.08	610
27.1	649
27.12	622
27.14	623
27.16	635
27.18	678
27.2	681
27.22	644
27.24	649
27.26	651
27.28	640
27.3	601
27.32	582
27.34	581
27.36	578
27.38	571
27.4	582
27.42	617
27.44	582
27.46	528
27.48	568
27.5	569
27.52	562
27.54	588
27.56	598
27.58	602
27.6	622
27.62	621
27.64	581
27.66	646
27.68	582
27.7	612
27.72	631
27.74	618
27.76	636
27.78	657
27.8	584
27.82	626
27.84	615
27.86	610
27.88	597
27.9	612
27.92	570
27.94	561
27.96	573
27.98	557
28	552
28.02	579
28.04	563
28.06	565
28.08	567
28.1	600
28.12	588
28.14	616
28.16	607
28.18	617
28.2	610
28.22	629
28.24	665
28.26	643
28.28	637
28.3	649
28.32	649
28.34	726
28.36	681
28.38	670
28.4	623
28.42	659
28.44	569
28.46	585
28.48	581
28.5	554
28.52	548
28.54	537
28.56	541
28.58	534
28.6	547
28.62	593
28.64	535
28.66	550
28.68	534
28.7	506
28.72	496
28.74	520
28.76	516
28.78	524
28.8	507
28.82	533
28.84	495
28.86	468
28.88	499
28.9	494
28.92	538
28.94	479
28.96	490
28.98	488
29	539
29.02	492
29.04	526
29.06	500
29.08	493
29.1	525
29.12	508
29.14	514
29.16	437
29.18	509
29.2	482
29.22	534
29.24	496
29.26	491
29.28	520
29.3	543
29.32	508
29.34	495
29.36	549
29.38	543
29.4	538
29.42	495
29.44	526
29.46	527
29.48	538
29.5	520
29.52	488
29.54	551
29.56	533
29.58	509
29.6	484
29.62	512
29.64	506
29.66	499
29.68	478
29.7	500
29.72	500
29.74	537
29.76	506
29.78	523
29.8	459
29.82	500
29.84	516
29.86	520
29.88	470
29.9	547
29.92	459
29.94	515
29.96	502
29.98	516
30	510
30.02	545
30.04	516
30.06	517
30.08	540
30.1	507
30.12	528
30.14	521
30.16	558
30.18	570
30.2	536
30.22	578
30.24	583
30.26	588
30.28	597
30.3	604
30.32	628
30.34	619
30.36	676
30.38	694
30.4	706
30.42	722
30.44	682
30.46	710
30.48	710
30.5	726
30.52	701
30.54	653
30.56	685
30.58	637
30.6	646
30.62	643
30.64	590
30.66	570
30.68	569
30.7	570
30.72	575
30.74	557
30.76	572
30.78	580
30.8	572
30.82	537
30.84	519
30.86	526
30.88	555
30.9	566
30.92	516
30.94	493
30.96	534
30.98	537
31	476
31.02	515
31.04	528
31.06	501
31.08	493
31.1	501
31.12	509
31.14	517
31.16	489
31.18	482
31.2	504
31.22	531
31.24	501
31.26	503
31.28	477
31.3	518
31.32	486
31.34	504
31.36	490
31.38	525
31.4	492
31.42	490
31.44	525
31.46	540
31.48	490
31.5	532
31.52	510
31.54	517
31.56	528
31.58	497
31.6	542
31.62	530
31.64	532
31.66	523
31.68	545
31.7	543
31.72	538
31.74	495
31.76	577
31.78	558
31.8	538
31.82	582
31.84	539
31.86	567
31.88	563
31.9	571
31.92	528
31.94	587
31.96	630
31.98	579
32	535
32.02	583
32.04	560
32.06	513
32.08	557
32.1	566
32.12	590
32.14	562
32.16	516
32.18	546
32.2	530
32.22	544
32.24	596
32.26	559
32.28	553
32.3	539
32.32	565
32.34	578
32.36	583
32.38	547
32.4	593
32.42	601
32.44	629
32.46	582
32.48	626
32.5	571
32.52	587
32.54	575
32.56	579
32.58	567
32.6	512
32.62	566
32.64	556
32.66	543
32.68	519
32.7	516
32.72	535
32.74	514
32.76	491
32.78	515
32.8	518
32.82	528
32.84	499
32.86	490
32.88	492
32.9	488
32.92	494
32.94	485
32.96	533
32.98	497
33	497
33.02	499
33.04	526
33.06	497
33.08	502
33.1	511
33.12	540
33.14	497
33.16	534
33.18	523
33.2	506
33.22	516
33.24	506
33.26	469
33.28	486
33.3	508
33.32	491
33.34	536
33.36	519
33.38	505
33.4	547
33.42	482
33.44	521
33.46	518
33.48	556
33.5	555
33.52	530
33.54	527
33.56	533
33.58	508
33.6	534
33.62	559
33.64	525
33.66	499
33.68	509
33.7	516
33.72	530
33.74	534
33.76	544
33.78	534
33.8	541
33.82	544
33.84	515
33.86	531
33.88	541
33.9	545
33.92	555
33.94	517
33.96	581
33.98	571
34	558
34.02	512
34.04	521
34.06	530
34.08	503
34.1	493
34.12	521
34.14	518
34.16	477
34.18	546
34.2	555
34.22	498
34.24	503
34.26	532
34.28	540
34.3	505
34.32	481
34.34	500
34.36	510
34.38	539
34.4	500
34.42	472
34.44	482
34.46	493
34.48	499
34.5	530
34.52	504
34.54	494
34.56	508
34.58	513
34.6	482
34.62	507
34.64	530
34.66	532
34.68	542
34.7	525
34.72	508
34.74	521
34.76	551
34.78	520
34.8	512
34.82	534
34.84	504
34.86	549
34.88	512
34.9	520
34.92	499
34.94	497
34.96	545
34.98	515
35	502
35.02	525
35.04	548
35.06	566
35.08	532
35.1	511
35.12	563
35.14	555
35.16	562
35.18	553
35.2	557
35.22	541
35.24	606
35.26	539
35.28	563
35.3	556
35.32	539
35.34	515
35.36	552
35.38	587
35.4	537
35.42	544
35.44	534
35.46	562
35.48	523
35.5	551
35.52	541
35.54	578
35.56	553
35.58	558
35.6	560
35.62	558
35.64	577
35.66	570
35.68	616
35.7	602
35.72	581
35.74	577
35.76	591
35.78	606
35.8	589
35.82	593
35.84	568
35.86	633
35.88	608
35.9	544
35.92	567
35.94	578
35.96	548
35.98	518
36	551
36.02	548
36.04	563
36.06	564
36.08	583
36.1	569
36.12	609
36.14	548
36.16	529
36.18	570
36.2	563
36.22	548
36.24	561
36.26	561
36.28	545
36.3	533
36.32	568
36.34	510
36.36	536
36.38	523
36.4	523
36.42	541
36.44	515
36.46	541
36.48	513
36.5	512
36.52	519
36.54	524
36.56	536
36.58	524
36.6	538
36.62	543
36.64	503
36.66	521
36.68	510
36.7	527
36.72	556
36.74	522
36.76	543
36.78	546
36.8	551
36.82	548
36.84	547
36.86	588
36.88	543
36.9	600
36.92	589
36.94	588
36.96	602
36.98	596
37	589
37.02	602
37.04	630
37.06	616
37.08	650
37.1	602
37.12	595
37.14	612
37.16	612
37.18	549
37.2	588
37.22	584
37.24	562
37.26	584
37.28	552
37.3	562
37.32	529
37.34	494
37.36	508
37.38	549
37.4	560
37.42	549
37.44	567
37.46	526
37.48	551
37.5	569
37.52	507
37.54	542
37.56	529
37.58	567
37.6	541
37.62	546
37.64	556
37.66	574
37.68	552
37.7	536
37.72	550
37.74	506
37.76	578
37.78	532
37.8	545
37.82	556
37.84	573
37.86	586
37.88	554
37.9	585
37.92	598
37.94	592
37.96	577
37.98	579
38	581
38.02	560
38.04	548
38.06	557
38.08	570
38.1	612
38.12	521
38.14	549
38.16	537
38.18	546
38.2	561
38.22	551
38.24	549
38.26	514
38.28	612
38.3	554
38.32	535
38.34	582
38.36	528
38.38	542
38.4	522
38.42	533
38.44	548
38.46	558
38.48	594
38.5	581
38.52	557
38.54	542
38.56	631
38.58	580
38.6	595
38.62	583
38.64	614
38.66	596
38.68	667
38.7	602
38.72	644
38.74	643
38.76	679
38.78	611
38.8	614
38.82	612
38.84	619
38.86	594
38.88	626
38.9	566
38.92	592
38.94	563
38.96	614
38.98	560
39	574
39.02	581
39.04	566
39.06	596
39.08	564
39.1	544
39.12	553
39.14	585
39.16	542
39.18	590
39.2	541
39.22	545
39.24	545
39.26	585
39.28	565
39.3	525
39.32	507
39.34	507
39.36	530
39.38	522
39.4	530
39.42	527
39.44	518
39.46	530
39.48	507
39.5	484
39.52	554
39.54	560
39.56	509
39.58	519
39.6	532
39.62	501
39.64	543
39.66	535
39.68	549
39.7	498
39.72	523
39.74	525
39.76	538
39.78	557
39.8	544
39.82	571
39.84	535
39.86	531
39.88	543
39.9	523
39.92	560
39.94	540
39.96	536
39.98	518
40	563
