# Supplementary material for: Sorting polymerization in a bichannel metal-organic framework
Source: Nat Commun. 2025 Aug 5;16:6984. doi: 10.1038/s41467-025-62322-8 (PMC12325995; doi:10.1038/s41467-025-62322-8)
Supplement: Supplementary file 3 — Source data [file 41467_2025_62322_MOESM3_ESM.zip › SOURCE_DATA/SF25/bulkPS_temp_vs_DSC_vs_time.csv]

X	Y	Z
19.99599266	-1.277038574	0
19.99854279	-1.217407227	0.008333333
20.00094223	-1.331848145	0.016666667
20.00327873	-1.581176758	0.025
20.00564766	-2.071960449	0.033333333
20.00795555	-2.72088623	0.041666667
20.01015663	-3.666870117	0.05
20.0122509	-5.081054688	0.058333333
20.01413345	-7.01550293	0.066666667
20.0158329	-9.387176514	0.075
20.01724625	-12.20449829	0.083333333
20.01830864	-15.57366943	0.091666667
20.01899147	-19.43164063	0.1
20.01911354	-23.69107056	0.108333333
20.01874924	-28.29211426	0.116666667
20.01779175	-33.14480591	0.125
20.01618195	-38.14251709	0.133333333
20.01379967	-43.22171021	0.141666667
20.01055145	-48.17129517	0.15
20.0064373	-52.9871521	0.158333333
20.00132179	-57.64910889	0.166666667
19.99532509	-62.10577393	0.175
19.98829651	-66.16616821	0.183333333
19.98031235	-69.84664917	0.191666667
19.97120285	-72.98291016	0.2
19.96097183	-75.69122314	0.208333333
19.94948006	-78.08770752	0.216666667
19.93688011	-79.984375	0.225
19.92314148	-81.20028687	0.233333333
19.90817451	-81.87280273	0.241666667
19.89197731	-82.03713989	0.25
19.87454987	-81.68817139	0.258333333
19.85593796	-80.9515686	0.266666667
19.83617401	-79.54095459	0.275
19.81528664	-77.84100342	0.283333333
19.79312325	-75.80749512	0.291666667
19.76982117	-73.25341797	0.3
19.74531937	-70.21173096	0.308333333
19.71961975	-66.93334961	0.316666667
19.69273376	-63.47415161	0.325
19.66477203	-59.56338501	0.333333333
19.63573265	-55.49453735	0.341666667
19.60553932	-51.15322876	0.35
19.57419014	-46.77755737	0.358333333
19.54174995	-42.09542847	0.366666667
19.50826263	-37.27703857	0.375
19.47372627	-32.30276489	0.383333333
19.43819046	-27.3946228	0.391666667
19.4016819	-22.54910278	0.4
19.36424828	-17.5352478	0.408333333
19.32579803	-12.61328125	0.416666667
19.28641891	-7.737854004	0.425
19.24614525	-2.922241211	0.433333333
19.20506477	1.936889648	0.441666667
19.16314697	6.845703125	0.45
19.12031746	11.63287354	0.458333333
19.07668304	16.35858154	0.466666667
19.03222656	21.09979248	0.475
18.98693466	25.87994385	0.483333333
18.94074631	30.50091553	0.491666667
18.89388657	34.98522949	0.5
18.84628487	39.40979004	0.508333333
18.79784393	43.77502441	0.516666667
18.74866104	48.16595459	0.525
18.69877625	52.46453857	0.533333333
18.64819336	56.68359375	0.541666667
18.59697151	60.8303833	0.55
18.54517174	64.85510254	0.558333333
18.49275017	68.78125	0.566666667
18.43965721	72.63336182	0.575
18.38603401	76.46600342	0.583333333
18.33174133	80.24731445	0.591666667
18.27696228	83.96350098	0.6
18.22157478	87.55609131	0.608333333
18.16545677	91.01306152	0.616666667
18.10892868	94.42163086	0.625
18.05185318	97.76019287	0.633333333
17.9942627	101.0455322	0.641666667
17.93610764	104.2189331	0.65
17.8775425	107.37677	0.658333333
17.81838417	110.5264893	0.666666667
17.75872421	113.5931396	0.675
17.69851685	116.5853271	0.683333333
17.6378994	119.4968872	0.691666667
17.57687187	122.3137207	0.7
17.51540184	125.1254883	0.708333333
17.45337105	127.8866577	0.716666667
17.39091301	130.604248	0.725
17.32792282	133.2664795	0.733333333
17.26449394	135.8605957	0.741666667
17.20056152	138.3987427	0.75
17.13624954	140.8619385	0.758333333
17.07155609	143.2562866	0.766666667
17.00648499	145.6152954	0.775
16.94113922	148.0021362	0.783333333
16.87528992	150.3039551	0.791666667
16.80909348	152.5968018	0.8
16.74248505	154.8257446	0.808333333
16.67555809	156.9624023	0.816666667
16.60832596	159.0823975	0.825
16.54080582	161.1763916	0.833333333
16.47290611	163.2019653	0.841666667
16.40467072	165.2247314	0.85
16.33599663	167.208374	0.858333333
16.2669239	169.2052612	0.866666667
16.19747353	171.1412964	0.875
16.12774849	173.0147705	0.883333333
16.0577507	174.8468018	0.891666667
15.98735714	176.6525269	0.9
15.9166441	178.4125366	0.908333333
15.84562683	180.1599731	0.916666667
15.7743206	181.8914185	0.925
15.70266533	183.6524658	0.933333333
15.63082695	185.4195557	0.941666667
15.55867004	187.0727539	0.95
15.48631477	188.7435303	0.958333333
15.41365528	190.3952026	0.966666667
15.34044743	192.0013428	0.975
15.266819	193.5598145	0.983333333
15.19293118	195.0244141	0.991666667
15.11873817	196.4989014	1
15.04428387	197.9943237	1.008333333
14.96960068	199.4902954	1.016666667
14.89461136	200.9362793	1.025
14.81934643	202.3220825	1.033333333
14.74376011	203.6831665	1.041666667
14.66789913	205.074707	1.05
14.59176254	206.4281006	1.058333333
14.51542664	207.767395	1.066666667
14.43884659	209.0526123	1.075
14.36203671	210.3931274	1.083333333
14.2850132	211.6950073	1.091666667
14.20775986	212.8937378	1.1
14.13021564	214.0723877	1.108333333
14.05242729	215.2335205	1.116666667
13.9744091	216.3723145	1.125
13.89616108	217.4607544	1.133333333
13.81763744	218.5546875	1.141666667
13.73888493	219.7001953	1.15
13.65987301	220.8242798	1.158333333
13.58059978	221.9588623	1.166666667
13.5011282	223.0578003	1.175
13.42145824	224.1335449	1.183333333
13.34160423	225.1953735	1.191666667
13.26148987	226.2854004	1.2
13.18116188	227.3007202	1.208333333
13.10064983	228.2507935	1.216666667
13.02000046	229.2089233	1.225
12.93910599	230.1735229	1.233333333
12.85802841	231.1849365	1.241666667
12.77678204	232.131897	1.25
12.69535255	233.0296631	1.258333333
12.61372375	233.9604492	1.266666667
12.53189659	234.8631592	1.275
12.44990158	235.7921753	1.283333333
12.36779881	236.7245483	1.291666667
12.28548145	237.6505127	1.3
12.20302677	238.5834351	1.308333333
12.1204195	239.4346313	1.316666667
12.03764343	240.279541	1.325
11.954669	241.0768433	1.333333333
11.87149525	241.8794556	1.341666667
11.78812313	242.6453247	1.35
11.70458221	243.4328613	1.358333333
11.62091923	244.2099609	1.366666667
11.53708744	244.9811401	1.375
11.45305729	245.7908325	1.383333333
11.36884308	246.5739746	1.391666667
11.28447628	247.357605	1.4
11.19997215	248.1286621	1.408333333
11.11526871	248.9121704	1.416666667
11.03045845	249.6566162	1.425
10.94544888	250.3988647	1.433333333
10.86028671	251.1157837	1.441666667
10.77498627	251.7796021	1.45
10.68942642	252.4301147	1.458333333
10.60379028	253.1326294	1.466666667
10.51795483	253.8406372	1.475
10.43192005	254.5407104	1.483333333
10.34570217	255.2622681	1.491666667
10.25931644	255.9966431	1.5
10.17279243	256.6900635	1.508333333
10.08611584	257.3934937	1.516666667
9.999347687	258.1077881	1.525
9.912425995	258.7608032	1.533333333
9.825321198	259.3991089	1.541666667
9.738108635	260.0311279	1.55
9.650697708	260.666626	1.558333333
9.563163757	261.2459106	1.566666667
9.475539207	261.8000488	1.575
9.387776375	262.3635864	1.583333333
9.299905777	262.9608765	1.591666667
9.211852074	263.5745239	1.6
9.123615265	264.1796265	1.608333333
9.035240173	264.7576294	1.616666667
8.946773529	265.303894	1.625
8.858169556	265.8144531	1.633333333
8.769504547	266.2732544	1.641666667
8.680701256	266.7507935	1.65
8.591729164	267.2442627	1.658333333
8.50271225	267.7471313	1.666666667
8.413511276	268.2614746	1.675
8.324172974	268.7314453	1.683333333
8.234772682	269.1099243	1.691666667
8.14512825	269.552002	1.7
8.055392265	270.0002441	1.708333333
7.965548992	270.4658203	1.716666667
7.875537395	270.8912964	1.725
7.785326481	271.3135376	1.733333333
7.695070267	271.7576904	1.741666667
7.604615211	272.1782227	1.75
7.514068127	272.5704346	1.758333333
7.42345953	272.9747314	1.766666667
7.332087517	273.371521	1.775
7.240026474	273.7749634	1.783333333
7.147841454	274.2504883	1.791666667
7.055548191	274.6795044	1.8
6.963130951	275.0917969	1.808333333
6.870621204	275.5132446	1.816666667
6.77794075	275.9243774	1.825
6.685229301	276.3178711	1.833333333
6.592331886	276.6809082	1.841666667
6.49931097	277.0930176	1.85
6.406243324	277.5426025	1.858333333
6.313083172	277.9508057	1.866666667
6.219736576	278.3403931	1.875
6.126297474	278.7318115	1.883333333
6.032765388	279.1409912	1.891666667
5.939156055	279.5690918	1.9
5.845515728	279.9537354	1.908333333
5.751673698	280.3566895	1.916666667
5.657754421	280.7716064	1.925
5.563711166	281.107605	1.933333333
5.469652653	281.4766235	1.941666667
5.375361919	281.9312134	1.95
5.281086445	282.3175049	1.958333333
5.186718464	282.6730957	1.966666667
5.092288017	283.0161133	1.975
4.997610092	283.3348389	1.983333333
4.902761459	283.6774292	1.991666667
4.807913303	284.0048828	2
4.712925434	284.2947998	2.008333333
4.6179533	284.5803833	2.016666667
4.522779942	284.880249	2.025
4.427621841	285.1626587	2.033333333
4.332401752	285.4638672	2.041666667
4.237011433	285.7667236	2.05
4.141466141	286.0233765	2.058333333
4.045920849	286.2982178	2.066666667
3.950313807	286.5637207	2.075
3.854567289	286.723938	2.083333333
3.758728027	286.9373779	2.091666667
3.662718058	287.1520996	2.1
3.566584587	287.4230957	2.108333333
3.470450878	287.5980225	2.116666667
3.37425518	287.7845459	2.125
3.277982235	287.9870605	2.133333333
3.181508064	288.2125244	2.141666667
3.085049152	288.4519043	2.15
2.988451004	288.6320801	2.158333333
2.89177537	288.817749	2.166666667
2.795006752	289	2.175
2.69820714	289.1887817	2.183333333
2.60133028	289.3312988	2.191666667
2.504282951	289.4944458	2.2
2.407189369	289.7000732	2.208333333
2.309956074	289.8551636	2.216666667
2.212723017	290.0202637	2.225
2.115474463	290.2097168	2.233333333
2.018101931	290.3742676	2.241666667
1.920636535	290.6051025	2.25
1.823124766	290.8102417	2.258333333
1.725458026	291.036438	2.266666667
1.627791286	291.1686401	2.275
1.53009367	291.3505859	2.283333333
1.432210088	291.4748535	2.291666667
1.334404111	291.5800781	2.3
1.236427665	291.7449951	2.308333333
1.138373852	291.8859863	2.316666667
1.04025805	292.0060425	2.325
0.942111313	292.1838379	2.333333333
0.843887091	292.3494873	2.341666667
0.74564743	292.5151367	2.35
0.647283912	292.6891479	2.358333333
0.548827469	292.8481445	2.366666667
0.450340003	293.0238647	2.375
0.351635784	293.2005005	2.383333333
0.252916068	293.3761597	2.391666667
0.154180869	293.4772339	2.4
0.055383734	293.5726929	2.408333333
-0.043521803	293.7020874	2.416666667
-0.142458305	293.7615356	2.425
-0.241472244	293.871521	2.433333333
-0.340455204	293.9724731	2.441666667
-0.439515591	294.0585327	2.45
-0.538699865	294.2352295	2.458333333
-0.637930632	294.4389648	2.466666667
-0.737238765	294.5460205	2.475
-0.836848617	294.6549683	2.483333333
-0.936442435	294.8188477	2.491666667
-1.036067367	294.9689331	2.5
-1.135769844	295.0881348	2.508333333
-1.235518813	295.2800903	2.516666667
-1.335407495	295.4673462	2.525
-1.435373902	295.7518921	2.533333333
-1.535355687	295.9474487	2.541666667
-1.635321975	296.1679077	2.55
-1.735272765	296.4803467	2.558333333
-1.835254669	296.8712158	2.566666667
-1.935329676	297.2669067	2.575
-2.035420179	297.630127	2.583333333
-2.135541677	298.0700684	2.591666667
-2.235725164	298.553772	2.6
-2.335862398	299.0514526	2.608333333
-2.435952663	299.6188965	2.616666667
-2.535996675	300.1296997	2.625
-2.635947466	300.7178955	2.633333333
-2.735851765	301.4039307	2.641666667
-2.835864544	302.0366211	2.65
-2.935799837	302.7133789	2.658333333
-3.035642147	303.4395752	2.666666667
-3.1353755	304.1918945	2.675
-3.234969378	304.9279175	2.683333333
-3.334470034	305.6604614	2.691666667
-3.433908701	306.380249	2.7
-3.533254147	307.1294556	2.708333333
-3.632553101	307.878479	2.716666667
-3.731634855	308.5762939	2.725
-3.830468178	309.2162476	2.733333333
-3.929037571	309.8425293	2.741666667
-4.027513981	310.5307007	2.75
-4.125757694	311.1803589	2.758333333
-4.223845959	311.7174072	2.766666667
-4.321685791	312.2244263	2.775
-4.419339657	312.6445313	2.783333333
-4.516791821	313.003479	2.791666667
-4.614042282	313.295166	2.8
-4.711043835	313.5669556	2.808333333
-4.807890892	313.8577271	2.816666667
-4.905573845	314.0689087	2.825
-5.003102779	314.1621094	2.833333333
-5.100333214	314.2620239	2.841666667
-5.197406769	314.3399048	2.85
-5.294276714	314.3238525	2.858333333
-5.390832901	314.196106	2.866666667
-5.487090588	313.9884033	2.875
-5.583034515	313.7922363	2.883333333
-5.678696156	313.5400391	2.891666667
-5.774106979	313.2418213	2.9
-5.86931324	312.9243164	2.908333333
-5.964190483	312.541626	2.916666667
-6.05886364	312.1229248	2.925
-6.153223038	311.6375122	2.933333333
-6.247300148	311.1400146	2.941666667
-6.341188908	310.5805664	2.95
-6.434826374	310.0309448	2.958333333
-6.52827549	309.5108643	2.966666667
-6.621458054	308.8444824	2.975
-6.714405537	308.1624146	2.983333333
-6.807023525	307.5342407	2.991666667
-6.899484158	306.8968506	3
-6.991678238	306.1380005	3.008333333
-7.083683968	305.3135986	3.016666667
-7.175501823	304.4887695	3.025
-7.267099857	303.6917725	3.033333333
-7.358446598	302.8963013	3.041666667
-7.449495316	302.0198975	3.05
-7.540371418	301.1668091	3.058333333
-7.630996704	300.3192139	3.066666667
-7.721465111	299.4013062	3.075
-7.811713696	298.4971924	3.083333333
-7.901742458	297.5671387	3.091666667
-7.991520405	296.6817017	3.1
-8.081063271	295.8037109	3.108333333
-8.170354843	294.9379272	3.116666667
-8.259426117	294.0603027	3.125
-8.348325729	293.0928345	3.133333333
-8.437021255	292.1693726	3.141666667
-8.525559425	291.2109985	3.15
-8.613893509	290.2161255	3.158333333
-8.702008247	289.2025757	3.166666667
-8.789887428	288.1851196	3.175
-8.877656937	287.1922607	3.183333333
-8.965480804	286.225647	3.191666667
-9.053346634	285.2557373	3.2
-9.141055107	284.3149414	3.208333333
-9.228668213	283.3877563	3.216666667
-9.316108704	282.4158936	3.225
-9.403406143	281.4177246	3.233333333
-9.490514755	280.473938	3.241666667
-9.577465057	279.5390015	3.25
-9.664241791	278.5916138	3.258333333
-9.750813484	277.6864014	3.266666667
-9.837338448	276.7486572	3.275
-9.923768044	275.7365112	3.283333333
-10.01016521	274.7319336	3.291666667
-10.09631062	273.8526611	3.3
-10.18233013	272.9763794	3.308333333
-10.26820755	272.1052246	3.316666667
-10.35389519	271.237854	3.325
-10.43950367	270.3911133	3.333333333
-10.52508068	269.5715942	3.341666667
-10.61051559	268.7948608	3.35
-10.69584084	268.026123	3.358333333
-10.78100681	267.2182007	3.366666667
-10.86598396	266.4159546	3.375
-10.9508667	265.6348877	3.383333333
-11.03563881	264.8494873	3.391666667
-11.12025356	264.0612793	3.4
-11.20477295	263.2910767	3.408333333
-11.28926086	262.5548706	3.416666667
-11.37359047	261.7677002	3.425
-11.45784187	260.9579468	3.433333333
-11.54199791	260.1962891	3.441666667
-11.62604427	259.4989624	3.45
-11.71001053	258.8490601	3.458333333
-11.79388332	258.1253052	3.466666667
-11.87773991	257.3949585	3.475
-11.96156406	256.6362305	3.483333333
-12.04531002	255.9690552	3.491666667
-12.12899303	255.3242188	3.5
-12.21253395	254.6993408	3.508333333
-12.29599571	254.0925293	3.516666667
-12.379426	253.4484253	3.525
-12.46285629	252.8466797	3.533333333
-12.54620743	252.2218628	3.541666667
-12.62959003	251.6030273	3.55
-12.71284676	251.0580444	3.558333333
-12.79605579	250.5559082	3.566666667
-12.87934399	250.0386963	3.575
-12.9624424	249.4581299	3.583333333
-13.04557323	248.9529419	3.591666667
-13.12916088	248.4507446	3.6
-13.21275043	247.9125977	3.608333333
-13.29622936	247.3922119	3.616666667
-13.37959671	246.8864746	3.625
-13.46294785	246.3661499	3.633333333
-13.54628277	245.8963623	3.641666667
-13.62952328	245.5020752	3.65
-13.71269989	245.1188354	3.658333333
-13.79589272	244.6184082	3.666666667
-13.87905312	244.1112061	3.675
-13.9621191	243.6299438	3.683333333
-14.04512119	243.1928711	3.691666667
-14.12804317	242.7348022	3.7
-14.2109499	242.2714233	3.708333333
-14.29382515	241.7869263	3.716666667
-14.37663651	241.3519897	3.725
-14.45949554	240.9119873	3.733333333
-14.5423069	240.4714355	3.741666667
-14.62505436	240.0504761	3.75
-14.70778656	239.6287231	3.758333333
-14.79050255	239.2232666	3.766666667
-14.87321854	238.8627319	3.775
-14.95595074	238.5003052	3.783333333
-15.03866673	238.1456299	3.791666667
-15.12138271	237.8588867	3.8
-15.20403576	237.5661621	3.808333333
-15.28659248	237.2123413	3.816666667
-15.36908627	236.7987061	3.825
-15.45153236	236.4163818	3.833333333
-15.53394699	236.0290527	3.841666667
-15.61637688	235.6477661	3.85
-15.69874382	235.2791138	3.858333333
-15.78109455	234.9124756	3.866666667
-15.86344528	234.6295776	3.875
-15.94578075	234.3925171	3.883333333
-16.02819443	234.0525513	3.891666667
-16.1105938	233.6767578	3.9
-16.19299126	233.3572998	3.908333333
-16.27542114	232.993103	3.916666667
-16.35777283	232.6780396	3.925
-16.44017029	232.392395	3.933333333
-16.52250671	232.088562	3.941666667
-16.60480881	231.7848511	3.95
-16.68704796	231.4606934	3.958333333
-16.76928902	231.1326294	3.966666667
-16.85140038	230.7665405	3.975
-16.93348122	230.430542	3.983333333
-17.01560974	230.1954346	3.991666667
-17.09766006	229.9449463	4
-17.17975616	229.772522	4.008333333
-17.26197624	229.5827637	4.016666667
-17.3444519	229.296936	4.025
-17.42697716	229.0327759	4.033333333
-17.50956535	228.8181763	4.041666667
-17.59207344	228.5795288	4.05
-17.67459869	228.3570557	4.058333333
-17.75715637	228.1608887	4.066666667
-17.83958435	227.9884033	4.075
-17.92196465	227.819519	4.083333333
-18.00442505	227.6167603	4.091666667
-18.08685303	227.3511353	4.1
-18.16937828	227.0557861	4.108333333
-18.25182152	226.7531738	4.116666667
-18.33428383	226.4899292	4.125
-18.41674423	226.2086182	4.133333333
-18.49918747	225.9870605	4.141666667
-18.58160019	225.7859497	4.15
-18.66398048	225.5262451	4.158333333
-18.74637794	225.2688599	4.166666667
-18.82866287	224.9497681	4.175
-18.911026	224.6022949	4.183333333
-18.99331093	224.3525391	4.191666667
-19.07561111	224.2109375	4.2
-19.15784836	224.0693359	4.208333333
-19.24005318	223.8874512	4.216666667
-19.32222557	223.682251	4.225
-19.40441322	223.446106	4.233333333
-19.48660088	223.1744385	4.241666667
-19.56875801	222.9302979	4.25
-19.6509304	222.7286987	4.258333333
-19.73302269	222.524292	4.266666667
-19.81511497	222.2940674	4.275
-19.89722443	222.0861816	4.283333333
-19.97934914	221.8720093	4.291666667
-20.06145668	221.6480713	4.3
-20.14350128	221.4046021	4.308333333
-20.22546577	221.1416016	4.316666667
-20.30743027	220.8813477	4.325
-20.38942719	220.6293335	4.333333333
-20.47143936	220.376709	4.341666667
-20.55348396	220.1345215	4.35
-20.63541603	219.8933105	4.358333333
-20.71738052	219.6410522	4.366666667
-20.79928017	219.3900146	4.375
-20.88118172	219.1345825	4.383333333
-20.96308136	218.8688965	4.391666667
-21.04499817	218.6018677	4.4
-21.1267395	218.3480225	4.408333333
-21.2084465	218.1048584	4.416666667
-21.29020309	217.8665161	4.425
-21.37184715	217.6360474	4.433333333
-21.45395279	217.3873291	4.441666667
-21.53663063	217.1337891	4.45
-21.61932373	216.8853149	4.458333333
-21.70195198	216.6334839	4.466666667
-21.78456497	216.387207	4.475
-21.86725807	216.1536865	4.483333333
-21.94996643	215.9140625	4.491666667
-22.03274155	215.6752319	4.5
-22.11548233	215.4329224	4.508333333
-22.19817543	215.1942139	4.516666667
-22.28087044	214.9538574	4.525
-22.36361122	214.7103882	4.533333333
-22.44620705	214.4740601	4.541666667
-22.52885246	214.2315674	4.55
-22.61143112	213.9909668	4.558333333
-22.6939621	213.7567139	4.566666667
-22.77657509	213.5174561	4.575
-22.85912323	213.270752	4.583333333
-22.94152451	213.0181274	4.591666667
-23.02391052	212.7672119	4.6
-23.10635948	212.5274658	4.608333333
-23.18876076	212.2835693	4.616666667
-23.27111435	212.0367432	4.625
-23.35353279	211.7855835	4.633333333
-23.4359169	211.5454102	4.641666667
-23.51823807	211.3022461	4.65
-23.60044479	211.046875	4.658333333
-23.6827507	210.7919922	4.666666667
-23.76506996	210.5440674	4.675
-23.84732628	210.3079834	4.683333333
-23.92951775	210.0682983	4.691666667
-24.01157951	209.8302002	4.7
-24.09365654	209.5918579	4.708333333
-24.17568588	209.3539429	4.716666667
-24.25768089	209.1074829	4.725
-24.33967781	208.8643799	4.733333333
-24.42167473	208.6204834	4.741666667
-24.50362206	208.3746338	4.75
-24.58550644	208.1303711	4.758333333
-24.66748619	207.8981323	4.766666667
-24.74941826	207.6591187	4.775
-24.83139801	207.4044189	4.783333333
-24.91337967	207.1394043	4.791666667
-24.995327	206.8776245	4.8
-25.07730675	206.6228638	4.808333333
-25.15935135	206.3727417	4.816666667
-25.24134827	206.1243286	4.825
-25.32328033	205.8737793	4.833333333
-25.40516281	205.6169434	4.841666667
-25.4869976	205.3648682	4.85
-25.56878471	205.1153564	4.858333333
-25.65056992	204.852356	4.866666667
-25.73266983	204.5864868	4.875
-25.81483841	204.3254395	4.883333333
-25.8969593	204.0665283	4.891666667
-25.97899818	203.8062744	4.9
-26.06108475	203.5532227	4.908333333
-26.14318848	203.2979736	4.916666667
-26.2252121	203.0413818	4.925
-26.3072834	202.7883301	4.933333333
-26.38930511	202.5291138	4.941666667
-26.47131157	202.2763672	4.95
-26.55323601	202.0350342	4.958333333
-26.63517761	201.7842407	4.966666667
-26.71714973	201.5227661	4.975
-26.79914093	201.2667847	4.983333333
-26.88103294	201.005249	4.991666667
-26.96284294	200.7474976	5
-27.0447197	200.4921875	5.008333333
-27.12646484	200.2400513	5.016666667
-27.20824242	199.9869995	5.025
-27.29003716	199.7293701	5.033333333
-27.37186432	199.4769897	5.041666667
-27.45364189	199.2281494	5.05
-27.53525734	198.9658203	5.058333333
-27.61692047	198.7078247	5.066666667
-27.69852066	198.4420166	5.075
-27.78010178	198.1676025	5.083333333
-27.86163712	197.9034424	5.091666667
-27.94320297	197.6498413	5.1
-28.02485085	197.402832	5.108333333
-28.10638428	197.1503906	5.116666667
-28.18790054	196.9008789	5.125
-28.26945114	196.6514282	5.133333333
-28.35104942	196.4085083	5.141666667
-28.43255043	196.1550293	5.15
-28.51405334	195.8937988	5.158333333
-28.59558678	195.6364746	5.166666667
-28.67713547	195.3944092	5.175
-28.75867081	195.1348877	5.183333333
-28.84010506	194.869751	5.191666667
-28.92146111	194.6046753	5.2
-29.00278282	194.3371582	5.208333333
-29.08405495	194.0736084	5.216666667
-29.16534424	193.8157959	5.225
-29.24658585	193.5615845	5.233333333
-29.32781029	193.2915649	5.241666667
-29.40908241	193.0289307	5.25
-29.49025726	192.763916	5.258333333
-29.57143402	192.4898682	5.266666667
-29.65252686	192.2215576	5.275
-29.73366928	191.9614258	5.283333333
-29.81476402	191.6939697	5.291666667
-29.89592361	191.4273071	5.3
-29.97735023	191.1491089	5.308333333
-30.05909729	190.8823853	5.316666667
-30.1408844	190.6172485	5.325
-30.22260857	190.3518677	5.333333333
-30.30436325	190.0961914	5.341666667
-30.38610268	189.8272705	5.35
-30.46783257	189.5514526	5.358333333
-30.54955673	189.2844849	5.366666667
-30.63135338	189.0154419	5.375
-30.7130661	188.7352295	5.383333333
-30.79469872	188.4732056	5.391666667
-30.87635612	188.2220459	5.4
-30.95804596	187.9645996	5.408333333
-31.03966904	187.6962891	5.416666667
-31.12115479	187.4317017	5.425
-31.2026062	187.1526489	5.433333333
-31.28412247	186.8789063	5.441666667
-31.36545944	186.6185303	5.45
-31.44672966	186.3578491	5.458333333
-31.52802467	186.0909424	5.466666667
-31.60941124	185.8324585	5.475
-31.69078827	185.5679932	5.483333333
-31.77210808	185.2973633	5.491666667
-31.8533535	185.0317383	5.5
-31.93458366	184.7689209	5.508333333
-32.01583099	184.4970703	5.516666667
-32.09702682	184.2263794	5.525
-32.17827988	183.9558105	5.533333333
-32.25947571	183.6820679	5.541666667
-32.34064102	183.4177856	5.55
-32.42178726	183.1553955	5.558333333
-32.50282669	182.8780518	5.566666667
-32.58388519	182.5960693	5.575
-32.6649437	182.3287964	5.583333333
-32.74603271	182.0546265	5.591666667
-32.82710648	181.7852783	5.6
-32.90811157	181.5234375	5.608333333
-32.98906326	181.2658081	5.616666667
-33.07015991	181.0029297	5.625
-33.15121078	180.7302856	5.633333333
-33.2321434	180.4518433	5.641666667
-33.31311035	180.1804199	5.65
-33.39397049	179.9110107	5.658333333
-33.47483826	179.6508789	5.666666667
-33.55567169	179.3843384	5.675
-33.63648224	179.1036377	5.683333333
-33.71731186	178.8307495	5.691666667
-33.79811096	178.5680542	5.7
-33.8788147	178.3063965	5.708333333
-33.95956802	178.038269	5.716666667
-34.04032135	177.769165	5.725
-34.12100983	177.4940796	5.733333333
-34.20168686	177.2217407	5.741666667
-34.28261566	176.9549561	5.75
-34.36384201	176.6972656	5.758333333
-34.44506073	176.4274902	5.766666667
-34.52622986	176.1607056	5.775
-34.60747528	175.8936157	5.783333333
-34.68864059	175.6273804	5.791666667
-34.76970291	175.3616333	5.8
-34.85083771	175.0981445	5.808333333
-34.93195724	174.8306885	5.816666667
-35.01303482	174.5594482	5.825
-35.09408951	174.2915039	5.833333333
-35.17514038	174.0220947	5.841666667
-35.25623703	173.7593994	5.85
-35.33732224	173.486145	5.858333333
-35.41828537	173.2258911	5.866666667
-35.49923706	172.9680786	5.875
-35.5802002	172.7042847	5.883333333
-35.66111374	172.4326172	5.891666667
-35.74199295	172.161377	5.9
-35.82293701	171.8901978	5.908333333
-35.90387344	171.6149292	5.916666667
-35.98470306	171.34552	5.925
-36.06546021	171.0807495	5.933333333
-36.14618301	170.8148804	5.941666667
-36.22691345	170.5457764	5.95
-36.30772781	170.269104	5.958333333
-36.38847351	170.0040283	5.966666667
-36.46918869	169.7437744	5.975
-36.54987717	169.4675903	5.983333333
-36.63048172	169.1916504	5.991666667
-36.71100616	168.9130859	6
-36.79156494	168.6378784	6.008333333
-36.87202072	168.3580933	6.016666667
-36.95245361	168.0735474	6.025
-37.03290176	167.795166	6.033333333
-37.11333466	167.5161743	6.041666667
-37.19371796	167.2324219	6.05
-37.27407837	166.9616699	6.058333333
-37.35455322	166.6851807	6.066666667
-37.43493652	166.4031372	6.075
-37.51532745	166.1390991	6.083333333
-37.59570313	165.8708496	6.091666667
-37.67615891	165.5940552	6.1
-37.75659943	165.3125	6.108333333
-37.83696747	165.0336914	6.116666667
-37.91732407	164.7524414	6.125
-37.99767685	164.4718628	6.133333333
-38.07804108	164.1807251	6.141666667
-38.15821838	163.9004517	6.15
-38.23841095	163.6257935	6.158333333
-38.31863785	163.3532715	6.166666667
-38.39888	163.0648804	6.175
-38.47899246	162.7767944	6.183333333
-38.55904388	162.5094604	6.191666667
-38.63983536	162.2369995	6.2
-38.72091675	161.9636841	6.208333333
-38.8019371	161.6948242	6.216666667
-38.88290024	161.4174194	6.225
-38.9639473	161.1306763	6.233333333
-39.04505157	160.8605957	6.241666667
-39.12607193	160.5821533	6.25
-39.20705795	160.3088379	6.258333333
-39.28810501	160.0316162	6.266666667
-39.36916733	159.7485352	6.275
-39.45016479	159.4697876	6.283333333
-39.53116226	159.204895	6.291666667
-39.61213303	158.9284058	6.3
-39.69304276	158.6536255	6.308333333
-39.77399826	158.3797607	6.316666667
-39.85483551	158.1096802	6.325
-39.93568802	157.8259277	6.333333333
-40.01650238	157.5330811	6.341666667
-40.097229	157.2443848	6.35
-40.17798996	156.9605713	6.358333333
-40.25881195	156.6819458	6.366666667
-40.33951187	156.4047241	6.375
-40.4201889	156.1345825	6.383333333
-40.50098419	155.8538818	6.391666667
-40.581707	155.5654907	6.4
-40.66239929	155.2832031	6.408333333
-40.74306107	154.9945068	6.416666667
-40.82373047	154.7064209	6.425
-40.9043808	154.4207764	6.433333333
-40.98503494	154.1398926	6.441666667
-41.06566238	153.8533936	6.45
-41.14626312	153.5740356	6.458333333
-41.22681808	153.2851563	6.466666667
-41.30734253	152.9927979	6.475
-41.38777924	152.7036133	6.483333333
-41.46824646	152.4127197	6.491666667
-41.54875565	152.1259155	6.5
-41.62927628	151.8376465	6.508333333
-41.70981216	151.5558472	6.516666667
-41.79018784	151.2719116	6.525
-41.87057114	150.9904785	6.533333333
-41.9509964	150.7025146	6.541666667
-42.03139114	150.4083862	6.55
-42.11176682	150.1201172	6.558333333
-42.19214249	149.8382568	6.566666667
-42.27238464	149.5545044	6.575
-42.35257721	149.2666016	6.583333333
-42.4327774	148.9851685	6.591666667
-42.51291656	148.7090454	6.6
-42.59317017	148.4155884	6.608333333
-42.67331696	148.1192627	6.616666667
-42.75334167	147.822937	6.625
-42.83351898	147.5303345	6.633333333
-42.91368484	147.239502	6.641666667
-42.99417496	146.9467163	6.65
-43.0756073	146.6594849	6.658333333
-43.15697479	146.3640137	6.666666667
-43.23823929	146.0645142	6.675
-43.31942749	145.7735596	6.683333333
-43.40051651	145.4830933	6.691666667
-43.48165894	145.1863403	6.7
-43.56285858	144.883667	6.708333333
-43.64397049	144.5789185	6.716666667
-43.72502136	144.2910156	6.725
-43.8060379	144.0042114	6.733333333
-43.88705063	143.7062988	6.741666667
-43.96798325	143.4058228	6.75
-44.04890823	143.1085205	6.758333333
-44.12987518	142.8122559	6.766666667
-44.21084213	142.5120239	6.775
-44.29180908	142.2202148	6.783333333
-44.37271881	141.9207764	6.791666667
-44.45362473	141.6185913	6.8
-44.53449249	141.3084717	6.808333333
-44.61532974	140.999939	6.816666667
-44.69610214	140.7053833	6.825
-44.77695847	140.401062	6.833333333
-44.85773087	140.1039429	6.841666667
-44.93851089	139.800293	6.85
-45.01932526	139.5090942	6.858333333
-45.10006332	139.2098999	6.866666667
-45.18082809	138.9066162	6.875
-45.26154709	138.6009521	6.883333333
-45.34222794	138.2908325	6.891666667
-45.42297363	137.9940186	6.9
-45.50369263	137.6992798	6.908333333
-45.58434677	137.3989258	6.916666667
-45.66508484	137.0806274	6.925
-45.74578094	136.7635498	6.933333333
-45.82646561	136.4547119	6.941666667
-45.90704346	136.1447754	6.95
-45.98757553	135.8378296	6.958333333
-46.06808472	135.5275269	6.966666667
-46.14855957	135.2166138	6.975
-46.22895813	134.9111328	6.983333333
-46.30940628	134.6011353	6.991666667
-46.38977814	134.2982788	7
-46.47014999	133.9953003	7.008333333
-46.55047226	133.6882935	7.016666667
-46.63073349	133.3826904	7.025
-46.71112442	133.0779419	7.033333333
-46.79146957	132.7669067	7.041666667
-46.87181091	132.4639893	7.05
-46.95217133	132.15979	7.058333333
-47.03251266	131.8493042	7.066666667
-47.11271286	131.5491943	7.075
-47.19297791	131.2401123	7.083333333
-47.27323914	130.9315796	7.091666667
-47.35355759	130.6224976	7.1
-47.43387222	130.3139648	7.108333333
-47.51467896	130.0004272	7.116666667
-47.59548569	129.6918335	7.125
-47.67620468	129.3822021	7.133333333
-47.75686264	129.0794067	7.141666667
-47.83756638	128.7728271	7.15
-47.91837311	128.4631348	7.158333333
-47.9991188	128.1446533	7.166666667
-48.07981491	127.8262939	7.175
-48.16040421	127.5236816	7.183333333
-48.24095535	127.210144	7.191666667
-48.32152939	126.8874512	7.2
-48.40200043	126.5775146	7.208333333
-48.48249817	126.2560425	7.216666667
-48.56306458	125.9458618	7.225
-48.64358902	125.6430054	7.233333333
-48.72398376	125.3311768	7.241666667
-48.80443192	125.0134277	7.25
-48.8848877	124.6904297	7.258333333
-48.96539307	124.3674927	7.266666667
-49.04589081	124.0593872	7.275
-49.12625122	123.7454224	7.283333333
-49.20663071	123.4172974	7.291666667
-49.28696442	123.0909424	7.3
-49.36730194	122.7739868	7.308333333
-49.44763565	122.4611816	7.316666667
-49.52793884	122.1360474	7.325
-49.60814667	121.8155518	7.333333333
-49.6882515	121.5043335	7.341666667
-49.76840591	121.1958008	7.35
-49.84856033	120.8885498	7.358333333
-49.9287262	120.5739746	7.366666667
-50.00885773	120.2536011	7.375
-50.08899689	119.928772	7.383333333
-50.16909027	119.6034546	7.391666667
-50.24912643	119.2808838	7.4
-50.3291626	118.954834	7.408333333
-50.40917587	118.6314697	7.416666667
-50.48930359	118.3129883	7.425
-50.56927872	117.9946899	7.433333333
-50.64922333	117.6660767	7.441666667
-50.72902679	117.3477783	7.45
-50.80887604	117.0177612	7.458333333
-50.88876724	116.6998901	7.466666667
-50.96867371	116.3798218	7.475
-51.04850388	116.0479126	7.483333333
-51.12838745	115.7194824	7.491666667
-51.20824432	115.387085	7.5
-51.28806686	115.055481	7.508333333
-51.36788177	114.7189941	7.516666667
-51.44766998	114.3903198	7.525
-51.52753448	114.0496826	7.533333333
-51.60731506	113.7138062	7.541666667
-51.68707657	113.3875732	7.55
-51.76674652	113.0397339	7.558333333
-51.8465004	112.6949463	7.566666667
-51.92629623	112.3623657	7.575
-52.00691986	112.0223999	7.583333333
-52.08749008	111.6868286	7.591666667
-52.16797638	111.3467407	7.6
-52.24839783	111.0016479	7.608333333
-52.32886505	110.6670532	7.616666667
-52.40926361	110.3342285	7.625
-52.48962021	110.0047607	7.633333333
-52.56995773	109.6735229	7.641666667
-52.65024948	109.3422852	7.65
-52.73058701	109.0026245	7.658333333
-52.8109436	108.6578979	7.666666667
-52.89128113	108.3197021	7.675
-52.97159958	107.9832764	7.683333333
-53.05200577	107.6422729	7.691666667
-53.13244629	107.3044434	7.7
-53.21281052	106.9672241	7.708333333
-53.29329681	106.6274414	7.716666667
-53.37377167	106.2755737	7.725
-53.45415115	105.9221802	7.733333333
-53.53446198	105.5807495	7.741666667
-53.61476517	105.234375	7.75
-53.69511414	104.8804321	7.758333333
-53.77552032	104.52948	7.766666667
-53.85577011	104.1871338	7.775
-53.9359436	103.8345337	7.783333333
-54.01621246	103.489624	7.791666667
-54.09640884	103.1503296	7.8
-54.17646027	102.8121338	7.808333333
-54.25657272	102.4800415	7.816666667
-54.33671951	102.1268311	7.825
-54.41691208	101.7837524	7.833333333
-54.49697113	101.4331055	7.841666667
-54.57691956	101.0818481	7.85
-54.65697098	100.730835	7.858333333
-54.7369957	100.3753662	7.866666667
-54.81698608	100.0248413	7.875
-54.89691925	99.67340088	7.883333333
-54.97691727	99.32989502	7.891666667
-55.05681229	98.97686768	7.9
-55.13668442	98.61853027	7.908333333
-55.2164917	98.26367188	7.916666667
-55.29644012	97.91943359	7.925
-55.37637329	97.57580566	7.933333333
-55.45624161	97.22747803	7.941666667
-55.53601837	96.88458252	7.95
-55.61588669	96.53094482	7.958333333
-55.69567871	96.17016602	7.966666667
-55.77544403	95.80651855	7.975
-55.85522842	95.44366455	7.983333333
-55.93495941	95.09594727	7.991666667
-56.01462173	94.7479248	8
-56.09418869	94.39056396	8.008333333
-56.17375565	94.03955078	8.016666667
-56.25333023	93.6854248	8.025
-56.33291626	93.31347656	8.033333333
-56.41248322	92.95062256	8.041666667
-56.49261475	92.58374023	8.05
-56.57333374	92.21252441	8.058333333
-56.65401077	91.85290527	8.066666667
-56.73465729	91.49060059	8.075
-56.81533432	91.12286377	8.083333333
-56.89604568	90.75585938	8.091666667
-56.97674561	90.40332031	8.1
-57.05742264	90.04351807	8.108333333
-57.13811493	89.68023682	8.116666667
-57.21872711	89.3147583	8.125
-57.2992897	88.95202637	8.133333333
-57.37992096	88.59405518	8.141666667
-57.46054459	88.23638916	8.15
-57.54121017	87.87475586	8.158333333
-57.62182617	87.52142334	8.166666667
-57.70240402	87.1685791	8.175
-57.78293991	86.80535889	8.183333333
-57.8634491	86.4387207	8.191666667
-57.94390488	86.07720947	8.2
-58.02441025	85.70281982	8.208333333
-58.10496521	85.32977295	8.216666667
-58.18552399	84.94287109	8.225
-58.26599884	84.5536499	8.233333333
-58.34650803	84.17303467	8.241666667
-58.4269371	83.80438232	8.25
-58.50730515	83.44439697	8.258333333
-58.58766556	83.08233643	8.266666667
-58.66806793	82.71289063	8.275
-58.7484169	82.3447876	8.283333333
-58.82868958	81.97888184	8.291666667
-58.90888214	81.60650635	8.3
-58.98904037	81.22747803	8.308333333
-59.06917953	80.8527832	8.316666667
-59.14937973	80.48138428	8.325
-59.22952652	80.1184082	8.333333333
-59.30963135	79.74542236	8.341666667
-59.38970184	79.36157227	8.35
-59.46966553	78.97943115	8.358333333
-59.54967117	78.5949707	8.366666667
-59.62956619	78.20892334	8.375
-59.70955658	77.83135986	8.383333333
-59.78946686	77.45452881	8.391666667
-59.86942291	77.08203125	8.4
-59.94929123	76.7074585	8.408333333
-60.02914047	76.33874512	8.416666667
-60.10896301	75.96130371	8.425
-60.18885422	75.58044434	8.433333333
-60.26873016	75.21490479	8.441666667
-60.34861755	74.84588623	8.45
-60.4285965	74.47631836	8.458333333
-60.50846481	74.09265137	8.466666667
-60.58830643	73.7166748	8.475
-60.66810989	73.34362793	8.483333333
-60.74786377	72.9708252	8.491666667
-60.82762527	72.6005249	8.5
-60.90744781	72.22772217	8.508333333
-60.98721313	71.86383057	8.516666667
-61.06704712	71.48828125	8.525
-61.14791107	71.12316895	8.533333333
-61.22874832	70.75549316	8.541666667
-61.30962372	70.38458252	8.55
-61.39051437	70.01672363	8.558333333
-61.47132492	69.64556885	8.566666667
-61.55213547	69.2689209	8.575
-61.63294601	68.89422607	8.583333333
-61.71369553	68.5166626	8.591666667
-61.79439926	68.14355469	8.6
-61.875103	67.77496338	8.608333333
-61.95576859	67.40240479	8.616666667
-62.03635025	67.02374268	8.625
-62.11687469	66.65112305	8.633333333
-62.1973114	66.2789917	8.641666667
-62.27782822	65.90606689	8.65
-62.35834503	65.53051758	8.658333333
-62.43878937	65.15466309	8.666666667
-62.51927948	64.79156494	8.675
-62.59976196	64.4229126	8.683333333
-62.68016052	64.05761719	8.691666667
-62.76059723	63.6885376	8.7
-62.84111404	63.31549072	8.708333333
-62.92160416	62.94354248	8.716666667
-63.0020752	62.57470703	8.725
-63.08252335	62.20288086	8.733333333
-63.16292191	61.8302002	8.741666667
-63.24330521	61.45861816	8.75
-63.32366943	61.08911133	8.758333333
-63.40403366	60.72668457	8.766666667
-63.48435593	60.3548584	8.775
-63.56464005	59.98059082	8.783333333
-63.64487076	59.60705566	8.791666667
-63.72510147	59.23205566	8.8
-63.80525589	58.85546875	8.808333333
-63.88544846	58.47784424	8.816666667
-63.96565247	58.10626221	8.825
-64.0458374	57.72875977	8.833333333
-64.12588501	57.34857178	8.841666667
-64.20594788	56.96807861	8.85
-64.28611755	56.58953857	8.858333333
-64.36628723	56.21716309	8.866666667
-64.44635773	55.83685303	8.875
-64.5263443	55.46459961	8.883333333
-64.60635376	55.09771729	8.891666667
-64.68637848	54.72399902	8.9
-64.76642609	54.35192871	8.908333333
-64.84631348	53.98040771	8.916666667
-64.92630768	53.60235596	8.925
-65.00622559	53.23144531	8.933333333
-65.08609009	52.87060547	8.941666667
-65.16586304	52.48950195	8.95
-65.24571991	52.11560059	8.958333333
-65.32549286	51.74688721	8.966666667
-65.40530396	51.37963867	8.975
-65.4849472	51.0223999	8.983333333
-65.56451416	50.65893555	8.991666667
-65.64415741	50.28900146	9
-65.72370911	49.92272949	9.008333333
-65.80387115	49.55822754	9.016666667
-65.88411713	49.18511963	9.025
-65.96440887	48.83233643	9.033333333
-66.04455566	48.47265625	9.041666667
-66.12480164	48.11193848	9.05
-66.20503998	47.74273682	9.058333333
-66.2852478	47.3692627	9.066666667
-66.36547089	46.99627686	9.075
-66.44566345	46.62426758	9.083333333
-66.52587128	46.25360107	9.091666667
-66.60606384	45.87390137	9.1
-66.68621063	45.50079346	9.108333333
-66.7663269	45.13787842	9.116666667
-66.84643555	44.76794434	9.125
-66.9265213	44.39788818	9.133333333
-67.00653839	44.01947021	9.141666667
-67.08660126	43.64080811	9.15
-67.16664124	43.27062988	9.158333333
-67.2467041	42.89428711	9.166666667
-67.32681274	42.51983643	9.175
-67.40688324	42.13183594	9.183333333
-67.48693848	41.74682617	9.191666667
-67.56693268	41.36761475	9.2
-67.6469574	40.98907471	9.208333333
-67.72694397	40.62188721	9.216666667
-67.80685425	40.25946045	9.225
-67.88680267	39.90563965	9.233333333
-67.96672821	39.53460693	9.241666667
-68.04653168	39.15405273	9.25
-68.12625122	38.77868652	9.258333333
-68.20594025	38.4105835	9.266666667
-68.28572845	38.0402832	9.275
-68.36555481	37.66467285	9.283333333
-68.44538879	37.28417969	9.291666667
-68.52514648	36.91186523	9.3
-68.60498047	36.53930664	9.308333333
-68.68471527	36.1652832	9.316666667
-68.76434326	35.79364014	9.325
-68.84407806	35.41491699	9.333333333
-68.92375946	35.04693604	9.341666667
-69.00343323	34.67926025	9.35
-69.08301544	34.31048584	9.358333333
-69.16246796	33.93634033	9.366666667
-69.24195099	33.56634521	9.375
-69.32136536	33.19525146	9.383333333
-69.40075684	32.82598877	9.391666667
-69.4801712	32.45385742	9.4
-69.55960083	32.08380127	9.408333333
-69.63893127	31.71020508	9.416666667
-69.71818542	31.33856201	9.425
-69.79743958	30.97137451	9.433333333
-69.8767395	30.58929443	9.441666667
-69.95606995	30.21405029	9.45
-70.03536987	29.8314209	9.458333333
-70.11460876	29.45709229	9.466666667
-70.19378662	29.0802002	9.475
-70.27293396	28.70947266	9.483333333
-70.35202789	28.34552002	9.491666667
-70.43115997	27.97375488	9.5
-70.51130676	27.59417725	9.508333333
-70.59181976	27.21417236	9.516666667
-70.67229462	26.83978271	9.525
-70.75267792	26.4675293	9.533333333
-70.83306122	26.09429932	9.541666667
-70.91338348	25.71807861	9.55
-70.99373627	25.34472656	9.558333333
-71.07408142	24.97296143	9.566666667
-71.15445709	24.60467529	9.575
-71.23482513	24.22045898	9.583333333
-71.31505585	23.83862305	9.591666667
-71.39530945	23.46057129	9.6
-71.47550964	23.07409668	9.608333333
-71.55567932	22.69317627	9.616666667
-71.63576508	22.3125	9.625
-71.71592712	21.93518066	9.633333333
-71.79616547	21.55834961	9.641666667
-71.87643433	21.17785645	9.65
-71.95657349	20.79437256	9.658333333
-72.03668976	20.4185791	9.666666667
-72.11676025	20.03234863	9.675
-72.19684601	19.64508057	9.683333333
-72.2769928	19.26208496	9.691666667
-72.35710907	18.87927246	9.7
-72.43722534	18.50079346	9.708333333
-72.51734924	18.11975098	9.716666667
-72.59732819	17.74230957	9.725
-72.67719269	17.3684082	9.733333333
-72.7570343	16.99475098	9.741666667
-72.8367691	16.61328125	9.75
-72.91651917	16.23773193	9.758333333
-72.99622345	15.85955811	9.766666667
-73.07590485	15.47747803	9.775
-73.15563965	15.09637451	9.783333333
-73.23525238	14.71569824	9.791666667
-73.31493378	14.33660889	9.8
-73.39463806	13.95367432	9.808333333
-73.4743042	13.574646	9.816666667
-73.55400085	13.19934082	9.825
-73.63369751	12.82446289	9.833333333
-73.71351624	12.46307373	9.841666667
-73.79324341	12.09887695	9.85
-73.87297821	11.73095703	9.858333333
-73.95264435	11.35925293	9.866666667
-74.03231812	11.00048828	9.875
-74.11191559	10.63903809	9.883333333
-74.1914444	10.26647949	9.891666667
-74.27094269	9.893920898	9.9
-74.3503952	9.526550293	9.908333333
-74.42976379	9.163574219	9.916666667
-74.50912476	8.809997559	9.925
-74.58851624	8.447265625	9.933333333
-74.66778564	8.066589355	9.941666667
-74.74697876	7.687805176	9.95
-74.82621765	7.316650391	9.958333333
-74.90540314	6.954284668	9.966666667
-74.98457336	6.589416504	9.975
-75.06375885	6.209899902	9.983333333
-75.14286804	5.833312988	9.991666667
-75.22206116	5.460876465	10
-75.30213165	5.091796875	10.00833333
-75.38259888	4.713562012	10.01666667
-75.46304321	4.338989258	10.025
-75.5435257	3.963195801	10.03333333
-75.62395477	3.59967041	10.04166667
-75.70441437	3.228149414	10.05
-75.7848053	2.873779297	10.05833333
-75.86522675	2.528381348	10.06666667
-75.94565582	2.178527832	10.075
-76.02605438	1.829956055	10.08333333
-76.10638428	1.473205566	10.09166667
-76.18684387	1.108703613	10.1
-76.26721191	0.744262695	10.10833333
-76.34764862	0.377685547	10.11666667
-76.42806244	0.014038086	10.125
-76.50835419	-0.345581055	10.13333333
-76.58869934	-0.71081543	10.14166667
-76.66886139	-1.082702637	10.15
-76.7490387	-1.455322266	10.15833333
-76.82923889	-1.824584961	10.16666667
-76.90943909	-2.190856934	10.175
-76.98957062	-2.546020508	10.18333333
-77.06964111	-2.902709961	10.19166667
-77.1496582	-3.259216309	10.2
-77.22963715	-3.617736816	10.20833333
-77.30963898	-3.980773926	10.21666667
-77.38961792	-4.344177246	10.225
-77.46963501	-4.70703125	10.23333333
-77.54964447	-5.074707031	10.24166667
-77.62952423	-5.427429199	10.25
-77.7093277	-5.78527832	10.25833333
-77.78900146	-6.152587891	10.26666667
-77.8686676	-6.513427734	10.275
-77.94824982	-6.877868652	10.28333333
-78.02796173	-7.235046387	10.29166667
-78.10753632	-7.59552002	10.3
-78.18710327	-7.954528809	10.30833333
-78.26647186	-8.321166992	10.31666667
-78.34576416	-8.692077637	10.325
-78.42507935	-9.062133789	10.33333333
-78.50434875	-9.435211182	10.34166667
-78.5835495	-9.803436279	10.35
-78.66277313	-10.17868042	10.35833333
-78.74201202	-10.54537964	10.36666667
-78.8210907	-10.91210938	10.375
-78.90010071	-11.27694702	10.38333333
-78.97898102	-11.64178467	10.39166667
-79.05792236	-11.99963379	10.4
-79.13686371	-12.35897827	10.40833333
-79.21577454	-12.71929932	10.41666667
-79.29463196	-13.08078003	10.425
-79.37342834	-13.45037842	10.43333333
-79.45214844	-13.81240845	10.44166667
-79.53079987	-14.17318726	10.45
-79.60948181	-14.52920532	10.45833333
-79.68809509	-14.88772583	10.46666667
-79.76664734	-15.2492981	10.475
-79.84513092	-15.61975098	10.48333333
-79.92357635	-15.99346924	10.49166667
-80.00198364	-16.36953735	10.5
-80.08023071	-16.73684692	10.50833333
-80.15870667	-17.10604858	10.51666667
-80.23795319	-17.47640991	10.525
-80.31730652	-17.85144043	10.53333333
-80.39641571	-18.22103882	10.54166667
-80.47541046	-18.58932495	10.55
-80.55449677	-18.96868896	10.55833333
-80.63349915	-19.35641479	10.56666667
-80.71235657	-19.73999023	10.575
-80.79116058	-20.11425781	10.58333333
-80.8698349	-20.48669434	10.59166667
-80.94844055	-20.86682129	10.6
-81.02702332	-21.24401855	10.60833333
-81.10543823	-21.6267395	10.61666667
-81.18373871	-22.00250244	10.625
-81.26207733	-22.38317871	10.63333333
-81.340271	-22.76422119	10.64166667
-81.41832733	-23.14956665	10.65
-81.4963913	-23.53497314	10.65833333
-81.57434845	-23.91046143	10.66666667
-81.65229034	-24.28704834	10.675
-81.73020172	-24.6569519	10.68333333
-81.80800629	-25.03668213	10.69166667
-81.88584137	-25.41638184	10.7
-81.96360779	-25.79385376	10.70833333
-82.04130554	-26.16784668	10.71666667
-82.11891937	-26.54718018	10.725
-82.19657898	-26.9364624	10.73333333
-82.27410889	-27.32327271	10.74166667
-82.35154724	-27.70831299	10.75
-82.42889404	-28.09088135	10.75833333
-82.50621033	-28.47927856	10.76666667
-82.58349609	-28.86639404	10.775
-82.66060638	-29.253479	10.78333333
-82.73757172	-29.63677979	10.79166667
-82.81460571	-30.03051758	10.8
-82.89147186	-30.42150879	10.80833333
-82.96818542	-30.81802368	10.81666667
-83.0448761	-31.2074585	10.825
-83.12136078	-31.59921265	10.83333333
-83.19790649	-31.99008179	10.84166667
-83.27430725	-32.38995361	10.85
-83.35053253	-32.79022217	10.85833333
-83.42674255	-33.19842529	10.86666667
-83.50286102	-33.61453247	10.875
-83.57884216	-34.03335571	10.88333333
-83.65475464	-34.44525146	10.89166667
-83.73058319	-34.85217285	10.9
-83.8063736	-35.25662231	10.90833333
-83.88225555	-35.66275024	10.91666667
-83.95795441	-36.07046509	10.925
-84.03355408	-36.48583984	10.93333333
-84.10913086	-36.89480591	10.94166667
-84.18456268	-37.29611206	10.95
-84.25991058	-37.69671631	10.95833333
-84.33522797	-38.10165405	10.96666667
-84.41059875	-38.51269531	10.975
-84.48595428	-38.91036987	10.98333333
-84.56110382	-39.32040405	10.99166667
-84.63612366	-39.73901367	11
-84.7111969	-40.15719604	11.00833333
-84.78617859	-40.56549072	11.01666667
-84.86105347	-40.9649353	11.025
-84.93588257	-41.37786865	11.03333333
-85.01072693	-41.79553223	11.04166667
-85.08542633	-42.20553589	11.05
-85.16162872	-42.63232422	11.05833333
-85.23788452	-43.06506348	11.06666667
-85.31413269	-43.49160767	11.075
-85.39031219	-43.93041992	11.08333333
-85.46639252	-44.35787964	11.09166667
-85.5424118	-44.77642822	11.1
-85.6183548	-45.19631958	11.10833333
-85.69425201	-45.61087036	11.11666667
-85.77003479	-46.0328064	11.125
-85.84574127	-46.45336914	11.13333333
-85.9214325	-46.87133789	11.14166667
-85.99703979	-47.28997803	11.15
-86.07252502	-47.71258545	11.15833333
-86.14789581	-48.13204956	11.16666667
-86.2231369	-48.55325317	11.175
-86.29830933	-48.97143555	11.18333333
-86.37346649	-49.39080811	11.19166667
-86.44841766	-49.81002808	11.2
-86.52331543	-50.22909546	11.20833333
-86.59822845	-50.64675903	11.21666667
-86.67302704	-51.06695557	11.225
-86.74776459	-51.49728394	11.23333333
-86.82234192	-51.91635132	11.24166667
-86.89694977	-52.34057617	11.25
-86.97149658	-52.77282715	11.25833333
-87.04593658	-53.19943237	11.26666667
-87.1202774	-53.62966919	11.275
-87.19464111	-54.05297852	11.28333333
-87.2688446	-54.47076416	11.29166667
-87.34284973	-54.88876343	11.3
-87.41671753	-55.30368042	11.30833333
-87.49053955	-55.7250061	11.31666667
-87.5643158	-56.15274048	11.325
-87.63813019	-56.56777954	11.33333333
-87.71185303	-56.98104858	11.34166667
-87.78559113	-57.39395142	11.35
-87.85913849	-57.80963135	11.35833333
-87.93254089	-58.22692871	11.36666667
-88.00591278	-58.63323975	11.375
-88.07931519	-59.04336548	11.38333333
-88.15265656	-59.45608521	11.39166667
-88.22589874	-59.87966919	11.4
-88.29898071	-60.30764771	11.40833333
-88.37195587	-60.73690796	11.41666667
-88.44481659	-61.15802002	11.425
-88.51752472	-61.5776062	11.43333333
-88.59025574	-61.99633789	11.44166667
-88.6629715	-62.43786621	11.45
-88.73558807	-63.02011108	11.45833333
-88.80805969	-63.51855469	11.46666667
-88.88046265	-63.92807007	11.475
-88.95279694	-64.32415771	11.48333333
-89.02516937	-64.72573853	11.49166667
-89.09748077	-65.22732544	11.5
-89.1696701	-65.68774414	11.50833333
-89.24183655	-66.10464478	11.51666667
-89.31383514	-66.50811768	11.525
-89.38570404	-66.88406372	11.53333333
-89.45753479	-67.30435181	11.54166667
-89.52931976	-67.74545288	11.55
-89.60108948	-68.14065552	11.55833333
-89.67263794	-68.61190796	11.56666667
-89.74414063	-69.06762695	11.575
-89.81554413	-69.45574951	11.58333333
-89.88683319	-69.84362793	11.59166667
-89.95810699	-70.24255371	11.6
-90.02924347	-70.69406128	11.60833333
-90.10041809	-71.07626343	11.61666667
-90.17149353	-71.47387695	11.625
-90.24346161	-71.9045105	11.63333333
-90.31531525	-72.30316162	11.64166667
-90.38716125	-72.7237854	11.65
-90.45896912	-73.16522217	11.65833333
-90.5306015	-73.55209351	11.66666667
-90.60227966	-73.97787476	11.675
-90.67378235	-74.39065552	11.68333333
-90.74514008	-74.81088257	11.69166667
-90.81637573	-75.25674438	11.7
-90.88752747	-75.63397217	11.70833333
-90.95874786	-76.03109741	11.71666667
-91.02988434	-76.41888428	11.725
-91.10093689	-76.81304932	11.73333333
-91.17183685	-77.21130371	11.74166667
-91.24279022	-77.61380005	11.75
-91.31345367	-77.99472046	11.75833333
-91.38421631	-78.37329102	11.76666667
-91.45496368	-78.79394531	11.775
-91.5256958	-79.19888306	11.78333333
-91.59641266	-79.56222534	11.79166667
-91.66695404	-79.9289856	11.8
-91.73736572	-80.29296875	11.80833333
-91.807724	-80.66101074	11.81666667
-91.87798309	-81.03219604	11.825
-91.9480896	-81.41653442	11.83333333
-92.0181427	-81.72842407	11.84166667
-92.08812714	-82.1229248	11.85
-92.15805817	-82.4871521	11.85833333
-92.2279129	-82.8890686	11.86666667
-92.29761505	-83.37911987	11.875
-92.36723328	-83.84835815	11.88333333
-92.43674469	-84.35992432	11.89166667
-92.50624847	-84.82827759	11.9
-92.57565308	-85.18615723	11.90833333
-92.64493561	-85.56881714	11.91666667
-92.71427155	-85.98370361	11.925
-92.78359985	-86.47952271	11.93333333
-92.85276794	-86.93231201	11.94166667
-92.92179871	-87.3732605	11.95
-92.99084473	-87.88830566	11.95833333
-93.05993652	-88.3651123	11.96666667
-93.12905121	-88.82061768	11.975
-93.19802094	-89.24990845	11.98333333
-93.26696777	-89.66567993	11.99166667
-93.33590698	-90.07766724	12
-93.40465546	-90.53109741	12.00833333
-93.47325134	-90.94812012	12.01666667
-93.54168701	-91.38302612	12.025
-93.61013031	-91.80410767	12.03333333
-93.67852783	-92.16665649	12.04166667
-93.74662781	-92.55484009	12.05
-93.81472015	-92.9420166	12.05833333
-93.88269806	-93.31030273	12.06666667
-93.95053101	-93.72302246	12.075
-94.01834869	-94.14675903	12.08333333
-94.08618164	-94.54547119	12.09166667
-94.15396118	-94.94610596	12.1
-94.22172546	-95.31088257	12.10833333
-94.28939819	-95.68539429	12.11666667
-94.35691833	-96.05258179	12.125
-94.42448425	-96.41818237	12.13333333
-94.49188232	-96.81307983	12.14166667
-94.55914307	-97.17163086	12.15
-94.62638092	-97.55166626	12.15833333
-94.69352722	-97.87213135	12.16666667
-94.76054382	-98.17648315	12.175
-94.82751465	-98.46621704	12.18333333
-94.89442444	-98.72052002	12.19166667
-94.96124268	-98.9442749	12.2
-95.02804565	-99.68508911	12.20833333
-95.09481812	-99.92034912	12.21666667
-95.1615448	-100.0932312	12.225
-95.22822571	-100.2018433	12.23333333
-95.29486847	-100.2153625	12.24166667
-95.36251831	-100.20224	12.25
-95.43048096	-100.2478027	12.25833333
-95.49830627	-100.043396	12.26666667
-95.56594849	-99.6076355	12.275
-95.63350677	-98.90997314	12.28333333
-95.70088959	-97.94140625	12.29166667
-95.76799011	-96.55264282	12.3
-95.83476257	-94.746521	12.30833333
-95.9010849	-92.48190308	12.31666667
-95.96708679	-89.67279053	12.325
-96.03246307	-86.19882202	12.33333333
-96.09719849	-82.12133789	12.34166667
-96.16123962	-77.46740723	12.35
-96.22453308	-72.32202148	12.35833333
-96.2869339	-66.54931641	12.36666667
-96.34829712	-60.37298584	12.375
-96.40860748	-53.79742432	12.38333333
-96.46784973	-46.85818481	12.39166667
-96.52593994	-39.62194824	12.4
-96.58259583	-32.15063477	12.40833333
-96.63796234	-24.61123657	12.41666667
-96.69180298	-16.9152832	12.425
-96.74412537	-9.338897705	12.43333333
-96.7946167	-1.945556641	12.44166667
-96.84336853	5.120300293	12.45
-96.89031219	11.90863037	12.45833333
-96.93544769	18.26483154	12.46666667
-96.97863007	24.18243408	12.475
-97.01987457	29.56384277	12.48333333
-97.0591507	34.33605957	12.49166667
-97.09654999	38.36657715	12.5
-97.13209534	41.78930664	12.50833333
-97.16585541	44.48822021	12.51666667
-97.19788361	46.46661377	12.525
-97.2280426	47.62609863	12.53333333
-97.25641632	47.95147705	12.54166667
-97.28302002	47.65563965	12.55
-97.3079834	46.5090332	12.55833333
-97.33129883	44.64361572	12.56666667
-97.35311127	42.11639404	12.575
-97.3733139	38.86413574	12.58333333
-97.39183807	34.83111572	12.59166667
-97.40891266	30.16241455	12.6
-97.42459869	24.93017578	12.60833333
-97.43895721	19.18164063	12.61666667
-97.45207214	13.04547119	12.625
-97.4641037	6.541015625	12.63333333
-97.47501373	-0.311401367	12.64166667
-97.48487854	-7.589050293	12.65
-97.49373627	-15.07910156	12.65833333
-97.50174713	-22.80496216	12.66666667
-97.50908661	-30.52392578	12.675
-97.515625	-38.44354248	12.68333333
-97.52155304	-46.44927979	12.69166667
-97.5268631	-54.52651978	12.7
-97.53166199	-62.47503662	12.70833333
-97.53600311	-70.37231445	12.71666667
-97.53988647	-78.25378418	12.725
-97.54333496	-85.93341064	12.73333333
-97.54654694	-93.50341797	12.74166667
-97.54935455	-100.8059387	12.75
-97.55181885	-107.8999329	12.75833333
-97.55406952	-114.8435364	12.76666667
-97.55615234	-121.3984985	12.775
-97.55812073	-127.631958	12.78333333
-97.55993652	-133.72995	12.79166667
-97.56162262	-139.5921021	12.8
-97.56313324	-145.0382385	12.80833333
-97.56459808	-150.1963501	12.81666667
-97.56607819	-155.0463257	12.825
-97.56754303	-159.5714111	12.83333333
-97.56902313	-163.884552	12.84166667
-97.57045746	-167.7866821	12.85
-97.57185364	-171.3093872	12.85833333
-97.57326508	-174.6604309	12.86666667
-97.57472229	-177.6851807	12.875
-97.57626343	-180.4208069	12.88333333
-97.57790375	-182.9738464	12.89166667
-97.57957458	-185.1847839	12.9
-97.58123016	-187.1705322	12.90833333
-97.5828476	-188.9503784	12.91666667
-97.58451843	-190.6347351	12.925
-97.58631897	-192.0206299	12.93333333
-97.58817291	-193.3028259	12.94166667
-97.59000397	-194.3276672	12.95
-97.59187317	-195.0896606	12.95833333
-97.59359741	-195.7982178	12.96666667
-97.59528351	-196.3921814	12.975
-97.59700012	-196.8701477	12.98333333
-97.59873199	-197.111084	12.99166667
-97.60054016	-197.2724304	13
-97.60232544	-197.1058044	13.00833333
-97.60404968	-197.0736694	13.01666667
-97.60569763	-197.3218079	13.025
-97.60733795	-197.5476685	13.03333333
-97.60891724	-197.7433777	13.04166667
-97.61062622	-197.8438416	13.05
-97.61234283	-197.9687195	13.05833333
-97.61402893	-198.0616455	13.06666667
-97.61568451	-198.151825	13.075
-97.61730194	-198.2267151	13.08333333
-97.61888123	-198.2918701	13.09166667
-97.62046051	-198.3412476	13.1
-97.62207794	-198.3948669	13.10833333
-97.62362671	-198.5636292	13.11666667
-97.62509155	-198.7294617	13.125
-97.62657928	-198.8424683	13.13333333
-97.62783813	-198.9635925	13.14166667
-97.62915802	-199.1279297	13.15
-97.63040161	-199.2988586	13.15833333
-97.6315155	-199.5056763	13.16666667
-97.63271332	-199.7272034	13.175
-97.6338501	-200.0301514	13.18333333
-97.63493347	-200.2998352	13.19166667
-97.63601685	-200.5541382	13.2
-97.63715363	-200.8552246	13.20833333
-97.63818359	-201.1488037	13.21666667
-97.63937378	-201.4363098	13.225
-97.64045715	-201.7027588	13.23333333
-97.64146423	-202.0138245	13.24166667
-97.64246368	-202.3767395	13.25
-97.64341736	-202.7033081	13.25833333
-97.64427185	-203.0757141	13.26666667
-97.64504242	-203.4559937	13.275
-97.6459198	-203.8135376	13.28333333
-97.64662933	-204.1594238	13.29166667
-97.64736176	-204.5762024	13.3
-97.64796448	-204.9645691	13.30833333
-97.64852142	-205.2904968	13.31666667
-97.64919281	-205.6260681	13.325
-97.64994049	-205.9786987	13.33333333
-97.65061188	-206.3101196	13.34166667
-97.65116882	-206.5684204	13.35
-97.65174103	-206.8262939	13.35833333
-97.65223694	-207.1159363	13.36666667
-97.65283966	-207.3617554	13.375
-97.65341949	-207.6019592	13.38333333
-97.65400696	-207.8756409	13.39166667
-97.65471649	-208.1634827	13.4
-97.65531158	-208.4173279	13.40833333
-97.65594482	-208.6391296	13.41666667
-97.65663147	-208.8852234	13.425
-97.65740204	-209.1643372	13.43333333
-97.65816498	-209.411438	13.44166667
-97.65897369	-209.6407166	13.45
-97.6596756	-209.7911987	13.45833333
-97.66039276	-209.9024963	13.46666667
-97.66112518	-209.9976501	13.475
-97.66178131	-210.1591797	13.48333333
-97.66249847	-210.2966003	13.49166667
-97.66308594	-210.421936	13.5
-97.6636734	-210.5358276	13.50833333
-97.66423035	-210.7140503	13.51666667
-97.66480255	-210.8828735	13.525
-97.66534424	-211.0032654	13.53333333
-97.66586304	-211.138031	13.54166667
-97.66639709	-211.328125	13.55
-97.66699982	-211.4739075	13.55833333
-97.66744995	-211.5495605	13.56666667
-97.66786194	-211.6853027	13.575
-97.66836548	-211.7677307	13.58333333
-97.66880798	-211.8487549	13.59166667
-97.66917419	-211.9338074	13.6
-97.66960907	-212.0542297	13.60833333
-97.67006683	-212.2616577	13.61666667
-97.67049408	-212.4694519	13.625
-97.67092133	-212.6701965	13.63333333
-97.67118073	-212.8919678	13.64166667
-97.67153168	-213.0116577	13.65
-97.67194366	-213.1524353	13.65833333
-97.67233276	-213.2900391	13.66666667
-97.67269897	-213.4883118	13.675
-97.6730957	-213.6891479	13.68333333
-97.67346954	-213.8517456	13.69166667
-97.6738739	-214.0388794	13.7
-97.67440033	-214.2283325	13.70833333
-97.67489624	-214.3952026	13.71666667
-97.67538452	-214.5671692	13.725
-97.6759491	-214.7790222	13.73333333
-97.67640686	-214.9766846	13.74166667
-97.67687225	-215.2160645	13.75
-97.67732239	-215.4967957	13.75833333
-97.67766571	-215.7422485	13.76666667
-97.67804718	-215.7893372	13.775
-97.67844391	-215.8049011	13.78333333
-97.67871857	-215.8630371	13.79166667
-97.67896271	-215.9843445	13.8
-97.67920685	-216.0947876	13.80833333
-97.67952728	-216.2383728	13.81666667
-97.6799469	-216.381897	13.825
-97.68032837	-216.5135193	13.83333333
-97.68082428	-216.6617737	13.84166667
-97.68133545	-216.7550964	13.85
-97.6819458	-216.8587952	13.85833333
-97.68243408	-216.9942322	13.86666667
-97.68297577	-217.1304016	13.875
-97.68357086	-217.2243958	13.88333333
-97.68424225	-217.2471924	13.89166667
-97.68477631	-217.3475037	13.9
-97.68521881	-217.4694519	13.90833333
-97.68562317	-217.555481	13.91666667
-97.68592834	-217.600708	13.925
-97.68632507	-217.7017212	13.93333333
-97.68670654	-217.7608337	13.94166667
-97.68708038	-217.8252258	13.95
-97.68749237	-217.8672791	13.95833333
-97.68786621	-217.9354248	13.96666667
-97.68818665	-217.9777832	13.975
-97.68852234	-218.0144653	13.98333333
-97.68896484	-218.0848694	13.99166667
-97.68943024	-218.1175537	14
-97.68995667	-218.1540222	14.00833333
-97.69046021	-218.1512146	14.01666667
-97.6909256	-218.1639404	14.025
-97.6913147	-218.2090454	14.03333333
-97.69176483	-218.2602234	14.04166667
-97.69223785	-218.3139038	14.05
-97.69263458	-218.3678284	14.05833333
-97.6931076	-218.4318237	14.06666667
-97.69360352	-218.4983826	14.075
-97.69409943	-218.5692139	14.08333333
-97.69446564	-218.637207	14.09166667
-97.69482422	-218.6854553	14.1
-97.69526672	-218.7453918	14.10833333
-97.69570923	-218.8161926	14.11666667
-97.6960144	-218.8824768	14.125
-97.69615173	-218.9297791	14.13333333
-97.69651031	-218.9676208	14.14166667
-97.69683838	-219.0071411	14.15
-97.69721222	-219.0554504	14.15833333
-97.69744873	-219.1040344	14.16666667
-97.69777679	-219.1697693	14.175
-97.69807434	-219.2351685	14.18333333
-97.69836426	-219.2895508	14.19166667
-97.69866943	-219.34375	14.2
-97.69898987	-219.4090271	14.20833333
-97.69937897	-219.4778137	14.21666667
-97.69963837	-219.5292969	14.225
-97.69996643	-219.5978088	14.23333333
-97.70023346	-219.661377	14.24166667
-97.70052338	-219.7044373	14.25
-97.70085907	-219.7476807	14.25833333
-97.70117188	-219.7966614	14.26666667
-97.70150757	-219.8395081	14.275
-97.70178223	-219.8808289	14.28333333
-97.70214844	-219.9199219	14.29166667
-97.70240021	-219.9710083	14.3
-97.70276642	-220.0353394	14.30833333
-97.70307159	-220.1087952	14.31666667
-97.70333862	-220.1800537	14.325
-97.7035675	-220.2505493	14.33333333
-97.70371246	-220.3136597	14.34166667
-97.70380402	-220.371521	14.35
-97.70391083	-220.427063	14.35833333
-97.70406342	-220.4727783	14.36666667
-97.70418549	-220.5095215	14.375
-97.70435333	-220.5525513	14.38333333
-97.70458984	-220.5895386	14.39166667
-97.70466614	-220.6261902	14.4
-97.7048645	-220.6640015	14.40833333
-97.70507813	-220.6890564	14.41666667
-97.70535278	-220.7114258	14.425
-97.70571899	-220.7482605	14.43333333
-97.70606995	-220.7825928	14.44166667
-97.70632172	-220.8104553	14.45
-97.70655823	-220.8357849	14.45833333
-97.70687103	-220.8659668	14.46666667
-97.70710754	-220.8964539	14.475
-97.70740509	-220.9256287	14.48333333
-97.70751953	-220.9601135	14.49166667
-97.70763397	-221.0003357	14.5
-97.70771027	-221.0335388	14.50833333
-97.70787048	-221.055481	14.51666667
-97.70795441	-221.0859985	14.525
-97.70807648	-221.1260681	14.53333333
-97.70815277	-221.1660767	14.54166667
-97.70826721	-221.2021484	14.55
-97.70836639	-221.2295227	14.55833333
-97.70850372	-221.2478333	14.56666667
-97.70869446	-221.2804565	14.575
-97.70890808	-221.3237915	14.58333333
-97.70916748	-221.3699951	14.59166667
-97.70930481	-221.4223328	14.6
-97.70946503	-221.4622498	14.60833333
-97.70967102	-221.5022888	14.61666667
-97.70992279	-221.555542	14.625
-97.71005249	-221.6166992	14.63333333
-97.71025085	-221.6779785	14.64166667
-97.71046448	-221.7390137	14.65
-97.71066284	-221.7981567	14.65833333
-97.71076965	-221.845459	14.66666667
-97.71085358	-221.9058533	14.675
-97.71091461	-221.9736938	14.68333333
-97.71105957	-222.0335693	14.69166667
-97.71114349	-222.0922546	14.7
-97.71117401	-222.1463623	14.70833333
-97.71133423	-222.2004089	14.71666667
-97.71147156	-222.2637939	14.725
-97.71154785	-222.3344421	14.73333333
-97.71164703	-222.3895569	14.74166667
-97.71176147	-222.4405212	14.75
-97.71200562	-222.4942017	14.75833333
-97.71213531	-222.5372009	14.76666667
-97.7121582	-222.5821533	14.775
-97.71225739	-222.6233215	14.78333333
-97.71238708	-222.6528015	14.79166667
-97.71242523	-222.6969299	14.8
-97.71235657	-222.7324524	14.80833333
-97.7122345	-222.7776489	14.81666667
-97.71222687	-222.8222961	14.825
-97.71222687	-222.8726807	14.83333333
-97.71222687	-222.9245605	14.84166667
-97.71235657	-222.9806213	14.85
-97.71261597	-223.0405884	14.85833333
-97.71276093	-223.0958252	14.86666667
-97.71296692	-223.1648865	14.875
-97.71312714	-223.2294006	14.88333333
-97.71324158	-223.2758484	14.89166667
-97.71344757	-223.3192139	14.9
-97.71356964	-223.3614502	14.90833333
-97.71368408	-223.4089966	14.91666667
-97.71372223	-223.4664917	14.925
-97.71387482	-223.5213013	14.93333333
-97.71394348	-223.5778503	14.94166667
-97.71401215	-223.6316223	14.95
-97.71398926	-223.683197	14.95833333
-97.71404266	-223.7353516	14.96666667
-97.71419525	-223.7931213	14.975
-97.71430969	-223.8497009	14.98333333
-97.7144165	-223.9006653	14.99166667
-97.71456146	-223.9552917	15
-97.71471405	-223.9970703	15.00833333
-97.71477509	-224.0331421	15.01666667
-97.71476746	-224.0666809	15.025
-97.71476746	-224.1023865	15.03333333
-97.71487427	-224.1455383	15.04166667
-97.7149353	-224.1889038	15.05
-97.71509552	-224.2441101	15.05833333
-97.71525574	-224.2991943	15.06666667
-97.71543884	-224.3506165	15.075
-97.71559906	-224.4090881	15.08333333
-97.71574402	-224.4854736	15.09166667
-97.71590424	-224.5423889	15.1
-97.71602631	-224.5933838	15.10833333
-97.71609497	-224.6445618	15.11666667
-97.71630859	-224.7018738	15.125
-97.71649933	-224.7583313	15.13333333
-97.71674347	-224.8192444	15.14166667
-97.71691895	-224.8834839	15.15
-97.71707916	-224.9390869	15.15833333
-97.71729279	-224.9992065	15.16666667
-97.71746063	-225.0524597	15.175
-97.71767426	-225.1063538	15.18333333
-97.71788025	-225.1593018	15.19166667
-97.71828461	-225.2136841	15.2
-97.71865845	-225.2770691	15.20833333
-97.71901703	-225.3345337	15.21666667
-97.71930695	-225.4014893	15.225
-97.71952057	-225.4634399	15.23333333
-97.71981049	-225.5285645	15.24166667
-97.72000122	-225.5958862	15.25
-97.72019196	-225.6572876	15.25833333
-97.72042847	-225.7170715	15.26666667
-97.72067261	-225.7781372	15.275
-97.72080994	-225.8312073	15.28333333
-97.72088623	-225.8918762	15.29166667
-97.72097015	-225.9413147	15.3
-97.72106171	-225.9924927	15.30833333
-97.72112274	-226.040863	15.31666667
-97.72120667	-226.0784912	15.325
-97.7212677	-226.1192322	15.33333333
-97.72135162	-226.1561279	15.34166667
-97.72130585	-226.1943665	15.35
-97.72133636	-226.2295532	15.35833333
-97.72150421	-226.2590332	15.36666667
-97.72166443	-226.2864685	15.375
-97.72171783	-226.3050232	15.38333333
-97.72179413	-226.3243103	15.39166667
-97.72181702	-226.3529358	15.4
-97.72182465	-226.3878479	15.40833333
-97.72195435	-226.4248657	15.41666667
-97.72202301	-226.4558716	15.425
-97.722229	-226.4819946	15.43333333
-97.72241974	-226.5098572	15.44166667
-97.722435	-226.5431213	15.45
-97.72242737	-226.575592	15.45833333
-97.722435	-226.6098328	15.46666667
-97.72240448	-226.6471252	15.475
-97.72251129	-226.6947021	15.48333333
-97.72264862	-226.7331848	15.49166667
-97.72270966	-226.7685547	15.5
-97.72277069	-226.8179016	15.50833333
-97.72272491	-226.8638916	15.51666667
-97.72270966	-226.90979	15.525
-97.72277069	-226.9432068	15.53333333
-97.72280121	-226.9768982	15.54166667
-97.72281647	-227.0048218	15.55
-97.72283173	-227.0300598	15.55833333
-97.72283173	-227.0765686	15.56666667
-97.7228775	-227.1125183	15.575
-97.72293854	-227.1391602	15.58333333
-97.72290802	-227.1676636	15.59166667
-97.72303009	-227.1958923	15.6
-97.72312927	-227.2392273	15.60833333
-97.72324371	-227.280365	15.61666667
-97.72332764	-227.3170471	15.625
-97.72351837	-227.3432312	15.63333333
-97.72372437	-227.3707581	15.64166667
-97.72392273	-227.3921204	15.65
-97.72407532	-227.4088745	15.65833333
-97.72425079	-227.4338074	15.66666667
-97.72454071	-227.4498596	15.675
-97.72476196	-227.458374	15.68333333
-97.72506714	-227.4737549	15.69166667
-97.72537994	-227.4909363	15.7
-97.72563934	-227.510498	15.70833333
-97.72595978	-227.5344238	15.71666667
-97.72619629	-227.5611877	15.725
-97.72646332	-227.5905457	15.73333333
-97.72672272	-227.6341553	15.74166667
-97.72698212	-227.6813049	15.75
-97.72718811	-227.7231445	15.75833333
-97.72743225	-227.7645264	15.76666667
-97.72771454	-227.8204651	15.775
-97.72796631	-227.8772888	15.78333333
-97.72822571	-227.9387512	15.79166667
-97.72851563	-227.9896851	15.8
-97.72882843	-228.0501099	15.80833333
-97.72911072	-228.1018982	15.81666667
-97.72934723	-228.1451416	15.825
-97.72953033	-228.1781616	15.83333333
-97.72973633	-228.2057495	15.84166667
-97.72987366	-228.2344971	15.85
-97.72994995	-228.2591858	15.85833333
-97.73001099	-228.2913513	15.86666667
-97.7300415	-228.3128052	15.875
-97.73010254	-228.3403931	15.88333333
-97.73007965	-228.385437	15.89166667
-97.73001862	-228.4295959	15.9
-97.73008728	-228.4669495	15.90833333
-97.73027802	-228.4881287	15.91666667
-97.73039246	-228.5115356	15.925
-97.73051453	-228.5430298	15.93333333
-97.73078156	-228.5692749	15.94166667
-97.73101044	-228.5999756	15.95
-97.73121643	-228.634552	15.95833333
-97.7312851	-228.6729736	15.96666667
-97.73140717	-228.713623	15.975
-97.73155212	-228.7446594	15.98333333
-97.73164368	-228.7873535	15.99166667
-97.73162842	-228.8275452	16
-97.73171234	-228.8642578	16.00833333
-97.73183441	-228.8958435	16.01666667
-97.73181915	-228.9200134	16.025
-97.73181915	-228.951355	16.03333333
-97.73190308	-228.988739	16.04166667
-97.73200989	-229.0281677	16.05
-97.73208618	-229.0501404	16.05833333
-97.73209381	-229.0750732	16.06666667
-97.73220062	-229.1069946	16.075
-97.73227692	-229.1382751	16.08333333
-97.73223877	-229.1702881	16.09166667
-97.73226929	-229.2041931	16.1
-97.73240662	-229.2293701	16.10833333
-97.73252106	-229.254425	16.11666667
-97.73256683	-229.2848511	16.125
-97.73249817	-229.3116455	16.13333333
-97.73244476	-229.3434753	16.14166667
-97.7325058	-229.3694153	16.15
-97.73262024	-229.4046021	16.15833333
-97.73274231	-229.4281311	16.16666667
-97.73274994	-229.4438477	16.175
-97.73281097	-229.4679871	16.18333333
-97.73271942	-229.4906006	16.19166667
-97.73257446	-229.5026245	16.2
-97.73249054	-229.5158386	16.20833333
-97.73252106	-229.5317688	16.21666667
-97.73258972	-229.5497742	16.225
-97.7326889	-229.5643921	16.23333333
-97.73266602	-229.5830688	16.24166667
-97.73260498	-229.6110229	16.25
-97.73271942	-229.7200623	16.25833333
-97.73269653	-229.8768616	16.26666667
-97.73272705	-230.0640869	16.275
-97.7327652	-230.188446	16.28333333
-97.73278809	-230.2273865	16.29166667
-97.73291016	-230.2819519	16.3
-97.73303223	-230.3608398	16.30833333
-97.733078	-230.4245605	16.31666667
-97.73310852	-230.4229431	16.325
-97.73311615	-230.401001	16.33333333
-97.73311615	-230.4310303	16.34166667
-97.73326111	-230.5041809	16.35
-97.73326111	-230.5080566	16.35833333
-97.7334137	-230.5153198	16.36666667
-97.73360443	-230.5783997	16.375
-97.73374176	-230.6231384	16.38333333
-97.73384857	-230.6630249	16.39166667
-97.73400116	-230.6474915	16.4
-97.73421478	-230.6539612	16.40833333
-97.73451233	-230.704071	16.41666667
-97.73473358	-230.747467	16.425
-97.73496246	-230.7478943	16.43333333
-97.73526001	-230.7229004	16.44166667
-97.735466	-230.7249756	16.45
-97.73552704	-230.811676	16.45833333
-97.73558807	-230.8889771	16.46666667
-97.73563385	-230.8773804	16.475
-97.73569489	-230.8718567	16.48333333
-97.73568726	-230.9209595	16.49166667
-97.73565674	-230.978302	16.5
-97.73566437	-231.0848389	16.50833333
-97.73562622	-231.0989685	16.51666667
-97.73561096	-231.0926514	16.525
-97.7355957	-231.0834045	16.53333333
-97.73561859	-231.0888062	16.54166667
-97.73564911	-231.07901	16.55
-97.73571777	-231.0846558	16.55833333
-97.73578644	-231.1300659	16.56666667
-97.73591614	-231.2016296	16.575
-97.73596191	-231.2011108	16.58333333
-97.73603058	-231.184845	16.59166667
-97.73600769	-231.2693787	16.6
-97.73591614	-231.388031	16.60833333
-97.73588562	-231.4407654	16.61666667
-97.73587799	-231.4475708	16.625
-97.73591614	-231.4483948	16.63333333
-97.73575592	-231.5143433	16.64166667
-97.73556519	-231.5242004	16.65
[truncated: 23,802 more rows]
