# Supplementary material for: Sorting polymerization in a bichannel metal-organic framework
Source: Nat Commun. 2025 Aug 5;16:6984. doi: 10.1038/s41467-025-62322-8 (PMC12325995; doi:10.1038/s41467-025-62322-8)
Supplement: Supplementary file 3 — Source data [file 41467_2025_62322_MOESM3_ESM.zip › SOURCE_DATA/SF25/bulkPNVF_temp_vs_DSC_vs_time.csv]

X	Y	Z
20.03297234	-2.12197876	0
20.03394318	-2.435028076	0.008333333
20.03488541	-2.867248535	0.016666667
20.03581047	-3.382049561	0.025
20.03687286	-4.013549805	0.033333333
20.03790665	-4.925445557	0.041666667
20.03875542	-6.187103271	0.05
20.03959084	-7.673431396	0.058333333
20.04036522	-9.505645752	0.066666667
20.04091263	-11.63336182	0.075
20.04120064	-14.14428711	0.083333333
20.04142761	-16.96038818	0.091666667
20.04145813	-20.01898193	0.1
20.04124641	-23.20004272	0.108333333
20.04072952	-26.62161255	0.116666667
20.03987885	-30.01953125	0.125
20.03880119	-33.11352539	0.133333333
20.03734398	-36.06140137	0.141666667
20.03555298	-38.79547119	0.15
20.03341293	-41.23965454	0.158333333
20.03098297	-43.29937744	0.166666667
20.0280838	-44.94360352	0.175
20.02474403	-46.11419678	0.183333333
20.02103996	-46.93765259	0.191666667
20.01686668	-47.23657227	0.2
20.01215935	-47.08917236	0.208333333
20.0069828	-46.58078003	0.216666667
20.0014267	-45.6965332	0.225
19.99538612	-44.24133301	0.233333333
19.98888779	-42.4055481	0.241666667
19.98199654	-40.2376709	0.25
19.97461891	-37.82839966	0.258333333
19.96681595	-35.0045166	0.266666667
19.958498	-31.8795166	0.275
19.94976807	-28.5307312	0.283333333
19.94075203	-24.99194336	0.291666667
19.93132401	-21.20489502	0.3
19.92144203	-17.21353149	0.308333333
19.91114998	-13.14242554	0.316666667
19.90049362	-8.860839844	0.325
19.88939667	-4.425506592	0.333333333
19.87793541	0.129119873	0.341666667
19.86604881	4.6925354	0.35
19.85387421	9.285125732	0.358333333
19.84128952	14.25216675	0.366666667
19.82831001	19.0586853	0.375
19.8149662	23.7116394	0.383333333
19.8012886	28.33346558	0.391666667
19.78726196	33.03207397	0.4
19.7728405	37.73074341	0.408333333
19.75814629	42.45492554	0.416666667
19.74305725	47.12063599	0.425
19.72769547	51.7649231	0.433333333
19.71192169	56.39309692	0.441666667
19.69587708	60.98257446	0.45
19.67942047	65.49868774	0.458333333
19.6627388	70.05551147	0.466666667
19.64570618	74.52816772	0.475
19.6284008	79.01785278	0.483333333
19.61071587	83.4312439	0.491666667
19.59267998	87.75772095	0.5
19.5742054	91.98825073	0.508333333
19.55547333	96.24795532	0.516666667
19.53643799	100.4159851	0.525
19.51718903	104.532135	0.533333333
19.49769783	108.6365662	0.541666667
19.4778862	112.6673279	0.55
19.45771217	116.6365662	0.558333333
19.43721771	120.513092	0.566666667
19.41652679	124.3141785	0.575
19.39550209	128.0461731	0.583333333
19.37432861	131.8104553	0.591666667
19.35283089	135.5255432	0.6
19.33104324	139.1804504	0.608333333
19.30890656	142.8453064	0.616666667
19.28647995	146.4216614	0.625
19.26379585	149.9264221	0.633333333
19.24086952	153.3901062	0.641666667
19.21776009	156.7934265	0.65
19.19442177	160.1956482	0.658333333
19.17083931	163.6012878	0.666666667
19.1470623	167.0101013	0.675
19.12293243	170.316925	0.683333333
19.09866714	173.6028748	0.691666667
19.07409859	176.8769226	0.7
19.04927063	180.1012878	0.708333333
19.0241394	183.3294373	0.716666667
18.99880981	186.5391541	0.725
18.97312927	189.6457825	0.733333333
18.94725227	192.7932434	0.741666667
18.92113304	195.9723816	0.75
18.89469337	199.1151428	0.758333333
18.86800957	202.2190857	0.766666667
18.8410244	205.3045349	0.775
18.81386948	208.2704773	0.783333333
18.78650284	211.2608948	0.791666667
18.7588768	214.2382507	0.8
18.73105431	217.195343	0.808333333
18.70306396	220.1532288	0.816666667
18.67481613	223.1290588	0.825
18.64639854	226.0476379	0.833333333
18.61771011	228.877594	0.841666667
18.58882332	231.6799011	0.85
18.55973816	234.5052795	0.858333333
18.53043938	237.3051453	0.866666667
18.50094414	240.1211853	0.875
18.47128105	242.8551941	0.883333333
18.44128418	245.5885925	0.891666667
18.41108894	248.3623352	0.9
18.38059044	251.1101379	0.908333333
18.34981918	253.801178	0.916666667
18.31892395	256.4792175	0.925
18.28778648	259.1211243	0.933333333
18.25642204	261.7887878	0.941666667
18.22481346	264.4493713	0.95
18.19296074	267.0726624	0.958333333
18.16085052	269.6808167	0.966666667
18.12857246	272.3002014	0.975
18.09603691	274.884613	0.983333333
18.06328773	277.4154968	0.991666667
18.03041649	279.931488	1
17.99724197	282.493866	1.008333333
17.96394539	285.0861511	1.016666667
17.93036079	287.6244812	1.025
17.89654732	290.1239929	1.033333333
17.86256599	292.6052551	1.041666667
17.82831192	295.1303406	1.05
17.79385948	297.6194153	1.058333333
17.75921059	300.091217	1.066666667
17.72436333	302.5903015	1.075
17.68925858	305.0969543	1.083333333
17.65398407	307.5210876	1.091666667
17.6184082	309.9586487	1.1
17.58272552	312.3296814	1.108333333
17.54694939	314.7301941	1.116666667
17.51087189	317.1557312	1.125
17.47457886	319.5666199	1.133333333
17.43806076	321.9620667	1.141666667
17.40137291	324.3433533	1.15
17.36450386	326.7225647	1.158333333
17.32746696	329.0744324	1.166666667
17.29020309	331.4089661	1.175
17.25274086	333.736908	1.183333333
17.21501923	336.0360413	1.191666667
17.17711639	338.3887024	1.2
17.13903046	340.6891785	1.208333333
17.10087013	342.9554749	1.216666667
17.06246567	345.29776	1.225
17.0238781	347.6457214	1.233333333
16.98509216	349.9044495	1.241666667
16.94600296	352.1089783	1.25
16.90665627	354.3504944	1.258333333
16.86712646	356.6112976	1.266666667
16.8273983	358.8722229	1.275
16.78745842	361.1365051	1.283333333
16.74733543	363.3634949	1.291666667
16.70696831	365.6201477	1.3
16.66643524	367.8429871	1.308333333
16.62565994	370.110199	1.316666667
16.5846386	372.3761902	1.325
16.54345131	374.6549377	1.333333333
16.5021286	376.9107971	1.341666667
16.46066666	379.1249695	1.35
16.41897774	381.3980408	1.358333333
16.37700081	383.6142883	1.366666667
16.33484077	385.8939514	1.375
16.29240608	388.1763	1.383333333
16.24974442	390.3996887	1.391666667
16.2069912	392.5414124	1.4
16.16410065	394.7008362	1.408333333
16.12098312	396.9191589	1.416666667
16.0776062	399.1381531	1.425
16.0340023	401.3565369	1.433333333
15.99023056	403.5019836	1.441666667
15.94627571	405.6880188	1.45
15.90218449	407.8675232	1.458333333
15.85795689	410.0497131	1.466666667
15.81356144	412.2406921	1.475
15.76887798	414.3479309	1.483333333
15.7239809	416.4393005	1.491666667
15.67894745	418.585968	1.5
15.63380718	420.7266541	1.508333333
15.58845425	422.9258118	1.516666667
15.54282761	425.0937805	1.525
15.49703312	427.2472839	1.533333333
15.45105743	429.3390198	1.541666667
15.40482235	431.447052	1.55
15.3582077	433.4953308	1.558333333
15.31133556	435.6148987	1.566666667
15.26420403	437.7344666	1.575
15.21693325	439.8570862	1.583333333
15.16943455	441.9306335	1.591666667
15.12172127	444.0218201	1.6
15.07382393	446.1833191	1.608333333
15.02574348	448.259491	1.616666667
14.97749424	450.3570251	1.625
14.92910767	452.4356384	1.633333333
14.88053703	454.4932556	1.641666667
14.83178329	456.568634	1.65
14.78283119	458.6087952	1.658333333
14.73367977	460.6191101	1.666666667
14.68429852	462.6110535	1.675
14.634902	464.5777283	1.683333333
14.58524609	466.5802307	1.691666667
14.53543663	468.5822449	1.7
14.4854126	470.6174622	1.708333333
14.43512917	472.5909119	1.716666667
14.38461685	474.6253967	1.725
14.33399677	476.6561584	1.733333333
14.28317738	478.6690979	1.741666667
14.23219013	480.6628723	1.75
14.18098927	482.7030334	1.758333333
14.12961864	484.6874084	1.766666667
14.07812691	486.6140442	1.775
14.0265131	488.5774841	1.783333333
13.97471428	490.4750061	1.791666667
13.92273331	492.4266663	1.8
13.87055302	494.3752136	1.808333333
13.81811237	496.396698	1.816666667
13.76554871	498.407135	1.825
13.7128334	500.3674622	1.833333333
13.65996456	502.3316956	1.841666667
13.60680485	504.3128967	1.85
13.55338573	506.2445374	1.858333333
13.4998436	508.2267761	1.866666667
13.44611835	510.1784973	1.875
13.39222431	512.1523743	1.883333333
13.33817768	514.096283	1.891666667
13.28400803	516.0121765	1.9
13.22960949	517.8760681	1.908333333
13.17498112	519.806488	1.916666667
13.12020016	521.6957703	1.925
13.06529713	523.5900574	1.933333333
13.01036263	525.4884949	1.941666667
12.95507717	527.3694763	1.95
12.89951611	529.2330017	1.958333333
12.84383202	531.0414734	1.966666667
12.78804111	532.8777771	1.975
12.73202133	534.7008972	1.983333333
12.67586327	536.5310974	1.991666667
12.61956787	538.4073181	2
12.56301212	540.2663269	2.008333333
12.50618172	542.0750427	2.016666667
12.44915199	543.9583435	2.025
12.39206028	545.7603455	2.033333333
12.33487797	547.5247498	2.041666667
12.27748108	549.29599	2.05
12.21980858	551.0854187	2.058333333
12.16196823	552.8789978	2.066666667
12.10405064	554.6844177	2.075
12.0458889	556.4495544	2.083333333
11.98758984	558.1648865	2.091666667
11.92915249	559.9251404	2.1
11.87051582	561.6939392	2.108333333
11.81166553	563.4753113	2.116666667
11.75267792	565.3123474	2.125
11.69353676	567.1764832	2.133333333
11.63425827	568.929657	2.141666667
11.57479668	570.6487732	2.15
11.51513481	572.4206238	2.158333333
11.45524502	574.1631775	2.166666667
11.39520168	575.9117126	2.175
11.33509636	577.7116394	2.183333333
11.27479267	579.4345398	2.191666667
11.21432114	581.1735535	2.2
11.15372753	582.8948669	2.208333333
11.0929184	584.6875916	2.216666667
11.03195763	586.410614	2.225
10.97079754	588.1307068	2.233333333
10.90945339	589.830658	2.241666667
10.84797192	591.5064392	2.25
10.78639889	593.2819519	2.258333333
10.72453499	595.0545349	2.266666667
10.66248703	596.726532	2.275
10.60017967	598.4152527	2.283333333
10.53778076	600.087738	2.291666667
10.47518253	601.7234802	2.3
10.41243076	603.4281921	2.308333333
10.34952736	605.157074	2.316666667
10.28647041	606.8483582	2.325
10.22318363	608.4915466	2.333333333
10.15966702	610.1412048	2.341666667
10.09602928	611.7767029	2.35
10.03225231	613.4007263	2.358333333
9.96829319	615.0347595	2.366666667
9.90413475	616.6752625	2.375
9.839792252	618.2934265	2.383333333
9.775220871	619.9120789	2.391666667
9.710526466	621.5434265	2.4
9.645679474	623.2328796	2.408333333
9.580710411	624.9590759	2.416666667
9.515634537	626.6222839	2.425
9.450389862	628.1758728	2.433333333
9.384961128	629.8042908	2.441666667
9.319440842	631.4578552	2.45
9.253691673	633.1593933	2.458333333
9.187666893	634.8310242	2.466666667
9.121458054	636.462616	2.475
9.055111885	638.0474548	2.483333333
8.988521576	639.6375427	2.491666667
8.921777725	641.2360535	2.5
8.854758263	642.8322449	2.508333333
8.787647247	644.4093933	2.516666667
8.720444679	646.0027771	2.525
8.653012276	647.5555115	2.533333333
8.585534096	649.1437683	2.541666667
8.517933846	650.6989441	2.55
8.450195313	652.1822205	2.558333333
8.382227898	653.7458191	2.566666667
8.314183235	655.3024597	2.575
8.24592495	656.8035583	2.583333333
8.177544594	658.3284607	2.591666667
8.109010696	659.8617859	2.6
8.040232658	661.4333191	2.608333333
7.971301079	662.9212341	2.616666667
7.902124882	664.3908386	2.625
7.832780361	665.8814392	2.633333333
7.763282776	667.4202576	2.641666667
7.693632126	668.9897156	2.65
7.623767853	670.5259705	2.658333333
7.553673744	672.0682068	2.666666667
7.483396053	673.6187439	2.675
7.412995815	675.1916199	2.683333333
7.342060089	676.6958923	2.691666667
7.27040863	678.2511902	2.7
7.198664665	679.7882996	2.708333333
7.126796722	681.3399353	2.716666667
7.05469656	682.8959656	2.725
6.982441425	684.3964539	2.733333333
6.910031319	685.8739929	2.741666667
6.837466717	687.3986511	2.75
6.764762402	688.9030457	2.758333333
6.691872597	690.4515076	2.766666667
6.618734837	691.8912048	2.775
6.545442104	693.4240417	2.783333333
6.471994877	694.8907166	2.791666667
6.398330212	696.3721619	2.8
6.324433804	697.7784119	2.808333333
6.250382423	699.1736755	2.816666667
6.17623806	700.6155701	2.825
6.101985455	702.059906	2.833333333
6.027686119	703.4961853	2.841666667
5.953108311	704.9102478	2.85
5.878391266	706.3686218	2.858333333
5.803549767	707.7957458	2.866666667
5.728522778	709.1995544	2.875
5.653217316	710.5701599	2.883333333
5.577849388	712.0158386	2.891666667
5.502311707	713.4374695	2.9
5.426510334	714.8363953	2.908333333
5.350523472	716.2007751	2.916666667
5.274319172	717.5672302	2.925
5.198038101	718.92099	2.933333333
5.121633053	720.3223572	2.941666667
5.045073032	721.7406921	2.95
4.96835804	723.0728455	2.958333333
4.891581059	724.4378357	2.966666667
4.814649582	725.8194275	2.975
4.737547398	727.224823	2.983333333
4.660383224	728.533905	2.991666667
4.583064556	729.8804626	3
4.505575657	731.1773376	3.008333333
4.427900314	732.4621277	3.016666667
4.35016346	733.7603455	3.025
4.272302628	735.0179138	3.033333333
4.194194317	736.2797546	3.041666667
4.115930557	737.5798035	3.05
4.037466049	738.7626648	3.058333333
3.958923817	739.9417419	3.066666667
3.880087376	741.1868591	3.075
3.801096201	742.4395447	3.083333333
3.721965551	743.6639099	3.091666667
3.64267993	744.8490906	3.1
3.563131332	746.0309753	3.108333333
3.483427763	747.1679382	3.116666667
3.403615713	748.4216003	3.125
3.323617935	749.5907898	3.133333333
3.243542671	750.7316589	3.141666667
3.163235188	751.9134216	3.15
3.082943201	753.1231384	3.158333333
3.002480745	754.2535095	3.166666667
2.921801567	755.3661804	3.175
2.840967655	756.5057068	3.183333333
2.75999403	757.6089783	3.191666667
2.678943396	758.7424011	3.2
2.597737551	759.855072	3.208333333
2.516469955	760.9688416	3.216666667
2.435032129	762.1244812	3.225
2.353532076	763.306366	3.233333333
2.271800041	764.368988	3.241666667
2.189928532	765.4128113	3.25
2.107933044	766.4670105	3.258333333
2.025860071	767.5724792	3.266666667
1.943678856	768.7093201	3.275
1.861265421	769.787323	3.283333333
1.778666019	770.7895203	3.291666667
1.695973754	771.8149109	3.3
1.613142133	772.8849792	3.308333333
1.53009367	773.8959656	3.316666667
1.446874857	774.8632507	3.325
1.36362505	775.8587341	3.333333333
1.280220509	776.9255066	3.341666667
1.196614623	777.9615173	3.35
1.112915754	778.9363708	3.358333333
1.029093027	779.8971863	3.366666667
0.945100009	780.8802185	3.375
0.861014009	781.8616638	3.383333333
0.776773214	782.8152771	3.391666667
0.69236201	783.7376404	3.4
0.607935369	784.7686462	3.408333333
0.523369372	785.7840271	3.416666667
0.438633025	786.7662048	3.425
0.353757292	787.7217712	3.433333333
0.268742204	788.5846863	3.441666667
0.183634192	789.5151062	3.45
0.098448761	790.3979187	3.458333333
0.013062014	791.2802429	3.466666667
-0.072448611	792.1496277	3.475
-0.158083126	792.9943542	3.483333333
-0.243841514	793.8986511	3.491666667
-0.329708308	794.776825	3.5
-0.415714473	795.5866394	3.508333333
-0.501751602	796.3804626	3.516666667
-0.58785069	797.2449646	3.525
-0.674197495	798.0838318	3.533333333
-0.760674894	798.8830261	3.541666667
-0.847386897	799.6712341	3.55
-0.934285104	800.4616394	3.558333333
-1.021198869	801.2417908	3.566666667
-1.108283281	801.8977966	3.575
-1.195414305	802.5325623	3.583333333
-1.282638431	803.1612244	3.591666667
-1.370033383	803.8092957	3.6
-1.457614422	804.391449	3.608333333
-1.545180082	804.9717712	3.616666667
-1.632931948	805.5787048	3.625
-1.720823407	806.1997986	3.633333333
-1.808761477	806.8157654	3.641666667
-1.896808267	807.4328308	3.65
-1.984948039	808.0093689	3.658333333
-2.073320627	808.5419617	3.666666667
-2.161879539	809.0640564	3.675
-2.250516176	809.6098328	3.683333333
-2.339214563	810.1072693	3.691666667
-2.427944183	810.5487976	3.7
-2.516798019	811.0249939	3.708333333
-2.605698347	811.5085144	3.716666667
-2.694707394	811.98703	3.725
-2.783809423	812.4711609	3.733333333
-2.873020172	813.0107117	3.741666667
-2.962370634	813.5688171	3.75
-3.051721096	814.10849	3.758333333
-3.141195774	814.5630798	3.766666667
-3.230763435	815.0892029	3.775
-3.320548296	815.6792908	3.783333333
-3.410488605	816.1725769	3.791666667
-3.500459909	816.6801453	3.8
-3.590601683	817.1482849	3.808333333
-3.680914402	817.5541687	3.816666667
-3.771304846	817.9355164	3.825
-3.86175704	818.342865	3.833333333
-3.952240467	818.7544861	3.841666667
-4.04284811	819.1352234	3.85
-4.133486748	819.540863	3.858333333
-4.224249363	819.9561462	3.866666667
-4.314996719	820.3451843	3.875
-4.405930042	820.7106628	3.883333333
-4.496925831	821.0905457	3.891666667
-4.587983608	821.4305115	3.9
-4.679180622	821.7199402	3.908333333
-4.770440102	822.0260925	3.916666667
-4.862426758	822.341156	3.925
-4.954903126	822.6613464	3.933333333
-5.047442436	822.9303894	3.941666667
-5.140075684	823.0787048	3.95
-5.232913494	823.2721863	3.958333333
-5.325750828	823.4391785	3.966666667
-5.418635368	823.6221619	3.975
-5.51159811	823.837738	3.983333333
-5.604608059	824.0584412	3.991666667
-5.69768095	824.2503357	4
-5.790738106	824.4733582	4.008333333
-5.884015083	824.714447	4.016666667
-5.977432728	824.9230652	4.025
-6.070913792	825.0942078	4.033333333
-6.164378643	825.26828	4.041666667
-6.257937908	825.433197	4.05
-6.35159111	825.6012878	4.058333333
-6.445385456	825.7445984	4.066666667
-6.53921175	825.9065857	4.075
-6.633037567	826.0104675	4.083333333
-6.726957321	826.1286316	4.091666667
-6.820987225	826.2449646	4.1
-6.915064335	826.3418884	4.108333333
-7.009219646	826.5088806	4.116666667
-7.103453636	826.6829529	4.125
-7.197750092	826.855072	4.133333333
-7.292140961	826.9594421	4.141666667
-7.38657856	827.0352478	4.15
-7.481079102	827.0768738	4.158333333
-7.575705528	827.1506042	4.166666667
-7.670472622	827.2135925	4.175
-7.765208721	827.1947937	4.183333333
-7.859975815	827.1405945	4.191666667
-7.954790115	827.1176453	4.2
-8.049667358	827.1335144	4.208333333
-8.144639015	827.0988464	4.216666667
-8.239657402	826.9981384	4.225
-8.334737778	826.8921814	4.233333333
-8.42992878	826.8152771	4.241666667
-8.525119781	826.7176208	4.25
-8.620310783	826.6182556	4.258333333
-8.71562767	826.5041199	4.266666667
-8.810959816	826.4040222	4.275
-8.906385422	826.3067322	4.283333333
-9.002372742	826.1650085	4.291666667
-9.0984478	825.9798279	4.3
-9.194602013	825.8084412	4.308333333
-9.290865898	825.6479187	4.316666667
-9.387162209	825.5215759	4.325
-9.483521461	825.3634949	4.333333333
-9.579943657	825.1060486	4.341666667
-9.676413536	824.9380798	4.35
-9.772946358	824.7554626	4.358333333
-9.869479179	824.596283	4.366666667
-9.966090202	824.3945007	4.375
-10.06273365	824.2060242	4.383333333
-10.1593771	824.0729675	4.391666667
-10.25602055	823.9269714	4.4
-10.35278988	823.7098083	4.408333333
-10.44954395	823.5520935	4.416666667
-10.54637623	823.3605652	4.425
-10.64328766	823.127655	4.433333333
-10.74015236	822.933197	4.441666667
-10.83704853	822.7094421	4.45
-10.9340229	822.4605408	4.458333333
-11.03107643	822.2093201	4.466666667
-11.12817764	821.971405	4.475
-11.22532654	821.7402039	4.483333333
-11.32247448	821.5037537	4.491666667
-11.41970253	821.2149353	4.5
-11.51702404	820.9454041	4.508333333
-11.61425114	820.6368103	4.516666667
-11.71158981	820.3174744	4.525
-11.80895901	819.988739	4.533333333
-11.90640736	819.6678162	4.541666667
-12.00395012	819.3429871	4.55
-12.10147762	818.9549255	4.558333333
-12.19900513	818.5649109	4.566666667
-12.29657936	818.2100525	4.575
-12.39418602	817.8237	4.583333333
-12.49183941	817.447113	4.591666667
-12.58957195	817.0368347	4.6
-12.68724155	816.6626892	4.608333333
-12.7849741	816.2356873	4.616666667
-12.88273811	815.901947	4.625
-12.98043919	815.6393738	4.633333333
-13.07832146	815.3240662	4.641666667
-13.17677689	814.9424744	4.65
-13.27518463	814.516571	4.658333333
-13.37356091	814.120575	4.666666667
-13.47201633	813.7447205	4.675
-13.5704565	813.3522644	4.683333333
-13.66895962	812.9815369	4.691666667
-13.76754284	812.5970154	4.7
-13.86607742	812.2215271	4.708333333
-13.96462822	811.797821	4.716666667
-14.06321144	811.3693542	4.725
-14.1617775	810.9257507	4.733333333
-14.26034451	810.4786072	4.741666667
-14.35900688	810.0498962	4.75
-14.45771694	809.5995789	4.758333333
-14.55641079	809.1680603	4.766666667
-14.65516758	808.7050476	4.775
-14.75386238	808.3077087	4.783333333
-14.85254002	807.8330994	4.791666667
-14.95116997	807.2486267	4.8
-15.04983234	806.6614685	4.808333333
-15.14857388	806.1496277	4.816666667
-15.24734688	805.6990662	4.825
-15.34608841	805.2002869	4.833333333
-15.444767	804.7085876	4.841666667
-15.54352379	804.2182312	4.85
-15.642313	803.7292175	4.858333333
-15.7412138	803.1954041	4.866666667
-15.84003448	802.6609802	4.875
-15.93887138	802.11203	4.883333333
-16.03772354	801.573822	4.891666667
-16.13651276	801.0330505	4.9
-16.23528671	800.5193787	4.908333333
-16.33407593	799.9970398	4.916666667
-16.43289757	799.462738	4.925
-16.53173447	798.9440613	4.933333333
-16.63049126	798.4013367	4.941666667
-16.72921753	797.825531	4.95
-16.82797432	797.2015076	4.958333333
-16.92679596	796.6076355	4.966666667
-17.02558517	796.0232849	4.975
-17.12429428	795.4430847	4.983333333
-17.22305107	794.8090515	4.991666667
-17.32259369	794.1930847	5
-17.42214394	793.5531921	5.008333333
-17.52164841	792.9417419	5.016666667
-17.62116623	792.2880554	5.025
-17.72073364	791.6737976	5.033333333
-17.8202858	791.0574646	5.041666667
-17.91980362	790.445282	5.05
-18.01940346	789.842865	5.058333333
-18.11909866	789.1705017	5.066666667
-18.21872902	788.5225525	5.075
-18.31832886	787.8877869	5.083333333
-18.41791153	787.2193298	5.091666667
-18.5174942	786.4545593	5.1
-18.61698151	785.7118835	5.108333333
-18.71648407	784.9189148	5.116666667
-18.81597137	784.0550232	5.125
-18.91550636	783.186615	5.133333333
-19.01494598	782.525238	5.141666667
-19.1143856	781.8421326	5.15
-19.21380806	781.1922302	5.158333333
-19.31323242	780.4873962	5.166666667
-19.41270256	779.5456238	5.175
-19.51206207	778.5374451	5.183333333
-19.6114521	777.7947693	5.191666667
-19.71089172	777.1401062	5.2
-19.81026649	776.6714783	5.208333333
-19.90959358	776.1861267	5.216666667
-20.00896835	775.8730164	5.225
-20.10820007	775.5171814	5.233333333
-20.2075119	775.2550964	5.241666667
-20.3067894	775.0901794	5.25
-20.40608597	775.0505066	5.258333333
-20.50534821	774.728241	5.266666667
-20.60459518	774.1997986	5.275
-20.7037468	773.3626404	5.283333333
-20.80288124	772.221283	5.291666667
-20.90204811	771.2359314	5.3
-21.00123215	770.7233582	5.308333333
-21.10041428	770.0398865	5.316666667
-21.19953346	769.2736511	5.325
-21.2987175	768.4220886	5.333333333
-21.39780426	767.5267029	5.341666667
-21.49787521	766.6629333	5.35
-21.59824562	765.8302917	5.358333333
-21.69866371	764.9767761	5.366666667
-21.7990818	764.1608582	5.375
-21.8994503	763.3623962	5.383333333
-21.99975395	762.6166687	5.391666667
-22.10002708	761.8626404	5.4
-22.20026588	761.0822449	5.408333333
-22.30039215	760.3169861	5.416666667
-22.40056801	759.5879822	5.425
-22.50070953	758.9128113	5.433333333
-22.6008358	758.2414246	5.441666667
-22.70084953	757.5684509	5.45
-22.80081367	756.9449158	5.458333333
-22.90074539	756.2919617	5.466666667
-23.00065994	755.7360535	5.475
-23.10055923	755.2660828	5.483333333
-23.20036125	754.8885193	5.491666667
-23.30016327	754.6427917	5.5
-23.39995003	754.4429626	5.508333333
-23.49968719	754.3356628	5.516666667
-23.59939194	753.7216492	5.525
-23.69922638	752.6156921	5.533333333
-23.79901314	752.7958679	5.541666667
-23.89878273	752.9480896	5.55
-23.99858475	753.2458191	5.558333333
-24.09843636	753.7247009	5.566666667
-24.19823837	754.2912292	5.575
-24.29800797	754.8483582	5.583333333
-24.39771271	755.4037781	5.591666667
-24.49740219	755.8212585	5.6
-24.59696007	756.1252136	5.608333333
-24.69640541	756.1029968	5.616666667
-24.79578781	755.6882019	5.625
-24.89520073	755.2266541	5.633333333
-24.99448395	754.4456482	5.641666667
-25.09368706	753.3007507	5.65
-25.19282532	751.9399109	5.658333333
-25.29202843	750.3049011	5.666666667
-25.3911972	748.5169373	5.675
-25.49035263	746.6326599	5.683333333
-25.58948898	744.7392273	5.691666667
-25.68870163	742.8494568	5.7
-25.7882843	741.0112	5.708333333
-25.88780403	739.032074	5.716666667
-25.98740387	737.0487976	5.725
-26.08706856	735.105072	5.733333333
-26.18671608	732.6630554	5.741666667
-26.28638268	729.7793884	5.75
-26.38601494	726.6446228	5.758333333
-26.48563004	723.3924255	5.766666667
-26.58522987	719.9971619	5.775
-26.68484688	716.7687683	5.783333333
-26.78442955	713.6004333	5.791666667
-26.88394928	710.6775818	5.8
-26.98338509	707.919281	5.808333333
-27.08279037	705.3542175	5.816666667
-27.18209648	703.3483582	5.825
-27.28133774	701.9816589	5.833333333
-27.38054657	701.0509949	5.841666667
-27.47964096	700.5412292	5.85
-27.5786705	700.3809509	5.858333333
-27.67766762	700.216156	5.866666667
-27.77669716	700.0660095	5.875
-27.87577629	699.9690857	5.883333333
-27.974823	699.7812195	5.891666667
-28.07382011	699.6044617	5.9
-28.17275047	699.492157	5.908333333
-28.27163506	699.3527527	5.916666667
-28.37051773	698.6114197	5.925
-28.46928596	698.3195496	5.933333333
-28.56803894	698.0108337	5.941666667
-28.66667747	697.6514587	5.95
-28.76526833	697.3291931	5.958333333
-28.86382484	697.0572205	5.966666667
-28.96231651	696.6653748	5.975
-29.06072807	696.219696	5.983333333
-29.15909004	695.6966248	5.991666667
-29.25741768	695.2337341	6
-29.35566521	694.7753601	6.008333333
-29.45384789	694.2953796	6.016666667
-29.5518856	693.7583923	6.025
-29.64995384	693.1108093	6.033333333
-29.74795723	692.5267029	6.041666667
-29.84592819	692.1613464	6.05
-29.94390106	691.8991394	6.058333333
-30.04263496	691.4414978	6.066666667
-30.14141083	690.5539246	6.075
-30.24017906	689.8323669	6.083333333
-30.3388958	689.5706482	6.091666667
-30.43768883	689.5439148	6.1
-30.53647995	689.5072937	6.108333333
-30.63521576	689.681488	6.116666667
-30.73392487	689.7785339	6.125
-30.83260155	689.712616	6.133333333
-30.93115616	689.657074	6.141666667
-31.02966881	689.566864	6.15
-31.12804031	689.5669861	6.158333333
-31.22639656	689.4882507	6.166666667
-31.32467079	688.9191589	6.175
-31.42285538	688.0247498	6.183333333
-31.52101517	687.0364685	6.191666667
-31.61910057	685.9095154	6.2
-31.71720886	684.5817566	6.208333333
-31.81527901	683.4305115	6.216666667
-31.91326523	682.1816101	6.225
-32.01123428	681.0039978	6.233333333
-32.10922241	679.8216248	6.241666667
-32.20717621	678.7021179	6.25
-32.30508041	677.5635681	6.258333333
-32.40297699	676.3753357	6.266666667
-32.5008316	675.2690125	6.275
-32.59867859	674.1951599	6.283333333
-32.69641876	673.1549988	6.291666667
-32.79404449	672.091156	6.3
-32.89165115	671.0559998	6.308333333
-32.98922729	670.0151062	6.316666667
-33.08670425	668.9961853	6.325
-33.1841507	668.0087585	6.333333333
-33.28165817	667.0533142	6.341666667
-33.3791275	666.1335144	6.35
-33.47651291	665.2319031	6.358333333
-33.57376099	664.3444519	6.366666667
-33.6709671	663.5159607	6.375
-33.76823807	662.6592712	6.383333333
-33.86547852	661.8095398	6.391666667
-33.9626503	661.0059509	6.4
-34.05981445	660.2043152	6.408333333
-34.15685654	659.3669128	6.416666667
-34.25378418	658.5403748	6.425
-34.35120773	657.8025818	6.433333333
-34.44853592	657.0068054	6.441666667
-34.54591751	656.1880798	6.45
-34.64332962	655.3139343	6.458333333
-34.74065399	654.4374695	6.466666667
-34.8378334	653.6139832	6.475
-34.93497849	652.8256531	6.483333333
-35.03218842	652.0866394	6.491666667
-35.12934113	651.3476257	6.5
-35.22635269	650.5707703	6.508333333
-35.32335663	649.6712341	6.516666667
-35.42033386	648.8059998	6.525
-35.51721573	647.9970398	6.533333333
-35.61400604	647.2017517	6.541666667
-35.71063614	646.3886414	6.55
-35.8073349	645.5778503	6.558333333
-35.90407181	644.6930847	6.566666667
-36.00062943	643.7836609	6.575
-36.09716415	642.8770447	6.583333333
-36.19373703	642.032196	6.591666667
-36.29018021	641.1204529	6.6
-36.38656998	640.2168884	6.608333333
-36.48289871	639.3486023	6.616666667
-36.57913208	638.4086609	6.625
-36.67531586	637.5065613	6.633333333
-36.77149582	636.5912781	6.641666667
-36.86750793	635.6687927	6.65
-36.96352768	634.7527771	6.658333333
-37.05937958	633.7520447	6.666666667
-37.15517807	632.7725525	6.675
-37.25094223	631.8859558	6.683333333
-37.34672928	630.9992371	6.691666667
-37.44244385	630.0224304	6.7
-37.53820038	628.7637634	6.708333333
-37.6339035	627.5700378	6.716666667
-37.7294693	626.5153503	6.725
-37.82495117	625.4985046	6.733333333
-37.92041779	624.5542908	6.741666667
-38.01584244	623.632782	6.75
-38.11133194	622.7105408	6.758333333
-38.20679855	621.79245	6.766666667
-38.30211639	620.8811951	6.775
-38.39745712	619.9776306	6.783333333
-38.49271774	619.0762634	6.791666667
-38.58805466	618.1696472	6.8
-38.68437195	617.2638855	6.808333333
-38.78070831	616.3594666	6.816666667
-38.87701035	615.4528503	6.825
-38.97320175	614.5361023	6.833333333
-39.06927872	613.6299744	6.841666667
-39.1652298	612.7383728	6.85
-39.26111984	611.8345642	6.858333333
-39.35688782	610.9200134	6.866666667
-39.45254517	609.9959412	6.875
-39.54817581	609.0816345	6.883333333
-39.64386749	608.1713562	6.891666667
-39.73952484	607.2541199	6.9
-39.83501434	606.3472595	6.908333333
-39.93040085	605.4395447	6.916666667
-40.02572632	604.5345154	6.925
-40.12098694	603.6232605	6.933333333
-40.21630096	602.7227478	6.941666667
-40.31152344	601.8241882	6.95
-40.40672684	600.9230652	6.958333333
-40.50198364	600.0202332	6.966666667
-40.59706879	599.1152039	6.975
-40.69208908	598.2030945	6.983333333
-40.7870369	597.2872009	6.991666667
-40.88193893	596.3715515	7
-40.97682571	595.4511414	7.008333333
-41.0716362	594.5326843	7.016666667
-41.16641998	593.6178894	7.025
-41.26108932	592.7089539	7.033333333
-41.35575104	591.7881775	7.041666667
-41.45023346	590.8746033	7.05
-41.54460907	589.960907	7.058333333
-41.63897705	589.0381775	7.066666667
-41.7333107	588.110321	7.075
-41.82756042	587.1801453	7.083333333
-41.92176819	586.250946	7.091666667
-42.01594925	585.3385925	7.1
-42.10993958	584.4278259	7.108333333
-42.20391464	583.509491	7.116666667
-42.29782104	582.5865173	7.125
-42.39163208	581.6603699	7.133333333
-42.48543167	580.7337341	7.141666667
-42.57918549	579.8086853	7.15
-42.67282486	578.8913269	7.158333333
-42.76653671	577.9699402	7.166666667
-42.86026001	577.0381775	7.175
-42.95386505	576.122406	7.183333333
-43.04847336	575.2105408	7.191666667
-43.1434021	574.29245	7.2
-43.23814774	573.3791199	7.208333333
-43.3328743	572.4618835	7.216666667
-43.4275322	571.5350037	7.225
-43.52206421	570.6170349	7.233333333
-43.61668777	569.6919861	7.241666667
-43.71111679	568.7746277	7.25
-43.80542755	567.8576355	7.258333333
-43.89965439	566.9385681	7.266666667
-43.9937439	566.0135193	7.275
-44.08781433	565.0994568	7.283333333
-44.18188858	564.1925964	7.291666667
-44.27594376	563.290863	7.3
-44.36994553	562.3781433	7.308333333
-44.46390152	561.4706726	7.316666667
-44.55771637	560.5522156	7.325
-44.65148544	559.6324158	7.333333333
-44.74520111	558.712616	7.341666667
-44.83892441	557.785614	7.35
-44.93258667	556.8581238	7.358333333
-45.02619171	555.9257507	7.366666667
-45.11971283	555.0052185	7.375
-45.21310425	554.0906677	7.383333333
-45.30643082	553.1696472	7.391666667
-45.39973831	552.2499695	7.4
-45.49306107	551.3366394	7.408333333
-45.58639526	550.4292908	7.416666667
-45.67953873	549.5074158	7.425
-45.77261734	548.5955505	7.433333333
-45.86579132	547.6746521	7.441666667
-45.9588356	546.7504578	7.45
-46.05181122	545.8349304	7.458333333
-46.14468384	544.922699	7.466666667
-46.2375412	544.0151062	7.475
-46.33026123	543.1117859	7.483333333
-46.42288971	542.204071	7.491666667
-46.51549149	541.2991638	7.5
-46.6080513	540.3857117	7.508333333
-46.70061111	539.4726257	7.516666667
-46.7930336	538.5614929	7.525
-46.8854332	537.6509705	7.533333333
-46.97778702	536.7399597	7.541666667
-47.07015991	535.8268738	7.55
-47.16242218	534.9090271	7.558333333
-47.25466156	533.9872742	7.566666667
-47.34682083	533.0686951	7.575
-47.43891907	532.1475525	7.583333333
-47.53149796	531.2301941	7.591666667
-47.62395859	530.3091736	7.6
-47.71639252	529.3888855	7.608333333
-47.80869293	528.4759216	7.616666667
-47.90090561	527.5635681	7.625
-47.99299622	526.6491394	7.633333333
-48.08504868	525.740448	7.641666667
-48.17702866	524.8210144	7.65
-48.26889038	523.908905	7.658333333
-48.36077118	522.9864197	7.666666667
-48.4526062	522.0718689	7.675
-48.5444603	521.1476746	7.683333333
-48.63617706	520.2220154	7.691666667
-48.72789383	519.3013611	7.7
-48.81954956	518.3921814	7.708333333
-48.911129	517.4745789	7.716666667
-49.00258255	516.5540466	7.725
-49.09400558	515.6386414	7.733333333
-49.18541718	514.7243958	7.741666667
-49.27668762	513.8110046	7.75
-49.36789322	512.9015808	7.758333333
-49.45901108	511.9927673	7.766666667
-49.55012894	511.0774841	7.775
-49.64118576	510.1500549	7.783333333
-49.73219299	509.2273865	7.791666667
-49.82311249	508.3169861	7.8
-49.91414642	507.4051208	7.808333333
-50.00501633	506.4943542	7.816666667
-50.09576797	505.5862732	7.825
-50.18652725	504.6855774	7.833333333
-50.27721024	503.7779846	7.841666667
-50.36781311	502.8676453	7.85
-50.45824814	501.9583435	7.858333333
-50.54866409	501.061615	7.866666667
-50.63903809	500.1562805	7.875
-50.72936249	499.2398376	7.883333333
-50.81962585	498.3282166	7.891666667
-50.90986252	497.4358215	7.9
-51.00011444	496.5318298	7.908333333
-51.09024429	495.6253967	7.916666667
-51.18030167	494.7182922	7.925
-51.27029037	493.8152161	7.933333333
-51.36027145	492.9021912	7.941666667
-51.45010757	491.9804382	7.95
-51.539814	491.061554	7.958333333
-51.62952042	490.1452332	7.966666667
-51.71910858	489.2342834	7.975
-51.80863571	488.3229675	7.983333333
-51.89814758	487.412323	7.991666667
-51.9884491	486.5050354	8
-52.07888794	485.6074524	8.008333333
-52.16924667	484.7021179	8.016666667
-52.25956345	483.7915955	8.025
-52.34987259	482.8781433	8.033333333
-52.44018936	481.974762	8.041666667
-52.53040314	481.0762634	8.05
-52.62061691	480.1668396	8.058333333
-52.71081161	479.2592468	8.066666667
-52.80091095	478.3573914	8.075
-52.89094162	477.4568787	8.083333333
-52.980896	476.5625305	8.091666667
-53.07082367	475.6631165	8.1
-53.16065598	474.7466736	8.108333333
-53.25043488	473.8243713	8.116666667
-53.34009552	472.9057312	8.125
-53.42965698	472.0013733	8.133333333
-53.51913452	471.0953064	8.141666667
-53.60837936	470.1834412	8.15
-53.69763184	469.2725525	8.158333333
-53.78669357	468.3608093	8.166666667
-53.87585831	467.4566345	8.175
-53.96500778	466.5462952	8.183333333
-54.05404282	465.6289368	8.191666667
-54.14300919	464.7136536	8.2
-54.23195648	463.8070984	8.208333333
-54.32079697	462.9038391	8.216666667
-54.40960693	462.006134	8.225
-54.4984169	461.0987854	8.233333333
-54.58711624	460.1951599	8.241666667
-54.67588425	459.2904358	8.25
-54.76451111	458.3825989	8.258333333
-54.85295868	457.4718323	8.266666667
-54.94136429	456.5697937	8.275
-55.02972412	455.6593323	8.283333333
-55.11798096	454.7527771	8.291666667
-55.20623779	453.8522034	8.3
-55.29439163	452.9487	8.308333333
-55.3825264	452.0414734	8.316666667
-55.4706955	451.1368713	8.325
-55.55873489	450.2250061	8.333333333
-55.64671707	449.3197327	8.341666667
-55.73461914	448.4162292	8.35
-55.82249451	447.5126648	8.358333333
-55.91036987	446.6113586	8.366666667
-55.99816132	445.7041321	8.375
-56.08579254	444.7992249	8.383333333
-56.17343521	443.8933411	8.391666667
-56.26094055	442.9895935	8.4
-56.34823608	442.0849915	8.408333333
-56.43559265	441.1729431	8.416666667
-56.5239296	440.2697449	8.425
-56.61246872	439.3650208	8.433333333
-56.70092773	438.464325	8.441666667
-56.78926468	437.5603333	8.45
-56.87748718	436.6578674	8.458333333
-56.96588516	435.7533264	8.466666667
-57.05418015	434.8537903	8.475
-57.14238358	433.9410095	8.483333333
-57.23062515	433.0231018	8.491666667
-57.31874466	432.1141663	8.5
-57.40679932	431.2167664	8.508333333
-57.49471283	430.3157654	8.516666667
-57.58257675	429.3997498	8.525
-57.67041397	428.4846497	8.533333333
-57.75815201	427.5821838	8.541666667
-57.84584808	426.6788025	8.55
-57.93337631	425.7810364	8.558333333
-58.02091599	424.8822327	8.566666667
-58.10838318	423.9804993	8.575
-58.19582367	423.0815735	8.583333333
-58.28315735	422.1872253	8.591666667
-58.37041473	421.2920837	8.6
-58.45771408	420.3901672	8.608333333
-58.54493713	419.4784241	8.616666667
-58.63209534	418.5812683	8.625
-58.71914291	417.6932678	8.633333333
-58.80615234	416.79953	8.641666667
-58.89310074	415.9047546	8.65
-58.97990036	415.0021667	8.658333333
-59.06663132	414.1065369	8.666666667
-59.15329742	413.2087708	8.675
-59.23997498	412.3189392	8.683333333
-59.32657242	411.4333191	8.691666667
-59.41298294	410.54599	8.7
-59.49938965	409.6522522	8.708333333
-59.58566284	408.766571	8.716666667
-59.67187119	407.875946	8.725
-59.75804901	406.9761047	8.733333333
-59.84420395	406.0779114	8.741666667
-59.93030167	405.1805115	8.75
-60.01631165	404.2964172	8.758333333
-60.10225677	403.4055481	8.766666667
-60.18818665	402.5189514	8.775
-60.27410126	401.6505432	8.783333333
-60.35997009	400.7806091	8.791666667
-60.44579315	399.9046326	8.8
-60.53155518	399.0140686	8.808333333
-60.61727524	398.1221008	8.816666667
-60.70294189	397.2306213	8.825
-60.78856277	396.3475037	8.833333333
-60.87420273	395.471344	8.841666667
-60.95980835	394.5873718	8.85
-61.04533386	393.6947937	8.858333333
-61.13181686	392.8114929	8.866666667
-61.21843338	391.9373474	8.875
-61.30498505	391.0743103	8.883333333
-61.39146042	390.2029724	8.891666667
-61.47787857	389.3268738	8.9
-61.56423569	388.445282	8.908333333
-61.65048599	387.5688171	8.916666667
-61.73645782	386.6853943	8.925
-61.82236099	385.8023376	8.933333333
-61.90822601	384.9132385	8.941666667
-61.99394989	384.0289612	8.95
-62.07971954	383.1444397	8.958333333
-62.1654892	382.2668762	8.966666667
-62.251194	381.3854065	8.975
-62.33675003	380.5101624	8.983333333
-62.42227554	379.6349182	8.991666667
-62.50775909	378.7514954	9
-62.59321594	377.8674011	9.008333333
-62.67867279	376.9874573	9.016666667
-62.76410294	376.1125793	9.025
-62.84952164	375.2464294	9.033333333
-62.93479919	374.3673401	9.041666667
-63.01996231	373.4714661	9.05
-63.10499954	372.5960999	9.058333333
-63.18998337	371.7186584	9.066666667
-63.27497864	370.8415222	9.075
-63.35992432	369.9601746	9.083333333
-63.44486237	369.0766296	9.091666667
-63.52967072	368.1872864	9.1
-63.61434174	367.3058167	9.108333333
-63.69899368	366.4391174	9.116666667
-63.78360367	365.573761	9.125
-63.86813354	364.6940613	9.133333333
-63.95259857	363.8155823	9.141666667
-64.03703308	362.9424133	9.15
-64.12137604	362.0724792	9.158333333
-64.20556641	361.202301	9.166666667
-64.28972626	360.3309021	9.175
-64.37400055	359.4559021	9.183333333
-64.45814514	358.5837708	9.191666667
-64.54213715	357.7124939	9.2
-64.62611389	356.8329773	9.208333333
-64.71000671	355.957489	9.216666667
-64.79382324	355.0915833	9.225
-64.87769318	354.2278137	9.233333333
-64.96147156	353.3595276	9.241666667
-65.04521942	352.4788513	9.25
-65.12885284	351.6173401	9.258333333
-65.21234131	350.7615662	9.266666667
-65.29584503	349.8970642	9.275
-65.37928009	349.0345154	9.283333333
-65.46257782	348.1737976	9.291666667
-65.54580688	347.304657	9.3
-65.62901306	346.4481506	9.308333333
-65.71204376	345.5917664	9.316666667
-65.795578	344.7239685	9.325
-65.8792572	343.8730164	9.333333333
-65.96287537	343.0204163	9.341666667
-66.0464325	342.1695251	9.35
-66.12986755	341.3277893	9.358333333
-66.21327209	340.4837341	9.366666667
-66.29654694	339.6394348	9.375
-66.37988281	338.7940369	9.383333333
-66.46315765	337.947052	9.391666667
-66.54638672	337.0956726	9.4
-66.62950897	336.2455139	9.408333333
-66.71264648	335.3954773	9.416666667
-66.79566956	334.5406799	9.425
-66.87866211	333.6965637	9.433333333
-66.961586	332.8556213	9.441666667
-67.04442596	332.0190125	9.45
-67.12730408	331.1828918	9.458333333
-67.21001434	330.3388977	9.466666667
-67.29256439	329.499115	9.475
-67.37510681	328.6698914	9.483333333
-67.45769501	327.8398743	9.491666667
-67.54012299	327.0030823	9.5
-67.62254333	326.1666565	9.508333333
-67.70491791	325.3281555	9.516666667
-67.78722382	324.4928894	9.525
-67.86949158	323.6714783	9.533333333
-67.95168304	322.8399353	9.541666667
-68.03379822	322.0050354	9.55
-68.11594391	321.1712341	9.558333333
-68.1980896	320.3401184	9.566666667
-68.28001404	319.516449	9.575
-68.36182404	318.6909485	9.583333333
-68.44361115	317.8548889	9.591666667
-68.52533722	317.0211487	9.6
-68.60701752	316.183197	9.608333333
-68.68859863	315.3672791	9.616666667
-68.7700882	314.5410461	9.625
-68.85150146	313.705719	9.633333333
-68.93292236	312.8733826	9.641666667
-69.01418304	312.0451355	9.65
-69.09551239	311.2229919	9.658333333
-69.17679596	310.4059753	9.666666667
-69.25796509	309.6035461	9.675
-69.33904266	308.7833557	9.683333333
-69.41999817	307.9621887	9.691666667
-69.50095367	307.1460876	9.7
-69.5818634	306.3315125	9.708333333
-69.66274261	305.504364	9.716666667
-69.74347687	304.6749573	9.725
-69.82418823	303.8484802	9.733333333
-69.90477753	303.0282288	9.741666667
-69.98535156	302.2201843	9.75
-70.06581116	301.3971863	9.758333333
-70.14629364	300.5860291	9.766666667
-70.22667694	299.7720642	9.775
-70.30693054	298.9438782	9.783333333
-70.38716125	298.1221008	9.791666667
-70.46753693	297.2931824	9.8
-70.54899597	296.4789734	9.808333333
-70.63038635	295.6694641	9.816666667
-70.71175385	294.8473816	9.825
-70.79302979	294.0301819	9.833333333
-70.87422943	293.2112122	9.841666667
-70.95522308	292.3938293	9.85
-71.03621674	291.5848083	9.858333333
-71.11713409	290.7626648	9.866666667
-71.19802856	289.9319763	9.875
-71.27889252	289.1101379	9.883333333
-71.35966492	288.2846375	9.891666667
-71.44046021	287.4549866	9.9
-71.52108002	286.6390076	9.908333333
-71.60165405	285.8233337	9.916666667
-71.68218231	285.0132141	9.925
-71.76280975	284.1981506	9.933333333
-71.8433075	283.379425	9.941666667
-71.92372894	282.5614319	9.95
-72.00417328	281.7501526	9.958333333
-72.08452606	280.9302063	9.966666667
-72.16485596	280.1144104	9.975
-72.24519348	279.3001404	9.983333333
-72.32546997	278.4786072	9.991666667
-72.40570831	277.6642151	10
-72.48583984	276.8570251	10.00833333
-72.56581116	276.0382996	10.01666667
-72.64572906	275.2156677	10.025
-72.72561646	274.3919983	10.03333333
-72.80535126	273.5767517	10.04166667
-72.88502502	272.7788391	10.05
-72.96451569	271.9747009	10.05833333
-73.04389954	271.1733093	10.06666667
-73.12324524	270.3685608	10.075
-73.20251465	269.5692444	10.08333333
-73.28180695	268.7704163	10.09166667
-73.36109924	267.9807434	10.1
-73.44045258	267.1906433	10.10833333
-73.51972961	266.4003601	10.11666667
-73.59896088	265.6118469	10.125
-73.67806244	264.8257751	10.13333333
-73.7571106	264.0474548	10.14166667
-73.83609772	263.2638245	10.15
-73.91493225	262.4779358	10.15833333
-73.99375153	261.6889954	10.16666667
-74.07242584	260.9099426	10.175
-74.15106201	260.136261	10.18333333
-74.22956085	259.3530579	10.19166667
-74.30788422	258.5730286	10.2
-74.38614655	257.7984314	10.20833333
-74.46437836	257.0151062	10.21666667
-74.54263306	256.2210999	10.225
-74.62084198	255.4294128	10.23333333
-74.69909668	254.6366272	10.24166667
-74.77722931	253.8623352	10.25
-74.85533142	253.0781555	10.25833333
-74.93341064	252.29599	10.26666667
-75.01136017	251.5088196	10.275
-75.08930969	250.7237244	10.28333333
-75.16719055	249.9421082	10.29166667
-75.24502563	249.1618347	10.3
-75.32408905	248.3763123	10.30833333
-75.40314484	247.5857239	10.31666667
-75.48210907	246.8058167	10.325
-75.5609436	246.0202332	10.33333333
-75.63978577	245.2386169	10.34166667
-75.71840668	244.4588318	10.35
-75.79702759	243.6679382	10.35833333
-75.87565613	242.8766174	10.36666667
-75.95422363	242.0898132	10.375
-76.03264618	241.3041687	10.38333333
-76.11094666	240.5312805	10.39166667
-76.18924713	239.7610168	10.4
-76.2675705	238.9847717	10.40833333
-76.34578705	238.2095032	10.41666667
-76.4239502	237.4430237	10.425
-76.50212097	236.6680603	10.43333333
-76.58020782	235.8899231	10.44166667
-76.6581955	235.1136169	10.45
-76.73606873	234.3273621	10.45833333
-76.81394958	233.5503235	10.46666667
-76.89174652	232.7690125	10.475
-76.96954346	231.9874573	10.48333333
-77.04727936	231.2065125	10.49166667
-77.1248703	230.4287415	10.5
-77.20236969	229.6587219	10.50833333
-77.27983856	228.8889465	10.51666667
-77.35718536	228.1254578	10.525
-77.43454742	227.3539734	10.53333333
-77.51185608	226.5885315	10.54166667
-77.58922577	225.8199768	10.55
-77.66650391	225.0565491	10.55833333
-77.74371338	224.2965393	10.56666667
-77.82080078	223.5329285	10.575
-77.89790344	222.7617493	10.58333333
-77.97496033	221.9978943	10.59166667
-78.05193329	221.2430725	10.6
-78.12892151	220.4950867	10.60833333
-78.20579529	219.73349	10.61666667
-78.28255463	218.9632263	10.625
-78.35913849	218.2048035	10.63333333
-78.43567657	217.4421692	10.64166667
-78.51213074	216.6839294	10.65
-78.58860016	215.9300232	10.65833333
-78.66493988	215.1630554	10.66666667
-78.74121857	214.3871765	10.675
-78.81737518	213.6283264	10.68333333
-78.89345551	212.8739319	10.69166667
-78.96946716	212.113739	10.7
-79.0453949	211.3460388	10.70833333
-79.12130737	210.5845642	10.71666667
-79.19710541	209.8365173	10.725
-79.27287292	209.0917664	10.73333333
-79.34851074	208.3525085	10.74166667
-79.4241333	207.594574	10.75
-79.49972534	206.8432922	10.75833333
-79.5753479	206.0747375	10.76666667
-79.65093231	205.3139954	10.775
-79.72642517	204.5518494	10.78333333
-79.80189514	203.7952576	10.79166667
-79.87735748	203.0476379	10.8
-79.95278168	202.2909851	10.80833333
-80.02807617	201.5430603	10.81666667
-80.10332489	200.8086243	10.825
-80.17890167	200.0597839	10.83333333
-80.25485992	199.3107605	10.84166667
-80.33076477	198.5641174	10.85
-80.40659332	197.8233337	10.85833333
-80.48231506	197.0802307	10.86666667
-80.55797577	196.3418884	10.875
-80.63349915	195.5995789	10.88333333
-80.70896149	194.8609924	10.89166667
-80.78437042	194.1302795	10.9
-80.85978699	193.3947449	10.90833333
-80.93502808	192.6602478	10.91666667
-81.0103302	191.9255066	10.925
-81.085495	191.1904602	10.93333333
-81.16059875	190.4598694	10.94166667
-81.235672	189.7392273	10.95
-81.31069946	189.0113831	10.95833333
-81.38570404	188.2865295	10.96666667
-81.46063995	187.5579529	10.975
-81.53552246	186.8211365	10.98333333
-81.61023712	186.091156	10.99166667
-81.68508911	185.3648376	11
-81.75984955	184.6327209	11.00833333
-81.83454132	183.9023743	11.01666667
-81.90921783	183.1798401	11.025
-81.98381042	182.4613342	11.03333333
-82.0584259	181.7412415	11.04166667
-82.13279724	181.0127258	11.05
-82.20721436	180.2796936	11.05833333
-82.28156281	179.5415955	11.06666667
-82.35590363	178.8120422	11.075
-82.43005371	178.0812683	11.08333333
-82.50415802	177.342804	11.09166667
-82.57820129	176.6000061	11.1
-82.6521225	175.8717957	11.10833333
-82.72605133	175.1451721	11.11666667
-82.79981232	174.4096985	11.125
-82.87367249	173.6739197	11.13333333
-82.94741821	172.931488	11.14166667
-83.0210495	172.1959534	11.15
-83.09457397	171.4641418	11.15833333
-83.1680069	170.7367859	11.16666667
-83.2413559	170.0070496	11.175
-83.3146286	169.2667542	11.18333333
-83.38786316	168.5389709	11.19166667
-83.46103668	167.8033142	11.2
-83.53416443	167.0675354	11.20833333
-83.60719299	166.3389587	11.21666667
-83.68009949	165.6065979	11.225
-83.75299072	164.8788147	11.23333333
-83.82584381	164.1643372	11.24166667
-83.89866638	163.4399109	11.25
-83.97149658	162.7153625	11.25833333
-84.0443573	161.9905701	11.26666667
-84.11714935	161.2643127	11.275
-84.18991852	160.5534973	11.28333333
-84.26248169	159.8385315	11.29166667
-84.33504486	159.1192322	11.3
-84.40749359	158.401886	11.30833333
-84.47994232	157.6942444	11.31666667
-84.55232239	156.9851379	11.325
-84.62476349	156.2739563	11.33333333
-84.6969986	155.559845	11.34166667
-84.76911163	154.8363953	11.35
-84.84114075	154.125885	11.35833333
-84.91303253	153.4168396	11.36666667
-84.98487091	152.7096863	11.375
-85.05669403	152.000885	11.38333333
-85.12937164	151.285553	11.39166667
-85.20291901	150.5727844	11.4
-85.27643585	149.8511047	11.40833333
-85.34980011	149.1304626	11.41666667
-85.42307281	148.4138489	11.425
-85.49629974	147.6919861	11.43333333
-85.56956482	146.976532	11.44166667
-85.64279938	146.2616882	11.45
-85.71605682	145.5493469	11.45833333
-85.78916931	144.8339539	11.46666667
-85.86206818	144.1250305	11.475
-85.93493652	143.4107361	11.48333333
-86.00772858	142.7072449	11.49166667
-86.08058929	142.0126038	11.5
-86.15336609	141.3070374	11.50833333
-86.22605133	140.5988464	11.51666667
-86.29859161	139.8807678	11.525
-86.37106323	139.1634216	11.53333333
-86.44355774	138.4449158	11.54166667
-86.51597595	137.7355042	11.55
-86.58836365	137.0280457	11.55833333
-86.66062927	136.3122864	11.56666667
-86.73284149	135.5934143	11.575
-86.80491638	134.8960876	11.58333333
-86.8769455	134.1875916	11.59166667
-86.94902802	133.4684753	11.6
-87.02098846	132.7548523	11.60833333
-87.09284973	132.0461121	11.61666667
-87.16447449	131.3374939	11.625
-87.23609161	130.6365051	11.63333333
-87.30769348	129.9338074	11.64166667
-87.37924194	129.2365417	11.65
-87.45069122	128.525238	11.65833333
-87.5222168	127.8223572	11.66666667
-87.59358978	127.1283875	11.675
-87.66485596	126.436554	11.68333333
-87.73616791	125.7400208	11.69166667
-87.80745697	125.0461731	11.7
-87.8787384	124.3571472	11.70833333
-87.94989014	123.6681824	11.71666667
-88.02097321	122.9754333	11.725
-88.09196472	122.2866516	11.73333333
-88.16281128	121.5887756	11.74166667
-88.23353577	120.8987122	11.75
-88.30420685	120.2119446	11.75833333
-88.37486267	119.5381775	11.76666667
-88.44536591	118.8478699	11.775
-88.51584625	118.1705017	11.78333333
-88.58615112	117.4958801	11.79166667
-88.65656281	116.7065125	11.8
-88.72698975	115.9091492	11.80833333
-88.79727936	115.1735535	11.81666667
-88.86763763	114.4344788	11.825
-88.93785095	113.6980286	11.83333333
-89.00807953	112.9927063	11.84166667
-89.07819366	112.2453308	11.85
-89.14828491	111.5536804	11.85833333
-89.21827698	110.823822	11.86666667
-89.28826141	110.0388489	11.875
-89.35811615	109.2850647	11.88333333
-89.42791748	108.5638123	11.89166667
-89.49754333	107.8160095	11.9
-89.56715393	107.0891418	11.90833333
-89.63673401	106.4604797	11.91666667
-89.7061615	105.8139343	11.925
-89.77561951	105.1616516	11.93333333
-89.8449707	104.4394836	11.94166667
-89.91423035	103.7032776	11.95
-89.98351288	102.9846497	11.95833333
-90.05265045	102.2701721	11.96666667
-90.12168884	101.5907898	11.975
-90.19098663	100.8667908	11.98333333
-90.26087189	100.1598206	11.99166667
-90.33063507	99.55813599	12
-90.40041351	98.85678101	12.00833333
-90.47003937	98.17819214	12.01666667
-90.53955078	97.52005005	12.025
-90.60907745	96.83114624	12.03333333
-90.67842102	96.15634155	12.04166667
-90.74782562	95.54910278	12.05
-90.81707764	94.87820435	12.05833333
-90.88639069	94.25064087	12.06666667
-90.95562744	93.54000854	12.075
-91.02485657	92.78201294	12.08333333
-91.09400177	92.07150269	12.09166667
-91.1630249	91.42935181	12.1
-91.23215485	90.83023071	12.10833333
-91.30114746	90.24740601	12.11666667
-91.37004089	89.66647339	12.125
-91.43888092	89.06112671	12.13333333
-91.50763702	88.42166138	12.14166667
-91.57626343	87.82766724	12.15
-91.64480591	87.26431274	12.15833333
-91.71324921	86.60391235	12.16666667
-91.78158569	86.01882935	12.175
-91.84992981	85.4737854	12.18333333
-91.91823578	84.83078003	12.19166667
-91.98635101	84.24118042	12.2
-92.05449677	83.67349243	12.20833333
-92.12255859	83.05545044	12.21666667
-92.1906662	82.45925903	12.225
-92.2587204	81.79922485	12.23333333
-92.3266983	81.15927124	12.24166667
-92.39452362	80.55245972	12.25
-92.46247101	79.89706421	12.25833333
-92.53033447	79.15701294	12.26666667
-92.59799957	78.47561646	12.275
-92.66560364	77.87283325	12.28333333
-92.73312378	77.26992798	12.29166667
-92.80050659	76.63528442	12.3
-92.8677597	76.02645874	12.30833333
-92.93498993	75.37789917	12.31666667
-93.0021286	74.78048706	12.325
-93.06930542	74.20401001	12.33333333
-93.13632965	73.59677124	12.34166667
-93.20327759	72.96554565	12.35
-93.27013397	72.34811401	12.35833333
-93.33708191	71.72109985	12.36666667
-93.40393829	71.06222534	12.375
-93.47067261	70.47207642	12.38333333
-93.5373764	69.88064575	12.39166667
-93.60405731	69.29342651	12.4
-93.67066193	68.756073	12.40833333
-93.73713684	68.20388794	12.41666667
-93.80356598	67.65921021	12.425
-93.86986542	67.1512146	12.43333333
-93.93608856	66.59262085	12.44166667
-94.00218201	65.96188354	12.45
-94.06819916	65.2885437	12.45833333
-94.13423157	64.63168335	12.46666667
-94.20012665	63.98526001	12.475
-94.26597595	63.42037964	12.48333333
-94.33179474	62.8298645	12.49166667
-94.39761353	62.20321655	12.5
-94.46331024	61.6222229	12.50833333
-94.52890015	61.00454712	12.51666667
-94.59449768	60.33804321	12.525
-94.66008759	59.72671509	12.53333333
-94.72557068	59.17306519	12.54166667
-94.79095459	58.64852905	12.55
-94.85630798	58.01235962	12.55833333
-94.92156219	57.19528198	12.56666667
-94.98678589	56.52096558	12.575
-95.05193329	56.04702759	12.58333333
-95.11701202	55.70303345	12.59166667
-95.18209839	55.50582886	12.6
-95.24713135	55.19546509	12.60833333
-95.31202698	54.9793396	12.61666667
-95.3782959	54.96591187	12.625
-95.44456482	55.07974243	12.63333333
-95.51078796	55.51498413	12.64166667
-95.57679749	56.34292603	12.65
-95.64260101	57.55966187	12.65833333
-95.70827484	59.20571899	12.66666667
-95.77366638	61.22415161	12.675
-95.8387146	63.74978638	12.68333333
-95.90345001	67.04360962	12.69166667
-95.96773529	70.95046997	12.7
-96.03147888	75.74557495	12.70833333
-96.09458923	81.40353394	12.71666667
-96.1570282	87.8565979	12.725
-96.21882629	95.21194458	12.73333333
-96.27978516	103.2867126	12.74166667
-96.33978271	112.1219177	12.75
-96.39875031	121.8190002	12.75833333
-96.45657349	132.014801	12.76666667
-96.51313019	142.6690979	12.775
-96.56835938	153.79245	12.78333333
-96.6223526	165.035553	12.79166667
-96.6749115	176.2797546	12.8
-96.7260437	187.4673767	12.80833333
-96.77568817	198.5975037	12.81666667
-96.8236084	209.473114	12.825
-96.86971283	219.7539978	12.83333333
-96.91399384	229.2707825	12.84166667
-96.956604	238.2292786	12.85
-96.99744415	246.5376282	12.85833333
-97.03646851	253.8000793	12.86666667
-97.07365417	260.164093	12.875
-97.10897064	265.5483093	12.88333333
-97.14238739	269.8001404	12.89166667
-97.17369843	272.76651	12.9
-97.20333099	274.6264954	12.90833333
-97.23129272	275.4396667	12.91666667
-97.25772095	275.004364	12.925
-97.28253937	273.4117737	12.93333333
-97.30571747	270.4666443	12.94166667
-97.32746124	266.4219055	12.95
-97.34765625	261.3674011	12.95833333
-97.36642456	255.2398987	12.96666667
-97.38384247	248.1396179	12.975
-97.39998627	240.1134949	12.98333333
-97.41481781	231.1340027	12.99166667
-97.42842865	221.2882996	13
-97.4407959	210.7676697	13.00833333
-97.45204163	199.6074524	13.01666667
-97.46224976	187.7742004	13.025
-97.47143555	175.473053	13.03333333
-97.47974396	162.7590027	13.04166667
-97.48732758	149.717804	13.05
-97.49411011	136.4767761	13.05833333
-97.5002594	122.9566345	13.06666667
-97.50590515	109.2706604	13.075
-97.51092529	95.52212524	13.08333333
-97.51557922	81.79824829	13.09166667
-97.51977539	68.17483521	13.1
-97.52359009	54.7774353	13.10833333
-97.52711487	41.60275269	13.11666667
-97.53023529	28.48220825	13.125
-97.5329361	15.61453247	13.13333333
-97.53542328	3.144805908	13.14166667
-97.5378418	-8.880218506	13.15
-97.54001617	-20.43292236	13.15833333
-97.54216003	-31.59716797	13.16666667
-97.54416656	-42.23883057	13.175
-97.54605103	-52.43103027	13.18333333
-97.54779053	-62.06304932	13.19166667
-97.54942322	-71.18157959	13.2
-97.55104828	-79.57049561	13.20833333
-97.55285645	-87.46508789	13.21666667
-97.55467987	-94.85235596	13.225
-97.55648804	-101.7456055	13.23333333
-97.55828857	-108.0749817	13.24166667
-97.56012726	-113.8378296	13.25
-97.56192017	-119.2098083	13.25833333
-97.56382751	-124.1632385	13.26666667
-97.56580353	-128.6625366	13.275
-97.56775665	-132.6658325	13.28333333
-97.56985474	-136.2327271	13.29166667
-97.57199097	-139.5211182	13.3
-97.57398987	-142.4847717	13.30833333
-97.57604218	-145.1599731	13.31666667
-97.57798767	-147.5385132	13.325
-97.57995605	-149.6476746	13.33333333
-97.58198547	-151.4669189	13.34166667
-97.5840683	-152.8940125	13.35
-97.58616638	-154.1930542	13.35833333
-97.5883255	-155.3114624	13.36666667
-97.5904007	-156.3687134	13.375
-97.59249115	-157.017395	13.38333333
-97.5945816	-157.5783691	13.39166667
-97.59661102	-157.9776001	13.4
-97.59874725	-158.3299255	13.40833333
-97.6007309	-158.6362	13.41666667
-97.60269928	-158.8234863	13.425
-97.60453033	-158.8501892	13.43333333
-97.60638428	-158.5741577	13.44166667
-97.60823059	-158.5251465	13.45
-97.6100769	-158.577301	13.45833333
-97.61192322	-158.6634827	13.46666667
-97.61373138	-158.7093201	13.475
-97.61556244	-158.7424622	13.48333333
-97.61727142	-158.7900696	13.49166667
-97.61904144	-158.8120422	13.5
-97.62078857	-158.8855896	13.50833333
-97.62249756	-158.9460754	13.51666667
-97.62406921	-159.0100708	13.525
-97.62551117	-159.086731	13.53333333
-97.62696075	-159.1039734	13.54166667
-97.62818146	-159.1948853	13.55
-97.62939453	-159.2919006	13.55833333
-97.63062286	-159.5299377	13.56666667
-97.63184357	-159.7333069	13.575
-97.63301086	-159.9837952	13.58333333
-97.63414001	-160.3103638	13.59166667
-97.63521576	-160.6289673	13.6
-97.63636017	-160.9871826	13.60833333
-97.6374588	-161.378479	13.61666667
-97.63850403	-161.7988281	13.625
-97.63957977	-162.2414246	13.63333333
-97.64057159	-162.6530151	13.64166667
-97.64150238	-163.1506653	13.65
-97.6424942	-163.6595154	13.65833333
-97.64347839	-164.1767273	13.66666667
-97.64440918	-164.6988525	13.675
-97.6453476	-165.2071533	13.68333333
-97.64616394	-165.7631836	13.69166667
-97.64698029	-166.3076477	13.7
-97.6479187	-166.8840332	13.70833333
-97.64886475	-167.4029236	13.71666667
-97.64979553	-167.9382935	13.725
-97.65074921	-168.4064331	13.73333333
-97.65167999	-168.9064331	13.74166667
-97.65250397	-169.3615417	13.75
-97.65339661	-169.7982788	13.75833333
-97.65421295	-170.2297668	13.76666667
-97.65500641	-170.636261	13.775
-97.65581512	-170.9567261	13.78333333
-97.65647888	-171.316864	13.79166667
-97.65717316	-171.6093445	13.8
-97.6578598	-171.9660339	13.80833333
-97.65862274	-172.2649231	13.81666667
-97.6593399	-172.5563354	13.825
-97.66001129	-172.84552	13.83333333
-97.66069031	-173.1461487	13.84166667
-97.66138458	-173.4147034	13.85
-97.66213226	-173.677887	13.85833333
-97.66292572	-173.9265442	13.86666667
-97.66371918	-174.1361389	13.875
-97.66448212	-174.3257141	13.88333333
-97.66524506	-174.5982971	13.89166667
-97.66597748	-174.8729248	13.9
-97.66668701	-175.1135864	13.90833333
-97.66735077	-175.3511658	13.91666667
-97.66809082	-175.5490112	13.925
-97.66871643	-175.7536011	13.93333333
-97.66931915	-175.9561157	13.94166667
-97.66989899	-176.2384644	13.95
-97.67053223	-176.4884338	13.95833333
-97.67105103	-176.6822205	13.96666667
-97.67163086	-176.9173584	13.975
-97.67212677	-177.1315918	13.98333333
-97.67267609	-177.3243408	13.99166667
-97.67327118	-177.5554199	14
-97.67378235	-177.7909241	14.00833333
-97.67427063	-178.0380554	14.01666667
-97.67487335	-178.3313599	14.025
-97.67547607	-178.5661926	14.03333333
-97.67596436	-178.846283	14.04166667
-97.67649078	-179.198822	14.05
-97.67693329	-179.526001	14.05833333
-97.67749023	-179.8046875	14.06666667
-97.67794037	-180.063385	14.075
-97.67845154	-180.3207092	14.08333333
-97.67897797	-180.6020813	14.09166667
-97.67946625	-180.8962097	14.1
-97.67996216	-181.2024841	14.10833333
-97.68025208	-181.4359436	14.11666667
-97.68073273	-181.6495972	14.125
-97.68123627	-181.9666138	14.13333333
-97.68172455	-182.2604675	14.14166667
-97.68206787	-182.5950317	14.15
-97.68247986	-182.9425964	14.15833333
-97.68289948	-183.2286987	14.16666667
-97.68328857	-183.454895	14.175
-97.68366241	-183.756897	14.18333333
-97.68405151	-184.0286865	14.19166667
-97.68455505	-184.3143921	14.2
-97.68509674	-184.5572815	14.20833333
-97.68554688	-184.755188	14.21666667
-97.68598938	-184.9438171	14.225
-97.6865921	-185.1422119	14.23333333
-97.68713379	-185.2241516	14.24166667
-97.68765259	-185.3727722	14.25
-97.6882019	-185.5728149	14.25833333
-97.68878937	-185.7609558	14.26666667
-97.68937683	-185.9194946	14.275
-97.68989563	-186.0714417	14.28333333
-97.69029999	-186.2294312	14.29166667
-97.69081116	-186.3770142	14.3
-97.69143677	-186.5388184	14.30833333
-97.69198608	-186.6965942	14.31666667
-97.69245911	-186.770752	14.325
-97.69295502	-186.8911438	14.33333333
-97.69345856	-187.0184937	14.34166667
-97.69389343	-187.1080933	14.35
-97.6943512	-187.1960754	14.35833333
-97.69482422	-187.276001	14.36666667
-97.69532776	-187.3813171	14.375
-97.69589996	-187.4787598	14.38333333
-97.69641113	-187.5480957	14.39166667
-97.69693756	-187.6039734	14.4
-97.69747925	-187.6578369	14.40833333
-97.69802094	-187.7094116	14.41666667
-97.6986084	-187.716156	14.425
-97.69921112	-187.749054	14.43333333
-97.6997757	-187.7674561	14.44166667
-97.70034027	-187.7865295	14.45
-97.70094299	-187.825592	14.45833333
-97.70135498	-187.8615112	14.46666667
-97.70176697	-187.8634033	14.475
-97.70218658	-187.8753967	14.48333333
-97.70269775	-187.9420471	14.49166667
-97.70323181	-187.9999695	14.5
-97.70375824	-188.0595093	14.50833333
-97.70426178	-188.1384583	14.51666667
-97.70480347	-188.2438049	14.525
-97.70533752	-188.3540955	14.53333333
-97.70584869	-188.4321594	14.54166667
-97.70633698	-188.5294495	14.55
-97.7069397	-188.6194458	14.55833333
-97.70755005	-188.7184143	14.56666667
-97.70815277	-188.8346863	14.575
-97.7086792	-188.9083252	14.58333333
-97.70920563	-188.9985657	14.59166667
-97.70970154	-189.1035767	14.6
-97.71014404	-189.2080688	14.60833333
-97.71059418	-189.3359375	14.61666667
-97.71096039	-189.4510193	14.625
-97.71134186	-189.5513	14.63333333
-97.71170807	-189.6377563	14.64166667
-97.71199799	-189.7162476	14.65
-97.71217346	-189.7632751	14.65833333
-97.71237946	-189.8347168	14.66666667
-97.71260834	-189.9231873	14.675
-97.71282959	-189.9962769	14.68333333
-97.71308136	-190.0410156	14.69166667
-97.71330261	-190.1303406	14.7
-97.71357727	-190.2227173	14.70833333
-97.71385193	-190.2788086	14.71666667
-97.71416473	-190.3264465	14.725
-97.71437073	-190.3537292	14.73333333
-97.71461487	-190.3807678	14.74166667
-97.71487427	-190.4405212	14.75
-97.71510315	-190.5147705	14.75833333
-97.71526337	-190.5727234	14.76666667
-97.71551514	-190.6094971	14.775
-97.71582794	-190.6387939	14.78333333
-97.71611786	-190.6847534	14.79166667
-97.71652985	-190.7339783	14.8
-97.71694183	-190.7844543	14.80833333
-97.71731567	-190.8373108	14.81666667
-97.71767426	-190.8990479	14.825
-97.71799469	-190.9375916	14.83333333
-97.71820831	-190.9875488	14.84166667
-97.71850586	-191.036377	14.85
-97.71878815	-191.089325	14.85833333
-97.71902466	-191.1506958	14.86666667
-97.71934509	-191.2096558	14.875
-97.71962738	-191.2577515	14.88333333
-97.71985626	-191.3106995	14.89166667
-97.72007751	-191.3742676	14.9
-97.72026062	-191.4514465	14.90833333
-97.72050476	-191.5274963	14.91666667
-97.7208252	-191.5911865	14.925
-97.72115326	-191.6621094	14.93333333
-97.72149658	-191.7375488	14.94166667
-97.72183228	-191.8183899	14.95
-97.72210693	-191.8930664	14.95833333
-97.72232819	-191.9642334	14.96666667
-97.72249603	-192.040863	14.975
-97.72274017	-192.1040344	14.98333333
-97.7230072	-192.1709595	14.99166667
-97.72338867	-192.2352295	15
-97.72376251	-192.3093262	15.00833333
-97.72407532	-192.3792725	15.01666667
-97.72441101	-192.4549255	15.025
-97.72459412	-192.5430298	15.03333333
-97.72481537	-192.6233215	15.04166667
-97.72503662	-192.7014465	15.05
-97.7252655	-192.7872925	15.05833333
-97.72554016	-192.8774414	15.06666667
-97.72577667	-192.9616089	15.075
-97.72593689	-193.0480042	15.08333333
-97.72595978	-193.1307373	15.09166667
-97.72603607	-193.2011108	15.1
-97.72602844	-193.2690125	15.10833333
-97.72619629	-193.3361816	15.11666667
-97.72637939	-193.4154968	15.125
-97.72657776	-193.4801025	15.13333333
-97.72691345	-193.540741	15.14166667
-97.72711182	-193.6031189	15.15
-97.72729492	-193.67453	15.15833333
-97.72755432	-193.7563477	15.16666667
-97.72788239	-193.840271	15.175
-97.72815704	-193.9211731	15.18333333
-97.72851563	-193.9944458	15.19166667
-97.72872925	-194.0666504	15.2
-97.72898102	-194.1424866	15.20833333
-97.72914886	-194.2193909	15.21666667
-97.72927856	-194.3007202	15.225
-97.72937775	-194.3882141	15.23333333
-97.72956848	-194.4761963	15.24166667
-97.72978973	-194.5639038	15.25
-97.72997284	-194.6400452	15.25833333
-97.73007965	-194.7062378	15.26666667
-97.73008728	-194.7674866	15.275
-97.73023987	-194.8244324	15.28333333
-97.73035431	-194.8881531	15.29166667
-97.73045349	-194.9639893	15.3
-97.73059082	-195.0510559	15.30833333
-97.73075104	-195.1396179	15.31666667
-97.730896	-195.2207031	15.325
-97.73091125	-195.3088379	15.33333333
-97.73093414	-195.3908386	15.34166667
-97.7310257	-195.4664612	15.35
-97.7312851	-195.537384	15.35833333
-97.73149109	-195.6074829	15.36666667
-97.73169708	-195.6838989	15.375
-97.73193359	-195.7681885	15.38333333
-97.73213959	-195.846344	15.39166667
-97.7322998	-195.9258423	15.4
-97.73243713	-196.0042725	15.40833333
-97.73258972	-196.0747375	15.41666667
-97.73281097	-196.1521301	15.425
-97.73300934	-196.2296143	15.43333333
-97.73322296	-196.3244019	15.44166667
-97.73332214	-196.4177551	15.45
-97.73342896	-196.5075073	15.45833333
-97.73355865	-196.5925903	15.46666667
-97.73358917	-196.6893005	15.475
-97.73361206	-196.779541	15.48333333
-97.73363495	-196.8636169	15.49166667
-97.73384857	-196.9457092	15.5
-97.73396301	-197.0261536	15.50833333
-97.73410034	-197.1061401	15.51666667
-97.73414612	-197.1902771	15.525
-97.7342453	-197.2686157	15.53333333
-97.73438263	-197.3478699	15.54166667
-97.73452759	-197.4267578	15.55
-97.73468781	-197.5164185	15.55833333
-97.73486328	-197.6200562	15.56666667
-97.7351532	-197.716156	15.575
-97.73537445	-197.8169556	15.58333333
-97.73548889	-197.9273682	15.59166667
-97.73558044	-198.0325317	15.6
-97.73566437	-198.1434937	15.60833333
-97.73590851	-198.2584839	15.61666667
-97.7360611	-198.3704834	15.625
-97.73628235	-198.4785461	15.63333333
-97.73651886	-198.58078	15.64166667
-97.73682404	-198.6720581	15.65
-97.73705292	-198.7639771	15.65833333
-97.7371521	-198.8394775	15.66666667
-97.73735046	-198.9249573	15.675
-97.73757172	-199.0040283	15.68333333
-97.73782349	-199.0863342	15.69166667
-97.73792267	-199.1776123	15.7
-97.73801422	-199.2717896	15.70833333
-97.73805237	-199.3664856	15.71666667
-97.73806763	-199.4714966	15.725
-97.73804474	-199.5699768	15.73333333
-97.73795319	-199.6672363	15.74166667
-97.73795319	-199.7646484	15.75
-97.73804474	-199.8501587	15.75833333
-97.73815155	-199.9263611	15.76666667
-97.73820496	-200.0077515	15.775
-97.73826599	-200.0880737	15.78333333
-97.73845673	-200.1670532	15.79166667
-97.73863983	-200.2368774	15.8
-97.7387085	-200.3051147	15.80833333
-97.73875427	-200.3753967	15.81666667
-97.73891449	-200.4459229	15.825
-97.73903656	-200.5221558	15.83333333
-97.73907471	-200.5976257	15.84166667
-97.73912048	-200.6796265	15.85
-97.73925018	-200.7631531	15.85833333
-97.73934937	-200.8521423	15.86666667
-97.73941803	-200.9429016	15.875
-97.73944092	-201.0245667	15.88333333
-97.73948669	-201.1086426	15.89166667
-97.73966217	-201.1778259	15.9
-97.73969269	-201.2385864	15.90833333
-97.73976898	-201.2996216	15.91666667
-97.73985291	-201.3691711	15.925
-97.73991394	-201.4359131	15.93333333
-97.73995972	-201.4917603	15.94166667
-97.74002075	-201.5465698	15.95
-97.74004364	-201.5922241	15.95833333
-97.74012756	-201.6398621	15.96666667
-97.74021149	-201.6781616	15.975
-97.74030304	-201.7262268	15.98333333
-97.74033356	-201.7905273	15.99166667
-97.74028778	-201.8522339	16
-97.74030304	-201.9084167	16.00833333
-97.74031067	-201.9704895	16.01666667
-97.740242	-202.0366821	16.025
-97.74024963	-202.0936279	16.03333333
-97.740242	-202.1557007	16.04166667
-97.7401123	-202.2203369	16.05
-97.74007416	-202.2831421	16.05833333
-97.74002838	-202.3383179	16.06666667
-97.73996735	-202.3847351	16.075
-97.7399826	-202.4306641	16.08333333
-97.74004364	-202.4724731	16.09166667
-97.74005127	-202.5245972	16.1
-97.7400589	-202.5644531	16.10833333
-97.74007416	-202.6086121	16.11666667
-97.7400589	-202.6520996	16.125
-97.7400589	-202.7067871	16.13333333
-97.74008179	-202.774231	16.14166667
-97.74002838	-202.8322754	16.15
-97.74012756	-202.8879395	16.15833333
-97.74028015	-202.9455566	16.16666667
-97.74034119	-202.9928284	16.175
-97.74045563	-203.039093	16.18333333
-97.74058533	-203.0996704	16.19166667
-97.74065399	-203.1607056	16.2
-97.74077606	-203.2147522	16.20833333
-97.74100494	-203.2858276	16.21666667
-97.74117279	-203.4344788	16.225
-97.74138641	-203.5651245	16.23333333
-97.74144745	-203.7150269	16.24166667
-97.7414856	-204.0112305	16.25
-97.74160767	-204.102356	16.25833333
-97.7416687	-204.2068176	16.26666667
-97.74172211	-204.3077698	16.275
-97.74182892	-204.4264832	16.28333333
-97.74182892	-204.511261	16.29166667
-97.741745	-204.584259	16.3
-97.7417984	-204.6325989	16.30833333
-97.74187469	-204.6741028	16.31666667
-97.74197388	-204.6738281	16.325
-97.74215698	-204.6859436	16.33333333
-97.74224854	-204.7422485	16.34166667
-97.74228668	-204.7875061	16.35
-97.74243164	-204.788208	16.35833333
-97.74250793	-204.7826538	16.36666667
-97.74254608	-204.7284241	16.375
-97.74266815	-204.6834412	16.38333333
-97.74267578	-204.604248	16.39166667
-97.74264526	-204.4869995	16.4
-97.74263763	-204.4617615	16.40833333
-97.74250793	-204.4399109	16.41666667
-97.74246979	-204.4295654	16.425
-97.74241638	-204.432251	16.43333333
-97.74232483	-204.4245911	16.44166667
-97.74227905	-204.3652039	16.45
-97.74235535	-204.3034363	16.45833333
-97.74246979	-204.2990112	16.46666667
-97.74259186	-204.3275757	16.475
-97.74275208	-204.3010864	16.48333333
-97.74289703	-204.2692566	16.49166667
-97.74301147	-204.2457886	16.5
-97.7430191	-204.1854858	16.50833333
-97.74310303	-204.1424255	16.51666667
-97.74324799	-204.0825806	16.525
-97.74330139	-204.0509033	16.53333333
-97.74327087	-204.0956116	16.54166667
-97.74330139	-204.1897278	16.55
-97.74330139	-204.3278809	16.55833333
-97.74323273	-204.4596863	16.56666667
-97.74318695	-204.5553284	16.575
-97.74320984	-204.6905518	16.58333333
-97.74336243	-204.7827148	16.59166667
-97.74349213	-204.8625793	16.6
-97.74346924	-204.9534607	16.60833333
-97.74340057	-205.0453491	16.61666667
-97.74343872	-205.0927734	16.625
-97.74330139	-205.1278076	16.63333333
-97.74314117	-205.132019	16.64166667
-97.74302673	-205.1137695	16.65
[truncated: 23,802 more rows]
