# Supplementary material for: Sorting polymerization in a bichannel metal-organic framework
Source: Nat Commun. 2025 Aug 5;16:6984. doi: 10.1038/s41467-025-62322-8 (PMC12325995; doi:10.1038/s41467-025-62322-8)
Supplement: Supplementary file 3 — Source data [file 41467_2025_62322_MOESM3_ESM.zip › SOURCE_DATA/SF25/bulkPVAm_temp_vs_DSC_vs_time.csv]

X	Y	Z
19.91766167	-0.257904053	0
19.92060661	-0.371948242	0.008333333
19.92356682	-0.433135986	0.016666667
19.92651176	-0.518676758	0.025
19.92936707	-0.588104248	0.033333333
19.93217468	-0.282623291	0.041666667
19.93493652	-0.492401123	0.05
19.93760872	-0.692565918	0.058333333
19.9399929	-0.839935303	0.066666667
19.94220924	-1.033721924	0.075
19.94418144	-1.223236084	0.083333333
19.9458065	-1.349822998	0.091666667
19.947052	-1.239532471	0.1
19.94775009	-0.97857666	0.108333333
19.94790077	-0.536804199	0.116666667
19.94740105	0.271362305	0.125
19.94621658	1.429412842	0.133333333
19.94415283	3.056671143	0.141666667
19.94129753	5.057312012	0.15
19.9374733	7.491485596	0.158333333
19.93273544	10.48480225	0.166666667
19.92695236	14.19842529	0.175
19.92001534	18.3187561	0.183333333
19.91207504	23.02853394	0.191666667
19.90292168	28.3092041	0.2
19.89259911	34.05493164	0.208333333
19.88098717	40.52075195	0.216666667
19.86811256	47.6036377	0.225
19.85399628	55.13757324	0.233333333
19.83869362	63.26193237	0.241666667
19.82199478	71.88116455	0.25
19.80388451	80.99130249	0.258333333
19.78442383	90.53689575	0.266666667
19.76356697	100.4667053	0.275
19.74128151	110.8338318	0.283333333
19.71759987	121.684967	0.291666667
19.69255257	132.7660828	0.3
19.66610909	144.0409241	0.308333333
19.63820648	155.5429382	0.316666667
19.60881805	167.3992004	0.325
19.57803154	179.573822	0.333333333
19.54583359	191.9257507	0.341666667
19.51225471	204.4529114	0.35
19.47723389	217.1446228	0.358333333
19.44075584	230.0646057	0.366666667
19.40292549	243.0146179	0.375
19.36368561	256.0124817	0.383333333
19.32301521	269.0909119	0.391666667
19.28103828	282.1992493	0.4
19.2377224	295.1616516	0.408333333
19.19305229	308.1138611	0.416666667
19.14707756	321.0530701	0.425
19.09976196	334.0751648	0.433333333
19.0512619	347.0614929	0.441666667
19.00146866	359.8992004	0.45
18.95050621	372.8298645	0.458333333
18.8982048	385.5516663	0.466666667
18.84471893	398.2006531	0.475
18.79012108	410.8321228	0.483333333
18.73436928	423.4415588	0.491666667
18.67749214	435.8373108	0.5
18.61953354	448.0326233	0.508333333
18.5605278	459.9075623	0.516666667
18.50038147	471.6741028	0.525
18.43930817	483.4315491	0.533333333
18.37714005	494.945282	0.541666667
18.31411934	506.2245789	0.55
18.25021744	517.1513367	0.558333333
18.18532753	527.9120789	0.566666667
18.1196022	538.5498352	0.575
18.052948	549.0172424	0.583333333
17.9854126	559.3708801	0.591666667
17.91708755	569.6490784	0.6
17.84801674	579.6642761	0.608333333
17.77813911	589.4355164	0.616666667
17.70760918	599.0758972	0.625
17.63622665	608.4278259	0.633333333
17.56408501	617.7288513	0.641666667
17.49118233	626.9190369	0.65
17.41764069	635.8780212	0.658333333
17.34340096	644.6239929	0.666666667
17.268507	653.1271667	0.675
17.19298935	661.2489929	0.683333333
17.11690903	669.2201843	0.691666667
17.04025269	676.9650574	0.7
16.96295547	684.3632507	0.708333333
16.88521957	691.6573181	0.716666667
16.80688858	698.8555603	0.725
16.72805595	705.7470398	0.733333333
16.64867783	712.478363	0.741666667
16.56879616	718.9888611	0.75
16.48843002	725.3030701	0.758333333
16.40759087	731.6161804	0.766666667
16.32632637	737.5956726	0.775
16.24465179	743.3507996	0.783333333
16.16253471	749.1285095	0.791666667
16.08005524	754.8479919	0.8
15.99719334	760.1781921	0.808333333
15.9139986	765.4391785	0.816666667
15.83051395	770.5055847	0.825
15.74672604	775.4552917	0.833333333
15.66275501	780.1940613	0.841666667
15.57851028	784.7028503	0.85
15.49393177	789.105072	0.858333333
15.40907955	793.5411072	0.866666667
15.32352829	797.7342224	0.875
15.23764706	801.5315857	0.883333333
15.15165806	805.2539978	0.891666667
15.06548691	808.8548279	0.9
14.97910023	812.3222351	0.908333333
14.89253044	815.6474304	0.916666667
14.80573177	818.891449	0.925
14.71876431	821.9101257	0.933333333
14.63161278	824.8206482	0.941666667
14.54430962	827.5248718	0.95
14.45697498	830.1211853	0.958333333
14.36945629	832.7962341	0.966666667
14.2816782	835.3577576	0.975
14.19380856	837.5906677	0.983333333
14.10578537	839.7342224	0.991666667
14.01771641	841.4267273	1
13.92955589	843.2918396	1.008333333
13.8413496	845.235199	1.016666667
13.75314236	847.0678406	1.025
13.66493607	848.7287292	1.033333333
13.57666874	850.1521912	1.041666667
13.48824787	851.4085388	1.05
13.39987278	852.8528748	1.058333333
13.31154442	854.2558289	1.066666667
13.2232151	855.6116638	1.075
13.13488579	856.837616	1.083333333
13.04655743	857.9563904	1.091666667
12.95813656	858.9960632	1.1
12.86970043	860.0019226	1.108333333
12.78120327	860.8927917	1.116666667
12.69269085	861.6841736	1.125
12.60420895	862.4871521	1.133333333
12.51584911	863.2017517	1.141666667
12.42735195	863.8580017	1.15
12.33880901	864.4521179	1.158333333
12.25032711	865.0109558	1.166666667
12.16176891	865.5612488	1.175
12.07324123	866.0214539	1.183333333
11.98482037	866.3958435	1.191666667
11.89644527	866.7775574	1.2
11.80816269	867.0586853	1.208333333
11.71991062	867.308197	1.216666667
11.63170338	867.5492859	1.225
11.54348183	867.7160339	1.233333333
11.45535183	867.8495789	1.241666667
11.36726761	868.0021667	1.25
11.27925968	868.1208191	1.258333333
11.19137478	868.162323	1.266666667
11.10347462	868.2483826	1.275
11.0155735	868.29245	1.283333333
10.92764282	868.3641052	1.291666667
10.83977222	868.323822	1.3
10.75191784	868.252533	1.308333333
10.66413975	868.1379089	1.316666667
10.57646847	868.0019226	1.325
10.48885822	867.8254089	1.333333333
10.40134048	867.6064148	1.341666667
10.31382179	867.3615417	1.35
10.22633457	867.1442566	1.358333333
10.13889313	866.8774109	1.366666667
10.05155849	866.6242371	1.375
9.964345932	866.3763123	1.383333333
9.877164841	866.0960388	1.391666667
9.790090561	865.8161316	1.4
9.703000069	865.5049744	1.408333333
9.615956306	865.1540222	1.416666667
9.528943062	864.8018494	1.425
9.442067146	864.4684753	1.433333333
9.355283737	864.0531921	1.441666667
9.268622398	863.6619568	1.45
9.182037354	863.2605896	1.458333333
9.095345497	862.8608093	1.466666667
9.00879097	862.4971619	1.475
8.922190666	862.1654968	1.483333333
8.835712433	861.7679138	1.491666667
8.749311447	861.3903503	1.5
8.662940025	861.0223083	1.508333333
8.576493263	860.6780701	1.516666667
8.490121841	860.3097839	1.525
8.403873444	859.9441833	1.533333333
8.317671776	859.5849304	1.541666667
8.231545448	859.148407	1.55
8.145525932	858.6927185	1.558333333
8.059598923	858.2565613	1.566666667
7.973687172	857.8830261	1.575
7.88779068	857.4810486	1.583333333
7.801985741	857.0693054	1.591666667
7.716272831	856.6388855	1.6
7.630544662	856.2259216	1.608333333
7.544816494	855.8036804	1.616666667
7.459057331	855.3544617	1.625
7.373324871	854.875946	1.633333333
7.286637306	854.3605652	1.641666667
7.200073719	853.8865662	1.65
7.113510132	853.4512634	1.658333333
7.027023792	852.9706726	1.666666667
6.940599918	852.5308533	1.675
6.854175568	852.0838318	1.683333333
6.767890453	851.6459656	1.691666667
6.681528091	851.2004089	1.7
6.595289707	850.7122498	1.708333333
6.509159565	850.2798767	1.716666667
6.423076153	849.8822937	1.725
6.336992741	849.4949646	1.733333333
6.25097084	849.0508728	1.741666667
6.16499567	848.5905457	1.75
6.0790205	848.1338806	1.758333333
5.993122578	847.7358093	1.766666667
5.907287121	847.3943787	1.775
5.82149744	847.0289001	1.783333333
5.735785484	846.6138611	1.791666667
5.650104523	846.2588806	1.8
5.56453228	845.9657898	1.808333333
5.478928566	845.6193542	1.816666667
5.393355846	845.2072449	1.825
5.307783604	844.8507996	1.833333333
5.222288132	844.4905701	1.841666667
5.136824131	844.0910339	1.85
5.051391125	843.7358093	1.858333333
4.966004372	843.3772888	1.866666667
4.880570889	843.0363464	1.875
4.795168877	842.7137146	1.883333333
4.709673405	842.3722839	1.891666667
4.624194145	842.0048523	1.9
4.538776398	841.6277771	1.908333333
4.453482628	841.3031921	1.916666667
4.368157387	840.9795837	1.925
4.282863617	840.6237488	1.933333333
4.197616577	840.2397156	1.941666667
4.112477303	839.7984314	1.95
4.027400494	839.4189148	1.958333333
3.942338943	839.0951843	1.966666667
3.857323647	838.9416199	1.975
3.772417068	838.761322	1.983333333
3.687510252	838.580658	1.991666667
3.602495193	838.3754578	2
3.517588615	838.1687927	2.008333333
3.432759285	837.9020691	2.016666667
3.347868204	837.5561218	2.025
3.262976885	837.2110291	2.033333333
3.17805481	836.8611755	2.041666667
3.093209982	836.5203552	2.05
3.008396149	836.17453	2.058333333
2.923566818	835.8233337	2.066666667
2.838783979	835.4776306	2.075
2.754094124	835.1268005	2.083333333
2.669404268	834.7846375	2.091666667
2.584683418	834.4413757	2.1
2.500040054	834.0972595	2.108333333
2.415442944	833.7489929	2.116666667
2.330877066	833.4054871	2.125
2.246310949	833.0713806	2.133333333
2.16169858	832.7361755	2.141666667
2.077101469	832.4076843	2.15
1.992504478	832.0652771	2.158333333
1.90793848	831.7298279	2.166666667
1.823418975	831.3947449	2.175
1.738961339	831.0575867	2.183333333
1.654488206	830.7225037	2.191666667
1.570061564	830.3789978	2.2
1.485619426	830.0464783	2.208333333
1.401254773	829.7243347	2.216666667
1.316967487	829.4063416	2.225
1.232711196	829.0758972	2.233333333
1.148439407	828.7361755	2.241666667
1.064244986	828.4058533	2.25
0.979973197	828.072113	2.258333333
0.895716906	827.7350769	2.266666667
0.811445117	827.4074402	2.275
0.727142334	827.0832214	2.283333333
0.642994463	826.7635193	2.291666667
0.558722615	826.4405212	2.3
0.474450856	826.1105652	2.308333333
0.390256494	825.7763367	2.316666667
0.306093097	825.4480896	2.325
0.221883237	825.1280212	2.333333333
0.137688875	824.8153992	2.341666667
0.053494509	824.4897156	2.35
-0.030637912	824.1565857	2.358333333
-0.11478582	823.8139343	2.366666667
-0.198949218	823.4866638	2.375
-0.282957762	823.1611023	2.383333333
-0.366935313	822.8284607	2.391666667
-0.450897396	822.4917908	2.4
-0.534828544	822.1613464	2.408333333
-0.618744135	821.8374939	2.416666667
-0.702659786	821.5144958	2.425
-0.786718011	821.1842957	2.433333333
-0.870884657	820.8492126	2.441666667
-0.954942644	820.5256042	2.45
-1.038954139	820.1995544	2.458333333
-1.122981071	819.8733826	2.466666667
-1.207023501	819.5474548	2.475
-1.291159153	819.2137146	2.483333333
-1.375263691	818.877655	2.491666667
-1.459352732	818.542572	2.5
-1.543395281	818.2105408	2.508333333
-1.627406716	817.8857117	2.516666667
-1.711309433	817.5574646	2.525
-1.795181274	817.2355652	2.533333333
-1.879052997	816.9139099	2.541666667
-1.963048935	816.5846863	2.55
-2.046967268	816.2533875	2.558333333
-2.130854607	815.9302673	2.566666667
-2.21472621	815.5983582	2.575
-2.298613548	815.2684021	2.583333333
-2.38243866	814.9455261	2.591666667
-2.466232777	814.6133728	2.6
-2.549980402	814.275116	2.608333333
-2.633852243	813.9377136	2.616666667
-2.717724085	813.6051941	2.625
-2.801502705	813.275116	2.633333333
-2.885296822	812.9422302	2.641666667
-2.969013453	812.6037292	2.65
-3.052745342	812.2598572	2.658333333
-3.136492968	811.9200134	2.666666667
-3.220194101	811.5889587	2.675
-3.303864002	811.2597351	2.683333333
-3.387549639	810.9256287	2.691666667
-3.471157551	810.5813904	2.7
-3.554703236	810.2388611	2.708333333
-3.638249159	809.8959656	2.716666667
-3.721763849	809.5617371	2.725
-3.805294275	809.2159119	2.733333333
-3.888808966	808.8719177	2.741666667
-3.972230673	808.5302429	2.75
-4.055636883	808.1800232	2.758333333
-4.139027596	807.8398132	2.766666667
-4.222386837	807.502533	2.775
-4.305746555	807.1620789	2.783333333
-4.389153004	806.8217468	2.791666667
-4.472574711	806.4760437	2.8
-4.555933952	806.127655	2.808333333
-4.639246941	805.7818298	2.816666667
-4.722559929	805.4436951	2.825
-4.805826664	805.0944519	2.833333333
-4.890040874	804.740448	2.841666667
-4.974296093	804.3921814	2.85
-5.058519363	804.0431824	2.858333333
-5.142695904	803.6927185	2.866666667
-5.226825714	803.3387146	2.875
-5.310908318	802.9872742	2.883333333
-5.394927979	802.6398621	2.891666667
-5.478916168	802.2964783	2.9
-5.562935829	801.9436951	2.908333333
-5.646939754	801.5932312	2.916666667
-5.730849743	801.2355652	2.925
-5.81477499	800.8684998	2.933333333
-5.898763657	800.5140076	2.941666667
-5.982657433	800.1578064	2.95
-6.06653595	799.8006287	2.958333333
-6.150398731	799.4347839	2.966666667
-6.234340191	799.0740662	2.975
-6.318281174	798.7256775	2.983333333
-6.402175426	798.3660583	2.991666667
-6.486101151	798.0004578	3
-6.569963932	797.6311951	3.008333333
-6.653763771	797.2708435	3.016666667
-6.737469673	796.9043884	3.025
-6.821254253	796.5282898	3.033333333
-6.904975414	796.1642761	3.041666667
-6.988759995	795.7895203	3.05
-7.072465897	795.4131775	3.058333333
-7.15620327	795.0392761	3.066666667
-7.239909172	794.6716003	3.075
-7.323473454	794.3113708	3.083333333
-7.407069683	793.95578	3.091666667
-7.49075985	793.5826111	3.1
-7.574403286	793.2137146	3.108333333
-7.657951832	792.8610535	3.116666667
-7.741548061	792.5013123	3.125
-7.825128555	792.1271667	3.133333333
-7.908630371	791.7602234	3.141666667
-7.992132187	791.3796082	3.15
-8.075492859	791.0153503	3.158333333
-8.158853531	790.6446228	3.166666667
-8.242167473	790.2705994	3.175
-8.32540226	789.9030457	3.183333333
-8.408669472	789.5332947	3.191666667
-8.49198246	789.1665955	3.2
-8.575249672	788.7946472	3.208333333
-8.658531189	788.4256287	3.216666667
-8.741861343	788.0584412	3.225
-8.825079918	787.6894226	3.233333333
-8.908299446	787.3222351	3.241666667
-8.992016792	786.9496765	3.25
-9.075810432	786.5865173	3.258333333
-9.159556389	786.2128601	3.266666667
-9.243317604	785.8334656	3.275
-9.327048302	785.4580994	3.283333333
-9.410762787	785.0827332	3.291666667
-9.494398117	784.7088318	3.3
-9.578001976	784.3379822	3.308333333
-9.661621094	783.971405	3.316666667
-9.745241165	783.6005554	3.325
-9.82879734	783.2232361	3.333333333
-9.912369728	782.8388367	3.341666667
-9.995910645	782.4646912	3.35
-10.07940388	782.0867615	3.358333333
-10.16288185	781.723114	3.366666667
-10.24631214	781.3472595	3.375
-10.3297739	780.9742126	3.383333333
-10.41318798	780.6022644	3.391666667
-10.49652386	780.226532	3.4
-10.57981205	779.8525085	3.408333333
-10.6631155	779.4711609	3.416666667
-10.74646664	779.0830994	3.425
-10.82970715	778.7018738	3.433333333
-10.91291714	778.3252869	3.441666667
-10.9961729	777.9352722	3.45
-11.07933521	777.5530701	3.458333333
-11.16241837	777.1706238	3.466666667
-11.24556446	776.7900085	3.475
-11.32871056	776.4187927	3.483333333
-11.41187191	776.058075	3.491666667
-11.49504948	775.6785583	3.5
-11.57806969	775.301239	3.508333333
-11.66121578	774.9148865	3.516666667
-11.74436188	774.526825	3.525
-11.82738113	774.1427917	3.533333333
-11.9104166	773.7636414	3.541666667
-11.99351597	773.3799744	3.55
-12.07645607	772.9872742	3.558333333
-12.15933418	772.5978699	3.566666667
-12.24224377	772.2207947	3.575
-12.32516861	771.8407898	3.583333333
-12.40818787	771.4577332	3.591666667
-12.49119186	771.0768738	3.6
-12.57408619	770.6946716	3.608333333
-12.65699482	770.3124695	3.616666667
-12.73988819	769.9278259	3.625
-12.82268715	769.5343933	3.633333333
-12.90554905	769.1391296	3.641666667
-12.98839569	768.7453308	3.65
-13.07122135	768.3628845	3.658333333
-13.15450954	767.9778748	3.666666667
-13.23766994	767.58078	3.675
-13.32079887	767.1893005	3.683333333
-13.40400791	766.7893982	3.691666667
-13.48720074	766.3936462	3.7
-13.5702343	766.0005798	3.708333333
-13.65337849	765.6112976	3.716666667
-13.73650837	765.2133484	3.725
-13.81968498	764.8143005	3.733333333
-13.9028616	764.4230652	3.741666667
-13.98591137	764.0307312	3.75
-14.0690403	763.6358337	3.758333333
-14.15215302	763.2426453	3.766666667
-14.23517132	762.8504333	3.775
-14.31820488	762.4521179	3.783333333
-14.40123844	762.0458679	3.791666667
-14.48430443	761.6486511	3.8
-14.56733799	761.2553406	3.808333333
-14.65034008	760.8572693	3.816666667
-14.73318291	760.4480896	3.825
-14.81607342	760.0387878	3.833333333
-14.89890099	759.6316833	3.841666667
-14.98160076	759.2240906	3.85
-15.06428528	758.809906	3.858333333
-15.1469698	758.4006042	3.866666667
-15.22971725	757.9888611	3.875
-15.31235409	757.5730896	3.883333333
-15.39495945	757.1626892	3.891666667
-15.47745323	756.7450867	3.9
-15.55996227	756.3294373	3.908333333
-15.64248848	755.9259949	3.916666667
-15.72501373	755.5120544	3.925
-15.80761814	755.1000671	3.933333333
-15.89025497	754.6861267	3.941666667
-15.97281265	754.2749939	3.95
-16.05537033	753.8639832	3.958333333
-16.13789558	753.4497986	3.966666667
-16.2204361	753.0400085	3.975
-16.30304146	752.6305847	3.983333333
-16.38566208	752.2210388	3.991666667
-16.46821976	751.8044128	4
-16.55069733	751.3836365	4.008333333
-16.63314438	750.9720154	4.016666667
-16.71554184	750.5528259	4.025
-16.79789352	750.1410828	4.033333333
-16.88018036	749.7251892	4.041666667
-16.96248245	749.3119812	4.05
-17.0446434	748.9039001	4.058333333
-17.12672424	748.4911804	4.066666667
-17.20882034	748.0739441	4.075
-17.29135704	747.651825	4.083333333
-17.37410545	747.2181091	4.091666667
-17.45677376	746.7922058	4.1
-17.53940964	746.3612976	4.108333333
-17.62206268	745.92099	4.116666667
-17.70462036	745.4812927	4.125
-17.78717613	745.0596619	4.133333333
-17.86974907	744.6368103	4.141666667
-17.95235252	744.2142029	4.15
-18.03492546	743.776825	4.158333333
-18.11748123	743.3410339	4.166666667
-18.19994354	742.9108582	4.175
-18.28245163	742.4823914	4.183333333
-18.36495972	742.0568542	4.191666667
-18.44740486	741.6392517	4.2
-18.52994537	741.2159119	4.208333333
-18.61242104	740.7884216	4.216666667
-18.69484901	740.3641052	4.225
-18.77719879	739.941864	4.233333333
-18.85957909	739.5149841	4.241666667
-18.94187927	739.0857849	4.25
-19.02429199	738.6508484	4.258333333
-19.10657692	738.2170105	4.266666667
-19.18882942	737.7955017	4.275
-19.27106476	737.3559265	4.283333333
-19.35326958	736.9150085	4.291666667
-19.43548965	736.4628601	4.3
-19.51775932	736.0193787	4.308333333
-19.60009193	735.578949	4.316666667
-19.68239212	735.1418152	4.325
-19.76457977	734.7001648	4.333333333
-19.84675217	734.266571	4.341666667
-19.92894173	733.8287048	4.35
-20.01112938	733.39328	4.358333333
-20.09325409	732.9468689	4.366666667
-20.17533112	732.5032654	4.375
-20.25740623	732.065155	4.383333333
-20.33940315	731.6222839	4.391666667
-20.42128754	731.1803894	4.4
-20.50312424	730.7399597	4.408333333
-20.5850563	730.2989197	4.416666667
-20.66698837	729.8554382	4.425
-20.74892044	729.4096375	4.433333333
-20.83070946	728.9707947	4.441666667
-20.91261101	728.5301208	4.45
-20.99446297	728.0823669	4.458333333
-21.07625008	727.6268005	4.466666667
-21.15807152	727.176239	4.475
-21.2399559	726.7123718	4.483333333
-21.3217926	726.2514343	4.491666667
-21.40353203	725.8085632	4.5
-21.48591995	725.3655701	4.508333333
-21.56856346	724.9145203	4.516666667
-21.65127373	724.4666443	4.525
-21.73390198	724.0070496	4.533333333
-21.81648064	723.540741	4.541666667
-21.89915848	723.0799255	4.55
-21.98170662	722.6387634	4.558333333
-22.064188	722.1922302	4.566666667
-22.14668655	721.7402039	4.575
-22.22921944	721.2847595	4.583333333
-22.3116684	720.8235779	4.591666667
-22.39413452	720.3682556	4.6
-22.47655296	719.9200134	4.608333333
-22.55901909	719.4707947	4.616666667
-22.64148521	719.0081482	4.625
-22.72385597	718.5520935	4.633333333
-22.80625725	718.0989685	4.641666667
-22.88865852	717.6454773	4.65
-22.9710598	717.1861267	4.658333333
-23.05346107	716.7289734	4.666666667
-23.13589478	716.2690125	4.675
-23.21821594	715.8095398	4.683333333
-23.30053711	715.3626404	4.691666667
-23.38280869	714.9197693	4.7
-23.46514511	714.4723816	4.708333333
-23.5474987	714.0184021	4.716666667
-23.62981987	713.5712585	4.725
-23.71209145	713.1282654	4.733333333
-23.79431534	712.6824646	4.741666667
-23.8765049	712.22995	4.75
-23.95866394	711.7771912	4.758333333
-24.04085541	711.3235779	4.766666667
-24.1230793	710.8644714	4.775
-24.20526886	710.4078064	4.783333333
-24.28738022	709.9580994	4.791666667
-24.36935997	709.5137634	4.8
-24.45135689	709.0733337	4.808333333
-24.53336906	708.6263123	4.816666667
-24.61530113	708.1853943	4.825
-24.69731331	707.7417908	4.833333333
-24.7792778	707.3009949	4.841666667
-24.86117744	706.8489685	4.85
-24.94312477	706.3985291	4.858333333
-25.02499199	705.9447937	4.866666667
-25.10685921	705.493988	4.875
-25.1888237	705.047821	4.883333333
-25.27069092	704.6000671	4.891666667
-25.35247612	704.1470642	4.9
-25.43424606	703.6993103	4.908333333
-25.51595116	703.2402039	4.916666667
-25.59762383	702.7828064	4.925
-25.67935181	702.3350525	4.933333333
-25.76142311	701.8973083	4.941666667
-25.8434124	701.4611511	4.95
-25.92540169	701.0174255	4.958333333
-26.00740814	700.5628357	4.966666667
-26.08939743	700.1009216	4.975
-26.17138863	699.6318054	4.983333333
-26.25341034	699.1809998	4.991666667
-26.33538437	698.7322693	5
-26.41738892	698.2858582	5.008333333
-26.4992981	697.8302917	5.016666667
-26.58117485	697.3736267	5.025
-26.66306686	696.9191589	5.033333333
-26.74495888	696.4593201	5.041666667
-26.82678604	695.9915466	5.05
-26.90857887	695.5257263	5.058333333
-26.99034119	695.0677185	5.066666667
-27.07203865	694.6053162	5.075
-27.15368652	694.1405945	5.083333333
-27.23534966	693.688324	5.091666667
-27.31702995	693.2276306	5.1
-27.39875984	692.7812195	5.108333333
-27.48037529	692.3311462	5.116666667
-27.56194115	691.8798523	5.125
-27.643507	691.415863	5.133333333
-27.72507286	690.9537048	5.141666667
-27.80662346	690.4943542	5.15
-27.88818932	690.0393982	5.158333333
-27.9697876	689.5837097	5.166666667
-28.05122375	689.1220398	5.175
-28.13272476	688.6575623	5.183333333
-28.21414566	688.1889343	5.191666667
-28.2956295	687.7121277	5.2
-28.37708282	687.243866	5.208333333
-28.45853424	686.7770691	5.216666667
-28.53995514	686.3033142	5.225
-28.62137413	685.8254089	5.233333333
-28.70277786	685.35849	5.241666667
-28.78414726	684.8907166	5.25
-28.86558342	684.4327087	5.258333333
-28.94698715	683.9789734	5.266666667
-29.02837563	683.5087585	5.275
-29.10972977	683.0461121	5.283333333
-29.19103432	682.5888367	5.291666667
-29.27235603	682.1355896	5.3
-29.35354805	681.6797791	5.308333333
-29.43475723	681.2096863	5.316666667
-29.51597977	680.7319031	5.325
-29.59722137	680.2674255	5.333333333
-29.67834663	679.799408	5.341666667
-29.75950623	679.3199158	5.35
-29.8405838	678.8473816	5.358333333
-29.92172623	678.3859558	5.366666667
-30.00345039	677.92099	5.375
-30.08533859	677.4500427	5.383333333
-30.16722488	676.9804382	5.391666667
-30.24907875	676.5176697	5.4
-30.33093262	676.0517273	5.408333333
-30.41275406	675.5820007	5.416666667
-30.49449348	675.1248474	5.425
-30.57624817	674.657196	5.433333333
-30.65797997	674.1819763	5.441666667
-30.73971939	673.7110291	5.45
-30.82139206	673.2434998	5.458333333
-30.90291023	672.7802429	5.466666667
-30.98443413	672.3119812	5.475
-31.06600952	671.8540955	5.483333333
-31.14748573	671.3919373	5.491666667
-31.22892952	670.9231873	5.5
-31.31046295	670.455658	5.508333333
-31.39202881	669.9861755	5.516666667
-31.47357941	669.5190125	5.525
-31.55501366	669.0573425	5.533333333
-31.63635063	668.5968933	5.541666667
-31.71775246	668.1337585	5.55
-31.79918671	667.6628113	5.558333333
-31.88053131	667.1882019	5.566666667
-31.96184349	666.7077332	5.575
-32.04322052	666.238739	5.583333333
-32.12452316	665.7673035	5.591666667
-32.20571136	665.3017273	5.6
-32.2869606	664.8250427	5.608333333
-32.36817932	664.3453064	5.616666667
-32.44947433	663.8753357	5.625
-32.53076172	663.4118347	5.633333333
-32.61193466	662.9427185	5.641666667
-32.69319534	662.4673767	5.65
-32.7745018	661.9982605	5.658333333
-32.85572815	661.521698	5.666666667
-32.93690872	661.0553894	5.675
-33.01813126	660.5915222	5.683333333
-33.09924698	660.1213074	5.691666667
-33.18041611	659.6487732	5.7
-33.26158142	659.1730652	5.708333333
-33.34276199	658.6974792	5.716666667
-33.42383575	658.2131042	5.725
-33.50486755	657.7179871	5.733333333
-33.58588409	657.2250671	5.741666667
-33.66687393	656.7373962	5.75
-33.74779892	656.2587585	5.758333333
-33.82875061	655.7784119	5.766666667
-33.90971756	655.2964783	5.775
-33.99060059	654.818573	5.783333333
-34.07141876	654.3437195	5.791666667
-34.15226364	653.86203	5.8
-34.23317337	653.370697	5.808333333
-34.3143959	652.8901062	5.816666667
-34.39569473	652.4026794	5.825
-34.47696304	651.9132996	5.833333333
-34.55833817	651.4197693	5.841666667
-34.63969803	650.9275818	5.85
-34.72100067	650.438324	5.858333333
-34.8022995	649.9645691	5.866666667
-34.88359451	649.4942322	5.875
-34.96482849	649.0207214	5.883333333
-35.04603958	648.552948	5.891666667
-35.12714767	648.0785828	5.9
-35.20821762	647.5961609	5.908333333
-35.28937149	647.1161804	5.916666667
-35.37034988	646.6440125	5.925
-35.45127106	646.1665955	5.933333333
-35.53219986	645.6828308	5.941666667
-35.61314392	645.1867371	5.95
-35.69402313	644.6897888	5.958333333
-35.77487946	644.2120056	5.966666667
-35.85570145	643.7354431	5.975
-35.93664551	643.259613	5.983333333
-36.01748276	642.7685242	5.991666667
-36.09838104	642.2818298	6
-36.17933273	641.8001404	6.008333333
-36.26023865	641.3092957	6.016666667
-36.34117508	640.8288269	6.025
-36.42206955	640.346283	6.033333333
-36.50295639	639.8653259	6.041666667
-36.58381271	639.3992615	6.05
-36.66475677	638.9274597	6.058333333
-36.74551392	638.4548035	6.066666667
-36.82635117	637.9804382	6.075
-36.90712357	637.5125427	6.083333333
-36.98781967	637.0284119	6.091666667
-37.06855011	636.5474548	6.1
-37.14923859	636.0712585	6.108333333
-37.22995377	635.5921326	6.116666667
-37.31059265	635.11203	6.125
-37.39129257	634.6379089	6.133333333
-37.47187424	634.1646423	6.141666667
-37.55252075	633.6879578	6.15
-37.63309479	633.2160339	6.158333333
-37.71359253	632.7488708	6.166666667
-37.79407501	632.2785339	6.175
-37.8745079	631.8055115	6.183333333
-37.95489883	631.3348083	6.191666667
-38.03526688	630.8695984	6.2
-38.11564255	630.4030457	6.208333333
-38.19600677	629.9333191	6.216666667
-38.27634048	629.4559021	6.225
-38.35670853	628.9788513	6.233333333
-38.43704987	628.4996033	6.241666667
-38.51727676	628.0254822	6.25
-38.59768677	627.5496521	6.258333333
-38.67897797	627.0680847	6.266666667
-38.76021576	626.591156	6.275
-38.84144592	626.1242371	6.283333333
-38.92266846	625.6526794	6.291666667
-39.00386429	625.1877136	6.3
-39.08502197	624.7188416	6.308333333
-39.16609955	624.254364	6.316666667
-39.24728012	623.8034363	6.325
-39.32858658	623.3395691	6.333333333
-39.40987778	622.8653259	6.341666667
-39.49114227	622.3941345	6.35
-39.5723381	621.9220886	6.358333333
-39.65348434	621.4388123	6.366666667
-39.73457336	620.9654236	6.375
-39.81564331	620.4911804	6.383333333
-39.89665604	620.0197449	6.391666667
-39.97773743	619.5486755	6.4
-40.05875778	619.0818787	6.408333333
-40.13970566	618.6219177	6.416666667
-40.22065735	618.1573181	6.425
-40.30161285	617.6912537	6.433333333
-40.38253403	617.2170105	6.441666667
-40.46352005	616.7478943	6.45
-40.54443359	616.2869568	6.458333333
-40.62534332	615.8195496	6.466666667
-40.70624161	615.3560486	6.475
-40.78704453	614.8852234	6.483333333
-40.8678894	614.4208679	6.491666667
-40.94872665	613.9510193	6.5
-41.0295639	613.474823	6.508333333
-41.11038971	613.0052185	6.516666667
-41.19124603	612.5381775	6.525
-41.27194595	612.0684509	6.533333333
-41.35273361	611.6104431	6.541666667
-41.43350601	611.1454773	6.55
-41.51424026	610.681488	6.558333333
-41.59502029	610.2225037	6.566666667
-41.67573166	609.7673035	6.575
-41.75634766	609.306488	6.583333333
-41.83686829	608.8487244	6.591666667
-41.91735077	608.3825378	6.6
-41.99788666	607.9195251	6.608333333
-42.07847214	607.4548035	6.616666667
-42.15900803	606.9943542	6.625
-42.23947525	606.523407	6.633333333
-42.31996918	606.0556335	6.641666667
-42.40038681	605.5984802	6.65
-42.48076248	605.1446228	6.658333333
-42.5611496	604.6871033	6.666666667
-42.64167404	604.2393494	6.675
-42.72219467	603.7851257	6.683333333
-42.80265427	603.3284607	6.691666667
-42.88307953	602.8628845	6.7
-42.9634819	602.403656	6.708333333
-43.04496384	601.9439392	6.716666667
-43.12663651	601.4864197	6.725
-43.20827484	601.0359802	6.733333333
-43.28990555	600.5948181	6.741666667
-43.37145615	600.148407	6.75
-43.45291901	599.6913757	6.758333333
-43.53428268	599.2311707	6.766666667
-43.61559296	598.7653503	6.775
-43.69694901	598.301239	6.783333333
-43.7783165	597.8427429	6.791666667
-43.8596077	597.3849792	6.8
-43.94083786	596.9325867	6.808333333
-44.02206802	596.4687195	6.816666667
-44.10331726	596.016571	6.825
-44.18459702	595.5630798	6.833333333
-44.26584625	595.1104431	6.841666667
-44.34715271	594.6641541	6.85
-44.42851257	594.2216492	6.858333333
-44.509758	593.7655945	6.866666667
-44.59093857	593.2997742	6.875
-44.67207718	592.8395691	6.883333333
-44.75324631	592.3780212	6.891666667
-44.83433533	591.9183044	6.9
-44.91537857	591.4628601	6.908333333
-44.99647141	591.002533	6.916666667
-45.07751846	590.5348816	6.925
-45.15850067	590.0752869	6.933333333
-45.23950195	589.6128235	6.941666667
-45.32049561	589.1590881	6.95
-45.40146255	588.7048035	6.958333333
-45.4824295	588.249054	6.966666667
-45.56328583	587.7869568	6.975
-45.64413452	587.3338318	6.983333333
-45.72500992	586.8843079	6.991666667
-45.80567932	586.426178	7
-45.88650131	585.9688416	7.008333333
-45.96730804	585.5120544	7.016666667
-46.048069	585.0573425	7.025
-46.12879181	584.6048279	7.033333333
-46.20957184	584.1531677	7.041666667
-46.29033661	583.6894836	7.05
-46.3711319	583.2189026	7.058333333
-46.45194626	582.7568054	7.066666667
-46.53277969	582.2951965	7.075
-46.61357498	581.8251038	7.083333333
-46.6942215	581.3594055	7.091666667
-46.77488327	580.9024353	7.1
-46.85544205	580.4396057	7.108333333
-46.93601608	579.9764099	7.116666667
-47.01657486	579.5231628	7.125
-47.09713745	579.0643005	7.133333333
-47.17773819	578.5993958	7.141666667
-47.25827026	578.1327209	7.15
-47.33876419	577.6718445	7.158333333
-47.41921234	577.2073059	7.166666667
-47.50009155	576.7416687	7.175
-47.58099747	576.2798157	7.183333333
-47.6619339	575.8125305	7.191666667
-47.74290085	575.3388367	7.2
-47.82379913	574.8730774	7.208333333
-47.90475082	574.4049377	7.216666667
-47.98555756	573.9457092	7.225
-48.06629562	573.4858704	7.233333333
-48.14708328	573.0249329	7.241666667
-48.22795105	572.5609436	7.25
-48.30887604	572.1012268	7.258333333
-48.3897934	571.6390076	7.266666667
-48.47063065	571.1743469	7.275
-48.55144501	570.7086487	7.283333333
-48.63240433	570.2416077	7.291666667
-48.71321869	569.7676697	7.3
-48.79405212	569.2955017	7.308333333
-48.87482452	568.8266296	7.316666667
-48.95553589	568.3469543	7.325
-49.03623581	567.8667297	7.333333333
-49.11692429	567.4020081	7.341666667
-49.19758224	566.9468689	7.35
-49.27830505	566.4864197	7.358333333
-49.35892105	566.0193176	7.366666667
-49.4393692	565.5541077	7.375
-49.51976395	565.0917664	7.383333333
-49.60013199	564.638031	7.391666667
-49.68060684	564.1732483	7.4
-49.76110458	563.7051086	7.408333333
-49.8414917	563.2342834	7.416666667
-49.9219017	562.7533264	7.425
-50.00232315	562.2767639	7.433333333
-50.08275223	561.8156433	7.441666667
-50.16320038	561.3609314	7.45
-50.24359512	560.894989	7.458333333
-50.3239975	560.4329529	7.466666667
-50.40441895	559.966156	7.475
-50.4847374	559.504303	7.483333333
-50.56509018	559.0318909	7.491666667
-50.64545059	558.5632019	7.5
-50.72575378	558.1089783	7.508333333
-50.80599594	557.6473083	7.516666667
-50.88618469	557.1835022	7.525
-50.96639252	556.7219543	7.533333333
-51.04662323	556.2479553	7.541666667
-51.12680435	555.7750549	7.55
-51.20690918	555.3063049	7.558333333
-51.28703308	554.8299255	7.566666667
-51.36719513	554.3518372	7.575
-51.44727707	553.8718567	7.583333333
-51.52736282	553.3941345	7.591666667
-51.60746002	552.9230652	7.6
-51.68751907	552.4518738	7.608333333
-51.76746368	551.9764099	7.616666667
-51.84737015	551.5006409	7.625
-51.92750931	551.0334167	7.633333333
-52.00842667	550.5602112	7.641666667
-52.08945465	550.0752258	7.65
-52.17041779	549.5954895	7.658333333
-52.25128174	549.1257629	7.666666667
-52.3321991	548.6403503	7.675
-52.41308212	548.1592102	7.683333333
-52.49393082	547.6730652	7.691666667
-52.57476807	547.1930237	7.7
-52.65565109	546.7168884	7.708333333
-52.73649979	546.2342224	7.716666667
-52.81726837	545.7549744	7.725
-52.89797211	545.2831726	7.733333333
-52.97865295	544.8067322	7.741666667
-53.05930328	544.3269348	7.75
-53.13992691	543.8457336	7.758333333
-53.22047043	543.3752747	7.766666667
-53.30106735	542.9063416	7.775
-53.38164902	542.4292297	7.783333333
-53.46221161	541.9509583	7.791666667
-53.54272842	541.4642029	7.8
-53.62325668	540.9758606	7.808333333
-53.70375061	540.490448	7.816666667
-53.7841301	540.0004578	7.825
-53.86454773	539.5056458	7.833333333
-53.94491959	539.0133362	7.841666667
-54.02523041	538.5198669	7.85
-54.10564423	538.030304	7.858333333
-54.18602371	537.5429382	7.866666667
-54.26629257	537.0607605	7.875
-54.34658051	536.5652771	7.883333333
-54.42691803	536.0695496	7.891666667
-54.50730515	535.5663757	7.9
-54.58771133	535.0723572	7.908333333
-54.66804886	534.5854187	7.916666667
-54.74834442	534.1030579	7.925
-54.82865524	533.6209412	7.933333333
-54.90880966	533.1348572	7.941666667
-54.9889679	532.6407166	7.95
-55.06909561	532.1492615	7.958333333
-55.14920807	531.6419983	7.966666667
-55.22926712	531.1529236	7.975
-55.30922699	530.6632996	7.983333333
-55.38912201	530.1689758	7.991666667
-55.4690094	529.6736755	8
-55.54905319	529.1740417	8.008333333
-55.62900925	528.6800232	8.016666667
-55.7089386	528.1882019	8.025
-55.78888702	527.6919861	8.033333333
-55.86886978	527.1881409	8.041666667
-55.94868851	526.6881409	8.05
-56.02855682	526.2007141	8.058333333
-56.10840225	525.7043152	8.066666667
-56.18816757	525.2100525	8.075
-56.26806259	524.7185974	8.083333333
-56.34777832	524.2316589	8.091666667
-56.42752457	523.7295837	8.1
-56.50807953	523.2258606	8.108333333
-56.58896255	522.728241	8.116666667
-56.66982269	522.2228088	8.125
-56.75078964	521.7118835	8.133333333
-56.83171082	521.2035217	8.141666667
-56.91261673	520.7101746	8.15
-56.99359894	520.2068787	8.158333333
-57.07445908	519.6972351	8.166666667
-57.15538025	519.188385	8.175
-57.23628235	518.677948	8.183333333
-57.31718063	518.1636047	8.191666667
-57.3980217	517.6629944	8.2
-57.47887421	517.1539001	8.208333333
-57.55960083	516.6424255	8.216666667
-57.64028549	516.1322937	8.225
-57.72090912	515.6203308	8.233333333
-57.8014946	515.115509	8.241666667
-57.88203049	514.5997009	8.25
-57.96258163	514.0812683	8.258333333
-58.04310989	513.5586243	8.266666667
-58.12355423	513.0532532	8.275
-58.20403671	512.5414124	8.283333333
-58.2845726	512.0325623	8.291666667
-58.36512756	511.5177307	8.3
-58.44569397	511.0068665	8.308333333
-58.52622223	510.495575	8.316666667
-58.60676575	509.9929504	8.325
-58.68724823	509.4831238	8.333333333
-58.76772308	508.9653625	8.341666667
-58.84815979	508.445343	8.35
-58.92865753	507.9311218	8.358333333
-59.00914001	507.417572	8.366666667
-59.08945847	506.9034729	8.375
-59.16972733	506.3944397	8.383333333
-59.24991989	505.8735657	8.391666667
-59.33013916	505.3540955	8.4
-59.41031265	504.8343811	8.408333333
-59.49055862	504.315155	8.416666667
-59.57070541	503.8024597	8.425
-59.65078354	503.2912292	8.433333333
-59.73082733	502.7726135	8.441666667
-59.81079865	502.2436218	8.45
-59.89076614	501.7170105	8.458333333
-59.97070313	501.1941833	8.466666667
-60.05067444	500.6702576	8.475
-60.13048935	500.1454773	8.483333333
-60.21043396	499.6178894	8.491666667
-60.2902832	499.0966492	8.5
-60.37012482	498.5628357	8.508333333
-60.44994736	498.0334778	8.516666667
-60.52960587	497.5022888	8.525
-60.60932159	496.9693298	8.533333333
-60.68902206	496.4430237	8.541666667
-60.76881027	495.9190369	8.55
-60.84845734	495.3869324	8.558333333
-60.92829132	494.8718567	8.566666667
-61.00800705	494.3499451	8.575
-61.08810806	493.8230286	8.583333333
-61.16895294	493.3013	8.591666667
-61.24978256	492.7771301	8.6
-61.33065796	492.2546692	8.608333333
-61.41159058	491.7279358	8.616666667
-61.49251175	491.1985779	8.625
-61.57339096	490.6678162	8.633333333
-61.65428162	490.1407776	8.641666667
-61.73509598	489.6323547	8.65
-61.81584167	489.1152649	8.658333333
-61.89658356	488.5802917	8.666666667
-61.97730255	488.0531311	8.675
-62.05807114	487.5175476	8.683333333
-62.13880157	486.9941711	8.691666667
-62.21945953	486.4747009	8.7
-62.29999542	485.9450378	8.708333333
-62.38048553	485.4223328	8.716666667
-62.46097565	484.8998718	8.725
-62.54147339	484.367157	8.733333333
-62.62201691	483.8326721	8.741666667
-62.70252228	483.2944641	8.75
-62.78303146	482.7675476	8.758333333
-62.86346054	482.2311707	8.766666667
-62.94390488	481.7019348	8.775
-63.02437592	481.1847839	8.783333333
-63.10480499	480.6599426	8.791666667
-63.18527603	480.1329041	8.8
-63.26568604	479.6080627	8.808333333
-63.34610367	479.087677	8.816666667
-63.42646027	478.5714417	8.825
-63.50684357	478.052887	8.833333333
-63.58718109	477.5278625	8.841666667
-63.66753769	477.0000916	8.85
-63.74785995	476.4725037	8.858333333
-63.82813263	475.9345398	8.866666667
-63.90834045	475.3970032	8.875
-63.98847961	474.8641663	8.883333333
-64.06865692	474.3305359	8.891666667
-64.14875793	473.8013	8.9
-64.22872162	473.2677307	8.908333333
-64.30870056	472.7328186	8.916666667
-64.38861084	472.2136536	8.925
-64.46855927	471.6820374	8.933333333
-64.54837799	471.1486511	8.941666667
-64.62826538	470.6209412	8.95
-64.70823669	470.096344	8.958333333
-64.78819275	469.5780945	8.966666667
-64.86821747	469.0570374	8.975
-64.94823456	468.5290833	8.983333333
-65.02830505	468.0027161	8.991666667
-65.10842133	467.4812317	9
-65.18850708	466.9562683	9.008333333
-65.26846313	466.4330139	9.016666667
-65.34840393	465.9059753	9.025
-65.42823792	465.382782	9.033333333
-65.50814056	464.8642883	9.041666667
-65.58792877	464.3420105	9.05
-65.66769409	463.8221741	9.058333333
-65.74755859	463.3075256	9.066666667
-65.82798004	462.7847595	9.075
-65.90827942	462.2724915	9.083333333
-65.98858643	461.7528381	9.091666667
-66.06890106	461.2390442	9.1
-66.1492691	460.7296448	9.108333333
-66.22962189	460.2122498	9.116666667
-66.3098526	459.6932068	9.125
-66.39015961	459.1850891	9.133333333
-66.47039795	458.6794128	9.141666667
-66.55062866	458.1653137	9.15
-66.630867	457.6469421	9.158333333
-66.71111298	457.1343079	9.166666667
-66.79141998	456.6229553	9.175
-66.87169647	456.1185608	9.183333333
-66.95198822	455.622345	9.191666667
-67.03232574	455.1208801	9.2
-67.11258698	454.6174622	9.208333333
-67.19277191	454.1070251	9.216666667
-67.27292633	453.5967102	9.225
-67.35308838	453.0976257	9.233333333
-67.43325806	452.6003113	9.241666667
-67.5134201	452.1036682	9.25
-67.59346008	451.6034241	9.258333333
-67.6735611	451.1069641	9.266666667
-67.75357819	450.5943298	9.275
-67.83352661	450.0827332	9.283333333
-67.91345978	449.5752258	9.291666667
-67.9934082	449.0731506	9.3
-68.07335663	448.5682678	9.308333333
-68.15328979	448.0591125	9.316666667
-68.23313904	447.5453186	9.325
-68.31293488	447.0386658	9.333333333
-68.39283752	446.5414124	9.341666667
-68.47268677	446.0342102	9.35
-68.55243683	445.5250549	9.358333333
-68.63217926	445.0227356	9.366666667
-68.71186066	444.5196838	9.375
-68.79154968	444.0080261	9.383333333
-68.8711853	443.5037537	9.391666667
-68.95085144	443.0003357	9.4
-69.03043365	442.4946594	9.408333333
-69.1100235	441.9919739	9.416666667
-69.18945313	441.485321	9.425
-69.26889801	440.971344	9.433333333
-69.34836578	440.467926	9.441666667
-69.42790985	439.9768372	9.45
-69.50746155	439.4790955	9.458333333
-69.58701324	438.980072	9.466666667
-69.66649628	438.4787903	9.475
-69.74595642	437.9742126	9.483333333
-69.82543182	437.478241	9.491666667
-69.90493011	436.9883728	9.5
-69.98439026	436.4929504	9.508333333
-70.06380463	435.9942322	9.516666667
-70.14323425	435.4918518	9.525
-70.22258759	434.9848938	9.533333333
-70.30197144	434.4812927	9.541666667
-70.38134766	433.9778137	9.55
-70.46083832	433.4803162	9.558333333
-70.54152679	432.9767151	9.566666667
-70.62217712	432.4704285	9.575
-70.70281982	431.973053	9.583333333
-70.78356171	431.4772034	9.591666667
-70.86431122	430.9756775	9.6
-70.94493103	430.469635	9.608333333
-71.02552795	429.9743347	9.616666667
-71.10611725	429.4831848	9.625
-71.1867218	428.9888611	9.633333333
-71.26728821	428.4997864	9.641666667
-71.3478775	428.0093689	9.65
-71.42840576	427.5108948	9.658333333
-71.50891113	427.0128479	9.666666667
-71.58932495	426.5134583	9.675
-71.66972351	426.0244446	9.683333333
-71.75013733	425.5282898	9.691666667
-71.83057404	425.0262756	9.7
-71.91101837	424.5243225	9.708333333
-71.99137115	424.0185242	9.716666667
-72.07170105	423.5059509	9.725
-72.15206909	423.0057068	9.733333333
-72.23242188	422.51651	9.741666667
-72.31278229	422.0187073	9.75
-72.3931427	421.5137024	9.758333333
-72.47369385	421.0163269	9.766666667
-72.55696869	420.521698	9.775
-72.64163208	420.0179749	9.783333333
-72.72642517	419.5122375	9.791666667
-72.81079102	419.0107727	9.8
-72.89445496	418.5175476	9.808333333
-72.97727203	418.0122375	9.816666667
-73.05935669	417.5080872	9.825
-73.14083099	417.0115662	9.833333333
-73.22176361	416.5258484	9.841666667
-73.30213165	416.0315247	9.85
-73.37952423	415.533783	9.858333333
-73.45462036	415.0484314	9.866666667
-73.52907562	414.5557556	9.875
-73.60351563	414.0657043	9.883333333
-73.67836761	413.5814514	9.891666667
-73.75375366	413.0869446	9.9
-73.82971191	412.5970154	9.908333333
-73.90604401	412.1055603	9.916666667
-73.98275757	411.601532	9.925
-74.05989075	411.0988464	9.933333333
-74.13746643	410.5978088	9.941666667
-74.21535492	410.0948181	9.95
-74.29338074	409.5995178	9.958333333
-74.3717041	409.1034851	9.966666667
-74.45014191	408.6022644	9.975
-74.52868652	408.0976257	9.983333333
-74.60730743	407.5943909	9.991666667
-74.68608856	407.0886536	10
-74.76502991	406.5888977	10.00833333
-74.84395599	406.0918884	10.01666667
-74.92295837	405.5889587	10.025
-75.00208282	405.0810852	10.03333333
-75.08127594	404.5706482	10.04166667
-75.16042328	404.0684509	10.05
-75.2395401	403.5646667	10.05833333
-75.3199234	403.0553284	10.06666667
-75.40057373	402.5503845	10.075
-75.48129272	402.0340271	10.08333333
-75.56197357	401.5176697	10.09166667
-75.64265442	401.0024109	10.1
-75.7233429	400.4793396	10.10833333
-75.80392456	399.9529114	10.11666667
-75.88458252	399.4392395	10.125
-75.96530151	398.9223938	10.13333333
-76.04592896	398.4010315	10.14166667
-76.12654114	397.8720398	10.15
-76.20702362	397.341217	10.15833333
-76.28743744	396.8157654	10.16666667
-76.36779785	396.2915955	10.175
-76.44814301	395.7598572	10.18333333
-76.52851105	395.2215881	10.19166667
-76.60884857	394.6754456	10.2
-76.6891098	394.1317444	10.20833333
-76.76933289	393.5872498	10.21666667
-76.84960938	393.0440979	10.225
-76.92991638	392.4972839	10.23333333
-77.01024628	391.9425354	10.24166667
-77.09067535	391.400177	10.25
-77.1709671	390.8514709	10.25833333
-77.25128174	390.3037415	10.26666667
-77.33146667	389.76297	10.275
-77.41165161	389.2179871	10.28333333
-77.49181366	388.6742859	10.29166667
-77.57187653	388.1227112	10.3
-77.65189362	387.5749207	10.30833333
-77.73188782	387.0267639	10.31666667
-77.81192017	386.4773254	10.325
-77.8917923	385.9259338	10.33333333
-77.97174835	385.375946	10.34166667
-78.05171204	384.8329163	10.35
-78.13173676	384.2789001	10.35833333
-78.2116394	383.7221375	10.36666667
-78.29149628	383.1644592	10.375
-78.37142944	382.6042175	10.38333333
-78.45137024	382.0399475	10.39166667
-78.53115845	381.4715881	10.4
-78.61084747	380.9045715	10.40833333
-78.69056702	380.3357239	10.41666667
-78.77017212	379.7900696	10.425
-78.84972382	379.2534485	10.43333333
-78.9291153	378.7017517	10.44166667
-79.00854492	378.1153259	10.45
-79.08798981	377.54422	10.45833333
-79.16722107	376.9745789	10.46666667
-79.2464447	376.3945007	10.475
-79.32567596	375.8152771	10.48333333
-79.40489197	375.2349548	10.49166667
-79.48403931	374.622406	10.5
-79.56315613	374.0370178	10.50833333
-79.6421814	373.4798889	10.51666667
-79.72108459	372.8807068	10.525
-79.79998779	372.2878113	10.53333333
-79.87882233	371.6933899	10.54166667
-79.95775604	371.0899963	10.55
-80.0366745	370.4853821	10.55833333
-80.11537933	369.8719788	10.56666667
-80.19474792	369.2535095	10.575
-80.27451324	368.6580505	10.58333333
-80.35423279	368.0729675	10.59166667
-80.43390656	367.4681091	10.6
-80.51371765	366.8493958	10.60833333
-80.59342957	366.1996155	10.61666667
-80.6730423	365.5746765	10.625
-80.75251007	364.9381409	10.63333333
-80.83181	364.3141174	10.64166667
-80.91123199	363.665802	10.65
-80.99053955	363.0027161	10.65833333
-81.06970215	362.3578186	10.66666667
-81.14879608	361.7062683	10.675
-81.22782898	361.0502014	10.68333333
-81.30677795	360.4073181	10.69166667
-81.38563538	359.7784729	10.7
-81.46440887	359.1441345	10.70833333
-81.54312134	358.4916687	10.71666667
-81.62184143	357.8525696	10.725
-81.70046234	357.2093811	10.73333333
-81.77901459	356.5570374	10.74166667
-81.85753632	355.9166565	10.75
-81.93603516	355.2762756	10.75833333
-82.01448059	354.6308289	10.76666667
-82.09278107	353.9682922	10.775
-82.17105865	353.3211365	10.78333333
-82.2493515	352.6512146	10.79166667
-82.32754517	351.9948425	10.8
-82.40565491	351.3244324	10.80833333
-82.48365021	350.6586609	10.81666667
-82.56166077	349.9773254	10.825
-82.63948822	349.2690735	10.83333333
-82.71720123	348.5586853	10.84166667
-82.79471588	347.8902893	10.85
-82.87216949	347.2002258	10.85833333
-82.94960022	346.4813538	10.86666667
-83.0269165	345.7723694	10.875
-83.1042099	345.0968933	10.88333333
-83.18151855	344.377594	10.89166667
-83.25878143	343.6672668	10.9
-83.33586121	342.9667053	10.90833333
-83.41290283	342.2649841	10.91666667
-83.48995209	341.5492249	10.925
-83.56697083	340.818573	10.93333333
-83.64395905	340.0975647	10.94166667
-83.7208786	339.3933411	10.95
-83.7977066	338.6395569	10.95833333
-83.87437439	337.8946228	10.96666667
-83.95093536	337.1585999	10.975
-84.02729797	336.4397888	10.98333333
-84.1036911	335.7142029	10.99166667
-84.17991638	334.9858093	11
-84.25598907	334.2586975	11.00833333
-84.33193207	333.5230408	11.01666667
-84.40786743	332.7876282	11.025
-84.48369598	332.0577698	11.03333333
-84.55939484	331.3258362	11.04166667
-84.63504791	330.5897522	11.05
-84.71062469	329.8473816	11.05833333
-84.78622437	329.1001892	11.06666667
-84.86170197	328.3497009	11.075
-84.93717957	327.6061096	11.08333333
-85.01262665	326.848175	11.09166667
-85.08809662	326.0900574	11.1
-85.16513824	325.3426819	11.10833333
-85.24217224	324.598175	11.11666667
-85.31916809	323.8420715	11.125
-85.39607239	323.0805359	11.13333333
-85.47294617	322.3191833	11.14166667
-85.54974365	321.5709534	11.15
-85.62650299	320.8273621	11.15833333
-85.70304871	320.072052	11.16666667
-85.7793808	319.3096619	11.175
-85.85561371	318.5590515	11.18333333
-85.93170166	317.7962952	11.19166667
-86.00775909	317.0519104	11.2
-86.08365631	316.2944031	11.20833333
-86.15948486	315.5435486	11.21666667
-86.23513031	314.79776	11.225
-86.31065369	314.0398865	11.23333333
-86.38597107	313.2795715	11.24166667
-86.46129608	312.5086365	11.25
-86.53664398	311.7400818	11.25833333
-86.61199951	310.9794617	11.26666667
-86.68726349	310.2158508	11.275
-86.76243591	309.4482117	11.28333333
-86.83760071	308.670929	11.29166667
-86.91265106	307.8942566	11.3
-86.98766327	307.1213684	11.30833333
-87.06261444	306.344574	11.31666667
-87.13751984	305.5657043	11.325
-87.21237946	304.785553	11.33333333
-87.28722382	303.9959412	11.34166667
-87.36190796	303.2017517	11.35
-87.43643188	302.4200745	11.35833333
-87.51080322	301.6352844	11.36666667
-87.58517456	300.846405	11.375
-87.65957642	300.0664978	11.38333333
-87.73382568	299.2824402	11.39166667
-87.80792999	298.5050964	11.4
-87.88202667	297.7189026	11.40833333
-87.95600128	296.9269714	11.41666667
-88.02991486	296.1352234	11.425
-88.10375977	295.344696	11.43333333
-88.17742157	294.5583191	11.44166667
-88.25118256	293.7790833	11.45
-88.32484436	292.9926453	11.45833333
-88.39835358	292.2006531	11.46666667
-88.47180939	291.4138489	11.475
-88.54524231	290.6295471	11.48333333
-88.61859131	289.8512878	11.49166667
-88.6918869	289.080658	11.5
-88.76515198	288.3114929	11.50833333
-88.83826447	287.532196	11.51666667
-88.91130829	286.7634583	11.525
-88.98429108	285.9900818	11.53333333
-89.05709839	285.2149353	11.54166667
-89.12973785	284.4423523	11.55
-89.20232391	283.6636658	11.55833333
-89.27478027	282.8927307	11.56666667
-89.34711456	282.1303406	11.575
-89.41928864	281.3673401	11.58333333
-89.49125671	280.6003723	11.59166667
-89.56319427	279.8329163	11.6
-89.63513184	279.0732117	11.60833333
-89.70697021	278.3082581	11.61666667
-89.77878571	277.5285339	11.625
-89.85056305	276.6936951	11.63333333
-89.92229462	275.7590027	11.64166667
-89.99394226	274.7698669	11.65
-90.06551361	273.8559875	11.65833333
-90.13703156	273.0353088	11.66666667
-90.20912933	272.2616882	11.675
-90.28153992	271.5570374	11.68333333
-90.35392761	270.8249207	11.69166667
-90.4262085	270.052887	11.7
-90.4983902	269.287384	11.70833333
-90.57056427	268.5218811	11.71666667
-90.64256287	267.7782898	11.725
-90.71461487	266.966156	11.73333333
-90.78660583	266.132843	11.74166667
-90.85848236	265.3262024	11.75
-90.93035126	264.5298157	11.75833333
-91.00209808	263.6877136	11.76666667
-91.07378387	262.9113464	11.775
-91.14527893	262.0979919	11.78333333
-91.21674347	261.2793274	11.79166667
-91.2880249	260.5097961	11.8
-91.35921478	259.6788635	11.80833333
-91.43031311	258.9147644	11.81666667
-91.50132751	258.1348572	11.825
-91.572258	257.2921448	11.83333333
-91.64304352	256.5055847	11.84166667
-91.71365356	255.7030945	11.85
-91.78425598	254.9108582	11.85833333
-91.85488129	254.1159973	11.86666667
-91.92542267	253.3175964	11.875
-91.99597168	252.5257263	11.88333333
-92.06639099	251.7201233	11.89166667
-92.13672638	250.9289246	11.9
-92.20700073	250.1990662	11.90833333
-92.27729797	249.4902039	11.91666667
-92.3474884	248.8334656	11.925
-92.4175415	248.1800842	11.93333333
-92.48741913	247.4723816	11.94166667
-92.55722809	246.7668152	11.95
-92.62691498	246.084137	11.95833333
-92.69656372	245.3484192	11.96666667
-92.76620483	244.5984192	11.975
-92.83580017	243.855011	11.98333333
-92.90522003	243.1801453	11.99166667
-92.97457886	242.579071	12
-93.0437851	241.9958191	12.00833333
-93.11303711	241.3771667	12.01666667
-93.18228912	240.7444763	12.025
-93.2514267	240.0315247	12.03333333
-93.32057953	239.311554	12.04166667
-93.38964081	238.6495056	12.05
-93.45854187	238.0149841	12.05833333
-93.52736664	237.3803406	12.06666667
-93.59609985	236.6839294	12.075
-93.66477966	235.9564514	12.08333333
-93.73331451	235.1825867	12.09166667
-93.80183411	234.4011536	12.1
-93.870224	233.6798401	12.10833333
-93.938591	232.9668274	12.11666667
-94.00682831	232.2552185	12.125
-94.0750351	231.5671082	12.13333333
-94.14305115	230.9013977	12.14166667
-94.21103668	230.2333069	12.15
-94.27892303	229.5320129	12.15833333
-94.34671021	228.8135071	12.16666667
-94.41452789	228.0921326	12.175
-94.48235321	227.3536072	12.18333333
-94.55014038	226.6122131	12.19166667
-94.61778259	225.9717712	12.2
-94.68531036	225.3232727	12.20833333
-94.75274658	224.6374207	12.21666667
-94.82022095	223.924469	12.225
-94.88765717	223.2114563	12.23333333
-94.95509338	222.5570374	12.24166667
-95.02250671	221.8647766	12.25
-95.08979797	221.2295227	12.25833333
-95.15693665	220.5647888	12.26666667
-95.22395325	219.889679	12.275
-95.29097748	219.2341003	12.28333333
-95.35891724	218.6087341	12.29166667
-95.42716217	217.9636536	12.3
-95.49518585	217.3060608	12.30833333
-95.56297302	216.6684875	12.31666667
-95.63054657	216.0834045	12.325
-95.69788361	215.469696	12.33333333
-95.76490021	214.8702087	12.34166667
-95.83150482	214.3067932	12.35
-95.89768219	213.4756775	12.35833333
-95.96335602	212.8005066	12.36666667
-96.02839661	212.3976746	12.375
-96.09278107	211.9132385	12.38333333
-96.15639496	211.5134583	12.39166667
-96.21909332	211.1094055	12.4
-96.28076172	210.5259094	12.40833333
-96.34121704	209.7788391	12.41666667
-96.40060425	208.9294739	12.425
-96.4586792	207.9416199	12.43333333
-96.51531219	206.7169495	12.44166667
-96.57057953	205.0724792	12.45
-96.62425995	203.1694641	12.45833333
-96.67644501	200.9891052	12.46666667
-96.72692871	198.4268494	12.475
-96.77581787	195.4966125	12.48333333
-96.8229599	192.2502136	12.49166667
-96.86842346	188.6263123	12.5
-96.91194153	184.5805359	12.50833333
-96.95362091	180.2467346	12.51666667
-96.9934845	175.3990173	12.525
-97.03143311	170.2168884	12.53333333
-97.06743622	164.8233337	12.54166667
-97.10150909	159.0309143	12.55
-97.13375854	152.8795471	12.55833333
-97.16410065	146.3032532	12.56666667
-97.19262695	139.420929	12.575
-97.21931458	132.2857971	12.58333333
-97.2443161	124.9944763	12.59166667
-97.26772308	117.3558044	12.6
-97.28936768	109.6581726	12.60833333
-97.30943298	101.9012146	12.61666667
-97.32803345	93.92697144	12.625
-97.34511566	85.81314087	12.63333333
-97.36089325	77.57571411	12.64166667
-97.37548828	69.4559021	12.65
-97.38896942	61.36340332	12.65833333
-97.40129089	53.26464844	12.66666667
-97.41249084	45.10083008	12.675
-97.42268372	37.04006958	12.68333333
-97.43199158	29.08459473	12.69166667
-97.44042206	21.20089722	12.7
-97.44810486	13.5116272	12.70833333
-97.45510101	5.898925781	12.71666667
-97.4613266	-1.395690918	12.725
-97.46679688	-8.558929443	12.73333333
-97.47174072	-15.54745483	12.74166667
-97.47623444	-22.25512695	12.75
-97.48029327	-28.68652344	12.75833333
-97.48386383	-34.85317993	12.76666667
-97.48714447	-40.71612549	12.775
-97.49022675	-46.33364868	12.78333333
-97.49298096	-51.66659546	12.79166667
-97.49533081	-56.77471924	12.8
-97.49752808	-61.54663086	12.80833333
-97.49966431	-66.09158325	12.81666667
-97.5016098	-70.33724976	12.825
-97.50331879	-74.35812378	12.83333333
-97.50491333	-78.02709961	12.84166667
-97.50653839	-81.35321045	12.85
-97.50798798	-84.62234497	12.85833333
-97.5094223	-87.5305481	12.86666667
-97.51092529	-90.27947998	12.875
-97.51264191	-92.86474609	12.88333333
-97.51435089	-95.32492065	12.89166667
-97.51599121	-97.5317688	12.9
-97.51763153	-99.45462036	12.90833333
-97.51932526	-101.1493835	12.91666667
-97.52108765	-102.8050537	12.925
-97.5228653	-104.2522583	12.93333333
-97.52471161	-105.3942871	12.94166667
-97.52653503	-106.5285339	12.95
-97.52840424	-107.531189	12.95833333
-97.53025818	-108.3646851	12.96666667
-97.53218079	-109.0994263	12.975
-97.53417969	-109.6777649	12.98333333
-97.53627777	-110.0480957	12.99166667
-97.538414	-110.6199036	13
-97.54050446	-110.9417419	13.00833333
-97.54272461	-111.4093628	13.01666667
-97.54504395	-111.854126	13.025
-97.54734802	-112.3410339	13.03333333
-97.54966736	-112.7739563	13.04166667
-97.55178833	-113.1503296	13.05
-97.55390167	-113.5242004	13.05833333
-97.55605316	-113.934021	13.06666667
-97.55818939	-114.3390808	13.075
-97.56027985	-114.708313	13.08333333
-97.56238556	-115.0348511	13.09166667
-97.56439972	-115.2547913	13.1
-97.56626892	-115.4879761	13.10833333
-97.5681076	-115.8217468	13.11666667
-97.5699234	-116.089325	13.125
-97.57164001	-116.3140259	13.13333333
-97.57337952	-116.5889282	13.14166667
-97.57500458	-116.9022217	13.15
-97.57647705	-117.2333374	13.15833333
-97.57791138	-117.605011	13.16666667
-97.57930756	-117.9631958	13.175
-97.58071136	-118.2773132	13.18333333
-97.58217621	-118.6544495	13.19166667
-97.5835495	-118.9512939	13.2
-97.5847702	-119.3184204	13.20833333
-97.58605194	-119.6990662	13.21666667
-97.5874176	-120.1392517	13.225
-97.58860016	-120.5055847	13.23333333
-97.58983612	-120.804718	13.24166667
-97.59098053	-121.1547241	13.25
-97.59211731	-121.5026855	13.25833333
-97.59314728	-121.9324951	13.26666667
-97.59411621	-122.3620911	13.275
-97.59515381	-122.7448425	13.28333333
-97.596138	-123.1734619	13.29166667
-97.59709167	-123.6060181	13.3
-97.59796143	-123.9829407	13.30833333
-97.59894562	-124.3665161	13.31666667
-97.59984589	-124.7006836	13.325
-97.60073853	-125.0593567	13.33333333
-97.60171509	-125.412262	13.34166667
-97.60259247	-125.7834778	13.35
-97.60348511	-126.1355591	13.35833333
-97.60427094	-126.6023865	13.36666667
-97.60501099	-127.007782	13.375
-97.60582733	-127.3544617	13.38333333
-97.60662842	-127.6991882	13.39166667
-97.60732269	-128.0663757	13.4
-97.60806274	-128.4772644	13.40833333
-97.6087265	-128.8493958	13.41666667
-97.609375	-129.2382507	13.425
-97.61009979	-129.574646	13.43333333
-97.61086273	-129.8802795	13.44166667
-97.61165619	-130.1775513	13.45
-97.6124649	-130.4106445	13.45833333
-97.61322784	-130.6207275	13.46666667
-97.61401367	-130.874115	13.475
-97.61476898	-131.1462097	13.48333333
-97.61558533	-131.4126282	13.49166667
-97.61650085	-131.673645	13.5
-97.61734772	-131.8734131	13.50833333
-97.61817169	-132.0372314	13.51666667
-97.61889648	-132.2276611	13.525
-97.61961365	-132.2678833	13.53333333
-97.6202774	-132.3346252	13.54166667
-97.62097931	-132.4588623	13.55
-97.62166595	-132.5485535	13.55833333
-97.62240601	-132.6435242	13.56666667
-97.62302399	-132.6824951	13.575
-97.62356567	-132.754303	13.58333333
-97.6241684	-132.8418579	13.59166667
-97.62473297	-132.9294739	13.6
-97.62531281	-133.043396	13.60833333
-97.62589264	-133.128479	13.61666667
-97.62640381	-133.2633362	13.625
-97.62686157	-133.4425659	13.63333333
-97.62734985	-133.5714111	13.64166667
-97.62773895	-133.7053223	13.65
-97.62811279	-133.90271	13.65833333
-97.62848663	-134.0687866	13.66666667
-97.62874603	-134.295929	13.675
-97.62910461	-134.5159912	13.68333333
-97.62949371	-134.7373962	13.69166667
-97.62982941	-135.0765991	13.7
-97.63015747	-135.4101563	13.70833333
-97.63041687	-135.7002869	13.71666667
-97.63070679	-135.9801025	13.725
-97.63097382	-136.2587891	13.73333333
-97.63127136	-136.5861206	13.74166667
-97.63155365	-136.8963318	13.75
-97.6317749	-137.1445313	13.75833333
-97.63205719	-137.4544678	13.76666667
-97.63219452	-137.7443848	13.775
-97.6324234	-138.0640259	13.78333333
-97.63275909	-138.2967834	13.79166667
-97.63323975	-138.5898132	13.8
-97.63374329	-138.9273682	13.80833333
-97.63420105	-139.2085266	13.81666667
-97.63479614	-139.4298401	13.825
-97.63543701	-139.6399841	13.83333333
-97.63611603	-139.8164673	13.84166667
-97.63665771	-139.9886475	13.85
-97.63717651	-140.1572266	13.85833333
-97.63768768	-140.1759033	13.86666667
-97.63811493	-140.1929932	13.875
-97.63850403	-140.2471313	13.88333333
-97.63879395	-140.2883606	13.89166667
-97.6390686	-140.3153992	13.9
-97.639328	-140.4041443	13.90833333
-97.63961792	-140.4737854	13.91666667
-97.63996887	-140.5239868	13.925
-97.64037323	-140.540802	13.93333333
-97.64079285	-140.5649109	13.94166667
-97.64130402	-140.4937744	13.95
-97.64176178	-140.4559937	13.95833333
-97.64230347	-140.4733276	13.96666667
-97.6427536	-140.3822937	13.975
-97.64328003	-140.3265991	13.98333333
-97.6437912	-140.2901611	13.99166667
-97.64429474	-140.2766418	14
-97.64468384	-140.2766113	14.00833333
-97.64510345	-140.2867126	14.01666667
-97.64551544	-140.3435669	14.025
-97.64578247	-140.409668	14.03333333
-97.64612579	-140.4877625	14.04166667
-97.6465683	-140.5897217	14.05
-97.64707947	-140.6870728	14.05833333
-97.64749908	-140.7696533	14.06666667
-97.64791107	-140.8742065	14.075
-97.64825439	-140.9716797	14.08333333
-97.64874268	-141.0719604	14.09166667
-97.64919281	-141.1864014	14.1
-97.64959717	-141.2879333	14.10833333
-97.64997101	-141.398468	14.11666667
-97.65026855	-141.509613	14.125
-97.65045166	-141.6183472	14.13333333
-97.65057373	-141.7169495	14.14166667
-97.65068054	-141.8155212	14.15
-97.65081787	-141.9197693	14.15833333
-97.65100098	-142.0274353	14.16666667
-97.65110016	-142.1336975	14.175
-97.65122986	-142.2376099	14.18333333
-97.65139008	-142.3403931	14.19166667
-97.65159607	-142.4508362	14.2
-97.65188599	-142.5541077	14.20833333
-97.65214539	-142.6523743	14.21666667
-97.65246582	-142.7543945	14.225
-97.6528244	-142.8491516	14.23333333
-97.65328217	-142.9345703	14.24166667
-97.65370178	-143.0254822	14.25
-97.65421295	-143.1082764	14.25833333
-97.6546402	-143.1965942	14.26666667
-97.65507507	-143.2840881	14.275
-97.65552521	-143.3532715	14.28333333
-97.65598297	-143.417572	14.29166667
-97.65639496	-143.4870911	14.3
-97.65671539	-143.5553894	14.30833333
-97.65708923	-143.6169128	14.31666667
-97.6574173	-143.6793518	14.325
-97.6577301	-143.7338867	14.33333333
-97.65794373	-143.7987366	14.34166667
-97.65813446	-143.8545837	14.35
-97.65834045	-143.9028931	14.35833333
-97.65855408	-143.9630737	14.36666667
-97.65874481	-144.0326843	14.375
-97.65900421	-144.093689	14.38333333
-97.65934753	-144.1476746	14.39166667
-97.6595993	-144.2038269	14.4
-97.65975189	-144.2536011	14.40833333
-97.65989685	-144.3132019	14.41666667
-97.6601181	-144.3669128	14.425
-97.66036224	-144.4143677	14.43333333
-97.66064453	-144.4502563	14.44166667
-97.66091919	-144.4981689	14.45
-97.66110992	-144.5410156	14.45833333
-97.66126251	-144.5848389	14.46666667
-97.66142273	-144.6453857	14.475
-97.66162109	-144.7025452	14.48333333
-97.6619339	-144.7614441	14.49166667
-97.66229248	-144.8042908	14.5
-97.66260529	-144.8474121	14.50833333
-97.66286469	-144.9118958	14.51666667
-97.66300964	-144.9782715	14.525
-97.66316986	-145.0256958	14.53333333
-97.66336823	-145.0809021	14.54166667
-97.66362762	-145.1437073	14.55
-97.66390228	-145.2144165	14.55833333
-97.66413116	-145.2759094	14.56666667
-97.66438293	-145.3455811	14.575
-97.66454315	-145.4116821	14.58333333
-97.664711	-145.4783325	14.59166667
-97.66488647	-145.5483093	14.6
-97.66511536	-145.6176147	14.60833333
-97.66539764	-145.6871948	14.61666667
-97.66564941	-145.7507324	14.625
-97.66591644	-145.8190918	14.63333333
-97.66613007	-145.8852539	14.64166667
-97.66633606	-145.9543152	14.65
-97.66649628	-146.0286255	14.65833333
-97.66661835	-146.1034851	14.66666667
-97.66686249	-146.1747742	14.675
-97.66713715	-146.2410889	14.68333333
-97.66743469	-146.3078308	14.69166667
-97.66770172	-146.3749084	14.7
-97.66799927	-146.4403992	14.70833333
-97.66823578	-146.5170593	14.71666667
-97.66846466	-146.6071777	14.725
-97.66882324	-146.697937	14.73333333
-97.66927338	-146.7774353	14.74166667
-97.66976166	-146.8616943	14.75
-97.67019653	-146.9442444	14.75833333
-97.670578	-147.0246582	14.76666667
-97.67098999	-147.104126	14.775
-97.67146301	-147.1870422	14.78333333
-97.67197418	-147.275116	14.79166667
-97.67255402	-147.3670349	14.8
-97.673172	-147.4604797	14.80833333
-97.6736908	-147.5370483	14.81666667
-97.67411041	-147.6139526	14.825
-97.67440033	-147.6988831	14.83333333
-97.67461395	-147.7757263	14.84166667
-97.67483521	-147.8527832	14.85
-97.67515564	-147.9342651	14.85833333
-97.67537689	-148.0094604	14.86666667
-97.67558289	-148.088501	14.875
-97.67584991	-148.1700745	14.88333333
-97.67609406	-148.2525635	14.89166667
-97.67647552	-148.3339539	14.9
-97.67682648	-148.4128723	14.90833333
-97.67720795	-148.4980469	14.91666667
-97.67758942	-148.5831909	14.925
-97.67804718	-148.6638184	14.93333333
-97.67853546	-148.7460938	14.94166667
-97.67889404	-148.825531	14.95
-97.67937469	-148.9053955	14.95833333
-97.67985535	-148.9788208	14.96666667
-97.68026733	-149.0557556	14.975
-97.68057251	-149.1332397	14.98333333
-97.68088531	-149.2147217	14.99166667
-97.68123627	-149.2810364	15
-97.68165588	-149.3434143	15.00833333
-97.6819458	-149.4202881	15.01666667
-97.68215942	-149.4958191	15.025
-97.68240356	-149.5708008	15.03333333
-97.6825943	-149.6465149	15.04166667
-97.68261719	-149.718811	15.05
-97.68262482	-149.7942505	15.05833333
-97.68270111	-149.8684692	15.06666667
-97.68278503	-149.9404602	15.075
-97.68293762	-150.0115356	15.08333333
-97.68315125	-150.0844727	15.09166667
-97.68344879	-150.1542358	15.1
-97.68361664	-150.2297668	15.10833333
-97.68376923	-150.2954102	15.11666667
-97.68392181	-150.3599854	15.125
-97.68402863	-150.4153442	15.13333333
-97.6841507	-150.4790344	15.14166667
-97.68426514	-150.5419006	15.15
-97.68421936	-150.6099854	15.15833333
-97.68415833	-150.6722107	15.16666667
-97.68410492	-150.7345276	15.175
-97.68398285	-150.7998047	15.18333333
-97.684021	-150.8721008	15.19166667
-97.68421173	-150.9378967	15.2
-97.68431854	-151.0064392	15.20833333
-97.68447113	-151.0740051	15.21666667
-97.68466187	-151.1310425	15.225
-97.68490601	-151.1951599	15.23333333
-97.68516541	-151.2635498	15.24166667
-97.68549347	-151.3249207	15.25
-97.68572998	-151.3788147	15.25833333
-97.68593597	-151.4379272	15.26666667
-97.6860199	-151.5045776	15.275
-97.6860199	-151.5667114	15.28333333
-97.68600464	-151.6376648	15.29166667
-97.68598938	-151.6959839	15.3
-97.68597412	-151.7601929	15.30833333
-97.68579865	-151.8305969	15.31666667
-97.6857605	-151.9023132	15.325
-97.68567657	-151.9752808	15.33333333
-97.68562317	-152.0346069	15.34166667
-97.68565369	-152.0942078	15.35
-97.6857605	-152.1620789	15.35833333
-97.68583679	-152.2236938	15.36666667
-97.68587494	-152.2812805	15.375
-97.68595886	-152.3399048	15.38333333
-97.68587494	-152.40271	15.39166667
-97.68592072	-152.4647522	15.4
-97.68592834	-152.5342712	15.40833333
-97.68592834	-152.5957947	15.41666667
-97.68589783	-152.6532288	15.425
-97.68584442	-152.7147522	15.43333333
-97.68574524	-152.7846985	15.44166667
-97.68565369	-152.8591309	15.45
-97.68557739	-152.9359131	15.45833333
-97.68557739	-153.0036316	15.46666667
-97.68573761	-153.0638428	15.475
-97.68592834	-153.1271667	15.48333333
-97.68605804	-153.1861267	15.49166667
-97.68605042	-153.2567139	15.5
-97.68602753	-153.3336182	15.50833333
-97.68595886	-153.3924561	15.51666667
-97.68597412	-153.4486389	15.525
-97.68605042	-153.508606	15.53333333
-97.68608093	-153.5650024	15.54166667
-97.68605042	-153.6238708	15.55
-97.68603516	-153.6698608	15.55833333
-97.68605042	-153.7197571	15.56666667
-97.68603516	-153.7756348	15.575
-97.68615723	-153.82547	15.58333333
-97.68638611	-153.8723145	15.59166667
-97.68662262	-153.9186401	15.6
-97.68675232	-153.9703674	15.60833333
-97.68679047	-154.0320129	15.61666667
-97.68686676	-154.0888062	15.625
-97.68702698	-154.1362305	15.63333333
-97.68716431	-154.1811523	15.64166667
-97.68717957	-154.2351379	15.65
-97.68721008	-154.2966309	15.65833333
-97.68708801	-154.3480835	15.66666667
-97.68686676	-154.3936462	15.675
-97.68669891	-154.4442139	15.68333333
-97.68673706	-154.4907532	15.69166667
-97.68682098	-154.5326233	15.7
-97.68695068	-154.5749817	15.70833333
-97.68711853	-154.6142273	15.71666667
-97.6872406	-154.6530457	15.725
-97.68740082	-154.6960449	15.73333333
-97.68759918	-154.7405701	15.74166667
-97.6879425	-154.7832336	15.75
-97.6884079	-154.8295593	15.75833333
-97.68877411	-154.8805542	15.76666667
-97.68899536	-154.9135437	15.775
-97.68915558	-154.9508972	15.78333333
-97.68927002	-154.9780273	15.79166667
-97.68930817	-155.002533	15.8
-97.68937683	-155.0292969	15.80833333
-97.68939972	-155.0696411	15.81666667
-97.68937683	-155.1014404	15.825
-97.6893158	-155.1281433	15.83333333
-97.68927002	-155.1571045	15.84166667
-97.68927002	-155.1860352	15.85
-97.68921661	-155.2120667	15.85833333
-97.68927002	-155.2485352	15.86666667
-97.68930054	-155.2861328	15.875
-97.68933868	-155.3156738	15.88333333
-97.68941498	-155.343811	15.89166667
-97.68956757	-155.3661804	15.9
-97.68959808	-155.3805847	15.90833333
-97.68968964	-155.3977356	15.91666667
-97.68973541	-155.42099	15.925
-97.68988037	-155.4455566	15.93333333
-97.69011688	-155.4664612	15.94166667
-97.69033813	-155.4898987	15.95
-97.69054413	-155.5195007	15.95833333
-97.69073486	-155.5474854	15.96666667
-97.69094086	-155.5635681	15.975
-97.69112396	-155.590271	15.98333333
-97.69132233	-155.6104126	15.99166667
-97.69153595	-155.638855	16
-97.69178772	-155.6767883	16.00833333
-97.69197845	-155.70578	16.01666667
-97.69202423	-155.7186279	16.025
-97.69208527	-155.7390747	16.03333333
-97.69204712	-155.7548218	16.04166667
-97.69207764	-155.7811279	16.05
-97.69204712	-155.8079834	16.05833333
-97.6920166	-155.8390808	16.06666667
-97.69199371	-155.8746338	16.075
-97.69211578	-155.9035339	16.08333333
-97.69216919	-155.9312439	16.09166667
-97.69215393	-155.9576416	16.1
-97.6921463	-155.9831238	16.10833333
-97.69215393	-156.0195313	16.11666667
-97.69239807	-156.0518799	16.125
-97.69263458	-156.0822449	16.13333333
-97.69287872	-156.1160889	16.14166667
-97.69304657	-156.1543884	16.15
-97.69333649	-156.1956787	16.15833333
-97.69355011	-156.2302856	16.16666667
-97.69371796	-156.2658081	16.175
-97.69392395	-156.2958679	16.18333333
-97.69409943	-156.3215332	16.19166667
-97.69425964	-156.3430481	16.2
-97.69436646	-156.3616638	16.20833333
-97.69438934	-156.3827209	16.21666667
-97.6944046	-156.4208984	16.225
-97.6945343	-156.4535217	16.23333333
-97.69465637	-156.4828186	16.24166667
-97.69471741	-156.5154419	16.25
-97.6947937	-156.5515442	16.25833333
-97.6949234	-156.5895996	16.26666667
-97.69512177	-156.6226501	16.275
-97.69524384	-156.6555481	16.28333333
-97.69533539	-156.6855469	16.29166667
-97.69539642	-156.7270508	16.3
-97.69561005	-156.7616882	16.30833333
-97.695755	-156.7810364	16.31666667
-97.69586945	-156.7906189	16.325
-97.69597626	-156.8072205	16.33333333
-97.69616699	-156.8377991	16.34166667
-97.69631958	-156.8687134	16.35
-97.69639587	-156.900177	16.35833333
-97.69657898	-156.9286499	16.36666667
-97.69670105	-156.9598083	16.375
-97.69683075	-156.9847107	16.38333333
-97.69689178	-157.0062561	16.39166667
-97.6969223	-157.0394592	16.4
-97.69689178	-157.074585	16.40833333
-97.69685364	-157.1123352	16.41666667
-97.69667816	-157.1494446	16.425
-97.69651794	-157.1746216	16.43333333
-97.69644165	-157.1724548	16.44166667
-97.6963501	-157.1000061	16.45
-97.69629669	-156.9786377	16.45833333
-97.69628906	-156.732605	16.46666667
-97.69634247	-156.5731201	16.475
-97.69625092	-156.6271973	16.48333333
-97.69628143	-156.7294312	16.49166667
-97.69628906	-156.7731323	16.5
-97.69635773	-156.743988	16.50833333
-97.69641876	-156.7393494	16.51666667
-97.69636536	-156.7798767	16.525
-97.69636536	-156.8618469	16.53333333
-97.69644165	-156.9230042	16.54166667
-97.69645691	-156.9045105	16.55
-97.69634247	-156.9859924	16.55833333
-97.69635773	-157.0774231	16.56666667
-97.69631195	-157.1946106	16.575
-97.6962204	-157.2664795	16.58333333
-97.69610596	-157.3480225	16.59166667
-97.69606781	-157.3880005	16.6
-97.69612885	-157.4873352	16.60833333
-97.69615936	-157.5635376	16.61666667
-97.69604492	-157.6287231	16.625
-97.69593811	-157.6893921	16.63333333
-97.6958847	-157.7633972	16.64166667
-97.69582367	-157.8058777	16.65
[truncated: 23,802 more rows]
