# Supplementary material for: Sorting polymerization in a bichannel metal-organic framework
Source: Nat Commun. 2025 Aug 5;16:6984. doi: 10.1038/s41467-025-62322-8 (PMC12325995; doi:10.1038/s41467-025-62322-8)
Supplement: Supplementary file 3 — Source data [file 41467_2025_62322_MOESM3_ESM.zip › SOURCE_DATA/SF25/PSxPVAm_temp_vs_DSC_vs_time.csv]

X	Y	Z
19.98948097	-1.259674072	0
19.99099922	-1.375213623	0.008333333
19.99250221	-1.55090332	0.016666667
19.99391365	-1.743499756	0.025
19.99524879	-2.192138672	0.033333333
19.99662971	-2.703063965	0.041666667
19.99789047	-3.524536133	0.05
19.99904442	-4.605895996	0.058333333
20	-6.169647217	0.066666667
20.00065422	-8.038635254	0.075
20.00100327	-10.2984314	0.083333333
20.00098801	-12.65252686	0.091666667
20.00066757	-15.10708618	0.1
19.99978828	-17.75839233	0.108333333
19.99845123	-20.32626343	0.116666667
19.99637222	-22.92901611	0.125
19.99361038	-25.35494995	0.133333333
19.99011803	-27.57327271	0.141666667
19.98591232	-29.45425415	0.15
19.98099518	-30.93530273	0.158333333
19.97524071	-32.11422729	0.166666667
19.96866798	-32.78494263	0.175
19.96110916	-33.12960815	0.183333333
19.95272827	-32.98770142	0.191666667
19.94339371	-32.35336304	0.2
19.93317604	-31.3444519	0.208333333
19.92201805	-29.94873047	0.216666667
19.90998077	-28.18145752	0.225
19.89695549	-25.93243408	0.233333333
19.88305092	-23.40338135	0.241666667
19.86818886	-20.49450684	0.25
19.85247803	-17.4251709	0.258333333
19.83580971	-14.08990479	0.266666667
19.81821632	-10.46218872	0.275
19.79971123	-6.905914307	0.283333333
19.78035545	-3.226257324	0.291666667
19.76012039	0.806396484	0.3
19.73906517	4.95098877	0.308333333
19.71718979	9.134155273	0.316666667
19.69449615	13.40966797	0.325
19.67104149	17.84359741	0.333333333
19.64670753	22.34744263	0.341666667
19.62161446	26.67349243	0.35
19.59579277	30.9072876	0.358333333
19.56930351	35.16906738	0.366666667
19.54200935	39.41668701	0.375
19.51399994	43.69708252	0.383333333
19.48521805	47.93334961	0.391666667
19.45572281	52.12615967	0.4
19.4254837	56.35119629	0.408333333
19.39453125	60.57897949	0.416666667
19.36303139	64.65704346	0.425
19.33092117	68.71051025	0.433333333
19.29815674	72.72424316	0.441666667
19.26472473	76.66711426	0.45
19.23077393	80.51904297	0.458333333
19.19627571	84.3583374	0.466666667
19.16123199	88.14654541	0.475
19.12568474	91.8939209	0.483333333
19.08959007	95.56964111	0.491666667
19.05298042	99.18109131	0.5
19.0157299	102.7230225	0.508333333
18.97784233	106.2283936	0.516666667
18.9394989	109.6480103	0.525
18.90062332	113.0023804	0.533333333
18.86127472	116.2808838	0.541666667
18.82142639	119.4944458	0.55
18.78113556	122.6484985	0.558333333
18.74038887	125.7565918	0.566666667
18.69915581	128.7740479	0.575
18.65748215	131.7422485	0.583333333
18.61536789	134.6691284	0.591666667
18.57288933	137.5338135	0.6
18.529953	140.3253174	0.608333333
18.4866066	143.0634155	0.616666667
18.44286537	145.7215576	0.625
18.39874458	148.3048096	0.633333333
18.354105	150.8765259	0.641666667
18.30908775	153.4125366	0.65
18.26375008	155.8344116	0.658333333
18.2179718	158.2942505	0.666666667
18.17182732	160.6969604	0.675
18.12530327	163.0640869	0.683333333
18.07846069	165.3395996	0.691666667
18.03117752	167.5487061	0.7
17.98352814	169.7536011	0.708333333
17.93551445	171.9030762	0.716666667
17.88724136	174.013855	0.725
17.83862114	176.112854	0.733333333
17.78970909	178.1830444	0.741666667
17.74044991	180.1900024	0.75
17.69088554	182.1296387	0.758333333
17.64098549	184.0335083	0.766666667
17.59078217	185.9614868	0.775
17.54030609	187.8690186	0.783333333
17.48950958	189.8006592	0.791666667
17.43837929	191.6773682	0.8
17.38694572	193.4955444	0.808333333
17.3352375	195.2509155	0.816666667
17.28317833	197.0185547	0.825
17.23077202	198.7311401	0.833333333
17.1779995	200.4540405	0.841666667
17.12499809	202.1525269	0.85
17.07172394	203.8410645	0.858333333
17.0182209	205.5255737	0.866666667
16.96444511	207.2017822	0.875
16.91045761	208.8723755	0.883333333
16.85613441	210.5900269	0.891666667
16.8015976	212.1976929	0.9
16.74677277	213.7600098	0.908333333
16.69165802	215.3029785	0.916666667
16.63639259	216.8531494	0.925
16.58079338	218.3778687	0.933333333
16.52488708	219.8861084	0.941666667
16.46874046	221.3720703	0.95
16.4123497	222.786438	0.958333333
16.35560799	224.244812	0.966666667
16.29871559	225.6542969	0.975
16.24155045	227.0507813	0.983333333
16.18413925	228.4284058	0.991666667
16.12650299	229.8433838	1
16.06863594	231.2093506	1.008333333
16.0105114	232.5390625	1.016666667
15.95232677	233.8970947	1.025
15.89383793	235.2350464	1.033333333
15.83512115	236.5325928	1.041666667
15.77622128	237.7687988	1.05
15.71703243	238.9604492	1.058333333
15.65760136	240.1293335	1.066666667
15.59795666	241.2955933	1.075
15.53809929	242.5292969	1.083333333
15.47804356	243.746582	1.091666667
15.41783714	244.9667358	1.1
15.35701466	246.1464844	1.108333333
15.29582405	247.3225098	1.116666667
15.2344799	248.5359497	1.125
15.1728611	249.6763916	1.133333333
15.11113453	250.7988281	1.141666667
15.04920959	251.9480591	1.15
14.98711681	253.1202393	1.158333333
14.92490101	254.230957	1.166666667
14.86245537	255.3566895	1.175
14.79976559	256.5076294	1.183333333
14.73695278	257.5439453	1.191666667
14.67400265	258.6166382	1.2
14.61074734	259.6887817	1.208333333
14.547369	260.789856	1.216666667
14.48376083	261.9087524	1.225
14.41987801	262.9644775	1.233333333
14.35582638	264.0595093	1.241666667
14.2914381	265.0982666	1.25
14.22697353	266.0581055	1.258333333
14.16228008	267.0614014	1.266666667
14.09738731	268.1260986	1.275
14.03231049	269.1640015	1.283333333
13.96711159	270.1566162	1.291666667
13.90177536	271.1706543	1.3
13.83623981	272.2119141	1.308333333
13.77049065	273.2158813	1.316666667
13.70455742	274.1387939	1.325
13.63848686	275.0819702	1.333333333
13.57220173	276.0213013	1.341666667
13.50571728	276.9406738	1.35
13.43903542	277.9169312	1.358333333
13.37221432	278.8597412	1.366666667
13.30521107	279.7661743	1.375
13.23799229	280.7067261	1.383333333
13.17054558	281.5697632	1.391666667
13.10294437	282.4707031	1.4
13.03526783	283.3417969	1.408333333
12.96743774	284.2296753	1.416666667
12.89940834	285.1576538	1.425
12.83131886	286.1112061	1.433333333
12.76306057	286.9310913	1.441666667
12.69461823	287.7543335	1.45
12.62600803	288.6091309	1.458333333
12.55724525	289.4165649	1.466666667
12.48835945	290.1915894	1.475
12.41932106	290.9744263	1.483333333
12.35002232	291.8129883	1.491666667
12.28050995	292.6010742	1.5
12.21088982	293.3322754	1.508333333
12.14102554	294.0988159	1.516666667
12.07103825	294.8760376	1.525
12.00080681	295.6281738	1.533333333
11.93040657	296.3919678	1.541666667
11.85996056	297.1263428	1.55
11.78930092	297.8626099	1.558333333
11.718503	298.6532593	1.566666667
11.64750576	299.3912354	1.575
11.5764637	300.1240845	1.583333333
11.50520706	300.8500366	1.591666667
11.43379784	301.5425415	1.6
11.36226559	302.3031006	1.608333333
11.2906723	303.0794067	1.616666667
11.21892548	303.8122559	1.625
11.1469965	304.585022	1.633333333
11.07491302	305.3574219	1.641666667
11.00272369	306.1256714	1.65
10.93033504	306.8654785	1.658333333
10.85780811	307.5804443	1.666666667
10.78514481	308.3973999	1.675
10.71238804	309.1660767	1.683333333
10.63947964	309.904541	1.691666667
10.56631088	310.6812744	1.7
10.49298859	311.4243164	1.708333333
10.41949844	312.1393433	1.716666667
10.34593201	312.8858032	1.725
10.27221203	313.6239014	1.733333333
10.19838619	314.3365479	1.741666667
10.12443638	315.0422974	1.75
10.05039597	315.7687378	1.758333333
9.976171494	316.4989014	1.766666667
9.901824951	317.1436157	1.775
9.827385902	317.7763062	1.783333333
9.752794266	318.3787231	1.791666667
9.678034782	318.9810791	1.8
9.603137016	319.6283569	1.808333333
9.528086662	320.2641602	1.816666667
9.452959061	320.9326172	1.825
9.377710342	321.633728	1.833333333
9.302200317	322.255249	1.841666667
9.226569176	322.8494873	1.85
9.150722504	323.5169067	1.858333333
9.074769974	324.088623	1.866666667
8.99869442	324.6517944	1.875
8.922527313	325.2097168	1.883333333
8.8462677	325.7583008	1.891666667
8.769856453	326.3078003	1.9
8.693260193	326.8551025	1.908333333
8.616512299	327.4790649	1.916666667
8.539702415	328.0709229	1.925
8.462862015	328.6658936	1.933333333
8.385899544	329.3182373	1.941666667
8.30879879	329.9754028	1.95
8.23153019	330.6464233	1.958333333
8.154215813	331.2874756	1.966666667
8.076763153	331.8807983	1.975
7.999173164	332.4398193	1.983333333
7.921476364	332.9815063	1.991666667
7.843641758	333.5415039	2
7.765669346	334.1694946	2.008333333
7.687482834	334.8392944	2.016666667
7.609219551	335.4110107	2.025
7.530864716	336.0137329	2.033333333
7.452418327	336.6848755	2.041666667
7.373805046	337.3549805	2.05
7.294039726	338.074707	2.058333333
7.214103699	338.7474365	2.066666667
7.13404417	339.4373779	2.075
7.053891182	340.0599365	2.083333333
6.973599434	340.6322632	2.091666667
6.893183231	341.1437988	2.1
6.812628269	341.6795044	2.108333333
6.731933594	342.1939087	2.116666667
6.651130199	342.6922607	2.125
6.570188046	343.2106934	2.133333333
6.489230156	343.7344971	2.141666667
6.408117294	344.3184814	2.15
6.326973438	344.8865967	2.158333333
6.245706081	345.4465942	2.166666667
6.164361	345.9713745	2.175
6.082922935	346.4226074	2.183333333
6.001376629	346.8891602	2.191666667
5.919706345	347.3592529	2.2
5.837850094	347.7592773	2.208333333
5.755916595	348.1903687	2.216666667
5.673812866	348.5789795	2.225
5.591616154	348.9837646	2.233333333
5.509295464	349.3842773	2.241666667
5.42688179	349.8139648	2.25
5.344267368	350.2692871	2.258333333
5.261559486	350.7775269	2.266666667
5.17886734	351.2124023	2.275
5.096128464	351.6506348	2.283333333
5.013250351	352.1410522	2.291666667
4.93024826	352.6083984	2.3
4.847153187	353.0317383	2.308333333
4.763934612	353.3843384	2.316666667
4.680576324	353.8182373	2.325
4.597063541	354.218689	2.333333333
4.513550282	354.5941162	2.341666667
4.42997551	355.0235596	2.35
4.346152782	355.4634399	2.358333333
4.262190819	355.8820801	2.366666667
4.178197861	356.3554077	2.375
4.094127178	356.77948	2.383333333
4.009948254	357.1948853	2.391666667
3.925676584	357.5509644	2.4
3.841342688	357.9863892	2.408333333
3.756900549	358.4372559	2.416666667
3.672365665	358.8552856	2.425
3.587691069	359.2071533	2.433333333
3.502970219	359.609375	2.441666667
3.418094635	360.0114136	2.45
3.333110571	360.406311	2.458333333
3.248064518	360.7991333	2.466666667
3.162863493	361.1915283	2.475
3.077631712	361.6078491	2.483333333
2.992291212	361.9802246	2.491666667
2.906950951	362.3129883	2.5
2.821502447	362.6501465	2.508333333
2.735976219	363.0055542	2.516666667
2.65027976	363.3770142	2.525
2.564505816	363.7290649	2.533333333
2.478654623	364.0888672	2.541666667
2.392648458	364.4134521	2.55
2.3066113	364.7839355	2.558333333
2.220527649	365.1412964	2.566666667
2.134289265	365.4482422	2.575
2.047895908	365.725769	2.583333333
1.96139431	366.0162964	2.591666667
1.874877095	366.3580933	2.6
1.788313389	366.6748657	2.608333333
1.701610446	366.9405518	2.616666667
1.614783525	367.2219238	2.625
1.527941108	367.4959106	2.633333333
1.440990448	367.8278809	2.641666667
1.353884816	368.1203613	2.65
1.266717196	368.4810791	2.658333333
1.179456711	368.8241577	2.666666667
1.092149734	369.1485596	2.675
1.004688025	369.4571533	2.683333333
0.917133272	369.7059937	2.691666667
0.82962501	369.9488525	2.7
0.742070317	370.223877	2.708333333
0.654407203	370.5498047	2.716666667
0.566635728	370.8361206	2.725
0.478833228	371.1680298	2.733333333
0.390968829	371.4597778	2.741666667
0.303011477	371.739563	2.75
0.214976728	372.0065918	2.758333333
0.126895517	372.2644653	2.766666667
0.038721398	372.5917969	2.775
-0.049623068	372.9294434	2.783333333
-0.138106897	373.243042	2.791666667
-0.226683646	373.4779663	2.8
-0.315275878	373.6870728	2.808333333
-0.403930038	373.987915	2.816666667
-0.492677122	374.2050171	2.825
-0.581439734	374.4130859	2.833333333
-0.670264244	374.612915	2.841666667
-0.759278119	374.8547974	2.85
-0.848504364	375.1411743	2.858333333
-0.937761664	375.463623	2.866666667
-1.027065516	375.7009277	2.875
-1.116384864	375.9136963	2.883333333
-1.205859542	376.1728516	2.891666667
-1.295458317	376.4177246	2.9
-1.385119081	376.6068115	2.908333333
-1.474873066	376.798584	2.916666667
-1.564782262	376.979126	2.925
-1.654706836	377.2199707	2.933333333
-1.744709134	377.4007568	2.941666667
-1.83477354	377.5794678	2.95
-1.924853444	377.8015137	2.958333333
-2.015073061	377.9952393	2.966666667
-2.105308056	378.2449341	2.975
-2.195574284	378.4316406	2.983333333
-2.285964489	378.6004639	2.991666667
-2.376370192	378.7367554	3
-2.466776133	378.9064941	3.008333333
-2.557244062	379.1193848	3.016666667
-2.647804976	379.2593384	3.025
-2.738381624	379.3994141	3.033333333
-2.829082251	379.5898438	3.041666667
-2.919813871	379.7546997	3.05
-3.010576725	379.9538574	3.058333333
-3.101463795	380.161377	3.066666667
-3.192335129	380.3668823	3.075
-3.283330679	380.4995728	3.083333333
-3.374403954	380.7033691	3.091666667
-3.465539217	380.901123	3.1
-3.556736469	381.0432739	3.108333333
-3.647949219	381.213623	3.116666667
-3.739208698	381.3924561	3.125
-3.830561399	381.5010986	3.133333333
-3.921975851	381.5908203	3.141666667
-4.013359547	381.6965332	3.15
-4.104804993	381.8590698	3.158333333
-4.196374893	381.96698	3.166666667
-4.287960529	382.057312	3.175
-4.379545689	382.1730957	3.183333333
-4.471224308	382.3215942	3.191666667
-4.562980175	382.4651489	3.2
-4.654798508	382.5248413	3.208333333
-4.746663094	382.5899658	3.216666667
-4.838860035	382.6330566	3.225
-4.931886196	382.6790771	3.233333333
-5.024974346	382.6902466	3.241666667
-5.118047237	382.7901611	3.25
-5.211166859	382.8579712	3.258333333
-5.304318428	382.9396362	3.266666667
-5.397548199	382.9911499	3.275
-5.490761757	383.1061401	3.283333333
-5.584101677	383.1814575	3.291666667
-5.677425385	383.2531128	3.3
-5.770843506	383.3448486	3.308333333
-5.864324093	383.3890381	3.316666667
-5.957820415	383.4100952	3.325
-6.051379681	383.4537964	3.333333333
-6.145064354	383.520752	3.341666667
-6.23881197	383.5964966	3.35
-6.332559109	383.6358643	3.358333333
-6.426384926	383.6856689	3.366666667
-6.52021122	383.7528687	3.375
-6.614021301	383.793457	3.383333333
-6.707847118	383.8676758	3.391666667
-6.801704407	383.8937378	3.4
-6.895608902	383.9610596	3.408333333
-6.989544392	384.0119629	3.416666667
-7.083527088	384.085022	3.425
-7.177572727	384.1063232	3.433333333
-7.271665573	384.1069336	3.441666667
-7.365773678	384.1360474	3.45
-7.459897995	384.177002	3.458333333
-7.554084778	384.2213745	3.466666667
-7.648349762	384.2598267	3.475
-7.742583752	384.2591553	3.483333333
-7.836927414	384.3060303	3.491666667
-7.931286812	384.3345947	3.5
-8.025677681	384.3859863	3.508333333
-8.12011528	384.4186401	3.516666667
-8.214552879	384.4373169	3.525
-8.30902195	384.4955444	3.533333333
-8.403616905	384.5159912	3.541666667
-8.498227119	384.5372925	3.55
-8.592916489	384.5249023	3.558333333
-8.687636375	384.5212402	3.566666667
-8.782372475	384.5336914	3.575
-8.877233505	384.5341187	3.583333333
-8.97234726	384.5012207	3.591666667
-9.06771183	384.4870605	3.6
-9.163171768	384.5096436	3.608333333
-9.258756638	384.5178223	3.616666667
-9.354263306	384.461792	3.625
-9.449786186	384.3805542	3.633333333
-9.545245171	384.2827759	3.641666667
-9.64078331	384.1761475	3.65
-9.736337662	384.0970459	3.658333333
-9.831892014	384.0692749	3.666666667
-9.927493095	384.0238647	3.675
-10.02312565	383.9475098	3.683333333
-10.11875916	383.8857422	3.691666667
-10.21442318	383.8321533	3.7
-10.31023026	383.7574463	3.708333333
-10.40611553	383.7112427	3.716666667
-10.50212765	383.6843872	3.725
-10.5980444	383.6188354	3.733333333
-10.6939621	383.5531616	3.741666667
-10.789958	383.4827271	3.75
-10.88598537	383.421814	3.758333333
-10.98207664	383.3474731	3.766666667
-11.07816696	383.2836304	3.775
-11.17427349	383.2445679	3.783333333
-11.27038002	383.2081299	3.791666667
-11.36647129	383.1610718	3.8
-11.46256161	383.1317749	3.808333333
-11.55884171	383.1013794	3.816666667
-11.65510654	383.0465698	3.825
-11.75141811	382.9841919	3.833333333
-11.8477459	382.9208984	3.841666667
-11.94393063	382.8580322	3.85
-12.04019547	382.7945557	3.858333333
-12.13650703	382.7127686	3.866666667
-12.23289776	382.6228027	3.875
-12.32927322	382.5408936	3.883333333
-12.42566395	382.4744263	3.891666667
-12.5221014	382.4089355	3.9
-12.61853981	382.3370972	3.908333333
-12.71493053	382.2785645	3.916666667
-12.81135273	382.2189331	3.925
-12.90791702	382.1296997	3.933333333
-13.00456047	382.0108032	3.941666667
-13.10141468	381.8956909	3.95
-13.19853592	381.7614746	3.958333333
-13.29565716	381.6793823	3.966666667
-13.39273071	381.5875244	3.975
-13.48985291	381.4713745	3.983333333
-13.58697414	381.3021851	3.991666667
-13.68409538	381.1646729	4
-13.78124905	381.0128174	4.008333333
-13.87833881	380.8809204	4.016666667
-13.97550774	380.7921143	4.025
-14.0725975	380.6618042	4.033333333
-14.1697197	380.5400391	4.041666667
-14.26685619	380.3657837	4.05
-14.36410522	380.1755981	4.058333333
-14.46132183	380.0481567	4.066666667
-14.55852318	379.8955078	4.075
-14.65578747	379.7346802	4.083333333
-14.75303555	379.5762329	4.091666667
-14.85022068	379.3822632	4.1
-14.94743824	379.2236938	4.108333333
-15.04468632	379.0648193	4.116666667
-15.14199829	378.9040527	4.125
-15.23939037	378.756897	4.133333333
-15.33663845	378.6213989	4.141666667
-15.43387127	378.4832153	4.15
-15.53121567	378.3574829	4.158333333
-15.6286068	378.1994629	4.166666667
-15.72606182	378.0714111	4.175
-15.82356453	377.928833	4.183333333
-15.92108345	377.7734375	4.191666667
-16.01856995	377.6096802	4.2
-16.11607361	377.4591675	4.208333333
-16.21354294	377.305603	4.216666667
-16.31099892	377.168457	4.225
-16.40856552	377.0218506	4.233333333
-16.50592422	376.859436	4.241666667
-16.60333252	376.6733398	4.25
-16.70070839	376.500061	4.258333333
-16.79803658	376.3414917	4.266666667
-16.89533234	376.1817627	4.275
-16.99259567	376.0143433	4.283333333
-17.08986092	375.8266602	4.291666667
-17.18709373	375.6395264	4.3
-17.28494072	375.473877	4.308333333
-17.3830986	375.303833	4.316666667
-17.4813385	375.1296387	4.325
-17.57952881	374.9424438	4.333333333
-17.67768669	374.7540894	4.341666667
-17.77587891	374.5606689	4.35
-17.8741169	374.3640137	4.358333333
-17.9723568	374.1629639	4.366666667
-18.07057953	373.9468994	4.375
-18.16881752	373.7338257	4.383333333
-18.26696014	373.5477295	4.391666667
-18.36507225	373.3460693	4.4
-18.46318245	373.1304932	4.408333333
-18.56126213	372.8916626	4.416666667
-18.6593399	372.6434937	4.425
-18.75741959	372.4163208	4.433333333
-18.85556221	372.1732178	4.441666667
-18.95365715	371.9355469	4.45
-19.05181503	371.694458	4.458333333
-19.1499424	371.4537964	4.466666667
-19.2479744	371.2192383	4.475
-19.34606934	370.9927368	4.483333333
-19.44413185	370.774292	4.491666667
-19.54217911	370.5229492	4.5
-19.64025688	370.2991333	4.508333333
-19.73827171	370.052002	4.516666667
-19.83628654	369.7858887	4.525
-19.93428612	369.4905396	4.533333333
-20.03233337	369.2051392	4.541666667
-20.13034821	368.9431763	4.55
-20.2283783	368.6828003	4.558333333
-20.32637787	368.4249878	4.566666667
-20.42434311	368.1669922	4.575
-20.52232742	367.9085693	4.583333333
-20.62032509	367.6553955	4.591666667
-20.71837234	367.3889771	4.6
-20.81637192	367.1135254	4.608333333
-20.91441917	366.8353271	4.616666667
-21.01236916	366.5516968	4.625
-21.11039925	366.2750244	4.633333333
-21.2084465	365.9997559	4.641666667
-21.30652618	365.7255859	4.65
-21.40449333	365.4432983	4.658333333
-21.50341797	365.1697998	4.666666667
-21.60257149	364.8917847	4.675
-21.70172501	364.6115112	4.683333333
-21.80087852	364.322876	4.691666667
-21.89991951	364.0448608	4.7
-21.99897766	363.7646484	4.708333333
-22.09787178	363.4769287	4.716666667
-22.19671822	363.1763306	4.725
-22.29556465	362.8775635	4.733333333
-22.39445877	362.5838013	4.741666667
-22.49343491	362.2988281	4.75
-22.59231377	362.0010986	4.758333333
-22.69117546	361.6923828	4.766666667
-22.79000664	361.3884277	4.775
-22.88886833	361.0740967	4.783333333
-22.98779678	360.7653198	4.791666667
-23.08677292	360.4545898	4.8
-23.18579674	360.1373291	4.808333333
-23.28474045	359.8168335	4.816666667
-23.38368416	359.5043945	4.825
-23.48254585	359.1907349	4.833333333
-23.58137703	358.8792114	4.841666667
-23.6802063	358.5647583	4.85
-23.77895546	358.2390747	4.858333333
-23.8777523	357.9173584	4.866666667
-23.97659874	357.5925903	4.875
-24.07525063	357.2664795	4.883333333
-24.17391968	356.93396	4.891666667
-24.2725544	356.6087646	4.9
-24.37122345	356.272522	4.908333333
-24.46984291	355.9248657	4.916666667
-24.56851006	355.5855713	4.925
-24.66711426	355.2390137	4.933333333
-24.76573372	354.8952637	4.941666667
-24.86433601	354.546875	4.95
-24.96279335	354.1978149	4.958333333
-25.06130028	353.8494263	4.966666667
-25.1596756	353.4954224	4.975
-25.25808525	353.131897	4.983333333
-25.35646248	352.7733765	4.991666667
-25.45480537	352.4232178	5
-25.55313301	352.0748901	5.008333333
-25.65141296	351.7249756	5.016666667
-25.75010109	351.3608398	5.025
-25.84875488	351.0020752	5.033333333
-25.94747543	350.6417847	5.041666667
-26.04613113	350.2702637	5.05
-26.14491653	349.8964233	5.058333333
-26.24361992	349.5220337	5.066666667
-26.34220886	349.1544189	5.075
-26.4408474	348.7938232	5.083333333
-26.53940582	348.4290161	5.091666667
-26.63799477	348.0626831	5.1
-26.73661804	347.6932373	5.108333333
-26.83530426	347.3275146	5.116666667
-26.93389511	346.961792	5.125
-27.03255081	346.5782471	5.133333333
-27.13107491	346.1843262	5.141666667
-27.22966385	345.7900391	5.15
-27.32831955	345.390564	5.158333333
-27.42686081	344.9973755	5.166666667
-27.52532005	344.6029663	5.175
-27.62374687	344.2019043	5.183333333
-27.72204399	343.805481	5.191666667
-27.82029152	343.4208984	5.2
-27.91845703	343.0332031	5.208333333
-28.01649284	342.6328125	5.216666667
-28.11452866	342.2290039	5.225
-28.21253204	341.8223877	5.233333333
-28.31045532	341.4146729	5.241666667
-28.40837669	341.0205078	5.25
-28.50631523	340.614502	5.258333333
-28.60428619	340.2027588	5.266666667
-28.70217514	339.7855225	5.275
-28.80006409	339.3687744	5.283333333
-28.89800262	338.9480591	5.291666667
-28.99590874	338.5272827	5.3
-29.09379768	338.104187	5.308333333
-29.19158936	337.6773682	5.316666667
-29.28938103	337.2607422	5.325
-29.38718796	336.8430786	5.333333333
-29.4849472	336.4269409	5.341666667
-29.58255959	336.0170288	5.35
-29.68023682	335.5904541	5.358333333
-29.77791405	335.1497803	5.366666667
-29.87552643	334.727417	5.375
-29.9733963	334.3137817	5.383333333
-30.07177734	333.8869019	5.391666667
-30.17014313	333.4505615	5.4
-30.26848221	333.0213013	5.408333333
-30.36677361	332.5947876	5.416666667
-30.46512985	332.1727905	5.425
-30.56341934	331.7412109	5.433333333
-30.66158676	331.3125	5.441666667
-30.75964737	330.8793335	5.45
-30.85776711	330.4428711	5.458333333
-30.95586014	330.0097046	5.466666667
-31.053936	329.5769653	5.475
-31.15195656	329.1295776	5.483333333
-31.24989319	328.6778564	5.491666667
-31.34779739	328.2393188	5.5
-31.44565392	327.7940063	5.508333333
-31.54345894	327.3491821	5.516666667
-31.64138031	326.9025879	5.525
-31.73925972	326.4624634	5.533333333
-31.83702469	326.0195923	5.541666667
-31.93474007	325.5748291	5.55
-32.03239059	325.1303101	5.558333333
-32.13008118	324.6768188	5.566666667
-32.22782898	324.2195435	5.575
-32.32540512	323.7583008	5.583333333
-32.42288208	323.2990112	5.591666667
-32.52035904	322.8406372	5.6
-32.61780167	322.3920288	5.608333333
-32.71521378	321.94104	5.616666667
-32.81262589	321.4863892	5.625
-32.90994644	321.0283203	5.633333333
-33.00727463	320.5668335	5.641666667
-33.10453033	320.1033936	5.65
-33.20173645	319.6414185	5.658333333
-33.29889297	319.1741943	5.666666667
-33.39599991	318.7099609	5.675
-33.49310684	318.2437744	5.683333333
-33.59012222	317.7821655	5.691666667
-33.68707657	317.3144531	5.7
-33.78396225	316.8466797	5.708333333
-33.88085556	316.3825073	5.716666667
-33.97769165	315.9199829	5.725
-34.07445908	315.4716187	5.733333333
-34.17108154	315.022644	5.741666667
-34.26786423	314.5649414	5.75
-34.36509323	314.1092529	5.758333333
-34.46231842	313.6653442	5.766666667
-34.55944824	313.213501	5.775
-34.65647507	312.765625	5.783333333
-34.75352859	312.3167725	5.791666667
-34.85046005	311.8768311	5.8
-34.94736481	311.4379272	5.808333333
-35.04423523	310.9959717	5.816666667
-35.14110565	310.5419312	5.825
-35.23793793	310.0993042	5.833333333
-35.33475876	309.6605835	5.841666667
-35.43144226	309.2265625	5.85
-35.52813721	308.729187	5.858333333
-35.62476349	308.2234497	5.866666667
-35.72135162	307.7240601	5.875
-35.81788635	307.232605	5.883333333
-35.91441727	306.7372437	5.891666667
-36.01093292	306.2772217	5.9
-36.10742569	305.7952271	5.908333333
-36.20386887	305.3154297	5.916666667
-36.3002243	304.8565674	5.925
-36.39654541	304.3690186	5.933333333
-36.49280167	303.8966064	5.941666667
-36.58912277	303.4741211	5.95
-36.68532944	303.0115967	5.958333333
-36.78151703	302.5019531	5.966666667
-36.87764359	302.0123901	5.975
-36.97359848	301.5149536	5.983333333
-37.06944275	301.0186768	5.991666667
-37.16524887	300.4717407	6
-37.26111984	299.9584351	6.008333333
-37.35697556	299.4400635	6.016666667
-37.45272827	298.9960327	6.025
-37.54839325	298.5134888	6.033333333
-37.64400864	297.9628296	6.041666667
-37.73960876	297.4250488	6.05
-37.83514786	296.8537598	6.058333333
-37.93065643	296.3621216	6.066666667
-38.02613831	295.8622437	6.075
-38.12165451	295.3262939	6.083333333
-38.21696091	294.8245239	6.091666667
-38.31219482	294.3261108	6.1
-38.40741348	293.8136597	6.108333333
-38.5025177	293.2992554	6.116666667
-38.59777069	292.8167725	6.125
-38.69403839	292.3494873	6.133333333
-38.79024887	291.8533936	6.141666667
-38.8863678	291.5042725	6.15
-38.98246002	291.0960693	6.158333333
-39.07847977	290.7479248	6.166666667
-39.17439651	290.3668823	6.175
-39.27016068	290.0117798	6.183333333
-39.36590195	289.6325073	6.191666667
-39.46168518	289.2523804	6.2
-39.55730057	288.9267578	6.208333333
-39.65281296	288.6477661	6.216666667
-39.74822998	288.3671265	6.225
-39.8435936	288.1047363	6.233333333
-39.93883133	287.7913208	6.241666667
-40.03398514	287.560791	6.25
-40.12909698	287.3220825	6.258333333
-40.22413635	287.1182861	6.266666667
-40.31903076	286.9814453	6.275
-40.41375732	286.8209839	6.283333333
-40.50828171	286.6287842	6.291666667
-40.60270691	286.4180298	6.3
-40.69704819	286.255249	6.308333333
-40.79124832	286.0170898	6.316666667
-40.88529968	285.8099976	6.325
-40.97915268	285.5808716	6.333333333
-41.07277679	285.3652344	6.341666667
-41.16622925	285.1334229	6.35
-41.25937271	284.9004517	6.358333333
-41.3523674	284.6448364	6.366666667
-41.44519806	284.374939	6.375
-41.53778076	284.0548706	6.383333333
-41.63013077	283.6953125	6.391666667
-41.72219467	283.3092041	6.4
-41.81400299	282.9414673	6.408333333
-41.90560532	282.5640259	6.416666667
-41.99693298	282.1063843	6.425
-42.08813095	281.6071167	6.433333333
-42.17919922	281.0911255	6.441666667
-42.26999664	280.5856323	6.45
-42.36061859	280.0223389	6.458333333
-42.45107269	279.4406738	6.466666667
-42.54127502	278.8154297	6.475
-42.63125229	278.2327881	6.483333333
-42.72101974	277.581543	6.491666667
-42.81050491	276.8815918	6.5
-42.89986038	276.170105	6.508333333
-42.98905945	275.4480591	6.516666667
-43.07915115	274.7445679	6.525
-43.16904449	274.0264893	6.533333333
-43.25869751	273.2611084	6.541666667
-43.34812164	272.4517822	6.55
-43.43722916	271.6633301	6.558333333
-43.52616119	270.8181152	6.566666667
-43.61493683	269.9746094	6.575
-43.70345306	269.1029053	6.583333333
-43.7917366	268.2335815	6.591666667
-43.87976456	267.3192749	6.6
-43.967659	266.4055786	6.608333333
-44.05535889	265.4330444	6.616666667
-44.14277649	264.5360107	6.625
-44.22994614	263.6807251	6.633333333
-44.31693268	262.8155518	6.641666667
-44.40373611	261.8202515	6.65
-44.49032211	260.8162842	6.658333333
-44.57669449	259.8674316	6.666666667
-44.66282272	258.9453125	6.675
-44.74880219	258.0239868	6.683333333
-44.83452225	257.0327148	6.691666667
-44.91997528	256.0283203	6.7
-45.00526047	255.0127563	6.708333333
-45.09039307	254.0022583	6.716666667
-45.17533875	253.0068359	6.725
-45.26012039	252.0756226	6.733333333
-45.34471512	251.1856689	6.741666667
-45.4291687	250.2739258	6.75
-45.51339722	249.3171387	6.758333333
-45.5974617	248.4069824	6.766666667
-45.68143463	247.4804077	6.775
-45.76526642	246.5459595	6.783333333
-45.84896088	245.6254883	6.791666667
-45.93244553	244.6685791	6.8
-46.01586151	243.7354736	6.808333333
-46.09905624	242.8728638	6.816666667
-46.1821022	242.0301514	6.825
-46.26508713	241.1749268	6.833333333
-46.34789658	240.3436279	6.841666667
-46.43050385	239.4910278	6.85
-46.51295853	238.640686	6.858333333
-46.59519958	237.7861328	6.866666667
-46.67733383	236.9569092	6.875
-46.75935364	236.1680908	6.883333333
-46.84117126	235.3439331	6.891666667
-46.92286301	234.5501709	6.9
-47.00447464	233.7555542	6.908333333
-47.08595276	232.9522095	6.916666667
-47.16730881	232.1307373	6.925
-47.24860001	231.3417969	6.933333333
-47.32977295	230.5803223	6.941666667
-47.41082382	229.7912598	6.95
-47.49210358	229.0183105	6.958333333
-47.57349014	228.2981567	6.966666667
-47.65484238	227.5490723	6.975
-47.73609543	226.7684326	6.983333333
-47.8173027	226.0134277	6.991666667
-47.89832306	225.2293091	7
-47.97937393	224.4794312	7.008333333
-48.0603447	223.7548828	7.016666667
-48.14119339	223.0197754	7.025
-48.22199631	222.3232422	7.033333333
-48.30276871	221.6870728	7.041666667
-48.38341141	221.0411377	7.05
-48.46388626	220.3987427	7.058333333
-48.5443573	219.7155762	7.066666667
-48.62464905	219.0228882	7.075
-48.7049408	218.3013306	7.083333333
-48.78513336	217.6454468	7.091666667
-48.86512756	217.0233765	7.1
-48.94511795	216.3804932	7.108333333
-49.02517319	215.784729	7.116666667
-49.10503769	215.2209473	7.125
-49.18490219	214.6478271	7.133333333
-49.26480103	214.0613403	7.141666667
-49.34456635	213.493042	7.15
-49.42437744	212.9042358	7.158333333
-49.50410843	212.3635254	7.166666667
-49.5837326	211.8261719	7.175
-49.66344452	211.2238159	7.183333333
-49.74316406	210.7267456	7.191666667
-49.82273102	210.2130127	7.2
-49.90221786	209.6514893	7.208333333
-49.98161316	209.0717163	7.216666667
-50.06095505	208.5469971	7.225
-50.14031601	207.9904785	7.233333333
-50.21963501	207.4806519	7.241666667
-50.29896164	207.022583	7.25
-50.37822723	206.6300659	7.258333333
-50.4573822	206.1273804	7.266666667
-50.53645325	205.6381836	7.275
-50.61543655	205.1404419	7.283333333
-50.69456863	204.6647339	7.291666667
-50.77368164	204.1299438	7.3
-50.85260391	203.6239624	7.308333333
-50.93151093	203.1081543	7.316666667
-51.01036072	202.6313477	7.325
-51.08918381	202.1765747	7.333333333
-51.16802216	201.7362061	7.341666667
-51.24689484	201.3468628	7.35
-51.32575226	200.8321533	7.358333333
-51.40461349	200.2930908	7.366666667
-51.48329163	199.8482666	7.375
-51.56195831	199.4456787	7.383333333
-51.64073181	199.0621948	7.391666667
-51.71953583	198.7064209	7.4
-51.79829025	198.3305054	7.408333333
-51.87698364	198.0042725	7.416666667
-51.95619202	197.6032715	7.425
-52.03582764	197.2588501	7.433333333
-52.11530685	196.9088135	7.441666667
-52.19487381	196.5224609	7.45
-52.27446747	196.2103882	7.458333333
-52.35414124	195.8735962	7.466666667
-52.43381119	195.5130005	7.475
-52.51344681	195.2023926	7.483333333
-52.59302139	194.8967896	7.491666667
-52.67255402	194.5838013	7.5
-52.75209427	194.2491455	7.508333333
-52.83161163	193.8453979	7.516666667
-52.91121292	193.5013428	7.525
-52.99075317	193.2174072	7.533333333
-53.07017517	192.9012451	7.541666667
-53.14953232	192.576355	7.55
-53.22879791	192.2487183	7.558333333
-53.30799103	191.9265747	7.566666667
-53.38723755	191.5431519	7.575
-53.46650314	191.1340942	7.583333333
-53.54569626	190.753479	7.591666667
-53.62480545	190.3862915	7.6
-53.70398331	190.0541382	7.608333333
-53.78313446	189.7385254	7.616666667
-53.86237335	189.3867188	7.625
-53.94165421	189.0944214	7.633333333
-54.0209198	188.8222046	7.641666667
-54.10021973	188.5424805	7.65
-54.17950821	188.2160034	7.658333333
-54.25878143	187.8486328	7.666666667
-54.33805466	187.5325317	7.675
-54.41734314	187.3058472	7.683333333
-54.49652863	187.0125732	7.691666667
-54.57569885	186.7111816	7.7
-54.65486908	186.4351196	7.708333333
-54.73394012	186.144165	7.716666667
-54.81300735	185.8718872	7.725
-54.89207077	185.6151123	7.733333333
-54.97107697	185.4031982	7.741666667
-55.05006409	185.0996094	7.75
-55.1289711	184.7825928	7.758333333
-55.20797729	184.4568481	7.766666667
-55.28697968	184.1337891	7.775
-55.36597824	183.8222656	7.783333333
-55.44497299	183.4851074	7.791666667
-55.52400208	183.1439819	7.8
-55.60297394	182.7817993	7.808333333
-55.68195343	182.4199829	7.816666667
-55.76086807	182.0632935	7.825
-55.83979797	181.7099609	7.833333333
-55.91874695	181.3493042	7.841666667
-55.99762344	180.9711304	7.85
-56.07640457	180.6231079	7.858333333
-56.15510559	180.2901001	7.866666667
-56.23381424	179.9500732	7.875
-56.31248856	179.6126709	7.883333333
-56.39126968	179.2736816	7.891666667
-56.47024536	178.9467773	7.9
-56.55014801	178.6165771	7.908333333
-56.63003922	178.2762451	7.916666667
-56.70994186	177.9332886	7.925
-56.78984451	177.5880127	7.933333333
-56.86980057	177.2523804	7.941666667
-56.94979095	176.9215698	7.95
-57.02974319	176.5825195	7.958333333
-57.10965729	176.243042	7.966666667
-57.18952179	175.90271	7.975
-57.26942444	175.5569458	7.983333333
-57.34929276	175.2144165	7.991666667
-57.42918777	174.8579712	8
-57.50907135	174.5074463	8.008333333
-57.5889473	174.1588135	8.016666667
-57.66871643	173.8184814	8.025
-57.74847031	173.4890137	8.033333333
-57.82826614	173.1431885	8.041666667
-57.90798569	172.7989502	8.05
-57.98768616	172.4574585	8.058333333
-58.06730652	172.118042	8.066666667
-58.14697266	171.7832031	8.075
-58.22658539	171.446106	8.083333333
-58.30612564	171.1011353	8.091666667
-58.38570404	170.7570801	8.1
-58.4653244	170.4189453	8.108333333
-58.54491806	170.0747681	8.116666667
-58.62446976	169.7276611	8.125
-58.70401382	169.3693848	8.133333333
-58.78351974	169.0143433	8.141666667
-58.86302567	168.6535645	8.15
-58.94247055	168.3143921	8.158333333
-59.02192688	167.9703979	8.166666667
-59.10135269	167.6281128	8.175
-59.18070984	167.2880859	8.183333333
-59.25999069	166.9420776	8.191666667
-59.33927536	166.5986938	8.2
-59.4184761	166.2390747	8.208333333
-59.49767685	165.875061	8.216666667
-59.57691956	165.5103149	8.225
-59.65606689	165.149292	8.233333333
-59.73529816	164.8008423	8.241666667
-59.81449127	164.4558716	8.25
-59.89366531	164.100647	8.258333333
-59.97287369	163.7339478	8.266666667
-60.05205536	163.3818359	8.275
-60.13124466	163.0274658	8.283333333
-60.21043396	162.6618042	8.291666667
-60.28966141	162.2902222	8.3
-60.36885071	161.9088135	8.308333333
-60.44797897	161.5300293	8.316666667
-60.5270462	161.1488647	8.325
-60.60602951	160.7852173	8.333333333
-60.68507767	160.4144287	8.341666667
-60.76405716	160.0466919	8.35
-60.84299469	159.6767578	8.358333333
-60.92202759	159.3002319	8.366666667
-61.00106812	158.9230957	8.375
-61.08038712	158.5392456	8.383333333
-61.16057205	158.1533813	8.391666667
-61.2407341	157.7751465	8.4
-61.32086563	157.3937378	8.408333333
-61.40100098	157.0062866	8.416666667
-61.48099136	156.6123657	8.425
-61.56101608	156.2254028	8.433333333
-61.64096069	155.8444824	8.441666667
-61.72091675	155.4680786	8.45
-61.80078125	155.0912476	8.458333333
-61.88057709	154.7192383	8.466666667
-61.96040726	154.3347168	8.475
-62.04021835	153.9421997	8.483333333
-62.12008667	153.555603	8.491666667
-62.19992447	153.1625366	8.5
-62.27978897	152.7683716	8.508333333
-62.35963821	152.367981	8.516666667
-62.43952942	151.9689941	8.525
-62.51936722	151.5827026	8.533333333
-62.59911728	151.1987915	8.541666667
-62.6790123	150.8130493	8.55
-62.75871658	150.4208984	8.558333333
-62.83840561	150.0299072	8.566666667
-62.91809845	149.6403809	8.575
-62.99768066	149.2490845	8.583333333
-63.07738495	148.8481445	8.591666667
-63.15694046	148.4384766	8.6
-63.23648453	148.0299072	8.608333333
-63.31600952	147.6296997	8.616666667
-63.39551926	147.2266235	8.625
-63.47502899	146.8236084	8.633333333
-63.55451965	146.4285889	8.641666667
-63.63405609	146.0288696	8.65
-63.71352768	145.6241455	8.658333333
-63.79305649	145.2155762	8.666666667
-63.87249374	144.8166504	8.675
-63.95201111	144.4191895	8.683333333
-64.03144836	144.0075073	8.691666667
-64.1109848	143.6083374	8.7
-64.19046021	143.2070313	8.708333333
-64.2698822	142.7887573	8.716666667
-64.34928131	142.3682251	8.725
-64.42865753	141.9542847	8.733333333
-64.50792694	141.5424194	8.741666667
-64.58715057	141.1460571	8.75
-64.66637421	140.7444458	8.758333333
-64.74544525	140.3525391	8.766666667
-64.8245163	139.9429932	8.775
-64.90345764	139.5246582	8.783333333
-64.98239899	139.1217651	8.791666667
-65.06134796	138.7175293	8.8
-65.14026642	138.2998657	8.808333333
-65.21915436	137.8779907	8.816666667
-65.29811859	137.4570923	8.825
-65.3769989	137.0397949	8.833333333
-65.45584869	136.6243896	8.841666667
-65.5345993	136.2058105	8.85
-65.61341858	135.7792358	8.858333333
-65.69221497	135.3533936	8.866666667
-65.7713089	134.9335938	8.875
-65.85074615	134.513916	8.883333333
-65.93023682	134.1027222	8.891666667
-66.00977325	133.6887817	8.9
-66.08925629	133.2636719	8.908333333
-66.16874695	132.8473511	8.916666667
-66.24829102	132.4367065	8.925
-66.3278656	132.0261841	8.933333333
-66.40740204	131.6136475	8.941666667
-66.48682404	131.2023315	8.95
-66.56627655	130.7886353	8.958333333
-66.64576721	130.3804321	8.966666667
-66.72519684	129.9741821	8.975
-66.80447388	129.5756836	8.983333333
-66.88368988	129.1621094	8.991666667
-66.96294403	128.7505493	9
-67.04218292	128.3388062	9.008333333
-67.12136841	127.918396	9.016666667
-67.20056152	127.4961548	9.025
-67.27980804	127.0722046	9.033333333
-67.35904694	126.651001	9.041666667
-67.43828583	126.2349854	9.05
-67.51745605	125.8220825	9.058333333
-67.59656525	125.3983765	9.066666667
-67.67580414	124.9782715	9.075
-67.75492096	124.5592651	9.083333333
-67.83393097	124.1498413	9.091666667
-67.91293335	123.7409668	9.1
-67.99190521	123.3248901	9.108333333
-68.07093811	122.9036865	9.116666667
-68.14985657	122.4876709	9.125
-68.22873688	122.0797729	9.133333333
-68.30766296	121.6793823	9.141666667
-68.3865509	121.2817383	9.15
-68.46530914	120.8669434	9.158333333
-68.54407501	120.4476318	9.166666667
-68.6229248	120.0230713	9.175
-68.7017746	119.6048584	9.183333333
-68.78065491	119.196106	9.191666667
-68.85958862	118.7856445	9.2
-68.93840027	118.3814087	9.208333333
-69.01730347	117.9873657	9.216666667
-69.09618378	117.5897827	9.225
-69.1750412	117.1921997	9.233333333
-69.25390625	116.7850952	9.241666667
-69.33272552	116.3776855	9.25
-69.41149139	115.9779053	9.258333333
-69.4901886	115.5731812	9.266666667
-69.56884766	115.1674194	9.275
-69.64729309	114.7617798	9.283333333
-69.72579193	114.3657227	9.291666667
-69.80422974	113.9733276	9.3
-69.88253021	113.5888672	9.308333333
-69.96079254	113.1921387	9.316666667
-70.0390625	112.7872314	9.325
-70.11737823	112.3774414	9.333333333
-70.19567108	111.9772339	9.341666667
-70.27406311	111.5771484	9.35
-70.3523941	111.1790161	9.358333333
-70.43073273	110.78302	9.366666667
-70.51007843	110.3930054	9.375
-70.58982849	109.989563	9.383333333
-70.66950989	109.5963135	9.391666667
-70.74921417	109.2063599	9.4
-70.82892609	108.8206787	9.408333333
-70.90867615	108.4265137	9.416666667
-70.98841858	108.0424194	9.425
-71.0680542	107.651001	9.433333333
-71.14761353	107.2734985	9.441666667
-71.22724915	106.8925171	9.45
-71.30679321	106.5048828	9.458333333
-71.3862915	106.1148071	9.466666667
-71.46582031	105.7362671	9.475
-71.54520416	105.3572388	9.483333333
-71.62463379	104.9636841	9.491666667
-71.70392609	104.5758057	9.5
-71.7831955	104.201355	9.508333333
-71.86245728	103.831543	9.516666667
-71.94167328	103.461792	9.525
-72.02079773	103.0822754	9.533333333
-72.09983063	102.6992798	9.541666667
-72.17883301	102.3121338	9.55
-72.25780487	101.9238281	9.558333333
-72.33689117	101.5370483	9.566666667
-72.41586304	101.1541138	9.575
-72.49476624	100.7724609	9.583333333
-72.57360077	100.397644	9.591666667
-72.65245056	100.019165	9.6
-72.73124695	99.64959717	9.608333333
-72.80992889	99.27557373	9.616666667
-72.88871002	98.89349365	9.625
-72.967453	98.51403809	9.633333333
-73.04618073	98.13330078	9.641666667
-73.12479401	97.76080322	9.65
-73.2033844	97.38024902	9.658333333
-73.28194427	97.00634766	9.666666667
-73.36051178	96.63183594	9.675
-73.43901825	96.24389648	9.683333333
-73.51746368	95.87115479	9.691666667
-73.59594727	95.50134277	9.7
-73.67430115	95.12957764	9.708333333
-73.75267029	94.7557373	9.716666667
-73.83114624	94.37219238	9.725
-73.90943146	94.00061035	9.733333333
-73.98775482	93.63787842	9.741666667
-74.06587982	93.26068115	9.75
-74.14398193	92.8861084	9.758333333
-74.22205353	92.50292969	9.766666667
-74.3000412	92.12084961	9.775
-74.37796021	91.74737549	9.783333333
-74.45587158	91.36651611	9.791666667
-74.53364563	90.9864502	9.8
-74.61126709	90.6194458	9.808333333
-74.68886566	90.24243164	9.816666667
-74.76641846	89.86749268	9.825
-74.84403992	89.49261475	9.833333333
-74.92172241	89.12506104	9.841666667
-74.9992981	88.75708008	9.85
-75.07686615	88.38580322	9.858333333
-75.1543045	88.01269531	9.866666667
-75.23177338	87.63519287	9.875
-75.31020355	87.26708984	9.883333333
-75.38899231	86.88598633	9.891666667
-75.4677124	86.49554443	9.9
-75.54626465	86.11932373	9.908333333
-75.62481689	85.7432251	9.916666667
-75.70324707	85.35626221	9.925
-75.78160858	84.97613525	9.933333333
-75.85991669	84.59057617	9.941666667
-75.9382019	84.20623779	9.95
-76.01636505	83.8215332	9.958333333
-76.09442902	83.43457031	9.966666667
-76.17241669	83.03497314	9.975
-76.25041199	82.63623047	9.983333333
-76.32840729	82.2444458	9.991666667
-76.40639496	81.85809326	10
-76.48430634	81.47009277	10.00833333
-76.56201935	81.08764648	10.01666667
-76.63970184	80.70837402	10.025
-76.7173233	80.3225708	10.03333333
-76.79493713	79.92401123	10.04166667
-76.87236023	79.52233887	10.05
-76.94974518	79.12261963	10.05833333
-77.02698517	78.72772217	10.06666667
-77.10405731	78.33355713	10.075
-77.18104553	77.9274292	10.08333333
-77.25788116	77.51763916	10.09166667
-77.33475494	77.11810303	10.1
-77.41156769	76.72045898	10.10833333
-77.48836517	76.32006836	10.11666667
-77.56505585	75.92529297	10.125
-77.64176941	75.52911377	10.13333333
-77.71838379	75.11779785	10.14166667
-77.79497528	74.70056152	10.15
-77.87154388	74.29803467	10.15833333
-77.94800568	73.90289307	10.16666667
-78.02449036	73.50054932	10.175
-78.100914	73.09411621	10.18333333
-78.17720032	72.68188477	10.19166667
-78.25343323	72.27075195	10.2
-78.32950592	71.86602783	10.20833333
-78.40553284	71.45483398	10.21666667
-78.48148346	71.04162598	10.225
-78.55731964	70.62493896	10.23333333
-78.63314056	70.20953369	10.24166667
-78.70897675	69.79968262	10.25
-78.78472137	69.37628174	10.25833333
-78.86035919	68.96258545	10.26666667
-78.93596649	68.53765869	10.275
-79.01150513	68.12127686	10.28333333
-79.08704376	67.7008667	10.29166667
-79.16255188	67.27764893	10.3
-79.23801422	66.85534668	10.30833333
-79.31347656	66.43243408	10.31666667
-79.38877106	66.02203369	10.325
-79.46399689	65.61920166	10.33333333
-79.53907776	65.2097168	10.34166667
-79.61404419	64.79400635	10.35
-79.68895721	64.37609863	10.35833333
-79.76371765	63.95733643	10.36666667
-79.83846283	63.53015137	10.375
-79.91309357	63.11450195	10.38333333
-79.9875946	62.69256592	10.39166667
-80.06201935	62.26483154	10.4
-80.13644409	61.82940674	10.40833333
-80.21166992	61.40899658	10.41666667
-80.28691864	60.99053955	10.425
-80.36210632	60.57189941	10.43333333
-80.43727112	60.13195801	10.44166667
-80.5123291	59.68475342	10.45
-80.58731842	59.24572754	10.45833333
-80.66217804	58.81170654	10.46666667
-80.73703766	58.37298584	10.475
-80.81183624	57.93597412	10.48333333
-80.88651276	57.50323486	10.49166667
-80.9610672	57.07073975	10.5
-81.03562927	56.62762451	10.50833333
-81.11004639	56.17871094	10.51666667
-81.18438721	55.72290039	10.525
-81.25870514	55.28057861	10.53333333
-81.33296967	54.83691406	10.54166667
-81.40719604	54.38262939	10.55
-81.48143005	53.92907715	10.55833333
-81.55555725	53.48779297	10.56666667
-81.62962341	53.04223633	10.575
-81.7036972	52.60095215	10.58333333
-81.77767181	52.15563965	10.59166667
-81.85162354	51.71478271	10.6
-81.92547607	51.26147461	10.60833333
-81.99926758	50.81164551	10.61666667
-82.07300568	50.36743164	10.625
-82.14665985	49.92047119	10.63333333
-82.22013855	49.47088623	10.64166667
-82.29368591	49.00878906	10.65
-82.36711884	48.55090332	10.65833333
-82.44041443	48.09869385	10.66666667
-82.51363373	47.63519287	10.675
-82.58686066	47.18164063	10.68333333
-82.65995026	46.72692871	10.69166667
-82.73297119	46.26959229	10.7
-82.80591583	45.8069458	10.70833333
-82.87870789	45.34851074	10.71666667
-82.9514389	44.90423584	10.725
-83.02403259	44.44927979	10.73333333
-83.09658813	43.98327637	10.74166667
-83.16915131	43.52667236	10.75
-83.24160004	43.07128906	10.75833333
-83.31394958	42.61700439	10.76666667
-83.38626862	42.16479492	10.775
-83.45855713	41.70898438	10.78333333
-83.53078461	41.24481201	10.79166667
-83.60308075	40.78979492	10.8
-83.67528534	40.32678223	10.80833333
-83.74738312	39.8651123	10.81666667
-83.81943512	39.40759277	10.825
-83.89125824	38.94622803	10.83333333
-83.9630661	38.46923828	10.84166667
-84.03475952	38.00042725	10.85
-84.10640717	37.53900146	10.85833333
-84.17810822	37.07647705	10.86666667
-84.2496109	36.62353516	10.875
-84.32099915	36.15753174	10.88333333
-84.39231873	35.68664551	10.89166667
-84.46366119	35.22247314	10.9
-84.53496552	34.76501465	10.90833333
-84.6062851	34.29864502	10.91666667
-84.67745209	33.83013916	10.925
-84.748703	33.3737793	10.93333333
-84.81980896	32.91113281	10.94166667
-84.89078522	32.45288086	10.95
-84.9617157	31.98632813	10.95833333
-85.03263092	31.52758789	10.96666667
-85.10373688	31.07733154	10.975
-85.17624664	30.61981201	10.98333333
-85.24855042	30.16564941	10.99166667
-85.32069397	29.70574951	11
-85.39295197	29.24542236	11.00833333
-85.46504211	28.77966309	11.01666667
-85.53704834	28.32305908	11.025
-85.60899353	27.86114502	11.03333333
-85.68084717	27.40423584	11.04166667
-85.75261688	26.95175171	11.05
-85.82434845	26.49307251	11.05833333
-85.89599609	26.04156494	11.06666667
-85.96763611	25.58462524	11.075
-86.03927612	25.12960815	11.08333333
-86.11079407	24.67495728	11.09166667
-86.18231964	24.20193481	11.1
-86.25382233	23.73846436	11.10833333
-86.32515717	23.27947998	11.11666667
-86.39642334	22.81808472	11.125
-86.46756744	22.35055542	11.13333333
-86.53863525	21.89251709	11.14166667
-86.60955811	21.44198608	11.15
-86.68041229	20.98419189	11.15833333
-86.75124359	20.52020264	11.16666667
-86.82195282	20.06289673	11.175
-86.89261627	19.60595703	11.18333333
-86.96308136	19.14929199	11.19166667
-87.03359222	18.68817139	11.2
-87.10408783	18.22189331	11.20833333
-87.17462158	17.75228882	11.21666667
-87.24510956	17.28311157	11.225
-87.31555939	16.81149292	11.23333333
-87.38600159	16.34371948	11.24166667
-87.45635223	15.88320923	11.25
-87.52659607	15.42163086	11.25833333
-87.59671021	14.9574585	11.26666667
-87.66683197	14.50204468	11.275
-87.73683929	14.04144287	11.28333333
-87.80682373	13.57940674	11.29166667
-87.87669373	13.11434937	11.3
-87.9465332	12.65664673	11.30833333
-88.01623535	12.20465088	11.31666667
-88.08588409	11.75595093	11.325
-88.15541077	11.29193115	11.33333333
-88.22492218	10.82885742	11.34166667
-88.29438782	10.37594604	11.35
-88.36380005	9.930114746	11.35833333
-88.43318176	9.489593506	11.36666667
-88.50244141	9.047393799	11.375
-88.57160187	8.605285645	11.38333333
-88.64063263	8.170227051	11.39166667
-88.70973206	7.730133057	11.4
-88.77868652	7.293914795	11.40833333
-88.84752655	6.846984863	11.41666667
-88.91644287	6.398742676	11.425
-88.98529053	5.949462891	11.43333333
-89.05406952	5.50592041	11.44166667
-89.12271118	5.064086914	11.45
-89.19136047	4.618835449	11.45833333
-89.25991058	4.168273926	11.46666667
-89.3283844	3.632415771	11.475
-89.39670563	2.998626709	11.48333333
-89.46504974	2.370819092	11.49166667
-89.53342438	1.939422607	11.5
-89.60166931	1.541229248	11.50833333
-89.66989899	1.004516602	11.51666667
-89.73805237	0.507843018	11.525
-89.80619812	0.010894775	11.53333333
-89.87418365	-0.437835693	11.54166667
-89.94208527	-0.932922363	11.55
-90.00988007	-1.448760986	11.55833333
-90.07776642	-1.912719727	11.56666667
-90.14557648	-2.383789063	11.575
-90.21395111	-2.858184814	11.58333333
-90.28247833	-3.336608887	11.59166667
-90.35087585	-3.758392334	11.6
-90.41910553	-4.207946777	11.60833333
-90.48727417	-4.681762695	11.61666667
-90.55538177	-5.135101318	11.625
-90.62351227	-5.577728271	11.63333333
-90.69160461	-6.039916992	11.64166667
-90.75956726	-6.54006958	11.65
-90.82744598	-7.028991699	11.65833333
-90.89522552	-7.444641113	11.66666667
-90.9630127	-7.896362305	11.675
-91.03078461	-8.278564453	11.68333333
-91.09844208	-8.696105957	11.69166667
-91.16616058	-9.106567383	11.7
-91.23377991	-9.505340576	11.70833333
-91.30136871	-9.935882568	11.71666667
-91.36890411	-10.33047485	11.725
-91.4363327	-10.72052002	11.73333333
-91.50376892	-11.11846924	11.74166667
-91.57118225	-11.53085327	11.75
-91.63847351	-11.92712402	11.75833333
-91.70563507	-12.29678345	11.76666667
-91.77290344	-12.64981079	11.775
-91.83998871	-12.96786499	11.78333333
-91.90697479	-13.27282715	11.79166667
-91.97384644	-13.57928467	11.8
-92.0406189	-13.85528564	11.80833333
-92.10738373	-14.12960815	11.81666667
-92.1740036	-14.40457153	11.825
-92.24057007	-14.78588867	11.83333333
-92.30709076	-15.10171509	11.84166667
-92.3736496	-15.44631958	11.85
-92.43999481	-15.78863525	11.85833333
-92.50637054	-16.15631104	11.86666667
-92.57269287	-16.53588867	11.875
-92.63892365	-16.91854858	11.88333333
-92.70509338	-17.32165527	11.89166667
-92.77127075	-17.77276611	11.9
-92.83734894	-18.18737793	11.90833333
-92.90332031	-18.55422974	11.91666667
-92.96920776	-18.92227173	11.925
-93.03503418	-19.35861206	11.93333333
-93.10090637	-19.80392456	11.94166667
-93.16671753	-20.30264282	11.95
-93.23248291	-20.80712891	11.95833333
-93.29818726	-21.32952881	11.96666667
-93.36390686	-21.86380005	11.975
-93.42949677	-22.40490723	11.98333333
-93.49510956	-22.92755127	11.99166667
-93.56053925	-23.41375732	12
-93.62592316	-23.96972656	12.00833333
-93.69126129	-24.45053101	12.01666667
-93.75653839	-24.92129517	12.025
-93.82164764	-25.40585327	12.03333333
-93.88677216	-25.83996582	12.04166667
-93.95188904	-26.28234863	12.05
-94.0168457	-26.72720337	12.05833333
-94.08184814	-27.13305664	12.06666667
-94.14663696	-27.51461792	12.075
-94.21143341	-27.93045044	12.08333333
-94.27623749	-28.35916138	12.09166667
-94.34106445	-28.81448364	12.1
-94.40576172	-29.27444458	12.10833333
-94.47041321	-29.67547607	12.11666667
-94.53494263	-30.04971313	12.125
-94.59934235	-30.41693115	12.13333333
-94.66369629	-30.76507568	12.14166667
-94.72796631	-31.07861328	12.15
-94.7922287	-31.36151123	12.15833333
-94.85652161	-31.67004395	12.16666667
-94.92066193	-31.96606445	12.175
-94.98462677	-32.25570679	12.18333333
-95.04858398	-32.58114624	12.19166667
-95.11251831	-32.8453064	12.2
-95.17643738	-33.19250488	12.20833333
-95.24026489	-33.62930298	12.21666667
-95.30407715	-33.79431152	12.225
-95.36896515	-33.97341919	12.23333333
-95.4339447	-34.16989136	12.24166667
-95.49874115	-34.30783081	12.25
-95.56347656	-34.21307373	12.25833333
-95.62811279	-34.03146362	12.26666667
-95.6926651	-33.81051636	12.275
-95.75708771	-33.47460938	12.28333333
-95.82120514	-32.89993286	12.29166667
-95.88513947	-31.97442627	12.3
-95.94864655	-30.71139526	12.30833333
-96.01181793	-29.0149231	12.31666667
-96.07450867	-27.0295105	12.325
-96.13677979	-24.76467896	12.33333333
-96.19847107	-22.13644409	12.34166667
-96.25949097	-19.30371094	12.35
-96.3196106	-15.9515686	12.35833333
-96.37887573	-12.2906189	12.36666667
-96.43718719	-8.348815918	12.375
-96.49437714	-4.176971436	12.38333333
-96.5504837	0.070648193	12.39166667
-96.60545349	4.329223633	12.4
-96.65899658	8.749267578	12.40833333
-96.71104431	13.28265381	12.41666667
-96.76150513	17.63458252	12.425
-96.81048584	21.74526978	12.43333333
-96.85773468	25.63595581	12.44166667
-96.90331268	29.3182373	12.45
-96.94720459	32.6940918	12.45833333
-96.98943329	35.68603516	12.46666667
-97.02989197	38.28485107	12.475
-97.06864166	40.4498291	12.48333333
-97.10561371	42.11444092	12.49166667
-97.14085388	43.19592285	12.5
-97.17433167	43.76800537	12.50833333
-97.20594025	43.94390869	12.51666667
-97.23578644	43.56433105	12.525
-97.26390839	42.56604004	12.53333333
-97.2904129	41.08154297	12.54166667
-97.31523895	39.16320801	12.55
-97.33850861	36.67932129	12.55833333
-97.36006165	33.74731445	12.56666667
-97.38017273	30.2456665	12.575
-97.39897919	26.35119629	12.58333333
-97.41635895	22.14639282	12.59166667
-97.4324646	17.65112305	12.6
-97.44736481	12.796875	12.60833333
-97.46118927	7.733581543	12.61666667
-97.47377777	2.237091064	12.625
-97.48523712	-3.639801025	12.63333333
-97.49549866	-9.608612061	12.64166667
-97.50488281	-15.68823242	12.65
-97.51346588	-21.92425537	12.65833333
-97.5212326	-28.30978394	12.66666667
-97.52819061	-34.79458618	12.675
-97.53450012	-41.38391113	12.68333333
-97.54017639	-47.98696899	12.69166667
-97.54528046	-54.56948853	12.7
-97.54990387	-60.91845703	12.70833333
-97.55406189	-67.0519104	12.71666667
-97.55792999	-73.10333252	12.725
-97.56137085	-79.07669067	12.73333333
-97.56440735	-84.79412842	12.74166667
-97.56705475	-90.20401001	12.75
-97.56949615	-95.33251953	12.75833333
-97.57191467	-100.2862549	12.76666667
-97.57405853	-105.0865784	12.775
-97.57605743	-109.5695496	12.78333333
-97.57788086	-113.9513855	12.79166667
-97.57963562	-118.1492615	12.8
-97.58131409	-122.0537109	12.80833333
-97.58295441	-125.6961975	12.81666667
-97.58460236	-128.9541626	12.825
-97.58625793	-132.0544739	12.83333333
-97.587883	-135.0378723	12.84166667
-97.58942413	-137.7679443	12.85
-97.59104919	-140.0393372	12.85833333
-97.59279633	-142.0604858	12.86666667
-97.5945816	-143.8153076	12.875
-97.59634399	-145.4338379	12.88333333
-97.59824371	-146.892395	12.89166667
-97.60016632	-148.1801147	12.9
-97.6021347	-149.4609375	12.90833333
-97.60414124	-150.4334412	12.91666667
-97.6062851	-151.2675171	12.925
-97.6084137	-151.9092407	12.93333333
-97.61058044	-152.3963928	12.94166667
-97.61267853	-152.8901978	12.95
-97.61472321	-153.2737427	12.95833333
-97.61686707	-153.1470947	12.96666667
-97.61891174	-153.2254028	12.975
-97.62099457	-153.5620117	12.98333333
-97.62297821	-153.8473816	12.99166667
-97.62504578	-154.1132202	13
-97.62709808	-154.2424316	13.00833333
-97.6292038	-154.2808228	13.01666667
-97.63130188	-154.2814941	13.025
-97.63330841	-154.2526855	13.03333333
-97.63528442	-154.2655334	13.04166667
-97.63723755	-154.2531738	13.05
-97.63913727	-154.2652283	13.05833333
-97.64093018	-154.3017578	13.06666667
-97.64272308	-154.3409729	13.075
-97.64440918	-154.3416443	13.08333333
-97.64603424	-154.3954163	13.09166667
-97.64762878	-154.3988647	13.1
-97.64918518	-154.3638916	13.10833333
-97.65068817	-154.3138123	13.11666667
-97.65219879	-154.3623047	13.125
-97.65365601	-154.4166565	13.13333333
-97.65528107	-154.4543152	13.14166667
-97.65695953	-154.4954529	13.15
-97.65859222	-154.5592651	13.15833333
-97.66012573	-154.6640625	13.16666667
-97.66156006	-154.8284302	13.175
-97.66291809	-155.037384	13.18333333
-97.66418457	-155.2411194	13.19166667
-97.66546631	-155.4491272	13.2
-97.66675568	-155.6264343	13.20833333
-97.66811371	-155.8295898	13.21666667
-97.66929626	-156.0411987	13.225
-97.67033386	-156.2429199	13.23333333
-97.67142487	-156.4585876	13.24166667
-97.67256927	-156.6578064	13.25
-97.67379761	-156.8335266	13.25833333
-97.67493439	-157.0854187	13.26666667
-97.67617798	-157.3131714	13.275
-97.67732239	-157.5522156	13.28333333
-97.67839813	-157.7232666	13.29166667
-97.67945099	-157.9118347	13.3
-97.68044281	-158.0856018	13.30833333
-97.68144226	-158.2983093	13.31666667
-97.6823349	-158.5264587	13.325
-97.68325043	-158.6492615	13.33333333
-97.68401337	-158.7415466	13.34166667
-97.68479156	-158.8773193	13.35
-97.68557739	-159.0474548	13.35833333
-97.68634796	-159.1954346	13.36666667
-97.68714142	-159.3511353	13.375
-97.68790436	-159.4519348	13.38333333
-97.68862915	-159.5242615	13.39166667
-97.68943787	-159.6030884	13.4
-97.69030762	-159.6885376	13.40833333
-97.69106293	-159.782196	13.41666667
-97.69190216	-159.8597717	13.425
-97.69276428	-159.9048157	13.43333333
-97.69364166	-160.0342407	13.44166667
-97.69443512	-160.1251831	13.45
-97.69536591	-160.1915588	13.45833333
-97.69623566	-160.2433777	13.46666667
-97.69711304	-160.3569031	13.475
-97.69787598	-160.411438	13.48333333
-97.69862366	-160.422821	13.49166667
-97.69945526	-160.4887695	13.5
-97.70036316	-160.5715637	13.50833333
-97.70119476	-160.6316528	13.51666667
-97.70189667	-160.6662292	13.525
-97.70269012	-160.7224731	13.53333333
-97.70330811	-160.7787781	13.54166667
-97.70394135	-160.8082886	13.55
-97.70467377	-160.8951111	13.55833333
-97.70542908	-161.0509644	13.56666667
-97.70624542	-161.1758118	13.575
-97.70700073	-161.2686768	13.58333333
-97.70767975	-161.3522949	13.59166667
-97.70842743	-161.4356689	13.6
-97.70915985	-161.4542847	13.60833333
-97.70981598	-161.5062866	13.61666667
-97.7105484	-161.6252747	13.625
-97.71123505	-161.7485046	13.63333333
-97.71176147	-161.8051758	13.64166667
-97.71229553	-161.9243469	13.65
-97.71273804	-162.1004333	13.65833333
-97.71311951	-162.2674561	13.66666667
-97.71343231	-162.42276	13.675
-97.7137146	-162.6153564	13.68333333
-97.71409607	-162.7812805	13.69166667
-97.71444702	-162.9252014	13.7
-97.71479797	-163.0525818	13.70833333
-97.71505737	-163.1546021	13.71666667
-97.71546936	-163.2616272	13.725
-97.71580505	-163.3660583	13.73333333
-97.71620178	-163.4779358	13.74166667
-97.71663666	-163.5751343	13.75
-97.71714783	-163.6697693	13.75833333
-97.71772003	-163.761261	13.76666667
-97.71818542	-163.8623962	13.775
-97.71868896	-163.9615479	13.78333333
-97.71929169	-164.0620728	13.79166667
-97.71981812	-164.1578369	13.8
-97.72032928	-164.2503967	13.80833333
-97.72080994	-164.3460693	13.81666667
-97.7213974	-164.4388428	13.825
-97.72198486	-164.5291748	13.83333333
-97.7224884	-164.6225586	13.84166667
-97.72305298	-164.7109375	13.85
-97.72364044	-164.8040771	13.85833333
-97.72418213	-164.8939819	13.86666667
-97.72479248	-164.993927	13.875
-97.72547913	-165.0845642	13.88333333
-97.72615814	-165.1798096	13.89166667
-97.72681427	-165.2740784	13.9
-97.72733307	-165.3657227	13.90833333
-97.72780609	-165.4610291	13.91666667
-97.72834778	-165.5577087	13.925
-97.72888947	-165.6471863	13.93333333
-97.72940063	-165.7340698	13.94166667
-97.73003387	-165.8174133	13.95
-97.73049164	-165.9068298	13.95833333
-97.73104095	-165.9937439	13.96666667
-97.73158264	-166.0803833	13.975
-97.73214722	-166.164856	13.98333333
-97.73278809	-166.2571716	13.99166667
-97.73339844	-166.3620911	14
-97.73387909	-166.4691772	14.00833333
-97.73433685	-166.5675049	14.01666667
-97.73475647	-166.6493835	14.025
-97.73508453	-166.736908	14.03333333
-97.73549652	-166.83255	14.04166667
-97.73583984	-166.925415	14.05
-97.73620605	-167.0053101	14.05833333
-97.73655701	-167.0910339	14.06666667
-97.73696136	-167.1899719	14.075
-97.7374649	-167.2877502	14.08333333
-97.73813629	-167.3826904	14.09166667
-97.73867798	-167.4701843	14.1
-97.73921967	-167.5525513	14.10833333
-97.7397995	-167.6417542	14.11666667
-97.74036407	-167.732666	14.125
-97.74085236	-167.8285522	14.13333333
-97.74129486	-167.9215088	14.14166667
-97.74162292	-168.0039673	14.15
-97.74195862	-168.0955811	14.15833333
-97.7421875	-168.1782837	14.16666667
-97.74240875	-168.2687988	14.175
-97.74282074	-168.3592224	14.18333333
-97.7432785	-168.4483032	14.19166667
-97.74372864	-168.5375977	14.2
-97.74410248	-168.6245422	14.20833333
-97.74451447	-168.7093506	14.21666667
-97.74500275	-168.7998962	14.225
-97.74557495	-168.8783875	14.23333333
-97.7460556	-168.9515381	14.24166667
-97.74646759	-169.0215149	14.25
-97.7469635	-169.0944519	14.25833333
-97.74737549	-169.1731873	14.26666667
-97.74768066	-169.2396851	14.275
-97.74798584	-169.3069458	14.28333333
-97.7483139	-169.3704834	14.29166667
-97.7485733	-169.4398193	14.3
-97.74884033	-169.5087585	14.30833333
-97.74911499	-169.5680847	14.31666667
-97.74941254	-169.6271973	14.325
-97.74974823	-169.6777344	14.33333333
-97.75000763	-169.734375	14.34166667
-97.75018311	-169.7930908	14.35
-97.75038147	-169.8595581	14.35833333
-97.75065613	-169.9219055	14.36666667
-97.75092316	-169.976593	14.375
-97.75121307	-170.032135	14.38333333
-97.75150299	-170.0921936	14.39166667
-97.75174713	-170.151825	14.4
-97.7520752	-170.2175293	14.40833333
-97.75231934	-170.2669067	14.41666667
-97.75260925	-170.3169556	14.425
-97.75289917	-170.3668213	14.43333333
-97.75321198	-170.4263	14.44166667
-97.75344086	-170.484436	14.45
-97.75362396	-170.5354004	14.45833333
-97.75389099	-170.5855103	14.46666667
-97.75414276	-170.6441956	14.475
-97.75432587	-170.7045898	14.48333333
-97.7544632	-170.7542114	14.49166667
-97.75461578	-170.8052979	14.5
-97.75483704	-170.8505554	14.50833333
-97.75504303	-170.8859558	14.51666667
-97.75520325	-170.9389648	14.525
-97.75540924	-170.9987183	14.53333333
-97.7555542	-171.0525818	14.54166667
-97.75571442	-171.115387	14.55
-97.75593567	-171.1691284	14.55833333
-97.75627899	-171.2051086	14.56666667
-97.7564621	-171.2522278	14.575
-97.75669098	-171.3018494	14.58333333
-97.75691223	-171.3497314	14.59166667
-97.75712585	-171.3976746	14.6
-97.75733948	-171.4541931	14.60833333
-97.75760651	-171.5163269	14.61666667
-97.75789642	-171.5787354	14.625
-97.75818634	-171.6455994	14.63333333
-97.75832367	-171.7084961	14.64166667
-97.75837708	-171.7589111	14.65
-97.75854492	-171.8084106	14.65833333
-97.75875092	-171.857605	14.66666667
-97.75894928	-171.914093	14.675
-97.75920105	-171.9697266	14.68333333
-97.75945282	-172.0190125	14.69166667
-97.75959015	-172.0705566	14.7
-97.75959778	-172.1190491	14.70833333
-97.75971222	-172.1725159	14.71666667
-97.7598114	-172.2154541	14.725
-97.76006317	-172.2674561	14.73333333
-97.76028442	-172.3023071	14.74166667
-97.76050568	-172.3453369	14.75
-97.76069641	-172.3909302	14.75833333
-97.7609024	-172.4364929	14.76666667
-97.76109314	-172.4778442	14.775
-97.7612381	-172.5246582	14.78333333
-97.76150513	-172.5741882	14.79166667
-97.76171875	-172.6195068	14.8
-97.76194	-172.6673889	14.80833333
-97.76213074	-172.7168579	14.81666667
-97.76221466	-172.7663879	14.825
-97.76239777	-172.8123169	14.83333333
-97.76252747	-172.855896	14.84166667
-97.76261139	-172.8973694	14.85
-97.76270294	-172.9325562	14.85833333
-97.76290131	-172.970459	14.86666667
-97.76302338	-172.9947815	14.875
-97.76305389	-173.0157471	14.88333333
-97.76319122	-173.0403442	14.89166667
-97.76329803	-173.0588989	14.9
-97.76340485	-173.0751953	14.90833333
-97.76348877	-173.0957947	14.91666667
-97.76351166	-173.1190491	14.925
-97.7635498	-173.1467285	14.93333333
-97.76357269	-173.1791382	14.94166667
-97.76363373	-173.2126465	14.95
-97.76370239	-173.25	14.95833333
-97.76386261	-173.2846985	14.96666667
-97.76385498	-173.3270569	14.975
-97.76376343	-173.3725586	14.98333333
-97.76385498	-173.4061584	14.99166667
-97.7638092	-173.4278259	15
-97.76377869	-173.4371948	15.00833333
-97.76374054	-173.4555664	15.01666667
-97.76363373	-173.4889832	15.025
-97.76348877	-173.5169067	15.03333333
-97.76345825	-173.5424194	15.04166667
-97.76335144	-173.5708618	15.05
-97.76332855	-173.6007385	15.05833333
-97.76338196	-173.6274414	15.06666667
-97.76328278	-173.6497803	15.075
-97.76318359	-173.6654358	15.08333333
-97.76315308	-173.6821899	15.09166667
-97.76316071	-173.6990356	15.1
-97.76319885	-173.7185974	15.10833333
-97.76315308	-173.7267151	15.11666667
-97.76300049	-173.7404785	15.125
-97.76300049	-173.7495422	15.13333333
-97.7628479	-173.7680054	15.14166667
-97.76275635	-173.7908936	15.15
-97.76270294	-173.7987671	15.15833333
-97.76277924	-173.8131409	15.16666667
-97.7628479	-173.8260193	15.175
-97.76275635	-173.8352356	15.18333333
-97.76280212	-173.8407593	15.19166667
-97.7629776	-173.8435059	15.2
-97.76313019	-173.8356018	15.20833333
-97.76325226	-173.8318176	15.21666667
-97.76338959	-173.8250732	15.225
-97.76354218	-173.8363342	15.23333333
-97.76358032	-173.8504028	15.24166667
-97.76356506	-173.8660583	15.25
-97.76348877	-173.8748779	15.25833333
-97.76350403	-173.8827209	15.26666667
-97.76348114	-173.907074	15.275
-97.76347351	-173.9310913	15.28333333
-97.76332855	-173.9501953	15.29166667
-97.76318359	-173.9660645	15.3
-97.76312256	-173.9839783	15.30833333
-97.76309967	-173.9989624	15.31666667
-97.76312256	-174.0170593	15.325
-97.76316071	-174.0436401	15.33333333
-97.76326752	-174.0727844	15.34166667
-97.76344299	-174.0957031	15.35
-97.76348114	-174.1050415	15.35833333
-97.76338959	-174.1208191	15.36666667
-97.76351166	-174.1447754	15.375
-97.76360321	-174.1793823	15.38333333
-97.76366425	-174.1994324	15.39166667
-97.7636795	-174.2207336	15.4
-97.7636795	-174.234314	15.40833333
-97.76377106	-174.2530518	15.41666667
-97.76383209	-174.276825	15.425
-97.76377106	-174.2927551	15.43333333
-97.76382446	-174.3123169	15.44166667
-97.76396942	-174.3374634	15.45
-97.76403046	-174.3724976	15.45833333
-97.76412201	-174.3956909	15.46666667
-97.76419067	-174.4250793	15.475
-97.76421356	-174.4481506	15.48333333
-97.76431274	-174.4779358	15.49166667
-97.76431274	-174.5140686	15.5
-97.76432037	-174.5468445	15.50833333
-97.7642746	-174.5843506	15.51666667
-97.76434326	-174.6178894	15.525
-97.76441193	-174.644104	15.53333333
-97.76452637	-174.6666565	15.54166667
-97.76460266	-174.6896362	15.55
-97.76468658	-174.7064514	15.55833333
-97.76477814	-174.7373962	15.56666667
-97.76481628	-174.7601929	15.575
-97.76498413	-174.7812805	15.58333333
-97.76517487	-174.8126526	15.59166667
-97.76548004	-174.8442993	15.6
-97.76573181	-174.8669434	15.60833333
-97.76589203	-174.8868713	15.61666667
-97.76609802	-174.9089355	15.625
-97.76629639	-174.927948	15.63333333
-97.76643372	-174.9352722	15.64166667
-97.76660919	-174.9588318	15.65
-97.76681519	-174.9775696	15.65833333
-97.76694489	-175.0015869	15.66666667
-97.76691437	-175.021637	15.675
-97.7669754	-175.040741	15.68333333
-97.766922	-175.0578918	15.69166667
-97.76695251	-175.0732727	15.7
-97.76699066	-175.0879517	15.70833333
-97.76698303	-175.1027222	15.71666667
-97.76702881	-175.1228638	15.725
-97.76700592	-175.138916	15.73333333
-97.76700592	-175.1650085	15.74166667
-97.76699066	-175.1903687	15.75
-97.76705933	-175.2084656	15.75833333
-97.7670517	-175.2267456	15.76666667
-97.76712036	-175.2479858	15.775
-97.76715088	-175.2619324	15.78333333
-97.76713562	-175.2799377	15.79166667
-97.76716614	-175.3123779	15.8
-97.76726532	-175.3426819	15.80833333
-97.76745605	-175.3652344	15.81666667
-97.76760101	-175.3889465	15.825
-97.76768494	-175.4124451	15.83333333
-97.76769257	-175.4403076	15.84166667
-97.76772308	-175.466217	15.85
-97.76784515	-175.4918518	15.85833333
-97.76796722	-175.5086975	15.86666667
-97.76802826	-175.5316467	15.875
-97.76802826	-175.5679932	15.88333333
-97.76802826	-175.6062622	15.89166667
-97.76794434	-175.6442871	15.9
-97.76789856	-175.6862183	15.90833333
-97.76798248	-175.7233582	15.91666667
-97.76810455	-175.7618103	15.925
-97.76825714	-175.8021545	15.93333333
-97.76829529	-175.8273315	15.94166667
-97.76829529	-175.8445435	15.95
-97.76830292	-175.8588867	15.95833333
-97.76842499	-175.8799133	15.96666667
-97.76848602	-175.9033813	15.975
-97.76855469	-175.9245605	15.98333333
-97.76862335	-175.9475098	15.99166667
-97.76873016	-175.9719849	16
-97.7687912	-176.0028992	16.00833333
-97.76879883	-176.0300598	16.01666667
-97.7688446	-176.0484314	16.025
-97.76890564	-176.0733337	16.03333333
-97.76895142	-176.0934448	16.04166667
-97.76895905	-176.1183472	16.05
-97.7690506	-176.1405334	16.05833333
-97.76911163	-176.1693115	16.06666667
-97.76905823	-176.1946411	16.075
-97.76895142	-176.2278137	16.08333333
-97.76883698	-176.2695618	16.09166667
-97.76889801	-176.3182373	16.1
-97.76889801	-176.3670654	16.10833333
-97.76892853	-176.4170227	16.11666667
-97.76898193	-176.457489	16.125
-97.76898956	-176.4998169	16.13333333
-97.76900482	-176.5377502	16.14166667
-97.76898193	-176.5688171	16.15
-97.76902008	-176.6057434	16.15833333
-97.7690506	-176.6409912	16.16666667
-97.76914978	-176.6721497	16.175
-97.76915741	-176.7115173	16.18333333
-97.76911163	-176.7590942	16.19166667
-97.76908875	-176.8043213	16.2
-97.76902771	-176.8517151	16.20833333
-97.76911926	-176.9034424	16.21666667
-97.76914978	-176.9562683	16.225
-97.76916504	-176.9967957	16.23333333
-97.76921082	-177.0370483	16.24166667
-97.76927185	-177.0724487	16.25
-97.76927185	-177.1198425	16.25833333
-97.76934814	-177.1663513	16.26666667
-97.76959229	-177.2039795	16.275
-97.76969147	-177.2406921	16.28333333
-97.76979828	-177.2727356	16.29166667
-97.76978302	-177.3057556	16.3
-97.76979828	-177.3610535	16.30833333
-97.76985168	-177.4541321	16.31666667
-97.76985931	-177.5680847	16.325
-97.76985931	-177.6646729	16.33333333
-97.76995087	-177.7486572	16.34166667
-97.76989746	-177.8845215	16.35
-97.76979828	-177.9412537	16.35833333
-97.76970673	-177.9525146	16.36666667
-97.7697525	-177.9513855	16.375
-97.76985168	-177.8987122	16.38333333
-97.7699585	-177.855011	16.39166667
-97.77005005	-177.8347168	16.4
-97.77024841	-177.7981567	16.40833333
-97.77049255	-177.8049927	16.41666667
-97.77057648	-177.8143921	16.425
-97.77067566	-177.780304	16.43333333
-97.7707901	-177.766571	16.44166667
-97.77088165	-177.8402405	16.45
-97.77087402	-177.8704224	16.45833333
-97.77081299	-177.9146118	16.46666667
-97.77077484	-177.8789673	16.475
-97.77084351	-177.8902893	16.48333333
-97.77086639	-177.872467	16.49166667
-97.77090454	-177.8957825	16.5
-97.77098083	-177.9598389	16.50833333
-97.77116394	-178.012085	16.51666667
-97.77135468	-178.0829468	16.525
-97.77162933	-178.1861572	16.53333333
-97.77190399	-178.2752075	16.54166667
-97.7722168	-178.3443909	16.55
-97.77253723	-178.3809814	16.55833333
-97.77263641	-178.4428711	16.56666667
-97.772789	-178.5070801	16.575
-97.77284241	-178.5339661	16.58333333
-97.77291107	-178.522644	16.59166667
-97.77288055	-178.5585632	16.6
-97.77290344	-178.6609802	16.60833333
-97.77285767	-178.670929	16.61666667
-97.77284241	-178.7078247	16.625
-97.77279663	-178.7363892	16.63333333
-97.77269745	-178.8178711	16.64166667
-97.77276611	-178.857666	16.65
[truncated: 23,802 more rows]
