# Supplementary material for: Sorting polymerization in a bichannel metal-organic framework
Source: Nat Commun. 2025 Aug 5;16:6984. doi: 10.1038/s41467-025-62322-8 (PMC12325995; doi:10.1038/s41467-025-62322-8)
Supplement: Supplementary file 3 — Source data [file 41467_2025_62322_MOESM3_ESM.zip › SOURCE_DATA/SF22/1-PSPNVFstep_Rietveldplots_Calculated(MEM).csv]

X	Y
2	NaN
2.0128	NaN
2.0256	NaN
2.0384	NaN
2.0512	NaN
2.064	NaN
2.0768	NaN
2.0896	NaN
2.1024	NaN
2.1152	NaN
2.128	NaN
2.1408	NaN
2.1536	NaN
2.1664	NaN
2.1792	NaN
2.192	NaN
2.2048	NaN
2.2176	NaN
2.2304	NaN
2.2432	NaN
2.256	NaN
2.2688	NaN
2.2816	NaN
2.2944	NaN
2.3072	NaN
2.32	NaN
2.3328	NaN
2.3456	NaN
2.3584	NaN
2.3712	NaN
2.384	NaN
2.3968	NaN
2.4096	NaN
2.4224	NaN
2.4352	NaN
2.448	NaN
2.4608	NaN
2.4736	NaN
2.4864	NaN
2.4992	NaN
2.512	NaN
2.5248	NaN
2.5376	NaN
2.5504	NaN
2.5632	NaN
2.576	NaN
2.5888	NaN
2.6016	NaN
2.6144	NaN
2.6272	NaN
2.64	NaN
2.6528	NaN
2.6656	NaN
2.6784	NaN
2.6912	NaN
2.704	NaN
2.7168	NaN
2.7296	NaN
2.7424	NaN
2.7552	NaN
2.768	NaN
2.7808	NaN
2.7936	NaN
2.8064	NaN
2.8192	NaN
2.832	NaN
2.8448	NaN
2.8576	NaN
2.8704	NaN
2.8832	NaN
2.896	NaN
2.9088	NaN
2.9216	NaN
2.9344	NaN
2.9472	NaN
2.96	NaN
2.9728	NaN
2.9856	NaN
2.9984	NaN
3.0112	NaN
3.024	NaN
3.0368	NaN
3.0496	NaN
3.0624	NaN
3.0752	NaN
3.088	NaN
3.1008	NaN
3.1136	NaN
3.1264	NaN
3.1392	NaN
3.152	NaN
3.1648	NaN
3.1776	NaN
3.1904	NaN
3.2032	NaN
3.216	NaN
3.2288	NaN
3.2416	NaN
3.2544	NaN
3.2672	NaN
3.28	NaN
3.2928	NaN
3.3056	NaN
3.3184	NaN
3.3312	NaN
3.344	NaN
3.3568	NaN
3.3696	NaN
3.3824	NaN
3.3952	NaN
3.408	NaN
3.4208	NaN
3.4336	NaN
3.4464	NaN
3.4592	NaN
3.472	NaN
3.4848	NaN
3.4976	NaN
3.5104	285.830407816145
3.5232	285.423608550415
3.536	285.018009517423
3.5488	284.613622556704
3.5616	284.210622794694
3.5744	283.809020590985
3.5872	283.408754774654
3.6	283.009860370987
3.6128	282.613641754666
3.6256	282.217879894316
3.6384	281.823630534407
3.6512	281.431055481903
3.664	281.040237613539
3.6768	280.651091092696
3.6896	280.263637625185
3.7024	279.878231903707
3.7152	279.494693375371
3.728	279.113041279419
3.7408	278.733417690258
3.7536	278.356080117747
3.7664	277.980821370044
3.7792	277.607709524469
3.792	277.237107660058
3.8048	276.868940793098
3.8176	276.503149232605
3.8304	276.139892318972
3.8432	275.779590848963
3.856	275.421942914464
3.8688	275.067051124771
3.8816	274.715295824905
3.8944	274.366738679105
3.9072	274.021246492615
3.92	273.678945060484
3.9328	273.34055018119
3.9456	273.005602086173
3.9584	272.674236930069
3.9712	272.346874523016
3.984	272.023786680976
3.9968	271.704729213566
4.0096	271.389859981235
4.0224	271.080044256578
4.0352	270.773919947188
4.048	270.473540330965
4.0608	270.178361723275
4.0736	269.889032831907
4.0864	269.605120033936
4.0992	269.32685025376
4.112	269.055244157854
4.1248	268.789150298848
4.1376	268.530518358725
4.1504	268.278834251683
4.1632	268.03535740813
4.176	267.799340950809
4.1888	267.571146972128
4.2016	267.350986064418
4.2144	267.141149282885
4.2272	266.940399343538
4.24	266.749157043142
4.2528	266.568814460837
4.2656	266.400123019122
4.2784	266.242616976958
4.2912	266.097897631291
4.304	265.966864786691
4.3168	265.848166217026
4.3296	265.744364300152
4.3424	265.657892500868
4.3552	265.587522467545
4.368	265.5329004414
4.3808	265.498157538519
4.3936	265.484730729605
4.4064	265.49070738393
4.4192	265.84933558568
4.432	266.233109424559
4.4448	266.643043699984
4.4576	267.080799452591
4.4704	267.546764321695
4.4832	268.048612844474
4.496	268.584863651969
4.5088	269.156239836952
4.5216	269.770805654589
4.5344	270.431545654021
4.5472	271.139918617185
4.56	271.898048648352
4.5728	272.72266752805
4.5856	273.610754747928
4.5984	274.566644458567
4.6112	275.605470103433
4.624	276.740062777274
4.6368	277.973819985685
4.6496	279.317025244977
4.6624	280.806621406492
4.6752	282.446402054184
4.688	284.253223724292
4.7008	286.262470396209
4.7136	288.521340265989
4.7264	291.036027929083
4.7392	293.839891271956
4.752	297.01492399927
4.7648	300.578982647266
4.7776	304.546213380153
4.7904	308.957648621573
4.8032	313.895257410494
4.816	319.300690577866
4.8288	325.175822716542
4.8416	331.564818793477
4.8544	338.443509281643
4.8672	345.768283804332
4.88	353.530968150087
4.8928	361.801341571207
4.9056	370.499798002343
4.9184	379.626741960901
4.9312	389.218116298223
4.944	399.294812858317
4.9568	409.824976934905
4.9696	420.819138701252
4.9824	432.373458410226
4.9952	444.447533652756
5.008	457.053845270717
5.0208	470.248976369366
5.0336	484.113929092408
5.0464	498.611803559522
5.0592	513.77890767434
5.072	529.754109301988
5.0848	546.539184372537
5.0976	564.149968262434
5.1104	582.671508289433
5.1232	602.300636702859
5.136	622.976971880364
5.1488	644.782897244595
5.1616	667.948790390631
5.1744	692.575928663799
5.1872	718.688780433937
5.2	746.423697665244
5.2128	776.280358015214
5.2256	808.125122746148
5.2384	842.136226173038
5.2512	878.689721488012
5.264	918.057325991647
5.2768	960.136430391054
5.2896	1005.01928438705
5.3024	1053.1360083761
5.3152	1103.96832676635
5.328	1157.10155988669
5.3408	1211.57560924086
5.3536	1266.68820411765
5.3664	1320.74018746424
5.3792	1371.65547028551
5.392	1415.48564413689
5.4048	1448.43877558817
5.4176	1466.61963543409
5.4304	1465.17615865596
5.4432	1437.4455623206
5.456	1385.92560677961
5.4688	1312.89448757892
5.4816	1222.35927234409
5.4944	1122.82402479802
5.5072	1021.91376339593
5.52	924.718366419472
5.5328	836.239664832474
5.5456	756.899258072967
5.5584	687.056193375449
5.5712	627.016101292995
5.584	576.178089526353
5.5968	532.64202493655
5.6096	495.536491091988
5.6224	464.701322338893
5.6352	438.498532549049
5.648	416.078559096984
5.6608	396.955797143761
5.6736	380.712669838372
5.6864	366.543470161772
5.6992	354.104273029426
5.712	343.265917566688
5.7248	333.654109633406
5.7376	325.023932246401
5.7504	317.252017463538
5.7632	310.298474494978
5.776	303.948339726601
5.7888	298.128537141969
5.8016	292.818668210984
5.8144	287.944951478318
5.8272	283.427448279633
5.84	279.229523696883
5.8528	275.36538517062
5.8656	271.752978371279
5.8784	268.366520635352
5.8912	265.199987172787
5.904	262.235682813701
5.9168	259.437038198089
5.9296	256.790480833105
5.9424	254.300630991396
5.9552	251.937913076939
5.968	249.688795489235
5.9808	247.549050528092
5.9936	245.517512545454
6.0064	243.571921139116
6.0192	241.706808963742
6.032	239.92508657139
6.0448	238.214766434094
6.0576	236.567407950887
6.0704	234.980110435989
6.0832	233.455980339788
6.096	231.980842675031
6.1088	230.552392238536
6.1216	229.171738986595
6.1344	227.834605887625
6.1472	226.535048509033
6.16	225.270881470207
6.1728	224.045553035365
6.1856	222.851962990135
6.1984	221.686172610859
6.2112	220.549734409115
6.224	219.441227640845
6.2368	218.356651530257
6.2496	217.209762926302
6.2624	216.086229229988
6.2752	214.984177927138
6.288	213.90006494522
6.3008	212.835633761
6.3136	211.790303691302
6.3264	210.759784332358
6.3392	209.745394910974
6.352	208.747126988107
6.3648	207.762071438931
6.3776	206.79081738567
6.3904	205.832113238231
6.4032	204.885863734321
6.416	203.951534720394
6.4288	203.02671082614
6.4416	202.113895725059
6.4544	201.211306034664
6.4672	200.316767667855
6.48	199.431884986877
6.4928	198.555711216924
6.5056	197.688386564562
6.5184	196.827582976043
6.5312	195.975529842334
6.544	195.131029837872
6.5568	194.292096828154
6.5696	193.460471330065
6.5824	192.634777385698
6.5952	191.868153394707
6.608	191.102421262554
6.6208	190.826272158105
6.6336	190.026916736605
6.6464	189.23346978849
6.6592	188.443749774242
6.672	187.660146905163
6.6848	186.880134321999
6.6976	186.105308000659
6.7104	185.333634395796
6.7232	184.567442054475
6.736	183.803991005833
6.7488	183.045157921393
6.7616	182.28914555317
6.7744	181.537751642464
6.7872	180.788584004716
6.8	180.043541510577
6.8128	179.301058276283
6.8256	178.562471781259
6.8384	177.825701615335
6.8512	177.092854827631
6.864	176.361905272509
6.8768	175.634491844188
6.8896	174.908536599071
6.9024	174.185334045562
6.9152	173.465482132824
6.928	172.746861478893
6.9408	172.031519935217
6.9536	171.317528045685
6.9664	170.606571076024
6.9792	169.896580948915
6.992	169.188755976548
7.0048	168.483870714468
7.0176	167.779785061525
7.0304	167.078499511032
7.0432	166.378157124023
7.056	165.679473751686
7.0688	164.983393156238
7.0816	164.288031759759
7.0944	163.595304712257
7.1072	162.903051686713
7.12	162.21224160435
7.1328	161.524075737242
7.1456	160.836281282799
7.1584	160.149812856141
7.1712	159.771736561332
7.184	159.395052398371
7.1968	159.019599546924
7.2096	158.645342488391
7.2224	158.2724489495
7.2352	157.900727524455
7.248	157.530120988841
7.2608	157.160672754284
7.2736	156.792425739093
7.2864	156.425228989213
7.2992	156.058048465983
7.312	155.692996644974
7.3248	155.328984729684
7.3376	154.965925403551
7.3504	154.603832479363
7.3632	154.242804126589
7.376	153.882680018209
7.3888	153.523449301316
7.4016	153.164165747126
7.4144	152.806816036165
7.4272	152.450302492278
7.44	152.094610809362
7.4528	151.739875662113
7.4656	151.385947083104
7.4784	151.032798433384
7.4912	150.679482497541
7.504	150.328000755516
7.5168	149.977280196851
7.5296	149.627298129107
7.5424	149.278156668263
7.5552	148.929752218396
7.568	148.581059127186
7.5808	148.234107486779
7.5936	147.887939722172
7.6064	147.542464570292
7.6192	147.197670684919
7.632	146.852636502965
7.6448	146.509304306702
7.6576	146.166626244681
7.6704	145.824631915736
7.6832	145.483391370443
7.696	145.141793119859
7.7088	144.80183815061
7.7216	144.4625974999
7.7344	144.124042062209
7.7472	143.785112639867
7.76	143.447823538978
7.7728	143.111283288601
7.7856	142.775365600377
7.7984	142.43907244756
7.8112	142.104469934214
7.824	141.770550167317
7.8368	141.43726282885
7.8496	141.103605945558
7.8624	140.771677686908
7.8752	140.440400602616
7.888	140.109768279603
7.9008	139.778796997226
7.9136	139.449554339492
7.9264	139.120954469779
7.9392	138.793020080529
7.952	138.464815795863
7.9648	138.138311523632
7.9776	137.812470758608
7.9904	137.486332965903
8.0032	137.161967702777
8.016	136.838306891913
8.0288	136.515349546681
8.0416	136.192177063877
8.0544	135.87077661734
8.0672	135.550107262014
8.08	135.512181330747
8.0928	135.475156190677
8.1056	135.43889519385
8.1184	135.403423005963
8.1312	135.368817077298
8.144	135.335121312793
8.1568	135.302252835713
8.1696	135.270247164657
8.1824	135.240250320544
8.1952	135.210179919949
8.208	135.181023630027
8.2208	135.152866794082
8.2336	135.125804128386
8.2464	135.099749796317
8.2592	135.074726490317
8.272	135.05088516444
8.2848	135.028207072759
8.2976	135.006653736788
8.3104	134.986298660299
8.3232	134.967344101996
8.336	134.94964009445
8.3488	134.933230049284
8.3616	134.919303892355
8.3744	134.905882836158
8.3872	134.893913602793
8.4	133.927635520637
8.4128	133.454063583829
8.4256	133.458948913448
8.4384	133.465402981294
8.4512	133.473636925721
8.464	133.483788874622
8.4768	133.495763618414
8.4896	133.509663766389
8.5024	133.525913075195
8.5152	133.544356644263
8.528	133.565052684636
8.5408	133.588266599196
8.5536	133.6143338414
8.5664	133.643080764752
8.5792	133.674666216332
8.592	133.709648134169
8.6048	133.748006785707
8.6176	133.789787555825
8.6304	133.835278046532
8.6432	133.885241414443
8.656	133.939364898542
8.6688	133.997930674382
8.6816	134.061730510788
8.6944	134.131035730407
8.7072	134.205861132659
8.72	134.286596435528
8.7328	134.374898680434
8.7456	134.47021042266
8.7584	134.573100946456
8.7712	134.684904172629
8.784	134.806754229854
8.7968	134.938663944293
8.8096	135.081611064111
8.8224	135.238822848896
8.8352	135.41031360475
8.848	135.597319576326
8.8608	135.802737009581
8.8736	136.030691488726
8.8864	136.281469135829
8.8992	136.558019968059
8.912	136.868039682383
8.9248	137.213987448633
8.9376	137.598918853155
8.9504	138.028364385465
8.9632	138.517775729208
8.976	139.065794245173
8.9888	139.701845294304
9.0016	140.419547142223
9.0144	141.228617632314
9.0272	142.133685581685
9.04	143.142715931278
9.0528	144.289612718762
9.0656	145.566264436257
9.0784	146.981149071169
9.0912	148.558008394661
9.104	150.313200695924
9.1168	152.242388318475
9.1296	154.353674331149
9.1424	156.689033387152
9.1552	159.236940246359
9.168	162.00011098973
9.1808	165.000994905988
9.1936	168.267335969326
9.2064	171.777357876605
9.2192	175.531556796202
9.232	179.560699289329
9.2448	183.838633358486
9.2576	188.334529738885
9.2704	193.028743243473
9.2832	197.898956351047
9.296	202.864560141792
9.3088	207.858466778679
9.3216	212.781780195319
9.3344	217.511043653076
9.3472	221.926967488602
9.36	225.883913491281
9.3728	229.080672627884
9.3856	231.437010897164
9.3984	232.78521922426
9.4112	232.887691538108
9.424	231.607829217562
9.4368	229.06497826917
9.4496	225.334362052103
9.4624	220.445124124817
9.4752	214.785290407995
9.488	208.63087847225
9.5008	202.22255436211
9.5136	195.812429656205
9.5264	189.587539389647
9.5392	183.669607342021
9.552	178.19754863117
9.5648	173.196787228684
9.5776	168.664688838294
9.5904	164.614783633266
9.6032	161.087767932343
9.616	157.987804215369
9.6288	155.285135787409
9.6416	152.981172099005
9.6544	151.021547878816
9.6672	149.344903315721
9.68	147.917362543651
9.6928	146.741814954874
9.7056	145.744907625726
9.7184	144.902373017834
9.7312	144.200388475494
9.744	143.619693596501
9.7568	143.129764970689
9.7696	142.718362052766
9.7824	142.383625049298
9.7952	142.106694569579
9.808	141.880238541702
9.8208	141.698512713104
9.8336	141.560218240974
9.8464	141.456682666807
9.8592	141.385955973434
9.872	141.347552634551
9.8848	141.338141354046
9.8976	141.354811579862
9.9104	141.398173594011
9.9232	141.468284515489
9.936	141.561867312714
9.9488	141.678487869446
9.9616	141.820119441319
9.9744	141.987061522581
9.9872	142.175705909894
10	142.387052603256
10.0128	142.625719020848
10.0256	142.888748785127
10.0384	143.174945997763
10.0512	143.487668699236
10.064	143.792559624861
10.0768	143.924976039324
10.0896	144.085963768109
10.1024	144.280146589769
10.1152	144.504590713785
10.128	144.761893049984
10.1408	145.054467330611
10.1536	145.386374956364
10.1664	145.757474944879
10.1792	146.169036540136
10.192	146.6296138053
10.2048	147.138492862438
10.2176	147.698837932373
10.2304	148.31509026751
10.2432	148.999174692243
10.256	149.749672541187
10.2688	150.571700906803
10.2816	151.479961970785
10.2944	152.484442485306
10.3072	153.587472319244
10.32	154.800353294234
10.3328	156.159661130655
10.3456	157.663025067281
10.3584	159.327791448353
10.3712	161.190348534965
10.384	163.288382655228
10.3968	165.631371796549
10.4096	168.253522345316
10.4224	171.248027659136
10.4352	174.628174760228
10.448	178.436804455603
10.4608	182.760021182009
10.4736	187.721811602639
10.4864	193.331589574093
10.4992	199.671069039338
10.512	206.949160650841
10.5248	215.216973156714
10.5376	224.53774939997
10.5504	235.052139536179
10.5632	247.058659756073
10.576	260.486900792783
10.5888	275.445733519918
10.6016	292.217113580311
10.6144	310.873150095147
10.6272	331.361538417979
10.64	353.741650956321
10.6528	378.402403023118
10.6656	404.999412179144
10.6784	433.495518514931
10.6912	463.945259961692
10.704	496.241228709451
10.7168	529.996159968175
10.7296	564.950696029375
10.7424	600.850520201243
10.7552	637.093197539229
10.768	673.133405477154
10.7808	708.28457646211
10.7936	741.560315962712
10.8064	772.252803811454
10.8192	799.477150149399
10.832	821.53510521859
10.8448	837.906877526264
10.8576	847.671006023516
10.8704	849.550350333708
10.8832	842.322182604269
10.896	827.146875809788
10.9088	804.414937239908
10.9216	774.325616382097
10.9344	738.423479082565
10.9472	698.545738369978
10.96	656.056331124432
10.9728	612.220620892337
10.9856	568.508831113947
10.9984	525.800293830425
11.0112	484.956976433364
11.024	446.618756392943
11.0368	410.887503031171
11.0496	377.93913208768
11.0624	348.289551247533
11.0752	321.54145886135
11.088	297.533711862387
11.1008	276.264745018313
11.1136	257.719808243283
11.1264	241.380724608245
11.1392	227.050296811582
11.152	214.730631303682
11.1648	204.052048508104
11.1776	194.739228505516
11.1904	186.641451952046
11.2032	179.704813009727
11.216	173.615573899296
11.2288	168.251678893614
11.2416	163.558532942473
11.2544	159.411722278256
11.2672	155.691134830622
11.28	152.334300832158
11.2928	149.333966489742
11.3056	146.588137725646
11.3184	144.062228301773
11.3312	141.740422574229
11.344	139.598962545203
11.3568	137.600450087322
11.3696	135.729316213647
11.3824	133.989116290222
11.3952	132.350818973586
11.408	130.803833139852
11.4208	129.343803748696
11.4336	127.968729282869
11.4464	126.661949194478
11.4592	125.41848460897
11.472	124.240577845926
11.4848	123.118769403291
11.4976	122.046545278775
11.5104	121.021426362124
11.5232	120.045561243274
11.536	119.108992173124
11.5488	118.209531512358
11.5616	117.347962292872
11.5744	116.520662253362
11.5872	115.723445833185
11.6	114.954417369716
11.6128	114.216443016761
11.6256	113.502841966786
11.6384	112.812679597802
11.6512	112.145890441784
11.664	111.501680263338
11.6768	110.876767187758
11.6896	110.270216593055
11.7024	109.683492284318
11.7152	109.151396250204
11.728	108.735480406526
11.7408	108.334717828886
11.7536	107.949791964913
11.7664	107.577917849731
11.7792	107.218728172343
11.792	106.872907301864
11.8048	106.538880229709
11.8176	106.215830729228
11.8304	105.903362812074
11.8432	105.602349643867
11.856	105.310589707357
11.8688	105.027947549086
11.8816	104.754880613771
11.8944	104.490809257571
11.9072	104.234651149769
11.92	103.986175419459
11.9328	103.746422465671
11.9456	103.513731300477
11.9584	103.287883385816
11.9712	103.069174710033
11.984	102.857485891162
11.9968	102.6519442569
12.0096	102.452391946796
12.0224	102.259498881136
12.0352	102.072339109717
12.048	101.890603324717
12.0608	101.714518801125
12.0736	101.544117889791
12.0864	101.378691062592
12.0992	101.218124857329
12.112	101.062978549252
12.1248	100.912574117182
12.1376	100.766653415222
12.1504	100.625335189302
12.1632	100.488848129207
12.176	100.356544864366
12.1888	100.228423772115
12.2016	100.10460254661
12.2144	99.9850907686829
12.2272	99.8693002002875
12.24	99.7573504312572
12.2528	99.6497245586311
12.2656	99.5455564659102
12.2784	99.4449987949592
12.2912	99.3480325919824
12.304	99.2548627901188
12.3168	99.164957739699
12.3296	99.0782493634035
12.3424	98.9951402053813
12.3552	98.9150443514331
12.368	98.838010847503
12.3808	98.7640097441658
12.3936	98.6931421707727
12.4064	98.6249863439324
12.4192	98.5594514938857
12.432	98.4967531988105
12.4448	98.4366028700706
12.4576	98.3787721033264
12.4704	98.3232140337568
12.4832	98.2700786287898
12.496	98.2189307855585
12.5088	98.1697442157023
12.5216	98.1223652907287
12.5344	98.0767016182135
12.5472	98.0325030880053
12.56	97.9897172661066
12.5728	97.9481929905941
12.5856	97.907764715862
12.5984	97.8680592887287
12.6112	97.8290775530985
12.624	97.7907093572466
12.6368	97.7525203770666
12.6496	97.7756527521081
12.6624	97.7986583454752
12.6752	97.8213526577663
12.688	97.8434358968486
12.7008	97.8648683121628
12.7136	97.8852534220501
12.7264	97.9044708579171
12.7392	97.9223277340255
12.752	97.9383983204728
12.7648	97.9525504091315
12.7776	97.9646656046637
12.7904	97.9744706111645
12.8032	97.9815327923362
12.816	97.9859014795698
12.8288	97.9874596147458
12.8416	97.9856470787111
12.8544	97.9802876156774
12.8672	97.9715538855123
12.88	97.9591794987056
12.8928	97.9531652653925
12.9056	97.9326511991024
12.9184	97.9535719051706
12.9312	97.9335856847622
12.944	97.9005427824252
12.9568	97.8631425810615
12.9696	97.8215653481147
12.9824	97.7750352435307
12.9952	97.7239357149395
13.008	97.668703553017
13.0208	97.6088885048884
13.0336	97.5443179106858
13.0464	97.4755281453508
13.0592	97.4026057466844
13.072	97.325228723428
13.0848	97.2437325290391
13.0976	97.1584871489489
13.1104	97.0695567139652
13.1232	96.9766169741272
13.136	96.8803805601648
13.1488	96.7809573383562
13.1616	96.6782535790589
13.1744	96.5725504712004
13.1872	96.4644640211286
13.2	96.3538766122662
13.2128	96.2408530766023
13.2256	96.1257908172797
13.2384	96.0089837066642
13.2512	95.8906249810844
13.264	95.7707242989513
13.2768	95.6498087273859
13.2896	95.527972632068
13.3024	95.4053141824654
13.3152	95.2561284134929
13.328	95.1088787588862
13.3408	94.9835406281349
13.3536	94.8376041751516
13.3664	94.7145762334318
13.3792	94.5918778254026
13.392	94.4697171295332
13.4048	94.3482204341841
13.4176	94.2274725893475
13.4304	94.107609749662
13.4432	93.9889992912657
13.456	93.8713884295706
13.4688	93.7549669477079
13.4816	93.640057823564
13.4944	93.5265108818436
13.5072	93.4144950437706
13.52	93.3045813589833
13.5328	93.1958835502561
13.5456	93.0886771721963
13.5584	93.0210076096836
13.5712	92.9837411260494
13.584	92.9197079230764
13.5968	92.8574978655844
13.6096	92.7968882611336
13.6224	92.7382533922568
13.6352	92.6814875470545
13.648	92.6264241281489
13.6608	92.5730272663481
13.6736	92.5216247299544
13.6864	92.4717496361435
13.6992	92.4235906386954
13.712	92.3772006649217
13.7248	92.3324238276275
13.7376	92.2891387715913
13.7504	92.2473262575707
13.7632	92.2071254000878
13.776	92.1682564901568
13.7888	92.130674142898
13.8016	92.0945553152812
13.8144	92.0596023311525
13.8272	92.0257652230839
13.84	91.9930946596845
13.8528	91.9615391284408
13.8656	91.9309509857708
13.8784	91.9014055659792
13.8912	91.8728433208064
13.904	91.8451588237994
13.9168	91.8184509456071
13.9296	91.7926206728572
13.9424	91.7677357322786
13.9552	91.743916700332
13.968	91.7210897226545
13.9808	91.6993884873153
13.9936	91.6790167329584
14.0064	91.6599428874937
14.0192	91.6424031055597
14.032	91.6265777321797
14.0448	91.612671843216
14.0576	91.6007934744145
14.0704	91.5913109885413
14.0832	91.584621295425
14.096	91.5808064930417
14.1088	91.579894492417
14.1216	91.5826570443702
14.1344	91.5891638488857
14.1472	91.5992409088773
14.16	91.6131873804407
14.1728	91.6316935524564
14.1856	91.6540406665605
14.1984	91.6801438727607
14.2112	91.7100638486677
14.224	91.7434838867526
14.2368	91.7796354039466
14.2496	91.8180372764659
14.2624	91.8579212066884
14.2752	91.8982185339659
14.288	91.937927337751
14.3008	91.9758802946139
14.3136	92.0101557390154
14.3264	92.0398476611736
14.3392	92.0634377836027
14.352	92.0783026629395
14.3648	92.0832348094605
14.3776	92.0775541511535
14.3904	92.0597606631474
14.4032	92.0273542305562
14.416	91.981953909626
14.4288	91.9237649189427
14.4416	91.8523023309345
14.4544	91.7693932375939
14.4672	91.6773047017749
14.48	91.6295106802912
14.4928	91.5756911800108
14.5056	91.5187565451242
14.5184	91.4606106818699
14.5312	91.4028170447459
14.544	91.3469775667353
14.5568	91.2942704893176
14.5696	91.2454985769447
14.5824	91.202129931807
14.5952	91.1641665271602
14.608	91.1317943423476
14.6208	91.10554615639
14.6336	91.0860577081914
14.6464	91.0723939600289
14.6592	91.0645527959236
14.672	91.063204486753
14.6848	91.0674835520554
14.6976	91.0770596793793
14.7104	91.0915996739697
14.7232	91.111597057602
14.736	91.1359232707776
14.7488	91.1643158704976
14.7616	91.1968700663461
14.7744	91.2332055133001
14.7872	91.2727983119892
14.8	91.3154545900475
14.8128	91.3614570163442
14.8256	91.4101238310586
14.8384	91.4614065467042
14.8512	91.5151712673447
14.864	91.5715311697322
14.8768	91.6299675730822
14.8896	91.6906114134476
14.9024	91.7535226672578
14.9152	91.818568347625
14.928	91.8855660711264
14.9408	91.9545987144987
14.9536	92.0257807265685
14.9664	92.0988560774176
14.9792	92.1738247670458
14.992	92.250908293398
15.0048	92.3300862878806
15.0176	92.4110497281199
15.0304	92.4940726112021
15.0432	92.5791848214083
15.056	92.6663209558561
15.0688	92.7553135732633
15.0816	92.8465624657628
15.0944	92.9399424743452
15.1072	93.0353307638474
15.12	93.1327460801978
15.1328	93.2325860344066
15.1456	93.3345176395855
15.1584	93.4385552018381
15.1712	93.5449231789925
15.184	93.6537763288925
15.1968	93.5481589334073
15.2096	93.5609658386592
15.2224	93.6787249272651
15.2352	93.7174993833245
15.248	93.765499302779
15.2608	93.8915671348155
15.2736	94.0203419229889
15.2864	94.1517414917438
15.2992	94.2858225721798
15.312	94.4227808020511
15.3248	94.5626298514237
15.3376	94.7052503383319
15.3504	94.8508542450329
15.3632	95.0007274330177
15.376	95.154841497947
15.3888	95.3665918726739
15.4016	95.5819334299282
15.4144	95.8007785025577
15.4272	96.0229608437755
15.44	96.2486018088028
15.4528	96.4784196626898
15.4656	96.7120067854251
15.4784	96.9492603598487
15.4912	97.1907317681864
15.504	97.4367247490822
15.5168	97.6867936322099
15.5296	97.9412735855804
15.5424	98.2008978163844
15.5552	98.4651667403562
15.568	98.7343474481876
15.5808	99.0087612299559
15.5936	99.2890331143826
15.6064	99.5746905067439
15.6192	99.8660376389977
15.632	100.163997293599
15.6448	100.46850850749
15.6576	100.779367334159
15.6704	101.097265750297
15.6832	101.423443311031
15.696	101.757316568731
15.7088	102.099211110577
15.7216	102.450735139908
15.7344	102.812145179957
15.7472	103.183618823731
15.76	103.565920707788
15.7728	103.962099512079
15.7856	104.371490600047
15.7984	104.795048326236
15.8112	105.235902975261
15.824	105.696143523656
15.8368	106.176478084745
15.8496	106.678967373446
15.8624	107.210601647837
15.8752	107.771617698593
15.888	108.364797816156
15.9008	108.995963104641
15.9136	109.673835353944
15.9264	110.398336971057
15.9392	111.174827603725
15.952	112.017566698327
15.9648	112.929269740061
15.9776	113.914009243105
15.9904	114.980979241487
16.0032	116.149936957226
16.016	117.415830855904
16.0288	118.78574492524
16.0416	120.279268660524
16.0544	121.90126613689
16.0672	123.648951467976
16.08	125.526929531246
16.0928	127.562858178825
16.1056	129.734624406914
16.1184	132.041416922004
16.1312	134.490219711813
16.144	137.077120797051
16.1568	139.779062685654
16.1696	142.583357343906
16.1824	145.484672048461
16.1952	148.447720055473
16.208	151.44657905629
16.2208	154.451124629251
16.2336	157.420749847876
16.2464	160.318637357988
16.2592	163.105315776582
16.272	165.714096670862
16.2848	168.105567855492
16.2976	170.25896960104
16.3104	172.11551131903
16.3232	173.587159659655
16.336	174.693484385649
16.3488	175.416124353354
16.3616	175.708299942084
16.3744	175.587580318808
16.3872	175.10422697892
16.4	174.287855815023
16.4128	173.132554667795
16.4256	171.741730661433
16.4384	170.163842021124
16.4512	168.440953623813
16.464	166.626076982063
16.4768	164.774656983219
16.4896	162.923640164562
16.5024	161.114678356569
16.5152	159.374125725428
16.528	157.721817086165
16.5408	156.180045294286
16.5536	154.771853042438
16.5664	153.491562287538
16.5792	152.343598055342
16.592	151.347051594094
16.6048	150.490852939695
16.6176	149.76503848842
16.6304	149.167617510784
16.6432	148.707038215329
16.656	148.356448188821
16.6688	148.107726147113
16.6816	147.961111555318
16.6944	147.903354001866
16.7072	147.918220784743
16.72	147.996838523962
16.7328	148.138837234092
16.7456	148.325131937246
16.7584	148.547644410313
16.7712	148.800832479404
16.784	149.076920180107
16.7968	149.366879867906
16.8096	149.665038432858
16.8224	149.965944756277
16.8352	150.264019457864
16.848	150.555133500207
16.8608	150.834947058136
16.8736	151.098430588488
16.8864	151.344713600083
16.8992	151.571086462349
16.912	151.772463108892
16.9248	151.948557417645
16.9376	152.098879670622
16.9504	152.222003269144
16.9632	152.312714806687
16.976	152.374730274197
16.9888	152.408011543779
17.0016	152.408299979188
17.0144	152.376467408824
17.0272	152.315091605723
17.04	152.226499674313
17.0528	152.101264385811
17.0656	151.947569817952
17.0784	151.765796743928
17.0912	151.555375088294
17.104	151.316153766707
17.1168	151.051847432893
17.1296	150.762462447226
17.1424	150.307640769224
17.1552	149.795748226975
17.168	149.262575549965
17.1808	148.710413793399
17.1936	148.137549079345
17.2064	147.54953326794
17.2192	146.945614443371
17.232	146.327723541692
17.2448	145.696263001636
17.2576	145.055211011973
17.2704	144.40385779644
17.2832	143.743752270693
17.296	143.077190603109
17.3088	142.405107415674
17.3216	141.728521609477
17.3344	141.048763794852
17.3472	140.36705245715
17.36	139.68441862244
17.3728	139.001977180154
17.3856	138.320581563353
17.3984	137.641239469629
17.4112	136.964648730293
17.424	136.291995973162
17.4368	135.623526517971
17.4496	134.960029666974
17.4624	134.302615376464
17.4752	133.651362576665
17.488	133.006651119288
17.5008	132.369008850214
17.5136	131.739892382689
17.5264	131.11836801621
17.5392	130.504676137373
17.552	129.90045722279
17.5648	129.305196888777
17.5776	128.718594213851
17.5904	128.141137578782
17.6032	127.574214532868
17.616	127.016381925061
17.6288	126.467968016978
17.6416	125.929675573071
17.6544	125.401704593339
17.6672	124.883146042974
17.68	124.374083785339
17.6928	123.876209887139
17.7056	123.387971746783
17.7184	122.908986838124
17.7312	122.440308594223
17.744	121.981875142974
17.7568	121.53286039145
17.7696	121.09315447337
17.7824	120.664104135706
17.7952	120.244461294268
17.808	119.834059559547
17.8208	119.432989986749
17.8336	119.042153081623
17.8464	118.660066228008
17.8592	118.286929425904
17.872	117.923727965908
17.8848	117.569564016709
17.8976	117.223968930093
17.9104	116.887343627544
17.9232	116.560292210733
17.936	116.241732063499
17.9488	115.931453319562
17.9616	115.630465013734
17.9744	115.33841555592
17.9872	115.054520577006
18	114.778844207801
18.0128	114.512833195274
18.0256	114.254995056985
18.0384	114.005633388856
18.0512	113.764820850753
18.064	113.532970489142
18.0768	113.309509138406
18.0896	113.136195405128
18.1024	112.932570206635
18.1152	112.735776068551
18.128	112.622445859911
18.1408	112.518227159154
18.1536	112.424112864452
18.1664	112.338941013685
18.1792	112.263251993451
18.192	112.198440544889
18.2048	112.144012016874
18.2176	112.100166409406
18.2304	112.067688091599
18.2432	112.048601909178
18.256	112.041888039571
18.2688	112.048573912926
18.2816	112.071064226678
18.2944	112.110550541782
18.3072	112.167485369815
18.32	112.243314120527
18.3328	112.344454807863
18.3456	112.46973468194
18.3584	112.621760698894
18.3712	112.806529297147
18.384	113.029445859911
18.3968	113.291564741733
18.4096	113.597752692181
18.4224	113.962350346566
18.4352	114.385803946105
18.448	114.873886600742
18.4608	115.438503312297
18.4736	116.095902503685
18.4864	116.845402064494
18.4992	117.696846281625
18.512	118.676098266064
18.5248	119.787022002926
18.5376	121.034419695242
18.5504	122.433700210796
18.5632	124.017473857616
18.576	125.77296154678
18.5888	127.709781562277
18.6016	129.856210657318
18.6144	132.215874689128
18.6272	134.779589489956
18.64	137.549774556656
18.6528	140.563288045735
18.6656	143.779627548122
18.6784	147.191674544124
18.6912	150.801466420181
18.704	154.594322154389
18.7168	158.531033157332
18.7296	162.585070344254
18.7424	166.733748467223
18.7552	170.921893040055
18.768	175.103935319846
18.7808	179.224224564622
18.7936	183.210283095011
18.8064	187.010146561149
18.8192	190.560643442673
18.832	193.749073918579
18.8448	196.523120711693
18.8576	198.838770355141
18.8704	200.626722111111
18.8832	201.76115133421
18.896	202.292504304678
18.9088	202.203911024077
18.9216	201.431371204674
18.9344	200.011392750105
18.9472	198.026076556873
18.96	195.522169050907
18.9728	192.484490963257
18.9856	189.069216948162
18.9984	185.344860699879
19.0112	181.368042530075
19.024	177.21448478642
19.0368	172.869914132631
19.0496	168.488977714756
19.0624	164.130239085527
19.0752	159.841532635908
19.088	155.657390339463
19.1008	151.615301378774
19.1136	147.756631462246
19.1264	144.079081747072
19.1392	140.596367697115
19.152	137.34472681484
19.1648	134.31365644715
19.1776	131.49371816176
19.1904	128.888916746123
19.2032	126.521116794127
19.216	124.351151855907
19.2288	122.371422222844
19.2416	120.590958213891
19.2544	118.992704630027
19.2672	117.552494022895
19.28	116.259863204506
19.2928	115.125947606982
19.3056	114.114703041764
19.3184	113.215974849918
19.3312	112.42696460437
19.344	111.739137974508
19.3568	111.133497441733
19.3696	110.602445971861
19.3824	110.147948291462
19.3952	109.754138088036
19.408	109.413268996008
19.4208	109.122541666815
19.4336	108.879414196613
19.4464	108.67379472006
19.4592	108.501625522397
19.472	108.362672487383
19.4848	108.250386665022
19.4976	108.16026184063
19.5104	108.089381191793
19.5232	108.035999724493
19.536	107.993913808471
19.5488	107.959819577759
19.5616	107.930413166393
19.5744	107.900977156191
19.5872	107.86843326837
19.6	107.828529137039
19.6128	107.775063806375
19.6256	107.705808834732
19.6384	107.617776998529
19.6512	107.506008234287
19.664	107.366890146982
19.6768	107.20101964644
19.6896	107.00740023857
19.7024	106.7817808947
19.7152	106.528283044666
19.728	106.249321667915
19.7408	105.946017223056
19.7536	105.619945848026
19.7664	105.277169384125
19.7792	104.921078235123
19.792	104.553907891782
19.8048	104.180375629558
19.8176	103.803918015861
19.8304	103.427359272811
19.8432	103.053856609423
19.856	102.685481944109
19.8688	102.324087527871
19.8816	101.971939930249
19.8944	101.630572085424
19.9072	101.300069972738
19.92	100.981172083112
19.9328	100.676668457286
19.9456	100.384571818972
19.9584	100.049539885897
19.9712	99.7280744358847
19.984	99.420210636946
19.9968	99.1242669246918
20.0096	98.840206508446
20.0224	98.5688632314366
20.0352	98.3084363551759
20.048	98.0579074718903
20.0608	97.8187626509382
20.0736	97.6039600541899
20.0864	97.3814981229813
20.0992	97.1667056003783
20.112	96.9596745282146
20.1248	96.7593505519451
20.1376	96.5650004643792
20.1504	96.3762090379295
20.1632	96.1931188403156
20.176	96.0145469047858
20.1888	95.8401518581158
20.2016	95.6699953645439
20.2144	95.5037314682975
20.2272	95.3407352833781
20.24	95.180802577828
20.2528	95.0242091141217
20.2656	94.8702553731375
20.2784	94.7189071734924
20.2912	94.570004966927
20.304	94.4236555171126
20.3168	94.2794273171029
20.3296	94.1372414366727
20.3424	93.9972863217349
20.3552	93.8593339185405
20.368	93.7231796445411
20.3808	93.5887146200863
20.3936	93.4562202419709
20.4064	93.325406934931
20.4192	93.196017967867
20.432	93.0683801224534
20.4448	92.9421039661494
20.4576	92.817255810886
20.4704	92.6937208572459
20.4832	92.5715661959206
20.496	92.4506362903058
20.5088	92.3306729293602
20.5216	92.2118766063978
20.5344	92.0940600048568
20.5472	91.9770647709729
20.56	91.8608021082424
20.5728	91.7453882960244
20.5856	91.6304117026523
20.5984	91.5159938912147
20.6112	91.4019357056161
20.624	91.2881345365636
20.6368	91.1745537361047
20.6496	91.0608906949464
20.6624	90.9471870593244
20.6752	90.833249099596
20.688	90.7189441143201
20.7008	90.6041310157187
20.7136	90.4886203712514
20.7264	90.3724618628994
20.7392	90.255430682244
20.752	90.1372609330888
20.7648	90.0178860180561
20.7776	89.8972526592439
20.7904	89.7752891834122
20.8032	89.6514862827405
20.816	89.5261421266967
20.8288	89.39905311936
20.8416	89.2699375784888
20.8544	89.1388205203693
20.8672	89.0800670624372
20.88	89.0192111006288
20.8928	88.9558627742334
20.9056	88.8901743093815
20.9184	88.822275655498
20.9312	88.7518867530065
20.944	88.67902719174
20.9568	88.60363855279
20.9696	88.5259642477806
20.9824	88.4455461308145
20.9952	88.3627324815107
21.008	88.2778380341426
21.0208	88.190375394569
21.0336	88.100444069476
21.0464	88.0083544960352
21.0592	87.9140747515658
21.072	87.8177366160252
21.0848	87.7193030257264
21.0976	87.6190407207704
21.1104	87.5171246848711
21.1232	87.4133547753053
21.136	87.3080945644231
21.1488	87.2014348219837
21.1616	87.0934888674626
21.1744	86.9842017351487
21.1872	86.8739816035114
21.2	86.762854267597
21.2128	86.6507773024096
21.2256	86.5381175907734
21.2384	86.4247925413986
21.2512	86.3110682583488
21.264	86.1969483375447
21.2768	86.082595079262
21.2896	85.968077547448
21.3024	85.8536047644763
21.3152	85.7390758864424
21.328	85.6247925360113
21.3408	85.5107183506773
21.3536	85.397000337985
21.3664	85.2837602037462
21.3792	85.1708773715002
21.392	85.058691449083
21.4048	84.9471641007331
21.4176	84.8362504348849
21.4304	84.7261747666431
21.4432	84.6168929832028
21.456	84.5225165367719
21.4688	84.4244165569627
21.4816	84.3180570223905
21.4944	84.2128398601062
21.5072	84.1085527372618
21.52	84.0054099599609
21.5328	83.90356607818
21.5456	83.8028203131585
21.5584	83.7032200230315
21.5712	83.6049628839529
21.584	83.5078834278963
21.5968	83.4120775656269
21.6096	83.3174334576111
21.6224	83.2242183372637
21.6352	83.1320615179725
21.648	83.0411107084631
21.6608	82.9512821880947
21.6736	82.8626001292487
21.6864	82.7748755926982
21.6992	82.6881518473439
21.712	82.6022353062666
21.7248	82.5171799485494
21.7376	82.4327412332173
21.7504	82.3488254306278
21.7632	82.2654526239278
21.776	82.1822432468547
21.7888	82.0745719976758
21.8016	81.9668992685552
21.8144	81.8590933446795
21.8272	81.7510609897199
21.84	81.6428153804287
21.8528	81.5340843502519
21.8656	81.4247970047102
21.8784	81.3152286781081
21.8912	81.2050591445753
21.904	81.094404683471
21.9168	80.971493202283
21.9296	80.8546776010572
21.9424	80.7432845063091
21.9552	80.6272498209999
21.968	80.5117043603641
21.9808	80.4003837827605
21.9936	80.289414301936
22.0064	80.1787842210804
22.0192	80.0686729637327
22.032	79.9590349371462
22.0448	79.8501051666084
22.0576	79.7418102910702
22.0704	79.6342198677929
22.0832	79.5274626517062
22.096	79.4215750053162
22.1088	79.3164786344347
22.1216	79.2121588823679
22.1344	79.1089078560933
22.1472	79.0063559983497
22.16	78.9046176152406
22.1728	78.8039165285568
22.1856	78.704004250812
22.1984	78.6048600628221
22.2112	78.5066086302825
22.224	78.4090583395297
22.2368	78.3123115144097
22.2496	78.216245462483
22.2624	78.1209198747322
22.2752	78.0262390482593
22.288	77.9322541449874
22.3008	77.8388617117191
22.3136	77.7460943071723
22.3264	77.6538498153681
22.3392	77.5622055438667
22.352	77.4710058909198
22.3648	77.3803867257194
22.3776	77.2902006901303
22.3904	77.200461103628
22.4032	77.1112896720245
22.416	77.0224104249778
22.4288	76.93401349621
22.4416	76.8460319377528
22.4544	76.7585317109465
22.4672	76.6712881500957
22.48	76.5844785627608
22.4928	76.498070532947
22.5056	76.4119895702542
22.5184	76.3262356746826
22.5312	76.2409310453578
22.544	76.1558584162932
22.5568	76.0712044680132
22.5696	75.9869583476119
22.5824	75.9029550803766
22.5952	75.8193734538095
22.608	75.7359804158785
22.6208	75.6530050721044
22.6336	75.5704681416712
22.6464	75.4881163466769
22.6592	75.4061610333414
22.672	75.3245461066024
22.6848	75.2432355545447
22.6976	75.2065135911232
22.7104	75.1700999488943
22.7232	75.1341109072169
22.736	75.0983222937096
22.7488	75.0629331217444
22.7616	75.027956710797
22.7744	74.9932172332488
22.7872	74.9587663443368
22.8	74.9444612660797
22.8128	74.9108217358232
22.8256	74.8775900334453
22.8384	74.8445661589461
22.8512	74.811973791393
22.864	74.7796208238088
22.8768	74.7476924567761
22.8896	74.7161748775054
22.9024	74.6849420830831
22.9152	74.6541452354322
22.928	74.6236853211804
22.9408	74.5935771397452
22.9536	74.5639719957728
22.9664	74.5346210511865
22.9792	74.5057243059862
22.992	74.4772527973746
23.0048	74.4491858061676
23.0176	74.4216129727733
23.0304	74.3944550163756
23.0432	74.3676824808634
23.056	74.3415406083931
23.0688	74.3157629443102
23.0816	74.2906032598308
23.0944	74.2659901671616
23.1072	74.2418068936296
23.12	74.218380078186
23.1328	74.1955601815726
23.1456	74.1734889927484
23.1584	74.1521222561849
23.1712	74.1315517282691
23.184	74.1119027107336
23.1968	74.0932589242194
23.2096	74.0756081786021
23.2224	74.0592484354824
23.2352	74.0441619355593
23.248	74.030461647718
23.2608	74.018480416123
23.2736	74.008464053824
23.2864	74.0004086143095
23.2992	73.9945523681973
23.312	73.9915769325849
23.3248	73.9915303016448
23.3376	73.9946068410569
23.3504	74.0012386938044
23.3632	74.0124449036983
23.376	74.02790954197
23.3888	74.0482400859078
23.4016	74.0743966671
23.4144	74.1069035355076
23.4272	74.1457711934461
23.44	74.1913722356393
23.4528	74.2458799177196
23.4656	74.3085207234791
23.4784	74.3796022729293
23.4912	74.4605188790415
23.504	74.5519662571496
23.5168	74.6533849892818
23.5296	74.765075996922
23.5424	74.8891071092495
23.5552	75.0241790801538
23.568	75.1700620253538
23.5808	75.3272640581747
23.5936	75.4963952651975
23.6064	75.7177098085016
23.6192	75.9486744157522
23.632	76.189540326452
23.6448	76.438487705594
23.6576	76.6939335088471
23.6704	76.9546877203417
23.6832	77.2190442527166
23.696	77.484592982084
23.7088	77.7491491638682
23.7216	78.0097759576512
23.7344	78.2633236968533
23.7472	78.5071458950809
23.76	78.7384644162708
23.7728	78.9508548333982
23.7856	79.1434329200725
23.7984	79.3134442192982
23.8112	79.4558146469401
23.824	79.5669630946162
23.8368	79.6474329863858
23.8496	79.6960154177275
23.8624	79.7067108476145
23.8752	79.6836759390364
23.888	79.6284355252831
23.9008	79.5408908008495
23.9136	79.4209975102073
23.9264	79.2750893106223
23.9392	79.1059573721865
23.952	78.9144697846548
23.9648	78.7057541955111
23.9776	78.483961841292
23.9904	78.2520052473107
24.0032	78.0125042610098
24.016	77.7694765735801
24.0288	77.5253433696822
24.0416	77.2826753080914
24.0544	77.0438702449914
24.0672	76.8102870523319
24.08	76.5835819927694
24.0928	76.3664477163376
24.1056	76.1586961277142
24.1184	75.9608430253798
24.1312	75.7745047135646
24.144	75.6004685212658
24.1568	75.4376435235653
24.1696	75.2863155570834
24.1824	75.1480422992744
24.1952	75.0214528959316
24.208	74.9057086482675
24.2208	74.8012073751591
24.2336	74.7081096890733
24.2464	74.6248011814562
24.2592	74.5508053110726
24.272	74.486487415661
24.2848	74.4307663590022
24.2976	74.3825732725808
24.3104	74.3415746761949
24.3232	74.3081132802872
24.336	74.2805450123255
24.3488	74.2584160235142
24.3616	74.2417810716974
24.3744	74.2299963822247
24.3872	74.2224510897549
24.4	74.2186964213547
24.4128	74.219022938916
24.4256	74.2225002524084
24.4384	74.2290034106895
24.4512	74.2384195875979
24.464	74.2506249613425
24.4768	74.2653066281824
24.4896	74.282165925336
24.5024	74.3016322437704
24.5152	74.323276543109
24.528	74.2365179198708
24.5408	74.1519382641647
24.5536	74.0697432878902
24.5664	73.9897917605463
24.5792	73.9119404132325
24.592	73.8367538049268
24.6048	73.7640737245881
24.6176	73.6939932658216
24.6304	73.6265939681456
24.6432	73.5623903579661
24.656	73.5011125925755
24.6688	73.4428987998679
24.6816	73.3883585731106
24.6944	73.3374994547353
24.7072	73.2902158755658
24.72	73.2466726024474
24.7328	73.2078077757099
24.7456	73.1730053890055
24.7584	73.1423601586045
24.7712	73.1163918946426
24.784	73.0951102555309
24.7968	73.0783176302595
24.8096	73.06590415255
24.8224	73.0586096505414
24.8352	73.0555849231306
24.848	73.056786273247
24.8608	73.0621048212403
24.8736	73.0716884185595
24.8864	73.0844826455158
24.8992	73.100324423073
24.912	73.1189583573499
24.9248	73.1396640673174
24.9376	73.1615996088577
24.9504	73.1544795972492
24.9632	73.1768954838127
24.976	73.1979593396775
24.9888	73.2169910928315
25.0016	73.2301254209377
25.0144	73.2289780259583
25.0272	73.2346537983649
25.04	73.2341437649547
25.0528	73.2249666994934
25.0656	73.2074935740399
25.0784	73.1810357223784
25.0912	73.144394742303
25.104	73.0967933138178
25.1168	73.0390912830646
25.1296	72.97137152678
25.1424	72.892515559611
25.1552	72.8042131244161
25.168	72.7072984150138
25.1808	72.6022409235214
25.1936	72.4892648998999
25.2064	72.3704089250845
25.2192	72.2464466580066
25.232	72.1179220811834
25.2448	71.9860222506011
25.2576	71.8517387272149
25.2704	71.7157503109624
25.2832	71.5786706843452
25.296	71.4413654705487
25.3088	71.3042112108081
25.3216	71.1677056588566
25.3344	71.0323128803584
25.3472	70.898133654074
25.36	70.7653682654502
25.3728	70.6344148188109
25.3856	70.5050858548708
25.3984	70.3774996262446
25.4112	70.2516755148982
25.424	70.1276503766511
25.4368	69.9972923539667
25.4496	69.8682751584845
25.4624	69.7407027367157
25.4752	69.614160354387
25.488	69.4884437795404
25.5008	69.3633995915505
25.5136	69.2389432910157
25.5264	69.1147316741793
25.5392	68.9905945477431
25.552	68.8663261998073
25.5648	68.7418593969571
25.5776	68.6169515714731
25.5904	68.4914621288914
25.6032	68.365187823882
25.616	68.2382143503415
25.6288	68.1103726443228
25.6416	67.9815880727024
25.6544	67.8516374497266
25.6672	67.7207671469028
25.68	67.5888648313833
25.6928	67.4557652430089
25.7056	67.3217282154858
25.7184	67.1865907473571
25.7312	67.0506370525777
25.744	66.9135750241702
25.7568	66.7756615359574
25.7696	66.6370518390969
25.7824	66.4975985754537
25.7952	66.3575788447205
25.808	66.2169636841004
25.8208	66.0757078514369
25.8336	65.9341587048654
25.8464	65.7921484525132
25.8592	65.6499565179194
25.872	65.5059802669202
25.8848	65.3633793750966
25.8976	65.2207817937471
25.9104	65.0780595467022
25.9232	64.9352468804887
25.936	64.7923669808604
25.9488	64.6500357890213
25.9616	64.5080127756513
25.9744	64.366260098303
25.9872	64.2248856499988
26	64.083736788874
26.0128	63.9431067512571
26.0256	63.8028738313363
26.0384	63.6631464154478
26.0512	63.5237915942834
26.064	63.3850537660946
26.0768	63.2468993855357
26.0896	63.10915410493
26.1024	62.9720998143861
26.1152	62.8355906357107
26.128	62.6996206491368
26.1408	62.5643248799519
26.1536	62.4296709121614
26.1664	62.295574882401
26.1792	62.1620367906706
26.192	62.029260232891
26.2048	61.8970855180792
26.2176	61.7654781142617
26.2304	61.6345626871339
26.2432	61.504213233782
26.256	61.3745483574112
26.2688	61.2454581917434
26.2816	61.1170871350301
26.2944	60.9893445602358
26.3072	60.8621599234715
26.32	60.7355578904326
26.3328	60.6097050584968
26.3456	60.5434170709857
26.3584	60.4776959011551
26.3712	60.4125632548167
26.384	60.3481531706304
26.3968	60.2842817852317
26.4096	60.2209609381544
26.4224	60.1582779459603
26.4352	60.0962415455763
26.448	60.0347532169442
26.4608	59.9738302260508
26.4736	59.9136046383
26.4864	59.8539212025342
26.4992	59.7947572263137
26.512	59.7362089058504
26.5248	59.678308657139
26.5376	59.6209278679728
26.5504	59.5641050168367
26.5632	59.5078761156459
26.576	59.4522785135341
26.5888	59.3972003709675
26.6016	59.3428092719515
26.6144	59.2888790708491
26.6272	59.2355772089421
26.64	59.1828140458229
26.6528	59.1306704849721
26.6656	59.079165622909
26.6784	59.0281994596335
26.6912	58.9778149134556
26.704	58.9281435564655
26.7168	58.8789301375054
26.7296	58.8303746565754
26.7424	58.7825994555246
26.7552	58.7353295506391
26.768	58.6887664218604
26.7808	58.6428707467994
26.7936	58.5977958033582
26.8064	58.5533986732266
26.8192	58.5097020488445
26.832	58.466828765375
26.8448	58.4247758629346
26.8576	58.3836206490836
26.8704	58.3433415607334
26.8832	58.3042078045544
26.896	58.2659389703796
26.9088	58.2287814297163
26.9216	58.192904882549
26.9344	58.1581709931162
26.9472	58.1247550957224
26.96	58.0926213211758
26.9728	58.0620987098529
26.9856	58.0331328545006
26.9984	58.0056794995905
27.0112	57.9799478102196
27.024	57.9560561817258
27.0368	57.9340128577223
27.0496	57.9137750626224
27.0624	57.8957762766279
27.0752	57.8796487730101
27.088	57.865555059912
27.1008	57.8535317852862
27.1136	57.8438249700493
27.1264	57.8359647714937
27.1392	57.8301284971797
27.152	57.8264740075578
27.1648	57.8245802979971
27.1776	57.8244322836338
27.1904	57.825832781628
27.2032	57.8288808053519
27.216	57.8329239859517
27.2288	57.8379482251913
27.2416	57.8436048928611
27.2544	57.8496210436465
27.2672	57.8500069595602
27.28	57.849993148485
27.2928	57.8487973572861
27.3056	57.8461083048874
27.3184	57.8414124515106
27.3312	57.8340841323969
27.344	57.8233149487744
27.3568	57.8088429509578
27.3696	57.7902708785277
27.3824	57.7662269682292
27.3952	57.7368340552254
27.408	57.7018583087238
27.4208	57.6608112052321
27.4336	57.6129262776605
27.4464	57.5589119247809
27.4592	57.4989135314729
27.472	57.4322430675582
27.4848	57.3596636896524
27.4976	57.281828052056
27.5104	57.1991272099747
27.5232	57.1114754695119
27.536	57.0201075953795
27.5488	56.9256563665983
27.5616	56.8283409572668
27.5744	56.7288855522019
[truncated: 1,752 more rows]
