# Supplementary material for: Sorting polymerization in a bichannel metal-organic framework
Source: Nat Commun. 2025 Aug 5;16:6984. doi: 10.1038/s41467-025-62322-8 (PMC12325995; doi:10.1038/s41467-025-62322-8)
Supplement: Supplementary file 3 — Source data [file 41467_2025_62322_MOESM3_ESM.zip › SOURCE_DATA/SF22/1-PSPNVFstep_Rietveldplots_Rawdata.csv]

X	Y
2	NaN
2.0128	NaN
2.0256	NaN
2.0384	NaN
2.0512	NaN
2.064	NaN
2.0768	NaN
2.0896	NaN
2.1024	NaN
2.1152	NaN
2.128	NaN
2.1408	NaN
2.1536	NaN
2.1664	NaN
2.1792	NaN
2.192	NaN
2.2048	NaN
2.2176	NaN
2.2304	NaN
2.2432	NaN
2.256	NaN
2.2688	NaN
2.2816	NaN
2.2944	NaN
2.3072	NaN
2.32	NaN
2.3328	NaN
2.3456	NaN
2.3584	NaN
2.3712	NaN
2.384	NaN
2.3968	NaN
2.4096	NaN
2.4224	NaN
2.4352	NaN
2.448	NaN
2.4608	NaN
2.4736	NaN
2.4864	NaN
2.4992	NaN
2.512	NaN
2.5248	NaN
2.5376	NaN
2.5504	NaN
2.5632	NaN
2.576	NaN
2.5888	NaN
2.6016	NaN
2.6144	NaN
2.6272	NaN
2.64	NaN
2.6528	NaN
2.6656	NaN
2.6784	NaN
2.6912	NaN
2.704	NaN
2.7168	NaN
2.7296	NaN
2.7424	NaN
2.7552	NaN
2.768	NaN
2.7808	NaN
2.7936	NaN
2.8064	NaN
2.8192	NaN
2.832	NaN
2.8448	NaN
2.8576	NaN
2.8704	NaN
2.8832	NaN
2.896	NaN
2.9088	NaN
2.9216	NaN
2.9344	NaN
2.9472	NaN
2.96	NaN
2.9728	NaN
2.9856	NaN
2.9984	NaN
3.0112	NaN
3.024	NaN
3.0368	NaN
3.0496	NaN
3.0624	NaN
3.0752	NaN
3.088	NaN
3.1008	NaN
3.1136	NaN
3.1264	NaN
3.1392	NaN
3.152	NaN
3.1648	NaN
3.1776	NaN
3.1904	NaN
3.2032	NaN
3.216	NaN
3.2288	NaN
3.2416	NaN
3.2544	NaN
3.2672	NaN
3.28	NaN
3.2928	NaN
3.3056	NaN
3.3184	NaN
3.3312	NaN
3.344	NaN
3.3568	NaN
3.3696	NaN
3.3824	NaN
3.3952	NaN
3.408	NaN
3.4208	NaN
3.4336	NaN
3.4464	NaN
3.4592	NaN
3.472	NaN
3.4848	NaN
3.4976	NaN
3.5104	298.063
3.5232	292.381
3.536	307.878
3.5488	296.772
3.5616	301.421
3.5744	297.805
3.5872	283.341
3.6	285.924
3.6128	295.48
3.6256	273.268
3.6384	313.044
3.6512	280.241
3.664	277.658
3.6768	289.023
3.6896	277.4
3.7024	294.447
3.7152	289.798
3.728	280.242
3.7408	290.056
3.7536	293.414
3.7664	277.659
3.7792	280.5
3.792	254.929
3.8048	277.659
3.8176	276.625
3.8304	279.983
3.8432	264.486
3.856	283.341
3.8688	278.692
3.8816	274.559
3.8944	283.599
3.9072	269.652
3.92	266.294
3.9328	286.44
3.9456	267.069
3.9584	272.234
3.9712	272.751
3.984	271.46
3.9968	252.863
4.0096	271.46
4.0224	259.837
4.0352	268.102
4.048	266.552
4.0608	264.744
4.0736	255.704
4.0864	261.903
4.0992	260.353
4.112	261.645
4.1248	267.844
4.1376	256.737
4.1504	261.386
4.1632	279.208
4.176	244.34
4.1888	257.771
4.2016	262.42
4.2144	256.479
4.2272	258.804
4.24	251.055
4.2528	252.088
4.2656	254.413
4.2784	265.003
4.2912	254.671
4.304	266.035
4.3168	260.87
4.3296	266.811
4.3424	248.214
4.3552	265.003
4.368	271.46
4.3808	251.572
4.3936	259.578
4.4064	270.685
4.4192	263.97
4.432	255.962
4.4448	276.367
4.4576	268.36
4.4704	268.36
4.4832	247.439
4.496	267.585
4.5088	258.545
4.5216	278.175
4.5344	269.393
4.5472	281.791
4.56	283.599
4.5728	274.818
4.5856	278.95
4.5984	288.507
4.6112	300.388
4.624	278.433
4.6368	273.784
4.6496	279.208
4.6624	296.772
4.6752	294.706
4.688	289.54
4.7008	292.381
4.7136	305.553
4.7264	301.421
4.7392	306.07
4.752	300.13
4.7648	329.316
4.7776	309.944
4.7904	326.475
4.8032	331.124
4.816	315.885
4.8288	336.289
4.8416	325.958
4.8544	343.78
4.8672	361.86
4.88	354.628
4.8928	367.026
4.9056	357.47
4.9184	380.456
4.9312	372.967
4.944	391.563
4.9568	391.822
4.9696	391.821
4.9824	413.001
4.9952	423.332
5.008	411.709
5.0208	442.962
5.0336	433.406
5.0464	455.36
5.0592	481.964
5.072	468.532
5.0848	489.971
5.0976	493.845
5.1104	500.56
5.1232	530.522
5.136	561
5.1488	589.153
5.1616	600.517
5.1744	641.327
5.1872	662.764
5.2	676.712
5.2128	691.176
5.2256	726.303
5.2384	759.363
5.2512	760.139
5.264	824.452
5.2768	855.446
5.2896	889.799
5.3024	937.581
5.3152	1023.59
5.328	1049.68
5.3408	1077.83
5.3536	1125.61
5.3664	1168.75
5.3792	1243.65
5.392	1280.07
5.4048	1313.13
5.4176	1336.12
5.4304	1318.3
5.4432	1276.2
5.456	1245.2
5.4688	1150.41
5.4816	1078.61
5.4944	977.099
5.5072	894.964
5.52	848.989
5.5328	784.159
5.5456	733.276
5.5584	647.784
5.5712	633.836
5.584	556.092
5.5968	532.846
5.6096	503.143
5.6224	472.407
5.6352	464.916
5.648	420.491
5.6608	412.226
5.6736	400.086
5.6864	377.099
5.6992	384.848
5.712	361.86
5.7248	331.382
5.7376	324.925
5.7504	324.666
5.7632	324.925
5.776	302.454
5.7888	311.236
5.8016	323.634
5.8144	281.791
5.8272	295.738
5.84	288.249
5.8528	288.506
5.8656	270.685
5.8784	272.751
5.8912	276.626
5.904	274.817
5.9168	253.638
5.9296	248.73
5.9424	273.784
5.9552	248.73
5.968	257.254
5.9808	240.724
5.9936	243.307
6.0064	253.638
6.0192	238.14
6.032	255.446
6.0448	231.683
6.0576	241.24
6.0704	232.975
6.0832	234.525
6.096	242.015
6.1088	243.306
6.1216	255.962
6.1344	225.485
6.1472	222.385
6.16	247.697
6.1728	232.716
6.1856	243.048
6.1984	224.968
6.2112	225.743
6.224	224.452
6.2368	216.961
6.2496	221.869
6.2624	228.584
6.2752	212.312
6.288	227.293
6.3008	221.868
6.3136	231.167
6.3264	209.987
6.3392	215.67
6.352	190.099
6.3648	201.722
6.3776	212.828
6.3904	216.186
6.4032	207.663
6.416	193.199
6.4288	210.246
6.4416	208.696
6.4544	200.431
6.4672	194.232
6.48	219.286
6.4928	211.02
6.5056	202.239
6.5184	207.663
6.5312	191.132
6.544	200.689
6.5568	188.291
6.5696	193.715
6.5824	187
6.5952	207.404
6.608	191.649
6.6208	191.907
6.6336	196.298
6.6464	193.974
6.6592	192.166
6.672	188.033
6.6848	179.768
6.6976	187.775
6.7104	179.768
6.7232	182.867
6.736	187.775
6.7488	178.218
6.7616	185.191
6.7744	182.093
6.7872	177.443
6.8	179.251
6.8128	181.318
6.8256	180.284
6.8384	175.893
6.8512	187.258
6.864	158.33
6.8768	173.827
6.8896	183.9
6.9024	174.344
6.9152	183.9
6.928	178.218
6.9408	177.96
6.9536	159.363
6.9664	166.079
6.9792	175.635
6.992	164.529
7.0048	179.251
7.0176	166.337
7.0304	168.403
7.0432	179.509
7.056	162.204
7.0688	167.628
7.0816	159.105
7.0944	156.264
7.1072	177.185
7.12	175.118
7.1328	161.171
7.1456	165.046
7.1584	153.939
7.1712	161.429
7.184	159.363
7.1968	155.747
7.2096	154.198
7.2224	166.078
7.2352	150.582
7.248	156.78
7.2608	159.88
7.2736	156.78
7.2864	162.463
7.2992	151.356
7.312	152.906
7.3248	161.688
7.3376	164.787
7.3504	164.271
7.3632	159.105
7.376	162.721
7.3888	148.773
7.4016	150.065
7.4144	158.847
7.4272	147.999
7.44	146.965
7.4528	146.707
7.4656	156.522
7.4784	157.039
7.4912	159.621
7.504	150.581
7.5168	147.74
7.5296	145.415
7.5424	157.814
7.5552	148.256
7.568	142.575
7.5808	150.839
7.5936	148.515
7.6064	146.19
7.6192	150.581
7.632	160.396
7.6448	142.058
7.6576	153.164
7.6704	151.098
7.6832	144.899
7.696	145.932
7.7088	150.581
7.7216	153.939
7.7344	131.985
7.7472	133.276
7.76	159.88
7.7728	148.773
7.7856	131.985
7.7984	142.058
7.8112	160.913
7.824	144.124
7.8368	142.833
7.8496	137.925
7.8624	141.283
7.8752	139.217
7.888	155.747
7.9008	147.482
7.9136	137.925
7.9264	146.19
7.9392	133.534
7.952	140.25
7.9648	138.184
7.9776	140.25
7.9904	134.826
8.0032	143.608
8.016	157.039
8.0288	142.058
8.0416	147.999
8.0544	142.058
8.0672	146.449
8.08	133.534
8.0928	150.065
8.1056	135.084
8.1184	141.283
8.1312	150.84
8.144	137.667
8.1568	135.601
8.1696	130.693
8.1824	145.416
8.1952	143.607
8.208	135.084
8.2208	143.091
8.2336	135.342
8.2464	135.342
8.2592	130.177
8.272	136.376
8.2848	125.786
8.2976	135.859
8.3104	135.859
8.3232	148.515
8.336	129.144
8.3488	143.608
8.3616	145.932
8.3744	131.21
8.3872	132.243
8.4	144.641
8.4128	137.15
8.4256	133.535
8.4384	140.508
8.4512	136.117
8.464	135.859
8.4768	146.965
8.4896	131.468
8.5024	128.369
8.5152	129.402
8.528	130.435
8.5408	123.461
8.5536	141.541
8.5664	128.885
8.5792	128.885
8.592	132.501
8.6048	135.859
8.6176	131.468
8.6304	137.15
8.6432	128.369
8.656	127.335
8.6688	130.693
8.6816	139.217
8.6944	135.342
8.7072	136.634
8.72	142.058
8.7328	137.925
8.7456	144.382
8.7584	149.806
8.7712	129.66
8.784	136.376
8.7968	128.111
8.8096	137.925
8.8224	129.918
8.8352	134.568
8.848	145.415
8.8608	128.369
8.8736	141.799
8.8864	139.992
8.8992	145.157
8.912	136.376
8.9248	145.932
8.9376	144.383
8.9504	158.33
8.9632	141.8
8.976	147.482
8.9888	142.058
9.0016	161.171
9.0144	147.74
9.0272	156.522
9.04	163.496
9.0528	163.238
9.0656	169.178
9.0784	168.662
9.0912	175.893
9.104	173.569
9.1168	191.391
9.1296	188.033
9.1424	181.834
9.1552	174.344
9.168	207.921
9.1808	200.689
9.1936	200.172
9.2064	222.385
9.2192	223.676
9.232	219.544
9.2448	227.551
9.2576	254.671
9.2704	253.638
9.2832	262.161
9.296	264.744
9.3088	246.147
9.3216	273.784
9.3344	295.997
9.3472	300.388
9.36	314.594
9.3728	300.646
9.3856	297.288
9.3984	310.461
9.4112	302.454
9.424	302.971
9.4368	286.957
9.4496	288.248
9.4624	282.308
9.4752	255.188
9.488	250.797
9.5008	244.081
9.5136	234.266
9.5264	215.928
9.5392	199.398
9.552	215.669
9.5648	204.047
9.5776	203.013
9.5904	184.417
9.6032	181.059
9.616	173.569
9.6288	172.019
9.6416	167.112
9.6544	162.721
9.6672	164.787
9.68	158.072
9.6928	156.522
9.7056	157.555
9.7184	147.998
9.7312	149.807
9.744	151.614
9.7568	156.005
9.7696	137.15
9.7824	142.575
9.7952	151.098
9.808	139.733
9.8208	144.641
9.8336	136.892
9.8464	141.283
9.8592	144.383
9.872	138.183
9.8848	135.342
9.8976	135.859
9.9104	137.15
9.9232	136.376
9.936	142.316
9.9488	145.157
9.9616	140.767
9.9744	137.15
9.9872	142.058
10	140.508
10.0128	144.124
10.0256	148.515
10.0384	131.468
10.0512	137.15
10.064	129.918
10.0768	131.21
10.0896	138.442
10.1024	117.779
10.1152	130.435
10.128	131.726
10.1408	136.634
10.1536	129.402
10.1664	151.098
10.1792	137.925
10.192	133.793
10.2048	124.752
10.2176	138.184
10.2304	138.958
10.2432	148.773
10.256	155.23
10.2688	144.899
10.2816	149.807
10.2944	153.939
10.3072	148.257
10.32	168.145
10.3328	163.754
10.3456	164.271
10.3584	178.476
10.3712	177.702
10.384	172.019
10.3968	185.967
10.4096	197.848
10.4224	189.066
10.4352	209.471
10.448	210.246
10.4608	204.822
10.4736	229.358
10.4864	207.405
10.4992	228.584
10.512	256.996
10.5248	241.498
10.5376	268.618
10.5504	272.751
10.5632	283.083
10.576	312.011
10.5888	318.209
10.6016	335.774
10.6144	354.37
10.6272	364.184
10.64	385.623
10.6528	403.186
10.6656	431.339
10.6784	467.241
10.6912	501.593
10.704	524.064
10.7168	585.02
10.7296	619.115
10.7424	628.154
10.7552	686.785
10.768	704.091
10.7808	776.153
10.7936	819.803
10.8064	838.659
10.8192	891.09
10.832	929.317
10.8448	969.609
10.8576	950.496
10.8704	991.564
10.8832	957.986
10.896	952.562
10.9088	901.939
10.9216	871.202
10.9344	851.572
10.9472	769.179
10.96	731.468
10.9728	653.466
10.9856	609.041
10.9984	535.17
11.0112	524.064
11.024	468.533
11.0368	445.287
11.0496	433.922
11.0624	404.736
11.0752	345.33
11.088	303.229
11.1008	310.461
11.1136	276.625
11.1264	260.354
11.1392	242.015
11.152	232.2
11.1648	213.087
11.1776	210.246
11.1904	200.173
11.2032	171.761
11.216	176.41
11.2288	182.609
11.2416	177.443
11.2544	165.045
11.2672	144.64
11.28	153.164
11.2928	153.422
11.3056	138.958
11.3184	138.7
11.3312	152.131
11.344	134.051
11.3568	127.852
11.3696	147.224
11.3824	127.594
11.3952	126.819
11.408	136.376
11.4208	129.66
11.4336	118.037
11.4464	122.687
11.4592	127.077
11.472	120.362
11.4848	126.819
11.4976	117.521
11.5104	123.203
11.5232	113.388
11.536	105.381
11.5488	112.871
11.5616	118.037
11.5744	105.123
11.5872	116.487
11.6	104.09
11.6128	120.362
11.6256	114.938
11.6384	114.163
11.6512	111.838
11.664	118.295
11.6768	111.838
11.6896	116.229
11.7024	102.798
11.7152	100.732
11.728	103.831
11.7408	108.739
11.7536	103.573
11.7664	117.521
11.7792	102.023
11.792	109.255
11.8048	114.163
11.8176	109.772
11.8304	104.606
11.8432	113.646
11.856	100.215
11.8688	109.255
11.8816	105.381
11.8944	104.606
11.9072	107.964
11.92	110.03
11.9328	101.765
11.9456	118.037
11.9584	120.62
11.9712	99.4407
11.984	106.156
11.9968	100.99
12.0096	102.282
12.0224	99.4406
12.0352	99.4404
12.048	95.3081
12.0608	93.7581
12.0736	107.706
12.0864	93.758
12.0992	92.9834
12.112	105.898
12.1248	104.348
12.1376	105.639
12.1504	89.884
12.1632	103.831
12.176	114.679
12.1888	107.964
12.2016	104.606
12.2144	98.1491
12.2272	105.639
12.24	105.123
12.2528	97.8908
12.2656	114.938
12.2784	104.606
12.2912	90.1423
12.304	96.8577
12.3168	94.7913
12.3296	99.6988
12.3424	96.3411
12.3552	105.898
12.368	97.3741
12.3808	105.381
12.3936	105.898
12.4064	97.8908
12.4192	91.1753
12.432	106.931
12.4448	99.1823
12.4576	102.54
12.4704	108.481
12.4832	104.865
12.496	101.249
12.5088	95.5662
12.5216	97.6324
12.5344	100.474
12.5472	97.3741
12.56	98.924
12.5728	102.54
12.5856	107.964
12.5984	105.639
12.6112	94.2749
12.624	113.646
12.6368	95.308
12.6496	94.533
12.6624	97.1159
12.6752	98.4073
12.688	100.732
12.7008	83.9434
12.7136	94.0164
12.7264	96.3412
12.7392	103.056
12.752	90.6589
12.7648	108.997
12.7776	99.4404
12.7904	103.831
12.8032	88.3342
12.816	104.09
12.8288	89.8839
12.8416	106.672
12.8544	100.474
12.8672	108.222
12.88	100.732
12.8928	94.2748
12.9056	94.0165
12.9184	101.765
12.9312	95.0495
12.944	86.5262
12.9568	101.507
12.9696	93.7583
12.9824	95.3078
12.9952	93.2417
13.008	89.3674
13.0208	98.6655
13.0336	95.0497
13.0464	78.7775
13.0592	102.54
13.072	97.3744
13.0848	99.9569
13.0976	103.573
13.1104	90.9172
13.1232	88.5923
13.136	95.8246
13.1488	105.123
13.1616	84.4599
13.1744	82.3935
13.1872	94.2748
13.2	93.2415
13.2128	97.1159
13.2256	91.9503
13.2384	100.732
13.2512	96.8578
13.264	93.2416
13.2768	96.8577
13.2896	93.7582
13.3024	106.414
13.3152	100.215
13.328	98.149
13.3408	94.0165
13.3536	100.474
13.3664	106.414
13.3792	100.215
13.392	88.0758
13.4048	99.6988
13.4176	103.573
13.4304	92.9833
13.4432	99.1823
13.456	84.9764
13.4688	86.7845
13.4816	95.0496
13.4944	86.2678
13.5072	84.9764
13.52	91.6919
13.5328	93.7581
13.5456	96.8577
13.5584	95.5662
13.5712	101.249
13.584	104.864
13.5968	84.7181
13.6096	90.4005
13.6224	89.8839
13.6352	94.7914
13.648	96.341
13.6608	88.5925
13.6736	88.8507
13.6864	96.0828
13.6992	87.5592
13.712	98.6657
13.7248	90.6587
13.7376	93.2416
13.7504	96.5993
13.7632	95.8245
13.776	101.507
13.7888	91.1751
13.8016	93.2417
13.8144	99.1821
13.8272	88.8507
13.84	95.8247
13.8528	98.6655
13.8656	92.2084
13.8784	95.5662
13.8912	87.0426
13.904	99.9571
13.9168	89.3674
13.9296	89.3673
13.9424	92.7251
13.9552	87.301
13.968	88.8508
13.9808	97.8906
13.9936	94.5331
14.0064	95.3078
14.0192	90.1423
14.032	99.6987
14.0448	94.7914
14.0576	96.0826
14.0704	96.8579
14.0832	100.732
14.096	97.3743
14.1088	102.798
14.1216	88.8509
14.1344	97.3739
14.1472	94.0166
14.16	97.1159
14.1728	97.6325
14.1856	91.9502
14.1984	90.9169
14.2112	99.4405
14.224	85.4931
14.2368	96.8575
14.2496	97.8908
14.2624	96.8577
14.2752	99.4404
14.288	103.573
14.3008	84.7183
14.3136	99.4403
14.3264	92.7251
14.3392	99.6988
14.352	94.0165
14.3648	91.6918
14.3776	99.1822
14.3904	86.5262
14.4032	89.3674
14.416	106.672
14.4288	95.308
14.4416	104.348
14.4544	99.9571
14.4672	99.9572
14.48	99.1821
14.4928	97.8908
14.5056	93.5
14.5184	97.8908
14.5312	103.315
14.544	95.3079
14.5568	100.732
14.5696	89.8839
14.5824	98.149
14.5952	84.7182
14.608	102.023
14.6208	86.0095
14.6336	91.692
14.6464	89.109
14.6592	88.5925
14.672	101.765
14.6848	98.9239
14.6976	107.706
14.7104	79.0358
14.7232	100.732
14.736	98.6655
14.7488	98.6657
14.7616	93.7581
14.7744	84.4599
14.7872	101.765
14.8	97.6322
14.8128	90.6587
14.8256	95.8245
14.8384	88.3341
14.8512	84.4599
14.864	90.6586
14.8768	107.189
14.8896	91.4337
14.9024	91.6919
14.9152	101.765
14.928	99.4404
14.9408	88.076
14.9536	92.4667
14.9664	90.9171
14.9792	100.99
14.992	100.474
15.0048	103.573
15.0176	81.6187
15.0304	97.6326
15.0432	95.8243
15.056	97.8909
15.0688	90.9171
15.0816	101.249
15.0944	96.5994
15.1072	91.1752
15.12	97.3741
15.1328	92.2087
15.1456	94.0164
15.1584	95.308
15.1712	90.4003
15.184	83.6851
15.1968	92.9834
15.2096	92.9833
15.2224	104.606
15.2352	93.2417
15.248	88.5925
15.2608	91.4335
15.2736	97.3742
15.2864	90.6588
15.2992	107.706
15.312	93.5
15.3248	91.1753
15.3376	94.0165
15.3504	78.0027
15.3632	101.765
15.376	101.507
15.3888	101.248
15.4016	100.99
15.4144	94.0165
15.4272	101.765
15.44	99.1822
15.4528	93.2415
15.4656	95.308
15.4784	97.3742
15.4912	104.865
15.504	99.4405
15.5168	105.898
15.5296	105.898
15.5424	89.3674
15.5552	91.9502
15.568	96.5993
15.5808	113.646
15.5936	97.8907
15.6064	95.308
15.6192	90.1421
15.632	107.706
15.6448	95.8245
15.6576	104.348
15.6704	96.0828
15.6832	109.256
15.696	109.514
15.7088	101.249
15.7216	103.315
15.7344	103.315
15.7472	93.7582
15.76	98.9241
15.7728	119.845
15.7856	96.3409
15.7984	96.341
15.8112	104.09
15.824	102.798
15.8368	103.315
15.8496	110.03
15.8624	111.322
15.8752	101.248
15.888	102.023
15.9008	110.805
15.9136	95.8245
15.9264	102.798
15.9392	105.123
15.952	114.68
15.9648	114.679
15.9776	112.872
15.9904	113.646
16.0032	103.831
16.016	108.739
16.0288	99.9572
16.0416	118.037
16.0544	109.772
16.0672	121.653
16.08	115.454
16.0928	120.362
16.1056	117.262
16.1184	123.72
16.1312	130.693
16.144	129.144
16.1568	131.21
16.1696	131.21
16.1824	142.575
16.1952	133.793
16.208	136.117
16.2208	147.482
16.2336	155.231
16.2464	142.574
16.2592	142.058
16.272	159.363
16.2848	169.436
16.2976	163.237
16.3104	166.853
16.3232	164.013
16.336	187.258
16.3488	170.211
16.3616	187
16.3744	175.894
16.3872	176.41
16.4	193.457
16.4128	167.37
16.4256	183.901
16.4384	192.165
16.4512	188.55
16.464	177.701
16.4768	175.118
16.4896	165.562
16.5024	194.232
16.5152	187.258
16.528	182.867
16.5408	164.012
16.5536	172.794
16.5664	168.92
16.5792	157.813
16.592	160.396
16.6048	170.986
16.6176	157.555
16.6304	153.681
16.6432	159.622
16.656	172.019
16.6688	164.529
16.6816	156.263
16.6944	159.105
16.7072	149.29
16.72	151.873
16.7328	160.655
16.7456	161.946
16.7584	161.946
16.7712	150.581
16.784	152.648
16.7968	147.482
16.8096	138.959
16.8224	156.005
16.8352	158.072
16.848	159.621
16.8608	150.065
16.8736	151.873
16.8864	156.005
16.8992	157.297
16.912	150.84
16.9248	148.773
16.9376	136.117
16.9504	150.84
16.9632	155.489
16.976	153.681
16.9888	144.899
17.0016	151.356
17.0144	138.184
17.0272	145.157
17.04	147.999
17.0528	150.839
17.0656	157.038
17.0784	156.78
17.0912	152.906
17.104	153.164
17.1168	157.297
17.1296	149.29
17.1424	157.555
17.1552	151.873
17.168	152.906
17.1808	148.515
17.1936	159.363
17.2064	142.316
17.2192	160.396
17.232	155.23
17.2448	164.012
17.2576	153.422
17.2704	166.853
17.2832	151.356
17.296	141.541
17.3088	146.707
17.3216	141.541
17.3344	148.773
17.3472	147.224
17.36	141.799
17.3728	134.826
17.3856	152.131
17.3984	147.482
17.4112	138.7
17.424	151.356
17.4368	143.091
17.4496	138.183
17.4624	141.283
17.4752	145.157
17.488	137.409
17.5008	144.899
17.5136	142.833
17.5264	137.409
17.5392	136.376
17.552	134.309
17.5648	133.276
17.5776	142.058
17.5904	131.984
17.6032	125.528
17.616	130.952
17.6288	119.329
17.6416	123.719
17.6544	130.177
17.6672	117.004
17.68	125.527
17.6928	128.369
17.7056	126.302
17.7184	130.435
17.7312	117.779
17.744	118.554
17.7568	116.488
17.7696	127.077
17.7824	116.746
17.7952	120.362
17.808	119.329
17.8208	126.819
17.8336	120.62
17.8464	123.719
17.8592	114.679
17.872	120.62
17.8848	112.355
17.8976	119.587
17.9104	113.388
17.9232	114.421
17.936	115.454
17.9488	100.215
17.9616	112.871
17.9744	107.448
17.9872	115.712
18	109.514
18.0128	121.653
18.0256	126.044
18.0384	120.878
18.0512	110.547
18.064	118.037
18.0768	113.905
18.0896	120.362
18.1024	99.957
18.1152	107.706
18.128	104.606
18.1408	106.156
18.1536	98.924
18.1664	103.832
18.1792	118.037
18.192	116.746
18.2048	112.613
18.2176	110.289
18.2304	116.487
18.2432	107.964
18.256	101.765
18.2688	114.421
18.2816	120.878
18.2944	114.938
18.3072	113.646
18.32	101.507
18.3328	114.163
18.3456	107.964
18.3584	116.746
18.3712	95.5663
18.384	117.262
18.3968	107.964
18.4096	108.739
18.4224	112.355
18.4352	114.163
18.448	127.077
18.4608	122.686
18.4736	113.129
18.4864	125.269
18.4992	123.72
18.512	126.561
18.5248	125.786
18.5376	126.044
18.5504	127.335
18.5632	120.62
18.576	136.892
18.5888	129.143
18.6016	135.343
18.6144	136.634
18.6272	139.991
18.64	140.767
18.6528	141.025
18.6656	149.29
18.6784	149.548
18.6912	155.231
18.704	146.449
18.7168	154.456
18.7296	158.072
18.7424	173.827
18.7552	183.642
18.768	188.291
18.7808	194.49
18.7936	189.066
18.8064	184.934
18.8192	208.696
18.832	221.61
18.8448	214.378
18.8576	222.643
18.8704	235.558
18.8832	247.439
18.896	222.385
18.9088	239.174
18.9216	221.611
18.9344	242.015
18.9472	244.34
18.96	238.916
18.9728	221.868
18.9856	215.153
18.9984	214.12
19.0112	202.497
19.024	196.815
19.0368	195.781
19.0496	198.623
19.0624	184.417
19.0752	189.583
19.088	189.583
19.1008	177.96
19.1136	168.403
19.1264	162.979
19.1392	163.496
19.152	160.655
19.1648	168.662
19.1776	140.766
19.1904	145.157
19.2032	149.548
19.216	143.607
19.2288	139.733
19.2416	135.859
19.2544	134.826
19.2672	133.534
19.28	135.084
19.2928	125.528
19.3056	121.653
19.3184	128.369
19.3312	128.885
19.344	117.004
19.3568	121.911
19.3696	111.838
19.3824	113.646
19.3952	118.295
19.408	115.713
19.4208	109.256
19.4336	111.063
19.4464	103.057
19.4592	115.971
19.472	115.971
19.4848	115.454
19.4976	105.381
19.5104	107.706
19.5232	111.58
19.536	105.381
19.5488	114.679
19.5616	114.68
19.5744	117.262
19.5872	121.137
19.6	112.355
19.6128	113.646
19.6256	109.772
19.6384	111.838
19.6512	110.805
19.664	121.395
19.6768	119.845
19.6896	122.945
19.7024	121.911
19.7152	123.978
19.728	105.639
19.7408	115.454
19.7536	117.262
19.7664	124.236
19.7792	110.288
19.792	114.421
19.8048	99.957
19.8176	110.03
19.8304	113.13
19.8432	112.613
19.856	111.838
19.8688	112.355
19.8816	109.514
19.8944	108.222
19.9072	107.964
19.92	96.8577
19.9328	96.341
19.9456	106.156
19.9584	105.898
19.9712	99.1821
19.984	99.1822
19.9968	96.3412
20.0096	103.056
20.0224	98.9239
20.0352	98.149
20.048	104.865
20.0608	105.639
20.0736	97.1159
20.0864	82.9101
20.0992	102.282
20.112	88.5923
20.1248	96.5993
20.1376	93.2418
20.1504	102.023
20.1632	115.713
20.176	97.891
20.1888	95.8244
20.2016	102.54
20.2144	103.573
20.2272	86.5262
20.24	94.5329
20.2528	89.6256
20.2656	102.023
20.2784	99.9571
20.2912	96.5994
20.304	101.765
20.3168	102.282
20.3296	98.4072
20.3424	103.831
20.3552	92.725
20.368	99.1822
20.3808	95.308
20.3936	97.6325
20.4064	86.0095
20.4192	94.2747
20.432	98.4075
20.4448	94.2747
20.4576	106.414
20.4704	89.8838
20.4832	104.606
20.496	93.7583
20.5088	98.9237
20.5216	99.6989
20.5344	95.8244
20.5472	97.116
20.56	89.1091
20.5728	89.6257
20.5856	101.765
20.5984	97.8907
20.6112	94.2748
20.624	89.1091
20.6368	107.964
20.6496	102.023
20.6624	96.8576
20.6752	102.023
20.688	85.7512
20.7008	95.8247
20.7136	92.7248
20.7264	96.8577
20.7392	90.917
20.752	103.057
20.7648	95.0494
20.7776	80.844
20.7904	99.4407
20.8032	96.3408
20.816	91.6919
20.8288	93.2416
20.8416	98.6656
20.8544	104.865
20.8672	87.3011
20.88	94.2747
20.8928	94.2747
20.9056	98.1491
20.9184	96.0828
20.9312	106.931
20.944	94.5331
20.9568	97.8908
20.9696	94.533
20.9824	90.9169
20.9952	90.6587
21.008	93.7582
21.0208	90.917
21.0336	93.2417
21.0464	78.2611
21.0592	88.0757
21.072	90.6589
21.0848	98.6655
21.0976	100.474
21.1104	95.8245
21.1232	101.765
21.136	87.5593
21.1488	100.732
21.1616	90.4004
21.1744	93.7582
21.1872	80.0689
21.2	90.917
21.2128	81.8772
21.2256	98.4073
21.2384	103.056
21.2512	103.831
21.264	95.8245
21.2768	95.5664
21.2896	98.9237
21.3024	86.5262
21.3152	98.6657
21.328	96.0828
21.3408	92.725
21.3536	88.5924
21.3664	86.2679
21.3792	95.0496
21.392	90.1423
21.4048	91.4333
21.4176	100.216
21.4304	97.6326
21.4432	99.6986
21.456	87.301
21.4688	98.4074
21.4816	84.7182
21.4944	95.8243
21.5072	89.3674
21.52	90.6587
21.5328	88.5924
21.5456	92.9835
21.5584	97.1159
21.5712	86.526
21.584	92.9835
21.5968	91.4335
21.6096	87.043
21.6224	89.6255
21.6352	83.9432
21.648	95.3079
21.6608	86.0096
21.6736	92.2087
21.6864	95.3077
21.6992	89.1091
21.712	89.6257
21.7248	83.1684
21.7376	98.1489
21.7504	84.9766
21.7632	91.1754
21.776	95.5661
21.7888	90.9171
21.8016	88.0757
21.8144	89.6257
21.8272	91.1754
21.84	86.2678
21.8528	83.1684
21.8656	81.6186
21.8784	94.533
21.8912	84.7182
21.904	86.5261
21.9168	90.4004
21.9296	95.3079
21.9424	93.7582
21.9552	83.9435
21.968	92.7249
21.9808	92.7251
21.9936	91.1752
22.0064	87.0427
22.0192	88.8508
22.032	91.1753
22.0448	91.4336
22.0576	89.3674
22.0704	88.0759
22.0832	87.8174
22.096	87.5595
22.1088	88.5922
22.1216	95.5664
22.1344	79.8105
22.1472	77.7443
22.16	80.3274
22.1728	87.8176
22.1856	81.6186
22.1984	89.109
22.2112	89.3675
22.224	91.95
22.2368	92.9833
22.2496	84.7182
22.2624	91.4336
22.2752	86.0095
22.288	100.215
22.3008	89.1089
22.3136	81.3605
22.3264	87.5594
22.3392	86.7844
22.352	94.2748
22.3648	89.109
22.3776	90.1421
22.3904	91.9503
22.4032	87.8176
22.416	78.2609
22.4288	88.5925
22.4416	94.2747
22.4544	80.3272
22.4672	80.5857
22.48	91.9501
22.4928	87.301
22.5056	96.341
22.5184	83.1686
22.5312	92.4667
22.544	84.9765
22.5568	77.2276
22.5696	84.2016
22.5824	78.7777
22.5952	80.3272
22.608	91.1753
22.6208	93.7581
22.6336	81.877
22.6464	88.3342
22.6592	78.7775
22.672	88.3343
22.6848	85.7511
22.6976	70.7708
22.7104	87.301
22.7232	83.6849
22.736	74.1283
22.7488	88.8508
22.7616	82.3936
22.7744	78.7776
22.7872	92.7249
22.8	72.5788
22.8128	84.4599
22.8256	86.0096
22.8384	80.8439
22.8512	73.0952
22.864	85.4928
22.8768	80.3273
22.8896	82.1353
22.9024	91.9501
22.9152	80.069
22.928	82.1353
22.9408	80.3274
22.9536	81.877
22.9664	78.2607
22.9792	75.6781
22.992	82.3936
23.0048	77.4862
23.0176	81.102
23.0304	84.9765
23.0432	78.7774
23.056	85.4931
23.0688	89.8841
23.0816	81.8768
23.0944	82.3936
23.1072	78.5193
23.12	78.2608
23.1328	81.6188
23.1456	67.6712
23.1584	94.533
23.1712	89.3672
23.184	77.4861
23.1968	86.7844
23.2096	77.7445
23.2224	80.0689
23.2352	75.6781
23.248	86.5261
23.2608	80.5855
23.2736	69.7377
23.2864	84.7179
23.2992	72.3205
23.312	86.0094
23.3248	75.9364
23.3376	85.7513
23.3504	84.9765
23.3632	73.0952
23.376	78.261
23.3888	79.5524
23.4016	78.261
23.4144	75.1614
23.4272	75.6781
23.44	82.1354
23.4528	81.8769
23.4656	73.3535
23.4784	80.8439
23.4912	75.1615
23.504	78.7775
23.5168	85.4931
23.5296	79.0358
23.5424	87.0427
23.5552	73.3536
23.568	83.4267
23.5808	83.9431
23.5936	85.2349
23.6064	94.5329
23.6192	93.7582
23.632	87.8176
23.6448	87.5591
23.6576	81.1022
23.6704	86.0096
23.6832	91.1754
23.696	77.7443
23.7088	82.9102
23.7216	78.7775
23.7344	85.2347
23.7472	86.5261
23.76	82.3936
23.7728	88.0759
23.7856	92.9835
23.7984	85.2347
23.8112	87.301
23.824	84.4599
23.8368	86.7844
23.8496	90.1422
23.8624	80.8438
23.8752	82.652
23.888	90.6586
23.9008	83.1685
23.9136	92.4668
23.9264	90.6589
23.9392	86.2677
23.952	88.076
23.9648	92.4666
23.9776	84.46
23.9904	88.334
24.0032	86.2678
24.016	88.8508
24.0288	89.109
24.0416	84.9766
24.0544	89.3671
24.0672	83.9433
24.08	85.7514
24.0928	82.6518
24.1056	91.692
24.1184	88.0757
24.1312	87.0429
24.144	84.4597
24.1568	82.3935
24.1696	80.8438
24.1824	79.8108
24.1952	85.7513
24.208	86.5261
24.2208	85.7513
24.2336	86.2679
24.2464	82.3935
24.2592	73.0952
24.272	73.3535
24.2848	75.1615
24.2976	81.1021
24.3104	78.5193
24.3232	88.3342
24.336	83.1684
24.3488	78.7775
24.3616	80.844
24.3744	89.3671
24.3872	83.1684
24.4	74.3867
24.4128	78.7775
24.4256	72.837
24.4384	83.9433
24.4512	85.7513
24.464	79.0359
24.4768	85.4928
24.4896	77.7444
24.5024	87.8175
24.5152	75.4199
24.528	81.6187
24.5408	73.0952
24.5536	79.5524
24.5664	78.261
24.5792	79.5525
24.592	74.3867
24.6048	82.1353
24.6176	76.1945
24.6304	75.678
24.6432	79.5525
24.656	76.7113
24.6688	83.4265
24.6816	77.4861
24.6944	71.2872
24.7072	80.0689
24.72	79.5524
24.7328	77.7444
24.7456	80.3273
24.7584	82.3936
24.7712	73.0951
24.784	82.6519
24.7968	80.3273
24.8096	86.5261
24.8224	77.7444
24.8352	77.2277
24.848	84.2016
24.8608	84.4598
24.8736	76.9695
24.8864	82.6519
24.8992	84.4598
24.912	81.3604
24.9248	82.1353
24.9376	85.2348
24.9504	85.4928
24.9632	84.4601
24.976	93.758
24.9888	80.8439
25.0016	75.9363
25.0144	87.5594
25.0272	91.9503
25.04	80.8438
25.0528	92.4667
25.0656	92.9833
25.0784	92.9833
25.0912	83.685
25.104	96.5992
25.1168	81.6188
25.1296	89.3674
25.1424	88.5923
25.1552	90.1423
25.168	87.0427
25.1808	92.725
25.1936	97.8908
25.2064	84.2016
25.2192	86.5263
25.232	92.7249
25.2448	82.6518
25.2576	92.7251
25.2704	95.8245
25.2832	88.334
25.296	99.1823
25.3088	89.3672
25.3216	96.5994
25.3344	99.6988
25.3472	83.6849
25.36	81.6188
25.3728	74.9034
25.3856	84.4598
25.3984	94.2746
25.4112	73.8701
25.424	67.1546
25.4368	88.5924
25.4496	85.2347
25.4624	80.5855
25.4752	87.0428
25.488	76.4529
25.5008	87.3011
25.5136	82.1352
25.5264	76.4529
25.5392	68.9628
25.552	90.6586
25.5648	83.4268
25.5776	86.2678
25.5904	81.1021
25.6032	82.1352
25.616	76.9696
25.6288	77.7444
25.6416	79.2942
25.6544	85.2346
25.6672	76.453
25.68	80.8438
25.6928	79.2941
25.7056	75.9365
25.7184	81.3603
25.7312	75.1616
25.744	78.0028
25.7568	78.0027
25.7696	80.0689
25.7824	77.7444
25.7952	72.837
25.808	78.2609
25.8208	78.5193
25.8336	89.3672
25.8464	70.5124
25.8592	72.837
25.872	82.1353
25.8848	72.8368
25.8976	80.8439
25.9104	73.3535
25.9232	78.0025
25.936	74.645
25.9488	71.2871
25.9616	75.9365
25.9744	75.9364
25.9872	76.7111
26	65.6049
26.0128	62.7637
26.0256	64.3136
26.0384	67.4129
26.0512	79.0359
26.064	78.5192
26.0768	68.7043
26.0896	67.4129
26.1024	71.5456
26.1152	65.0883
26.128	74.1284
26.1408	75.678
26.1536	62.7637
26.1664	68.1878
26.1792	65.8632
26.192	60.6974
26.2048	71.2873
26.2176	65.8632
26.2304	60.9557
26.2432	60.9558
26.256	61.4723
26.2688	63.022
26.2816	70.7706
26.2944	61.7306
26.3072	58.3729
26.32	63.7969
26.3328	62.2472
26.3456	68.9627
26.3584	67.9294
26.3712	63.2803
26.384	64.83
26.3968	61.2141
26.4096	67.6711
26.4224	53.4655
26.4352	58.3729
26.448	61.4723
26.4608	67.4129
26.4736	63.7969
26.4864	61.9888
26.4992	59.4062
26.512	67.4129
26.5248	63.5386
26.5376	58.3728
26.5504	62.5056
26.5632	72.8369
26.576	58.1146
26.5888	71.0288
26.6016	60.1809
26.6144	73.6117
26.6272	57.8562
26.64	66.1217
26.6528	63.5385
26.6656	61.214
26.6784	63.2805
26.6912	61.4722
26.704	63.0221
26.7168	61.4722
26.7296	54.4985
26.7424	67.9296
26.7552	65.863
26.768	56.8233
26.7808	64.5717
26.7936	64.5717
26.8064	57.8563
26.8192	60.1809
26.832	64.5718
26.8448	65.3466
26.8576	67.9295
26.8704	49.5911
26.8832	59.406
26.896	76.1946
26.9088	63.2803
26.9216	60.6976
26.9344	53.7236
26.9472	67.6712
26.96	67.6712
26.9728	57.598
26.9856	60.9558
26.9984	60.9557
27.0112	62.2474
27.024	61.214
27.0368	60.4392
27.0496	57.8561
27.0624	59.1478
27.0752	60.6975
27.088	62.247
27.1008	53.4655
27.1136	63.7968
27.1264	62.7638
27.1392	68.4461
27.152	77.486
27.1648	52.6906
27.1776	59.4061
27.1904	56.8231
27.2032	69.4791
27.216	63.0221
27.2288	63.7967
27.2416	63.2805
27.2544	59.9224
27.2672	56.565
27.28	63.022
27.2928	61.2139
27.3056	59.1478
27.3184	65.3466
27.3312	63.5386
27.344	58.373
27.3568	59.6642
27.3696	64.5718
27.3824	69.2209
27.3952	61.4722
27.408	51.399
27.4208	64.5719
27.4336	64.83
27.4464	68.9626
27.4592	62.5056
27.472	62.2472
27.4848	72.3203
27.4976	53.7236
27.5104	67.6713
27.5232	55.5316
27.536	70.5125
27.5488	65.0882
27.5616	67.1546
27.5744	59.1478
[truncated: 1,752 more rows]
