# Supplementary material for: Sorting polymerization in a bichannel metal-organic framework
Source: Nat Commun. 2025 Aug 5;16:6984. doi: 10.1038/s41467-025-62322-8 (PMC12325995; doi:10.1038/s41467-025-62322-8)
Supplement: Supplementary file 3 — Source data [file 41467_2025_62322_MOESM3_ESM.zip › SOURCE_DATA/SF22/1-PSPNVFstep_Rietveldplots_Calculated(model).csv]

X	Y
2	NaN
2.0128	NaN
2.0256	NaN
2.0384	NaN
2.0512	NaN
2.064	NaN
2.0768	NaN
2.0896	NaN
2.1024	NaN
2.1152	NaN
2.128	NaN
2.1408	NaN
2.1536	NaN
2.1664	NaN
2.1792	NaN
2.192	NaN
2.2048	NaN
2.2176	NaN
2.2304	NaN
2.2432	NaN
2.256	NaN
2.2688	NaN
2.2816	NaN
2.2944	NaN
2.3072	NaN
2.32	NaN
2.3328	NaN
2.3456	NaN
2.3584	NaN
2.3712	NaN
2.384	NaN
2.3968	NaN
2.4096	NaN
2.4224	NaN
2.4352	NaN
2.448	NaN
2.4608	NaN
2.4736	NaN
2.4864	NaN
2.4992	NaN
2.512	NaN
2.5248	NaN
2.5376	NaN
2.5504	NaN
2.5632	NaN
2.576	NaN
2.5888	NaN
2.6016	NaN
2.6144	NaN
2.6272	NaN
2.64	NaN
2.6528	NaN
2.6656	NaN
2.6784	NaN
2.6912	NaN
2.704	NaN
2.7168	NaN
2.7296	NaN
2.7424	NaN
2.7552	NaN
2.768	NaN
2.7808	NaN
2.7936	NaN
2.8064	NaN
2.8192	NaN
2.832	NaN
2.8448	NaN
2.8576	NaN
2.8704	NaN
2.8832	NaN
2.896	NaN
2.9088	NaN
2.9216	NaN
2.9344	NaN
2.9472	NaN
2.96	NaN
2.9728	NaN
2.9856	NaN
2.9984	NaN
3.0112	NaN
3.024	NaN
3.0368	NaN
3.0496	NaN
3.0624	NaN
3.0752	NaN
3.088	NaN
3.1008	NaN
3.1136	NaN
3.1264	NaN
3.1392	NaN
3.152	NaN
3.1648	NaN
3.1776	NaN
3.1904	NaN
3.2032	NaN
3.216	NaN
3.2288	NaN
3.2416	NaN
3.2544	NaN
3.2672	NaN
3.28	NaN
3.2928	NaN
3.3056	NaN
3.3184	NaN
3.3312	NaN
3.344	NaN
3.3568	NaN
3.3696	NaN
3.3824	NaN
3.3952	NaN
3.408	NaN
3.4208	NaN
3.4336	NaN
3.4464	NaN
3.4592	NaN
3.472	NaN
3.4848	NaN
3.4976	NaN
3.5104	284.749
3.5232	284.327
3.536	283.906
3.5488	283.485
3.5616	283.066
3.5744	282.648
3.5872	282.23
3.6	281.814
3.6128	281.399
3.6256	280.984
3.6384	280.571
3.6512	280.16
3.664	279.749
3.6768	279.34
3.6896	278.932
3.7024	278.525
3.7152	278.12
3.728	277.716
3.7408	277.313
3.7536	276.912
3.7664	276.513
3.7792	276.116
3.792	275.72
3.8048	275.326
3.8176	274.933
3.8304	274.543
3.8432	274.154
3.856	273.768
3.8688	273.383
3.8816	273.001
3.8944	272.621
3.9072	272.243
3.92	271.868
3.9328	271.496
3.9456	271.126
3.9584	270.758
3.9712	270.394
3.984	270.032
3.9968	269.674
4.0096	269.319
4.0224	268.967
4.0352	268.619
4.048	268.274
4.0608	267.933
4.0736	267.596
4.0864	267.263
4.0992	266.935
4.112	266.611
4.1248	266.291
4.1376	265.977
4.1504	265.668
4.1632	265.364
4.176	265.066
4.1888	264.774
4.2016	264.488
4.2144	264.209
4.2272	263.937
4.24	263.672
4.2528	263.415
4.2656	263.166
4.2784	262.925
4.2912	262.694
4.304	262.472
4.3168	262.26
4.3296	262.059
4.3424	261.87
4.3552	261.692
4.368	261.527
4.3808	261.376
4.3936	261.24
4.4064	261.119
4.4192	261.344
4.432	261.587
4.4448	261.849
4.4576	262.132
4.4704	262.436
4.4832	262.764
4.496	263.118
4.5088	263.499
4.5216	263.911
4.5344	264.355
4.5472	264.835
4.56	265.353
4.5728	265.915
4.5856	266.525
4.5984	267.187
4.6112	267.908
4.624	268.695
4.6368	269.558
4.6496	270.505
4.6624	271.549
4.6752	272.705
4.688	273.989
4.7008	275.419
4.7136	277.02
4.7264	278.815
4.7392	280.832
4.752	283.102
4.7648	285.653
4.7776	288.514
4.7904	291.708
4.8032	295.251
4.816	299.152
4.8288	303.413
4.8416	308.031
4.8544	312.997
4.8672	318.305
4.88	323.948
4.8928	329.92
4.9056	336.22
4.9184	342.847
4.9312	349.805
4.944	357.099
4.9568	364.74
4.9696	372.738
4.9824	381.106
4.9952	389.862
5.008	399.026
5.0208	408.618
5.0336	418.666
5.0464	429.196
5.0592	440.239
5.072	451.832
5.0848	464.013
5.0976	476.826
5.1104	490.32
5.1232	504.55
5.136	519.577
5.1488	535.471
5.1616	552.311
5.1744	570.186
5.1872	589.198
5.2	609.459
5.2128	631.097
5.2256	654.249
5.2384	679.064
5.2512	705.692
5.264	734.276
5.2768	764.937
5.2896	797.752
5.3024	832.725
5.3152	869.745
5.328	908.54
5.3408	948.199
5.3536	988.333
5.3664	1027.74
5.3792	1064.69
5.392	1096.86
5.4048	1121.25
5.4176	1134.34
5.4304	1132.58
5.4432	1113.24
5.456	1075.52
5.4688	1021.28
5.4816	954.872
5.4944	881.937
5.5072	807.934
5.52	737.056
5.5328	671.926
5.5456	613.798
5.5584	562.953
5.5712	519.138
5.584	481.979
5.5968	450.164
5.6096	423.236
5.6224	400.465
5.6352	381.177
5.648	364.782
5.6608	350.768
5.6736	338.706
5.6864	328.245
5.6992	319.095
5.712	311.027
5.7248	303.857
5.7376	297.438
5.7504	291.654
5.7632	286.411
5.776	281.635
5.7888	277.263
5.8016	273.244
5.8144	269.534
5.8272	266.099
5.84	262.907
5.8528	259.931
5.8656	257.149
5.8784	254.54
5.8912	252.086
5.904	249.774
5.9168	247.589
5.9296	245.518
5.9424	243.553
5.9552	241.683
5.968	239.899
5.9808	238.195
5.9936	236.564
6.0064	235
6.0192	233.497
6.032	232.051
6.0448	230.657
6.0576	229.311
6.0704	228.01
6.0832	226.75
6.096	225.529
6.1088	224.344
6.1216	223.191
6.1344	222.07
6.1472	220.977
6.16	219.911
6.1728	218.871
6.1856	217.854
6.1984	216.86
6.2112	215.886
6.224	214.932
6.2368	213.996
6.2496	212.992
6.2624	212.004
6.2752	211.032
6.288	210.074
6.3008	209.13
6.3136	208.199
6.3264	207.28
6.3392	206.372
6.352	205.476
6.3648	204.59
6.3776	203.714
6.3904	202.847
6.4032	201.989
6.416	201.14
6.4288	200.299
6.4416	199.465
6.4544	198.639
6.4672	197.82
6.48	197.007
6.4928	196.201
6.5056	195.401
6.5184	194.606
6.5312	193.818
6.544	193.034
6.5568	192.256
6.5696	191.482
6.5824	190.714
6.5952	189.949
6.608	189.22
6.6208	188.937
6.6336	188.187
6.6464	187.442
6.6592	186.7
6.672	185.962
6.6848	185.226
6.6976	184.495
6.7104	183.766
6.7232	183.041
6.736	182.318
6.7488	181.598
6.7616	180.881
6.7744	180.167
6.7872	179.455
6.8	178.746
6.8128	178.039
6.8256	177.334
6.8384	176.632
6.8512	175.932
6.864	175.234
6.8768	174.537
6.8896	173.843
6.9024	173.151
6.9152	172.461
6.928	171.772
6.9408	171.086
6.9536	170.401
6.9664	169.717
6.9792	169.036
6.992	168.355
7.0048	167.677
7.0176	167
7.0304	166.324
7.0432	165.65
7.056	164.977
7.0688	164.305
7.0816	163.635
7.0944	162.966
7.1072	162.299
7.12	161.632
7.1328	160.967
7.1456	160.303
7.1584	159.641
7.1712	159.286
7.184	158.932
7.1968	158.579
7.2096	158.227
7.2224	157.877
7.2352	157.527
7.248	157.179
7.2608	156.831
7.2736	156.485
7.2864	156.139
7.2992	155.795
7.312	155.451
7.3248	155.108
7.3376	154.767
7.3504	154.426
7.3632	154.086
7.376	153.748
7.3888	153.41
7.4016	153.073
7.4144	152.737
7.4272	152.402
7.44	152.067
7.4528	151.734
7.4656	151.402
7.4784	151.07
7.4912	150.739
7.504	150.41
7.5168	150.081
7.5296	149.753
7.5424	149.426
7.5552	149.1
7.568	148.774
7.5808	148.45
7.5936	148.127
7.6064	147.804
7.6192	147.482
7.632	147.162
7.6448	146.842
7.6576	146.523
7.6704	146.206
7.6832	145.889
7.696	145.573
7.7088	145.258
7.7216	144.944
7.7344	144.631
7.7472	144.319
7.76	144.008
7.7728	143.699
7.7856	143.39
7.7984	143.082
7.8112	142.776
7.824	142.471
7.8368	142.167
7.8496	141.864
7.8624	141.562
7.8752	141.262
7.888	140.962
7.9008	140.664
7.9136	140.368
7.9264	140.073
7.9392	139.779
7.952	139.487
7.9648	139.196
7.9776	138.906
7.9904	138.619
8.0032	138.332
8.016	138.048
8.0288	137.765
8.0416	137.484
8.0544	137.205
8.0672	136.927
8.08	136.934
8.0928	136.943
8.1056	136.954
8.1184	136.968
8.1312	136.983
8.144	137.001
8.1568	137.021
8.1696	137.044
8.1824	137.069
8.1952	137.097
8.208	137.127
8.2208	137.161
8.2336	137.197
8.2464	137.237
8.2592	137.28
8.272	137.326
8.2848	137.376
8.2976	137.43
8.3104	137.487
8.3232	137.549
8.336	137.615
8.3488	137.685
8.3616	137.76
8.3744	137.84
8.3872	137.925
8.4	137.318
8.4128	137.075
8.4256	137.186
8.4384	137.303
8.4512	137.426
8.464	137.556
8.4768	137.694
8.4896	137.839
8.5024	137.993
8.5152	138.155
8.528	138.326
8.5408	138.507
8.5536	138.699
8.5664	138.901
8.5792	139.115
8.592	139.342
8.6048	139.582
8.6176	139.836
8.6304	140.106
8.6432	140.392
8.656	140.695
8.6688	141.017
8.6816	141.36
8.6944	141.724
8.7072	142.112
8.72	142.526
8.7328	142.967
8.7456	143.438
8.7584	143.943
8.7712	144.483
8.784	145.064
8.7968	145.688
8.8096	146.361
8.8224	147.089
8.8352	147.878
8.848	148.737
8.8608	149.674
8.8736	150.699
8.8864	151.827
8.8992	153.071
8.912	154.448
8.9248	155.979
8.9376	157.686
8.9504	159.595
8.9632	161.734
8.976	164.138
8.9888	166.865
9.0016	169.932
9.0144	173.384
9.0272	177.268
9.04	181.633
9.0528	186.531
9.0656	192.012
9.0784	198.128
9.0912	204.932
9.104	212.474
9.1168	220.802
9.1296	229.969
9.1424	240.022
9.1552	251.014
9.168	262.993
9.1808	276.006
9.1936	290.093
9.2064	305.287
9.2192	321.601
9.232	339.03
9.2448	357.534
9.2576	377.041
9.2704	397.424
9.2832	418.504
9.296	440.025
9.3088	461.675
9.3216	483.015
9.3344	503.543
9.3472	522.637
9.36	539.579
9.3728	553.562
9.3856	563.732
9.3984	569.258
9.4112	569.444
9.424	563.858
9.4368	552.446
9.4496	535.603
9.4624	514.136
9.4752	489.162
9.488	461.916
9.5008	433.613
9.5136	405.298
9.5264	377.809
9.5392	351.739
9.552	327.488
9.5648	305.279
9.5776	285.212
9.5904	267.283
9.6032	251.423
9.616	237.514
9.6288	225.407
9.6416	214.936
9.6544	205.92
9.6672	198.188
9.68	191.568
9.6928	185.904
9.7056	181.051
9.7184	176.883
9.7312	173.288
9.744	170.172
9.7568	167.455
9.7696	165.071
9.7824	162.965
9.7952	161.093
9.808	159.419
9.8208	157.916
9.8336	156.558
9.8464	155.328
9.8592	154.211
9.872	153.194
9.8848	152.266
9.8976	151.419
9.9104	150.646
9.9232	149.94
9.936	149.296
9.9488	148.709
9.9616	148.176
9.9744	147.692
9.9872	147.255
10	146.862
10.0128	146.511
10.0256	146.2
10.0384	145.926
10.0512	145.689
10.064	145.45
10.0768	145.047
10.0896	144.678
10.1024	144.342
10.1152	144.037
10.128	143.765
10.1408	143.525
10.1536	143.317
10.1664	143.142
10.1792	143
10.192	142.891
10.2048	142.819
10.2176	142.782
10.2304	142.784
10.2432	142.826
10.256	142.911
10.2688	143.042
10.2816	143.222
10.2944	143.456
10.3072	143.75
10.32	144.108
10.3328	144.539
10.3456	145.051
10.3584	145.655
10.3712	146.362
10.384	147.188
10.3968	148.149
10.4096	149.264
10.4224	150.556
10.4352	152.051
10.448	153.779
10.4608	155.775
10.4736	158.075
10.4864	160.723
10.4992	163.768
10.512	167.26
10.5248	171.258
10.5376	175.82
10.5504	181.012
10.5632	186.898
10.576	193.543
10.5888	201.013
10.6016	209.364
10.6144	218.654
10.6272	228.926
10.64	240.215
10.6528	252.539
10.6656	265.901
10.6784	280.282
10.6912	295.636
10.704	311.886
10.7168	328.921
10.7296	346.591
10.7424	364.7
10.7552	383
10.768	401.191
10.7808	418.916
10.7936	435.756
10.8064	451.234
10.8192	464.836
10.832	475.982
10.8448	484.105
10.8576	489.194
10.8704	489.789
10.8832	486.15
10.896	478.247
10.9088	466.309
10.9216	450.806
10.9344	432.404
10.9472	411.87
10.96	390.002
10.9728	367.537
10.9856	345.117
10.9984	323.254
11.0112	302.338
11.024	282.639
11.0368	264.34
11.0496	247.536
11.0624	232.261
11.0752	218.503
11.088	206.214
11.1008	195.314
11.1136	185.705
11.1264	177.281
11.1392	169.923
11.152	163.518
11.1648	157.95
11.1776	153.11
11.1904	148.899
11.2032	145.225
11.216	142.008
11.2288	139.175
11.2416	136.666
11.2544	134.429
11.2672	132.419
11.28	130.602
11.2928	128.947
11.3056	127.429
11.3184	126.029
11.3312	124.73
11.344	123.518
11.3568	122.384
11.3696	121.318
11.3824	120.312
11.3952	119.36
11.408	118.458
11.4208	117.6
11.4336	116.783
11.4464	116.003
11.4592	115.257
11.472	114.543
11.4848	113.858
11.4976	113.2
11.5104	112.567
11.5232	111.957
11.536	111.369
11.5488	110.801
11.5616	110.251
11.5744	109.72
11.5872	109.205
11.6	108.706
11.6128	108.221
11.6256	107.75
11.6384	107.292
11.6512	106.846
11.664	106.411
11.6768	105.988
11.6896	105.574
11.7024	105.171
11.7152	104.815
11.728	104.568
11.7408	104.329
11.7536	104.099
11.7664	103.876
11.7792	103.661
11.792	103.452
11.8048	103.25
11.8176	103.055
11.8304	102.866
11.8432	102.683
11.856	102.505
11.8688	102.333
11.8816	102.166
11.8944	102.004
11.9072	101.848
11.92	101.696
11.9328	101.549
11.9456	101.406
11.9584	101.267
11.9712	101.133
11.984	101.003
11.9968	100.878
12.0096	100.756
12.0224	100.638
12.0352	100.524
12.048	100.413
12.0608	100.306
12.0736	100.203
12.0864	100.103
12.0992	100.007
12.112	99.9141
12.1248	99.8245
12.1376	99.7383
12.1504	99.6553
12.1632	99.5755
12.176	99.4989
12.1888	99.4254
12.2016	99.355
12.2144	99.2877
12.2272	99.2235
12.24	99.1621
12.2528	99.1038
12.2656	99.0484
12.2784	98.9959
12.2912	98.9462
12.304	98.8995
12.3168	98.8555
12.3296	98.8141
12.3424	98.7756
12.3552	98.7398
12.368	98.7066
12.3808	98.6761
12.3936	98.6481
12.4064	98.6226
12.4192	98.5996
12.432	98.579
12.4448	98.5608
12.4576	98.5449
12.4704	98.5312
12.4832	98.5197
12.496	98.5102
12.5088	98.5029
12.5216	98.4973
12.5344	98.4937
12.5472	98.4917
12.56	98.4916
12.5728	98.4928
12.5856	98.4955
12.5984	98.4995
12.6112	98.5047
12.624	98.511
12.6368	98.5182
12.6496	98.5872
12.6624	98.657
12.6752	98.7272
12.688	98.7977
12.7008	98.8684
12.7136	98.9392
12.7264	99.0098
12.7392	99.0802
12.752	99.15
12.7648	99.2193
12.7776	99.2878
12.7904	99.3554
12.8032	99.4219
12.816	99.4872
12.8288	99.5512
12.8416	99.6135
12.8544	99.6744
12.8672	99.7334
12.88	99.7907
12.8928	99.8496
12.9056	99.903
12.9184	99.9542
12.9312	100.099
12.944	100.147
12.9568	100.192
12.9696	100.235
12.9824	100.276
12.9952	100.315
13.008	100.351
13.0208	100.386
13.0336	100.418
13.0464	100.449
13.0592	100.478
13.072	100.506
13.0848	100.532
13.0976	100.557
13.1104	100.58
13.1232	100.603
13.136	100.625
13.1488	100.646
13.1616	100.667
13.1744	100.688
13.1872	100.709
13.2	100.731
13.2128	100.752
13.2256	100.775
13.2384	100.799
13.2512	100.823
13.264	100.849
13.2768	100.877
13.2896	100.907
13.3024	100.939
13.3152	100.755
13.328	100.793
13.3408	100.833
13.3536	100.769
13.3664	100.816
13.3792	100.866
13.392	100.92
13.4048	100.976
13.4176	101.036
13.4304	101.1
13.4432	101.167
13.456	101.238
13.4688	101.313
13.4816	101.392
13.4944	101.474
13.5072	101.56
13.52	101.651
13.5328	101.745
13.5456	101.843
13.5584	101.982
13.5712	102.253
13.584	102.4
13.5968	102.55
13.6096	102.703
13.6224	102.86
13.6352	103.019
13.648	103.181
13.6608	103.346
13.6736	103.512
13.6864	103.681
13.6992	103.852
13.712	104.023
13.7248	104.196
13.7376	104.37
13.7504	104.545
13.7632	104.719
13.776	104.894
13.7888	105.068
13.8016	105.241
13.8144	105.413
13.8272	105.584
13.84	105.753
13.8528	105.92
13.8656	106.085
13.8784	106.249
13.8912	106.41
13.904	106.569
13.9168	106.726
13.9296	106.882
13.9424	107.037
13.9552	107.191
13.968	107.346
13.9808	107.503
13.9936	107.662
14.0064	107.825
14.0192	107.995
14.032	108.172
14.0448	108.359
14.0576	108.558
14.0704	108.772
14.0832	109.003
14.096	109.255
14.1088	109.529
14.1216	109.828
14.1344	110.154
14.1472	110.51
14.16	110.897
14.1728	111.315
14.1856	111.764
14.1984	112.243
14.2112	112.751
14.224	113.284
14.2368	113.837
14.2496	114.404
14.2624	114.978
14.2752	115.55
14.288	116.108
14.3008	116.642
14.3136	117.138
14.3264	117.581
14.3392	117.955
14.352	118.245
14.3648	118.436
14.3776	118.514
14.3904	118.466
14.4032	118.285
14.416	117.968
14.4288	117.516
14.4416	116.937
14.4544	116.244
14.4672	115.453
14.48	114.633
14.4928	113.754
14.5056	112.836
14.5184	111.896
14.5312	110.952
14.544	110.018
14.5568	109.104
14.5696	108.221
14.5824	107.375
14.5952	106.571
14.608	105.814
14.6208	105.105
14.6336	104.445
14.6464	103.835
14.6592	103.272
14.672	102.755
14.6848	102.282
14.6976	101.851
14.7104	101.459
14.7232	101.102
14.736	100.779
14.7488	100.485
14.7616	100.218
14.7744	99.975
14.7872	99.754
14.8	99.5521
14.8128	99.3678
14.8256	99.1989
14.8384	99.0439
14.8512	98.9014
14.864	98.77
14.8768	98.6487
14.8896	98.5367
14.9024	98.4332
14.9152	98.3376
14.928	98.2492
14.9408	98.1678
14.9536	98.0928
14.9664	98.024
14.9792	97.9612
14.992	97.9041
15.0048	97.8525
15.0176	97.8062
15.0304	97.765
15.0432	97.729
15.056	97.6978
15.0688	97.6715
15.0816	97.65
15.0944	97.6332
15.1072	97.621
15.12	97.6132
15.1328	97.6101
15.1456	97.6114
15.1584	97.6171
15.1712	97.6272
15.184	97.6414
15.1968	97.4977
15.2096	97.5215
15.2224	97.5496
15.2352	97.502
15.248	97.5389
15.2608	97.5802
15.2736	97.6256
15.2864	97.675
15.2992	97.7289
15.312	97.7869
15.3248	97.8491
15.3376	97.9156
15.3504	97.9864
15.3632	98.0615
15.376	98.1471
15.3888	98.2878
15.4016	98.4329
15.4144	98.5826
15.4272	98.7367
15.44	98.8955
15.4528	99.0589
15.4656	99.2271
15.4784	99.4001
15.4912	99.5782
15.504	99.7612
15.5168	99.9493
15.5296	100.143
15.5424	100.342
15.5552	100.546
15.568	100.756
15.5808	100.972
15.5936	101.194
15.6064	101.422
15.6192	101.657
15.632	101.898
15.6448	102.146
15.6576	102.402
15.6704	102.664
15.6832	102.935
15.696	103.215
15.7088	103.503
15.7216	103.801
15.7344	104.108
15.7472	104.427
15.76	104.757
15.7728	105.1
15.7856	105.458
15.7984	105.83
15.8112	106.22
15.824	106.629
15.8368	107.059
15.8496	107.513
15.8624	107.994
15.8752	108.506
15.888	109.053
15.9008	109.639
15.9136	110.269
15.9264	110.95
15.9392	111.688
15.952	112.488
15.9648	113.36
15.9776	114.311
15.9904	115.349
16.0032	116.483
16.016	117.722
16.0288	119.074
16.0416	120.548
16.0544	122.152
16.0672	123.892
16.08	125.774
16.0928	127.801
16.1056	129.977
16.1184	132.299
16.1312	134.764
16.144	137.365
16.1568	140.092
16.1696	142.929
16.1824	145.857
16.1952	148.851
16.208	151.883
16.2208	154.918
16.2336	157.919
16.2464	160.841
16.2592	163.638
16.272	166.261
16.2848	168.658
16.2976	170.792
16.3104	172.604
16.3232	174.05
16.336	175.095
16.3488	175.718
16.3616	175.911
16.3744	175.681
16.3872	175.052
16.4	174.06
16.4128	172.752
16.4256	171.181
16.4384	169.405
16.4512	167.482
16.464	165.468
16.4768	163.41
16.4896	161.356
16.5024	159.341
16.5152	157.397
16.528	155.55
16.5408	153.818
16.5536	152.216
16.5664	150.754
16.5792	149.437
16.592	148.267
16.6048	147.244
16.6176	146.365
16.6304	145.623
16.6432	145.012
16.656	144.523
16.6688	144.147
16.6816	143.874
16.6944	143.693
16.7072	143.594
16.72	143.567
16.7328	143.601
16.7456	143.688
16.7584	143.817
16.7712	143.98
16.784	144.171
16.7968	144.381
16.8096	144.604
16.8224	144.834
16.8352	145.066
16.848	145.296
16.8608	145.52
16.8736	145.733
16.8864	145.933
16.8992	146.117
16.912	146.284
16.9248	146.43
16.9376	146.555
16.9504	146.657
16.9632	146.735
16.976	146.788
16.9888	146.816
17.0016	146.818
17.0144	146.794
17.0272	146.744
17.04	146.67
17.0528	146.568
17.0656	146.442
17.0784	146.291
17.0912	146.117
17.104	145.919
17.1168	145.699
17.1296	145.459
17.1424	145.058
17.1552	144.602
17.168	144.129
17.1808	143.639
17.1936	143.134
17.2064	142.615
17.2192	142.082
17.232	141.538
17.2448	140.984
17.2576	140.42
17.2704	139.849
17.2832	139.27
17.296	138.687
17.3088	138.098
17.3216	137.506
17.3344	136.912
17.3472	136.316
17.36	135.72
17.3728	135.124
17.3856	134.53
17.3984	133.937
17.4112	133.347
17.424	132.761
17.4368	132.179
17.4496	131.601
17.4624	131.028
17.4752	130.461
17.488	129.9
17.5008	129.346
17.5136	128.799
17.5264	128.258
17.5392	127.725
17.552	127.2
17.5648	126.683
17.5776	126.174
17.5904	125.673
17.6032	125.18
17.616	124.696
17.6288	124.221
17.6416	123.754
17.6544	123.296
17.6672	122.847
17.68	122.406
17.6928	121.975
17.7056	121.552
17.7184	121.138
17.7312	120.732
17.744	120.335
17.7568	119.947
17.7696	119.568
17.7824	119.197
17.7952	118.835
17.808	118.481
17.8208	118.135
17.8336	117.798
17.8464	117.469
17.8592	117.149
17.872	116.836
17.8848	116.531
17.8976	116.235
17.9104	115.946
17.9232	115.665
17.936	115.392
17.9488	115.127
17.9616	114.87
17.9744	114.62
17.9872	114.378
18	114.143
18.0128	113.916
18.0256	113.697
18.0384	113.485
18.0512	113.281
18.064	113.085
18.0768	112.896
18.0896	112.826
18.1024	112.653
18.1152	112.487
18.128	112.405
18.1408	112.33
18.1536	112.263
18.1664	112.205
18.1792	112.155
18.192	112.114
18.2048	112.082
18.2176	112.06
18.2304	112.047
18.2432	112.045
18.256	112.053
18.2688	112.074
18.2816	112.107
18.2944	112.153
18.3072	112.215
18.32	112.293
18.3328	112.389
18.3456	112.506
18.3584	112.645
18.3712	112.809
18.384	113.003
18.3968	113.229
18.4096	113.492
18.4224	113.796
18.4352	114.147
18.448	114.552
18.4608	115.016
18.4736	115.548
18.4864	116.154
18.4992	116.843
18.512	117.625
18.5248	118.509
18.5376	119.503
18.5504	120.617
18.5632	121.862
18.576	123.245
18.5888	124.775
18.6016	126.46
18.6144	128.305
18.6272	130.314
18.64	132.492
18.6528	134.836
18.6656	137.344
18.6784	140.012
18.6912	142.828
18.704	145.779
18.7168	148.848
18.7296	152.011
18.7424	155.241
18.7552	158.506
18.768	161.767
18.7808	164.982
18.7936	168.102
18.8064	171.076
18.8192	173.85
18.832	176.367
18.8448	178.57
18.8576	180.407
18.8704	181.83
18.8832	182.8
18.896	183.287
18.9088	183.278
18.9216	182.772
18.9344	181.784
18.9472	180.344
18.96	178.492
18.9728	176.279
18.9856	173.761
18.9984	171
19.0112	168.055
19.024	164.983
19.0368	161.739
19.0496	158.471
19.0624	155.223
19.0752	152.032
19.088	148.927
19.1008	145.934
19.1136	143.076
19.1264	140.366
19.1392	137.817
19.152	135.436
19.1648	133.23
19.1776	131.198
19.1904	129.34
19.2032	127.654
19.216	126.135
19.2288	124.778
19.2416	123.575
19.2544	122.519
19.2672	121.603
19.28	120.819
19.2928	120.158
19.3056	119.614
19.3184	119.178
19.3312	118.844
19.344	118.606
19.3568	118.457
19.3696	118.392
19.3824	118.407
19.3952	118.495
19.408	118.654
19.4208	118.878
19.4336	119.164
19.4464	119.506
19.4592	119.901
19.472	120.342
19.4848	120.825
19.4976	121.342
19.5104	121.887
19.5232	122.452
19.536	123.027
19.5488	123.603
19.5616	124.169
19.5744	124.708
19.5872	125.217
19.6	125.679
19.6128	126.076
19.6256	126.402
19.6384	126.641
19.6512	126.782
19.664	126.816
19.6768	126.737
19.6896	126.542
19.7024	126.23
19.7152	125.805
19.728	125.275
19.7408	124.649
19.7536	123.938
19.7664	123.155
19.7792	122.314
19.792	121.43
19.8048	120.516
19.8176	119.584
19.8304	118.647
19.8432	117.714
19.856	116.794
19.8688	115.895
19.8816	115.024
19.8944	114.186
19.9072	113.384
19.92	112.622
19.9328	111.902
19.9456	111.225
19.9584	110.536
19.9712	109.892
19.984	109.291
19.9968	108.731
20.0096	108.213
20.0224	107.734
20.0352	107.292
20.048	106.886
20.0608	106.512
20.0736	106.226
20.0864	105.912
20.0992	105.624
20.112	105.36
20.1248	105.119
20.1376	104.898
20.1504	104.695
20.1632	104.509
20.176	104.339
20.1888	104.183
20.2016	104.04
20.2144	103.909
20.2272	103.788
20.24	103.679
20.2528	103.578
20.2656	103.486
20.2784	103.403
20.2912	103.328
20.304	103.26
20.3168	103.199
20.3296	103.144
20.3424	103.096
20.3552	103.055
20.368	103.019
20.3808	102.989
20.3936	102.964
20.4064	102.945
20.4192	102.93
20.432	102.921
20.4448	102.915
20.4576	102.915
20.4704	102.918
20.4832	102.925
20.496	102.935
20.5088	102.949
20.5216	102.966
20.5344	102.985
20.5472	103.007
20.56	103.03
20.5728	103.055
20.5856	103.081
20.5984	103.107
20.6112	103.134
20.624	103.161
20.6368	103.186
20.6496	103.211
20.6624	103.234
20.6752	103.254
20.688	103.271
20.7008	103.285
20.7136	103.295
20.7264	103.301
20.7392	103.301
20.752	103.295
20.7648	103.283
20.7776	103.264
20.7904	103.237
20.8032	103.202
20.816	103.159
20.8288	103.106
20.8416	103.044
20.8544	102.972
20.8672	102.964
20.88	102.945
20.8928	102.915
20.9056	102.874
20.9184	102.821
20.9312	102.756
20.944	102.679
20.9568	102.591
20.9696	102.49
20.9824	102.378
20.9952	102.254
21.008	102.119
21.0208	101.971
21.0336	101.813
21.0464	101.644
21.0592	101.465
21.072	101.276
21.0848	101.077
21.0976	100.869
21.1104	100.652
21.1232	100.427
21.136	100.194
21.1488	99.9549
21.1616	99.7088
21.1744	99.4568
21.1872	99.1994
21.2	98.9371
21.2128	98.6708
21.2256	98.4007
21.2384	98.1274
21.2512	97.8515
21.264	97.5734
21.2768	97.2937
21.2896	97.013
21.3024	96.7316
21.3152	96.4499
21.328	96.1685
21.3408	95.8877
21.3536	95.6082
21.3664	95.3297
21.3792	95.0533
21.392	94.7791
21.4048	94.5073
21.4176	94.2383
21.4304	93.9727
21.4432	93.7103
21.456	93.4517
21.4688	93.2571
21.4816	93.007
21.4944	92.7612
21.5072	92.5201
21.52	92.2841
21.5328	92.0528
21.5456	91.8268
21.5584	91.6061
21.5712	91.391
21.584	91.1813
21.5968	90.9769
21.6096	90.7781
21.6224	90.5847
21.6352	90.3966
21.648	90.2134
21.6608	90.0355
21.6736	89.8621
21.6864	89.693
21.6992	89.5278
21.712	89.3663
21.7248	89.2078
21.7376	89.0517
21.7504	88.8977
21.7632	88.7445
21.776	88.5921
21.7888	88.4145
21.8016	88.2361
21.8144	88.0561
21.8272	87.8736
21.84	87.6886
21.8528	87.5003
21.8656	87.3084
21.8784	87.1131
21.8912	86.9142
21.904	86.7119
21.9168	86.4882
21.9296	86.2806
21.9424	86.0706
21.9552	85.8595
21.968	85.6384
21.9808	85.4265
21.9936	85.2149
22.0064	85.0045
22.0192	84.7956
22.032	84.5888
22.0448	84.3847
22.0576	84.1833
22.0704	83.985
22.0832	83.79
22.096	83.5987
22.1088	83.4109
22.1216	83.2272
22.1344	83.047
22.1472	82.8709
22.16	82.6986
22.1728	82.5299
22.1856	82.3651
22.1984	82.2039
22.2112	82.0462
22.224	81.892
22.2368	81.741
22.2496	81.5932
22.2624	81.4482
22.2752	81.3061
22.288	81.1669
22.3008	81.03
22.3136	80.8956
22.3264	80.7635
22.3392	80.6336
22.352	80.5058
22.3648	80.3798
22.3776	80.2555
22.3904	80.1333
22.4032	80.0126
22.416	79.8933
22.4288	79.7756
22.4416	79.6594
22.4544	79.5445
22.4672	79.4309
22.48	79.3184
22.4928	79.2073
22.5056	79.0973
22.5184	78.9884
22.5312	78.8806
22.544	78.7738
22.5568	78.668
22.5696	78.5633
22.5824	78.4596
22.5952	78.3569
22.608	78.2549
22.6208	78.1539
22.6336	78.0539
22.6464	77.9548
22.6592	77.8565
22.672	77.759
22.6848	77.6623
22.6976	77.6108
22.7104	77.56
22.7232	77.5101
22.736	77.4607
22.7488	77.4124
22.7616	77.3646
22.7744	77.3175
22.7872	77.2713
22.8	77.2779
22.8128	77.2332
22.8256	77.1891
22.8384	77.1458
22.8512	77.103
22.864	77.0609
22.8768	77.0194
22.8896	76.9786
22.9024	76.9385
22.9152	76.8988
22.928	76.8598
22.9408	76.8216
22.9536	76.7839
22.9664	76.7467
22.9792	76.7102
22.992	76.6743
23.0048	76.639
23.0176	76.6043
23.0304	76.5702
23.0432	76.5368
23.056	76.5039
23.0688	76.4718
23.0816	76.4402
23.0944	76.4093
23.1072	76.379
23.12	76.3494
23.1328	76.3205
23.1456	76.2923
23.1584	76.2649
23.1712	76.2385
23.184	76.2126
23.1968	76.1878
23.2096	76.1639
23.2224	76.141
23.2352	76.1192
23.248	76.0985
23.2608	76.0791
23.2736	76.0612
23.2864	76.0445
23.2992	76.0296
23.312	76.0166
23.3248	76.0056
23.3376	75.9968
23.3504	75.9903
23.3632	75.9865
23.376	75.9856
23.3888	75.9881
23.4016	75.9938
23.4144	76.0035
23.4272	76.0175
23.44	76.0356
23.4528	76.0586
23.4656	76.0869
23.4784	76.1204
23.4912	76.16
23.504	76.2055
23.5168	76.2571
23.5296	76.3154
23.5424	76.3802
23.5552	76.4519
23.568	76.5304
23.5808	76.6156
23.5936	76.7073
23.6064	76.8475
23.6192	76.9937
23.632	77.1452
23.6448	77.3019
23.6576	77.4624
23.6704	77.6261
23.6832	77.7918
23.696	77.9583
23.7088	78.1241
23.7216	78.2875
23.7344	78.447
23.7472	78.6007
23.76	78.7463
23.7728	78.882
23.7856	79.0058
23.7984	79.1153
23.8112	79.2088
23.824	79.2848
23.8368	79.342
23.8496	79.3794
23.8624	79.3963
23.8752	79.3929
23.888	79.3699
23.9008	79.3278
23.9136	79.2682
23.9264	79.1927
23.9392	79.103
23.952	79.0013
23.9648	78.8899
23.9776	78.7708
23.9904	78.6462
24.0032	78.5178
24.016	78.3879
24.0288	78.2579
24.0416	78.1293
24.0544	78.0036
24.0672	77.882
24.08	77.7652
24.0928	77.6542
24.1056	77.5497
24.1184	77.4524
24.1312	77.3624
24.144	77.2802
24.1568	77.2059
24.1696	77.1395
24.1824	77.0812
24.1952	77.0309
24.208	76.9883
24.2208	76.9532
24.2336	76.9256
24.2464	76.9051
24.2592	76.8914
24.272	76.8843
24.2848	76.8831
24.2976	76.888
24.3104	76.8983
24.3232	76.914
24.336	76.9345
24.3488	76.9598
24.3616	76.9894
24.3744	77.0233
24.3872	77.0612
24.4	77.103
24.4128	77.1484
24.4256	77.1975
24.4384	77.25
24.4512	77.3061
24.464	77.3655
24.4768	77.4286
24.4896	77.4949
24.5024	77.5649
24.5152	77.6385
24.528	77.6055
24.5408	77.5763
24.5536	77.5512
24.5664	77.5304
24.5792	77.5143
24.592	77.5031
24.6048	77.497
24.6176	77.4963
24.6304	77.5017
24.6432	77.5129
24.656	77.5311
24.6688	77.5563
24.6816	77.5886
24.6944	77.629
24.7072	77.6776
24.72	77.7348
24.7328	77.8009
24.7456	77.8764
24.7584	77.9614
24.7712	78.0564
24.784	78.1614
24.7968	78.2767
24.8096	78.4021
24.8224	78.5375
24.8352	78.683
24.848	78.8382
24.8608	79.0026
24.8736	79.1757
24.8864	79.3569
24.8992	79.5465
24.912	79.7408
24.9248	79.9398
24.9376	80.1424
24.9504	80.3241
24.9632	80.5286
24.976	80.7311
24.9888	80.9297
25.0016	81.1107
25.0144	81.2941
25.0272	81.4666
25.04	81.6257
25.0528	81.7691
25.0656	81.8949
25.0784	82.0016
25.0912	82.0876
25.104	82.1521
25.1168	82.1949
25.1296	82.2157
25.1424	82.2154
25.1552	82.1948
25.168	82.1553
25.1808	82.0984
25.1936	82.0259
25.2064	81.9399
25.2192	81.8424
25.232	81.7352
25.2448	81.6199
25.2576	81.4985
25.2704	81.3726
25.2832	81.2431
25.296	81.1115
25.3088	80.9898
25.3216	80.8566
25.3344	80.7237
25.3472	80.5914
25.36	80.46
25.3728	80.3295
25.3856	80.2003
25.3984	80.072
25.4112	79.9444
25.424	79.8177
25.4368	79.683
25.4496	79.5485
25.4624	79.4132
25.4752	79.2769
25.488	79.1392
25.5008	78.9995
25.5136	78.8575
25.5264	78.7124
25.5392	78.5642
25.552	78.4122
25.5648	78.2565
25.5776	78.0963
25.5904	77.9316
25.6032	77.7623
25.616	77.5882
25.6288	77.4092
25.6416	77.2253
25.6544	77.0364
25.6672	76.8426
25.68	76.6442
25.6928	76.4413
25.7056	76.2339
25.7184	76.0224
25.7312	75.807
25.744	75.5879
25.7568	75.3655
25.7696	75.14
25.7824	74.9117
25.7952	74.6812
25.808	74.4483
25.8208	74.2137
25.8336	73.9779
25.8464	73.7405
25.8592	73.5025
25.872	73.2583
25.8848	73.0195
25.8976	72.7806
25.9104	72.542
25.9232	72.3012
25.936	72.0639
25.9488	71.8275
25.9616	71.5923
25.9744	71.3584
25.9872	71.1259
26	70.8952
26.0128	70.6663
26.0256	70.4395
26.0384	70.2145
26.0512	69.9919
26.064	69.7715
26.0768	69.5535
26.0896	69.338
26.1024	69.1646
26.1152	68.9543
26.128	68.7466
26.1408	68.5415
26.1536	68.339
26.1664	68.1394
26.1792	67.9427
26.192	67.7486
26.2048	67.5574
26.2176	67.3691
26.2304	67.1834
26.2432	67.0007
26.256	66.8208
26.2688	66.6437
26.2816	66.4694
26.2944	66.298
26.3072	66.1293
26.32	65.9635
26.3328	65.8005
26.3456	65.6992
26.3584	65.6007
26.3712	65.505
26.384	65.4119
26.3968	65.3217
26.4096	65.234
26.4224	65.1491
26.4352	65.0667
26.448	64.9871
26.4608	64.9102
26.4736	64.8359
26.4864	64.7641
26.4992	64.6949
26.512	64.6284
26.5248	64.5643
26.5376	64.5027
26.5504	64.4437
26.5632	64.3871
26.576	64.333
26.5888	64.2814
26.6016	64.2322
26.6144	64.1853
26.6272	64.141
26.64	64.099
26.6528	64.0592
26.6656	64.0219
26.6784	63.9869
26.6912	63.9542
26.704	63.9238
26.7168	63.8956
26.7296	63.8697
26.7424	63.8461
26.7552	63.8248
26.768	63.8056
26.7808	63.7886
26.7936	63.7739
26.8064	63.7614
26.8192	63.7511
26.832	63.743
26.8448	63.7371
26.8576	63.7335
26.8704	63.7322
26.8832	63.7333
26.896	63.7366
26.9088	63.7422
26.9216	63.7501
26.9344	63.7606
26.9472	63.7736
26.96	63.7891
26.9728	63.8071
26.9856	63.8277
26.9984	63.851
27.0112	63.877
27.024	63.9058
27.0368	63.9373
27.0496	63.9715
27.0624	64.0087
27.0752	64.0485
27.088	64.0909
27.1008	64.1361
27.1136	64.1839
27.1264	64.234
27.1392	64.2865
27.152	64.341
27.1648	64.3975
27.1776	64.4556
27.1904	64.5149
27.2032	64.5751
27.216	64.6358
27.2288	64.6965
27.2416	64.7567
27.2544	64.8158
27.2672	64.8676
27.28	64.9169
27.2928	64.9629
27.3056	65.0047
27.3184	65.0415
27.3312	65.0724
27.344	65.0963
27.3568	65.1123
27.3696	65.1197
27.3824	65.1173
27.3952	65.1048
27.408	65.0813
27.4208	65.0464
27.4336	65.0001
27.4464	64.9421
27.4592	64.8728
27.472	64.7924
27.4848	64.7019
27.4976	64.6016
27.5104	64.4926
27.5232	64.376
27.536	64.2528
27.5488	64.1239
27.5616	63.9908
27.5744	63.8545
[truncated: 1,752 more rows]
