# Supplementary material for: Sorting polymerization in a bichannel metal-organic framework
Source: Nat Commun. 2025 Aug 5;16:6984. doi: 10.1038/s41467-025-62322-8 (PMC12325995; doi:10.1038/s41467-025-62322-8)
Supplement: Supplementary file 3 — Source data [file 41467_2025_62322_MOESM3_ESM.zip › SOURCE_DATA/SF11/1-PSPNVF_2theta_vs_scanstarttime_vs_intensity/line_13.csv]

X	Y	Z
3	16.55	162
3.02	16.55	187
3.04	16.55	172
3.06	16.55	191
3.08	16.55	175
3.1	16.55	160
3.12	16.55	181
3.14	16.55	180
3.16	16.55	176
3.18	16.55	158
3.2	16.55	164
3.22	16.55	170
3.24	16.55	189
3.26	16.55	192
3.28	16.55	174
3.3	16.55	194
3.32	16.55	143
3.34	16.55	163
3.36	16.55	160
3.38	16.55	170
3.4	16.55	163
3.42	16.55	208
3.44	16.55	196
3.46	16.55	164
3.48	16.55	198
3.5	16.55	172
3.52	16.55	175
3.54	16.55	155
3.56	16.55	185
3.58	16.55	210
3.6	16.55	196
3.62	16.55	178
3.64	16.55	184
3.66	16.55	155
3.68	16.55	170
3.7	16.55	151
3.72	16.55	174
3.74	16.55	163
3.76	16.55	200
3.78	16.55	152
3.8	16.55	168
3.82	16.55	173
3.84	16.55	157
3.86	16.55	193
3.88	16.55	177
3.9	16.55	165
3.92	16.55	168
3.94	16.55	176
3.96	16.55	167
3.98	16.55	151
4	16.55	166
4.02	16.55	173
4.04	16.55	169
4.06	16.55	154
4.08	16.55	184
4.1	16.55	159
4.12	16.55	187
4.14	16.55	154
4.16	16.55	206
4.18	16.55	163
4.2	16.55	180
4.22	16.55	184
4.24	16.55	199
4.26	16.55	164
4.28	16.55	173
4.3	16.55	169
4.32	16.55	184
4.34	16.55	172
4.36	16.55	184
4.38	16.55	166
4.4	16.55	170
4.42	16.55	172
4.44	16.55	155
4.46	16.55	172
4.48	16.55	180
4.5	16.55	177
4.52	16.55	183
4.54	16.55	170
4.56	16.55	205
4.58	16.55	180
4.6	16.55	186
4.62	16.55	185
4.64	16.55	190
4.66	16.55	176
4.68	16.55	188
4.7	16.55	206
4.72	16.55	179
4.74	16.55	164
4.76	16.55	175
4.78	16.55	174
4.8	16.55	183
4.82	16.55	186
4.84	16.55	179
4.86	16.55	203
4.88	16.55	191
4.9	16.55	184
4.92	16.55	167
4.94	16.55	199
4.96	16.55	171
4.98	16.55	190
5	16.55	199
5.02	16.55	183
5.04	16.55	187
5.06	16.55	184
5.08	16.55	216
5.1	16.55	204
5.12	16.55	191
5.14	16.55	217
5.16	16.55	204
5.18	16.55	209
5.2	16.55	212
5.22	16.55	216
5.24	16.55	220
5.26	16.55	242
5.28	16.55	243
5.3	16.55	262
5.32	16.55	264
5.34	16.55	267
5.36	16.55	271
5.38	16.55	300
5.4	16.55	305
5.42	16.55	329
5.44	16.55	298
5.46	16.55	291
5.48	16.55	318
5.5	16.55	310
5.52	16.55	283
5.54	16.55	296
5.56	16.55	305
5.58	16.55	280
5.6	16.55	295
5.62	16.55	278
5.64	16.55	287
5.66	16.55	264
5.68	16.55	263
5.7	16.55	244
5.72	16.55	260
5.74	16.55	274
5.76	16.55	262
5.78	16.55	246
5.8	16.55	280
5.82	16.55	246
5.84	16.55	248
5.86	16.55	264
5.88	16.55	242
5.9	16.55	213
5.92	16.55	229
5.94	16.55	255
5.96	16.55	224
5.98	16.55	248
6	16.55	223
6.02	16.55	247
6.04	16.55	240
6.06	16.55	250
6.08	16.55	240
6.1	16.55	242
6.12	16.55	267
6.14	16.55	261
6.16	16.55	243
6.18	16.55	242
6.2	16.55	270
6.22	16.55	237
6.24	16.55	248
6.26	16.55	204
6.28	16.55	260
6.3	16.55	249
6.32	16.55	233
6.34	16.55	249
6.36	16.55	245
6.38	16.55	241
6.4	16.55	249
6.42	16.55	247
6.44	16.55	242
6.46	16.55	269
6.48	16.55	232
6.5	16.55	219
6.52	16.55	212
6.54	16.55	244
6.56	16.55	225
6.58	16.55	223
6.6	16.55	231
6.62	16.55	225
6.64	16.55	227
6.66	16.55	209
6.68	16.55	242
6.7	16.55	225
6.72	16.55	195
6.74	16.55	232
6.76	16.55	218
6.78	16.55	199
6.8	16.55	239
6.82	16.55	203
6.84	16.55	240
6.86	16.55	213
6.88	16.55	228
6.9	16.55	185
6.92	16.55	225
6.94	16.55	202
6.96	16.55	193
6.98	16.55	182
7	16.55	194
7.02	16.55	190
7.04	16.55	199
7.06	16.55	198
7.08	16.55	199
7.1	16.55	209
7.12	16.55	190
7.14	16.55	194
7.16	16.55	212
7.18	16.55	211
7.2	16.55	172
7.22	16.55	165
7.24	16.55	195
7.26	16.55	186
7.28	16.55	188
7.3	16.55	165
7.32	16.55	171
7.34	16.55	180
7.36	16.55	172
7.38	16.55	186
7.4	16.55	182
7.42	16.55	163
7.44	16.55	177
7.46	16.55	193
7.48	16.55	178
7.5	16.55	161
7.52	16.55	207
7.54	16.55	175
7.56	16.55	184
7.58	16.55	174
7.6	16.55	175
7.62	16.55	180
7.64	16.55	165
7.66	16.55	184
7.68	16.55	186
7.7	16.55	194
7.72	16.55	185
7.74	16.55	186
7.76	16.55	183
7.78	16.55	168
7.8	16.55	194
7.82	16.55	193
7.84	16.55	186
7.86	16.55	195
7.88	16.55	194
7.9	16.55	170
7.92	16.55	161
7.94	16.55	180
7.96	16.55	169
7.98	16.55	179
8	16.55	196
8.02	16.55	207
8.04	16.55	185
8.06	16.55	190
8.08	16.55	200
8.1	16.55	192
8.12	16.55	190
8.14	16.55	189
8.16	16.55	184
8.18	16.55	178
8.2	16.55	174
8.22	16.55	185
8.24	16.55	191
8.26	16.55	181
8.28	16.55	177
8.3	16.55	187
8.32	16.55	201
8.34	16.55	186
8.36	16.55	151
8.38	16.55	186
8.4	16.55	182
8.42	16.55	189
8.44	16.55	202
8.46	16.55	194
8.48	16.55	174
8.5	16.55	188
8.52	16.55	189
8.54	16.55	183
8.56	16.55	166
8.58	16.55	161
8.6	16.55	176
8.62	16.55	190
8.64	16.55	181
8.66	16.55	189
8.68	16.55	163
8.7	16.55	166
8.72	16.55	158
8.74	16.55	161
8.76	16.55	150
8.78	16.55	169
8.8	16.55	183
8.82	16.55	180
8.84	16.55	158
8.86	16.55	166
8.88	16.55	175
8.9	16.55	164
8.92	16.55	181
8.94	16.55	162
8.96	16.55	169
8.98	16.55	181
9	16.55	166
9.02	16.55	192
9.04	16.55	184
9.06	16.55	191
9.08	16.55	172
9.1	16.55	180
9.12	16.55	187
9.14	16.55	186
9.16	16.55	166
9.18	16.55	188
9.2	16.55	206
9.22	16.55	202
9.24	16.55	191
9.26	16.55	214
9.28	16.55	231
9.3	16.55	231
9.32	16.55	214
9.34	16.55	203
9.36	16.55	232
9.38	16.55	228
9.4	16.55	234
9.42	16.55	241
9.44	16.55	218
9.46	16.55	224
9.48	16.55	251
9.5	16.55	240
9.52	16.55	237
9.54	16.55	229
9.56	16.55	232
9.58	16.55	204
9.6	16.55	203
9.62	16.55	206
9.64	16.55	228
9.66	16.55	233
9.68	16.55	189
9.7	16.55	228
9.72	16.55	223
9.74	16.55	191
9.76	16.55	220
9.78	16.55	222
9.8	16.55	226
9.82	16.55	200
9.84	16.55	200
9.86	16.55	213
9.88	16.55	185
9.9	16.55	181
9.92	16.55	186
9.94	16.55	181
9.96	16.55	174
9.98	16.55	194
10	16.55	220
10.02	16.55	193
10.04	16.55	188
10.06	16.55	192
10.08	16.55	192
10.1	16.55	168
10.12	16.55	184
10.14	16.55	186
10.16	16.55	184
10.18	16.55	202
10.2	16.55	188
10.22	16.55	184
10.24	16.55	185
10.26	16.55	196
10.28	16.55	185
10.3	16.55	187
10.32	16.55	196
10.34	16.55	189
10.36	16.55	202
10.38	16.55	203
10.4	16.55	219
10.42	16.55	190
10.44	16.55	235
10.46	16.55	212
10.48	16.55	229
10.5	16.55	234
10.52	16.55	233
10.54	16.55	298
10.56	16.55	271
10.58	16.55	311
10.6	16.55	309
10.62	16.55	328
10.64	16.55	368
10.66	16.55	404
10.68	16.55	409
10.7	16.55	482
10.72	16.55	502
10.74	16.55	615
10.76	16.55	687
10.78	16.55	757
10.8	16.55	849
10.82	16.55	952
10.84	16.55	1015
10.86	16.55	1145
10.88	16.55	1161
10.9	16.55	1145
10.92	16.55	1128
10.94	16.55	1012
10.96	16.55	919
10.98	16.55	837
11	16.55	726
11.02	16.55	611
11.04	16.55	622
11.06	16.55	510
11.08	16.55	487
11.1	16.55	437
11.12	16.55	392
11.14	16.55	366
11.16	16.55	359
11.18	16.55	345
11.2	16.55	325
11.22	16.55	318
11.24	16.55	277
11.26	16.55	263
11.28	16.55	267
11.3	16.55	230
11.32	16.55	239
11.34	16.55	238
11.36	16.55	240
11.38	16.55	220
11.4	16.55	227
11.42	16.55	243
11.44	16.55	202
11.46	16.55	213
11.48	16.55	231
11.5	16.55	207
11.52	16.55	235
11.54	16.55	217
11.56	16.55	224
11.58	16.55	216
11.6	16.55	212
11.62	16.55	201
11.64	16.55	209
11.66	16.55	215
11.68	16.55	185
11.7	16.55	190
11.72	16.55	177
11.74	16.55	170
11.76	16.55	187
11.78	16.55	211
11.8	16.55	183
11.82	16.55	183
11.84	16.55	187
11.86	16.55	187
11.88	16.55	181
11.9	16.55	188
11.92	16.55	188
11.94	16.55	164
11.96	16.55	191
11.98	16.55	188
12	16.55	159
12.02	16.55	181
12.04	16.55	176
12.06	16.55	201
12.08	16.55	170
12.1	16.55	191
12.12	16.55	167
12.14	16.55	180
12.16	16.55	193
12.18	16.55	171
12.2	16.55	189
12.22	16.55	177
12.24	16.55	164
12.26	16.55	203
12.28	16.55	193
12.3	16.55	200
12.32	16.55	203
12.34	16.55	189
12.36	16.55	150
12.38	16.55	166
12.4	16.55	173
12.42	16.55	191
12.44	16.55	198
12.46	16.55	191
12.48	16.55	183
12.5	16.55	190
12.52	16.55	174
12.54	16.55	167
12.56	16.55	198
12.58	16.55	179
12.6	16.55	164
12.62	16.55	192
12.64	16.55	177
12.66	16.55	172
12.68	16.55	188
12.7	16.55	176
12.72	16.55	177
12.74	16.55	178
12.76	16.55	175
12.78	16.55	195
12.8	16.55	186
12.82	16.55	189
12.84	16.55	158
12.86	16.55	186
12.88	16.55	177
12.9	16.55	176
12.92	16.55	170
12.94	16.55	170
12.96	16.55	169
12.98	16.55	191
13	16.55	170
13.02	16.55	167
13.04	16.55	162
13.06	16.55	150
13.08	16.55	163
13.1	16.55	177
13.12	16.55	187
13.14	16.55	187
13.16	16.55	196
13.18	16.55	183
13.2	16.55	195
13.22	16.55	168
13.24	16.55	194
13.26	16.55	171
13.28	16.55	164
13.3	16.55	167
13.32	16.55	204
13.34	16.55	208
13.36	16.55	175
13.38	16.55	162
13.4	16.55	166
13.42	16.55	180
13.44	16.55	174
13.46	16.55	174
13.48	16.55	141
13.5	16.55	167
13.52	16.55	177
13.54	16.55	182
13.56	16.55	191
13.58	16.55	187
13.6	16.55	186
13.62	16.55	185
13.64	16.55	181
13.66	16.55	183
13.68	16.55	186
13.7	16.55	158
13.72	16.55	190
13.74	16.55	166
13.76	16.55	185
13.78	16.55	166
13.8	16.55	190
13.82	16.55	166
13.84	16.55	174
13.86	16.55	200
13.88	16.55	179
13.9	16.55	151
13.92	16.55	167
13.94	16.55	186
13.96	16.55	168
13.98	16.55	218
14	16.55	203
14.02	16.55	187
14.04	16.55	204
14.06	16.55	190
14.08	16.55	194
14.1	16.55	209
14.12	16.55	188
14.14	16.55	164
14.16	16.55	197
14.18	16.55	194
14.2	16.55	189
14.22	16.55	182
14.24	16.55	198
14.26	16.55	172
14.28	16.55	213
14.3	16.55	210
14.32	16.55	224
14.34	16.55	187
14.36	16.55	184
14.38	16.55	181
14.4	16.55	195
14.42	16.55	224
14.44	16.55	179
14.46	16.55	177
14.48	16.55	185
14.5	16.55	200
14.52	16.55	183
14.54	16.55	173
14.56	16.55	178
14.58	16.55	190
14.6	16.55	195
14.62	16.55	192
14.64	16.55	188
14.66	16.55	184
14.68	16.55	207
14.7	16.55	192
14.72	16.55	181
14.74	16.55	182
14.76	16.55	192
14.78	16.55	212
14.8	16.55	189
14.82	16.55	179
14.84	16.55	186
14.86	16.55	201
14.88	16.55	207
14.9	16.55	170
14.92	16.55	198
14.94	16.55	187
14.96	16.55	201
14.98	16.55	199
15	16.55	184
15.02	16.55	204
15.04	16.55	171
15.06	16.55	195
15.08	16.55	178
15.1	16.55	198
15.12	16.55	213
15.14	16.55	185
15.16	16.55	181
15.18	16.55	177
15.2	16.55	177
15.22	16.55	180
15.24	16.55	173
15.26	16.55	186
15.28	16.55	184
15.3	16.55	197
15.32	16.55	181
15.34	16.55	170
15.36	16.55	163
15.38	16.55	172
15.4	16.55	171
15.42	16.55	194
15.44	16.55	185
15.46	16.55	176
15.48	16.55	177
15.5	16.55	198
15.52	16.55	195
15.54	16.55	198
15.56	16.55	185
15.58	16.55	184
15.6	16.55	211
15.62	16.55	181
15.64	16.55	201
15.66	16.55	214
15.68	16.55	195
15.7	16.55	185
15.72	16.55	193
15.74	16.55	200
15.76	16.55	202
15.78	16.55	185
15.8	16.55	199
15.82	16.55	196
15.84	16.55	176
15.86	16.55	212
15.88	16.55	189
15.9	16.55	196
15.92	16.55	221
15.94	16.55	205
15.96	16.55	196
15.98	16.55	199
16	16.55	202
16.02	16.55	178
16.04	16.55	206
16.06	16.55	182
16.08	16.55	209
16.1	16.55	198
16.12	16.55	192
16.14	16.55	200
16.16	16.55	196
16.18	16.55	213
16.2	16.55	210
16.22	16.55	232
16.24	16.55	196
16.26	16.55	203
16.28	16.55	230
16.3	16.55	242
16.32	16.55	231
16.34	16.55	247
16.36	16.55	248
16.38	16.55	218
16.4	16.55	266
16.42	16.55	248
16.44	16.55	215
16.46	16.55	229
16.48	16.55	241
16.5	16.55	230
16.52	16.55	266
16.54	16.55	293
16.56	16.55	271
16.58	16.55	286
16.6	16.55	296
16.62	16.55	297
16.64	16.55	318
16.66	16.55	301
16.68	16.55	335
16.7	16.55	312
16.72	16.55	309
16.74	16.55	327
16.76	16.55	325
16.78	16.55	353
16.8	16.55	362
16.82	16.55	395
16.84	16.55	398
16.86	16.55	424
16.88	16.55	447
16.9	16.55	398
16.92	16.55	464
16.94	16.55	455
16.96	16.55	508
16.98	16.55	510
17	16.55	512
17.02	16.55	492
17.04	16.55	544
17.06	16.55	528
17.08	16.55	517
17.1	16.55	515
17.12	16.55	512
17.14	16.55	558
17.16	16.55	542
17.18	16.55	547
17.2	16.55	505
17.22	16.55	495
17.24	16.55	492
17.26	16.55	516
17.28	16.55	432
17.3	16.55	399
17.32	16.55	399
17.34	16.55	367
17.36	16.55	376
17.38	16.55	350
17.4	16.55	344
17.42	16.55	331
17.44	16.55	322
17.46	16.55	298
17.48	16.55	281
17.5	16.55	322
17.52	16.55	289
17.54	16.55	273
17.56	16.55	271
17.58	16.55	233
17.6	16.55	253
17.62	16.55	295
17.64	16.55	238
17.66	16.55	293
17.68	16.55	233
17.7	16.55	266
17.72	16.55	246
17.74	16.55	254
17.76	16.55	247
17.78	16.55	263
17.8	16.55	231
17.82	16.55	215
17.84	16.55	259
17.86	16.55	237
17.88	16.55	248
17.9	16.55	251
17.92	16.55	242
17.94	16.55	249
17.96	16.55	237
17.98	16.55	219
18	16.55	223
18.02	16.55	245
18.04	16.55	239
18.06	16.55	239
18.08	16.55	237
18.1	16.55	252
18.12	16.55	232
18.14	16.55	238
18.16	16.55	241
18.18	16.55	258
18.2	16.55	245
18.22	16.55	221
18.24	16.55	230
18.26	16.55	233
18.28	16.55	255
18.3	16.55	246
18.32	16.55	246
18.34	16.55	225
18.36	16.55	266
18.38	16.55	246
18.4	16.55	227
18.42	16.55	202
18.44	16.55	252
18.46	16.55	225
18.48	16.55	225
18.5	16.55	251
18.52	16.55	234
18.54	16.55	251
18.56	16.55	252
18.58	16.55	250
18.6	16.55	269
18.62	16.55	275
18.64	16.55	253
18.66	16.55	288
18.68	16.55	250
18.7	16.55	279
18.72	16.55	270
18.74	16.55	268
18.76	16.55	312
18.78	16.55	316
18.8	16.55	316
18.82	16.55	366
18.84	16.55	322
18.86	16.55	390
18.88	16.55	358
18.9	16.55	381
18.92	16.55	428
18.94	16.55	392
18.96	16.55	404
18.98	16.55	417
19	16.55	386
19.02	16.55	394
19.04	16.55	352
19.06	16.55	376
19.08	16.55	367
19.1	16.55	365
19.12	16.55	334
19.14	16.55	318
19.16	16.55	330
19.18	16.55	325
19.2	16.55	288
19.22	16.55	334
19.24	16.55	305
19.26	16.55	297
19.28	16.55	268
19.3	16.55	269
19.32	16.55	279
19.34	16.55	269
19.36	16.55	297
19.38	16.55	280
19.4	16.55	235
19.42	16.55	241
19.44	16.55	259
19.46	16.55	256
19.48	16.55	245
19.5	16.55	242
19.52	16.55	237
19.54	16.55	243
19.56	16.55	258
19.58	16.55	243
19.6	16.55	231
19.62	16.55	212
19.64	16.55	238
19.66	16.55	251
19.68	16.55	235
19.7	16.55	237
19.72	16.55	256
19.74	16.55	246
19.76	16.55	253
19.78	16.55	245
19.8	16.55	248
19.82	16.55	267
19.84	16.55	227
19.86	16.55	240
19.88	16.55	238
19.9	16.55	213
19.92	16.55	233
19.94	16.55	220
19.96	16.55	212
19.98	16.55	215
20	16.55	215
20.02	16.55	207
20.04	16.55	224
20.06	16.55	195
20.08	16.55	211
20.1	16.55	198
20.12	16.55	199
20.14	16.55	188
20.16	16.55	204
20.18	16.55	192
20.2	16.55	230
20.22	16.55	204
20.24	16.55	211
20.26	16.55	240
20.28	16.55	221
20.3	16.55	238
20.32	16.55	219
20.34	16.55	185
20.36	16.55	212
20.38	16.55	213
20.4	16.55	193
20.42	16.55	207
20.44	16.55	199
20.46	16.55	193
20.48	16.55	218
20.5	16.55	204
20.52	16.55	197
20.54	16.55	184
20.56	16.55	201
20.58	16.55	179
20.6	16.55	201
20.62	16.55	198
20.64	16.55	195
20.66	16.55	221
20.68	16.55	196
20.7	16.55	189
20.72	16.55	196
20.74	16.55	199
20.76	16.55	187
20.78	16.55	180
20.8	16.55	176
20.82	16.55	172
20.84	16.55	181
20.86	16.55	190
20.88	16.55	174
20.9	16.55	200
20.92	16.55	189
20.94	16.55	184
20.96	16.55	188
20.98	16.55	182
21	16.55	194
21.02	16.55	180
21.04	16.55	196
21.06	16.55	190
21.08	16.55	195
21.1	16.55	189
21.12	16.55	170
21.14	16.55	200
21.16	16.55	195
21.18	16.55	162
21.2	16.55	187
21.22	16.55	182
21.24	16.55	180
21.26	16.55	155
21.28	16.55	206
21.3	16.55	205
21.32	16.55	208
21.34	16.55	180
21.36	16.55	169
21.38	16.55	201
21.4	16.55	191
21.42	16.55	174
21.44	16.55	178
21.46	16.55	179
21.48	16.55	177
21.5	16.55	203
21.52	16.55	178
21.54	16.55	179
21.56	16.55	187
21.58	16.55	213
21.6	16.55	189
21.62	16.55	186
21.64	16.55	196
21.66	16.55	185
21.68	16.55	178
21.7	16.55	199
21.72	16.55	187
21.74	16.55	211
21.76	16.55	202
21.78	16.55	183
21.8	16.55	198
21.82	16.55	192
21.84	16.55	178
21.86	16.55	200
21.88	16.55	183
21.9	16.55	203
21.92	16.55	204
21.94	16.55	189
21.96	16.55	203
21.98	16.55	191
22	16.55	207
22.02	16.55	207
22.04	16.55	181
22.06	16.55	192
22.08	16.55	211
22.1	16.55	224
22.12	16.55	193
22.14	16.55	191
22.16	16.55	191
22.18	16.55	180
22.2	16.55	180
22.22	16.55	189
22.24	16.55	228
22.26	16.55	185
22.28	16.55	206
22.3	16.55	209
22.32	16.55	186
22.34	16.55	202
22.36	16.55	185
22.38	16.55	189
22.4	16.55	188
22.42	16.55	211
22.44	16.55	217
22.46	16.55	191
22.48	16.55	180
22.5	16.55	196
22.52	16.55	212
22.54	16.55	217
22.56	16.55	187
22.58	16.55	198
22.6	16.55	190
22.62	16.55	219
22.64	16.55	204
22.66	16.55	182
22.68	16.55	192
22.7	16.55	185
22.72	16.55	209
22.74	16.55	189
22.76	16.55	196
22.78	16.55	179
22.8	16.55	206
22.82	16.55	198
22.84	16.55	196
22.86	16.55	212
22.88	16.55	189
22.9	16.55	189
22.92	16.55	201
22.94	16.55	227
22.96	16.55	202
22.98	16.55	202
23	16.55	201
23.02	16.55	198
23.04	16.55	213
23.06	16.55	199
23.08	16.55	215
23.1	16.55	198
23.12	16.55	207
23.14	16.55	192
23.16	16.55	207
23.18	16.55	208
23.2	16.55	214
23.22	16.55	194
23.24	16.55	205
23.26	16.55	196
23.28	16.55	222
23.3	16.55	199
23.32	16.55	172
23.34	16.55	195
23.36	16.55	174
23.38	16.55	207
23.4	16.55	205
23.42	16.55	218
23.44	16.55	212
23.46	16.55	190
23.48	16.55	186
23.5	16.55	203
23.52	16.55	210
23.54	16.55	205
23.56	16.55	185
23.58	16.55	205
23.6	16.55	204
23.62	16.55	198
23.64	16.55	209
23.66	16.55	212
23.68	16.55	202
23.7	16.55	210
23.72	16.55	191
23.74	16.55	187
23.76	16.55	204
23.78	16.55	207
23.8	16.55	188
23.82	16.55	199
23.84	16.55	212
23.86	16.55	219
23.88	16.55	210
23.9	16.55	221
23.92	16.55	193
23.94	16.55	201
23.96	16.55	192
23.98	16.55	212
24	16.55	209
24.02	16.55	217
24.04	16.55	218
24.06	16.55	211
24.08	16.55	249
24.1	16.55	215
24.12	16.55	237
24.14	16.55	204
24.16	16.55	218
24.18	16.55	259
24.2	16.55	237
24.22	16.55	243
24.24	16.55	221
24.26	16.55	209
24.28	16.55	262
24.3	16.55	258
24.32	16.55	216
24.34	16.55	229
24.36	16.55	234
24.38	16.55	243
24.4	16.55	232
24.42	16.55	240
24.44	16.55	243
24.46	16.55	227
24.48	16.55	240
24.5	16.55	233
24.52	16.55	199
24.54	16.55	250
24.56	16.55	220
24.58	16.55	245
24.6	16.55	238
24.62	16.55	249
24.64	16.55	280
24.66	16.55	241
24.68	16.55	234
24.7	16.55	251
24.72	16.55	261
24.74	16.55	277
24.76	16.55	246
24.78	16.55	275
24.8	16.55	275
24.82	16.55	255
24.84	16.55	241
24.86	16.55	283
24.88	16.55	293
24.9	16.55	269
24.92	16.55	294
24.94	16.55	285
24.96	16.55	249
24.98	16.55	277
25	16.55	284
25.02	16.55	277
25.04	16.55	298
25.06	16.55	283
25.08	16.55	285
25.1	16.55	288
25.12	16.55	291
25.14	16.55	257
25.16	16.55	260
25.18	16.55	241
25.2	16.55	259
25.22	16.55	244
25.24	16.55	251
25.26	16.55	266
25.28	16.55	293
25.3	16.55	260
25.32	16.55	259
25.34	16.55	264
25.36	16.55	275
25.38	16.55	249
25.4	16.55	242
25.42	16.55	239
25.44	16.55	196
25.46	16.55	242
25.48	16.55	246
25.5	16.55	240
25.52	16.55	260
25.54	16.55	262
25.56	16.55	252
25.58	16.55	254
25.6	16.55	228
25.62	16.55	250
25.64	16.55	261
25.66	16.55	238
25.68	16.55	221
25.7	16.55	249
25.72	16.55	214
25.74	16.55	217
25.76	16.55	242
25.78	16.55	218
25.8	16.55	198
25.82	16.55	232
25.84	16.55	216
25.86	16.55	217
25.88	16.55	215
25.9	16.55	213
25.92	16.55	238
25.94	16.55	216
25.96	16.55	212
25.98	16.55	224
26	16.55	202
26.02	16.55	212
26.04	16.55	219
26.06	16.55	219
26.08	16.55	212
26.1	16.55	216
26.12	16.55	216
26.14	16.55	207
26.16	16.55	218
26.18	16.55	209
26.2	16.55	235
26.22	16.55	209
26.24	16.55	184
26.26	16.55	206
26.28	16.55	217
26.3	16.55	208
26.32	16.55	200
26.34	16.55	213
26.36	16.55	195
26.38	16.55	199
26.4	16.55	207
26.42	16.55	225
26.44	16.55	214
26.46	16.55	181
26.48	16.55	219
26.5	16.55	218
26.52	16.55	219
26.54	16.55	203
26.56	16.55	245
26.58	16.55	197
26.6	16.55	191
26.62	16.55	211
26.64	16.55	204
26.66	16.55	206
26.68	16.55	187
26.7	16.55	182
26.72	16.55	188
26.74	16.55	188
26.76	16.55	183
26.78	16.55	201
26.8	16.55	198
26.82	16.55	200
26.84	16.55	206
26.86	16.55	194
26.88	16.55	206
26.9	16.55	237
26.92	16.55	216
26.94	16.55	217
26.96	16.55	191
26.98	16.55	174
27	16.55	234
27.02	16.55	218
27.04	16.55	241
27.06	16.55	209
27.08	16.55	187
27.1	16.55	200
27.12	16.55	208
27.14	16.55	188
27.16	16.55	190
27.18	16.55	237
27.2	16.55	205
27.22	16.55	220
27.24	16.55	237
27.26	16.55	194
27.28	16.55	209
27.3	16.55	207
27.32	16.55	230
27.34	16.55	213
27.36	16.55	207
27.38	16.55	227
27.4	16.55	205
27.42	16.55	220
27.44	16.55	209
27.46	16.55	240
27.48	16.55	217
27.5	16.55	217
27.52	16.55	184
27.54	16.55	216
27.56	16.55	229
27.58	16.55	213
27.6	16.55	248
27.62	16.55	246
27.64	16.55	245
27.66	16.55	236
27.68	16.55	262
27.7	16.55	221
27.72	16.55	222
27.74	16.55	265
27.76	16.55	253
27.78	16.55	241
27.8	16.55	235
27.82	16.55	246
27.84	16.55	259
27.86	16.55	276
27.88	16.55	263
27.9	16.55	285
27.92	16.55	253
27.94	16.55	275
27.96	16.55	252
27.98	16.55	228
28	16.55	238
28.02	16.55	266
28.04	16.55	210
28.06	16.55	203
28.08	16.55	226
28.1	16.55	249
28.12	16.55	212
28.14	16.55	207
28.16	16.55	222
28.18	16.55	225
28.2	16.55	209
28.22	16.55	220
28.24	16.55	195
28.26	16.55	222
28.28	16.55	221
28.3	16.55	196
28.32	16.55	184
28.34	16.55	210
28.36	16.55	221
28.38	16.55	208
28.4	16.55	223
28.42	16.55	200
28.44	16.55	238
28.46	16.55	215
28.48	16.55	227
28.5	16.55	221
28.52	16.55	188
28.54	16.55	234
28.56	16.55	214
28.58	16.55	216
28.6	16.55	226
28.62	16.55	206
28.64	16.55	209
28.66	16.55	222
28.68	16.55	207
28.7	16.55	196
28.72	16.55	204
28.74	16.55	191
28.76	16.55	210
28.78	16.55	213
28.8	16.55	210
28.82	16.55	202
28.84	16.55	214
28.86	16.55	210
28.88	16.55	219
28.9	16.55	226
28.92	16.55	194
28.94	16.55	219
28.96	16.55	198
28.98	16.55	223
29	16.55	200
29.02	16.55	219
29.04	16.55	228
29.06	16.55	186
29.08	16.55	222
29.1	16.55	231
29.12	16.55	215
29.14	16.55	212
29.16	16.55	206
29.18	16.55	224
29.2	16.55	210
29.22	16.55	208
29.24	16.55	239
29.26	16.55	225
29.28	16.55	196
29.3	16.55	205
29.32	16.55	207
29.34	16.55	205
29.36	16.55	200
29.38	16.55	208
29.4	16.55	202
29.42	16.55	217
29.44	16.55	205
29.46	16.55	202
29.48	16.55	213
29.5	16.55	192
29.52	16.55	213
29.54	16.55	228
29.56	16.55	219
29.58	16.55	203
29.6	16.55	213
29.62	16.55	201
29.64	16.55	220
29.66	16.55	192
29.68	16.55	214
29.7	16.55	209
29.72	16.55	222
29.74	16.55	200
29.76	16.55	217
29.78	16.55	196
29.8	16.55	222
29.82	16.55	210
29.84	16.55	187
29.86	16.55	208
29.88	16.55	230
29.9	16.55	185
29.92	16.55	192
29.94	16.55	210
29.96	16.55	219
29.98	16.55	185
30	16.55	201
30.02	16.55	205
30.04	16.55	204
30.06	16.55	231
30.08	16.55	204
30.1	16.55	218
30.12	16.55	213
30.14	16.55	198
30.16	16.55	236
30.18	16.55	199
30.2	16.55	230
30.22	16.55	215
30.24	16.55	194
30.26	16.55	202
30.28	16.55	226
30.3	16.55	230
30.32	16.55	196
30.34	16.55	207
30.36	16.55	195
30.38	16.55	204
30.4	16.55	223
30.42	16.55	209
30.44	16.55	225
30.46	16.55	204
30.48	16.55	208
30.5	16.55	206
30.52	16.55	213
30.54	16.55	220
30.56	16.55	192
30.58	16.55	220
30.6	16.55	213
30.62	16.55	202
30.64	16.55	201
30.66	16.55	205
30.68	16.55	219
30.7	16.55	214
30.72	16.55	207
30.74	16.55	210
30.76	16.55	211
30.78	16.55	216
30.8	16.55	199
30.82	16.55	216
30.84	16.55	221
30.86	16.55	203
30.88	16.55	205
30.9	16.55	219
30.92	16.55	202
30.94	16.55	217
30.96	16.55	229
30.98	16.55	194
31	16.55	213
31.02	16.55	212
31.04	16.55	186
31.06	16.55	203
31.08	16.55	213
31.1	16.55	208
31.12	16.55	216
31.14	16.55	201
31.16	16.55	204
31.18	16.55	205
31.2	16.55	205
31.22	16.55	209
31.24	16.55	173
31.26	16.55	224
31.28	16.55	211
31.3	16.55	179
31.32	16.55	184
31.34	16.55	222
31.36	16.55	211
31.38	16.55	200
31.4	16.55	227
31.42	16.55	197
31.44	16.55	230
31.46	16.55	212
31.48	16.55	194
31.5	16.55	204
31.52	16.55	218
31.54	16.55	187
31.56	16.55	181
31.58	16.55	210
31.6	16.55	214
31.62	16.55	244
31.64	16.55	222
31.66	16.55	215
31.68	16.55	202
31.7	16.55	194
31.72	16.55	194
31.74	16.55	229
31.76	16.55	205
31.78	16.55	212
31.8	16.55	212
31.82	16.55	185
31.84	16.55	212
31.86	16.55	195
31.88	16.55	203
31.9	16.55	224
31.92	16.55	185
31.94	16.55	228
31.96	16.55	209
31.98	16.55	224
32	16.55	221
32.02	16.55	213
32.04	16.55	212
32.06	16.55	180
32.08	16.55	221
32.1	16.55	221
32.12	16.55	186
32.14	16.55	193
32.16	16.55	203
32.18	16.55	213
32.2	16.55	194
32.22	16.55	207
32.24	16.55	229
32.26	16.55	200
32.28	16.55	201
32.3	16.55	201
32.32	16.55	212
32.34	16.55	216
32.36	16.55	194
32.38	16.55	226
32.4	16.55	200
32.42	16.55	208
32.44	16.55	213
32.46	16.55	205
32.48	16.55	210
32.5	16.55	219
32.52	16.55	208
32.54	16.55	203
32.56	16.55	196
32.58	16.55	207
32.6	16.55	204
32.62	16.55	193
32.64	16.55	215
32.66	16.55	212
32.68	16.55	192
32.7	16.55	219
32.72	16.55	187
32.74	16.55	198
32.76	16.55	214
32.78	16.55	209
32.8	16.55	200
32.82	16.55	224
32.84	16.55	224
32.86	16.55	243
32.88	16.55	204
32.9	16.55	227
32.92	16.55	222
32.94	16.55	186
32.96	16.55	219
32.98	16.55	217
33	16.55	231
33.02	16.55	219
33.04	16.55	188
33.06	16.55	186
33.08	16.55	256
33.1	16.55	237
33.12	16.55	235
33.14	16.55	200
33.16	16.55	215
33.18	16.55	231
33.2	16.55	207
33.22	16.55	202
33.24	16.55	224
33.26	16.55	243
33.28	16.55	222
33.3	16.55	216
33.32	16.55	231
33.34	16.55	211
33.36	16.55	227
33.38	16.55	228
33.4	16.55	263
33.42	16.55	259
33.44	16.55	250
33.46	16.55	264
33.48	16.55	223
33.5	16.55	210
33.52	16.55	224
33.54	16.55	220
33.56	16.55	214
33.58	16.55	259
33.6	16.55	200
33.62	16.55	249
33.64	16.55	229
33.66	16.55	221
33.68	16.55	211
33.7	16.55	247
33.72	16.55	249
33.74	16.55	238
33.76	16.55	225
33.78	16.55	219
33.8	16.55	213
33.82	16.55	234
33.84	16.55	230
33.86	16.55	229
33.88	16.55	222
33.9	16.55	223
33.92	16.55	211
33.94	16.55	210
33.96	16.55	201
33.98	16.55	218
34	16.55	204
34.02	16.55	239
34.04	16.55	209
34.06	16.55	228
34.08	16.55	200
34.1	16.55	215
34.12	16.55	229
34.14	16.55	235
34.16	16.55	216
34.18	16.55	217
34.2	16.55	219
34.22	16.55	200
34.24	16.55	224
34.26	16.55	219
34.28	16.55	224
34.3	16.55	247
34.32	16.55	224
34.34	16.55	234
34.36	16.55	227
34.38	16.55	231
34.4	16.55	204
34.42	16.55	193
34.44	16.55	224
34.46	16.55	216
34.48	16.55	231
34.5	16.55	215
34.52	16.55	233
34.54	16.55	212
34.56	16.55	204
34.58	16.55	205
34.6	16.55	215
34.62	16.55	223
34.64	16.55	216
34.66	16.55	248
34.68	16.55	242
34.7	16.55	224
34.72	16.55	216
34.74	16.55	228
34.76	16.55	220
34.78	16.55	206
34.8	16.55	253
34.82	16.55	233
34.84	16.55	227
34.86	16.55	226
34.88	16.55	250
34.9	16.55	245
34.92	16.55	207
34.94	16.55	232
34.96	16.55	234
34.98	16.55	212
35	16.55	209
35.02	16.55	230
35.04	16.55	222
35.06	16.55	204
35.08	16.55	243
35.1	16.55	216
35.12	16.55	217
35.14	16.55	224
35.16	16.55	219
35.18	16.55	186
35.2	16.55	229
35.22	16.55	209
35.24	16.55	210
35.26	16.55	221
35.28	16.55	225
35.3	16.55	201
35.32	16.55	222
35.34	16.55	222
35.36	16.55	224
35.38	16.55	205
35.4	16.55	179
35.42	16.55	188
35.44	16.55	178
35.46	16.55	196
35.48	16.55	216
35.5	16.55	198
35.52	16.55	227
35.54	16.55	198
35.56	16.55	208
35.58	16.55	210
35.6	16.55	190
35.62	16.55	193
35.64	16.55	190
35.66	16.55	213
35.68	16.55	219
35.7	16.55	191
35.72	16.55	193
35.74	16.55	211
35.76	16.55	198
35.78	16.55	208
35.8	16.55	185
35.82	16.55	198
35.84	16.55	197
35.86	16.55	215
35.88	16.55	202
35.9	16.55	193
35.92	16.55	201
35.94	16.55	173
35.96	16.55	185
35.98	16.55	195
36	16.55	188
36.02	16.55	192
36.04	16.55	179
36.06	16.55	189
36.08	16.55	219
36.1	16.55	239
36.12	16.55	203
36.14	16.55	216
36.16	16.55	219
36.18	16.55	217
36.2	16.55	212
36.22	16.55	195
36.24	16.55	205
36.26	16.55	206
36.28	16.55	206
36.3	16.55	215
36.32	16.55	215
36.34	16.55	204
36.36	16.55	201
36.38	16.55	190
36.4	16.55	207
36.42	16.55	216
36.44	16.55	211
36.46	16.55	211
36.48	16.55	197
36.5	16.55	197
36.52	16.55	209
36.54	16.55	239
36.56	16.55	225
36.58	16.55	201
36.6	16.55	204
36.62	16.55	224
36.64	16.55	199
36.66	16.55	191
36.68	16.55	205
36.7	16.55	215
36.72	16.55	228
36.74	16.55	203
36.76	16.55	228
36.78	16.55	222
36.8	16.55	192
36.82	16.55	212
36.84	16.55	211
36.86	16.55	220
36.88	16.55	189
36.9	16.55	203
36.92	16.55	209
36.94	16.55	228
36.96	16.55	221
36.98	16.55	222
37	16.55	238
37.02	16.55	201
37.04	16.55	219
37.06	16.55	215
37.08	16.55	222
37.1	16.55	190
37.12	16.55	215
37.14	16.55	193
37.16	16.55	195
37.18	16.55	200
37.2	16.55	194
37.22	16.55	201
37.24	16.55	205
37.26	16.55	205
37.28	16.55	218
37.3	16.55	207
37.32	16.55	205
37.34	16.55	232
37.36	16.55	211
37.38	16.55	198
37.4	16.55	200
37.42	16.55	197
37.44	16.55	205
37.46	16.55	206
37.48	16.55	221
37.5	16.55	175
37.52	16.55	217
37.54	16.55	217
37.56	16.55	182
37.58	16.55	225
37.6	16.55	197
37.62	16.55	210
37.64	16.55	180
37.66	16.55	204
37.68	16.55	214
37.7	16.55	223
37.72	16.55	209
37.74	16.55	169
37.76	16.55	237
37.78	16.55	226
37.8	16.55	215
37.82	16.55	212
37.84	16.55	200
37.86	16.55	239
37.88	16.55	244
37.9	16.55	226
37.92	16.55	238
37.94	16.55	224
37.96	16.55	233
37.98	16.55	268
38	16.55	243
38.02	16.55	243
38.04	16.55	271
38.06	16.55	353
38.08	16.55	400
38.1	16.55	458
38.12	16.55	591
38.14	16.55	726
38.16	16.55	720
38.18	16.55	546
38.2	16.55	477
38.22	16.55	502
38.24	16.55	493
38.26	16.55	482
38.28	16.55	395
38.3	16.55	349
38.32	16.55	305
38.34	16.55	269
38.36	16.55	281
38.38	16.55	271
38.4	16.55	266
38.42	16.55	234
38.44	16.55	245
38.46	16.55	241
38.48	16.55	280
38.5	16.55	207
38.52	16.55	212
38.54	16.55	231
38.56	16.55	210
38.58	16.55	214
38.6	16.55	214
38.62	16.55	209
38.64	16.55	186
38.66	16.55	209
38.68	16.55	200
38.7	16.55	211
38.72	16.55	217
38.74	16.55	201
38.76	16.55	229
38.78	16.55	222
38.8	16.55	189
38.82	16.55	202
38.84	16.55	196
38.86	16.55	246
38.88	16.55	198
38.9	16.55	224
38.92	16.55	209
38.94	16.55	222
38.96	16.55	228
38.98	16.55	234
39	16.55	242
39.02	16.55	212
39.04	16.55	189
39.06	16.55	206
39.08	16.55	210
39.1	16.55	200
39.12	16.55	214
39.14	16.55	228
39.16	16.55	197
39.18	16.55	242
39.2	16.55	199
39.22	16.55	204
39.24	16.55	183
39.26	16.55	207
39.28	16.55	233
39.3	16.55	223
39.32	16.55	206
39.34	16.55	207
39.36	16.55	212
39.38	16.55	211
39.4	16.55	208
39.42	16.55	226
39.44	16.55	212
39.46	16.55	205
39.48	16.55	192
39.5	16.55	209
39.52	16.55	213
39.54	16.55	200
39.56	16.55	210
39.58	16.55	211
39.6	16.55	202
39.62	16.55	232
39.64	16.55	204
39.66	16.55	216
39.68	16.55	237
39.7	16.55	227
39.72	16.55	219
39.74	16.55	209
39.76	16.55	201
39.78	16.55	219
39.8	16.55	202
39.82	16.55	219
39.84	16.55	236
39.86	16.55	248
39.88	16.55	234
39.9	16.55	238
39.92	16.55	226
39.94	16.55	224
39.96	16.55	246
39.98	16.55	247
40	16.55	200
