# Supplementary material for: Sorting polymerization in a bichannel metal-organic framework
Source: Nat Commun. 2025 Aug 5;16:6984. doi: 10.1038/s41467-025-62322-8 (PMC12325995; doi:10.1038/s41467-025-62322-8)
Supplement: Supplementary file 3 — Source data [file 41467_2025_62322_MOESM3_ESM.zip › SOURCE_DATA/SF11/1-PSPNVF_2theta_vs_scanstarttime_vs_intensity/line_12.csv]

X	Y	Z
3	18.05	155
3.02	18.05	184
3.04	18.05	185
3.06	18.05	157
3.08	18.05	168
3.1	18.05	194
3.12	18.05	166
3.14	18.05	188
3.16	18.05	176
3.18	18.05	180
3.2	18.05	162
3.22	18.05	157
3.24	18.05	185
3.26	18.05	193
3.28	18.05	187
3.3	18.05	164
3.32	18.05	162
3.34	18.05	163
3.36	18.05	176
3.38	18.05	173
3.4	18.05	165
3.42	18.05	177
3.44	18.05	189
3.46	18.05	177
3.48	18.05	177
3.5	18.05	155
3.52	18.05	158
3.54	18.05	165
3.56	18.05	185
3.58	18.05	183
3.6	18.05	174
3.62	18.05	180
3.64	18.05	172
3.66	18.05	173
3.68	18.05	193
3.7	18.05	156
3.72	18.05	184
3.74	18.05	181
3.76	18.05	192
3.78	18.05	159
3.8	18.05	152
3.82	18.05	163
3.84	18.05	170
3.86	18.05	162
3.88	18.05	181
3.9	18.05	179
3.92	18.05	154
3.94	18.05	165
3.96	18.05	177
3.98	18.05	151
4	18.05	174
4.02	18.05	184
4.04	18.05	171
4.06	18.05	197
4.08	18.05	179
4.1	18.05	166
4.12	18.05	182
4.14	18.05	179
4.16	18.05	163
4.18	18.05	191
4.2	18.05	162
4.22	18.05	174
4.24	18.05	201
4.26	18.05	162
4.28	18.05	157
4.3	18.05	206
4.32	18.05	191
4.34	18.05	192
4.36	18.05	181
4.38	18.05	170
4.4	18.05	190
4.42	18.05	170
4.44	18.05	197
4.46	18.05	168
4.48	18.05	175
4.5	18.05	181
4.52	18.05	161
4.54	18.05	174
4.56	18.05	189
4.58	18.05	177
4.6	18.05	195
4.62	18.05	194
4.64	18.05	185
4.66	18.05	180
4.68	18.05	168
4.7	18.05	145
4.72	18.05	194
4.74	18.05	161
4.76	18.05	173
4.78	18.05	170
4.8	18.05	212
4.82	18.05	173
4.84	18.05	187
4.86	18.05	199
4.88	18.05	152
4.9	18.05	190
4.92	18.05	185
4.94	18.05	190
4.96	18.05	197
4.98	18.05	159
5	18.05	192
5.02	18.05	178
5.04	18.05	200
5.06	18.05	202
5.08	18.05	198
5.1	18.05	214
5.12	18.05	219
5.14	18.05	216
5.16	18.05	192
5.18	18.05	218
5.2	18.05	210
5.22	18.05	224
5.24	18.05	215
5.26	18.05	199
5.28	18.05	257
5.3	18.05	268
5.32	18.05	269
5.34	18.05	267
5.36	18.05	284
5.38	18.05	290
5.4	18.05	348
5.42	18.05	343
5.44	18.05	339
5.46	18.05	354
5.48	18.05	337
5.5	18.05	320
5.52	18.05	283
5.54	18.05	309
5.56	18.05	285
5.58	18.05	311
5.6	18.05	285
5.62	18.05	254
5.64	18.05	291
5.66	18.05	253
5.68	18.05	241
5.7	18.05	270
5.72	18.05	263
5.74	18.05	242
5.76	18.05	245
5.78	18.05	283
5.8	18.05	238
5.82	18.05	248
5.84	18.05	276
5.86	18.05	235
5.88	18.05	216
5.9	18.05	242
5.92	18.05	260
5.94	18.05	231
5.96	18.05	255
5.98	18.05	251
6	18.05	214
6.02	18.05	244
6.04	18.05	216
6.06	18.05	243
6.08	18.05	249
6.1	18.05	273
6.12	18.05	253
6.14	18.05	254
6.16	18.05	231
6.18	18.05	244
6.2	18.05	258
6.22	18.05	253
6.24	18.05	250
6.26	18.05	249
6.28	18.05	254
6.3	18.05	250
6.32	18.05	247
6.34	18.05	244
6.36	18.05	215
6.38	18.05	244
6.4	18.05	235
6.42	18.05	250
6.44	18.05	226
6.46	18.05	218
6.48	18.05	231
6.5	18.05	234
6.52	18.05	272
6.54	18.05	259
6.56	18.05	237
6.58	18.05	234
6.6	18.05	238
6.62	18.05	229
6.64	18.05	244
6.66	18.05	217
6.68	18.05	235
6.7	18.05	238
6.72	18.05	220
6.74	18.05	224
6.76	18.05	215
6.78	18.05	211
6.8	18.05	198
6.82	18.05	214
6.84	18.05	216
6.86	18.05	206
6.88	18.05	205
6.9	18.05	213
6.92	18.05	185
6.94	18.05	216
6.96	18.05	196
6.98	18.05	224
7	18.05	225
7.02	18.05	193
7.04	18.05	201
7.06	18.05	210
7.08	18.05	184
7.1	18.05	191
7.12	18.05	166
7.14	18.05	180
7.16	18.05	180
7.18	18.05	181
7.2	18.05	178
7.22	18.05	192
7.24	18.05	196
7.26	18.05	181
7.28	18.05	166
7.3	18.05	194
7.32	18.05	186
7.34	18.05	180
7.36	18.05	185
7.38	18.05	169
7.4	18.05	191
7.42	18.05	195
7.44	18.05	186
7.46	18.05	180
7.48	18.05	189
7.5	18.05	174
7.52	18.05	166
7.54	18.05	181
7.56	18.05	188
7.58	18.05	198
7.6	18.05	173
7.62	18.05	196
7.64	18.05	175
7.66	18.05	186
7.68	18.05	183
7.7	18.05	176
7.72	18.05	170
7.74	18.05	142
7.76	18.05	172
7.78	18.05	205
7.8	18.05	169
7.82	18.05	176
7.84	18.05	193
7.86	18.05	192
7.88	18.05	169
7.9	18.05	182
7.92	18.05	159
7.94	18.05	174
7.96	18.05	172
7.98	18.05	173
8	18.05	182
8.02	18.05	173
8.04	18.05	185
8.06	18.05	180
8.08	18.05	171
8.1	18.05	184
8.12	18.05	160
8.14	18.05	174
8.16	18.05	186
8.18	18.05	187
8.2	18.05	193
8.22	18.05	187
8.24	18.05	212
8.26	18.05	172
8.28	18.05	191
8.3	18.05	196
8.32	18.05	185
8.34	18.05	194
8.36	18.05	199
8.38	18.05	201
8.4	18.05	189
8.42	18.05	216
8.44	18.05	193
8.46	18.05	187
8.48	18.05	195
8.5	18.05	171
8.52	18.05	189
8.54	18.05	196
8.56	18.05	200
8.58	18.05	200
8.6	18.05	176
8.62	18.05	158
8.64	18.05	193
8.66	18.05	155
8.68	18.05	194
8.7	18.05	184
8.72	18.05	191
8.74	18.05	174
8.76	18.05	156
8.78	18.05	164
8.8	18.05	190
8.82	18.05	176
8.84	18.05	161
8.86	18.05	175
8.88	18.05	183
8.9	18.05	173
8.92	18.05	194
8.94	18.05	174
8.96	18.05	147
8.98	18.05	174
9	18.05	169
9.02	18.05	162
9.04	18.05	199
9.06	18.05	181
9.08	18.05	169
9.1	18.05	184
9.12	18.05	184
9.14	18.05	207
9.16	18.05	202
9.18	18.05	182
9.2	18.05	184
9.22	18.05	173
9.24	18.05	178
9.26	18.05	233
9.28	18.05	226
9.3	18.05	201
9.32	18.05	214
9.34	18.05	224
9.36	18.05	224
9.38	18.05	235
9.4	18.05	244
9.42	18.05	235
9.44	18.05	241
9.46	18.05	238
9.48	18.05	236
9.5	18.05	216
9.52	18.05	230
9.54	18.05	210
9.56	18.05	219
9.58	18.05	210
9.6	18.05	195
9.62	18.05	215
9.64	18.05	203
9.66	18.05	223
9.68	18.05	174
9.7	18.05	211
9.72	18.05	224
9.74	18.05	216
9.76	18.05	180
9.78	18.05	213
9.8	18.05	197
9.82	18.05	206
9.84	18.05	198
9.86	18.05	204
9.88	18.05	219
9.9	18.05	196
9.92	18.05	173
9.94	18.05	192
9.96	18.05	228
9.98	18.05	195
10	18.05	214
10.02	18.05	183
10.04	18.05	186
10.06	18.05	210
10.08	18.05	182
10.1	18.05	179
10.12	18.05	214
10.14	18.05	192
10.16	18.05	188
10.18	18.05	187
10.2	18.05	187
10.22	18.05	193
10.24	18.05	198
10.26	18.05	203
10.28	18.05	171
10.3	18.05	179
10.32	18.05	187
10.34	18.05	192
10.36	18.05	203
10.38	18.05	202
10.4	18.05	220
10.42	18.05	199
10.44	18.05	214
10.46	18.05	208
10.48	18.05	219
10.5	18.05	234
10.52	18.05	274
10.54	18.05	304
10.56	18.05	298
10.58	18.05	306
10.6	18.05	355
10.62	18.05	363
10.64	18.05	364
10.66	18.05	443
10.68	18.05	450
10.7	18.05	506
10.72	18.05	568
10.74	18.05	614
10.76	18.05	658
10.78	18.05	770
10.8	18.05	893
10.82	18.05	955
10.84	18.05	1101
10.86	18.05	1149
10.88	18.05	1220
10.9	18.05	1144
10.92	18.05	1119
10.94	18.05	917
10.96	18.05	923
10.98	18.05	819
11	18.05	707
11.02	18.05	632
11.04	18.05	592
11.06	18.05	520
11.08	18.05	496
11.1	18.05	469
11.12	18.05	389
11.14	18.05	395
11.16	18.05	340
11.18	18.05	365
11.2	18.05	351
11.22	18.05	327
11.24	18.05	289
11.26	18.05	285
11.28	18.05	287
11.3	18.05	262
11.32	18.05	225
11.34	18.05	266
11.36	18.05	210
11.38	18.05	238
11.4	18.05	230
11.42	18.05	219
11.44	18.05	212
11.46	18.05	214
11.48	18.05	206
11.5	18.05	201
11.52	18.05	186
11.54	18.05	203
11.56	18.05	220
11.58	18.05	206
11.6	18.05	223
11.62	18.05	183
11.64	18.05	195
11.66	18.05	207
11.68	18.05	219
11.7	18.05	206
11.72	18.05	235
11.74	18.05	217
11.76	18.05	179
11.78	18.05	196
11.8	18.05	193
11.82	18.05	205
11.84	18.05	176
11.86	18.05	190
11.88	18.05	178
11.9	18.05	184
11.92	18.05	184
11.94	18.05	193
11.96	18.05	174
11.98	18.05	197
12	18.05	196
12.02	18.05	180
12.04	18.05	191
12.06	18.05	176
12.08	18.05	177
12.1	18.05	189
12.12	18.05	191
12.14	18.05	187
12.16	18.05	174
12.18	18.05	188
12.2	18.05	189
12.22	18.05	205
12.24	18.05	187
12.26	18.05	185
12.28	18.05	176
12.3	18.05	170
12.32	18.05	190
12.34	18.05	194
12.36	18.05	164
12.38	18.05	164
12.4	18.05	173
12.42	18.05	171
12.44	18.05	192
12.46	18.05	195
12.48	18.05	187
12.5	18.05	189
12.52	18.05	188
12.54	18.05	195
12.56	18.05	163
12.58	18.05	165
12.6	18.05	175
12.62	18.05	204
12.64	18.05	195
12.66	18.05	164
12.68	18.05	171
12.7	18.05	157
12.72	18.05	188
12.74	18.05	183
12.76	18.05	181
12.78	18.05	180
12.8	18.05	220
12.82	18.05	174
12.84	18.05	176
12.86	18.05	171
12.88	18.05	181
12.9	18.05	170
12.92	18.05	171
12.94	18.05	177
12.96	18.05	187
12.98	18.05	204
13	18.05	192
13.02	18.05	207
13.04	18.05	169
13.06	18.05	177
13.08	18.05	189
13.1	18.05	159
13.12	18.05	175
13.14	18.05	197
13.16	18.05	182
13.18	18.05	191
13.2	18.05	174
13.22	18.05	175
13.24	18.05	182
13.26	18.05	169
13.28	18.05	177
13.3	18.05	174
13.32	18.05	188
13.34	18.05	183
13.36	18.05	176
13.38	18.05	187
13.4	18.05	163
13.42	18.05	174
13.44	18.05	160
13.46	18.05	177
13.48	18.05	171
13.5	18.05	201
13.52	18.05	189
13.54	18.05	170
13.56	18.05	163
13.58	18.05	173
13.6	18.05	170
13.62	18.05	194
13.64	18.05	161
13.66	18.05	176
13.68	18.05	182
13.7	18.05	203
13.72	18.05	217
13.74	18.05	155
13.76	18.05	182
13.78	18.05	208
13.8	18.05	188
13.82	18.05	202
13.84	18.05	172
13.86	18.05	177
13.88	18.05	176
13.9	18.05	176
13.92	18.05	194
13.94	18.05	171
13.96	18.05	183
13.98	18.05	171
14	18.05	196
14.02	18.05	186
14.04	18.05	173
14.06	18.05	184
14.08	18.05	188
14.1	18.05	198
14.12	18.05	172
14.14	18.05	187
14.16	18.05	190
14.18	18.05	199
14.2	18.05	197
14.22	18.05	228
14.24	18.05	183
14.26	18.05	215
14.28	18.05	229
14.3	18.05	183
14.32	18.05	187
14.34	18.05	190
14.36	18.05	208
14.38	18.05	176
14.4	18.05	194
14.42	18.05	200
14.44	18.05	191
14.46	18.05	166
14.48	18.05	178
14.5	18.05	190
14.52	18.05	194
14.54	18.05	202
14.56	18.05	176
14.58	18.05	187
14.6	18.05	186
14.62	18.05	176
14.64	18.05	190
14.66	18.05	189
14.68	18.05	190
14.7	18.05	200
14.72	18.05	184
14.74	18.05	172
14.76	18.05	198
14.78	18.05	174
14.8	18.05	189
14.82	18.05	194
14.84	18.05	186
14.86	18.05	205
14.88	18.05	205
14.9	18.05	193
14.92	18.05	193
14.94	18.05	190
14.96	18.05	196
14.98	18.05	186
15	18.05	186
15.02	18.05	185
15.04	18.05	188
15.06	18.05	181
15.08	18.05	157
15.1	18.05	191
15.12	18.05	192
15.14	18.05	171
15.16	18.05	191
15.18	18.05	175
15.2	18.05	195
15.22	18.05	181
15.24	18.05	169
15.26	18.05	173
15.28	18.05	179
15.3	18.05	196
15.32	18.05	185
15.34	18.05	169
15.36	18.05	170
15.38	18.05	175
15.4	18.05	205
15.42	18.05	188
15.44	18.05	199
15.46	18.05	170
15.48	18.05	185
15.5	18.05	188
15.52	18.05	178
15.54	18.05	186
15.56	18.05	197
15.58	18.05	191
15.6	18.05	184
15.62	18.05	197
15.64	18.05	197
15.66	18.05	187
15.68	18.05	195
15.7	18.05	193
15.72	18.05	180
15.74	18.05	183
15.76	18.05	191
15.78	18.05	201
15.8	18.05	210
15.82	18.05	181
15.84	18.05	191
15.86	18.05	212
15.88	18.05	183
15.9	18.05	197
15.92	18.05	223
15.94	18.05	207
15.96	18.05	196
15.98	18.05	202
16	18.05	208
16.02	18.05	200
16.04	18.05	211
16.06	18.05	182
16.08	18.05	191
16.1	18.05	203
16.12	18.05	191
16.14	18.05	192
16.16	18.05	207
16.18	18.05	185
16.2	18.05	197
16.22	18.05	212
16.24	18.05	212
16.26	18.05	210
16.28	18.05	212
16.3	18.05	208
16.32	18.05	220
16.34	18.05	233
16.36	18.05	217
16.38	18.05	226
16.4	18.05	207
16.42	18.05	218
16.44	18.05	254
16.46	18.05	227
16.48	18.05	245
16.5	18.05	260
16.52	18.05	233
16.54	18.05	262
16.56	18.05	261
16.58	18.05	291
16.6	18.05	296
16.62	18.05	311
16.64	18.05	256
16.66	18.05	327
16.68	18.05	301
16.7	18.05	337
16.72	18.05	309
16.74	18.05	332
16.76	18.05	349
16.78	18.05	371
16.8	18.05	369
16.82	18.05	405
16.84	18.05	369
16.86	18.05	389
16.88	18.05	460
16.9	18.05	434
16.92	18.05	423
16.94	18.05	435
16.96	18.05	481
16.98	18.05	483
17	18.05	494
17.02	18.05	526
17.04	18.05	513
17.06	18.05	522
17.08	18.05	507
17.1	18.05	551
17.12	18.05	513
17.14	18.05	533
17.16	18.05	524
17.18	18.05	518
17.2	18.05	530
17.22	18.05	495
17.24	18.05	478
17.26	18.05	448
17.28	18.05	439
17.3	18.05	407
17.32	18.05	419
17.34	18.05	381
17.36	18.05	336
17.38	18.05	318
17.4	18.05	337
17.42	18.05	334
17.44	18.05	297
17.46	18.05	314
17.48	18.05	273
17.5	18.05	312
17.52	18.05	276
17.54	18.05	289
17.56	18.05	278
17.58	18.05	284
17.6	18.05	264
17.62	18.05	255
17.64	18.05	251
17.66	18.05	248
17.68	18.05	250
17.7	18.05	220
17.72	18.05	257
17.74	18.05	240
17.76	18.05	255
17.78	18.05	257
17.8	18.05	253
17.82	18.05	252
17.84	18.05	246
17.86	18.05	224
17.88	18.05	243
17.9	18.05	231
17.92	18.05	230
17.94	18.05	234
17.96	18.05	228
17.98	18.05	219
18	18.05	237
18.02	18.05	238
18.04	18.05	261
18.06	18.05	242
18.08	18.05	236
18.1	18.05	218
18.12	18.05	250
18.14	18.05	258
18.16	18.05	246
18.18	18.05	239
18.2	18.05	201
18.22	18.05	231
18.24	18.05	228
18.26	18.05	220
18.28	18.05	230
18.3	18.05	246
18.32	18.05	232
18.34	18.05	236
18.36	18.05	264
18.38	18.05	247
18.4	18.05	260
18.42	18.05	222
18.44	18.05	228
18.46	18.05	246
18.48	18.05	248
18.5	18.05	244
18.52	18.05	225
18.54	18.05	234
18.56	18.05	260
18.58	18.05	268
18.6	18.05	259
18.62	18.05	271
18.64	18.05	272
18.66	18.05	266
18.68	18.05	270
18.7	18.05	287
18.72	18.05	264
18.74	18.05	276
18.76	18.05	285
18.78	18.05	315
18.8	18.05	328
18.82	18.05	330
18.84	18.05	358
18.86	18.05	375
18.88	18.05	404
18.9	18.05	385
18.92	18.05	428
18.94	18.05	418
18.96	18.05	373
18.98	18.05	429
19	18.05	399
19.02	18.05	393
19.04	18.05	374
19.06	18.05	384
19.08	18.05	357
19.1	18.05	340
19.12	18.05	343
19.14	18.05	304
19.16	18.05	298
19.18	18.05	299
19.2	18.05	327
19.22	18.05	308
19.24	18.05	320
19.26	18.05	294
19.28	18.05	313
19.3	18.05	271
19.32	18.05	277
19.34	18.05	255
19.36	18.05	261
19.38	18.05	302
19.4	18.05	248
19.42	18.05	259
19.44	18.05	252
19.46	18.05	245
19.48	18.05	236
19.5	18.05	250
19.52	18.05	247
19.54	18.05	243
19.56	18.05	231
19.58	18.05	246
19.6	18.05	231
19.62	18.05	246
19.64	18.05	243
19.66	18.05	243
19.68	18.05	249
19.7	18.05	224
19.72	18.05	233
19.74	18.05	228
19.76	18.05	229
19.78	18.05	245
19.8	18.05	235
19.82	18.05	245
19.84	18.05	251
19.86	18.05	238
19.88	18.05	223
19.9	18.05	251
19.92	18.05	252
19.94	18.05	257
19.96	18.05	239
19.98	18.05	246
20	18.05	204
20.02	18.05	203
20.04	18.05	196
20.06	18.05	210
20.08	18.05	207
20.1	18.05	203
20.12	18.05	215
20.14	18.05	234
20.16	18.05	203
20.18	18.05	222
20.2	18.05	190
20.22	18.05	230
20.24	18.05	206
20.26	18.05	193
20.28	18.05	196
20.3	18.05	217
20.32	18.05	199
20.34	18.05	214
20.36	18.05	197
20.38	18.05	182
20.4	18.05	176
20.42	18.05	200
20.44	18.05	194
20.46	18.05	187
20.48	18.05	216
20.5	18.05	176
20.52	18.05	193
20.54	18.05	224
20.56	18.05	185
20.58	18.05	207
20.6	18.05	198
20.62	18.05	204
20.64	18.05	192
20.66	18.05	192
20.68	18.05	204
20.7	18.05	206
20.72	18.05	207
20.74	18.05	204
20.76	18.05	185
20.78	18.05	186
20.8	18.05	176
20.82	18.05	198
20.84	18.05	183
20.86	18.05	202
20.88	18.05	184
20.9	18.05	169
20.92	18.05	199
20.94	18.05	208
20.96	18.05	200
20.98	18.05	208
21	18.05	195
21.02	18.05	187
21.04	18.05	202
21.06	18.05	195
21.08	18.05	166
21.1	18.05	188
21.12	18.05	173
21.14	18.05	197
21.16	18.05	175
21.18	18.05	187
21.2	18.05	189
21.22	18.05	185
21.24	18.05	191
21.26	18.05	177
21.28	18.05	193
21.3	18.05	189
21.32	18.05	168
21.34	18.05	181
21.36	18.05	197
21.38	18.05	221
21.4	18.05	174
21.42	18.05	196
21.44	18.05	188
21.46	18.05	198
21.48	18.05	182
21.5	18.05	184
21.52	18.05	181
21.54	18.05	199
21.56	18.05	210
21.58	18.05	192
21.6	18.05	205
21.62	18.05	188
21.64	18.05	201
21.66	18.05	196
21.68	18.05	193
21.7	18.05	195
21.72	18.05	170
21.74	18.05	171
21.76	18.05	191
21.78	18.05	182
21.8	18.05	180
21.82	18.05	199
21.84	18.05	195
21.86	18.05	186
21.88	18.05	203
21.9	18.05	195
21.92	18.05	188
21.94	18.05	211
21.96	18.05	182
21.98	18.05	210
22	18.05	198
22.02	18.05	202
22.04	18.05	185
22.06	18.05	186
22.08	18.05	202
22.1	18.05	205
22.12	18.05	203
22.14	18.05	207
22.16	18.05	182
22.18	18.05	194
22.2	18.05	189
22.22	18.05	186
22.24	18.05	191
22.26	18.05	184
22.28	18.05	180
22.3	18.05	193
22.32	18.05	217
22.34	18.05	225
22.36	18.05	181
22.38	18.05	216
22.4	18.05	172
22.42	18.05	215
22.44	18.05	189
22.46	18.05	182
22.48	18.05	203
22.5	18.05	202
22.52	18.05	196
22.54	18.05	190
22.56	18.05	203
22.58	18.05	176
22.6	18.05	209
22.62	18.05	183
22.64	18.05	188
22.66	18.05	215
22.68	18.05	197
22.7	18.05	189
22.72	18.05	185
22.74	18.05	169
22.76	18.05	228
22.78	18.05	204
22.8	18.05	217
22.82	18.05	180
22.84	18.05	223
22.86	18.05	195
22.88	18.05	194
22.9	18.05	183
22.92	18.05	218
22.94	18.05	186
22.96	18.05	197
22.98	18.05	203
23	18.05	201
23.02	18.05	190
23.04	18.05	182
23.06	18.05	191
23.08	18.05	219
23.1	18.05	198
23.12	18.05	189
23.14	18.05	209
23.16	18.05	201
23.18	18.05	190
23.2	18.05	212
23.22	18.05	206
23.24	18.05	197
23.26	18.05	210
23.28	18.05	221
23.3	18.05	203
23.32	18.05	207
23.34	18.05	204
23.36	18.05	188
23.38	18.05	188
23.4	18.05	179
23.42	18.05	180
23.44	18.05	199
23.46	18.05	214
23.48	18.05	188
23.5	18.05	215
23.52	18.05	192
23.54	18.05	197
23.56	18.05	183
23.58	18.05	203
23.6	18.05	182
23.62	18.05	196
23.64	18.05	197
23.66	18.05	190
23.68	18.05	192
23.7	18.05	197
23.72	18.05	211
23.74	18.05	202
23.76	18.05	192
23.78	18.05	194
23.8	18.05	181
23.82	18.05	200
23.84	18.05	188
23.86	18.05	197
23.88	18.05	200
23.9	18.05	208
23.92	18.05	223
23.94	18.05	237
23.96	18.05	222
23.98	18.05	214
24	18.05	196
24.02	18.05	226
24.04	18.05	204
24.06	18.05	195
24.08	18.05	237
24.1	18.05	232
24.12	18.05	213
24.14	18.05	209
24.16	18.05	233
24.18	18.05	227
24.2	18.05	251
24.22	18.05	221
24.24	18.05	208
24.26	18.05	216
24.28	18.05	229
24.3	18.05	210
24.32	18.05	222
24.34	18.05	234
24.36	18.05	262
24.38	18.05	251
24.4	18.05	246
24.42	18.05	215
24.44	18.05	253
24.46	18.05	223
24.48	18.05	249
24.5	18.05	225
24.52	18.05	262
24.54	18.05	237
24.56	18.05	208
24.58	18.05	212
24.6	18.05	226
24.62	18.05	245
24.64	18.05	249
24.66	18.05	232
24.68	18.05	250
24.7	18.05	253
24.72	18.05	253
24.74	18.05	240
24.76	18.05	231
24.78	18.05	255
24.8	18.05	256
24.82	18.05	277
24.84	18.05	265
24.86	18.05	294
24.88	18.05	291
24.9	18.05	252
24.92	18.05	300
24.94	18.05	264
24.96	18.05	267
24.98	18.05	268
25	18.05	292
25.02	18.05	299
25.04	18.05	279
25.06	18.05	249
25.08	18.05	248
25.1	18.05	283
25.12	18.05	296
25.14	18.05	281
25.16	18.05	260
25.18	18.05	275
25.2	18.05	253
25.22	18.05	274
25.24	18.05	254
25.26	18.05	260
25.28	18.05	250
25.3	18.05	265
25.32	18.05	274
25.34	18.05	253
25.36	18.05	242
25.38	18.05	251
25.4	18.05	261
25.42	18.05	249
25.44	18.05	236
25.46	18.05	244
25.48	18.05	246
25.5	18.05	219
25.52	18.05	230
25.54	18.05	249
25.56	18.05	250
25.58	18.05	253
25.6	18.05	245
25.62	18.05	251
25.64	18.05	230
25.66	18.05	263
25.68	18.05	213
25.7	18.05	240
25.72	18.05	249
25.74	18.05	237
25.76	18.05	233
25.78	18.05	214
25.8	18.05	215
25.82	18.05	243
25.84	18.05	229
25.86	18.05	208
25.88	18.05	217
25.9	18.05	220
25.92	18.05	201
25.94	18.05	232
25.96	18.05	221
25.98	18.05	217
26	18.05	240
26.02	18.05	217
26.04	18.05	198
26.06	18.05	217
26.08	18.05	222
26.1	18.05	216
26.12	18.05	223
26.14	18.05	193
26.16	18.05	219
26.18	18.05	220
26.2	18.05	226
26.22	18.05	211
26.24	18.05	212
26.26	18.05	222
26.28	18.05	226
26.3	18.05	218
26.32	18.05	208
26.34	18.05	204
26.36	18.05	209
26.38	18.05	213
26.4	18.05	210
26.42	18.05	188
26.44	18.05	203
26.46	18.05	207
26.48	18.05	179
26.5	18.05	221
26.52	18.05	207
26.54	18.05	209
26.56	18.05	208
26.58	18.05	204
26.6	18.05	208
26.62	18.05	178
26.64	18.05	228
26.66	18.05	206
26.68	18.05	210
26.7	18.05	213
26.72	18.05	194
26.74	18.05	201
26.76	18.05	218
26.78	18.05	216
26.8	18.05	203
26.82	18.05	219
26.84	18.05	218
26.86	18.05	209
26.88	18.05	214
26.9	18.05	207
26.92	18.05	227
26.94	18.05	203
26.96	18.05	198
26.98	18.05	195
27	18.05	202
27.02	18.05	197
27.04	18.05	186
27.06	18.05	219
27.08	18.05	222
27.1	18.05	235
27.12	18.05	198
27.14	18.05	208
27.16	18.05	205
27.18	18.05	227
27.2	18.05	209
27.22	18.05	221
27.24	18.05	210
27.26	18.05	211
27.28	18.05	181
27.3	18.05	228
27.32	18.05	235
27.34	18.05	230
27.36	18.05	211
27.38	18.05	222
27.4	18.05	203
27.42	18.05	210
27.44	18.05	190
27.46	18.05	217
27.48	18.05	202
27.5	18.05	216
27.52	18.05	236
27.54	18.05	208
27.56	18.05	244
27.58	18.05	217
27.6	18.05	237
27.62	18.05	219
27.64	18.05	220
27.66	18.05	236
27.68	18.05	229
27.7	18.05	247
27.72	18.05	232
27.74	18.05	277
27.76	18.05	260
27.78	18.05	264
27.8	18.05	224
27.82	18.05	262
27.84	18.05	280
27.86	18.05	246
27.88	18.05	243
27.9	18.05	270
27.92	18.05	257
27.94	18.05	221
27.96	18.05	223
27.98	18.05	229
28	18.05	231
28.02	18.05	257
28.04	18.05	262
28.06	18.05	240
28.08	18.05	228
28.1	18.05	234
28.12	18.05	229
28.14	18.05	225
28.16	18.05	211
28.18	18.05	217
28.2	18.05	217
28.22	18.05	211
28.24	18.05	225
28.26	18.05	229
28.28	18.05	205
28.3	18.05	211
28.32	18.05	225
28.34	18.05	211
28.36	18.05	241
28.38	18.05	222
28.4	18.05	186
28.42	18.05	222
28.44	18.05	185
28.46	18.05	199
28.48	18.05	207
28.5	18.05	214
28.52	18.05	232
28.54	18.05	229
28.56	18.05	196
28.58	18.05	216
28.6	18.05	200
28.62	18.05	207
28.64	18.05	197
28.66	18.05	235
28.68	18.05	223
28.7	18.05	183
28.72	18.05	213
28.74	18.05	231
28.76	18.05	222
28.78	18.05	211
28.8	18.05	213
28.82	18.05	213
28.84	18.05	204
28.86	18.05	223
28.88	18.05	198
28.9	18.05	194
28.92	18.05	226
28.94	18.05	208
28.96	18.05	228
28.98	18.05	226
29	18.05	179
29.02	18.05	189
29.04	18.05	215
29.06	18.05	220
29.08	18.05	216
29.1	18.05	207
29.12	18.05	209
29.14	18.05	221
29.16	18.05	202
29.18	18.05	185
29.2	18.05	213
29.22	18.05	230
29.24	18.05	213
29.26	18.05	211
29.28	18.05	202
29.3	18.05	219
29.32	18.05	204
29.34	18.05	181
29.36	18.05	227
29.38	18.05	196
29.4	18.05	204
29.42	18.05	215
29.44	18.05	191
29.46	18.05	222
29.48	18.05	191
29.5	18.05	198
29.52	18.05	210
29.54	18.05	217
29.56	18.05	221
29.58	18.05	185
29.6	18.05	226
29.62	18.05	212
29.64	18.05	216
29.66	18.05	203
29.68	18.05	198
29.7	18.05	215
29.72	18.05	215
29.74	18.05	228
29.76	18.05	207
29.78	18.05	233
29.8	18.05	206
29.82	18.05	191
29.84	18.05	223
29.86	18.05	209
29.88	18.05	242
29.9	18.05	206
29.92	18.05	211
29.94	18.05	221
29.96	18.05	214
29.98	18.05	227
30	18.05	200
30.02	18.05	229
30.04	18.05	216
30.06	18.05	198
30.08	18.05	208
30.1	18.05	213
30.12	18.05	211
30.14	18.05	228
30.16	18.05	198
30.18	18.05	213
30.2	18.05	218
30.22	18.05	226
30.24	18.05	214
30.26	18.05	204
30.28	18.05	185
30.3	18.05	206
30.32	18.05	213
30.34	18.05	226
30.36	18.05	229
30.38	18.05	223
30.4	18.05	188
30.42	18.05	196
30.44	18.05	214
30.46	18.05	194
30.48	18.05	193
30.5	18.05	190
30.52	18.05	207
30.54	18.05	215
30.56	18.05	217
30.58	18.05	229
30.6	18.05	200
30.62	18.05	209
30.64	18.05	199
30.66	18.05	202
30.68	18.05	186
30.7	18.05	195
30.72	18.05	223
30.74	18.05	210
30.76	18.05	216
30.78	18.05	213
30.8	18.05	188
30.82	18.05	216
30.84	18.05	209
30.86	18.05	207
30.88	18.05	203
30.9	18.05	206
30.92	18.05	209
30.94	18.05	204
30.96	18.05	197
30.98	18.05	190
31	18.05	217
31.02	18.05	208
31.04	18.05	230
31.06	18.05	188
31.08	18.05	210
31.1	18.05	196
31.12	18.05	230
31.14	18.05	229
31.16	18.05	193
31.18	18.05	216
31.2	18.05	223
31.22	18.05	195
31.24	18.05	208
31.26	18.05	213
31.28	18.05	218
31.3	18.05	191
31.32	18.05	202
31.34	18.05	180
31.36	18.05	219
31.38	18.05	189
31.4	18.05	195
31.42	18.05	222
31.44	18.05	227
31.46	18.05	235
31.48	18.05	215
31.5	18.05	206
31.52	18.05	217
31.54	18.05	215
31.56	18.05	206
31.58	18.05	189
31.6	18.05	213
31.62	18.05	229
31.64	18.05	203
31.66	18.05	221
31.68	18.05	211
31.7	18.05	213
31.72	18.05	205
31.74	18.05	193
31.76	18.05	206
31.78	18.05	219
31.8	18.05	211
31.82	18.05	214
31.84	18.05	185
31.86	18.05	218
31.88	18.05	205
31.9	18.05	209
31.92	18.05	228
31.94	18.05	213
31.96	18.05	226
31.98	18.05	189
32	18.05	188
32.02	18.05	178
32.04	18.05	205
32.06	18.05	202
32.08	18.05	214
32.1	18.05	211
32.12	18.05	214
32.14	18.05	207
32.16	18.05	226
32.18	18.05	196
32.2	18.05	208
32.22	18.05	200
32.24	18.05	209
32.26	18.05	220
32.28	18.05	228
32.3	18.05	185
32.32	18.05	212
32.34	18.05	214
32.36	18.05	180
32.38	18.05	199
32.4	18.05	217
32.42	18.05	235
32.44	18.05	182
32.46	18.05	217
32.48	18.05	204
32.5	18.05	206
32.52	18.05	199
32.54	18.05	196
32.56	18.05	201
32.58	18.05	202
32.6	18.05	205
32.62	18.05	206
32.64	18.05	220
32.66	18.05	186
32.68	18.05	213
32.7	18.05	195
32.72	18.05	208
32.74	18.05	221
32.76	18.05	190
32.78	18.05	207
32.8	18.05	227
32.82	18.05	194
32.84	18.05	210
32.86	18.05	210
32.88	18.05	210
32.9	18.05	211
32.92	18.05	242
32.94	18.05	240
32.96	18.05	205
32.98	18.05	212
33	18.05	213
33.02	18.05	197
33.04	18.05	217
33.06	18.05	195
33.08	18.05	209
33.1	18.05	229
33.12	18.05	211
33.14	18.05	232
33.16	18.05	236
33.18	18.05	219
33.2	18.05	224
33.22	18.05	212
33.24	18.05	218
33.26	18.05	207
33.28	18.05	234
33.3	18.05	217
33.32	18.05	236
33.34	18.05	230
33.36	18.05	216
33.38	18.05	257
33.4	18.05	238
33.42	18.05	222
33.44	18.05	246
33.46	18.05	237
33.48	18.05	216
33.5	18.05	248
33.52	18.05	211
33.54	18.05	227
33.56	18.05	256
33.58	18.05	227
33.6	18.05	209
33.62	18.05	284
33.64	18.05	217
33.66	18.05	200
33.68	18.05	249
33.7	18.05	248
33.72	18.05	221
33.74	18.05	227
33.76	18.05	230
33.78	18.05	212
33.8	18.05	217
33.82	18.05	258
33.84	18.05	259
33.86	18.05	224
33.88	18.05	240
33.9	18.05	220
33.92	18.05	230
33.94	18.05	205
33.96	18.05	202
33.98	18.05	239
34	18.05	207
34.02	18.05	239
34.04	18.05	193
34.06	18.05	230
34.08	18.05	213
34.1	18.05	224
34.12	18.05	225
34.14	18.05	220
34.16	18.05	243
34.18	18.05	209
34.2	18.05	191
34.22	18.05	228
34.24	18.05	200
34.26	18.05	223
34.28	18.05	233
34.3	18.05	232
34.32	18.05	204
34.34	18.05	220
34.36	18.05	225
34.38	18.05	227
34.4	18.05	216
34.42	18.05	208
34.44	18.05	215
34.46	18.05	220
34.48	18.05	220
34.5	18.05	209
34.52	18.05	198
34.54	18.05	213
34.56	18.05	231
34.58	18.05	242
34.6	18.05	235
34.62	18.05	216
34.64	18.05	224
34.66	18.05	226
34.68	18.05	257
34.7	18.05	226
34.72	18.05	232
34.74	18.05	231
34.76	18.05	253
34.78	18.05	236
34.8	18.05	231
34.82	18.05	243
34.84	18.05	224
34.86	18.05	252
34.88	18.05	236
34.9	18.05	224
34.92	18.05	209
34.94	18.05	239
34.96	18.05	225
34.98	18.05	232
35	18.05	227
35.02	18.05	231
35.04	18.05	223
35.06	18.05	241
35.08	18.05	209
35.1	18.05	245
35.12	18.05	223
35.14	18.05	202
35.16	18.05	193
35.18	18.05	180
35.2	18.05	219
35.22	18.05	233
35.24	18.05	206
35.26	18.05	211
35.28	18.05	217
35.3	18.05	227
35.32	18.05	199
35.34	18.05	201
35.36	18.05	220
35.38	18.05	200
35.4	18.05	191
35.42	18.05	185
35.44	18.05	194
35.46	18.05	198
35.48	18.05	210
35.5	18.05	201
35.52	18.05	192
35.54	18.05	211
35.56	18.05	207
35.58	18.05	198
35.6	18.05	205
35.62	18.05	197
35.64	18.05	194
35.66	18.05	214
35.68	18.05	207
35.7	18.05	193
35.72	18.05	202
35.74	18.05	212
35.76	18.05	231
35.78	18.05	208
35.8	18.05	217
35.82	18.05	181
35.84	18.05	214
35.86	18.05	217
35.88	18.05	206
35.9	18.05	203
35.92	18.05	201
35.94	18.05	185
35.96	18.05	215
35.98	18.05	186
36	18.05	220
36.02	18.05	203
36.04	18.05	205
36.06	18.05	205
36.08	18.05	195
36.1	18.05	216
36.12	18.05	214
36.14	18.05	198
36.16	18.05	219
36.18	18.05	197
36.2	18.05	235
36.22	18.05	210
36.24	18.05	189
36.26	18.05	197
36.28	18.05	209
36.3	18.05	225
36.32	18.05	210
36.34	18.05	217
36.36	18.05	198
36.38	18.05	183
36.4	18.05	196
36.42	18.05	227
36.44	18.05	189
36.46	18.05	222
36.48	18.05	197
36.5	18.05	207
36.52	18.05	224
36.54	18.05	243
36.56	18.05	214
36.58	18.05	199
36.6	18.05	201
36.62	18.05	201
36.64	18.05	209
36.66	18.05	242
36.68	18.05	204
36.7	18.05	209
36.72	18.05	227
36.74	18.05	229
36.76	18.05	235
36.78	18.05	203
36.8	18.05	233
36.82	18.05	202
36.84	18.05	225
36.86	18.05	210
36.88	18.05	203
36.9	18.05	180
36.92	18.05	204
36.94	18.05	208
36.96	18.05	210
36.98	18.05	229
37	18.05	221
37.02	18.05	214
37.04	18.05	209
37.06	18.05	212
37.08	18.05	197
37.1	18.05	204
37.12	18.05	205
37.14	18.05	231
37.16	18.05	211
37.18	18.05	198
37.2	18.05	189
37.22	18.05	219
37.24	18.05	204
37.26	18.05	215
37.28	18.05	219
37.3	18.05	215
37.32	18.05	203
37.34	18.05	192
37.36	18.05	208
37.38	18.05	188
37.4	18.05	204
37.42	18.05	196
37.44	18.05	201
37.46	18.05	234
37.48	18.05	236
37.5	18.05	192
37.52	18.05	210
37.54	18.05	183
37.56	18.05	237
37.58	18.05	232
37.6	18.05	221
37.62	18.05	227
37.64	18.05	193
37.66	18.05	202
37.68	18.05	207
37.7	18.05	217
37.72	18.05	213
37.74	18.05	188
37.76	18.05	207
37.78	18.05	216
37.8	18.05	225
37.82	18.05	233
37.84	18.05	202
37.86	18.05	190
37.88	18.05	221
37.9	18.05	200
37.92	18.05	229
37.94	18.05	226
37.96	18.05	243
37.98	18.05	277
38	18.05	264
38.02	18.05	295
38.04	18.05	281
38.06	18.05	295
38.08	18.05	374
38.1	18.05	460
38.12	18.05	574
38.14	18.05	694
38.16	18.05	727
38.18	18.05	581
38.2	18.05	471
38.22	18.05	469
38.24	18.05	473
38.26	18.05	454
38.28	18.05	405
38.3	18.05	349
38.32	18.05	295
38.34	18.05	310
38.36	18.05	278
38.38	18.05	251
38.4	18.05	322
38.42	18.05	233
38.44	18.05	244
38.46	18.05	246
38.48	18.05	226
38.5	18.05	235
38.52	18.05	231
38.54	18.05	228
38.56	18.05	204
38.58	18.05	219
38.6	18.05	229
38.62	18.05	236
38.64	18.05	219
38.66	18.05	204
38.68	18.05	225
38.7	18.05	225
38.72	18.05	201
38.74	18.05	195
38.76	18.05	227
38.78	18.05	192
38.8	18.05	214
38.82	18.05	218
38.84	18.05	210
38.86	18.05	224
38.88	18.05	202
38.9	18.05	206
38.92	18.05	214
38.94	18.05	225
38.96	18.05	225
38.98	18.05	194
39	18.05	204
39.02	18.05	237
39.04	18.05	224
39.06	18.05	188
39.08	18.05	223
39.1	18.05	230
39.12	18.05	208
39.14	18.05	208
39.16	18.05	217
39.18	18.05	203
39.2	18.05	195
39.22	18.05	216
39.24	18.05	210
39.26	18.05	214
39.28	18.05	242
39.3	18.05	189
39.32	18.05	219
39.34	18.05	210
39.36	18.05	238
39.38	18.05	203
39.4	18.05	213
39.42	18.05	212
39.44	18.05	215
39.46	18.05	212
39.48	18.05	219
39.5	18.05	207
39.52	18.05	200
39.54	18.05	214
39.56	18.05	213
39.58	18.05	230
39.6	18.05	215
39.62	18.05	203
39.64	18.05	227
39.66	18.05	237
39.68	18.05	212
39.7	18.05	215
39.72	18.05	208
39.74	18.05	209
39.76	18.05	221
39.78	18.05	204
39.8	18.05	263
39.82	18.05	231
39.84	18.05	240
39.86	18.05	226
39.88	18.05	257
39.9	18.05	230
39.92	18.05	228
39.94	18.05	253
39.96	18.05	210
39.98	18.05	228
40	18.05	207
