# Supplementary material for: Sorting polymerization in a bichannel metal-organic framework
Source: Nat Commun. 2025 Aug 5;16:6984. doi: 10.1038/s41467-025-62322-8 (PMC12325995; doi:10.1038/s41467-025-62322-8)
Supplement: Supplementary file 3 — Source data [file 41467_2025_62322_MOESM3_ESM.zip › SOURCE_DATA/SF11/1-PSPNVF_2theta_vs_scanstarttime_vs_intensity/line_10.csv]

X	Y	Z
3	21.05	180
3.02	21.05	187
3.04	21.05	168
3.06	21.05	157
3.08	21.05	169
3.1	21.05	182
3.12	21.05	180
3.14	21.05	174
3.16	21.05	192
3.18	21.05	164
3.2	21.05	159
3.22	21.05	176
3.24	21.05	161
3.26	21.05	183
3.28	21.05	183
3.3	21.05	174
3.32	21.05	178
3.34	21.05	189
3.36	21.05	177
3.38	21.05	197
3.4	21.05	198
3.42	21.05	157
3.44	21.05	182
3.46	21.05	163
3.48	21.05	183
3.5	21.05	196
3.52	21.05	195
3.54	21.05	197
3.56	21.05	199
3.58	21.05	162
3.6	21.05	174
3.62	21.05	157
3.64	21.05	157
3.66	21.05	167
3.68	21.05	176
3.7	21.05	161
3.72	21.05	161
3.74	21.05	179
3.76	21.05	155
3.78	21.05	182
3.8	21.05	165
3.82	21.05	158
3.84	21.05	183
3.86	21.05	177
3.88	21.05	172
3.9	21.05	182
3.92	21.05	155
3.94	21.05	181
3.96	21.05	165
3.98	21.05	154
4	21.05	184
4.02	21.05	185
4.04	21.05	160
4.06	21.05	176
4.08	21.05	197
4.1	21.05	165
4.12	21.05	169
4.14	21.05	158
4.16	21.05	167
4.18	21.05	162
4.2	21.05	156
4.22	21.05	182
4.24	21.05	166
4.26	21.05	174
4.28	21.05	156
4.3	21.05	163
4.32	21.05	184
4.34	21.05	174
4.36	21.05	189
4.38	21.05	185
4.4	21.05	151
4.42	21.05	193
4.44	21.05	160
4.46	21.05	195
4.48	21.05	175
4.5	21.05	209
4.52	21.05	182
4.54	21.05	178
4.56	21.05	203
4.58	21.05	184
4.6	21.05	175
4.62	21.05	184
4.64	21.05	164
4.66	21.05	209
4.68	21.05	179
4.7	21.05	163
4.72	21.05	164
4.74	21.05	193
4.76	21.05	177
4.78	21.05	172
4.8	21.05	173
4.82	21.05	172
4.84	21.05	195
4.86	21.05	182
4.88	21.05	204
4.9	21.05	184
4.92	21.05	180
4.94	21.05	207
4.96	21.05	196
4.98	21.05	178
5	21.05	162
5.02	21.05	182
5.04	21.05	203
5.06	21.05	200
5.08	21.05	225
5.1	21.05	190
5.12	21.05	205
5.14	21.05	216
5.16	21.05	207
5.18	21.05	203
5.2	21.05	227
5.22	21.05	241
5.24	21.05	225
5.26	21.05	244
5.28	21.05	250
5.3	21.05	271
5.32	21.05	286
5.34	21.05	278
5.36	21.05	301
5.38	21.05	285
5.4	21.05	334
5.42	21.05	341
5.44	21.05	318
5.46	21.05	353
5.48	21.05	298
5.5	21.05	303
5.52	21.05	318
5.54	21.05	303
5.56	21.05	273
5.58	21.05	281
5.6	21.05	277
5.62	21.05	268
5.64	21.05	258
5.66	21.05	253
5.68	21.05	272
5.7	21.05	247
5.72	21.05	272
5.74	21.05	228
5.76	21.05	267
5.78	21.05	246
5.8	21.05	251
5.82	21.05	239
5.84	21.05	256
5.86	21.05	252
5.88	21.05	251
5.9	21.05	269
5.92	21.05	236
5.94	21.05	217
5.96	21.05	241
5.98	21.05	256
6	21.05	247
6.02	21.05	233
6.04	21.05	265
6.06	21.05	241
6.08	21.05	250
6.1	21.05	234
6.12	21.05	243
6.14	21.05	256
6.16	21.05	262
6.18	21.05	256
6.2	21.05	254
6.22	21.05	263
6.24	21.05	251
6.26	21.05	235
6.28	21.05	245
6.3	21.05	257
6.32	21.05	239
6.34	21.05	246
6.36	21.05	254
6.38	21.05	226
6.4	21.05	243
6.42	21.05	251
6.44	21.05	248
6.46	21.05	276
6.48	21.05	234
6.5	21.05	283
6.52	21.05	255
6.54	21.05	253
6.56	21.05	239
6.58	21.05	229
6.6	21.05	242
6.62	21.05	248
6.64	21.05	222
6.66	21.05	233
6.68	21.05	226
6.7	21.05	223
6.72	21.05	219
6.74	21.05	188
6.76	21.05	243
6.78	21.05	211
6.8	21.05	221
6.82	21.05	229
6.84	21.05	200
6.86	21.05	208
6.88	21.05	211
6.9	21.05	215
6.92	21.05	221
6.94	21.05	224
6.96	21.05	223
6.98	21.05	208
7	21.05	212
7.02	21.05	212
7.04	21.05	208
7.06	21.05	195
7.08	21.05	178
7.1	21.05	182
7.12	21.05	152
7.14	21.05	203
7.16	21.05	189
7.18	21.05	163
7.2	21.05	190
7.22	21.05	215
7.24	21.05	180
7.26	21.05	175
7.28	21.05	183
7.3	21.05	197
7.32	21.05	185
7.34	21.05	196
7.36	21.05	180
7.38	21.05	190
7.4	21.05	174
7.42	21.05	191
7.44	21.05	174
7.46	21.05	193
7.48	21.05	192
7.5	21.05	160
7.52	21.05	167
7.54	21.05	189
7.56	21.05	182
7.58	21.05	192
7.6	21.05	167
7.62	21.05	176
7.64	21.05	179
7.66	21.05	177
7.68	21.05	166
7.7	21.05	173
7.72	21.05	170
7.74	21.05	208
7.76	21.05	206
7.78	21.05	183
7.8	21.05	182
7.82	21.05	195
7.84	21.05	198
7.86	21.05	188
7.88	21.05	203
7.9	21.05	210
7.92	21.05	183
7.94	21.05	146
7.96	21.05	200
7.98	21.05	185
8	21.05	174
8.02	21.05	200
8.04	21.05	168
8.06	21.05	179
8.08	21.05	176
8.1	21.05	197
8.12	21.05	200
8.14	21.05	195
8.16	21.05	208
8.18	21.05	227
8.2	21.05	184
8.22	21.05	190
8.24	21.05	184
8.26	21.05	198
8.28	21.05	196
8.3	21.05	199
8.32	21.05	188
8.34	21.05	168
8.36	21.05	192
8.38	21.05	201
8.4	21.05	169
8.42	21.05	162
8.44	21.05	207
8.46	21.05	189
8.48	21.05	198
8.5	21.05	169
8.52	21.05	178
8.54	21.05	181
8.56	21.05	200
8.58	21.05	175
8.6	21.05	185
8.62	21.05	177
8.64	21.05	188
8.66	21.05	179
8.68	21.05	185
8.7	21.05	181
8.72	21.05	178
8.74	21.05	189
8.76	21.05	185
8.78	21.05	160
8.8	21.05	157
8.82	21.05	176
8.84	21.05	176
8.86	21.05	161
8.88	21.05	141
8.9	21.05	168
8.92	21.05	168
8.94	21.05	169
8.96	21.05	175
8.98	21.05	181
9	21.05	166
9.02	21.05	164
9.04	21.05	184
9.06	21.05	190
9.08	21.05	182
9.1	21.05	172
9.12	21.05	183
9.14	21.05	209
9.16	21.05	173
9.18	21.05	191
9.2	21.05	197
9.22	21.05	197
9.24	21.05	198
9.26	21.05	214
9.28	21.05	253
9.3	21.05	216
9.32	21.05	229
9.34	21.05	241
9.36	21.05	236
9.38	21.05	254
9.4	21.05	242
9.42	21.05	247
9.44	21.05	236
9.46	21.05	241
9.48	21.05	245
9.5	21.05	204
9.52	21.05	221
9.54	21.05	220
9.56	21.05	239
9.58	21.05	225
9.6	21.05	218
9.62	21.05	213
9.64	21.05	199
9.66	21.05	186
9.68	21.05	215
9.7	21.05	202
9.72	21.05	218
9.74	21.05	199
9.76	21.05	201
9.78	21.05	193
9.8	21.05	185
9.82	21.05	178
9.84	21.05	207
9.86	21.05	191
9.88	21.05	201
9.9	21.05	175
9.92	21.05	205
9.94	21.05	184
9.96	21.05	196
9.98	21.05	168
10	21.05	212
10.02	21.05	187
10.04	21.05	185
10.06	21.05	212
10.08	21.05	190
10.1	21.05	176
10.12	21.05	208
10.14	21.05	189
10.16	21.05	183
10.18	21.05	201
10.2	21.05	170
10.22	21.05	175
10.24	21.05	198
10.26	21.05	191
10.28	21.05	209
10.3	21.05	217
10.32	21.05	192
10.34	21.05	207
10.36	21.05	202
10.38	21.05	196
10.4	21.05	219
10.42	21.05	237
10.44	21.05	220
10.46	21.05	215
10.48	21.05	208
10.5	21.05	244
10.52	21.05	261
10.54	21.05	268
10.56	21.05	265
10.58	21.05	290
10.6	21.05	335
10.62	21.05	383
10.64	21.05	390
10.66	21.05	401
10.68	21.05	448
10.7	21.05	464
10.72	21.05	547
10.74	21.05	595
10.76	21.05	660
10.78	21.05	798
10.8	21.05	835
10.82	21.05	969
10.84	21.05	1027
10.86	21.05	1131
10.88	21.05	1190
10.9	21.05	1121
10.92	21.05	1110
10.94	21.05	1043
10.96	21.05	863
10.98	21.05	786
11	21.05	725
11.02	21.05	623
11.04	21.05	608
11.06	21.05	543
11.08	21.05	464
11.1	21.05	421
11.12	21.05	403
11.14	21.05	362
11.16	21.05	359
11.18	21.05	346
11.2	21.05	315
11.22	21.05	276
11.24	21.05	270
11.26	21.05	267
11.28	21.05	287
11.3	21.05	246
11.32	21.05	236
11.34	21.05	241
11.36	21.05	237
11.38	21.05	213
11.4	21.05	227
11.42	21.05	228
11.44	21.05	219
11.46	21.05	248
11.48	21.05	211
11.5	21.05	219
11.52	21.05	216
11.54	21.05	188
11.56	21.05	211
11.58	21.05	206
11.6	21.05	208
11.62	21.05	198
11.64	21.05	223
11.66	21.05	204
11.68	21.05	191
11.7	21.05	209
11.72	21.05	189
11.74	21.05	188
11.76	21.05	207
11.78	21.05	222
11.8	21.05	174
11.82	21.05	195
11.84	21.05	187
11.86	21.05	167
11.88	21.05	173
11.9	21.05	185
11.92	21.05	193
11.94	21.05	186
11.96	21.05	178
11.98	21.05	177
12	21.05	171
12.02	21.05	189
12.04	21.05	183
12.06	21.05	182
12.08	21.05	180
12.1	21.05	179
12.12	21.05	195
12.14	21.05	185
12.16	21.05	182
12.18	21.05	177
12.2	21.05	157
12.22	21.05	186
12.24	21.05	183
12.26	21.05	178
12.28	21.05	193
12.3	21.05	161
12.32	21.05	175
12.34	21.05	186
12.36	21.05	170
12.38	21.05	168
12.4	21.05	205
12.42	21.05	180
12.44	21.05	201
12.46	21.05	177
12.48	21.05	177
12.5	21.05	181
12.52	21.05	193
12.54	21.05	181
12.56	21.05	154
12.58	21.05	172
12.6	21.05	180
12.62	21.05	173
12.64	21.05	179
12.66	21.05	209
12.68	21.05	165
12.7	21.05	203
12.72	21.05	175
12.74	21.05	169
12.76	21.05	177
12.78	21.05	195
12.8	21.05	184
12.82	21.05	208
12.84	21.05	181
12.86	21.05	178
12.88	21.05	204
12.9	21.05	173
12.92	21.05	165
12.94	21.05	202
12.96	21.05	182
12.98	21.05	186
13	21.05	199
13.02	21.05	191
13.04	21.05	183
13.06	21.05	162
13.08	21.05	174
13.1	21.05	172
13.12	21.05	184
13.14	21.05	177
13.16	21.05	182
13.18	21.05	208
13.2	21.05	177
13.22	21.05	181
13.24	21.05	158
13.26	21.05	191
13.28	21.05	183
13.3	21.05	193
13.32	21.05	189
13.34	21.05	200
13.36	21.05	141
13.38	21.05	195
13.4	21.05	200
13.42	21.05	200
13.44	21.05	170
13.46	21.05	181
13.48	21.05	180
13.5	21.05	175
13.52	21.05	176
13.54	21.05	189
13.56	21.05	190
13.58	21.05	164
13.6	21.05	189
13.62	21.05	185
13.64	21.05	190
13.66	21.05	169
13.68	21.05	166
13.7	21.05	174
13.72	21.05	182
13.74	21.05	180
13.76	21.05	153
13.78	21.05	169
13.8	21.05	183
13.82	21.05	174
13.84	21.05	207
13.86	21.05	183
13.88	21.05	174
13.9	21.05	163
13.92	21.05	175
13.94	21.05	171
13.96	21.05	176
13.98	21.05	170
14	21.05	177
14.02	21.05	191
14.04	21.05	200
14.06	21.05	182
14.08	21.05	181
14.1	21.05	220
14.12	21.05	211
14.14	21.05	194
14.16	21.05	195
14.18	21.05	186
14.2	21.05	226
14.22	21.05	197
14.24	21.05	196
14.26	21.05	184
14.28	21.05	194
14.3	21.05	202
14.32	21.05	211
14.34	21.05	213
14.36	21.05	195
14.38	21.05	189
14.4	21.05	179
14.42	21.05	177
14.44	21.05	208
14.46	21.05	202
14.48	21.05	195
14.5	21.05	184
14.52	21.05	165
14.54	21.05	183
14.56	21.05	200
14.58	21.05	193
14.6	21.05	182
14.62	21.05	190
14.64	21.05	182
14.66	21.05	176
14.68	21.05	183
14.7	21.05	207
14.72	21.05	188
14.74	21.05	188
14.76	21.05	162
14.78	21.05	207
14.8	21.05	191
14.82	21.05	203
14.84	21.05	170
14.86	21.05	184
14.88	21.05	172
14.9	21.05	186
14.92	21.05	176
14.94	21.05	165
14.96	21.05	169
14.98	21.05	170
15	21.05	200
15.02	21.05	162
15.04	21.05	183
15.06	21.05	202
15.08	21.05	190
15.1	21.05	170
15.12	21.05	191
15.14	21.05	184
15.16	21.05	188
15.18	21.05	183
15.2	21.05	209
15.22	21.05	172
15.24	21.05	188
15.26	21.05	183
15.28	21.05	192
15.3	21.05	178
15.32	21.05	197
15.34	21.05	185
15.36	21.05	191
15.38	21.05	164
15.4	21.05	203
15.42	21.05	179
15.44	21.05	189
15.46	21.05	165
15.48	21.05	183
15.5	21.05	170
15.52	21.05	180
15.54	21.05	176
15.56	21.05	208
15.58	21.05	175
15.6	21.05	198
15.62	21.05	200
15.64	21.05	190
15.66	21.05	197
15.68	21.05	176
15.7	21.05	200
15.72	21.05	192
15.74	21.05	197
15.76	21.05	183
15.78	21.05	167
15.8	21.05	170
15.82	21.05	213
15.84	21.05	176
15.86	21.05	193
15.88	21.05	188
15.9	21.05	195
15.92	21.05	199
15.94	21.05	204
15.96	21.05	162
15.98	21.05	212
16	21.05	194
16.02	21.05	198
16.04	21.05	195
16.06	21.05	198
16.08	21.05	204
16.1	21.05	212
16.12	21.05	220
16.14	21.05	242
16.16	21.05	193
16.18	21.05	190
16.2	21.05	203
16.22	21.05	208
16.24	21.05	196
16.26	21.05	183
16.28	21.05	203
16.3	21.05	262
16.32	21.05	213
16.34	21.05	195
16.36	21.05	237
16.38	21.05	240
16.4	21.05	218
16.42	21.05	226
16.44	21.05	231
16.46	21.05	248
16.48	21.05	220
16.5	21.05	225
16.52	21.05	252
16.54	21.05	269
16.56	21.05	259
16.58	21.05	283
16.6	21.05	246
16.62	21.05	269
16.64	21.05	307
16.66	21.05	325
16.68	21.05	311
16.7	21.05	313
16.72	21.05	308
16.74	21.05	335
16.76	21.05	324
16.78	21.05	393
16.8	21.05	369
16.82	21.05	393
16.84	21.05	389
16.86	21.05	406
16.88	21.05	423
16.9	21.05	421
16.92	21.05	477
16.94	21.05	452
16.96	21.05	507
16.98	21.05	482
17	21.05	482
17.02	21.05	526
17.04	21.05	512
17.06	21.05	563
17.08	21.05	574
17.1	21.05	535
17.12	21.05	517
17.14	21.05	504
17.16	21.05	565
17.18	21.05	538
17.2	21.05	492
17.22	21.05	457
17.24	21.05	474
17.26	21.05	465
17.28	21.05	430
17.3	21.05	408
17.32	21.05	386
17.34	21.05	358
17.36	21.05	338
17.38	21.05	323
17.4	21.05	348
17.42	21.05	336
17.44	21.05	303
17.46	21.05	304
17.48	21.05	292
17.5	21.05	279
17.52	21.05	286
17.54	21.05	284
17.56	21.05	257
17.58	21.05	291
17.6	21.05	276
17.62	21.05	252
17.64	21.05	233
17.66	21.05	266
17.68	21.05	267
17.7	21.05	255
17.72	21.05	234
17.74	21.05	259
17.76	21.05	256
17.78	21.05	232
17.8	21.05	244
17.82	21.05	236
17.84	21.05	267
17.86	21.05	242
17.88	21.05	251
17.9	21.05	228
17.92	21.05	254
17.94	21.05	241
17.96	21.05	241
17.98	21.05	251
18	21.05	246
18.02	21.05	227
18.04	21.05	247
18.06	21.05	238
18.08	21.05	250
18.1	21.05	246
18.12	21.05	243
18.14	21.05	248
18.16	21.05	233
18.18	21.05	248
18.2	21.05	243
18.22	21.05	212
18.24	21.05	223
18.26	21.05	224
18.28	21.05	238
18.3	21.05	230
18.32	21.05	259
18.34	21.05	233
18.36	21.05	220
18.38	21.05	216
18.4	21.05	230
18.42	21.05	241
18.44	21.05	237
18.46	21.05	250
18.48	21.05	249
18.5	21.05	245
18.52	21.05	231
18.54	21.05	243
18.56	21.05	259
18.58	21.05	271
18.6	21.05	276
18.62	21.05	259
18.64	21.05	261
18.66	21.05	284
18.68	21.05	290
18.7	21.05	274
18.72	21.05	297
18.74	21.05	323
18.76	21.05	320
18.78	21.05	302
18.8	21.05	326
18.82	21.05	336
18.84	21.05	364
18.86	21.05	368
18.88	21.05	391
18.9	21.05	392
18.92	21.05	394
18.94	21.05	408
18.96	21.05	392
18.98	21.05	427
19	21.05	395
19.02	21.05	391
19.04	21.05	388
19.06	21.05	360
19.08	21.05	376
19.1	21.05	348
19.12	21.05	360
19.14	21.05	375
19.16	21.05	338
19.18	21.05	319
19.2	21.05	340
19.22	21.05	333
19.24	21.05	291
19.26	21.05	299
19.28	21.05	301
19.3	21.05	292
19.32	21.05	307
19.34	21.05	278
19.36	21.05	244
19.38	21.05	268
19.4	21.05	250
19.42	21.05	251
19.44	21.05	270
19.46	21.05	268
19.48	21.05	241
19.5	21.05	235
19.52	21.05	229
19.54	21.05	251
19.56	21.05	230
19.58	21.05	244
19.6	21.05	209
19.62	21.05	249
19.64	21.05	252
19.66	21.05	274
19.68	21.05	236
19.7	21.05	250
19.72	21.05	238
19.74	21.05	251
19.76	21.05	264
19.78	21.05	234
19.8	21.05	216
19.82	21.05	243
19.84	21.05	234
19.86	21.05	238
19.88	21.05	237
19.9	21.05	226
19.92	21.05	228
19.94	21.05	239
19.96	21.05	222
19.98	21.05	187
20	21.05	203
20.02	21.05	226
20.04	21.05	227
20.06	21.05	210
20.08	21.05	195
20.1	21.05	225
20.12	21.05	199
20.14	21.05	214
20.16	21.05	206
20.18	21.05	212
20.2	21.05	218
20.22	21.05	220
20.24	21.05	191
20.26	21.05	197
20.28	21.05	199
20.3	21.05	217
20.32	21.05	207
20.34	21.05	210
20.36	21.05	181
20.38	21.05	176
20.4	21.05	190
20.42	21.05	185
20.44	21.05	197
20.46	21.05	221
20.48	21.05	194
20.5	21.05	209
20.52	21.05	206
20.54	21.05	197
20.56	21.05	190
20.58	21.05	189
20.6	21.05	202
20.62	21.05	180
20.64	21.05	199
20.66	21.05	203
20.68	21.05	188
20.7	21.05	181
20.72	21.05	207
20.74	21.05	187
20.76	21.05	189
20.78	21.05	201
20.8	21.05	186
20.82	21.05	195
20.84	21.05	183
20.86	21.05	171
20.88	21.05	181
20.9	21.05	185
20.92	21.05	199
20.94	21.05	183
20.96	21.05	197
20.98	21.05	193
21	21.05	201
21.02	21.05	179
21.04	21.05	205
21.06	21.05	200
21.08	21.05	184
21.1	21.05	183
21.12	21.05	201
21.14	21.05	188
21.16	21.05	185
21.18	21.05	183
21.2	21.05	181
21.22	21.05	183
21.24	21.05	190
21.26	21.05	202
21.28	21.05	203
21.3	21.05	189
21.32	21.05	179
21.34	21.05	181
21.36	21.05	209
21.38	21.05	182
21.4	21.05	199
21.42	21.05	204
21.44	21.05	175
21.46	21.05	197
21.48	21.05	195
21.5	21.05	183
21.52	21.05	198
21.54	21.05	169
21.56	21.05	181
21.58	21.05	190
21.6	21.05	203
21.62	21.05	199
21.64	21.05	203
21.66	21.05	216
21.68	21.05	184
21.7	21.05	191
21.72	21.05	215
21.74	21.05	200
21.76	21.05	187
21.78	21.05	201
21.8	21.05	201
21.82	21.05	205
21.84	21.05	203
21.86	21.05	206
21.88	21.05	202
21.9	21.05	198
21.92	21.05	181
21.94	21.05	190
21.96	21.05	195
21.98	21.05	195
22	21.05	185
22.02	21.05	202
22.04	21.05	159
22.06	21.05	195
22.08	21.05	186
22.1	21.05	189
22.12	21.05	215
22.14	21.05	191
22.16	21.05	209
22.18	21.05	202
22.2	21.05	178
22.22	21.05	196
22.24	21.05	177
22.26	21.05	200
22.28	21.05	182
22.3	21.05	190
22.32	21.05	261
22.34	21.05	195
22.36	21.05	171
22.38	21.05	198
22.4	21.05	205
22.42	21.05	206
22.44	21.05	177
22.46	21.05	182
22.48	21.05	201
22.5	21.05	200
22.52	21.05	185
22.54	21.05	176
22.56	21.05	193
22.58	21.05	193
22.6	21.05	169
22.62	21.05	198
22.64	21.05	196
22.66	21.05	210
22.68	21.05	207
22.7	21.05	208
22.72	21.05	198
22.74	21.05	215
22.76	21.05	208
22.78	21.05	246
22.8	21.05	201
22.82	21.05	210
22.84	21.05	206
22.86	21.05	183
22.88	21.05	192
22.9	21.05	195
22.92	21.05	182
22.94	21.05	189
22.96	21.05	178
22.98	21.05	191
23	21.05	187
23.02	21.05	199
23.04	21.05	182
23.06	21.05	197
23.08	21.05	204
23.1	21.05	178
23.12	21.05	186
23.14	21.05	202
23.16	21.05	202
23.18	21.05	191
23.2	21.05	204
23.22	21.05	175
23.24	21.05	204
23.26	21.05	197
23.28	21.05	200
23.3	21.05	193
23.32	21.05	184
23.34	21.05	197
23.36	21.05	185
23.38	21.05	205
23.4	21.05	220
23.42	21.05	177
23.44	21.05	203
23.46	21.05	184
23.48	21.05	203
23.5	21.05	198
23.52	21.05	186
23.54	21.05	202
23.56	21.05	180
23.58	21.05	212
23.6	21.05	205
23.62	21.05	173
23.64	21.05	215
23.66	21.05	204
23.68	21.05	193
23.7	21.05	199
23.72	21.05	177
23.74	21.05	190
23.76	21.05	191
23.78	21.05	205
23.8	21.05	210
23.82	21.05	191
23.84	21.05	198
23.86	21.05	204
23.88	21.05	227
23.9	21.05	210
23.92	21.05	224
23.94	21.05	204
23.96	21.05	231
23.98	21.05	239
24	21.05	201
24.02	21.05	210
24.04	21.05	211
24.06	21.05	224
24.08	21.05	225
24.1	21.05	207
24.12	21.05	209
24.14	21.05	201
24.16	21.05	238
24.18	21.05	224
24.2	21.05	260
24.22	21.05	261
24.24	21.05	228
24.26	21.05	225
24.28	21.05	233
24.3	21.05	260
24.32	21.05	252
24.34	21.05	237
24.36	21.05	221
24.38	21.05	264
24.4	21.05	245
24.42	21.05	251
24.44	21.05	210
24.46	21.05	249
24.48	21.05	238
24.5	21.05	230
24.52	21.05	244
24.54	21.05	265
24.56	21.05	235
24.58	21.05	251
24.6	21.05	243
24.62	21.05	242
24.64	21.05	247
24.66	21.05	253
24.68	21.05	255
24.7	21.05	248
24.72	21.05	269
24.74	21.05	265
24.76	21.05	256
24.78	21.05	240
24.8	21.05	273
24.82	21.05	272
24.84	21.05	275
24.86	21.05	304
24.88	21.05	253
24.9	21.05	268
24.92	21.05	302
24.94	21.05	282
24.96	21.05	317
24.98	21.05	285
25	21.05	274
25.02	21.05	270
25.04	21.05	293
25.06	21.05	272
25.08	21.05	271
25.1	21.05	275
25.12	21.05	272
25.14	21.05	261
25.16	21.05	286
25.18	21.05	265
25.2	21.05	250
25.22	21.05	274
25.24	21.05	270
25.26	21.05	269
25.28	21.05	262
25.3	21.05	273
25.32	21.05	257
25.34	21.05	276
25.36	21.05	256
25.38	21.05	268
25.4	21.05	234
25.42	21.05	257
25.44	21.05	241
25.46	21.05	257
25.48	21.05	266
25.5	21.05	281
25.52	21.05	257
25.54	21.05	237
25.56	21.05	219
25.58	21.05	253
25.6	21.05	256
25.62	21.05	265
25.64	21.05	240
25.66	21.05	256
25.68	21.05	223
25.7	21.05	242
25.72	21.05	229
25.74	21.05	235
25.76	21.05	220
25.78	21.05	243
25.8	21.05	237
25.82	21.05	226
25.84	21.05	214
25.86	21.05	211
25.88	21.05	224
25.9	21.05	228
25.92	21.05	230
25.94	21.05	223
25.96	21.05	210
25.98	21.05	225
26	21.05	217
26.02	21.05	228
26.04	21.05	234
26.06	21.05	194
26.08	21.05	199
26.1	21.05	222
26.12	21.05	220
26.14	21.05	222
26.16	21.05	214
26.18	21.05	199
26.2	21.05	233
26.22	21.05	232
26.24	21.05	234
26.26	21.05	214
26.28	21.05	193
26.3	21.05	220
26.32	21.05	229
26.34	21.05	210
26.36	21.05	205
26.38	21.05	209
26.4	21.05	222
26.42	21.05	219
26.44	21.05	202
26.46	21.05	202
26.48	21.05	244
26.5	21.05	227
26.52	21.05	196
26.54	21.05	195
26.56	21.05	200
26.58	21.05	216
26.6	21.05	208
26.62	21.05	203
26.64	21.05	193
26.66	21.05	189
26.68	21.05	197
26.7	21.05	179
26.72	21.05	232
26.74	21.05	200
26.76	21.05	208
26.78	21.05	206
26.8	21.05	203
26.82	21.05	243
26.84	21.05	219
26.86	21.05	198
26.88	21.05	211
26.9	21.05	220
26.92	21.05	191
26.94	21.05	219
26.96	21.05	200
26.98	21.05	195
27	21.05	213
27.02	21.05	210
27.04	21.05	202
27.06	21.05	203
27.08	21.05	205
27.1	21.05	228
27.12	21.05	195
27.14	21.05	223
27.16	21.05	216
27.18	21.05	208
27.2	21.05	219
27.22	21.05	248
27.24	21.05	224
27.26	21.05	184
27.28	21.05	221
27.3	21.05	204
27.32	21.05	237
27.34	21.05	197
27.36	21.05	227
27.38	21.05	218
27.4	21.05	215
27.42	21.05	217
27.44	21.05	216
27.46	21.05	203
27.48	21.05	220
27.5	21.05	221
27.52	21.05	225
27.54	21.05	219
27.56	21.05	221
27.58	21.05	221
27.6	21.05	257
27.62	21.05	239
27.64	21.05	236
27.66	21.05	221
27.68	21.05	242
27.7	21.05	224
27.72	21.05	266
27.74	21.05	234
27.76	21.05	267
27.78	21.05	247
27.8	21.05	229
27.82	21.05	237
27.84	21.05	266
27.86	21.05	274
27.88	21.05	245
27.9	21.05	257
27.92	21.05	239
27.94	21.05	244
27.96	21.05	219
27.98	21.05	244
28	21.05	246
28.02	21.05	201
28.04	21.05	254
28.06	21.05	229
28.08	21.05	212
28.1	21.05	232
28.12	21.05	238
28.14	21.05	224
28.16	21.05	230
28.18	21.05	198
28.2	21.05	219
28.22	21.05	202
28.24	21.05	215
28.26	21.05	181
28.28	21.05	239
28.3	21.05	210
28.32	21.05	213
28.34	21.05	199
28.36	21.05	211
28.38	21.05	195
28.4	21.05	202
28.42	21.05	198
28.44	21.05	210
28.46	21.05	195
28.48	21.05	202
28.5	21.05	197
28.52	21.05	213
28.54	21.05	200
28.56	21.05	219
28.58	21.05	199
28.6	21.05	227
28.62	21.05	224
28.64	21.05	201
28.66	21.05	200
28.68	21.05	181
28.7	21.05	240
28.72	21.05	224
28.74	21.05	197
28.76	21.05	220
28.78	21.05	215
28.8	21.05	208
28.82	21.05	219
28.84	21.05	193
28.86	21.05	216
28.88	21.05	194
28.9	21.05	209
28.92	21.05	206
28.94	21.05	197
28.96	21.05	200
28.98	21.05	196
29	21.05	216
29.02	21.05	207
29.04	21.05	201
29.06	21.05	192
29.08	21.05	191
29.1	21.05	227
29.12	21.05	206
29.14	21.05	205
29.16	21.05	203
29.18	21.05	195
29.2	21.05	214
29.22	21.05	227
29.24	21.05	193
29.26	21.05	221
29.28	21.05	200
29.3	21.05	195
29.32	21.05	211
29.34	21.05	204
29.36	21.05	204
29.38	21.05	201
29.4	21.05	225
29.42	21.05	220
29.44	21.05	237
29.46	21.05	209
29.48	21.05	207
29.5	21.05	226
29.52	21.05	218
29.54	21.05	202
29.56	21.05	242
29.58	21.05	234
29.6	21.05	221
29.62	21.05	187
29.64	21.05	213
29.66	21.05	181
29.68	21.05	237
29.7	21.05	207
29.72	21.05	225
29.74	21.05	232
29.76	21.05	221
29.78	21.05	222
29.8	21.05	222
29.82	21.05	215
29.84	21.05	221
29.86	21.05	202
29.88	21.05	193
29.9	21.05	215
29.92	21.05	182
29.94	21.05	208
29.96	21.05	221
29.98	21.05	215
30	21.05	214
30.02	21.05	212
30.04	21.05	185
30.06	21.05	229
30.08	21.05	208
30.1	21.05	234
30.12	21.05	201
30.14	21.05	190
30.16	21.05	233
30.18	21.05	201
30.2	21.05	221
30.22	21.05	216
30.24	21.05	206
30.26	21.05	188
30.28	21.05	197
30.3	21.05	212
30.32	21.05	204
30.34	21.05	215
30.36	21.05	192
30.38	21.05	200
30.4	21.05	198
30.42	21.05	224
30.44	21.05	196
30.46	21.05	221
30.48	21.05	200
30.5	21.05	183
30.52	21.05	203
30.54	21.05	203
30.56	21.05	208
30.58	21.05	223
30.6	21.05	222
30.62	21.05	228
30.64	21.05	234
30.66	21.05	184
30.68	21.05	197
30.7	21.05	207
30.72	21.05	202
30.74	21.05	206
30.76	21.05	204
30.78	21.05	205
30.8	21.05	210
30.82	21.05	193
30.84	21.05	209
30.86	21.05	200
30.88	21.05	189
30.9	21.05	207
30.92	21.05	212
30.94	21.05	209
30.96	21.05	202
30.98	21.05	234
31	21.05	200
31.02	21.05	195
31.04	21.05	216
31.06	21.05	227
31.08	21.05	218
31.1	21.05	223
31.12	21.05	198
31.14	21.05	194
31.16	21.05	197
31.18	21.05	176
31.2	21.05	200
31.22	21.05	210
31.24	21.05	241
31.26	21.05	204
31.28	21.05	206
31.3	21.05	207
31.32	21.05	200
31.34	21.05	210
31.36	21.05	195
31.38	21.05	194
31.4	21.05	223
31.42	21.05	250
31.44	21.05	192
31.46	21.05	223
31.48	21.05	218
31.5	21.05	193
31.52	21.05	216
31.54	21.05	222
31.56	21.05	236
31.58	21.05	210
31.6	21.05	196
31.62	21.05	212
31.64	21.05	211
31.66	21.05	221
31.68	21.05	206
31.7	21.05	233
31.72	21.05	203
31.74	21.05	209
31.76	21.05	182
31.78	21.05	208
31.8	21.05	214
31.82	21.05	199
31.84	21.05	209
31.86	21.05	204
31.88	21.05	208
31.9	21.05	220
31.92	21.05	212
31.94	21.05	223
31.96	21.05	196
31.98	21.05	214
32	21.05	204
32.02	21.05	223
32.04	21.05	215
32.06	21.05	216
32.08	21.05	211
32.1	21.05	222
32.12	21.05	208
32.14	21.05	212
32.16	21.05	219
32.18	21.05	184
32.2	21.05	198
32.22	21.05	233
32.24	21.05	193
32.26	21.05	222
32.28	21.05	200
32.3	21.05	197
32.32	21.05	211
32.34	21.05	218
32.36	21.05	213
32.38	21.05	204
32.4	21.05	192
32.42	21.05	173
32.44	21.05	179
32.46	21.05	214
32.48	21.05	217
32.5	21.05	203
32.52	21.05	221
32.54	21.05	203
32.56	21.05	191
32.58	21.05	191
32.6	21.05	192
32.62	21.05	180
32.64	21.05	216
32.66	21.05	222
32.68	21.05	218
32.7	21.05	218
32.72	21.05	198
32.74	21.05	209
32.76	21.05	228
32.78	21.05	194
32.8	21.05	209
32.82	21.05	206
32.84	21.05	195
32.86	21.05	222
32.88	21.05	217
32.9	21.05	209
32.92	21.05	206
32.94	21.05	216
32.96	21.05	215
32.98	21.05	211
33	21.05	222
33.02	21.05	235
33.04	21.05	213
33.06	21.05	245
33.08	21.05	197
33.1	21.05	207
33.12	21.05	224
33.14	21.05	228
33.16	21.05	212
33.18	21.05	190
33.2	21.05	220
33.22	21.05	220
33.24	21.05	220
33.26	21.05	208
33.28	21.05	225
33.3	21.05	250
33.32	21.05	207
33.34	21.05	224
33.36	21.05	245
33.38	21.05	235
33.4	21.05	253
33.42	21.05	224
33.44	21.05	232
33.46	21.05	222
33.48	21.05	247
33.5	21.05	214
33.52	21.05	246
33.54	21.05	234
33.56	21.05	246
33.58	21.05	244
33.6	21.05	223
33.62	21.05	232
33.64	21.05	213
33.66	21.05	217
33.68	21.05	188
33.7	21.05	215
33.72	21.05	231
33.74	21.05	243
33.76	21.05	237
33.78	21.05	233
33.8	21.05	237
33.82	21.05	222
33.84	21.05	224
33.86	21.05	205
33.88	21.05	231
33.9	21.05	255
33.92	21.05	233
33.94	21.05	206
33.96	21.05	221
33.98	21.05	255
34	21.05	230
34.02	21.05	203
34.04	21.05	211
34.06	21.05	223
34.08	21.05	213
34.1	21.05	213
34.12	21.05	230
34.14	21.05	211
34.16	21.05	233
34.18	21.05	230
34.2	21.05	214
34.22	21.05	220
34.24	21.05	232
34.26	21.05	222
34.28	21.05	240
34.3	21.05	217
34.32	21.05	230
34.34	21.05	209
34.36	21.05	238
34.38	21.05	240
34.4	21.05	213
34.42	21.05	236
34.44	21.05	200
34.46	21.05	225
34.48	21.05	202
34.5	21.05	227
34.52	21.05	197
34.54	21.05	229
34.56	21.05	254
34.58	21.05	218
34.6	21.05	213
34.62	21.05	213
34.64	21.05	209
34.66	21.05	224
34.68	21.05	244
34.7	21.05	211
34.72	21.05	256
34.74	21.05	220
34.76	21.05	204
34.78	21.05	248
34.8	21.05	223
34.82	21.05	237
34.84	21.05	239
34.86	21.05	233
34.88	21.05	230
34.9	21.05	229
34.92	21.05	235
34.94	21.05	230
34.96	21.05	236
34.98	21.05	198
35	21.05	234
35.02	21.05	218
35.04	21.05	239
35.06	21.05	221
35.08	21.05	234
35.1	21.05	214
35.12	21.05	191
35.14	21.05	215
35.16	21.05	230
35.18	21.05	218
35.2	21.05	223
35.22	21.05	219
35.24	21.05	206
35.26	21.05	208
35.28	21.05	235
35.3	21.05	231
35.32	21.05	234
35.34	21.05	196
35.36	21.05	232
35.38	21.05	222
35.4	21.05	220
35.42	21.05	221
35.44	21.05	196
35.46	21.05	190
35.48	21.05	196
35.5	21.05	195
35.52	21.05	185
35.54	21.05	221
35.56	21.05	196
35.58	21.05	177
35.6	21.05	205
35.62	21.05	203
35.64	21.05	190
35.66	21.05	199
35.68	21.05	221
35.7	21.05	210
35.72	21.05	208
35.74	21.05	224
35.76	21.05	186
35.78	21.05	202
35.8	21.05	208
35.82	21.05	197
35.84	21.05	207
35.86	21.05	201
35.88	21.05	196
35.9	21.05	224
35.92	21.05	198
35.94	21.05	214
35.96	21.05	190
35.98	21.05	180
36	21.05	200
36.02	21.05	193
36.04	21.05	210
36.06	21.05	209
36.08	21.05	182
36.1	21.05	210
36.12	21.05	229
36.14	21.05	207
36.16	21.05	208
36.18	21.05	189
36.2	21.05	212
36.22	21.05	208
36.24	21.05	220
36.26	21.05	183
36.28	21.05	228
36.3	21.05	209
36.32	21.05	210
36.34	21.05	226
36.36	21.05	242
36.38	21.05	201
36.4	21.05	218
36.42	21.05	222
36.44	21.05	224
36.46	21.05	212
36.48	21.05	203
36.5	21.05	224
36.52	21.05	216
36.54	21.05	227
36.56	21.05	214
36.58	21.05	205
36.6	21.05	231
36.62	21.05	205
36.64	21.05	216
36.66	21.05	225
36.68	21.05	204
36.7	21.05	221
36.72	21.05	184
36.74	21.05	207
36.76	21.05	214
36.78	21.05	238
36.8	21.05	244
36.82	21.05	219
36.84	21.05	229
36.86	21.05	206
36.88	21.05	195
36.9	21.05	223
36.92	21.05	216
36.94	21.05	192
36.96	21.05	219
36.98	21.05	205
37	21.05	224
37.02	21.05	206
37.04	21.05	223
37.06	21.05	230
37.08	21.05	194
37.1	21.05	215
37.12	21.05	216
37.14	21.05	219
37.16	21.05	219
37.18	21.05	206
37.2	21.05	224
37.22	21.05	214
37.24	21.05	233
37.26	21.05	199
37.28	21.05	200
37.3	21.05	209
37.32	21.05	179
37.34	21.05	206
37.36	21.05	210
37.38	21.05	203
37.4	21.05	210
37.42	21.05	221
37.44	21.05	212
37.46	21.05	209
37.48	21.05	206
37.5	21.05	224
37.52	21.05	194
37.54	21.05	189
37.56	21.05	195
37.58	21.05	196
37.6	21.05	215
37.62	21.05	205
37.64	21.05	184
37.66	21.05	197
37.68	21.05	208
37.7	21.05	223
37.72	21.05	200
37.74	21.05	201
37.76	21.05	219
37.78	21.05	218
37.8	21.05	227
37.82	21.05	206
37.84	21.05	200
37.86	21.05	228
37.88	21.05	225
37.9	21.05	213
37.92	21.05	222
37.94	21.05	239
37.96	21.05	222
37.98	21.05	239
38	21.05	273
38.02	21.05	267
38.04	21.05	267
38.06	21.05	323
38.08	21.05	277
38.1	21.05	364
38.12	21.05	431
38.14	21.05	507
38.16	21.05	685
38.18	21.05	760
38.2	21.05	657
38.22	21.05	525
38.24	21.05	503
38.26	21.05	495
38.28	21.05	532
38.3	21.05	482
38.32	21.05	380
38.34	21.05	322
38.36	21.05	297
38.38	21.05	285
38.4	21.05	316
38.42	21.05	276
38.44	21.05	276
38.46	21.05	246
38.48	21.05	219
38.5	21.05	255
38.52	21.05	260
38.54	21.05	240
38.56	21.05	234
38.58	21.05	222
38.6	21.05	227
38.62	21.05	198
38.64	21.05	226
38.66	21.05	216
38.68	21.05	219
38.7	21.05	221
38.72	21.05	218
38.74	21.05	206
38.76	21.05	235
38.78	21.05	206
38.8	21.05	213
38.82	21.05	207
38.84	21.05	207
38.86	21.05	206
38.88	21.05	235
38.9	21.05	230
38.92	21.05	218
38.94	21.05	202
38.96	21.05	202
38.98	21.05	213
39	21.05	216
39.02	21.05	203
39.04	21.05	179
39.06	21.05	206
39.08	21.05	199
39.1	21.05	203
39.12	21.05	221
39.14	21.05	218
39.16	21.05	204
39.18	21.05	217
39.2	21.05	207
39.22	21.05	202
39.24	21.05	209
39.26	21.05	202
39.28	21.05	208
39.3	21.05	228
39.32	21.05	191
39.34	21.05	233
39.36	21.05	222
39.38	21.05	210
39.4	21.05	224
39.42	21.05	229
39.44	21.05	206
39.46	21.05	200
39.48	21.05	216
39.5	21.05	224
39.52	21.05	214
39.54	21.05	209
39.56	21.05	194
39.58	21.05	207
39.6	21.05	213
39.62	21.05	227
39.64	21.05	208
39.66	21.05	232
39.68	21.05	233
39.7	21.05	218
39.72	21.05	238
39.74	21.05	231
39.76	21.05	218
39.78	21.05	221
39.8	21.05	232
39.82	21.05	215
39.84	21.05	246
39.86	21.05	215
39.88	21.05	198
39.9	21.05	236
39.92	21.05	265
39.94	21.05	231
39.96	21.05	232
39.98	21.05	204
40	21.05	239
