# Supplementary material for: Sorting polymerization in a bichannel metal-organic framework
Source: Nat Commun. 2025 Aug 5;16:6984. doi: 10.1038/s41467-025-62322-8 (PMC12325995; doi:10.1038/s41467-025-62322-8)
Supplement: Supplementary file 3 — Source data [file 41467_2025_62322_MOESM3_ESM.zip › SOURCE_DATA/SF11/1-PSPNVF_2theta_vs_scanstarttime_vs_intensity/line_8.csv]

X	Y	Z
3	24.05	190
3.02	24.05	173
3.04	24.05	159
3.06	24.05	157
3.08	24.05	184
3.1	24.05	170
3.12	24.05	193
3.14	24.05	178
3.16	24.05	156
3.18	24.05	179
3.2	24.05	187
3.22	24.05	187
3.24	24.05	170
3.26	24.05	180
3.28	24.05	175
3.3	24.05	174
3.32	24.05	169
3.34	24.05	188
3.36	24.05	173
3.38	24.05	178
3.4	24.05	175
3.42	24.05	176
3.44	24.05	174
3.46	24.05	159
3.48	24.05	167
3.5	24.05	185
3.52	24.05	173
3.54	24.05	184
3.56	24.05	190
3.58	24.05	175
3.6	24.05	193
3.62	24.05	189
3.64	24.05	164
3.66	24.05	179
3.68	24.05	187
3.7	24.05	164
3.72	24.05	176
3.74	24.05	169
3.76	24.05	173
3.78	24.05	172
3.8	24.05	185
3.82	24.05	186
3.84	24.05	165
3.86	24.05	160
3.88	24.05	183
3.9	24.05	173
3.92	24.05	196
3.94	24.05	165
3.96	24.05	194
3.98	24.05	159
4	24.05	166
4.02	24.05	164
4.04	24.05	184
4.06	24.05	174
4.08	24.05	169
4.1	24.05	197
4.12	24.05	187
4.14	24.05	181
4.16	24.05	180
4.18	24.05	185
4.2	24.05	188
4.22	24.05	181
4.24	24.05	182
4.26	24.05	197
4.28	24.05	186
4.3	24.05	171
4.32	24.05	173
4.34	24.05	170
4.36	24.05	182
4.38	24.05	172
4.4	24.05	172
4.42	24.05	174
4.44	24.05	191
4.46	24.05	188
4.48	24.05	183
4.5	24.05	173
4.52	24.05	156
4.54	24.05	203
4.56	24.05	198
4.58	24.05	197
4.6	24.05	184
4.62	24.05	161
4.64	24.05	169
4.66	24.05	199
4.68	24.05	183
4.7	24.05	186
4.72	24.05	203
4.74	24.05	193
4.76	24.05	160
4.78	24.05	177
4.8	24.05	215
4.82	24.05	182
4.84	24.05	183
4.86	24.05	193
4.88	24.05	211
4.9	24.05	198
4.92	24.05	184
4.94	24.05	175
4.96	24.05	195
4.98	24.05	213
5	24.05	196
5.02	24.05	199
5.04	24.05	201
5.06	24.05	209
5.08	24.05	213
5.1	24.05	204
5.12	24.05	181
5.14	24.05	209
5.16	24.05	208
5.18	24.05	189
5.2	24.05	216
5.22	24.05	223
5.24	24.05	238
5.26	24.05	225
5.28	24.05	217
5.3	24.05	261
5.32	24.05	286
5.34	24.05	289
5.36	24.05	302
5.38	24.05	321
5.4	24.05	320
5.42	24.05	314
5.44	24.05	328
5.46	24.05	334
5.48	24.05	335
5.5	24.05	273
5.52	24.05	311
5.54	24.05	310
5.56	24.05	306
5.58	24.05	280
5.6	24.05	289
5.62	24.05	257
5.64	24.05	243
5.66	24.05	269
5.68	24.05	267
5.7	24.05	272
5.72	24.05	248
5.74	24.05	252
5.76	24.05	272
5.78	24.05	239
5.8	24.05	267
5.82	24.05	245
5.84	24.05	256
5.86	24.05	252
5.88	24.05	266
5.9	24.05	244
5.92	24.05	224
5.94	24.05	264
5.96	24.05	237
5.98	24.05	217
6	24.05	241
6.02	24.05	248
6.04	24.05	235
6.06	24.05	250
6.08	24.05	246
6.1	24.05	250
6.12	24.05	255
6.14	24.05	237
6.16	24.05	256
6.18	24.05	259
6.2	24.05	242
6.22	24.05	252
6.24	24.05	229
6.26	24.05	256
6.28	24.05	257
6.3	24.05	212
6.32	24.05	231
6.34	24.05	259
6.36	24.05	253
6.38	24.05	255
6.4	24.05	261
6.42	24.05	240
6.44	24.05	255
6.46	24.05	233
6.48	24.05	233
6.5	24.05	246
6.52	24.05	237
6.54	24.05	234
6.56	24.05	246
6.58	24.05	236
6.6	24.05	228
6.62	24.05	222
6.64	24.05	228
6.66	24.05	271
6.68	24.05	255
6.7	24.05	218
6.72	24.05	230
6.74	24.05	181
6.76	24.05	213
6.78	24.05	192
6.8	24.05	224
6.82	24.05	230
6.84	24.05	201
6.86	24.05	200
6.88	24.05	178
6.9	24.05	191
6.92	24.05	212
6.94	24.05	214
6.96	24.05	192
6.98	24.05	192
7	24.05	218
7.02	24.05	223
7.04	24.05	184
7.06	24.05	187
7.08	24.05	186
7.1	24.05	182
7.12	24.05	193
7.14	24.05	179
7.16	24.05	179
7.18	24.05	195
7.2	24.05	180
7.22	24.05	189
7.24	24.05	162
7.26	24.05	196
7.28	24.05	165
7.3	24.05	179
7.32	24.05	190
7.34	24.05	187
7.36	24.05	163
7.38	24.05	159
7.4	24.05	169
7.42	24.05	180
7.44	24.05	197
7.46	24.05	152
7.48	24.05	169
7.5	24.05	195
7.52	24.05	222
7.54	24.05	166
7.56	24.05	159
7.58	24.05	183
7.6	24.05	186
7.62	24.05	210
7.64	24.05	187
7.66	24.05	192
7.68	24.05	184
7.7	24.05	181
7.72	24.05	156
7.74	24.05	187
7.76	24.05	178
7.78	24.05	195
7.8	24.05	188
7.82	24.05	178
7.84	24.05	175
7.86	24.05	192
7.88	24.05	187
7.9	24.05	184
7.92	24.05	187
7.94	24.05	189
7.96	24.05	174
7.98	24.05	190
8	24.05	178
8.02	24.05	196
8.04	24.05	177
8.06	24.05	201
8.08	24.05	189
8.1	24.05	195
8.12	24.05	187
8.14	24.05	175
8.16	24.05	206
8.18	24.05	197
8.2	24.05	170
8.22	24.05	179
8.24	24.05	167
8.26	24.05	161
8.28	24.05	170
8.3	24.05	189
8.32	24.05	175
8.34	24.05	194
8.36	24.05	184
8.38	24.05	197
8.4	24.05	195
8.42	24.05	176
8.44	24.05	167
8.46	24.05	190
8.48	24.05	187
8.5	24.05	185
8.52	24.05	192
8.54	24.05	177
8.56	24.05	174
8.58	24.05	194
8.6	24.05	187
8.62	24.05	186
8.64	24.05	194
8.66	24.05	175
8.68	24.05	163
8.7	24.05	156
8.72	24.05	218
8.74	24.05	174
8.76	24.05	161
8.78	24.05	170
8.8	24.05	178
8.82	24.05	158
8.84	24.05	187
8.86	24.05	178
8.88	24.05	196
8.9	24.05	167
8.92	24.05	167
8.94	24.05	183
8.96	24.05	200
8.98	24.05	179
9	24.05	198
9.02	24.05	181
9.04	24.05	175
9.06	24.05	164
9.08	24.05	196
9.1	24.05	168
9.12	24.05	194
9.14	24.05	184
9.16	24.05	192
9.18	24.05	183
9.2	24.05	193
9.22	24.05	186
9.24	24.05	217
9.26	24.05	186
9.28	24.05	204
9.3	24.05	215
9.32	24.05	208
9.34	24.05	222
9.36	24.05	237
9.38	24.05	239
9.4	24.05	251
9.42	24.05	279
9.44	24.05	212
9.46	24.05	242
9.48	24.05	214
9.5	24.05	243
9.52	24.05	252
9.54	24.05	215
9.56	24.05	228
9.58	24.05	199
9.6	24.05	216
9.62	24.05	215
9.64	24.05	210
9.66	24.05	207
9.68	24.05	211
9.7	24.05	217
9.72	24.05	204
9.74	24.05	223
9.76	24.05	243
9.78	24.05	202
9.8	24.05	212
9.82	24.05	203
9.84	24.05	195
9.86	24.05	196
9.88	24.05	190
9.9	24.05	187
9.92	24.05	168
9.94	24.05	180
9.96	24.05	201
9.98	24.05	163
10	24.05	199
10.02	24.05	190
10.04	24.05	180
10.06	24.05	198
10.08	24.05	178
10.1	24.05	180
10.12	24.05	176
10.14	24.05	171
10.16	24.05	177
10.18	24.05	180
10.2	24.05	174
10.22	24.05	197
10.24	24.05	186
10.26	24.05	186
10.28	24.05	185
10.3	24.05	223
10.32	24.05	179
10.34	24.05	194
10.36	24.05	203
10.38	24.05	214
10.4	24.05	198
10.42	24.05	211
10.44	24.05	213
10.46	24.05	221
10.48	24.05	230
10.5	24.05	260
10.52	24.05	272
10.54	24.05	266
10.56	24.05	280
10.58	24.05	309
10.6	24.05	310
10.62	24.05	317
10.64	24.05	359
10.66	24.05	390
10.68	24.05	432
10.7	24.05	516
10.72	24.05	544
10.74	24.05	596
10.76	24.05	671
10.78	24.05	751
10.8	24.05	862
10.82	24.05	1002
10.84	24.05	1103
10.86	24.05	1114
10.88	24.05	1217
10.9	24.05	1240
10.92	24.05	1152
10.94	24.05	1084
10.96	24.05	940
10.98	24.05	853
11	24.05	768
11.02	24.05	669
11.04	24.05	564
11.06	24.05	559
11.08	24.05	487
11.1	24.05	473
11.12	24.05	414
11.14	24.05	437
11.16	24.05	368
11.18	24.05	325
11.2	24.05	362
11.22	24.05	301
11.24	24.05	284
11.26	24.05	261
11.28	24.05	273
11.3	24.05	244
11.32	24.05	267
11.34	24.05	252
11.36	24.05	240
11.38	24.05	224
11.4	24.05	229
11.42	24.05	200
11.44	24.05	208
11.46	24.05	237
11.48	24.05	197
11.5	24.05	241
11.52	24.05	185
11.54	24.05	194
11.56	24.05	214
11.58	24.05	226
11.6	24.05	207
11.62	24.05	196
11.64	24.05	195
11.66	24.05	213
11.68	24.05	188
11.7	24.05	194
11.72	24.05	193
11.74	24.05	212
11.76	24.05	208
11.78	24.05	195
11.8	24.05	191
11.82	24.05	168
11.84	24.05	192
11.86	24.05	197
11.88	24.05	197
11.9	24.05	178
11.92	24.05	186
11.94	24.05	170
11.96	24.05	193
11.98	24.05	187
12	24.05	202
12.02	24.05	175
12.04	24.05	183
12.06	24.05	191
12.08	24.05	191
12.1	24.05	186
12.12	24.05	198
12.14	24.05	182
12.16	24.05	200
12.18	24.05	172
12.2	24.05	198
12.22	24.05	175
12.24	24.05	184
12.26	24.05	157
12.28	24.05	200
12.3	24.05	166
12.32	24.05	187
12.34	24.05	178
12.36	24.05	191
12.38	24.05	177
12.4	24.05	171
12.42	24.05	168
12.44	24.05	193
12.46	24.05	191
12.48	24.05	167
12.5	24.05	184
12.52	24.05	162
12.54	24.05	174
12.56	24.05	172
12.58	24.05	172
12.6	24.05	175
12.62	24.05	155
12.64	24.05	192
12.66	24.05	167
12.68	24.05	158
12.7	24.05	178
12.72	24.05	167
12.74	24.05	166
12.76	24.05	172
12.78	24.05	175
12.8	24.05	202
12.82	24.05	177
12.84	24.05	182
12.86	24.05	173
12.88	24.05	170
12.9	24.05	184
12.92	24.05	162
12.94	24.05	167
12.96	24.05	178
12.98	24.05	205
13	24.05	198
13.02	24.05	179
13.04	24.05	177
13.06	24.05	197
13.08	24.05	175
13.1	24.05	177
13.12	24.05	170
13.14	24.05	172
13.16	24.05	200
13.18	24.05	188
13.2	24.05	164
13.22	24.05	182
13.24	24.05	176
13.26	24.05	178
13.28	24.05	185
13.3	24.05	176
13.32	24.05	202
13.34	24.05	183
13.36	24.05	182
13.38	24.05	162
13.4	24.05	166
13.42	24.05	184
13.44	24.05	199
13.46	24.05	185
13.48	24.05	191
13.5	24.05	186
13.52	24.05	181
13.54	24.05	198
13.56	24.05	185
13.58	24.05	165
13.6	24.05	189
13.62	24.05	161
13.64	24.05	163
13.66	24.05	175
13.68	24.05	173
13.7	24.05	169
13.72	24.05	203
13.74	24.05	185
13.76	24.05	180
13.78	24.05	164
13.8	24.05	172
13.82	24.05	186
13.84	24.05	191
13.86	24.05	175
13.88	24.05	185
13.9	24.05	166
13.92	24.05	204
13.94	24.05	202
13.96	24.05	189
13.98	24.05	180
14	24.05	204
14.02	24.05	191
14.04	24.05	180
14.06	24.05	211
14.08	24.05	185
14.1	24.05	186
14.12	24.05	183
14.14	24.05	196
14.16	24.05	204
14.18	24.05	209
14.2	24.05	206
14.22	24.05	195
14.24	24.05	188
14.26	24.05	200
14.28	24.05	182
14.3	24.05	206
14.32	24.05	199
14.34	24.05	186
14.36	24.05	194
14.38	24.05	210
14.4	24.05	177
14.42	24.05	182
14.44	24.05	178
14.46	24.05	192
14.48	24.05	185
14.5	24.05	184
14.52	24.05	183
14.54	24.05	163
14.56	24.05	168
14.58	24.05	204
14.6	24.05	165
14.62	24.05	168
14.64	24.05	198
14.66	24.05	211
14.68	24.05	185
14.7	24.05	195
14.72	24.05	156
14.74	24.05	169
14.76	24.05	178
14.78	24.05	185
14.8	24.05	214
14.82	24.05	193
14.84	24.05	184
14.86	24.05	179
14.88	24.05	203
14.9	24.05	179
14.92	24.05	197
14.94	24.05	203
14.96	24.05	187
14.98	24.05	181
15	24.05	163
15.02	24.05	196
15.04	24.05	197
15.06	24.05	206
15.08	24.05	182
15.1	24.05	196
15.12	24.05	202
15.14	24.05	178
15.16	24.05	190
15.18	24.05	181
15.2	24.05	176
15.22	24.05	190
15.24	24.05	198
15.26	24.05	185
15.28	24.05	188
15.3	24.05	176
15.32	24.05	211
15.34	24.05	209
15.36	24.05	191
15.38	24.05	179
15.4	24.05	187
15.42	24.05	210
15.44	24.05	187
15.46	24.05	209
15.48	24.05	182
15.5	24.05	194
15.52	24.05	210
15.54	24.05	195
15.56	24.05	171
15.58	24.05	203
15.6	24.05	181
15.62	24.05	203
15.64	24.05	163
15.66	24.05	212
15.68	24.05	191
15.7	24.05	206
15.72	24.05	213
15.74	24.05	185
15.76	24.05	180
15.78	24.05	184
15.8	24.05	198
15.82	24.05	179
15.84	24.05	186
15.86	24.05	208
15.88	24.05	202
15.9	24.05	204
15.92	24.05	185
15.94	24.05	203
15.96	24.05	204
15.98	24.05	220
16	24.05	188
16.02	24.05	203
16.04	24.05	194
16.06	24.05	219
16.08	24.05	195
16.1	24.05	217
16.12	24.05	207
16.14	24.05	200
16.16	24.05	194
16.18	24.05	213
16.2	24.05	206
16.22	24.05	201
16.24	24.05	216
16.26	24.05	200
16.28	24.05	206
16.3	24.05	206
16.32	24.05	190
16.34	24.05	220
16.36	24.05	228
16.38	24.05	218
16.4	24.05	259
16.42	24.05	265
16.44	24.05	241
16.46	24.05	236
16.48	24.05	245
16.5	24.05	241
16.52	24.05	237
16.54	24.05	261
16.56	24.05	257
16.58	24.05	281
16.6	24.05	272
16.62	24.05	276
16.64	24.05	308
16.66	24.05	322
16.68	24.05	299
16.7	24.05	298
16.72	24.05	316
16.74	24.05	345
16.76	24.05	339
16.78	24.05	363
16.8	24.05	383
16.82	24.05	373
16.84	24.05	385
16.86	24.05	410
16.88	24.05	402
16.9	24.05	425
16.92	24.05	465
16.94	24.05	461
16.96	24.05	437
16.98	24.05	503
17	24.05	511
17.02	24.05	521
17.04	24.05	533
17.06	24.05	542
17.08	24.05	576
17.1	24.05	529
17.12	24.05	580
17.14	24.05	551
17.16	24.05	516
17.18	24.05	515
17.2	24.05	539
17.22	24.05	482
17.24	24.05	497
17.26	24.05	449
17.28	24.05	422
17.3	24.05	428
17.32	24.05	374
17.34	24.05	389
17.36	24.05	378
17.38	24.05	329
17.4	24.05	349
17.42	24.05	340
17.44	24.05	306
17.46	24.05	308
17.48	24.05	275
17.5	24.05	288
17.52	24.05	284
17.54	24.05	296
17.56	24.05	284
17.58	24.05	279
17.6	24.05	279
17.62	24.05	270
17.64	24.05	272
17.66	24.05	269
17.68	24.05	278
17.7	24.05	260
17.72	24.05	301
17.74	24.05	243
17.76	24.05	220
17.78	24.05	262
17.8	24.05	263
17.82	24.05	252
17.84	24.05	242
17.86	24.05	229
17.88	24.05	240
17.9	24.05	242
17.92	24.05	257
17.94	24.05	222
17.96	24.05	215
17.98	24.05	214
18	24.05	234
18.02	24.05	242
18.04	24.05	228
18.06	24.05	217
18.08	24.05	248
18.1	24.05	232
18.12	24.05	233
18.14	24.05	228
18.16	24.05	238
18.18	24.05	249
18.2	24.05	236
18.22	24.05	244
18.24	24.05	231
18.26	24.05	247
18.28	24.05	248
18.3	24.05	239
18.32	24.05	272
18.34	24.05	255
18.36	24.05	246
18.38	24.05	237
18.4	24.05	242
18.42	24.05	238
18.44	24.05	234
18.46	24.05	230
18.48	24.05	255
18.5	24.05	242
18.52	24.05	266
18.54	24.05	251
18.56	24.05	244
18.58	24.05	240
18.6	24.05	257
18.62	24.05	245
18.64	24.05	265
18.66	24.05	276
18.68	24.05	283
18.7	24.05	300
18.72	24.05	274
18.74	24.05	300
18.76	24.05	337
18.78	24.05	315
18.8	24.05	340
18.82	24.05	327
18.84	24.05	353
18.86	24.05	363
18.88	24.05	411
18.9	24.05	420
18.92	24.05	431
18.94	24.05	412
18.96	24.05	431
18.98	24.05	416
19	24.05	418
19.02	24.05	425
19.04	24.05	405
19.06	24.05	431
19.08	24.05	368
19.1	24.05	389
19.12	24.05	363
19.14	24.05	378
19.16	24.05	329
19.18	24.05	345
19.2	24.05	331
19.22	24.05	303
19.24	24.05	289
19.26	24.05	321
19.28	24.05	304
19.3	24.05	313
19.32	24.05	280
19.34	24.05	292
19.36	24.05	266
19.38	24.05	246
19.4	24.05	263
19.42	24.05	248
19.44	24.05	245
19.46	24.05	247
19.48	24.05	232
19.5	24.05	251
19.52	24.05	241
19.54	24.05	255
19.56	24.05	270
19.58	24.05	236
19.6	24.05	246
19.62	24.05	248
19.64	24.05	246
19.66	24.05	255
19.68	24.05	228
19.7	24.05	229
19.72	24.05	227
19.74	24.05	240
19.76	24.05	241
19.78	24.05	239
19.8	24.05	253
19.82	24.05	248
19.84	24.05	245
19.86	24.05	226
19.88	24.05	247
19.9	24.05	217
19.92	24.05	230
19.94	24.05	217
19.96	24.05	226
19.98	24.05	228
20	24.05	214
20.02	24.05	223
20.04	24.05	211
20.06	24.05	231
20.08	24.05	222
20.1	24.05	221
20.12	24.05	196
20.14	24.05	198
20.16	24.05	211
20.18	24.05	220
20.2	24.05	191
20.22	24.05	229
20.24	24.05	208
20.26	24.05	214
20.28	24.05	229
20.3	24.05	207
20.32	24.05	192
20.34	24.05	201
20.36	24.05	190
20.38	24.05	195
20.4	24.05	202
20.42	24.05	210
20.44	24.05	212
20.46	24.05	214
20.48	24.05	203
20.5	24.05	190
20.52	24.05	197
20.54	24.05	190
20.56	24.05	197
20.58	24.05	185
20.6	24.05	210
20.62	24.05	190
20.64	24.05	196
20.66	24.05	190
20.68	24.05	209
20.7	24.05	213
20.72	24.05	203
20.74	24.05	213
20.76	24.05	202
20.78	24.05	215
20.8	24.05	169
20.82	24.05	204
20.84	24.05	215
20.86	24.05	210
20.88	24.05	197
20.9	24.05	194
20.92	24.05	195
20.94	24.05	171
20.96	24.05	198
20.98	24.05	198
21	24.05	197
21.02	24.05	177
21.04	24.05	183
21.06	24.05	171
21.08	24.05	168
21.1	24.05	199
21.12	24.05	207
21.14	24.05	173
21.16	24.05	207
21.18	24.05	171
21.2	24.05	195
21.22	24.05	188
21.24	24.05	200
21.26	24.05	211
21.28	24.05	173
21.3	24.05	185
21.32	24.05	195
21.34	24.05	169
21.36	24.05	177
21.38	24.05	213
21.4	24.05	192
21.42	24.05	176
21.44	24.05	192
21.46	24.05	195
21.48	24.05	185
21.5	24.05	162
21.52	24.05	182
21.54	24.05	220
21.56	24.05	180
21.58	24.05	176
21.6	24.05	217
21.62	24.05	205
21.64	24.05	199
21.66	24.05	204
21.68	24.05	194
21.7	24.05	190
21.72	24.05	207
21.74	24.05	232
21.76	24.05	185
21.78	24.05	180
21.8	24.05	191
21.82	24.05	214
21.84	24.05	193
21.86	24.05	177
21.88	24.05	204
21.9	24.05	207
21.92	24.05	176
21.94	24.05	195
21.96	24.05	168
21.98	24.05	198
22	24.05	174
22.02	24.05	197
22.04	24.05	205
22.06	24.05	194
22.08	24.05	214
22.1	24.05	182
22.12	24.05	163
22.14	24.05	201
22.16	24.05	186
22.18	24.05	198
22.2	24.05	185
22.22	24.05	189
22.24	24.05	229
22.26	24.05	201
22.28	24.05	177
22.3	24.05	176
22.32	24.05	193
22.34	24.05	204
22.36	24.05	186
22.38	24.05	195
22.4	24.05	201
22.42	24.05	206
22.44	24.05	200
22.46	24.05	200
22.48	24.05	194
22.5	24.05	196
22.52	24.05	189
22.54	24.05	203
22.56	24.05	198
22.58	24.05	217
22.6	24.05	208
22.62	24.05	197
22.64	24.05	199
22.66	24.05	205
22.68	24.05	222
22.7	24.05	201
22.72	24.05	217
22.74	24.05	211
22.76	24.05	216
22.78	24.05	201
22.8	24.05	212
22.82	24.05	196
22.84	24.05	189
22.86	24.05	216
22.88	24.05	201
22.9	24.05	205
22.92	24.05	202
22.94	24.05	202
22.96	24.05	203
22.98	24.05	208
23	24.05	192
23.02	24.05	230
23.04	24.05	212
23.06	24.05	189
23.08	24.05	205
23.1	24.05	191
23.12	24.05	189
23.14	24.05	193
23.16	24.05	193
23.18	24.05	195
23.2	24.05	211
23.22	24.05	201
23.24	24.05	181
23.26	24.05	185
23.28	24.05	189
23.3	24.05	192
23.32	24.05	213
23.34	24.05	197
23.36	24.05	200
23.38	24.05	173
23.4	24.05	184
23.42	24.05	214
23.44	24.05	199
23.46	24.05	211
23.48	24.05	196
23.5	24.05	213
23.52	24.05	203
23.54	24.05	191
23.56	24.05	189
23.58	24.05	214
23.6	24.05	208
23.62	24.05	203
23.64	24.05	212
23.66	24.05	180
23.68	24.05	164
23.7	24.05	185
23.72	24.05	176
23.74	24.05	206
23.76	24.05	200
23.78	24.05	208
23.8	24.05	207
23.82	24.05	200
23.84	24.05	210
23.86	24.05	196
23.88	24.05	190
23.9	24.05	223
23.92	24.05	226
23.94	24.05	197
23.96	24.05	214
23.98	24.05	222
24	24.05	202
24.02	24.05	205
24.04	24.05	211
24.06	24.05	218
24.08	24.05	205
24.1	24.05	196
24.12	24.05	227
24.14	24.05	232
24.16	24.05	227
24.18	24.05	256
24.2	24.05	233
24.22	24.05	235
24.24	24.05	221
24.26	24.05	232
24.28	24.05	262
24.3	24.05	231
24.32	24.05	217
24.34	24.05	217
24.36	24.05	244
24.38	24.05	244
24.4	24.05	231
24.42	24.05	239
24.44	24.05	227
24.46	24.05	233
24.48	24.05	220
24.5	24.05	224
24.52	24.05	232
24.54	24.05	263
24.56	24.05	257
24.58	24.05	235
24.6	24.05	246
24.62	24.05	240
24.64	24.05	249
24.66	24.05	242
24.68	24.05	278
24.7	24.05	247
24.72	24.05	270
24.74	24.05	236
24.76	24.05	275
24.78	24.05	256
24.8	24.05	288
24.82	24.05	253
24.84	24.05	273
24.86	24.05	232
24.88	24.05	261
24.9	24.05	275
24.92	24.05	269
24.94	24.05	306
24.96	24.05	294
24.98	24.05	270
25	24.05	267
25.02	24.05	305
25.04	24.05	264
25.06	24.05	301
25.08	24.05	280
25.1	24.05	304
25.12	24.05	310
25.14	24.05	245
25.16	24.05	264
25.18	24.05	265
25.2	24.05	243
25.22	24.05	265
25.24	24.05	272
25.26	24.05	273
25.28	24.05	277
25.3	24.05	274
25.32	24.05	258
25.34	24.05	268
25.36	24.05	264
25.38	24.05	261
25.4	24.05	258
25.42	24.05	261
25.44	24.05	246
25.46	24.05	249
25.48	24.05	264
25.5	24.05	220
25.52	24.05	258
25.54	24.05	231
25.56	24.05	281
25.58	24.05	245
25.6	24.05	239
25.62	24.05	233
25.64	24.05	270
25.66	24.05	218
25.68	24.05	240
25.7	24.05	251
25.72	24.05	239
25.74	24.05	278
25.76	24.05	243
25.78	24.05	234
25.8	24.05	236
25.82	24.05	250
25.84	24.05	239
25.86	24.05	227
25.88	24.05	237
25.9	24.05	198
25.92	24.05	227
25.94	24.05	234
25.96	24.05	222
25.98	24.05	221
26	24.05	236
26.02	24.05	223
26.04	24.05	201
26.06	24.05	241
26.08	24.05	210
26.1	24.05	211
26.12	24.05	225
26.14	24.05	198
26.16	24.05	242
26.18	24.05	212
26.2	24.05	202
26.22	24.05	218
26.24	24.05	222
26.26	24.05	221
26.28	24.05	217
26.3	24.05	220
26.32	24.05	207
26.34	24.05	222
26.36	24.05	247
26.38	24.05	215
26.4	24.05	209
26.42	24.05	225
26.44	24.05	214
26.46	24.05	221
26.48	24.05	191
26.5	24.05	206
26.52	24.05	210
26.54	24.05	210
26.56	24.05	213
26.58	24.05	204
26.6	24.05	202
26.62	24.05	200
26.64	24.05	201
26.66	24.05	204
26.68	24.05	204
26.7	24.05	224
26.72	24.05	207
26.74	24.05	203
26.76	24.05	214
26.78	24.05	213
26.8	24.05	227
26.82	24.05	190
26.84	24.05	197
26.86	24.05	220
26.88	24.05	216
26.9	24.05	221
26.92	24.05	214
26.94	24.05	199
26.96	24.05	207
26.98	24.05	208
27	24.05	214
27.02	24.05	203
27.04	24.05	199
27.06	24.05	216
27.08	24.05	187
27.1	24.05	198
27.12	24.05	217
27.14	24.05	193
27.16	24.05	212
27.18	24.05	203
27.2	24.05	207
27.22	24.05	219
27.24	24.05	215
27.26	24.05	227
27.28	24.05	230
27.3	24.05	223
27.32	24.05	206
27.34	24.05	200
27.36	24.05	183
27.38	24.05	237
27.4	24.05	198
27.42	24.05	212
27.44	24.05	211
27.46	24.05	226
27.48	24.05	227
27.5	24.05	211
27.52	24.05	242
27.54	24.05	224
27.56	24.05	233
27.58	24.05	236
27.6	24.05	230
27.62	24.05	221
27.64	24.05	240
27.66	24.05	223
27.68	24.05	249
27.7	24.05	260
27.72	24.05	237
27.74	24.05	255
27.76	24.05	237
27.78	24.05	251
27.8	24.05	260
27.82	24.05	273
27.84	24.05	264
27.86	24.05	246
27.88	24.05	250
27.9	24.05	281
27.92	24.05	243
27.94	24.05	247
27.96	24.05	262
27.98	24.05	243
28	24.05	224
28.02	24.05	232
28.04	24.05	232
28.06	24.05	222
28.08	24.05	236
28.1	24.05	219
28.12	24.05	207
28.14	24.05	250
28.16	24.05	202
28.18	24.05	231
28.2	24.05	232
28.22	24.05	212
28.24	24.05	208
28.26	24.05	178
28.28	24.05	214
28.3	24.05	235
28.32	24.05	234
28.34	24.05	213
28.36	24.05	173
28.38	24.05	191
28.4	24.05	206
28.42	24.05	216
28.44	24.05	228
28.46	24.05	213
28.48	24.05	203
28.5	24.05	197
28.52	24.05	230
28.54	24.05	218
28.56	24.05	199
28.58	24.05	237
28.6	24.05	227
28.62	24.05	206
28.64	24.05	200
28.66	24.05	224
28.68	24.05	228
28.7	24.05	202
28.72	24.05	247
28.74	24.05	230
28.76	24.05	234
28.78	24.05	202
28.8	24.05	214
28.82	24.05	229
28.84	24.05	202
28.86	24.05	218
28.88	24.05	230
28.9	24.05	213
28.92	24.05	220
28.94	24.05	224
28.96	24.05	211
28.98	24.05	200
29	24.05	218
29.02	24.05	234
29.04	24.05	201
29.06	24.05	235
29.08	24.05	230
29.1	24.05	191
29.12	24.05	222
29.14	24.05	213
29.16	24.05	208
29.18	24.05	213
29.2	24.05	209
29.22	24.05	204
29.24	24.05	190
29.26	24.05	207
29.28	24.05	222
29.3	24.05	202
29.32	24.05	213
29.34	24.05	217
29.36	24.05	225
29.38	24.05	189
29.4	24.05	218
29.42	24.05	201
29.44	24.05	204
29.46	24.05	206
29.48	24.05	209
29.5	24.05	206
29.52	24.05	204
29.54	24.05	211
29.56	24.05	195
29.58	24.05	217
29.6	24.05	207
29.62	24.05	190
29.64	24.05	212
29.66	24.05	220
29.68	24.05	203
29.7	24.05	219
29.72	24.05	212
29.74	24.05	206
29.76	24.05	209
29.78	24.05	215
29.8	24.05	228
29.82	24.05	192
29.84	24.05	237
29.86	24.05	185
29.88	24.05	210
29.9	24.05	224
29.92	24.05	209
29.94	24.05	215
29.96	24.05	245
29.98	24.05	188
30	24.05	204
30.02	24.05	210
30.04	24.05	209
30.06	24.05	197
30.08	24.05	194
30.1	24.05	215
30.12	24.05	197
30.14	24.05	206
30.16	24.05	185
30.18	24.05	197
30.2	24.05	217
30.22	24.05	220
30.24	24.05	205
30.26	24.05	204
30.28	24.05	192
30.3	24.05	230
30.32	24.05	225
30.34	24.05	208
30.36	24.05	209
30.38	24.05	219
30.4	24.05	212
30.42	24.05	205
30.44	24.05	197
30.46	24.05	184
30.48	24.05	200
30.5	24.05	233
30.52	24.05	188
30.54	24.05	204
30.56	24.05	212
30.58	24.05	215
30.6	24.05	214
30.62	24.05	205
30.64	24.05	205
30.66	24.05	197
30.68	24.05	194
30.7	24.05	202
30.72	24.05	213
30.74	24.05	197
30.76	24.05	222
30.78	24.05	206
30.8	24.05	193
30.82	24.05	214
30.84	24.05	205
30.86	24.05	229
30.88	24.05	213
30.9	24.05	230
30.92	24.05	214
30.94	24.05	192
30.96	24.05	216
30.98	24.05	203
31	24.05	209
31.02	24.05	230
31.04	24.05	211
31.06	24.05	209
31.08	24.05	222
31.1	24.05	194
31.12	24.05	185
31.14	24.05	180
31.16	24.05	205
31.18	24.05	197
31.2	24.05	198
31.22	24.05	222
31.24	24.05	227
31.26	24.05	228
31.28	24.05	205
31.3	24.05	238
31.32	24.05	187
31.34	24.05	196
31.36	24.05	214
31.38	24.05	209
31.4	24.05	185
31.42	24.05	215
31.44	24.05	217
31.46	24.05	215
31.48	24.05	202
31.5	24.05	216
31.52	24.05	206
31.54	24.05	208
31.56	24.05	187
31.58	24.05	222
31.6	24.05	231
31.62	24.05	221
31.64	24.05	217
31.66	24.05	187
31.68	24.05	215
31.7	24.05	214
31.72	24.05	187
31.74	24.05	231
31.76	24.05	219
31.78	24.05	195
31.8	24.05	215
31.82	24.05	220
31.84	24.05	218
31.86	24.05	209
31.88	24.05	206
31.9	24.05	239
31.92	24.05	198
31.94	24.05	201
31.96	24.05	226
31.98	24.05	204
32	24.05	219
32.02	24.05	192
32.04	24.05	199
32.06	24.05	214
32.08	24.05	200
32.1	24.05	190
32.12	24.05	223
32.14	24.05	203
32.16	24.05	216
32.18	24.05	213
32.2	24.05	187
32.22	24.05	176
32.24	24.05	209
32.26	24.05	228
32.28	24.05	225
32.3	24.05	215
32.32	24.05	192
32.34	24.05	228
32.36	24.05	186
32.38	24.05	209
32.4	24.05	203
32.42	24.05	222
32.44	24.05	208
32.46	24.05	213
32.48	24.05	212
32.5	24.05	218
32.52	24.05	209
32.54	24.05	200
32.56	24.05	207
32.58	24.05	230
32.6	24.05	212
32.62	24.05	216
32.64	24.05	173
32.66	24.05	229
32.68	24.05	209
32.7	24.05	201
32.72	24.05	192
32.74	24.05	206
32.76	24.05	216
32.78	24.05	223
32.8	24.05	197
32.82	24.05	221
32.84	24.05	200
32.86	24.05	213
32.88	24.05	195
32.9	24.05	240
32.92	24.05	229
32.94	24.05	195
32.96	24.05	209
32.98	24.05	197
33	24.05	209
33.02	24.05	207
33.04	24.05	216
33.06	24.05	225
33.08	24.05	209
33.1	24.05	186
33.12	24.05	215
33.14	24.05	200
33.16	24.05	210
33.18	24.05	205
33.2	24.05	215
33.22	24.05	203
33.24	24.05	222
33.26	24.05	243
33.28	24.05	227
33.3	24.05	225
33.32	24.05	236
33.34	24.05	203
33.36	24.05	213
33.38	24.05	248
33.4	24.05	245
33.42	24.05	220
33.44	24.05	227
33.46	24.05	227
33.48	24.05	226
33.5	24.05	219
33.52	24.05	228
33.54	24.05	217
33.56	24.05	237
33.58	24.05	216
33.6	24.05	248
33.62	24.05	234
33.64	24.05	255
33.66	24.05	229
33.68	24.05	247
33.7	24.05	208
33.72	24.05	212
33.74	24.05	221
33.76	24.05	206
33.78	24.05	221
33.8	24.05	244
33.82	24.05	213
33.84	24.05	217
33.86	24.05	219
33.88	24.05	209
33.9	24.05	214
33.92	24.05	207
33.94	24.05	205
33.96	24.05	221
33.98	24.05	223
34	24.05	192
34.02	24.05	228
34.04	24.05	216
34.06	24.05	240
34.08	24.05	242
34.1	24.05	226
34.12	24.05	233
34.14	24.05	196
34.16	24.05	212
34.18	24.05	197
34.2	24.05	220
34.22	24.05	225
34.24	24.05	201
34.26	24.05	224
34.28	24.05	222
34.3	24.05	230
34.32	24.05	229
34.34	24.05	211
34.36	24.05	213
34.38	24.05	213
34.4	24.05	215
34.42	24.05	226
34.44	24.05	242
34.46	24.05	238
34.48	24.05	234
34.5	24.05	213
34.52	24.05	242
34.54	24.05	210
34.56	24.05	255
34.58	24.05	199
34.6	24.05	216
34.62	24.05	237
34.64	24.05	200
34.66	24.05	219
34.68	24.05	218
34.7	24.05	235
34.72	24.05	213
34.74	24.05	209
34.76	24.05	195
34.78	24.05	186
34.8	24.05	231
34.82	24.05	243
34.84	24.05	200
34.86	24.05	222
34.88	24.05	211
34.9	24.05	257
34.92	24.05	229
34.94	24.05	232
34.96	24.05	238
34.98	24.05	224
35	24.05	220
35.02	24.05	248
35.04	24.05	226
35.06	24.05	223
35.08	24.05	220
35.1	24.05	224
35.12	24.05	230
35.14	24.05	205
35.16	24.05	216
35.18	24.05	233
35.2	24.05	225
35.22	24.05	208
35.24	24.05	207
35.26	24.05	230
35.28	24.05	197
35.3	24.05	218
35.32	24.05	201
35.34	24.05	217
35.36	24.05	221
35.38	24.05	212
35.4	24.05	202
35.42	24.05	208
35.44	24.05	221
35.46	24.05	187
35.48	24.05	199
35.5	24.05	206
35.52	24.05	191
35.54	24.05	195
35.56	24.05	214
35.58	24.05	233
35.6	24.05	232
35.62	24.05	187
35.64	24.05	216
35.66	24.05	216
35.68	24.05	209
35.7	24.05	202
35.72	24.05	205
35.74	24.05	210
35.76	24.05	210
35.78	24.05	185
35.8	24.05	191
35.82	24.05	189
35.84	24.05	222
35.86	24.05	225
35.88	24.05	194
35.9	24.05	208
35.92	24.05	192
35.94	24.05	219
35.96	24.05	206
35.98	24.05	217
36	24.05	216
36.02	24.05	216
36.04	24.05	223
36.06	24.05	214
36.08	24.05	221
36.1	24.05	211
36.12	24.05	192
36.14	24.05	210
36.16	24.05	219
36.18	24.05	210
36.2	24.05	223
36.22	24.05	194
36.24	24.05	212
36.26	24.05	195
36.28	24.05	224
36.3	24.05	207
36.32	24.05	185
36.34	24.05	207
36.36	24.05	203
36.38	24.05	228
36.4	24.05	200
36.42	24.05	211
36.44	24.05	191
36.46	24.05	218
36.48	24.05	212
36.5	24.05	197
36.52	24.05	212
36.54	24.05	225
36.56	24.05	212
36.58	24.05	204
36.6	24.05	232
36.62	24.05	187
36.64	24.05	221
36.66	24.05	207
36.68	24.05	211
36.7	24.05	228
36.72	24.05	203
36.74	24.05	234
36.76	24.05	217
36.78	24.05	208
36.8	24.05	207
36.82	24.05	195
36.84	24.05	206
36.86	24.05	208
36.88	24.05	225
36.9	24.05	209
36.92	24.05	203
36.94	24.05	216
36.96	24.05	192
36.98	24.05	229
37	24.05	211
37.02	24.05	215
37.04	24.05	225
37.06	24.05	195
37.08	24.05	189
37.1	24.05	201
37.12	24.05	243
37.14	24.05	205
37.16	24.05	207
37.18	24.05	211
37.2	24.05	191
37.22	24.05	215
37.24	24.05	211
37.26	24.05	199
37.28	24.05	192
37.3	24.05	188
37.32	24.05	205
37.34	24.05	213
37.36	24.05	181
37.38	24.05	220
37.4	24.05	199
37.42	24.05	195
37.44	24.05	208
37.46	24.05	215
37.48	24.05	219
37.5	24.05	212
37.52	24.05	229
37.54	24.05	188
37.56	24.05	221
37.58	24.05	202
37.6	24.05	211
37.62	24.05	215
37.64	24.05	216
37.66	24.05	196
37.68	24.05	226
37.7	24.05	216
37.72	24.05	207
37.74	24.05	210
37.76	24.05	195
37.78	24.05	198
37.8	24.05	213
37.82	24.05	213
37.84	24.05	248
37.86	24.05	211
37.88	24.05	223
37.9	24.05	233
37.92	24.05	215
37.94	24.05	216
37.96	24.05	207
37.98	24.05	235
38	24.05	212
38.02	24.05	235
38.04	24.05	259
38.06	24.05	273
38.08	24.05	274
38.1	24.05	292
38.12	24.05	289
38.14	24.05	310
38.16	24.05	386
38.18	24.05	514
38.2	24.05	602
38.22	24.05	724
38.24	24.05	763
38.26	24.05	649
38.28	24.05	462
38.3	24.05	499
38.32	24.05	493
38.34	24.05	486
38.36	24.05	418
38.38	24.05	361
38.4	24.05	333
38.42	24.05	305
38.44	24.05	286
38.46	24.05	264
38.48	24.05	272
38.5	24.05	258
38.52	24.05	241
38.54	24.05	277
38.56	24.05	231
38.58	24.05	245
38.6	24.05	199
38.62	24.05	232
38.64	24.05	192
38.66	24.05	219
38.68	24.05	222
38.7	24.05	200
38.72	24.05	189
38.74	24.05	196
38.76	24.05	202
38.78	24.05	204
38.8	24.05	199
38.82	24.05	196
38.84	24.05	209
38.86	24.05	227
38.88	24.05	203
38.9	24.05	219
38.92	24.05	211
38.94	24.05	230
38.96	24.05	216
38.98	24.05	226
39	24.05	198
39.02	24.05	213
39.04	24.05	214
39.06	24.05	201
39.08	24.05	217
39.1	24.05	210
39.12	24.05	220
39.14	24.05	201
39.16	24.05	202
39.18	24.05	225
39.2	24.05	220
39.22	24.05	192
39.24	24.05	221
39.26	24.05	210
39.28	24.05	203
39.3	24.05	201
39.32	24.05	214
39.34	24.05	203
39.36	24.05	189
39.38	24.05	248
39.4	24.05	205
39.42	24.05	200
39.44	24.05	209
39.46	24.05	183
39.48	24.05	219
39.5	24.05	209
39.52	24.05	195
39.54	24.05	218
39.56	24.05	211
39.58	24.05	186
39.6	24.05	224
39.62	24.05	185
39.64	24.05	197
39.66	24.05	209
39.68	24.05	212
39.7	24.05	191
39.72	24.05	226
39.74	24.05	233
39.76	24.05	209
39.78	24.05	209
39.8	24.05	209
39.82	24.05	192
39.84	24.05	215
39.86	24.05	235
39.88	24.05	214
39.9	24.05	208
39.92	24.05	231
39.94	24.05	243
39.96	24.05	243
39.98	24.05	259
40	24.05	212
