# Supplementary material for: Sorting polymerization in a bichannel metal-organic framework
Source: Nat Commun. 2025 Aug 5;16:6984. doi: 10.1038/s41467-025-62322-8 (PMC12325995; doi:10.1038/s41467-025-62322-8)
Supplement: Supplementary file 3 — Source data [file 41467_2025_62322_MOESM3_ESM.zip › SOURCE_DATA/SF11/1-PSPNVF_2theta_vs_scanstarttime_vs_intensity/line_9.csv]

X	Y	Z
3	22.55	156
3.02	22.55	183
3.04	22.55	171
3.06	22.55	170
3.08	22.55	177
3.1	22.55	170
3.12	22.55	199
3.14	22.55	185
3.16	22.55	176
3.18	22.55	174
3.2	22.55	166
3.22	22.55	166
3.24	22.55	162
3.26	22.55	189
3.28	22.55	181
3.3	22.55	184
3.32	22.55	184
3.34	22.55	175
3.36	22.55	169
3.38	22.55	198
3.4	22.55	200
3.42	22.55	188
3.44	22.55	172
3.46	22.55	153
3.48	22.55	167
3.5	22.55	159
3.52	22.55	159
3.54	22.55	182
3.56	22.55	181
3.58	22.55	181
3.6	22.55	177
3.62	22.55	181
3.64	22.55	192
3.66	22.55	177
3.68	22.55	160
3.7	22.55	150
3.72	22.55	181
3.74	22.55	173
3.76	22.55	178
3.78	22.55	171
3.8	22.55	184
3.82	22.55	166
3.84	22.55	174
3.86	22.55	161
3.88	22.55	171
3.9	22.55	193
3.92	22.55	174
3.94	22.55	169
3.96	22.55	158
3.98	22.55	177
4	22.55	161
4.02	22.55	188
4.04	22.55	185
4.06	22.55	212
4.08	22.55	194
4.1	22.55	197
4.12	22.55	182
4.14	22.55	199
4.16	22.55	183
4.18	22.55	180
4.2	22.55	175
4.22	22.55	180
4.24	22.55	183
4.26	22.55	175
4.28	22.55	163
4.3	22.55	178
4.32	22.55	174
4.34	22.55	175
4.36	22.55	158
4.38	22.55	168
4.4	22.55	175
4.42	22.55	182
4.44	22.55	166
4.46	22.55	165
4.48	22.55	195
4.5	22.55	201
4.52	22.55	158
4.54	22.55	164
4.56	22.55	169
4.58	22.55	181
4.6	22.55	176
4.62	22.55	151
4.64	22.55	183
4.66	22.55	177
4.68	22.55	190
4.7	22.55	175
4.72	22.55	200
4.74	22.55	198
4.76	22.55	165
4.78	22.55	165
4.8	22.55	174
4.82	22.55	183
4.84	22.55	182
4.86	22.55	169
4.88	22.55	182
4.9	22.55	192
4.92	22.55	195
4.94	22.55	166
4.96	22.55	168
4.98	22.55	190
5	22.55	196
5.02	22.55	176
5.04	22.55	200
5.06	22.55	201
5.08	22.55	219
5.1	22.55	207
5.12	22.55	209
5.14	22.55	185
5.16	22.55	193
5.18	22.55	199
5.2	22.55	238
5.22	22.55	258
5.24	22.55	228
5.26	22.55	247
5.28	22.55	252
5.3	22.55	260
5.32	22.55	255
5.34	22.55	276
5.36	22.55	298
5.38	22.55	321
5.4	22.55	270
5.42	22.55	320
5.44	22.55	320
5.46	22.55	341
5.48	22.55	324
5.5	22.55	318
5.52	22.55	315
5.54	22.55	294
5.56	22.55	287
5.58	22.55	315
5.6	22.55	300
5.62	22.55	291
5.64	22.55	280
5.66	22.55	280
5.68	22.55	291
5.7	22.55	268
5.72	22.55	257
5.74	22.55	259
5.76	22.55	247
5.78	22.55	268
5.8	22.55	260
5.82	22.55	253
5.84	22.55	241
5.86	22.55	225
5.88	22.55	238
5.9	22.55	238
5.92	22.55	252
5.94	22.55	241
5.96	22.55	234
5.98	22.55	231
6	22.55	234
6.02	22.55	237
6.04	22.55	238
6.06	22.55	228
6.08	22.55	223
6.1	22.55	236
6.12	22.55	217
6.14	22.55	266
6.16	22.55	242
6.18	22.55	241
6.2	22.55	228
6.22	22.55	237
6.24	22.55	249
6.26	22.55	265
6.28	22.55	246
6.3	22.55	277
6.32	22.55	248
6.34	22.55	242
6.36	22.55	250
6.38	22.55	243
6.4	22.55	250
6.42	22.55	242
6.44	22.55	259
6.46	22.55	236
6.48	22.55	218
6.5	22.55	260
6.52	22.55	246
6.54	22.55	258
6.56	22.55	248
6.58	22.55	251
6.6	22.55	201
6.62	22.55	244
6.64	22.55	239
6.66	22.55	237
6.68	22.55	234
6.7	22.55	228
6.72	22.55	220
6.74	22.55	199
6.76	22.55	232
6.78	22.55	231
6.8	22.55	229
6.82	22.55	212
6.84	22.55	193
6.86	22.55	196
6.88	22.55	218
6.9	22.55	207
6.92	22.55	200
6.94	22.55	209
6.96	22.55	205
6.98	22.55	195
7	22.55	191
7.02	22.55	195
7.04	22.55	167
7.06	22.55	212
7.08	22.55	195
7.1	22.55	202
7.12	22.55	189
7.14	22.55	216
7.16	22.55	191
7.18	22.55	205
7.2	22.55	180
7.22	22.55	192
7.24	22.55	198
7.26	22.55	198
7.28	22.55	181
7.3	22.55	186
7.32	22.55	175
7.34	22.55	180
7.36	22.55	177
7.38	22.55	157
7.4	22.55	177
7.42	22.55	190
7.44	22.55	196
7.46	22.55	189
7.48	22.55	175
7.5	22.55	158
7.52	22.55	185
7.54	22.55	177
7.56	22.55	204
7.58	22.55	179
7.6	22.55	191
7.62	22.55	179
7.64	22.55	173
7.66	22.55	164
7.68	22.55	192
7.7	22.55	191
7.72	22.55	188
7.74	22.55	182
7.76	22.55	198
7.78	22.55	189
7.8	22.55	172
7.82	22.55	172
7.84	22.55	168
7.86	22.55	182
7.88	22.55	200
7.9	22.55	175
7.92	22.55	168
7.94	22.55	199
7.96	22.55	212
7.98	22.55	190
8	22.55	166
8.02	22.55	199
8.04	22.55	175
8.06	22.55	164
8.08	22.55	180
8.1	22.55	188
8.12	22.55	184
8.14	22.55	195
8.16	22.55	187
8.18	22.55	176
8.2	22.55	191
8.22	22.55	183
8.24	22.55	205
8.26	22.55	211
8.28	22.55	203
8.3	22.55	223
8.32	22.55	189
8.34	22.55	206
8.36	22.55	196
8.38	22.55	188
8.4	22.55	195
8.42	22.55	173
8.44	22.55	201
8.46	22.55	183
8.48	22.55	186
8.5	22.55	184
8.52	22.55	192
8.54	22.55	181
8.56	22.55	192
8.58	22.55	175
8.6	22.55	205
8.62	22.55	169
8.64	22.55	165
8.66	22.55	159
8.68	22.55	175
8.7	22.55	169
8.72	22.55	171
8.74	22.55	165
8.76	22.55	194
8.78	22.55	160
8.8	22.55	186
8.82	22.55	189
8.84	22.55	172
8.86	22.55	160
8.88	22.55	188
8.9	22.55	182
8.92	22.55	174
8.94	22.55	193
8.96	22.55	187
8.98	22.55	190
9	22.55	182
9.02	22.55	178
9.04	22.55	163
9.06	22.55	182
9.08	22.55	173
9.1	22.55	183
9.12	22.55	189
9.14	22.55	201
9.16	22.55	192
9.18	22.55	192
9.2	22.55	187
9.22	22.55	223
9.24	22.55	194
9.26	22.55	223
9.28	22.55	263
9.3	22.55	234
9.32	22.55	199
9.34	22.55	216
9.36	22.55	260
9.38	22.55	229
9.4	22.55	222
9.42	22.55	226
9.44	22.55	222
9.46	22.55	214
9.48	22.55	240
9.5	22.55	242
9.52	22.55	226
9.54	22.55	229
9.56	22.55	210
9.58	22.55	215
9.6	22.55	223
9.62	22.55	216
9.64	22.55	226
9.66	22.55	202
9.68	22.55	212
9.7	22.55	227
9.72	22.55	212
9.74	22.55	176
9.76	22.55	209
9.78	22.55	228
9.8	22.55	193
9.82	22.55	187
9.84	22.55	216
9.86	22.55	201
9.88	22.55	170
9.9	22.55	194
9.92	22.55	188
9.94	22.55	190
9.96	22.55	193
9.98	22.55	179
10	22.55	163
10.02	22.55	181
10.04	22.55	193
10.06	22.55	187
10.08	22.55	187
10.1	22.55	186
10.12	22.55	177
10.14	22.55	180
10.16	22.55	169
10.18	22.55	175
10.2	22.55	198
10.22	22.55	197
10.24	22.55	216
10.26	22.55	214
10.28	22.55	193
10.3	22.55	192
10.32	22.55	177
10.34	22.55	189
10.36	22.55	204
10.38	22.55	204
10.4	22.55	226
10.42	22.55	222
10.44	22.55	206
10.46	22.55	223
10.48	22.55	238
10.5	22.55	228
10.52	22.55	252
10.54	22.55	259
10.56	22.55	266
10.58	22.55	279
10.6	22.55	334
10.62	22.55	350
10.64	22.55	368
10.66	22.55	392
10.68	22.55	422
10.7	22.55	509
10.72	22.55	517
10.74	22.55	613
10.76	22.55	691
10.78	22.55	744
10.8	22.55	875
10.82	22.55	948
10.84	22.55	1044
10.86	22.55	1195
10.88	22.55	1171
10.9	22.55	1210
10.92	22.55	1138
10.94	22.55	1072
10.96	22.55	901
10.98	22.55	755
11	22.55	720
11.02	22.55	633
11.04	22.55	590
11.06	22.55	489
11.08	22.55	486
11.1	22.55	466
11.12	22.55	444
11.14	22.55	408
11.16	22.55	356
11.18	22.55	345
11.2	22.55	347
11.22	22.55	275
11.24	22.55	265
11.26	22.55	266
11.28	22.55	293
11.3	22.55	248
11.32	22.55	256
11.34	22.55	225
11.36	22.55	215
11.38	22.55	224
11.4	22.55	232
11.42	22.55	245
11.44	22.55	213
11.46	22.55	230
11.48	22.55	198
11.5	22.55	214
11.52	22.55	227
11.54	22.55	199
11.56	22.55	191
11.58	22.55	215
11.6	22.55	202
11.62	22.55	211
11.64	22.55	202
11.66	22.55	215
11.68	22.55	186
11.7	22.55	196
11.72	22.55	215
11.74	22.55	201
11.76	22.55	170
11.78	22.55	190
11.8	22.55	180
11.82	22.55	196
11.84	22.55	188
11.86	22.55	201
11.88	22.55	199
11.9	22.55	201
11.92	22.55	207
11.94	22.55	193
11.96	22.55	193
11.98	22.55	173
12	22.55	209
12.02	22.55	198
12.04	22.55	188
12.06	22.55	192
12.08	22.55	166
12.1	22.55	174
12.12	22.55	188
12.14	22.55	179
12.16	22.55	206
12.18	22.55	219
12.2	22.55	177
12.22	22.55	181
12.24	22.55	184
12.26	22.55	161
12.28	22.55	170
12.3	22.55	184
12.32	22.55	168
12.34	22.55	199
12.36	22.55	195
12.38	22.55	154
12.4	22.55	193
12.42	22.55	167
12.44	22.55	192
12.46	22.55	180
12.48	22.55	210
12.5	22.55	159
12.52	22.55	166
12.54	22.55	169
12.56	22.55	167
12.58	22.55	185
12.6	22.55	177
12.62	22.55	162
12.64	22.55	193
12.66	22.55	190
12.68	22.55	189
12.7	22.55	183
12.72	22.55	178
12.74	22.55	182
12.76	22.55	196
12.78	22.55	202
12.8	22.55	167
12.82	22.55	188
12.84	22.55	185
12.86	22.55	172
12.88	22.55	154
12.9	22.55	177
12.92	22.55	199
12.94	22.55	184
12.96	22.55	167
12.98	22.55	187
13	22.55	178
13.02	22.55	163
13.04	22.55	185
13.06	22.55	155
13.08	22.55	168
13.1	22.55	179
13.12	22.55	180
13.14	22.55	195
13.16	22.55	176
13.18	22.55	180
13.2	22.55	148
13.22	22.55	181
13.24	22.55	198
13.26	22.55	181
13.28	22.55	184
13.3	22.55	180
13.32	22.55	174
13.34	22.55	184
13.36	22.55	154
13.38	22.55	160
13.4	22.55	200
13.42	22.55	170
13.44	22.55	183
13.46	22.55	188
13.48	22.55	175
13.5	22.55	199
13.52	22.55	166
13.54	22.55	155
13.56	22.55	173
13.58	22.55	180
13.6	22.55	179
13.62	22.55	158
13.64	22.55	162
13.66	22.55	167
13.68	22.55	187
13.7	22.55	203
13.72	22.55	185
13.74	22.55	175
13.76	22.55	174
13.78	22.55	175
13.8	22.55	179
13.82	22.55	190
13.84	22.55	176
13.86	22.55	163
13.88	22.55	184
13.9	22.55	211
13.92	22.55	168
13.94	22.55	175
13.96	22.55	169
13.98	22.55	197
14	22.55	195
14.02	22.55	213
14.04	22.55	190
14.06	22.55	186
14.08	22.55	183
14.1	22.55	168
14.12	22.55	195
14.14	22.55	189
14.16	22.55	199
14.18	22.55	202
14.2	22.55	208
14.22	22.55	204
14.24	22.55	191
14.26	22.55	193
14.28	22.55	182
14.3	22.55	199
14.32	22.55	179
14.34	22.55	210
14.36	22.55	212
14.38	22.55	192
14.4	22.55	173
14.42	22.55	211
14.44	22.55	192
14.46	22.55	185
14.48	22.55	201
14.5	22.55	191
14.52	22.55	175
14.54	22.55	200
14.56	22.55	185
14.58	22.55	186
14.6	22.55	190
14.62	22.55	207
14.64	22.55	177
14.66	22.55	178
14.68	22.55	220
14.7	22.55	210
14.72	22.55	175
14.74	22.55	183
14.76	22.55	167
14.78	22.55	174
14.8	22.55	207
14.82	22.55	178
14.84	22.55	182
14.86	22.55	178
14.88	22.55	196
14.9	22.55	185
14.92	22.55	194
14.94	22.55	148
14.96	22.55	177
14.98	22.55	184
15	22.55	196
15.02	22.55	186
15.04	22.55	183
15.06	22.55	173
15.08	22.55	180
15.1	22.55	190
15.12	22.55	175
15.14	22.55	170
15.16	22.55	176
15.18	22.55	178
15.2	22.55	187
15.22	22.55	177
15.24	22.55	188
15.26	22.55	171
15.28	22.55	197
15.3	22.55	206
15.32	22.55	164
15.34	22.55	182
15.36	22.55	189
15.38	22.55	179
15.4	22.55	180
15.42	22.55	183
15.44	22.55	184
15.46	22.55	208
15.48	22.55	174
15.5	22.55	174
15.52	22.55	169
15.54	22.55	184
15.56	22.55	174
15.58	22.55	169
15.6	22.55	196
15.62	22.55	181
15.64	22.55	185
15.66	22.55	192
15.68	22.55	206
15.7	22.55	172
15.72	22.55	165
15.74	22.55	197
15.76	22.55	203
15.78	22.55	191
15.8	22.55	188
15.82	22.55	177
15.84	22.55	179
15.86	22.55	206
15.88	22.55	210
15.9	22.55	202
15.92	22.55	212
15.94	22.55	194
15.96	22.55	200
15.98	22.55	203
16	22.55	203
16.02	22.55	206
16.04	22.55	186
16.06	22.55	210
16.08	22.55	197
16.1	22.55	212
16.12	22.55	196
16.14	22.55	223
16.16	22.55	180
16.18	22.55	208
16.2	22.55	218
16.22	22.55	235
16.24	22.55	205
16.26	22.55	227
16.28	22.55	241
16.3	22.55	236
16.32	22.55	251
16.34	22.55	209
16.36	22.55	227
16.38	22.55	234
16.4	22.55	240
16.42	22.55	219
16.44	22.55	229
16.46	22.55	244
16.48	22.55	259
16.5	22.55	244
16.52	22.55	268
16.54	22.55	245
16.56	22.55	245
16.58	22.55	275
16.6	22.55	289
16.62	22.55	265
16.64	22.55	292
16.66	22.55	275
16.68	22.55	309
16.7	22.55	303
16.72	22.55	339
16.74	22.55	303
16.76	22.55	331
16.78	22.55	333
16.8	22.55	364
16.82	22.55	366
16.84	22.55	382
16.86	22.55	434
16.88	22.55	452
16.9	22.55	396
16.92	22.55	450
16.94	22.55	447
16.96	22.55	466
16.98	22.55	462
17	22.55	474
17.02	22.55	504
17.04	22.55	517
17.06	22.55	556
17.08	22.55	563
17.1	22.55	589
17.12	22.55	545
17.14	22.55	557
17.16	22.55	542
17.18	22.55	515
17.2	22.55	540
17.22	22.55	501
17.24	22.55	457
17.26	22.55	453
17.28	22.55	451
17.3	22.55	432
17.32	22.55	400
17.34	22.55	365
17.36	22.55	353
17.38	22.55	356
17.4	22.55	320
17.42	22.55	328
17.44	22.55	322
17.46	22.55	330
17.48	22.55	291
17.5	22.55	292
17.52	22.55	315
17.54	22.55	269
17.56	22.55	256
17.58	22.55	274
17.6	22.55	290
17.62	22.55	259
17.64	22.55	243
17.66	22.55	265
17.68	22.55	288
17.7	22.55	251
17.72	22.55	239
17.74	22.55	285
17.76	22.55	271
17.78	22.55	237
17.8	22.55	261
17.82	22.55	252
17.84	22.55	253
17.86	22.55	206
17.88	22.55	233
17.9	22.55	267
17.92	22.55	234
17.94	22.55	235
17.96	22.55	239
17.98	22.55	227
18	22.55	243
18.02	22.55	229
18.04	22.55	252
18.06	22.55	241
18.08	22.55	210
18.1	22.55	233
18.12	22.55	213
18.14	22.55	228
18.16	22.55	245
18.18	22.55	250
18.2	22.55	239
18.22	22.55	227
18.24	22.55	250
18.26	22.55	251
18.28	22.55	233
18.3	22.55	254
18.32	22.55	245
18.34	22.55	229
18.36	22.55	235
18.38	22.55	253
18.4	22.55	234
18.42	22.55	249
18.44	22.55	248
18.46	22.55	236
18.48	22.55	227
18.5	22.55	239
18.52	22.55	268
18.54	22.55	235
18.56	22.55	238
18.58	22.55	225
18.6	22.55	275
18.62	22.55	263
18.64	22.55	263
18.66	22.55	268
18.68	22.55	281
18.7	22.55	299
18.72	22.55	301
18.74	22.55	282
18.76	22.55	304
18.78	22.55	338
18.8	22.55	360
18.82	22.55	370
18.84	22.55	390
18.86	22.55	424
18.88	22.55	347
18.9	22.55	431
18.92	22.55	388
18.94	22.55	418
18.96	22.55	474
18.98	22.55	398
19	22.55	417
19.02	22.55	408
19.04	22.55	371
19.06	22.55	396
19.08	22.55	369
19.1	22.55	361
19.12	22.55	364
19.14	22.55	331
19.16	22.55	333
19.18	22.55	328
19.2	22.55	326
19.22	22.55	310
19.24	22.55	343
19.26	22.55	274
19.28	22.55	304
19.3	22.55	269
19.32	22.55	288
19.34	22.55	302
19.36	22.55	293
19.38	22.55	270
19.4	22.55	286
19.42	22.55	264
19.44	22.55	238
19.46	22.55	237
19.48	22.55	261
19.5	22.55	238
19.52	22.55	239
19.54	22.55	234
19.56	22.55	219
19.58	22.55	247
19.6	22.55	244
19.62	22.55	244
19.64	22.55	225
19.66	22.55	229
19.68	22.55	253
19.7	22.55	240
19.72	22.55	228
19.74	22.55	228
19.76	22.55	254
19.78	22.55	240
19.8	22.55	223
19.82	22.55	229
19.84	22.55	200
19.86	22.55	218
19.88	22.55	218
19.9	22.55	237
19.92	22.55	226
19.94	22.55	209
19.96	22.55	195
19.98	22.55	235
20	22.55	216
20.02	22.55	215
20.04	22.55	223
20.06	22.55	217
20.08	22.55	207
20.1	22.55	233
20.12	22.55	238
20.14	22.55	210
20.16	22.55	218
20.18	22.55	223
20.2	22.55	223
20.22	22.55	213
20.24	22.55	206
20.26	22.55	222
20.28	22.55	207
20.3	22.55	198
20.32	22.55	221
20.34	22.55	195
20.36	22.55	183
20.38	22.55	193
20.4	22.55	203
20.42	22.55	208
20.44	22.55	200
20.46	22.55	225
20.48	22.55	198
20.5	22.55	183
20.52	22.55	194
20.54	22.55	202
20.56	22.55	185
20.58	22.55	196
20.6	22.55	208
20.62	22.55	194
20.64	22.55	218
20.66	22.55	192
20.68	22.55	183
20.7	22.55	178
20.72	22.55	185
20.74	22.55	197
20.76	22.55	201
20.78	22.55	212
20.8	22.55	195
20.82	22.55	204
20.84	22.55	203
20.86	22.55	187
20.88	22.55	207
20.9	22.55	184
20.92	22.55	183
20.94	22.55	171
20.96	22.55	185
20.98	22.55	218
21	22.55	212
21.02	22.55	183
21.04	22.55	221
21.06	22.55	198
21.08	22.55	175
21.1	22.55	188
21.12	22.55	229
21.14	22.55	199
21.16	22.55	162
21.18	22.55	165
21.2	22.55	195
21.22	22.55	198
21.24	22.55	209
21.26	22.55	190
21.28	22.55	181
21.3	22.55	201
21.32	22.55	194
21.34	22.55	213
21.36	22.55	181
21.38	22.55	180
21.4	22.55	200
21.42	22.55	192
21.44	22.55	192
21.46	22.55	195
21.48	22.55	176
21.5	22.55	187
21.52	22.55	194
21.54	22.55	194
21.56	22.55	207
21.58	22.55	193
21.6	22.55	200
21.62	22.55	205
21.64	22.55	197
21.66	22.55	216
21.68	22.55	196
21.7	22.55	183
21.72	22.55	195
21.74	22.55	159
21.76	22.55	202
21.78	22.55	214
21.8	22.55	195
21.82	22.55	208
21.84	22.55	193
21.86	22.55	183
21.88	22.55	198
21.9	22.55	194
21.92	22.55	187
21.94	22.55	199
21.96	22.55	212
21.98	22.55	207
22	22.55	186
22.02	22.55	200
22.04	22.55	210
22.06	22.55	197
22.08	22.55	184
22.1	22.55	199
22.12	22.55	181
22.14	22.55	201
22.16	22.55	177
22.18	22.55	213
22.2	22.55	215
22.22	22.55	212
22.24	22.55	198
22.26	22.55	188
22.28	22.55	178
22.3	22.55	205
22.32	22.55	177
22.34	22.55	197
22.36	22.55	192
22.38	22.55	196
22.4	22.55	202
22.42	22.55	198
22.44	22.55	194
22.46	22.55	187
22.48	22.55	181
22.5	22.55	203
22.52	22.55	199
22.54	22.55	183
22.56	22.55	186
22.58	22.55	196
22.6	22.55	205
22.62	22.55	201
22.64	22.55	198
22.66	22.55	191
22.68	22.55	203
22.7	22.55	203
22.72	22.55	197
22.74	22.55	189
22.76	22.55	171
22.78	22.55	213
22.8	22.55	206
22.82	22.55	221
22.84	22.55	201
22.86	22.55	206
22.88	22.55	192
22.9	22.55	196
22.92	22.55	187
22.94	22.55	219
22.96	22.55	166
22.98	22.55	194
23	22.55	193
23.02	22.55	197
23.04	22.55	211
23.06	22.55	177
23.08	22.55	196
23.1	22.55	199
23.12	22.55	200
23.14	22.55	218
23.16	22.55	184
23.18	22.55	250
23.2	22.55	197
23.22	22.55	209
23.24	22.55	228
23.26	22.55	197
23.28	22.55	206
23.3	22.55	202
23.32	22.55	199
23.34	22.55	192
23.36	22.55	201
23.38	22.55	196
23.4	22.55	211
23.42	22.55	203
23.44	22.55	195
23.46	22.55	182
23.48	22.55	217
23.5	22.55	210
23.52	22.55	186
23.54	22.55	198
23.56	22.55	192
23.58	22.55	181
23.6	22.55	182
23.62	22.55	206
23.64	22.55	204
23.66	22.55	175
23.68	22.55	205
23.7	22.55	206
23.72	22.55	213
23.74	22.55	184
23.76	22.55	213
23.78	22.55	198
23.8	22.55	239
23.82	22.55	202
23.84	22.55	198
23.86	22.55	202
23.88	22.55	206
23.9	22.55	213
23.92	22.55	203
23.94	22.55	185
23.96	22.55	208
23.98	22.55	199
24	22.55	208
24.02	22.55	201
24.04	22.55	220
24.06	22.55	215
24.08	22.55	211
24.1	22.55	229
24.12	22.55	219
24.14	22.55	226
24.16	22.55	201
24.18	22.55	250
24.2	22.55	234
24.22	22.55	214
24.24	22.55	237
24.26	22.55	210
24.28	22.55	219
24.3	22.55	230
24.32	22.55	222
24.34	22.55	233
24.36	22.55	217
24.38	22.55	239
24.4	22.55	239
24.42	22.55	243
24.44	22.55	250
24.46	22.55	248
24.48	22.55	233
24.5	22.55	251
24.52	22.55	220
24.54	22.55	251
24.56	22.55	246
24.58	22.55	213
24.6	22.55	239
24.62	22.55	245
24.64	22.55	223
24.66	22.55	253
24.68	22.55	240
24.7	22.55	244
24.72	22.55	279
24.74	22.55	229
24.76	22.55	254
24.78	22.55	236
24.8	22.55	265
24.82	22.55	287
24.84	22.55	268
24.86	22.55	267
24.88	22.55	249
24.9	22.55	273
24.92	22.55	264
24.94	22.55	279
24.96	22.55	276
24.98	22.55	293
25	22.55	293
25.02	22.55	282
25.04	22.55	256
25.06	22.55	289
25.08	22.55	283
25.1	22.55	264
25.12	22.55	254
25.14	22.55	268
25.16	22.55	271
25.18	22.55	265
25.2	22.55	262
25.22	22.55	283
25.24	22.55	251
25.26	22.55	264
25.28	22.55	271
25.3	22.55	255
25.32	22.55	240
25.34	22.55	292
25.36	22.55	257
25.38	22.55	265
25.4	22.55	267
25.42	22.55	255
25.44	22.55	259
25.46	22.55	252
25.48	22.55	234
25.5	22.55	258
25.52	22.55	243
25.54	22.55	272
25.56	22.55	232
25.58	22.55	256
25.6	22.55	244
25.62	22.55	241
25.64	22.55	223
25.66	22.55	229
25.68	22.55	255
25.7	22.55	242
25.72	22.55	261
25.74	22.55	276
25.76	22.55	256
25.78	22.55	233
25.8	22.55	231
25.82	22.55	228
25.84	22.55	241
25.86	22.55	221
25.88	22.55	244
25.9	22.55	223
25.92	22.55	213
25.94	22.55	231
25.96	22.55	216
25.98	22.55	233
26	22.55	232
26.02	22.55	213
26.04	22.55	200
26.06	22.55	224
26.08	22.55	219
26.1	22.55	213
26.12	22.55	209
26.14	22.55	238
26.16	22.55	195
26.18	22.55	219
26.2	22.55	223
26.22	22.55	209
26.24	22.55	223
26.26	22.55	210
26.28	22.55	212
26.3	22.55	210
26.32	22.55	205
26.34	22.55	190
26.36	22.55	212
26.38	22.55	215
26.4	22.55	199
26.42	22.55	201
26.44	22.55	211
26.46	22.55	195
26.48	22.55	191
26.5	22.55	197
26.52	22.55	181
26.54	22.55	209
26.56	22.55	226
26.58	22.55	212
26.6	22.55	200
26.62	22.55	231
26.64	22.55	227
26.66	22.55	216
26.68	22.55	233
26.7	22.55	204
26.72	22.55	200
26.74	22.55	222
26.76	22.55	201
26.78	22.55	212
26.8	22.55	201
26.82	22.55	212
26.84	22.55	193
26.86	22.55	209
26.88	22.55	203
26.9	22.55	206
26.92	22.55	211
26.94	22.55	205
26.96	22.55	210
26.98	22.55	206
27	22.55	193
27.02	22.55	197
27.04	22.55	226
27.06	22.55	209
27.08	22.55	217
27.1	22.55	199
27.12	22.55	191
27.14	22.55	234
27.16	22.55	213
27.18	22.55	185
27.2	22.55	195
27.22	22.55	195
27.24	22.55	213
27.26	22.55	176
27.28	22.55	196
27.3	22.55	229
27.32	22.55	224
27.34	22.55	205
27.36	22.55	219
27.38	22.55	228
27.4	22.55	209
27.42	22.55	202
27.44	22.55	226
27.46	22.55	204
27.48	22.55	219
27.5	22.55	220
27.52	22.55	209
27.54	22.55	208
27.56	22.55	216
27.58	22.55	223
27.6	22.55	230
27.62	22.55	217
27.64	22.55	206
27.66	22.55	235
27.68	22.55	244
27.7	22.55	230
27.72	22.55	243
27.74	22.55	268
27.76	22.55	281
27.78	22.55	283
27.8	22.55	251
27.82	22.55	268
27.84	22.55	284
27.86	22.55	265
27.88	22.55	240
27.9	22.55	272
27.92	22.55	235
27.94	22.55	217
27.96	22.55	260
27.98	22.55	243
28	22.55	221
28.02	22.55	237
28.04	22.55	246
28.06	22.55	239
28.08	22.55	236
28.1	22.55	257
28.12	22.55	238
28.14	22.55	242
28.16	22.55	224
28.18	22.55	215
28.2	22.55	193
28.22	22.55	214
28.24	22.55	209
28.26	22.55	232
28.28	22.55	225
28.3	22.55	234
28.32	22.55	229
28.34	22.55	194
28.36	22.55	213
28.38	22.55	202
28.4	22.55	210
28.42	22.55	214
28.44	22.55	194
28.46	22.55	189
28.48	22.55	226
28.5	22.55	205
28.52	22.55	188
28.54	22.55	210
28.56	22.55	218
28.58	22.55	209
28.6	22.55	184
28.62	22.55	212
28.64	22.55	198
28.66	22.55	227
28.68	22.55	203
28.7	22.55	210
28.72	22.55	223
28.74	22.55	222
28.76	22.55	231
28.78	22.55	220
28.8	22.55	194
28.82	22.55	223
28.84	22.55	215
28.86	22.55	201
28.88	22.55	242
28.9	22.55	217
28.92	22.55	190
28.94	22.55	202
28.96	22.55	211
28.98	22.55	219
29	22.55	224
29.02	22.55	224
29.04	22.55	209
29.06	22.55	197
29.08	22.55	215
29.1	22.55	212
29.12	22.55	230
29.14	22.55	217
29.16	22.55	186
29.18	22.55	233
29.2	22.55	241
29.22	22.55	213
29.24	22.55	222
29.26	22.55	204
29.28	22.55	202
29.3	22.55	218
29.32	22.55	205
29.34	22.55	213
29.36	22.55	215
29.38	22.55	198
29.4	22.55	232
29.42	22.55	202
29.44	22.55	199
29.46	22.55	232
29.48	22.55	200
29.5	22.55	210
29.52	22.55	222
29.54	22.55	206
29.56	22.55	202
29.58	22.55	228
29.6	22.55	216
29.62	22.55	201
29.64	22.55	170
29.66	22.55	207
29.68	22.55	207
29.7	22.55	212
29.72	22.55	231
29.74	22.55	212
29.76	22.55	243
29.78	22.55	204
29.8	22.55	222
29.82	22.55	213
29.84	22.55	228
29.86	22.55	214
29.88	22.55	225
29.9	22.55	217
29.92	22.55	201
29.94	22.55	205
29.96	22.55	208
29.98	22.55	218
30	22.55	228
30.02	22.55	209
30.04	22.55	202
30.06	22.55	229
30.08	22.55	213
30.1	22.55	213
30.12	22.55	240
30.14	22.55	197
30.16	22.55	208
30.18	22.55	213
30.2	22.55	217
30.22	22.55	223
30.24	22.55	183
30.26	22.55	201
30.28	22.55	199
30.3	22.55	207
30.32	22.55	214
30.34	22.55	203
30.36	22.55	222
30.38	22.55	197
30.4	22.55	202
30.42	22.55	226
30.44	22.55	239
30.46	22.55	186
30.48	22.55	188
30.5	22.55	210
30.52	22.55	226
30.54	22.55	210
30.56	22.55	214
30.58	22.55	213
30.6	22.55	214
30.62	22.55	196
30.64	22.55	216
30.66	22.55	204
30.68	22.55	201
30.7	22.55	201
30.72	22.55	205
30.74	22.55	231
30.76	22.55	190
30.78	22.55	201
30.8	22.55	215
30.82	22.55	215
30.84	22.55	207
30.86	22.55	211
30.88	22.55	203
30.9	22.55	207
30.92	22.55	215
30.94	22.55	216
30.96	22.55	233
30.98	22.55	192
31	22.55	209
31.02	22.55	224
31.04	22.55	208
31.06	22.55	223
31.08	22.55	201
31.1	22.55	223
31.12	22.55	199
31.14	22.55	206
31.16	22.55	195
31.18	22.55	191
31.2	22.55	217
31.22	22.55	210
31.24	22.55	175
31.26	22.55	207
31.28	22.55	214
31.3	22.55	205
31.32	22.55	189
31.34	22.55	232
31.36	22.55	217
31.38	22.55	224
31.4	22.55	234
31.42	22.55	212
31.44	22.55	207
31.46	22.55	201
31.48	22.55	191
31.5	22.55	217
31.52	22.55	208
31.54	22.55	197
31.56	22.55	186
31.58	22.55	207
31.6	22.55	210
31.62	22.55	198
31.64	22.55	221
31.66	22.55	211
31.68	22.55	201
31.7	22.55	246
31.72	22.55	205
31.74	22.55	186
31.76	22.55	199
31.78	22.55	186
31.8	22.55	205
31.82	22.55	211
31.84	22.55	223
31.86	22.55	206
31.88	22.55	202
31.9	22.55	236
31.92	22.55	192
31.94	22.55	205
31.96	22.55	213
31.98	22.55	218
32	22.55	224
32.02	22.55	209
32.04	22.55	192
32.06	22.55	192
32.08	22.55	196
32.1	22.55	206
32.12	22.55	218
32.14	22.55	211
32.16	22.55	200
32.18	22.55	227
32.2	22.55	210
32.22	22.55	211
32.24	22.55	196
32.26	22.55	202
32.28	22.55	221
32.3	22.55	213
32.32	22.55	232
32.34	22.55	227
32.36	22.55	225
32.38	22.55	211
32.4	22.55	177
32.42	22.55	202
32.44	22.55	223
32.46	22.55	185
32.48	22.55	208
32.5	22.55	199
32.52	22.55	189
32.54	22.55	190
32.56	22.55	196
32.58	22.55	207
32.6	22.55	197
32.62	22.55	212
32.64	22.55	183
32.66	22.55	200
32.68	22.55	193
32.7	22.55	250
32.72	22.55	224
32.74	22.55	244
32.76	22.55	182
32.78	22.55	202
32.8	22.55	212
32.82	22.55	226
32.84	22.55	228
32.86	22.55	208
32.88	22.55	214
32.9	22.55	226
32.92	22.55	205
32.94	22.55	179
32.96	22.55	232
32.98	22.55	194
33	22.55	229
33.02	22.55	238
33.04	22.55	226
33.06	22.55	195
33.08	22.55	216
33.1	22.55	200
33.12	22.55	204
33.14	22.55	246
33.16	22.55	225
33.18	22.55	222
33.2	22.55	230
33.22	22.55	230
33.24	22.55	236
33.26	22.55	218
33.28	22.55	232
33.3	22.55	221
33.32	22.55	223
33.34	22.55	240
33.36	22.55	234
33.38	22.55	240
33.4	22.55	233
33.42	22.55	247
33.44	22.55	221
33.46	22.55	222
33.48	22.55	235
33.5	22.55	230
33.52	22.55	208
33.54	22.55	229
33.56	22.55	216
33.58	22.55	220
33.6	22.55	226
33.62	22.55	225
33.64	22.55	241
33.66	22.55	244
33.68	22.55	233
33.7	22.55	242
33.72	22.55	215
33.74	22.55	244
33.76	22.55	217
33.78	22.55	186
33.8	22.55	214
33.82	22.55	216
33.84	22.55	225
33.86	22.55	210
33.88	22.55	206
33.9	22.55	243
33.92	22.55	227
33.94	22.55	234
33.96	22.55	215
33.98	22.55	232
34	22.55	231
34.02	22.55	203
34.04	22.55	225
34.06	22.55	199
34.08	22.55	227
34.1	22.55	216
34.12	22.55	218
34.14	22.55	219
34.16	22.55	216
34.18	22.55	221
34.2	22.55	214
34.22	22.55	196
34.24	22.55	221
34.26	22.55	221
34.28	22.55	246
34.3	22.55	224
34.32	22.55	232
34.34	22.55	209
34.36	22.55	218
34.38	22.55	230
34.4	22.55	235
34.42	22.55	206
34.44	22.55	231
34.46	22.55	229
34.48	22.55	242
34.5	22.55	228
34.52	22.55	219
34.54	22.55	221
34.56	22.55	242
34.58	22.55	213
34.6	22.55	235
34.62	22.55	224
34.64	22.55	212
34.66	22.55	218
34.68	22.55	238
34.7	22.55	196
34.72	22.55	210
34.74	22.55	230
34.76	22.55	210
34.78	22.55	230
34.8	22.55	224
34.82	22.55	237
34.84	22.55	242
34.86	22.55	203
34.88	22.55	233
34.9	22.55	216
34.92	22.55	239
34.94	22.55	230
34.96	22.55	207
34.98	22.55	213
35	22.55	207
35.02	22.55	203
35.04	22.55	206
35.06	22.55	214
35.08	22.55	232
35.1	22.55	225
35.12	22.55	211
35.14	22.55	205
35.16	22.55	211
35.18	22.55	226
35.2	22.55	182
35.22	22.55	193
35.24	22.55	213
35.26	22.55	190
35.28	22.55	209
35.3	22.55	183
35.32	22.55	196
35.34	22.55	217
35.36	22.55	199
35.38	22.55	202
35.4	22.55	216
35.42	22.55	237
35.44	22.55	201
35.46	22.55	197
35.48	22.55	203
35.5	22.55	215
35.52	22.55	213
35.54	22.55	172
35.56	22.55	190
35.58	22.55	197
35.6	22.55	199
35.62	22.55	208
35.64	22.55	199
35.66	22.55	204
35.68	22.55	214
35.7	22.55	204
35.72	22.55	195
35.74	22.55	202
35.76	22.55	188
35.78	22.55	214
35.8	22.55	211
35.82	22.55	220
35.84	22.55	189
35.86	22.55	207
35.88	22.55	202
35.9	22.55	208
35.92	22.55	208
35.94	22.55	233
35.96	22.55	189
35.98	22.55	199
36	22.55	196
36.02	22.55	196
36.04	22.55	226
36.06	22.55	216
36.08	22.55	210
36.1	22.55	219
36.12	22.55	206
36.14	22.55	221
36.16	22.55	190
36.18	22.55	201
36.2	22.55	212
36.22	22.55	227
36.24	22.55	188
36.26	22.55	196
36.28	22.55	189
36.3	22.55	217
36.32	22.55	193
36.34	22.55	194
36.36	22.55	213
36.38	22.55	202
36.4	22.55	219
36.42	22.55	194
36.44	22.55	241
36.46	22.55	202
36.48	22.55	210
36.5	22.55	200
36.52	22.55	188
36.54	22.55	193
36.56	22.55	205
36.58	22.55	207
36.6	22.55	202
36.62	22.55	190
36.64	22.55	225
36.66	22.55	208
36.68	22.55	219
36.7	22.55	218
36.72	22.55	207
36.74	22.55	201
36.76	22.55	212
36.78	22.55	214
36.8	22.55	216
36.82	22.55	192
36.84	22.55	198
36.86	22.55	223
36.88	22.55	214
36.9	22.55	171
36.92	22.55	189
36.94	22.55	211
36.96	22.55	206
36.98	22.55	198
37	22.55	207
37.02	22.55	202
37.04	22.55	186
37.06	22.55	199
37.08	22.55	199
37.1	22.55	205
37.12	22.55	199
37.14	22.55	179
37.16	22.55	204
37.18	22.55	212
37.2	22.55	206
37.22	22.55	232
37.24	22.55	209
37.26	22.55	212
37.28	22.55	209
37.3	22.55	192
37.32	22.55	200
37.34	22.55	188
37.36	22.55	188
37.38	22.55	197
37.4	22.55	205
37.42	22.55	196
37.44	22.55	205
37.46	22.55	219
37.48	22.55	194
37.5	22.55	203
37.52	22.55	218
37.54	22.55	207
37.56	22.55	214
37.58	22.55	216
37.6	22.55	227
37.62	22.55	190
37.64	22.55	211
37.66	22.55	194
37.68	22.55	206
37.7	22.55	209
37.72	22.55	202
37.74	22.55	201
37.76	22.55	189
37.78	22.55	216
37.8	22.55	240
37.82	22.55	208
37.84	22.55	215
37.86	22.55	194
37.88	22.55	211
37.9	22.55	226
37.92	22.55	204
37.94	22.55	218
37.96	22.55	205
37.98	22.55	223
38	22.55	246
38.02	22.55	237
38.04	22.55	237
38.06	22.55	260
38.08	22.55	250
38.1	22.55	302
38.12	22.55	364
38.14	22.55	403
38.16	22.55	482
38.18	22.55	654
38.2	22.55	744
38.22	22.55	726
38.24	22.55	587
38.26	22.55	478
38.28	22.55	553
38.3	22.55	516
38.32	22.55	522
38.34	22.55	444
38.36	22.55	377
38.38	22.55	318
38.4	22.55	318
38.42	22.55	274
38.44	22.55	287
38.46	22.55	280
38.48	22.55	267
38.5	22.55	249
38.52	22.55	237
38.54	22.55	265
38.56	22.55	229
38.58	22.55	225
38.6	22.55	220
38.62	22.55	220
38.64	22.55	244
38.66	22.55	194
38.68	22.55	218
38.7	22.55	209
38.72	22.55	197
38.74	22.55	194
38.76	22.55	204
38.78	22.55	205
38.8	22.55	180
38.82	22.55	232
38.84	22.55	214
38.86	22.55	234
38.88	22.55	216
38.9	22.55	205
38.92	22.55	215
38.94	22.55	195
38.96	22.55	212
38.98	22.55	224
39	22.55	208
39.02	22.55	204
39.04	22.55	208
39.06	22.55	207
39.08	22.55	214
39.1	22.55	210
39.12	22.55	204
39.14	22.55	219
39.16	22.55	232
39.18	22.55	203
39.2	22.55	237
39.22	22.55	238
39.24	22.55	245
39.26	22.55	210
39.28	22.55	214
39.3	22.55	205
39.32	22.55	187
39.34	22.55	193
39.36	22.55	221
39.38	22.55	198
39.4	22.55	206
39.42	22.55	230
39.44	22.55	220
39.46	22.55	237
39.48	22.55	207
39.5	22.55	221
39.52	22.55	256
39.54	22.55	203
39.56	22.55	201
39.58	22.55	205
39.6	22.55	222
39.62	22.55	235
39.64	22.55	187
39.66	22.55	200
39.68	22.55	203
39.7	22.55	218
39.72	22.55	199
39.74	22.55	211
39.76	22.55	203
39.78	22.55	191
39.8	22.55	214
39.82	22.55	202
39.84	22.55	239
39.86	22.55	223
39.88	22.55	231
39.9	22.55	238
39.92	22.55	238
39.94	22.55	229
39.96	22.55	222
39.98	22.55	231
40	22.55	224
