# Supplementary material for: Sorting polymerization in a bichannel metal-organic framework
Source: Nat Commun. 2025 Aug 5;16:6984. doi: 10.1038/s41467-025-62322-8 (PMC12325995; doi:10.1038/s41467-025-62322-8)
Supplement: Supplementary file 3 — Source data [file 41467_2025_62322_MOESM3_ESM.zip › SOURCE_DATA/SF11/1-PSPNVF_2theta_vs_scanstarttime_vs_intensity/line_11.csv]

X	Y	Z
3	19.55	181
3.02	19.55	152
3.04	19.55	183
3.06	19.55	180
3.08	19.55	180
3.1	19.55	190
3.12	19.55	163
3.14	19.55	157
3.16	19.55	185
3.18	19.55	181
3.2	19.55	167
3.22	19.55	171
3.24	19.55	161
3.26	19.55	152
3.28	19.55	193
3.3	19.55	170
3.32	19.55	150
3.34	19.55	190
3.36	19.55	181
3.38	19.55	180
3.4	19.55	178
3.42	19.55	199
3.44	19.55	186
3.46	19.55	158
3.48	19.55	183
3.5	19.55	184
3.52	19.55	192
3.54	19.55	165
3.56	19.55	169
3.58	19.55	190
3.6	19.55	181
3.62	19.55	169
3.64	19.55	173
3.66	19.55	158
3.68	19.55	158
3.7	19.55	163
3.72	19.55	163
3.74	19.55	156
3.76	19.55	168
3.78	19.55	185
3.8	19.55	165
3.82	19.55	190
3.84	19.55	178
3.86	19.55	137
3.88	19.55	151
3.9	19.55	156
3.92	19.55	154
3.94	19.55	172
3.96	19.55	179
3.98	19.55	187
4	19.55	173
4.02	19.55	166
4.04	19.55	166
4.06	19.55	172
4.08	19.55	187
4.1	19.55	191
4.12	19.55	183
4.14	19.55	160
4.16	19.55	181
4.18	19.55	191
4.2	19.55	188
4.22	19.55	175
4.24	19.55	204
4.26	19.55	192
4.28	19.55	187
4.3	19.55	178
4.32	19.55	169
4.34	19.55	167
4.36	19.55	186
4.38	19.55	198
4.4	19.55	172
4.42	19.55	175
4.44	19.55	183
4.46	19.55	176
4.48	19.55	206
4.5	19.55	173
4.52	19.55	190
4.54	19.55	171
4.56	19.55	182
4.58	19.55	181
4.6	19.55	195
4.62	19.55	182
4.64	19.55	192
4.66	19.55	184
4.68	19.55	186
4.7	19.55	177
4.72	19.55	189
4.74	19.55	180
4.76	19.55	178
4.78	19.55	192
4.8	19.55	192
4.82	19.55	205
4.84	19.55	168
4.86	19.55	200
4.88	19.55	190
4.9	19.55	201
4.92	19.55	164
4.94	19.55	196
4.96	19.55	181
4.98	19.55	205
5	19.55	179
5.02	19.55	177
5.04	19.55	189
5.06	19.55	190
5.08	19.55	200
5.1	19.55	187
5.12	19.55	217
5.14	19.55	205
5.16	19.55	219
5.18	19.55	214
5.2	19.55	199
5.22	19.55	224
5.24	19.55	217
5.26	19.55	227
5.28	19.55	272
5.3	19.55	270
5.32	19.55	251
5.34	19.55	252
5.36	19.55	290
5.38	19.55	308
5.4	19.55	338
5.42	19.55	326
5.44	19.55	321
5.46	19.55	329
5.48	19.55	303
5.5	19.55	303
5.52	19.55	309
5.54	19.55	296
5.56	19.55	313
5.58	19.55	288
5.6	19.55	295
5.62	19.55	295
5.64	19.55	263
5.66	19.55	258
5.68	19.55	286
5.7	19.55	256
5.72	19.55	248
5.74	19.55	272
5.76	19.55	275
5.78	19.55	256
5.8	19.55	250
5.82	19.55	220
5.84	19.55	224
5.86	19.55	243
5.88	19.55	246
5.9	19.55	230
5.92	19.55	236
5.94	19.55	220
5.96	19.55	250
5.98	19.55	216
6	19.55	249
6.02	19.55	242
6.04	19.55	263
6.06	19.55	224
6.08	19.55	221
6.1	19.55	234
6.12	19.55	281
6.14	19.55	243
6.16	19.55	256
6.18	19.55	253
6.2	19.55	236
6.22	19.55	254
6.24	19.55	258
6.26	19.55	261
6.28	19.55	256
6.3	19.55	244
6.32	19.55	225
6.34	19.55	222
6.36	19.55	222
6.38	19.55	250
6.4	19.55	242
6.42	19.55	260
6.44	19.55	248
6.46	19.55	243
6.48	19.55	234
6.5	19.55	239
6.52	19.55	237
6.54	19.55	214
6.56	19.55	262
6.58	19.55	211
6.6	19.55	244
6.62	19.55	250
6.64	19.55	226
6.66	19.55	228
6.68	19.55	235
6.7	19.55	226
6.72	19.55	193
6.74	19.55	213
6.76	19.55	232
6.78	19.55	222
6.8	19.55	222
6.82	19.55	226
6.84	19.55	216
6.86	19.55	177
6.88	19.55	203
6.9	19.55	221
6.92	19.55	201
6.94	19.55	200
6.96	19.55	194
6.98	19.55	210
7	19.55	220
7.02	19.55	192
7.04	19.55	182
7.06	19.55	185
7.08	19.55	182
7.1	19.55	219
7.12	19.55	195
7.14	19.55	188
7.16	19.55	174
7.18	19.55	196
7.2	19.55	186
7.22	19.55	160
7.24	19.55	202
7.26	19.55	186
7.28	19.55	186
7.3	19.55	168
7.32	19.55	181
7.34	19.55	185
7.36	19.55	170
7.38	19.55	186
7.4	19.55	185
7.42	19.55	176
7.44	19.55	171
7.46	19.55	184
7.48	19.55	151
7.5	19.55	167
7.52	19.55	181
7.54	19.55	198
7.56	19.55	175
7.58	19.55	183
7.6	19.55	168
7.62	19.55	191
7.64	19.55	206
7.66	19.55	172
7.68	19.55	173
7.7	19.55	164
7.72	19.55	175
7.74	19.55	181
7.76	19.55	171
7.78	19.55	212
7.8	19.55	183
7.82	19.55	170
7.84	19.55	169
7.86	19.55	189
7.88	19.55	193
7.9	19.55	177
7.92	19.55	166
7.94	19.55	175
7.96	19.55	183
7.98	19.55	209
8	19.55	163
8.02	19.55	184
8.04	19.55	213
8.06	19.55	176
8.08	19.55	195
8.1	19.55	204
8.12	19.55	198
8.14	19.55	192
8.16	19.55	165
8.18	19.55	194
8.2	19.55	183
8.22	19.55	199
8.24	19.55	190
8.26	19.55	173
8.28	19.55	187
8.3	19.55	180
8.32	19.55	189
8.34	19.55	224
8.36	19.55	223
8.38	19.55	181
8.4	19.55	199
8.42	19.55	184
8.44	19.55	186
8.46	19.55	197
8.48	19.55	186
8.5	19.55	180
8.52	19.55	194
8.54	19.55	173
8.56	19.55	193
8.58	19.55	166
8.6	19.55	169
8.62	19.55	149
8.64	19.55	190
8.66	19.55	170
8.68	19.55	181
8.7	19.55	172
8.72	19.55	175
8.74	19.55	178
8.76	19.55	177
8.78	19.55	174
8.8	19.55	169
8.82	19.55	181
8.84	19.55	178
8.86	19.55	175
8.88	19.55	179
8.9	19.55	175
8.92	19.55	184
8.94	19.55	187
8.96	19.55	162
8.98	19.55	167
9	19.55	197
9.02	19.55	184
9.04	19.55	203
9.06	19.55	193
9.08	19.55	189
9.1	19.55	185
9.12	19.55	202
9.14	19.55	201
9.16	19.55	196
9.18	19.55	158
9.2	19.55	193
9.22	19.55	205
9.24	19.55	212
9.26	19.55	206
9.28	19.55	226
9.3	19.55	208
9.32	19.55	199
9.34	19.55	244
9.36	19.55	240
9.38	19.55	254
9.4	19.55	245
9.42	19.55	291
9.44	19.55	241
9.46	19.55	238
9.48	19.55	255
9.5	19.55	245
9.52	19.55	231
9.54	19.55	247
9.56	19.55	231
9.58	19.55	220
9.6	19.55	197
9.62	19.55	212
9.64	19.55	196
9.66	19.55	194
9.68	19.55	196
9.7	19.55	200
9.72	19.55	199
9.74	19.55	207
9.76	19.55	195
9.78	19.55	225
9.8	19.55	209
9.82	19.55	213
9.84	19.55	210
9.86	19.55	207
9.88	19.55	199
9.9	19.55	215
9.92	19.55	208
9.94	19.55	215
9.96	19.55	190
9.98	19.55	180
10	19.55	168
10.02	19.55	191
10.04	19.55	181
10.06	19.55	192
10.08	19.55	183
10.1	19.55	159
10.12	19.55	193
10.14	19.55	189
10.16	19.55	189
10.18	19.55	188
10.2	19.55	207
10.22	19.55	194
10.24	19.55	177
10.26	19.55	185
10.28	19.55	203
10.3	19.55	232
10.32	19.55	200
10.34	19.55	199
10.36	19.55	213
10.38	19.55	188
10.4	19.55	194
10.42	19.55	224
10.44	19.55	232
10.46	19.55	220
10.48	19.55	234
10.5	19.55	249
10.52	19.55	268
10.54	19.55	269
10.56	19.55	250
10.58	19.55	298
10.6	19.55	328
10.62	19.55	321
10.64	19.55	342
10.66	19.55	377
10.68	19.55	459
10.7	19.55	446
10.72	19.55	538
10.74	19.55	605
10.76	19.55	682
10.78	19.55	754
10.8	19.55	872
10.82	19.55	953
10.84	19.55	1069
10.86	19.55	1095
10.88	19.55	1217
10.9	19.55	1137
10.92	19.55	1079
10.94	19.55	1046
10.96	19.55	926
10.98	19.55	797
11	19.55	704
11.02	19.55	620
11.04	19.55	571
11.06	19.55	571
11.08	19.55	514
11.1	19.55	465
11.12	19.55	417
11.14	19.55	368
11.16	19.55	354
11.18	19.55	321
11.2	19.55	321
11.22	19.55	277
11.24	19.55	280
11.26	19.55	247
11.28	19.55	256
11.3	19.55	264
11.32	19.55	236
11.34	19.55	256
11.36	19.55	243
11.38	19.55	231
11.4	19.55	223
11.42	19.55	216
11.44	19.55	197
11.46	19.55	225
11.48	19.55	217
11.5	19.55	219
11.52	19.55	191
11.54	19.55	198
11.56	19.55	241
11.58	19.55	233
11.6	19.55	211
11.62	19.55	191
11.64	19.55	194
11.66	19.55	228
11.68	19.55	199
11.7	19.55	172
11.72	19.55	190
11.74	19.55	186
11.76	19.55	187
11.78	19.55	182
11.8	19.55	196
11.82	19.55	217
11.84	19.55	196
11.86	19.55	196
11.88	19.55	175
11.9	19.55	206
11.92	19.55	176
11.94	19.55	181
11.96	19.55	185
11.98	19.55	195
12	19.55	163
12.02	19.55	174
12.04	19.55	185
12.06	19.55	208
12.08	19.55	181
12.1	19.55	174
12.12	19.55	168
12.14	19.55	158
12.16	19.55	176
12.18	19.55	167
12.2	19.55	173
12.22	19.55	189
12.24	19.55	174
12.26	19.55	184
12.28	19.55	174
12.3	19.55	179
12.32	19.55	196
12.34	19.55	184
12.36	19.55	168
12.38	19.55	167
12.4	19.55	182
12.42	19.55	192
12.44	19.55	167
12.46	19.55	185
12.48	19.55	189
12.5	19.55	184
12.52	19.55	175
12.54	19.55	164
12.56	19.55	198
12.58	19.55	176
12.6	19.55	178
12.62	19.55	181
12.64	19.55	171
12.66	19.55	201
12.68	19.55	192
12.7	19.55	181
12.72	19.55	168
12.74	19.55	187
12.76	19.55	185
12.78	19.55	200
12.8	19.55	181
12.82	19.55	172
12.84	19.55	188
12.86	19.55	187
12.88	19.55	189
12.9	19.55	178
12.92	19.55	178
12.94	19.55	205
12.96	19.55	163
12.98	19.55	191
13	19.55	145
13.02	19.55	164
13.04	19.55	187
13.06	19.55	184
13.08	19.55	182
13.1	19.55	178
13.12	19.55	213
13.14	19.55	168
13.16	19.55	183
13.18	19.55	185
13.2	19.55	172
13.22	19.55	152
13.24	19.55	172
13.26	19.55	167
13.28	19.55	183
13.3	19.55	163
13.32	19.55	177
13.34	19.55	171
13.36	19.55	167
13.38	19.55	169
13.4	19.55	167
13.42	19.55	197
13.44	19.55	176
13.46	19.55	183
13.48	19.55	180
13.5	19.55	177
13.52	19.55	169
13.54	19.55	177
13.56	19.55	168
13.58	19.55	172
13.6	19.55	194
13.62	19.55	185
13.64	19.55	173
13.66	19.55	181
13.68	19.55	180
13.7	19.55	207
13.72	19.55	178
13.74	19.55	169
13.76	19.55	187
13.78	19.55	177
13.8	19.55	171
13.82	19.55	183
13.84	19.55	168
13.86	19.55	168
13.88	19.55	185
13.9	19.55	177
13.92	19.55	185
13.94	19.55	173
13.96	19.55	183
13.98	19.55	176
14	19.55	184
14.02	19.55	182
14.04	19.55	189
14.06	19.55	191
14.08	19.55	181
14.1	19.55	223
14.12	19.55	192
14.14	19.55	209
14.16	19.55	156
14.18	19.55	210
14.2	19.55	199
14.22	19.55	200
14.24	19.55	197
14.26	19.55	208
14.28	19.55	210
14.3	19.55	182
14.32	19.55	187
14.34	19.55	206
14.36	19.55	199
14.38	19.55	177
14.4	19.55	188
14.42	19.55	190
14.44	19.55	187
14.46	19.55	197
14.48	19.55	186
14.5	19.55	177
14.52	19.55	187
14.54	19.55	178
14.56	19.55	186
14.58	19.55	201
14.6	19.55	190
14.62	19.55	204
14.64	19.55	175
14.66	19.55	206
14.68	19.55	218
14.7	19.55	167
14.72	19.55	176
14.74	19.55	197
14.76	19.55	186
14.78	19.55	177
14.8	19.55	169
14.82	19.55	182
14.84	19.55	191
14.86	19.55	180
14.88	19.55	187
14.9	19.55	198
14.92	19.55	183
14.94	19.55	200
14.96	19.55	180
14.98	19.55	182
15	19.55	167
15.02	19.55	194
15.04	19.55	163
15.06	19.55	182
15.08	19.55	177
15.1	19.55	182
15.12	19.55	188
15.14	19.55	189
15.16	19.55	200
15.18	19.55	183
15.2	19.55	191
15.22	19.55	162
15.24	19.55	150
15.26	19.55	170
15.28	19.55	189
15.3	19.55	180
15.32	19.55	190
15.34	19.55	192
15.36	19.55	161
15.38	19.55	183
15.4	19.55	183
15.42	19.55	196
15.44	19.55	190
15.46	19.55	191
15.48	19.55	179
15.5	19.55	191
15.52	19.55	195
15.54	19.55	186
15.56	19.55	200
15.58	19.55	198
15.6	19.55	200
15.62	19.55	215
15.64	19.55	198
15.66	19.55	184
15.68	19.55	185
15.7	19.55	202
15.72	19.55	208
15.74	19.55	185
15.76	19.55	210
15.78	19.55	189
15.8	19.55	194
15.82	19.55	190
15.84	19.55	180
15.86	19.55	199
15.88	19.55	190
15.9	19.55	175
15.92	19.55	190
15.94	19.55	222
15.96	19.55	184
15.98	19.55	215
16	19.55	223
16.02	19.55	212
16.04	19.55	214
16.06	19.55	208
16.08	19.55	208
16.1	19.55	195
16.12	19.55	210
16.14	19.55	226
16.16	19.55	197
16.18	19.55	212
16.2	19.55	200
16.22	19.55	213
16.24	19.55	235
16.26	19.55	210
16.28	19.55	224
16.3	19.55	225
16.32	19.55	231
16.34	19.55	218
16.36	19.55	231
16.38	19.55	233
16.4	19.55	220
16.42	19.55	220
16.44	19.55	241
16.46	19.55	240
16.48	19.55	243
16.5	19.55	236
16.52	19.55	248
16.54	19.55	274
16.56	19.55	261
16.58	19.55	267
16.6	19.55	267
16.62	19.55	262
16.64	19.55	295
16.66	19.55	300
16.68	19.55	327
16.7	19.55	292
16.72	19.55	323
16.74	19.55	348
16.76	19.55	348
16.78	19.55	371
16.8	19.55	398
16.82	19.55	383
16.84	19.55	369
16.86	19.55	407
16.88	19.55	446
16.9	19.55	421
16.92	19.55	480
16.94	19.55	456
16.96	19.55	438
16.98	19.55	473
17	19.55	481
17.02	19.55	526
17.04	19.55	549
17.06	19.55	556
17.08	19.55	540
17.1	19.55	524
17.12	19.55	512
17.14	19.55	522
17.16	19.55	513
17.18	19.55	514
17.2	19.55	543
17.22	19.55	510
17.24	19.55	461
17.26	19.55	444
17.28	19.55	419
17.3	19.55	371
17.32	19.55	378
17.34	19.55	358
17.36	19.55	347
17.38	19.55	342
17.4	19.55	312
17.42	19.55	301
17.44	19.55	302
17.46	19.55	304
17.48	19.55	293
17.5	19.55	311
17.52	19.55	304
17.54	19.55	296
17.56	19.55	282
17.58	19.55	282
17.6	19.55	267
17.62	19.55	288
17.64	19.55	271
17.66	19.55	236
17.68	19.55	258
17.7	19.55	270
17.72	19.55	287
17.74	19.55	257
17.76	19.55	251
17.78	19.55	260
17.8	19.55	229
17.82	19.55	244
17.84	19.55	252
17.86	19.55	226
17.88	19.55	242
17.9	19.55	259
17.92	19.55	230
17.94	19.55	216
17.96	19.55	226
17.98	19.55	234
18	19.55	223
18.02	19.55	258
18.04	19.55	257
18.06	19.55	219
18.08	19.55	214
18.1	19.55	238
18.12	19.55	246
18.14	19.55	214
18.16	19.55	266
18.18	19.55	221
18.2	19.55	231
18.22	19.55	250
18.24	19.55	247
18.26	19.55	243
18.28	19.55	248
18.3	19.55	256
18.32	19.55	199
18.34	19.55	237
18.36	19.55	264
18.38	19.55	249
18.4	19.55	246
18.42	19.55	252
18.44	19.55	217
18.46	19.55	245
18.48	19.55	238
18.5	19.55	277
18.52	19.55	253
18.54	19.55	266
18.56	19.55	230
18.58	19.55	221
18.6	19.55	265
18.62	19.55	259
18.64	19.55	279
18.66	19.55	263
18.68	19.55	290
18.7	19.55	273
18.72	19.55	305
18.74	19.55	291
18.76	19.55	300
18.78	19.55	307
18.8	19.55	327
18.82	19.55	343
18.84	19.55	347
18.86	19.55	368
18.88	19.55	365
18.9	19.55	363
18.92	19.55	421
18.94	19.55	405
18.96	19.55	384
18.98	19.55	409
19	19.55	411
19.02	19.55	382
19.04	19.55	396
19.06	19.55	369
19.08	19.55	346
19.1	19.55	365
19.12	19.55	334
19.14	19.55	341
19.16	19.55	359
19.18	19.55	340
19.2	19.55	307
19.22	19.55	297
19.24	19.55	313
19.26	19.55	272
19.28	19.55	312
19.3	19.55	295
19.32	19.55	301
19.34	19.55	281
19.36	19.55	275
19.38	19.55	253
19.4	19.55	294
19.42	19.55	259
19.44	19.55	251
19.46	19.55	227
19.48	19.55	242
19.5	19.55	258
19.52	19.55	242
19.54	19.55	241
19.56	19.55	237
19.58	19.55	251
19.6	19.55	250
19.62	19.55	239
19.64	19.55	255
19.66	19.55	245
19.68	19.55	218
19.7	19.55	230
19.72	19.55	237
19.74	19.55	244
19.76	19.55	255
19.78	19.55	248
19.8	19.55	228
19.82	19.55	234
19.84	19.55	240
19.86	19.55	198
19.88	19.55	244
19.9	19.55	216
19.92	19.55	236
19.94	19.55	216
19.96	19.55	244
19.98	19.55	219
20	19.55	223
20.02	19.55	226
20.04	19.55	219
20.06	19.55	213
20.08	19.55	210
20.1	19.55	232
20.12	19.55	210
20.14	19.55	218
20.16	19.55	215
20.18	19.55	231
20.2	19.55	193
20.22	19.55	210
20.24	19.55	221
20.26	19.55	214
20.28	19.55	190
20.3	19.55	228
20.32	19.55	211
20.34	19.55	197
20.36	19.55	210
20.38	19.55	190
20.4	19.55	175
20.42	19.55	185
20.44	19.55	189
20.46	19.55	206
20.48	19.55	208
20.5	19.55	220
20.52	19.55	203
20.54	19.55	205
20.56	19.55	189
20.58	19.55	204
20.6	19.55	194
20.62	19.55	168
20.64	19.55	186
20.66	19.55	187
20.68	19.55	194
20.7	19.55	207
20.72	19.55	184
20.74	19.55	216
20.76	19.55	201
20.78	19.55	211
20.8	19.55	195
20.82	19.55	194
20.84	19.55	210
20.86	19.55	185
20.88	19.55	191
20.9	19.55	200
20.92	19.55	169
20.94	19.55	223
20.96	19.55	179
20.98	19.55	184
21	19.55	210
21.02	19.55	168
21.04	19.55	199
21.06	19.55	187
21.08	19.55	167
21.1	19.55	192
21.12	19.55	211
21.14	19.55	182
21.16	19.55	180
21.18	19.55	189
21.2	19.55	182
21.22	19.55	192
21.24	19.55	232
21.26	19.55	199
21.28	19.55	216
21.3	19.55	212
21.32	19.55	183
21.34	19.55	193
21.36	19.55	192
21.38	19.55	193
21.4	19.55	198
21.42	19.55	187
21.44	19.55	178
21.46	19.55	202
21.48	19.55	163
21.5	19.55	179
21.52	19.55	180
21.54	19.55	193
21.56	19.55	198
21.58	19.55	167
21.6	19.55	181
21.62	19.55	185
21.64	19.55	191
21.66	19.55	210
21.68	19.55	170
21.7	19.55	204
21.72	19.55	197
21.74	19.55	168
21.76	19.55	190
21.78	19.55	204
21.8	19.55	177
21.82	19.55	210
21.84	19.55	196
21.86	19.55	203
21.88	19.55	179
21.9	19.55	202
21.92	19.55	196
21.94	19.55	199
21.96	19.55	191
21.98	19.55	162
22	19.55	198
22.02	19.55	198
22.04	19.55	220
22.06	19.55	170
22.08	19.55	190
22.1	19.55	221
22.12	19.55	207
22.14	19.55	210
22.16	19.55	190
22.18	19.55	198
22.2	19.55	207
22.22	19.55	212
22.24	19.55	223
22.26	19.55	190
22.28	19.55	189
22.3	19.55	183
22.32	19.55	210
22.34	19.55	200
22.36	19.55	203
22.38	19.55	178
22.4	19.55	188
22.42	19.55	187
22.44	19.55	184
22.46	19.55	195
22.48	19.55	215
22.5	19.55	206
22.52	19.55	211
22.54	19.55	196
22.56	19.55	214
22.58	19.55	215
22.6	19.55	208
22.62	19.55	202
22.64	19.55	187
22.66	19.55	200
22.68	19.55	171
22.7	19.55	193
22.72	19.55	192
22.74	19.55	214
22.76	19.55	204
22.78	19.55	181
22.8	19.55	201
22.82	19.55	202
22.84	19.55	200
22.86	19.55	186
22.88	19.55	207
22.9	19.55	189
22.92	19.55	193
22.94	19.55	188
22.96	19.55	209
22.98	19.55	196
23	19.55	213
23.02	19.55	203
23.04	19.55	190
23.06	19.55	191
23.08	19.55	211
23.1	19.55	223
23.12	19.55	207
23.14	19.55	218
23.16	19.55	208
23.18	19.55	213
23.2	19.55	205
23.22	19.55	214
23.24	19.55	195
23.26	19.55	196
23.28	19.55	195
23.3	19.55	191
23.32	19.55	208
23.34	19.55	204
23.36	19.55	204
23.38	19.55	171
23.4	19.55	183
23.42	19.55	195
23.44	19.55	203
23.46	19.55	175
23.48	19.55	209
23.5	19.55	203
23.52	19.55	170
23.54	19.55	204
23.56	19.55	229
23.58	19.55	197
23.6	19.55	201
23.62	19.55	174
23.64	19.55	200
23.66	19.55	214
23.68	19.55	195
23.7	19.55	182
23.72	19.55	195
23.74	19.55	197
23.76	19.55	214
23.78	19.55	237
23.8	19.55	180
23.82	19.55	211
23.84	19.55	234
23.86	19.55	208
23.88	19.55	222
23.9	19.55	189
23.92	19.55	197
23.94	19.55	206
23.96	19.55	213
23.98	19.55	234
24	19.55	223
24.02	19.55	201
24.04	19.55	197
24.06	19.55	218
24.08	19.55	230
24.1	19.55	221
24.12	19.55	222
24.14	19.55	227
24.16	19.55	212
24.18	19.55	244
24.2	19.55	227
24.22	19.55	219
24.24	19.55	248
24.26	19.55	231
24.28	19.55	258
24.3	19.55	249
24.32	19.55	230
24.34	19.55	211
24.36	19.55	215
24.38	19.55	258
24.4	19.55	226
24.42	19.55	234
24.44	19.55	259
24.46	19.55	229
24.48	19.55	232
24.5	19.55	227
24.52	19.55	212
24.54	19.55	223
24.56	19.55	259
24.58	19.55	226
24.6	19.55	236
24.62	19.55	286
24.64	19.55	261
24.66	19.55	220
24.68	19.55	244
24.7	19.55	260
24.72	19.55	254
24.74	19.55	235
24.76	19.55	274
24.78	19.55	306
24.8	19.55	294
24.82	19.55	254
24.84	19.55	246
24.86	19.55	269
24.88	19.55	271
24.9	19.55	279
24.92	19.55	272
24.94	19.55	282
24.96	19.55	254
24.98	19.55	261
25	19.55	262
25.02	19.55	287
25.04	19.55	289
25.06	19.55	297
25.08	19.55	262
25.1	19.55	275
25.12	19.55	260
25.14	19.55	255
25.16	19.55	273
25.18	19.55	264
25.2	19.55	271
25.22	19.55	252
25.24	19.55	249
25.26	19.55	277
25.28	19.55	269
25.3	19.55	238
25.32	19.55	248
25.34	19.55	230
25.36	19.55	238
25.38	19.55	258
25.4	19.55	244
25.42	19.55	251
25.44	19.55	268
25.46	19.55	228
25.48	19.55	262
25.5	19.55	240
25.52	19.55	236
25.54	19.55	272
25.56	19.55	255
25.58	19.55	232
25.6	19.55	238
25.62	19.55	253
25.64	19.55	240
25.66	19.55	243
25.68	19.55	232
25.7	19.55	249
25.72	19.55	239
25.74	19.55	235
25.76	19.55	248
25.78	19.55	232
25.8	19.55	232
25.82	19.55	237
25.84	19.55	229
25.86	19.55	224
25.88	19.55	240
25.9	19.55	236
25.92	19.55	218
25.94	19.55	246
25.96	19.55	205
25.98	19.55	235
26	19.55	213
26.02	19.55	227
26.04	19.55	213
26.06	19.55	222
26.08	19.55	185
26.1	19.55	195
26.12	19.55	203
26.14	19.55	209
26.16	19.55	204
26.18	19.55	220
26.2	19.55	197
26.22	19.55	208
26.24	19.55	213
26.26	19.55	214
26.28	19.55	210
26.3	19.55	200
26.32	19.55	215
26.34	19.55	185
26.36	19.55	202
26.38	19.55	229
26.4	19.55	196
26.42	19.55	212
26.44	19.55	206
26.46	19.55	206
26.48	19.55	173
26.5	19.55	225
26.52	19.55	207
26.54	19.55	196
26.56	19.55	205
26.58	19.55	200
26.6	19.55	193
26.62	19.55	247
26.64	19.55	218
26.66	19.55	227
26.68	19.55	219
26.7	19.55	218
26.72	19.55	186
26.74	19.55	213
26.76	19.55	221
26.78	19.55	212
26.8	19.55	202
26.82	19.55	215
26.84	19.55	236
26.86	19.55	210
26.88	19.55	195
26.9	19.55	221
26.92	19.55	216
26.94	19.55	191
26.96	19.55	201
26.98	19.55	196
27	19.55	190
27.02	19.55	205
27.04	19.55	194
27.06	19.55	187
27.08	19.55	203
27.1	19.55	221
27.12	19.55	213
27.14	19.55	191
27.16	19.55	202
27.18	19.55	194
27.2	19.55	197
27.22	19.55	218
27.24	19.55	229
27.26	19.55	215
27.28	19.55	233
27.3	19.55	187
27.32	19.55	205
27.34	19.55	196
27.36	19.55	211
27.38	19.55	231
27.4	19.55	214
27.42	19.55	217
27.44	19.55	229
27.46	19.55	217
27.48	19.55	200
27.5	19.55	213
27.52	19.55	226
27.54	19.55	200
27.56	19.55	223
27.58	19.55	223
27.6	19.55	207
27.62	19.55	213
27.64	19.55	243
27.66	19.55	176
27.68	19.55	228
27.7	19.55	201
27.72	19.55	226
27.74	19.55	255
27.76	19.55	252
27.78	19.55	267
27.8	19.55	246
27.82	19.55	267
27.84	19.55	252
27.86	19.55	260
27.88	19.55	247
27.9	19.55	241
27.92	19.55	271
27.94	19.55	228
27.96	19.55	235
27.98	19.55	262
28	19.55	224
28.02	19.55	237
28.04	19.55	263
28.06	19.55	222
28.08	19.55	202
28.1	19.55	213
28.12	19.55	236
28.14	19.55	226
28.16	19.55	239
28.18	19.55	235
28.2	19.55	199
28.22	19.55	211
28.24	19.55	204
28.26	19.55	228
28.28	19.55	221
28.3	19.55	238
28.32	19.55	216
28.34	19.55	219
28.36	19.55	231
28.38	19.55	218
28.4	19.55	216
28.42	19.55	214
28.44	19.55	206
28.46	19.55	204
28.48	19.55	221
28.5	19.55	203
28.52	19.55	229
28.54	19.55	210
28.56	19.55	205
28.58	19.55	220
28.6	19.55	191
28.62	19.55	223
28.64	19.55	215
28.66	19.55	209
28.68	19.55	225
28.7	19.55	224
28.72	19.55	219
28.74	19.55	219
28.76	19.55	226
28.78	19.55	252
28.8	19.55	218
28.82	19.55	232
28.84	19.55	229
28.86	19.55	209
28.88	19.55	218
28.9	19.55	203
28.92	19.55	210
28.94	19.55	190
28.96	19.55	211
28.98	19.55	219
29	19.55	226
29.02	19.55	197
29.04	19.55	199
29.06	19.55	205
29.08	19.55	227
29.1	19.55	222
29.12	19.55	217
29.14	19.55	224
29.16	19.55	199
29.18	19.55	187
29.2	19.55	208
29.22	19.55	173
29.24	19.55	201
29.26	19.55	239
29.28	19.55	211
29.3	19.55	215
29.32	19.55	198
29.34	19.55	205
29.36	19.55	197
29.38	19.55	219
29.4	19.55	221
29.42	19.55	229
29.44	19.55	188
29.46	19.55	217
29.48	19.55	201
29.5	19.55	208
29.52	19.55	217
29.54	19.55	205
29.56	19.55	208
29.58	19.55	216
29.6	19.55	211
29.62	19.55	236
29.64	19.55	221
29.66	19.55	215
29.68	19.55	191
29.7	19.55	189
29.72	19.55	215
29.74	19.55	221
29.76	19.55	222
29.78	19.55	243
29.8	19.55	203
29.82	19.55	215
29.84	19.55	181
29.86	19.55	196
29.88	19.55	206
29.9	19.55	209
29.92	19.55	206
29.94	19.55	191
29.96	19.55	214
29.98	19.55	197
30	19.55	220
30.02	19.55	216
30.04	19.55	199
30.06	19.55	222
30.08	19.55	187
30.1	19.55	209
30.12	19.55	160
30.14	19.55	209
30.16	19.55	221
30.18	19.55	192
30.2	19.55	209
30.22	19.55	175
30.24	19.55	213
30.26	19.55	165
30.28	19.55	219
30.3	19.55	214
30.32	19.55	226
30.34	19.55	177
30.36	19.55	196
30.38	19.55	205
30.4	19.55	214
30.42	19.55	214
30.44	19.55	209
30.46	19.55	216
30.48	19.55	200
30.5	19.55	202
30.52	19.55	217
30.54	19.55	197
30.56	19.55	222
30.58	19.55	197
30.6	19.55	214
30.62	19.55	215
30.64	19.55	183
30.66	19.55	232
30.68	19.55	222
30.7	19.55	183
30.72	19.55	221
30.74	19.55	190
30.76	19.55	194
30.78	19.55	210
30.8	19.55	203
30.82	19.55	226
30.84	19.55	209
30.86	19.55	205
30.88	19.55	210
30.9	19.55	207
30.92	19.55	212
30.94	19.55	210
30.96	19.55	179
30.98	19.55	201
31	19.55	204
31.02	19.55	189
31.04	19.55	203
31.06	19.55	197
31.08	19.55	229
31.1	19.55	206
31.12	19.55	210
31.14	19.55	202
31.16	19.55	212
31.18	19.55	196
31.2	19.55	201
31.22	19.55	214
31.24	19.55	210
31.26	19.55	206
31.28	19.55	217
31.3	19.55	226
31.32	19.55	218
31.34	19.55	225
31.36	19.55	225
31.38	19.55	203
31.4	19.55	205
31.42	19.55	214
31.44	19.55	180
31.46	19.55	196
31.48	19.55	192
31.5	19.55	196
31.52	19.55	191
31.54	19.55	212
31.56	19.55	211
31.58	19.55	232
31.6	19.55	189
31.62	19.55	187
31.64	19.55	196
31.66	19.55	217
31.68	19.55	195
31.7	19.55	216
31.72	19.55	205
31.74	19.55	199
31.76	19.55	200
31.78	19.55	206
31.8	19.55	205
31.82	19.55	191
31.84	19.55	192
31.86	19.55	223
31.88	19.55	195
31.9	19.55	196
31.92	19.55	235
31.94	19.55	195
31.96	19.55	206
31.98	19.55	224
32	19.55	198
32.02	19.55	207
32.04	19.55	214
32.06	19.55	204
32.08	19.55	213
32.1	19.55	211
32.12	19.55	214
32.14	19.55	212
32.16	19.55	225
32.18	19.55	205
32.2	19.55	177
32.22	19.55	224
32.24	19.55	203
32.26	19.55	216
32.28	19.55	219
32.3	19.55	187
32.32	19.55	200
32.34	19.55	196
32.36	19.55	223
32.38	19.55	214
32.4	19.55	221
32.42	19.55	199
32.44	19.55	196
32.46	19.55	203
32.48	19.55	171
32.5	19.55	230
32.52	19.55	195
32.54	19.55	195
32.56	19.55	208
32.58	19.55	213
32.6	19.55	202
32.62	19.55	220
32.64	19.55	234
32.66	19.55	218
32.68	19.55	217
32.7	19.55	229
32.72	19.55	206
32.74	19.55	237
32.76	19.55	225
32.78	19.55	224
32.8	19.55	192
32.82	19.55	209
32.84	19.55	215
32.86	19.55	205
32.88	19.55	222
32.9	19.55	226
32.92	19.55	220
32.94	19.55	233
32.96	19.55	194
32.98	19.55	226
33	19.55	235
33.02	19.55	207
33.04	19.55	232
33.06	19.55	225
33.08	19.55	193
33.1	19.55	207
33.12	19.55	205
33.14	19.55	235
33.16	19.55	236
33.18	19.55	209
33.2	19.55	207
33.22	19.55	217
33.24	19.55	233
33.26	19.55	200
33.28	19.55	245
33.3	19.55	225
33.32	19.55	229
33.34	19.55	219
33.36	19.55	237
33.38	19.55	248
33.4	19.55	236
33.42	19.55	230
33.44	19.55	266
33.46	19.55	240
33.48	19.55	238
33.5	19.55	234
33.52	19.55	213
33.54	19.55	212
33.56	19.55	233
33.58	19.55	210
33.6	19.55	240
33.62	19.55	210
33.64	19.55	237
33.66	19.55	247
33.68	19.55	232
33.7	19.55	215
33.72	19.55	216
33.74	19.55	221
33.76	19.55	248
33.78	19.55	238
33.8	19.55	213
33.82	19.55	199
33.84	19.55	242
33.86	19.55	217
33.88	19.55	199
33.9	19.55	209
33.92	19.55	230
33.94	19.55	231
33.96	19.55	232
33.98	19.55	217
34	19.55	236
34.02	19.55	212
34.04	19.55	230
34.06	19.55	224
34.08	19.55	223
34.1	19.55	247
34.12	19.55	219
34.14	19.55	215
34.16	19.55	217
34.18	19.55	208
34.2	19.55	239
34.22	19.55	233
34.24	19.55	229
34.26	19.55	211
34.28	19.55	220
34.3	19.55	205
34.32	19.55	212
34.34	19.55	210
34.36	19.55	230
34.38	19.55	206
34.4	19.55	222
34.42	19.55	244
34.44	19.55	202
34.46	19.55	221
34.48	19.55	213
34.5	19.55	254
34.52	19.55	241
34.54	19.55	215
34.56	19.55	230
34.58	19.55	241
34.6	19.55	232
34.62	19.55	191
34.64	19.55	232
34.66	19.55	233
34.68	19.55	235
34.7	19.55	197
34.72	19.55	241
34.74	19.55	233
34.76	19.55	241
34.78	19.55	186
34.8	19.55	253
34.82	19.55	218
34.84	19.55	177
34.86	19.55	228
34.88	19.55	221
34.9	19.55	219
34.92	19.55	243
34.94	19.55	212
34.96	19.55	228
34.98	19.55	211
35	19.55	216
35.02	19.55	231
35.04	19.55	215
35.06	19.55	220
35.08	19.55	201
35.1	19.55	210
35.12	19.55	232
35.14	19.55	230
35.16	19.55	216
35.18	19.55	216
35.2	19.55	245
35.22	19.55	211
35.24	19.55	228
35.26	19.55	210
35.28	19.55	210
35.3	19.55	219
35.32	19.55	220
35.34	19.55	203
35.36	19.55	210
35.38	19.55	203
35.4	19.55	193
35.42	19.55	193
35.44	19.55	205
35.46	19.55	199
35.48	19.55	201
35.5	19.55	212
35.52	19.55	194
35.54	19.55	227
35.56	19.55	213
35.58	19.55	211
35.6	19.55	196
35.62	19.55	193
35.64	19.55	199
35.66	19.55	210
35.68	19.55	200
35.7	19.55	225
35.72	19.55	200
35.74	19.55	215
35.76	19.55	197
35.78	19.55	204
35.8	19.55	213
35.82	19.55	218
35.84	19.55	198
35.86	19.55	182
35.88	19.55	209
35.9	19.55	211
35.92	19.55	199
35.94	19.55	225
35.96	19.55	237
35.98	19.55	169
36	19.55	207
36.02	19.55	213
36.04	19.55	193
36.06	19.55	223
36.08	19.55	203
36.1	19.55	207
36.12	19.55	230
36.14	19.55	218
36.16	19.55	202
36.18	19.55	212
36.2	19.55	208
36.22	19.55	227
36.24	19.55	214
36.26	19.55	232
36.28	19.55	211
36.3	19.55	201
36.32	19.55	208
36.34	19.55	230
36.36	19.55	218
36.38	19.55	242
36.4	19.55	231
36.42	19.55	204
36.44	19.55	195
36.46	19.55	218
36.48	19.55	231
36.5	19.55	227
36.52	19.55	199
36.54	19.55	202
36.56	19.55	207
36.58	19.55	227
36.6	19.55	216
36.62	19.55	211
36.64	19.55	198
36.66	19.55	227
36.68	19.55	234
36.7	19.55	230
36.72	19.55	223
36.74	19.55	212
36.76	19.55	217
36.78	19.55	206
36.8	19.55	197
36.82	19.55	220
36.84	19.55	210
36.86	19.55	219
36.88	19.55	201
36.9	19.55	206
36.92	19.55	209
36.94	19.55	204
36.96	19.55	208
36.98	19.55	232
37	19.55	213
37.02	19.55	219
37.04	19.55	226
37.06	19.55	225
37.08	19.55	209
37.1	19.55	209
37.12	19.55	217
37.14	19.55	195
37.16	19.55	204
37.18	19.55	218
37.2	19.55	208
37.22	19.55	206
37.24	19.55	228
37.26	19.55	203
37.28	19.55	198
37.3	19.55	237
37.32	19.55	225
37.34	19.55	235
37.36	19.55	215
37.38	19.55	213
37.4	19.55	194
37.42	19.55	236
37.44	19.55	214
37.46	19.55	240
37.48	19.55	192
37.5	19.55	210
37.52	19.55	179
37.54	19.55	226
37.56	19.55	196
37.58	19.55	230
37.6	19.55	195
37.62	19.55	191
37.64	19.55	206
37.66	19.55	201
37.68	19.55	178
37.7	19.55	212
37.72	19.55	219
37.74	19.55	206
37.76	19.55	247
37.78	19.55	223
37.8	19.55	213
37.82	19.55	224
37.84	19.55	211
37.86	19.55	226
37.88	19.55	207
37.9	19.55	185
37.92	19.55	245
37.94	19.55	236
37.96	19.55	228
37.98	19.55	269
38	19.55	245
38.02	19.55	278
38.04	19.55	324
38.06	19.55	319
38.08	19.55	346
38.1	19.55	423
38.12	19.55	552
38.14	19.55	713
38.16	19.55	728
38.18	19.55	598
38.2	19.55	519
38.22	19.55	458
38.24	19.55	511
38.26	19.55	560
38.28	19.55	420
38.3	19.55	361
38.32	19.55	337
38.34	19.55	312
38.36	19.55	316
38.38	19.55	257
38.4	19.55	296
38.42	19.55	249
38.44	19.55	241
38.46	19.55	239
38.48	19.55	243
38.5	19.55	265
38.52	19.55	228
38.54	19.55	200
38.56	19.55	218
38.58	19.55	206
38.6	19.55	197
38.62	19.55	225
38.64	19.55	233
38.66	19.55	208
38.68	19.55	211
38.7	19.55	210
38.72	19.55	201
38.74	19.55	225
38.76	19.55	205
38.78	19.55	207
38.8	19.55	216
38.82	19.55	221
38.84	19.55	216
38.86	19.55	212
38.88	19.55	193
38.9	19.55	192
38.92	19.55	202
38.94	19.55	216
38.96	19.55	225
38.98	19.55	200
39	19.55	203
39.02	19.55	219
39.04	19.55	229
39.06	19.55	223
39.08	19.55	234
39.1	19.55	205
39.12	19.55	200
39.14	19.55	196
39.16	19.55	222
39.18	19.55	228
39.2	19.55	198
39.22	19.55	214
39.24	19.55	197
39.26	19.55	224
39.28	19.55	197
39.3	19.55	208
39.32	19.55	218
39.34	19.55	192
39.36	19.55	200
39.38	19.55	212
39.4	19.55	227
39.42	19.55	242
39.44	19.55	231
39.46	19.55	189
39.48	19.55	202
39.5	19.55	184
39.52	19.55	223
39.54	19.55	253
39.56	19.55	209
39.58	19.55	214
39.6	19.55	225
39.62	19.55	222
39.64	19.55	201
39.66	19.55	236
39.68	19.55	224
39.7	19.55	212
39.72	19.55	218
39.74	19.55	252
39.76	19.55	211
39.78	19.55	205
39.8	19.55	204
39.82	19.55	216
39.84	19.55	225
39.86	19.55	236
39.88	19.55	245
39.9	19.55	246
39.92	19.55	229
39.94	19.55	209
39.96	19.55	222
39.98	19.55	266
40	19.55	221
