# Supplementary material for: Sorting polymerization in a bichannel metal-organic framework
Source: Nat Commun. 2025 Aug 5;16:6984. doi: 10.1038/s41467-025-62322-8 (PMC12325995; doi:10.1038/s41467-025-62322-8)
Supplement: Supplementary file 3 — Source data [file 41467_2025_62322_MOESM3_ESM.zip › SOURCE_DATA/SF11/1-PSPNVF_2theta_vs_scanstarttime_vs_intensity/line_15.csv]

X	Y	Z
3	13.55	148
3.02	13.55	197
3.04	13.55	178
3.06	13.55	196
3.08	13.55	154
3.1	13.55	169
3.12	13.55	181
3.14	13.55	176
3.16	13.55	162
3.18	13.55	172
3.2	13.55	177
3.22	13.55	157
3.24	13.55	160
3.26	13.55	181
3.28	13.55	178
3.3	13.55	163
3.32	13.55	181
3.34	13.55	181
3.36	13.55	159
3.38	13.55	191
3.4	13.55	174
3.42	13.55	161
3.44	13.55	182
3.46	13.55	177
3.48	13.55	159
3.5	13.55	181
3.52	13.55	192
3.54	13.55	163
3.56	13.55	156
3.58	13.55	189
3.6	13.55	178
3.62	13.55	166
3.64	13.55	168
3.66	13.55	168
3.68	13.55	151
3.7	13.55	166
3.72	13.55	168
3.74	13.55	165
3.76	13.55	167
3.78	13.55	168
3.8	13.55	167
3.82	13.55	167
3.84	13.55	151
3.86	13.55	163
3.88	13.55	166
3.9	13.55	186
3.92	13.55	173
3.94	13.55	177
3.96	13.55	169
3.98	13.55	186
4	13.55	164
4.02	13.55	164
4.04	13.55	189
4.06	13.55	162
4.08	13.55	163
4.1	13.55	194
4.12	13.55	142
4.14	13.55	156
4.16	13.55	172
4.18	13.55	169
4.2	13.55	171
4.22	13.55	183
4.24	13.55	191
4.26	13.55	180
4.28	13.55	163
4.3	13.55	154
4.32	13.55	186
4.34	13.55	176
4.36	13.55	199
4.38	13.55	168
4.4	13.55	162
4.42	13.55	165
4.44	13.55	197
4.46	13.55	153
4.48	13.55	165
4.5	13.55	162
4.52	13.55	183
4.54	13.55	183
4.56	13.55	185
4.58	13.55	170
4.6	13.55	171
4.62	13.55	187
4.64	13.55	156
4.66	13.55	180
4.68	13.55	183
4.7	13.55	181
4.72	13.55	194
4.74	13.55	170
4.76	13.55	190
4.78	13.55	186
4.8	13.55	164
4.82	13.55	199
4.84	13.55	181
4.86	13.55	178
4.88	13.55	195
4.9	13.55	180
4.92	13.55	192
4.94	13.55	204
4.96	13.55	194
4.98	13.55	186
5	13.55	179
5.02	13.55	195
5.04	13.55	176
5.06	13.55	180
5.08	13.55	213
5.1	13.55	192
5.12	13.55	211
5.14	13.55	203
5.16	13.55	217
5.18	13.55	218
5.2	13.55	227
5.22	13.55	200
5.24	13.55	212
5.26	13.55	244
5.28	13.55	245
5.3	13.55	243
5.32	13.55	282
5.34	13.55	259
5.36	13.55	268
5.38	13.55	292
5.4	13.55	304
5.42	13.55	303
5.44	13.55	324
5.46	13.55	334
5.48	13.55	329
5.5	13.55	346
5.52	13.55	347
5.54	13.55	293
5.56	13.55	291
5.58	13.55	251
5.6	13.55	291
5.62	13.55	293
5.64	13.55	243
5.66	13.55	252
5.68	13.55	263
5.7	13.55	251
5.72	13.55	255
5.74	13.55	248
5.76	13.55	288
5.78	13.55	215
5.8	13.55	240
5.82	13.55	251
5.84	13.55	247
5.86	13.55	244
5.88	13.55	250
5.9	13.55	276
5.92	13.55	229
5.94	13.55	258
5.96	13.55	245
5.98	13.55	264
6	13.55	228
6.02	13.55	248
6.04	13.55	221
6.06	13.55	266
6.08	13.55	214
6.1	13.55	239
6.12	13.55	241
6.14	13.55	227
6.16	13.55	243
6.18	13.55	233
6.2	13.55	245
6.22	13.55	247
6.24	13.55	214
6.26	13.55	248
6.28	13.55	240
6.3	13.55	282
6.32	13.55	231
6.34	13.55	238
6.36	13.55	259
6.38	13.55	227
6.4	13.55	231
6.42	13.55	234
6.44	13.55	247
6.46	13.55	247
6.48	13.55	251
6.5	13.55	261
6.52	13.55	263
6.54	13.55	254
6.56	13.55	213
6.58	13.55	227
6.6	13.55	209
6.62	13.55	225
6.64	13.55	226
6.66	13.55	218
6.68	13.55	216
6.7	13.55	226
6.72	13.55	219
6.74	13.55	212
6.76	13.55	203
6.78	13.55	228
6.8	13.55	220
6.82	13.55	218
6.84	13.55	193
6.86	13.55	218
6.88	13.55	189
6.9	13.55	224
6.92	13.55	191
6.94	13.55	227
6.96	13.55	235
6.98	13.55	209
7	13.55	230
7.02	13.55	188
7.04	13.55	202
7.06	13.55	216
7.08	13.55	213
7.1	13.55	187
7.12	13.55	175
7.14	13.55	198
7.16	13.55	181
7.18	13.55	190
7.2	13.55	181
7.22	13.55	185
7.24	13.55	233
7.26	13.55	184
7.28	13.55	178
7.3	13.55	200
7.32	13.55	181
7.34	13.55	186
7.36	13.55	206
7.38	13.55	188
7.4	13.55	167
7.42	13.55	173
7.44	13.55	174
7.46	13.55	185
7.48	13.55	183
7.5	13.55	175
7.52	13.55	196
7.54	13.55	195
7.56	13.55	178
7.58	13.55	162
7.6	13.55	173
7.62	13.55	175
7.64	13.55	190
7.66	13.55	185
7.68	13.55	202
7.7	13.55	202
7.72	13.55	181
7.74	13.55	183
7.76	13.55	178
7.78	13.55	184
7.8	13.55	184
7.82	13.55	180
7.84	13.55	188
7.86	13.55	175
7.88	13.55	191
7.9	13.55	174
7.92	13.55	210
7.94	13.55	177
7.96	13.55	178
7.98	13.55	171
8	13.55	189
8.02	13.55	178
8.04	13.55	195
8.06	13.55	167
8.08	13.55	188
8.1	13.55	195
8.12	13.55	170
8.14	13.55	149
8.16	13.55	181
8.18	13.55	187
8.2	13.55	181
8.22	13.55	175
8.24	13.55	199
8.26	13.55	209
8.28	13.55	215
8.3	13.55	188
8.32	13.55	146
8.34	13.55	171
8.36	13.55	168
8.38	13.55	169
8.4	13.55	192
8.42	13.55	210
8.44	13.55	212
8.46	13.55	201
8.48	13.55	182
8.5	13.55	181
8.52	13.55	186
8.54	13.55	181
8.56	13.55	201
8.58	13.55	186
8.6	13.55	171
8.62	13.55	165
8.64	13.55	205
8.66	13.55	146
8.68	13.55	155
8.7	13.55	156
8.72	13.55	174
8.74	13.55	163
8.76	13.55	181
8.78	13.55	163
8.8	13.55	179
8.82	13.55	171
8.84	13.55	160
8.86	13.55	164
8.88	13.55	170
8.9	13.55	185
8.92	13.55	170
8.94	13.55	172
8.96	13.55	171
8.98	13.55	167
9	13.55	190
9.02	13.55	197
9.04	13.55	178
9.06	13.55	183
9.08	13.55	208
9.1	13.55	190
9.12	13.55	182
9.14	13.55	149
9.16	13.55	168
9.18	13.55	203
9.2	13.55	204
9.22	13.55	179
9.24	13.55	198
9.26	13.55	190
9.28	13.55	199
9.3	13.55	207
9.32	13.55	218
9.34	13.55	236
9.36	13.55	208
9.38	13.55	267
9.4	13.55	252
9.42	13.55	231
9.44	13.55	231
9.46	13.55	248
9.48	13.55	221
9.5	13.55	206
9.52	13.55	225
9.54	13.55	207
9.56	13.55	215
9.58	13.55	217
9.6	13.55	231
9.62	13.55	222
9.64	13.55	215
9.66	13.55	180
9.68	13.55	198
9.7	13.55	201
9.72	13.55	180
9.74	13.55	159
9.76	13.55	197
9.78	13.55	193
9.8	13.55	185
9.82	13.55	204
9.84	13.55	170
9.86	13.55	195
9.88	13.55	207
9.9	13.55	201
9.92	13.55	190
9.94	13.55	212
9.96	13.55	185
9.98	13.55	187
10	13.55	218
10.02	13.55	183
10.04	13.55	192
10.06	13.55	191
10.08	13.55	196
10.1	13.55	186
10.12	13.55	199
10.14	13.55	192
10.16	13.55	182
10.18	13.55	168
10.2	13.55	181
10.22	13.55	190
10.24	13.55	183
10.26	13.55	196
10.28	13.55	204
10.3	13.55	200
10.32	13.55	184
10.34	13.55	207
10.36	13.55	189
10.38	13.55	205
10.4	13.55	190
10.42	13.55	231
10.44	13.55	235
10.46	13.55	214
10.48	13.55	231
10.5	13.55	233
10.52	13.55	244
10.54	13.55	289
10.56	13.55	272
10.58	13.55	276
10.6	13.55	281
10.62	13.55	325
10.64	13.55	379
10.66	13.55	408
10.68	13.55	414
10.7	13.55	472
10.72	13.55	532
10.74	13.55	583
10.76	13.55	677
10.78	13.55	730
10.8	13.55	913
10.82	13.55	976
10.84	13.55	979
10.86	13.55	1119
10.88	13.55	1209
10.9	13.55	1194
10.92	13.55	1125
10.94	13.55	1103
10.96	13.55	948
10.98	13.55	843
11	13.55	733
11.02	13.55	655
11.04	13.55	562
11.06	13.55	525
11.08	13.55	474
11.1	13.55	431
11.12	13.55	379
11.14	13.55	403
11.16	13.55	371
11.18	13.55	321
11.2	13.55	338
11.22	13.55	273
11.24	13.55	279
11.26	13.55	280
11.28	13.55	273
11.3	13.55	264
11.32	13.55	255
11.34	13.55	264
11.36	13.55	224
11.38	13.55	239
11.4	13.55	221
11.42	13.55	231
11.44	13.55	219
11.46	13.55	226
11.48	13.55	197
11.5	13.55	214
11.52	13.55	219
11.54	13.55	220
11.56	13.55	198
11.58	13.55	228
11.6	13.55	194
11.62	13.55	187
11.64	13.55	195
11.66	13.55	209
11.68	13.55	206
11.7	13.55	193
11.72	13.55	177
11.74	13.55	203
11.76	13.55	188
11.78	13.55	174
11.8	13.55	206
11.82	13.55	162
11.84	13.55	164
11.86	13.55	191
11.88	13.55	193
11.9	13.55	195
11.92	13.55	180
11.94	13.55	179
11.96	13.55	182
11.98	13.55	179
12	13.55	181
12.02	13.55	186
12.04	13.55	204
12.06	13.55	171
12.08	13.55	170
12.1	13.55	174
12.12	13.55	190
12.14	13.55	175
12.16	13.55	169
12.18	13.55	186
12.2	13.55	205
12.22	13.55	177
12.24	13.55	170
12.26	13.55	179
12.28	13.55	170
12.3	13.55	175
12.32	13.55	181
12.34	13.55	198
12.36	13.55	184
12.38	13.55	188
12.4	13.55	179
12.42	13.55	191
12.44	13.55	197
12.46	13.55	170
12.48	13.55	182
12.5	13.55	174
12.52	13.55	167
12.54	13.55	174
12.56	13.55	187
12.58	13.55	177
12.6	13.55	162
12.62	13.55	181
12.64	13.55	200
12.66	13.55	168
12.68	13.55	161
12.7	13.55	190
12.72	13.55	186
12.74	13.55	177
12.76	13.55	167
12.78	13.55	181
12.8	13.55	199
12.82	13.55	173
12.84	13.55	177
12.86	13.55	182
12.88	13.55	179
12.9	13.55	186
12.92	13.55	171
12.94	13.55	182
12.96	13.55	186
12.98	13.55	203
13	13.55	175
13.02	13.55	166
13.04	13.55	181
13.06	13.55	177
13.08	13.55	197
13.1	13.55	177
13.12	13.55	172
13.14	13.55	171
13.16	13.55	177
13.18	13.55	192
13.2	13.55	170
13.22	13.55	167
13.24	13.55	174
13.26	13.55	166
13.28	13.55	180
13.3	13.55	176
13.32	13.55	178
13.34	13.55	196
13.36	13.55	170
13.38	13.55	162
13.4	13.55	157
13.42	13.55	156
13.44	13.55	184
13.46	13.55	212
13.48	13.55	172
13.5	13.55	173
13.52	13.55	181
13.54	13.55	172
13.56	13.55	182
13.58	13.55	192
13.6	13.55	158
13.62	13.55	175
13.64	13.55	178
13.66	13.55	170
13.68	13.55	174
13.7	13.55	167
13.72	13.55	174
13.74	13.55	176
13.76	13.55	165
13.78	13.55	174
13.8	13.55	177
13.82	13.55	186
13.84	13.55	179
13.86	13.55	171
13.88	13.55	174
13.9	13.55	181
13.92	13.55	181
13.94	13.55	190
13.96	13.55	188
13.98	13.55	194
14	13.55	180
14.02	13.55	194
14.04	13.55	194
14.06	13.55	200
14.08	13.55	185
14.1	13.55	192
14.12	13.55	189
14.14	13.55	190
14.16	13.55	207
14.18	13.55	181
14.2	13.55	202
14.22	13.55	193
14.24	13.55	207
14.26	13.55	166
14.28	13.55	196
14.3	13.55	212
14.32	13.55	170
14.34	13.55	171
14.36	13.55	213
14.38	13.55	192
14.4	13.55	207
14.42	13.55	175
14.44	13.55	187
14.46	13.55	207
14.48	13.55	190
14.5	13.55	172
14.52	13.55	189
14.54	13.55	176
14.56	13.55	206
14.58	13.55	185
14.6	13.55	180
14.62	13.55	186
14.64	13.55	207
14.66	13.55	196
14.68	13.55	169
14.7	13.55	178
14.72	13.55	205
14.74	13.55	190
14.76	13.55	167
14.78	13.55	197
14.8	13.55	215
14.82	13.55	212
14.84	13.55	166
14.86	13.55	185
14.88	13.55	176
14.9	13.55	188
14.92	13.55	189
14.94	13.55	219
14.96	13.55	196
14.98	13.55	191
15	13.55	184
15.02	13.55	175
15.04	13.55	174
15.06	13.55	171
15.08	13.55	197
15.1	13.55	189
15.12	13.55	195
15.14	13.55	166
15.16	13.55	192
15.18	13.55	175
15.2	13.55	189
15.22	13.55	197
15.24	13.55	199
15.26	13.55	200
15.28	13.55	180
15.3	13.55	194
15.32	13.55	157
15.34	13.55	181
15.36	13.55	157
15.38	13.55	168
15.4	13.55	184
15.42	13.55	169
15.44	13.55	172
15.46	13.55	186
15.48	13.55	194
15.5	13.55	181
15.52	13.55	196
15.54	13.55	187
15.56	13.55	187
15.58	13.55	182
15.6	13.55	203
15.62	13.55	188
15.64	13.55	184
15.66	13.55	204
15.68	13.55	190
15.7	13.55	192
15.72	13.55	187
15.74	13.55	171
15.76	13.55	194
15.78	13.55	194
15.8	13.55	164
15.82	13.55	205
15.84	13.55	182
15.86	13.55	204
15.88	13.55	191
15.9	13.55	220
15.92	13.55	216
15.94	13.55	191
15.96	13.55	188
15.98	13.55	208
16	13.55	180
16.02	13.55	193
16.04	13.55	215
16.06	13.55	172
16.08	13.55	201
16.1	13.55	200
16.12	13.55	212
16.14	13.55	208
16.16	13.55	210
16.18	13.55	186
16.2	13.55	204
16.22	13.55	232
16.24	13.55	170
16.26	13.55	223
16.28	13.55	218
16.3	13.55	228
16.32	13.55	223
16.34	13.55	223
16.36	13.55	228
16.38	13.55	234
16.4	13.55	227
16.42	13.55	229
16.44	13.55	214
16.46	13.55	240
16.48	13.55	248
16.5	13.55	256
16.52	13.55	278
16.54	13.55	277
16.56	13.55	270
16.58	13.55	272
16.6	13.55	271
16.62	13.55	284
16.64	13.55	275
16.66	13.55	294
16.68	13.55	306
16.7	13.55	311
16.72	13.55	325
16.74	13.55	366
16.76	13.55	333
16.78	13.55	371
16.8	13.55	330
16.82	13.55	376
16.84	13.55	428
16.86	13.55	397
16.88	13.55	395
16.9	13.55	407
16.92	13.55	421
16.94	13.55	454
16.96	13.55	552
16.98	13.55	490
17	13.55	481
17.02	13.55	500
17.04	13.55	527
17.06	13.55	543
17.08	13.55	560
17.1	13.55	550
17.12	13.55	528
17.14	13.55	550
17.16	13.55	505
17.18	13.55	560
17.2	13.55	485
17.22	13.55	477
17.24	13.55	472
17.26	13.55	472
17.28	13.55	400
17.3	13.55	410
17.32	13.55	415
17.34	13.55	387
17.36	13.55	367
17.38	13.55	325
17.4	13.55	340
17.42	13.55	321
17.44	13.55	301
17.46	13.55	281
17.48	13.55	304
17.5	13.55	289
17.52	13.55	298
17.54	13.55	261
17.56	13.55	303
17.58	13.55	270
17.6	13.55	277
17.62	13.55	252
17.64	13.55	279
17.66	13.55	240
17.68	13.55	255
17.7	13.55	226
17.72	13.55	238
17.74	13.55	245
17.76	13.55	248
17.78	13.55	246
17.8	13.55	262
17.82	13.55	279
17.84	13.55	252
17.86	13.55	240
17.88	13.55	239
17.9	13.55	227
17.92	13.55	230
17.94	13.55	252
17.96	13.55	225
17.98	13.55	208
18	13.55	251
18.02	13.55	231
18.04	13.55	230
18.06	13.55	265
18.08	13.55	261
18.1	13.55	219
18.12	13.55	224
18.14	13.55	240
18.16	13.55	225
18.18	13.55	221
18.2	13.55	247
18.22	13.55	227
18.24	13.55	230
18.26	13.55	246
18.28	13.55	238
18.3	13.55	244
18.32	13.55	207
18.34	13.55	237
18.36	13.55	242
18.38	13.55	224
18.4	13.55	219
18.42	13.55	249
18.44	13.55	235
18.46	13.55	217
18.48	13.55	235
18.5	13.55	243
18.52	13.55	247
18.54	13.55	242
18.56	13.55	226
18.58	13.55	238
18.6	13.55	230
18.62	13.55	238
18.64	13.55	240
18.66	13.55	260
18.68	13.55	260
18.7	13.55	272
18.72	13.55	280
18.74	13.55	305
18.76	13.55	278
18.78	13.55	304
18.8	13.55	300
18.82	13.55	363
18.84	13.55	363
18.86	13.55	343
18.88	13.55	412
18.9	13.55	353
18.92	13.55	417
18.94	13.55	392
18.96	13.55	420
18.98	13.55	431
19	13.55	404
19.02	13.55	415
19.04	13.55	395
19.06	13.55	382
19.08	13.55	362
19.1	13.55	358
19.12	13.55	326
19.14	13.55	352
19.16	13.55	326
19.18	13.55	349
19.2	13.55	307
19.22	13.55	301
19.24	13.55	337
19.26	13.55	306
19.28	13.55	296
19.3	13.55	291
19.32	13.55	281
19.34	13.55	299
19.36	13.55	254
19.38	13.55	265
19.4	13.55	264
19.42	13.55	247
19.44	13.55	241
19.46	13.55	238
19.48	13.55	246
19.5	13.55	227
19.52	13.55	255
19.54	13.55	231
19.56	13.55	216
19.58	13.55	222
19.6	13.55	226
19.62	13.55	255
19.64	13.55	238
19.66	13.55	228
19.68	13.55	251
19.7	13.55	218
19.72	13.55	235
19.74	13.55	230
19.76	13.55	220
19.78	13.55	251
19.8	13.55	242
19.82	13.55	247
19.84	13.55	243
19.86	13.55	231
19.88	13.55	224
19.9	13.55	225
19.92	13.55	222
19.94	13.55	239
19.96	13.55	207
19.98	13.55	212
20	13.55	210
20.02	13.55	236
20.04	13.55	232
20.06	13.55	223
20.08	13.55	205
20.1	13.55	199
20.12	13.55	200
20.14	13.55	220
20.16	13.55	206
20.18	13.55	213
20.2	13.55	197
20.22	13.55	220
20.24	13.55	218
20.26	13.55	212
20.28	13.55	190
20.3	13.55	186
20.32	13.55	180
20.34	13.55	207
20.36	13.55	209
20.38	13.55	229
20.4	13.55	194
20.42	13.55	197
20.44	13.55	174
20.46	13.55	189
20.48	13.55	180
20.5	13.55	203
20.52	13.55	207
20.54	13.55	204
20.56	13.55	191
20.58	13.55	202
20.6	13.55	197
20.62	13.55	198
20.64	13.55	223
20.66	13.55	226
20.68	13.55	185
20.7	13.55	198
20.72	13.55	188
20.74	13.55	195
20.76	13.55	188
20.78	13.55	192
20.8	13.55	191
20.82	13.55	180
20.84	13.55	172
20.86	13.55	182
20.88	13.55	190
20.9	13.55	166
20.92	13.55	174
20.94	13.55	197
20.96	13.55	178
20.98	13.55	183
21	13.55	202
21.02	13.55	185
21.04	13.55	188
21.06	13.55	184
21.08	13.55	187
21.1	13.55	182
21.12	13.55	193
21.14	13.55	191
21.16	13.55	182
21.18	13.55	202
21.2	13.55	166
21.22	13.55	185
21.24	13.55	196
21.26	13.55	203
21.28	13.55	198
21.3	13.55	190
21.32	13.55	197
21.34	13.55	206
21.36	13.55	184
21.38	13.55	195
21.4	13.55	177
21.42	13.55	181
21.44	13.55	178
21.46	13.55	184
21.48	13.55	198
21.5	13.55	217
21.52	13.55	200
21.54	13.55	184
21.56	13.55	183
21.58	13.55	193
21.6	13.55	187
21.62	13.55	179
21.64	13.55	172
21.66	13.55	201
21.68	13.55	197
21.7	13.55	184
21.72	13.55	207
21.74	13.55	193
21.76	13.55	197
21.78	13.55	184
21.8	13.55	189
21.82	13.55	183
21.84	13.55	208
21.86	13.55	179
21.88	13.55	194
21.9	13.55	178
21.92	13.55	187
21.94	13.55	210
21.96	13.55	203
21.98	13.55	203
22	13.55	196
22.02	13.55	204
22.04	13.55	213
22.06	13.55	199
22.08	13.55	206
22.1	13.55	176
22.12	13.55	207
22.14	13.55	196
22.16	13.55	196
22.18	13.55	204
22.2	13.55	238
22.22	13.55	203
22.24	13.55	195
22.26	13.55	193
22.28	13.55	183
22.3	13.55	200
22.32	13.55	184
22.34	13.55	182
22.36	13.55	181
22.38	13.55	200
22.4	13.55	179
22.42	13.55	177
22.44	13.55	177
22.46	13.55	205
22.48	13.55	190
22.5	13.55	203
22.52	13.55	202
22.54	13.55	212
22.56	13.55	176
22.58	13.55	202
22.6	13.55	193
22.62	13.55	186
22.64	13.55	190
22.66	13.55	209
22.68	13.55	207
22.7	13.55	217
22.72	13.55	205
22.74	13.55	189
22.76	13.55	214
22.78	13.55	212
22.8	13.55	194
22.82	13.55	195
22.84	13.55	206
22.86	13.55	183
22.88	13.55	197
22.9	13.55	174
22.92	13.55	224
22.94	13.55	189
22.96	13.55	185
22.98	13.55	228
23	13.55	186
23.02	13.55	189
23.04	13.55	197
23.06	13.55	193
23.08	13.55	191
23.1	13.55	188
23.12	13.55	172
23.14	13.55	207
23.16	13.55	179
23.18	13.55	185
23.2	13.55	219
23.22	13.55	193
23.24	13.55	210
23.26	13.55	190
23.28	13.55	236
23.3	13.55	207
23.32	13.55	188
23.34	13.55	180
23.36	13.55	171
23.38	13.55	209
23.4	13.55	202
23.42	13.55	206
23.44	13.55	194
23.46	13.55	205
23.48	13.55	217
23.5	13.55	209
23.52	13.55	211
23.54	13.55	186
23.56	13.55	195
23.58	13.55	183
23.6	13.55	201
23.62	13.55	191
23.64	13.55	210
23.66	13.55	173
23.68	13.55	195
23.7	13.55	222
23.72	13.55	204
23.74	13.55	197
23.76	13.55	217
23.78	13.55	186
23.8	13.55	203
23.82	13.55	212
23.84	13.55	205
23.86	13.55	197
23.88	13.55	220
23.9	13.55	212
23.92	13.55	230
23.94	13.55	226
23.96	13.55	207
23.98	13.55	225
24	13.55	222
24.02	13.55	238
24.04	13.55	202
24.06	13.55	221
24.08	13.55	217
24.1	13.55	214
24.12	13.55	270
24.14	13.55	227
24.16	13.55	222
24.18	13.55	207
24.2	13.55	223
24.22	13.55	244
24.24	13.55	222
24.26	13.55	219
24.28	13.55	229
24.3	13.55	243
24.32	13.55	248
24.34	13.55	223
24.36	13.55	219
24.38	13.55	243
24.4	13.55	251
24.42	13.55	247
24.44	13.55	242
24.46	13.55	244
24.48	13.55	244
24.5	13.55	209
24.52	13.55	239
24.54	13.55	242
24.56	13.55	243
24.58	13.55	250
24.6	13.55	237
24.62	13.55	235
24.64	13.55	277
24.66	13.55	218
24.68	13.55	247
24.7	13.55	235
24.72	13.55	253
24.74	13.55	265
24.76	13.55	280
24.78	13.55	258
24.8	13.55	260
24.82	13.55	275
24.84	13.55	284
24.86	13.55	254
24.88	13.55	273
24.9	13.55	274
24.92	13.55	300
24.94	13.55	288
24.96	13.55	270
24.98	13.55	277
25	13.55	278
25.02	13.55	263
25.04	13.55	289
25.06	13.55	277
25.08	13.55	277
25.1	13.55	278
25.12	13.55	266
25.14	13.55	250
25.16	13.55	262
25.18	13.55	287
25.2	13.55	310
25.22	13.55	279
25.24	13.55	276
25.26	13.55	306
25.28	13.55	276
25.3	13.55	246
25.32	13.55	248
25.34	13.55	272
25.36	13.55	253
25.38	13.55	263
25.4	13.55	245
25.42	13.55	268
25.44	13.55	273
25.46	13.55	238
25.48	13.55	235
25.5	13.55	228
25.52	13.55	290
25.54	13.55	251
25.56	13.55	229
25.58	13.55	243
25.6	13.55	256
25.62	13.55	231
25.64	13.55	219
25.66	13.55	230
25.68	13.55	253
25.7	13.55	229
25.72	13.55	240
25.74	13.55	252
25.76	13.55	221
25.78	13.55	241
25.8	13.55	232
25.82	13.55	235
25.84	13.55	208
25.86	13.55	232
25.88	13.55	210
25.9	13.55	209
25.92	13.55	219
25.94	13.55	228
25.96	13.55	228
25.98	13.55	211
26	13.55	193
26.02	13.55	212
26.04	13.55	238
26.06	13.55	235
26.08	13.55	221
26.1	13.55	217
26.12	13.55	211
26.14	13.55	205
26.16	13.55	235
26.18	13.55	215
26.2	13.55	219
26.22	13.55	215
26.24	13.55	209
26.26	13.55	210
26.28	13.55	200
26.3	13.55	205
26.32	13.55	217
26.34	13.55	206
26.36	13.55	235
26.38	13.55	218
26.4	13.55	219
26.42	13.55	196
26.44	13.55	200
26.46	13.55	187
26.48	13.55	197
26.5	13.55	194
26.52	13.55	219
26.54	13.55	220
26.56	13.55	199
26.58	13.55	226
26.6	13.55	197
26.62	13.55	217
26.64	13.55	201
26.66	13.55	215
26.68	13.55	204
26.7	13.55	198
26.72	13.55	220
26.74	13.55	214
26.76	13.55	204
26.78	13.55	206
26.8	13.55	211
26.82	13.55	196
26.84	13.55	195
26.86	13.55	215
26.88	13.55	220
26.9	13.55	198
26.92	13.55	205
26.94	13.55	208
26.96	13.55	209
26.98	13.55	191
27	13.55	189
27.02	13.55	236
27.04	13.55	197
27.06	13.55	183
27.08	13.55	193
27.1	13.55	201
27.12	13.55	215
27.14	13.55	220
27.16	13.55	201
27.18	13.55	214
27.2	13.55	210
27.22	13.55	230
27.24	13.55	216
27.26	13.55	206
27.28	13.55	212
27.3	13.55	216
27.32	13.55	195
27.34	13.55	232
27.36	13.55	205
27.38	13.55	199
27.4	13.55	212
27.42	13.55	221
27.44	13.55	214
27.46	13.55	227
27.48	13.55	230
27.5	13.55	208
27.52	13.55	227
27.54	13.55	237
27.56	13.55	199
27.58	13.55	227
27.6	13.55	220
27.62	13.55	229
27.64	13.55	224
27.66	13.55	237
27.68	13.55	225
27.7	13.55	251
27.72	13.55	220
27.74	13.55	255
27.76	13.55	229
27.78	13.55	221
27.8	13.55	211
27.82	13.55	256
27.84	13.55	239
27.86	13.55	250
27.88	13.55	237
27.9	13.55	267
27.92	13.55	252
27.94	13.55	241
27.96	13.55	226
27.98	13.55	253
28	13.55	235
28.02	13.55	239
28.04	13.55	226
28.06	13.55	242
28.08	13.55	217
28.1	13.55	247
28.12	13.55	206
28.14	13.55	217
28.16	13.55	224
28.18	13.55	237
28.2	13.55	231
28.22	13.55	232
28.24	13.55	196
28.26	13.55	192
28.28	13.55	201
28.3	13.55	208
28.32	13.55	202
28.34	13.55	221
28.36	13.55	210
28.38	13.55	204
28.4	13.55	201
28.42	13.55	232
28.44	13.55	207
28.46	13.55	207
28.48	13.55	185
28.5	13.55	208
28.52	13.55	211
28.54	13.55	221
28.56	13.55	203
28.58	13.55	201
28.6	13.55	220
28.62	13.55	221
28.64	13.55	220
28.66	13.55	231
28.68	13.55	211
28.7	13.55	231
28.72	13.55	216
28.74	13.55	210
28.76	13.55	213
28.78	13.55	229
28.8	13.55	241
28.82	13.55	201
28.84	13.55	226
28.86	13.55	234
28.88	13.55	193
28.9	13.55	202
28.92	13.55	219
28.94	13.55	189
28.96	13.55	216
28.98	13.55	194
29	13.55	202
29.02	13.55	219
29.04	13.55	231
29.06	13.55	187
29.08	13.55	193
29.1	13.55	220
29.12	13.55	219
29.14	13.55	199
29.16	13.55	238
29.18	13.55	204
29.2	13.55	199
29.22	13.55	205
29.24	13.55	215
29.26	13.55	203
29.28	13.55	215
29.3	13.55	185
29.32	13.55	200
29.34	13.55	194
29.36	13.55	215
29.38	13.55	200
29.4	13.55	206
29.42	13.55	243
29.44	13.55	187
29.46	13.55	218
29.48	13.55	217
29.5	13.55	215
29.52	13.55	202
29.54	13.55	223
29.56	13.55	214
29.58	13.55	216
29.6	13.55	197
29.62	13.55	211
29.64	13.55	194
29.66	13.55	238
29.68	13.55	201
29.7	13.55	196
29.72	13.55	220
29.74	13.55	214
29.76	13.55	187
29.78	13.55	213
29.8	13.55	210
29.82	13.55	226
29.84	13.55	209
29.86	13.55	229
29.88	13.55	205
29.9	13.55	232
29.92	13.55	199
29.94	13.55	227
29.96	13.55	201
29.98	13.55	206
30	13.55	200
30.02	13.55	220
30.04	13.55	218
30.06	13.55	175
30.08	13.55	178
30.1	13.55	202
30.12	13.55	204
30.14	13.55	198
30.16	13.55	232
30.18	13.55	223
30.2	13.55	188
30.22	13.55	215
30.24	13.55	225
30.26	13.55	212
30.28	13.55	200
30.3	13.55	202
30.32	13.55	208
30.34	13.55	214
30.36	13.55	217
30.38	13.55	199
30.4	13.55	187
30.42	13.55	241
30.44	13.55	194
30.46	13.55	194
30.48	13.55	209
30.5	13.55	202
30.52	13.55	206
30.54	13.55	191
30.56	13.55	220
30.58	13.55	212
30.6	13.55	190
30.62	13.55	214
30.64	13.55	201
30.66	13.55	195
30.68	13.55	226
30.7	13.55	220
30.72	13.55	200
30.74	13.55	201
30.76	13.55	194
30.78	13.55	201
30.8	13.55	198
30.82	13.55	230
30.84	13.55	205
30.86	13.55	212
30.88	13.55	203
30.9	13.55	223
30.92	13.55	219
30.94	13.55	216
30.96	13.55	208
30.98	13.55	196
31	13.55	212
31.02	13.55	213
31.04	13.55	221
31.06	13.55	215
31.08	13.55	205
31.1	13.55	200
31.12	13.55	220
31.14	13.55	218
31.16	13.55	224
31.18	13.55	217
31.2	13.55	204
31.22	13.55	222
31.24	13.55	191
31.26	13.55	217
31.28	13.55	209
31.3	13.55	187
31.32	13.55	198
31.34	13.55	220
31.36	13.55	227
31.38	13.55	198
31.4	13.55	203
31.42	13.55	209
31.44	13.55	226
31.46	13.55	212
31.48	13.55	200
31.5	13.55	198
31.52	13.55	195
31.54	13.55	227
31.56	13.55	215
31.58	13.55	202
31.6	13.55	206
31.62	13.55	212
31.64	13.55	219
31.66	13.55	197
31.68	13.55	213
31.7	13.55	219
31.72	13.55	213
31.74	13.55	228
31.76	13.55	233
31.78	13.55	199
31.8	13.55	190
31.82	13.55	187
31.84	13.55	204
31.86	13.55	211
31.88	13.55	200
31.9	13.55	203
31.92	13.55	182
31.94	13.55	203
31.96	13.55	204
31.98	13.55	211
32	13.55	220
32.02	13.55	227
32.04	13.55	210
32.06	13.55	198
32.08	13.55	192
32.1	13.55	183
32.12	13.55	218
32.14	13.55	202
32.16	13.55	187
32.18	13.55	212
32.2	13.55	203
32.22	13.55	221
32.24	13.55	226
32.26	13.55	208
32.28	13.55	208
32.3	13.55	213
32.32	13.55	195
32.34	13.55	212
32.36	13.55	204
32.38	13.55	221
32.4	13.55	211
32.42	13.55	197
32.44	13.55	206
32.46	13.55	219
32.48	13.55	227
32.5	13.55	230
32.52	13.55	221
32.54	13.55	216
32.56	13.55	198
32.58	13.55	197
32.6	13.55	215
32.62	13.55	215
32.64	13.55	193
32.66	13.55	204
32.68	13.55	204
32.7	13.55	196
32.72	13.55	215
32.74	13.55	218
32.76	13.55	186
32.78	13.55	194
32.8	13.55	203
32.82	13.55	194
32.84	13.55	216
32.86	13.55	217
32.88	13.55	196
32.9	13.55	226
32.92	13.55	236
32.94	13.55	234
32.96	13.55	204
32.98	13.55	195
33	13.55	195
33.02	13.55	195
33.04	13.55	206
33.06	13.55	228
33.08	13.55	228
33.1	13.55	232
33.12	13.55	243
33.14	13.55	228
33.16	13.55	222
33.18	13.55	236
33.2	13.55	216
33.22	13.55	222
33.24	13.55	222
33.26	13.55	229
33.28	13.55	215
33.3	13.55	216
33.32	13.55	201
33.34	13.55	244
33.36	13.55	192
33.38	13.55	217
33.4	13.55	233
33.42	13.55	225
33.44	13.55	215
33.46	13.55	215
33.48	13.55	237
33.5	13.55	246
33.52	13.55	230
33.54	13.55	224
33.56	13.55	236
33.58	13.55	227
33.6	13.55	230
33.62	13.55	223
33.64	13.55	209
33.66	13.55	207
33.68	13.55	198
33.7	13.55	225
33.72	13.55	224
33.74	13.55	211
33.76	13.55	235
33.78	13.55	236
33.8	13.55	226
33.82	13.55	233
33.84	13.55	217
33.86	13.55	225
33.88	13.55	188
33.9	13.55	195
33.92	13.55	182
33.94	13.55	231
33.96	13.55	204
33.98	13.55	222
34	13.55	226
34.02	13.55	236
34.04	13.55	243
34.06	13.55	231
34.08	13.55	225
34.1	13.55	204
34.12	13.55	218
34.14	13.55	225
34.16	13.55	211
34.18	13.55	221
34.2	13.55	212
34.22	13.55	220
34.24	13.55	231
34.26	13.55	228
34.28	13.55	209
34.3	13.55	183
34.32	13.55	220
34.34	13.55	210
34.36	13.55	219
34.38	13.55	226
34.4	13.55	218
34.42	13.55	233
34.44	13.55	246
34.46	13.55	232
34.48	13.55	207
34.5	13.55	243
34.52	13.55	243
34.54	13.55	218
34.56	13.55	257
34.58	13.55	206
34.6	13.55	214
34.62	13.55	226
34.64	13.55	237
34.66	13.55	195
34.68	13.55	223
34.7	13.55	216
34.72	13.55	217
34.74	13.55	230
34.76	13.55	232
34.78	13.55	235
34.8	13.55	218
34.82	13.55	232
34.84	13.55	235
34.86	13.55	243
34.88	13.55	227
34.9	13.55	238
34.92	13.55	231
34.94	13.55	228
34.96	13.55	244
34.98	13.55	232
35	13.55	236
35.02	13.55	225
35.04	13.55	223
35.06	13.55	225
35.08	13.55	237
35.1	13.55	216
35.12	13.55	221
35.14	13.55	219
35.16	13.55	229
35.18	13.55	224
35.2	13.55	218
35.22	13.55	188
35.24	13.55	230
35.26	13.55	233
35.28	13.55	213
35.3	13.55	203
35.32	13.55	211
35.34	13.55	194
35.36	13.55	222
35.38	13.55	236
35.4	13.55	197
35.42	13.55	210
35.44	13.55	207
35.46	13.55	203
35.48	13.55	205
35.5	13.55	190
35.52	13.55	241
35.54	13.55	228
35.56	13.55	185
35.58	13.55	190
35.6	13.55	210
35.62	13.55	197
35.64	13.55	208
35.66	13.55	187
35.68	13.55	206
35.7	13.55	226
35.72	13.55	200
35.74	13.55	189
35.76	13.55	210
35.78	13.55	197
35.8	13.55	202
35.82	13.55	209
35.84	13.55	211
35.86	13.55	199
35.88	13.55	202
35.9	13.55	186
35.92	13.55	207
35.94	13.55	201
35.96	13.55	201
35.98	13.55	209
36	13.55	190
36.02	13.55	218
36.04	13.55	212
36.06	13.55	210
36.08	13.55	207
36.1	13.55	208
36.12	13.55	212
36.14	13.55	192
36.16	13.55	201
36.18	13.55	197
36.2	13.55	185
36.22	13.55	230
36.24	13.55	233
36.26	13.55	220
36.28	13.55	224
36.3	13.55	201
36.32	13.55	221
36.34	13.55	210
36.36	13.55	213
36.38	13.55	193
36.4	13.55	220
36.42	13.55	206
36.44	13.55	219
36.46	13.55	224
36.48	13.55	196
36.5	13.55	230
36.52	13.55	217
36.54	13.55	222
36.56	13.55	218
36.58	13.55	212
36.6	13.55	216
36.62	13.55	219
36.64	13.55	205
36.66	13.55	201
36.68	13.55	199
36.7	13.55	243
36.72	13.55	207
36.74	13.55	208
36.76	13.55	213
36.78	13.55	197
36.8	13.55	200
36.82	13.55	179
36.84	13.55	199
36.86	13.55	238
36.88	13.55	213
36.9	13.55	185
36.92	13.55	174
36.94	13.55	201
36.96	13.55	218
36.98	13.55	214
37	13.55	202
37.02	13.55	216
37.04	13.55	214
37.06	13.55	215
37.08	13.55	217
37.1	13.55	223
37.12	13.55	223
37.14	13.55	208
37.16	13.55	203
37.18	13.55	214
37.2	13.55	216
37.22	13.55	201
37.24	13.55	199
37.26	13.55	200
37.28	13.55	227
37.3	13.55	198
37.32	13.55	212
37.34	13.55	197
37.36	13.55	203
37.38	13.55	210
37.4	13.55	212
37.42	13.55	198
37.44	13.55	246
37.46	13.55	212
37.48	13.55	182
37.5	13.55	209
37.52	13.55	200
37.54	13.55	222
37.56	13.55	199
37.58	13.55	245
37.6	13.55	197
37.62	13.55	185
37.64	13.55	196
37.66	13.55	192
37.68	13.55	202
37.7	13.55	189
37.72	13.55	221
37.74	13.55	209
37.76	13.55	231
37.78	13.55	244
37.8	13.55	217
37.82	13.55	238
37.84	13.55	208
37.86	13.55	232
37.88	13.55	205
37.9	13.55	223
37.92	13.55	207
37.94	13.55	202
37.96	13.55	230
37.98	13.55	217
38	13.55	291
38.02	13.55	280
38.04	13.55	284
38.06	13.55	289
38.08	13.55	309
38.1	13.55	378
38.12	13.55	432
38.14	13.55	552
38.16	13.55	700
38.18	13.55	765
38.2	13.55	633
38.22	13.55	530
38.24	13.55	453
38.26	13.55	509
38.28	13.55	511
38.3	13.55	450
38.32	13.55	334
38.34	13.55	305
38.36	13.55	297
38.38	13.55	306
38.4	13.55	281
38.42	13.55	266
38.44	13.55	286
38.46	13.55	282
38.48	13.55	256
38.5	13.55	239
38.52	13.55	230
38.54	13.55	220
38.56	13.55	210
38.58	13.55	216
38.6	13.55	192
38.62	13.55	236
38.64	13.55	248
38.66	13.55	225
38.68	13.55	204
38.7	13.55	229
38.72	13.55	210
38.74	13.55	210
38.76	13.55	182
38.78	13.55	200
38.8	13.55	207
38.82	13.55	210
38.84	13.55	214
38.86	13.55	227
38.88	13.55	207
38.9	13.55	192
38.92	13.55	217
38.94	13.55	208
38.96	13.55	229
38.98	13.55	202
39	13.55	193
39.02	13.55	219
39.04	13.55	197
39.06	13.55	204
39.08	13.55	207
39.1	13.55	175
39.12	13.55	181
39.14	13.55	233
39.16	13.55	209
39.18	13.55	229
39.2	13.55	224
39.22	13.55	217
39.24	13.55	186
39.26	13.55	226
39.28	13.55	196
39.3	13.55	203
39.32	13.55	208
39.34	13.55	198
39.36	13.55	197
39.38	13.55	213
39.4	13.55	216
39.42	13.55	228
39.44	13.55	198
39.46	13.55	221
39.48	13.55	210
39.5	13.55	215
39.52	13.55	210
39.54	13.55	213
39.56	13.55	202
39.58	13.55	212
39.6	13.55	195
39.62	13.55	216
39.64	13.55	231
39.66	13.55	223
39.68	13.55	215
39.7	13.55	228
39.72	13.55	208
39.74	13.55	214
39.76	13.55	191
39.78	13.55	229
39.8	13.55	225
39.82	13.55	243
39.84	13.55	239
39.86	13.55	244
39.88	13.55	209
39.9	13.55	233
39.92	13.55	230
39.94	13.55	254
39.96	13.55	233
39.98	13.55	221
40	13.55	212
