# Supplementary material for: Sorting polymerization in a bichannel metal-organic framework
Source: Nat Commun. 2025 Aug 5;16:6984. doi: 10.1038/s41467-025-62322-8 (PMC12325995; doi:10.1038/s41467-025-62322-8)
Supplement: Supplementary file 3 — Source data [file 41467_2025_62322_MOESM3_ESM.zip › SOURCE_DATA/SF11/1-PSPNVF_2theta_vs_scanstarttime_vs_intensity/line_14.csv]

X	Y	Z
3	15.05	154
3.02	15.05	174
3.04	15.05	160
3.06	15.05	184
3.08	15.05	208
3.1	15.05	185
3.12	15.05	155
3.14	15.05	189
3.16	15.05	170
3.18	15.05	161
3.2	15.05	181
3.22	15.05	173
3.24	15.05	173
3.26	15.05	164
3.28	15.05	160
3.3	15.05	183
3.32	15.05	152
3.34	15.05	163
3.36	15.05	182
3.38	15.05	161
3.4	15.05	203
3.42	15.05	163
3.44	15.05	222
3.46	15.05	171
3.48	15.05	184
3.5	15.05	172
3.52	15.05	193
3.54	15.05	175
3.56	15.05	177
3.58	15.05	178
3.6	15.05	171
3.62	15.05	172
3.64	15.05	204
3.66	15.05	171
3.68	15.05	174
3.7	15.05	183
3.72	15.05	183
3.74	15.05	180
3.76	15.05	193
3.78	15.05	170
3.8	15.05	159
3.82	15.05	165
3.84	15.05	164
3.86	15.05	169
3.88	15.05	177
3.9	15.05	176
3.92	15.05	187
3.94	15.05	179
3.96	15.05	147
3.98	15.05	175
4	15.05	182
4.02	15.05	188
4.04	15.05	163
4.06	15.05	178
4.08	15.05	174
4.1	15.05	174
4.12	15.05	164
4.14	15.05	173
4.16	15.05	188
4.18	15.05	189
4.2	15.05	161
4.22	15.05	183
4.24	15.05	164
4.26	15.05	173
4.28	15.05	178
4.3	15.05	172
4.32	15.05	183
4.34	15.05	142
4.36	15.05	168
4.38	15.05	177
4.4	15.05	164
4.42	15.05	191
4.44	15.05	168
4.46	15.05	175
4.48	15.05	175
4.5	15.05	186
4.52	15.05	149
4.54	15.05	165
4.56	15.05	183
4.58	15.05	191
4.6	15.05	164
4.62	15.05	170
4.64	15.05	167
4.66	15.05	191
4.68	15.05	156
4.7	15.05	204
4.72	15.05	199
4.74	15.05	179
4.76	15.05	182
4.78	15.05	203
4.8	15.05	173
4.82	15.05	179
4.84	15.05	196
4.86	15.05	151
4.88	15.05	177
4.9	15.05	181
4.92	15.05	165
4.94	15.05	200
4.96	15.05	186
4.98	15.05	186
5	15.05	197
5.02	15.05	212
5.04	15.05	207
5.06	15.05	186
5.08	15.05	203
5.1	15.05	195
5.12	15.05	185
5.14	15.05	221
5.16	15.05	185
5.18	15.05	224
5.2	15.05	216
5.22	15.05	242
5.24	15.05	222
5.26	15.05	243
5.28	15.05	259
5.3	15.05	262
5.32	15.05	258
5.34	15.05	271
5.36	15.05	247
5.38	15.05	335
5.4	15.05	329
5.42	15.05	327
5.44	15.05	323
5.46	15.05	329
5.48	15.05	305
5.5	15.05	308
5.52	15.05	290
5.54	15.05	291
5.56	15.05	312
5.58	15.05	287
5.6	15.05	291
5.62	15.05	267
5.64	15.05	287
5.66	15.05	257
5.68	15.05	262
5.7	15.05	247
5.72	15.05	252
5.74	15.05	251
5.76	15.05	221
5.78	15.05	249
5.8	15.05	259
5.82	15.05	251
5.84	15.05	227
5.86	15.05	246
5.88	15.05	231
5.9	15.05	232
5.92	15.05	241
5.94	15.05	260
5.96	15.05	245
5.98	15.05	248
6	15.05	241
6.02	15.05	264
6.04	15.05	229
6.06	15.05	224
6.08	15.05	253
6.1	15.05	244
6.12	15.05	248
6.14	15.05	266
6.16	15.05	247
6.18	15.05	239
6.2	15.05	237
6.22	15.05	249
6.24	15.05	240
6.26	15.05	228
6.28	15.05	244
6.3	15.05	264
6.32	15.05	262
6.34	15.05	218
6.36	15.05	240
6.38	15.05	229
6.4	15.05	268
6.42	15.05	242
6.44	15.05	255
6.46	15.05	260
6.48	15.05	257
6.5	15.05	241
6.52	15.05	218
6.54	15.05	247
6.56	15.05	246
6.58	15.05	230
6.6	15.05	217
6.62	15.05	238
6.64	15.05	244
6.66	15.05	238
6.68	15.05	211
6.7	15.05	252
6.72	15.05	234
6.74	15.05	234
6.76	15.05	187
6.78	15.05	183
6.8	15.05	235
6.82	15.05	199
6.84	15.05	224
6.86	15.05	203
6.88	15.05	231
6.9	15.05	210
6.92	15.05	211
6.94	15.05	213
6.96	15.05	207
6.98	15.05	190
7	15.05	207
7.02	15.05	191
7.04	15.05	212
7.06	15.05	171
7.08	15.05	206
7.1	15.05	184
7.12	15.05	177
7.14	15.05	196
7.16	15.05	173
7.18	15.05	189
7.2	15.05	181
7.22	15.05	190
7.24	15.05	206
7.26	15.05	172
7.28	15.05	179
7.3	15.05	200
7.32	15.05	192
7.34	15.05	193
7.36	15.05	185
7.38	15.05	177
7.4	15.05	164
7.42	15.05	187
7.44	15.05	167
7.46	15.05	175
7.48	15.05	183
7.5	15.05	178
7.52	15.05	174
7.54	15.05	208
7.56	15.05	189
7.58	15.05	194
7.6	15.05	200
7.62	15.05	168
7.64	15.05	168
7.66	15.05	182
7.68	15.05	185
7.7	15.05	183
7.72	15.05	166
7.74	15.05	162
7.76	15.05	193
7.78	15.05	205
7.8	15.05	183
7.82	15.05	176
7.84	15.05	189
7.86	15.05	187
7.88	15.05	170
7.9	15.05	169
7.92	15.05	184
7.94	15.05	181
7.96	15.05	181
7.98	15.05	189
8	15.05	215
8.02	15.05	161
8.04	15.05	173
8.06	15.05	184
8.08	15.05	191
8.1	15.05	194
8.12	15.05	190
8.14	15.05	172
8.16	15.05	194
8.18	15.05	207
8.2	15.05	186
8.22	15.05	198
8.24	15.05	166
8.26	15.05	168
8.28	15.05	210
8.3	15.05	193
8.32	15.05	186
8.34	15.05	184
8.36	15.05	179
8.38	15.05	196
8.4	15.05	163
8.42	15.05	182
8.44	15.05	189
8.46	15.05	182
8.48	15.05	184
8.5	15.05	189
8.52	15.05	178
8.54	15.05	173
8.56	15.05	177
8.58	15.05	172
8.6	15.05	158
8.62	15.05	176
8.64	15.05	189
8.66	15.05	196
8.68	15.05	177
8.7	15.05	160
8.72	15.05	180
8.74	15.05	187
8.76	15.05	165
8.78	15.05	155
8.8	15.05	191
8.82	15.05	157
8.84	15.05	180
8.86	15.05	196
8.88	15.05	194
8.9	15.05	172
8.92	15.05	142
8.94	15.05	158
8.96	15.05	160
8.98	15.05	171
9	15.05	175
9.02	15.05	163
9.04	15.05	167
9.06	15.05	185
9.08	15.05	158
9.1	15.05	179
9.12	15.05	182
9.14	15.05	213
9.16	15.05	152
9.18	15.05	197
9.2	15.05	202
9.22	15.05	189
9.24	15.05	198
9.26	15.05	185
9.28	15.05	230
9.3	15.05	186
9.32	15.05	213
9.34	15.05	254
9.36	15.05	234
9.38	15.05	254
9.4	15.05	256
9.42	15.05	211
9.44	15.05	230
9.46	15.05	229
9.48	15.05	240
9.5	15.05	214
9.52	15.05	233
9.54	15.05	219
9.56	15.05	231
9.58	15.05	234
9.6	15.05	213
9.62	15.05	233
9.64	15.05	219
9.66	15.05	202
9.68	15.05	219
9.7	15.05	203
9.72	15.05	212
9.74	15.05	208
9.76	15.05	194
9.78	15.05	206
9.8	15.05	188
9.82	15.05	227
9.84	15.05	194
9.86	15.05	198
9.88	15.05	189
9.9	15.05	188
9.92	15.05	218
9.94	15.05	183
9.96	15.05	223
9.98	15.05	190
10	15.05	187
10.02	15.05	187
10.04	15.05	189
10.06	15.05	186
10.08	15.05	161
10.1	15.05	200
10.12	15.05	202
10.14	15.05	199
10.16	15.05	194
10.18	15.05	154
10.2	15.05	215
10.22	15.05	178
10.24	15.05	174
10.26	15.05	199
10.28	15.05	190
10.3	15.05	190
10.32	15.05	179
10.34	15.05	193
10.36	15.05	211
10.38	15.05	213
10.4	15.05	204
10.42	15.05	206
10.44	15.05	222
10.46	15.05	222
10.48	15.05	215
10.5	15.05	211
10.52	15.05	235
10.54	15.05	254
10.56	15.05	277
10.58	15.05	311
10.6	15.05	331
10.62	15.05	356
10.64	15.05	391
10.66	15.05	374
10.68	15.05	441
10.7	15.05	439
10.72	15.05	504
10.74	15.05	594
10.76	15.05	643
10.78	15.05	749
10.8	15.05	780
10.82	15.05	947
10.84	15.05	1122
10.86	15.05	1127
10.88	15.05	1247
10.9	15.05	1162
10.92	15.05	1077
10.94	15.05	1022
10.96	15.05	916
10.98	15.05	836
11	15.05	766
11.02	15.05	683
11.04	15.05	603
11.06	15.05	564
11.08	15.05	510
11.1	15.05	457
11.12	15.05	402
11.14	15.05	390
11.16	15.05	335
11.18	15.05	333
11.2	15.05	309
11.22	15.05	304
11.24	15.05	274
11.26	15.05	276
11.28	15.05	254
11.3	15.05	273
11.32	15.05	247
11.34	15.05	235
11.36	15.05	242
11.38	15.05	254
11.4	15.05	218
11.42	15.05	239
11.44	15.05	208
11.46	15.05	232
11.48	15.05	212
11.5	15.05	189
11.52	15.05	212
11.54	15.05	200
11.56	15.05	218
11.58	15.05	208
11.6	15.05	198
11.62	15.05	178
11.64	15.05	192
11.66	15.05	208
11.68	15.05	200
11.7	15.05	207
11.72	15.05	167
11.74	15.05	179
11.76	15.05	209
11.78	15.05	217
11.8	15.05	197
11.82	15.05	187
11.84	15.05	189
11.86	15.05	191
11.88	15.05	211
11.9	15.05	186
11.92	15.05	177
11.94	15.05	162
11.96	15.05	185
11.98	15.05	215
12	15.05	182
12.02	15.05	162
12.04	15.05	175
12.06	15.05	197
12.08	15.05	164
12.1	15.05	168
12.12	15.05	193
12.14	15.05	164
12.16	15.05	154
12.18	15.05	184
12.2	15.05	192
12.22	15.05	167
12.24	15.05	193
12.26	15.05	195
12.28	15.05	195
12.3	15.05	181
12.32	15.05	167
12.34	15.05	211
12.36	15.05	178
12.38	15.05	184
12.4	15.05	170
12.42	15.05	169
12.44	15.05	168
12.46	15.05	175
12.48	15.05	203
12.5	15.05	168
12.52	15.05	189
12.54	15.05	180
12.56	15.05	183
12.58	15.05	202
12.6	15.05	179
12.62	15.05	178
12.64	15.05	194
12.66	15.05	193
12.68	15.05	166
12.7	15.05	164
12.72	15.05	182
12.74	15.05	192
12.76	15.05	149
12.78	15.05	170
12.8	15.05	190
12.82	15.05	176
12.84	15.05	191
12.86	15.05	175
12.88	15.05	184
12.9	15.05	169
12.92	15.05	174
12.94	15.05	169
12.96	15.05	179
12.98	15.05	187
13	15.05	196
13.02	15.05	181
13.04	15.05	171
13.06	15.05	171
13.08	15.05	178
13.1	15.05	174
13.12	15.05	180
13.14	15.05	169
13.16	15.05	167
13.18	15.05	164
13.2	15.05	186
13.22	15.05	162
13.24	15.05	186
13.26	15.05	182
13.28	15.05	165
13.3	15.05	175
13.32	15.05	188
13.34	15.05	160
13.36	15.05	168
13.38	15.05	181
13.4	15.05	193
13.42	15.05	173
13.44	15.05	163
13.46	15.05	196
13.48	15.05	170
13.5	15.05	196
13.52	15.05	189
13.54	15.05	199
13.56	15.05	184
13.58	15.05	170
13.6	15.05	167
13.62	15.05	190
13.64	15.05	205
13.66	15.05	164
13.68	15.05	191
13.7	15.05	172
13.72	15.05	182
13.74	15.05	187
13.76	15.05	166
13.78	15.05	191
13.8	15.05	175
13.82	15.05	168
13.84	15.05	180
13.86	15.05	185
13.88	15.05	197
13.9	15.05	168
13.92	15.05	193
13.94	15.05	190
13.96	15.05	183
13.98	15.05	179
14	15.05	180
14.02	15.05	203
14.04	15.05	176
14.06	15.05	190
14.08	15.05	195
14.1	15.05	194
14.12	15.05	213
14.14	15.05	176
14.16	15.05	208
14.18	15.05	208
14.2	15.05	177
14.22	15.05	181
14.24	15.05	202
14.26	15.05	208
14.28	15.05	201
14.3	15.05	189
14.32	15.05	205
14.34	15.05	173
14.36	15.05	184
14.38	15.05	192
14.4	15.05	187
14.42	15.05	164
14.44	15.05	184
14.46	15.05	200
14.48	15.05	164
14.5	15.05	198
14.52	15.05	167
14.54	15.05	156
14.56	15.05	194
14.58	15.05	201
14.6	15.05	175
14.62	15.05	154
14.64	15.05	175
14.66	15.05	208
14.68	15.05	209
14.7	15.05	181
14.72	15.05	191
14.74	15.05	193
14.76	15.05	203
14.78	15.05	183
14.8	15.05	185
14.82	15.05	174
14.84	15.05	189
14.86	15.05	190
14.88	15.05	171
14.9	15.05	187
14.92	15.05	188
14.94	15.05	191
14.96	15.05	203
14.98	15.05	194
15	15.05	204
15.02	15.05	198
15.04	15.05	197
15.06	15.05	176
15.08	15.05	212
15.1	15.05	186
15.12	15.05	182
15.14	15.05	203
15.16	15.05	212
15.18	15.05	197
15.2	15.05	203
15.22	15.05	184
15.24	15.05	189
15.26	15.05	181
15.28	15.05	181
15.3	15.05	206
15.32	15.05	184
15.34	15.05	186
15.36	15.05	187
15.38	15.05	177
15.4	15.05	181
15.42	15.05	181
15.44	15.05	202
15.46	15.05	178
15.48	15.05	183
15.5	15.05	170
15.52	15.05	187
15.54	15.05	179
15.56	15.05	208
15.58	15.05	206
15.6	15.05	218
15.62	15.05	196
15.64	15.05	191
15.66	15.05	175
15.68	15.05	177
15.7	15.05	210
15.72	15.05	166
15.74	15.05	217
15.76	15.05	196
15.78	15.05	204
15.8	15.05	196
15.82	15.05	181
15.84	15.05	190
15.86	15.05	204
15.88	15.05	208
15.9	15.05	182
15.92	15.05	159
15.94	15.05	176
15.96	15.05	186
15.98	15.05	185
16	15.05	214
16.02	15.05	221
16.04	15.05	191
16.06	15.05	179
16.08	15.05	225
16.1	15.05	187
16.12	15.05	194
16.14	15.05	186
16.16	15.05	222
16.18	15.05	201
16.2	15.05	208
16.22	15.05	215
16.24	15.05	203
16.26	15.05	217
16.28	15.05	245
16.3	15.05	239
16.32	15.05	199
16.34	15.05	213
16.36	15.05	227
16.38	15.05	221
16.4	15.05	231
16.42	15.05	244
16.44	15.05	202
16.46	15.05	235
16.48	15.05	256
16.5	15.05	256
16.52	15.05	263
16.54	15.05	288
16.56	15.05	257
16.58	15.05	272
16.6	15.05	276
16.62	15.05	320
16.64	15.05	300
16.66	15.05	334
16.68	15.05	328
16.7	15.05	308
16.72	15.05	342
16.74	15.05	324
16.76	15.05	369
16.78	15.05	352
16.8	15.05	415
16.82	15.05	412
16.84	15.05	402
16.86	15.05	424
16.88	15.05	408
16.9	15.05	448
16.92	15.05	452
16.94	15.05	494
16.96	15.05	511
16.98	15.05	459
17	15.05	522
17.02	15.05	514
17.04	15.05	557
17.06	15.05	506
17.08	15.05	505
17.1	15.05	558
17.12	15.05	571
17.14	15.05	504
17.16	15.05	572
17.18	15.05	527
17.2	15.05	496
17.22	15.05	525
17.24	15.05	479
17.26	15.05	500
17.28	15.05	441
17.3	15.05	417
17.32	15.05	369
17.34	15.05	372
17.36	15.05	341
17.38	15.05	333
17.4	15.05	332
17.42	15.05	345
17.44	15.05	293
17.46	15.05	329
17.48	15.05	305
17.5	15.05	292
17.52	15.05	284
17.54	15.05	260
17.56	15.05	281
17.58	15.05	321
17.6	15.05	297
17.62	15.05	256
17.64	15.05	250
17.66	15.05	283
17.68	15.05	253
17.7	15.05	236
17.72	15.05	239
17.74	15.05	253
17.76	15.05	254
17.78	15.05	248
17.8	15.05	253
17.82	15.05	254
17.84	15.05	232
17.86	15.05	223
17.88	15.05	256
17.9	15.05	235
17.92	15.05	232
17.94	15.05	229
17.96	15.05	221
17.98	15.05	269
18	15.05	218
18.02	15.05	239
18.04	15.05	248
18.06	15.05	255
18.08	15.05	244
18.1	15.05	224
18.12	15.05	247
18.14	15.05	246
18.16	15.05	225
18.18	15.05	223
18.2	15.05	228
18.22	15.05	229
18.24	15.05	229
18.26	15.05	243
18.28	15.05	245
18.3	15.05	255
18.32	15.05	212
18.34	15.05	220
18.36	15.05	245
18.38	15.05	244
18.4	15.05	231
18.42	15.05	231
18.44	15.05	251
18.46	15.05	262
18.48	15.05	218
18.5	15.05	230
18.52	15.05	234
18.54	15.05	274
18.56	15.05	261
18.58	15.05	264
18.6	15.05	256
18.62	15.05	253
18.64	15.05	264
18.66	15.05	273
18.68	15.05	272
18.7	15.05	300
18.72	15.05	276
18.74	15.05	313
18.76	15.05	286
18.78	15.05	331
18.8	15.05	291
18.82	15.05	327
18.84	15.05	337
18.86	15.05	397
18.88	15.05	384
18.9	15.05	395
18.92	15.05	435
18.94	15.05	398
18.96	15.05	400
18.98	15.05	394
19	15.05	394
19.02	15.05	392
19.04	15.05	394
19.06	15.05	375
19.08	15.05	378
19.1	15.05	342
19.12	15.05	384
19.14	15.05	373
19.16	15.05	339
19.18	15.05	306
19.2	15.05	283
19.22	15.05	313
19.24	15.05	306
19.26	15.05	277
19.28	15.05	306
19.3	15.05	274
19.32	15.05	294
19.34	15.05	271
19.36	15.05	271
19.38	15.05	275
19.4	15.05	270
19.42	15.05	222
19.44	15.05	241
19.46	15.05	248
19.48	15.05	238
19.5	15.05	235
19.52	15.05	223
19.54	15.05	236
19.56	15.05	232
19.58	15.05	257
19.6	15.05	250
19.62	15.05	225
19.64	15.05	228
19.66	15.05	249
19.68	15.05	240
19.7	15.05	237
19.72	15.05	248
19.74	15.05	235
19.76	15.05	247
19.78	15.05	216
19.8	15.05	228
19.82	15.05	213
19.84	15.05	237
19.86	15.05	214
19.88	15.05	231
19.9	15.05	233
19.92	15.05	225
19.94	15.05	223
19.96	15.05	232
19.98	15.05	243
20	15.05	234
20.02	15.05	226
20.04	15.05	226
20.06	15.05	241
20.08	15.05	188
20.1	15.05	200
20.12	15.05	226
20.14	15.05	211
20.16	15.05	203
20.18	15.05	181
20.2	15.05	208
20.22	15.05	211
20.24	15.05	203
20.26	15.05	201
20.28	15.05	215
20.3	15.05	192
20.32	15.05	187
20.34	15.05	198
20.36	15.05	195
20.38	15.05	206
20.4	15.05	204
20.42	15.05	205
20.44	15.05	192
20.46	15.05	209
20.48	15.05	208
20.5	15.05	196
20.52	15.05	212
20.54	15.05	202
20.56	15.05	211
20.58	15.05	186
20.6	15.05	204
20.62	15.05	200
20.64	15.05	177
20.66	15.05	199
20.68	15.05	204
20.7	15.05	213
20.72	15.05	169
20.74	15.05	201
20.76	15.05	174
20.78	15.05	209
20.8	15.05	212
20.82	15.05	209
20.84	15.05	186
20.86	15.05	197
20.88	15.05	164
20.9	15.05	221
20.92	15.05	178
20.94	15.05	213
20.96	15.05	194
20.98	15.05	174
21	15.05	178
21.02	15.05	191
21.04	15.05	199
21.06	15.05	195
21.08	15.05	197
21.1	15.05	185
21.12	15.05	202
21.14	15.05	213
21.16	15.05	188
21.18	15.05	185
21.2	15.05	201
21.22	15.05	188
21.24	15.05	187
21.26	15.05	198
21.28	15.05	186
21.3	15.05	173
21.32	15.05	197
21.34	15.05	183
21.36	15.05	193
21.38	15.05	176
21.4	15.05	219
21.42	15.05	180
21.44	15.05	189
21.46	15.05	180
21.48	15.05	199
21.5	15.05	207
21.52	15.05	202
21.54	15.05	187
21.56	15.05	205
21.58	15.05	199
21.6	15.05	197
21.62	15.05	192
21.64	15.05	216
21.66	15.05	187
21.68	15.05	154
21.7	15.05	183
21.72	15.05	196
21.74	15.05	179
21.76	15.05	176
21.78	15.05	180
21.8	15.05	205
21.82	15.05	204
21.84	15.05	196
21.86	15.05	205
21.88	15.05	198
21.9	15.05	195
21.92	15.05	198
21.94	15.05	191
21.96	15.05	180
21.98	15.05	205
22	15.05	168
22.02	15.05	187
22.04	15.05	192
22.06	15.05	179
22.08	15.05	201
22.1	15.05	193
22.12	15.05	192
22.14	15.05	195
22.16	15.05	185
22.18	15.05	208
22.2	15.05	188
22.22	15.05	178
22.24	15.05	196
22.26	15.05	185
22.28	15.05	182
22.3	15.05	185
22.32	15.05	208
22.34	15.05	178
22.36	15.05	186
22.38	15.05	186
22.4	15.05	221
22.42	15.05	191
22.44	15.05	203
22.46	15.05	187
22.48	15.05	199
22.5	15.05	197
22.52	15.05	197
22.54	15.05	213
22.56	15.05	211
22.58	15.05	175
22.6	15.05	186
22.62	15.05	211
22.64	15.05	220
22.66	15.05	212
22.68	15.05	187
22.7	15.05	187
22.72	15.05	204
22.74	15.05	202
22.76	15.05	190
22.78	15.05	186
22.8	15.05	197
22.82	15.05	175
22.84	15.05	190
22.86	15.05	176
22.88	15.05	195
22.9	15.05	204
22.92	15.05	188
22.94	15.05	193
22.96	15.05	175
22.98	15.05	189
23	15.05	195
23.02	15.05	210
23.04	15.05	205
23.06	15.05	202
23.08	15.05	195
23.1	15.05	221
23.12	15.05	211
23.14	15.05	178
23.16	15.05	194
23.18	15.05	199
23.2	15.05	230
23.22	15.05	178
23.24	15.05	193
23.26	15.05	175
23.28	15.05	215
23.3	15.05	208
23.32	15.05	172
23.34	15.05	197
23.36	15.05	200
23.38	15.05	198
23.4	15.05	208
23.42	15.05	214
23.44	15.05	196
23.46	15.05	181
23.48	15.05	199
23.5	15.05	208
23.52	15.05	205
23.54	15.05	197
23.56	15.05	196
23.58	15.05	188
23.6	15.05	220
23.62	15.05	192
23.64	15.05	191
23.66	15.05	184
23.68	15.05	186
23.7	15.05	223
23.72	15.05	188
23.74	15.05	224
23.76	15.05	205
23.78	15.05	192
23.8	15.05	232
23.82	15.05	216
23.84	15.05	197
23.86	15.05	222
23.88	15.05	226
23.9	15.05	200
23.92	15.05	232
23.94	15.05	205
23.96	15.05	201
23.98	15.05	231
24	15.05	249
24.02	15.05	224
24.04	15.05	226
24.06	15.05	214
24.08	15.05	222
24.1	15.05	228
24.12	15.05	219
24.14	15.05	226
24.16	15.05	217
24.18	15.05	232
24.2	15.05	244
24.22	15.05	221
24.24	15.05	219
24.26	15.05	240
24.28	15.05	230
24.3	15.05	234
24.32	15.05	229
24.34	15.05	247
24.36	15.05	281
24.38	15.05	246
24.4	15.05	230
24.42	15.05	193
24.44	15.05	214
24.46	15.05	229
24.48	15.05	250
24.5	15.05	263
24.52	15.05	228
24.54	15.05	244
24.56	15.05	229
24.58	15.05	239
24.6	15.05	243
24.62	15.05	252
24.64	15.05	232
24.66	15.05	230
24.68	15.05	247
24.7	15.05	252
24.72	15.05	234
24.74	15.05	247
24.76	15.05	252
24.78	15.05	266
24.8	15.05	236
24.82	15.05	261
24.84	15.05	279
24.86	15.05	264
24.88	15.05	282
24.9	15.05	252
24.92	15.05	281
24.94	15.05	282
24.96	15.05	261
24.98	15.05	280
25	15.05	270
25.02	15.05	292
25.04	15.05	287
25.06	15.05	313
25.08	15.05	288
25.1	15.05	280
25.12	15.05	291
25.14	15.05	279
25.16	15.05	276
25.18	15.05	285
25.2	15.05	236
25.22	15.05	275
25.24	15.05	224
25.26	15.05	261
25.28	15.05	229
25.3	15.05	221
25.32	15.05	258
25.34	15.05	277
25.36	15.05	270
25.38	15.05	253
25.4	15.05	233
25.42	15.05	251
25.44	15.05	264
25.46	15.05	240
25.48	15.05	259
25.5	15.05	279
25.52	15.05	259
25.54	15.05	234
25.56	15.05	263
25.58	15.05	215
25.6	15.05	236
25.62	15.05	258
25.64	15.05	251
25.66	15.05	233
25.68	15.05	231
25.7	15.05	274
25.72	15.05	249
25.74	15.05	256
25.76	15.05	238
25.78	15.05	244
25.8	15.05	244
25.82	15.05	258
25.84	15.05	238
25.86	15.05	233
25.88	15.05	223
25.9	15.05	251
25.92	15.05	213
25.94	15.05	215
25.96	15.05	223
25.98	15.05	230
26	15.05	216
26.02	15.05	216
26.04	15.05	207
26.06	15.05	216
26.08	15.05	226
26.1	15.05	231
26.12	15.05	205
26.14	15.05	228
26.16	15.05	246
26.18	15.05	207
26.2	15.05	207
26.22	15.05	209
26.24	15.05	202
26.26	15.05	216
26.28	15.05	222
26.3	15.05	225
26.32	15.05	226
26.34	15.05	229
26.36	15.05	212
26.38	15.05	192
26.4	15.05	202
26.42	15.05	223
26.44	15.05	240
26.46	15.05	217
26.48	15.05	214
26.5	15.05	223
26.52	15.05	198
26.54	15.05	200
26.56	15.05	188
26.58	15.05	204
26.6	15.05	190
26.62	15.05	191
26.64	15.05	232
26.66	15.05	195
26.68	15.05	180
26.7	15.05	216
26.72	15.05	190
26.74	15.05	178
26.76	15.05	225
26.78	15.05	203
26.8	15.05	213
26.82	15.05	202
26.84	15.05	206
26.86	15.05	223
26.88	15.05	178
26.9	15.05	198
26.92	15.05	197
26.94	15.05	197
26.96	15.05	186
26.98	15.05	225
27	15.05	196
27.02	15.05	231
27.04	15.05	197
27.06	15.05	197
27.08	15.05	233
27.1	15.05	216
27.12	15.05	186
27.14	15.05	214
27.16	15.05	198
27.18	15.05	206
27.2	15.05	218
27.22	15.05	216
27.24	15.05	251
27.26	15.05	217
27.28	15.05	221
27.3	15.05	190
27.32	15.05	215
27.34	15.05	222
27.36	15.05	195
27.38	15.05	208
27.4	15.05	198
27.42	15.05	215
27.44	15.05	219
27.46	15.05	199
27.48	15.05	200
27.5	15.05	212
27.52	15.05	204
27.54	15.05	218
27.56	15.05	201
27.58	15.05	240
27.6	15.05	248
27.62	15.05	232
27.64	15.05	216
27.66	15.05	237
27.68	15.05	215
27.7	15.05	225
27.72	15.05	233
27.74	15.05	244
27.76	15.05	271
27.78	15.05	253
27.8	15.05	235
27.82	15.05	251
27.84	15.05	232
27.86	15.05	251
27.88	15.05	268
27.9	15.05	267
27.92	15.05	275
27.94	15.05	236
27.96	15.05	233
27.98	15.05	233
28	15.05	204
28.02	15.05	227
28.04	15.05	230
28.06	15.05	248
28.08	15.05	224
28.1	15.05	244
28.12	15.05	233
28.14	15.05	227
28.16	15.05	216
28.18	15.05	203
28.2	15.05	209
28.22	15.05	212
28.24	15.05	206
28.26	15.05	226
28.28	15.05	189
28.3	15.05	225
28.32	15.05	230
28.34	15.05	212
28.36	15.05	202
28.38	15.05	240
28.4	15.05	225
28.42	15.05	215
28.44	15.05	211
28.46	15.05	193
28.48	15.05	198
28.5	15.05	240
28.52	15.05	205
28.54	15.05	208
28.56	15.05	227
28.58	15.05	196
28.6	15.05	210
28.62	15.05	209
28.64	15.05	204
28.66	15.05	206
28.68	15.05	210
28.7	15.05	232
28.72	15.05	214
28.74	15.05	213
28.76	15.05	195
28.78	15.05	219
28.8	15.05	200
28.82	15.05	223
28.84	15.05	219
28.86	15.05	204
28.88	15.05	199
28.9	15.05	204
28.92	15.05	195
28.94	15.05	214
28.96	15.05	214
28.98	15.05	182
29	15.05	191
29.02	15.05	215
29.04	15.05	195
29.06	15.05	212
29.08	15.05	228
29.1	15.05	209
29.12	15.05	188
29.14	15.05	194
29.16	15.05	208
29.18	15.05	197
29.2	15.05	206
29.22	15.05	226
29.24	15.05	214
29.26	15.05	216
29.28	15.05	226
29.3	15.05	190
29.32	15.05	210
29.34	15.05	193
29.36	15.05	198
29.38	15.05	194
29.4	15.05	186
29.42	15.05	229
29.44	15.05	189
29.46	15.05	210
29.48	15.05	238
29.5	15.05	194
29.52	15.05	208
29.54	15.05	210
29.56	15.05	201
29.58	15.05	229
29.6	15.05	231
29.62	15.05	218
29.64	15.05	227
29.66	15.05	226
29.68	15.05	185
29.7	15.05	208
29.72	15.05	238
29.74	15.05	249
29.76	15.05	214
29.78	15.05	202
29.8	15.05	209
29.82	15.05	232
29.84	15.05	200
29.86	15.05	203
29.88	15.05	220
29.9	15.05	196
29.92	15.05	201
29.94	15.05	227
29.96	15.05	226
29.98	15.05	204
30	15.05	225
30.02	15.05	221
30.04	15.05	230
30.06	15.05	214
30.08	15.05	215
30.1	15.05	228
30.12	15.05	188
30.14	15.05	240
30.16	15.05	206
30.18	15.05	204
30.2	15.05	205
30.22	15.05	211
30.24	15.05	217
30.26	15.05	235
30.28	15.05	196
30.3	15.05	187
30.32	15.05	193
30.34	15.05	194
30.36	15.05	196
30.38	15.05	197
30.4	15.05	194
30.42	15.05	237
30.44	15.05	229
30.46	15.05	203
30.48	15.05	183
30.5	15.05	182
30.52	15.05	214
30.54	15.05	204
30.56	15.05	196
30.58	15.05	206
30.6	15.05	188
30.62	15.05	205
30.64	15.05	197
30.66	15.05	236
30.68	15.05	214
30.7	15.05	216
30.72	15.05	224
30.74	15.05	230
30.76	15.05	213
30.78	15.05	201
30.8	15.05	194
30.82	15.05	225
30.84	15.05	224
30.86	15.05	204
30.88	15.05	223
30.9	15.05	223
30.92	15.05	226
30.94	15.05	209
30.96	15.05	204
30.98	15.05	214
31	15.05	205
31.02	15.05	196
31.04	15.05	182
31.06	15.05	200
31.08	15.05	195
31.1	15.05	191
31.12	15.05	187
31.14	15.05	194
31.16	15.05	213
31.18	15.05	181
31.2	15.05	194
31.22	15.05	213
31.24	15.05	211
31.26	15.05	201
31.28	15.05	216
31.3	15.05	219
31.32	15.05	203
31.34	15.05	208
31.36	15.05	215
31.38	15.05	221
31.4	15.05	217
31.42	15.05	177
31.44	15.05	202
31.46	15.05	215
31.48	15.05	192
31.5	15.05	195
31.52	15.05	200
31.54	15.05	190
31.56	15.05	213
31.58	15.05	204
31.6	15.05	184
31.62	15.05	197
31.64	15.05	187
31.66	15.05	216
31.68	15.05	186
31.7	15.05	194
31.72	15.05	204
31.74	15.05	208
31.76	15.05	217
31.78	15.05	216
31.8	15.05	203
31.82	15.05	191
31.84	15.05	206
31.86	15.05	200
31.88	15.05	199
31.9	15.05	186
31.92	15.05	215
31.94	15.05	217
31.96	15.05	223
31.98	15.05	230
32	15.05	182
32.02	15.05	223
32.04	15.05	202
32.06	15.05	217
32.08	15.05	203
32.1	15.05	223
32.12	15.05	221
32.14	15.05	217
32.16	15.05	221
32.18	15.05	219
32.2	15.05	176
32.22	15.05	209
32.24	15.05	195
32.26	15.05	197
32.28	15.05	235
32.3	15.05	215
32.32	15.05	210
32.34	15.05	221
32.36	15.05	212
32.38	15.05	188
32.4	15.05	216
32.42	15.05	200
32.44	15.05	181
32.46	15.05	211
32.48	15.05	202
32.5	15.05	191
32.52	15.05	214
32.54	15.05	204
32.56	15.05	222
32.58	15.05	193
32.6	15.05	202
32.62	15.05	214
32.64	15.05	206
32.66	15.05	212
32.68	15.05	186
32.7	15.05	198
32.72	15.05	199
32.74	15.05	212
32.76	15.05	213
32.78	15.05	218
32.8	15.05	210
32.82	15.05	183
32.84	15.05	205
32.86	15.05	191
32.88	15.05	202
32.9	15.05	215
32.92	15.05	202
32.94	15.05	210
32.96	15.05	201
32.98	15.05	205
33	15.05	219
33.02	15.05	202
33.04	15.05	229
33.06	15.05	250
33.08	15.05	210
33.1	15.05	227
33.12	15.05	213
33.14	15.05	225
33.16	15.05	198
33.18	15.05	230
33.2	15.05	222
33.22	15.05	240
33.24	15.05	220
33.26	15.05	211
33.28	15.05	253
33.3	15.05	237
33.32	15.05	236
33.34	15.05	233
33.36	15.05	239
33.38	15.05	224
33.4	15.05	229
33.42	15.05	211
33.44	15.05	219
33.46	15.05	225
33.48	15.05	224
33.5	15.05	217
33.52	15.05	252
33.54	15.05	241
33.56	15.05	236
33.58	15.05	227
33.6	15.05	221
33.62	15.05	229
33.64	15.05	215
33.66	15.05	220
33.68	15.05	240
33.7	15.05	228
33.72	15.05	241
33.74	15.05	262
33.76	15.05	220
33.78	15.05	226
33.8	15.05	224
33.82	15.05	226
33.84	15.05	222
33.86	15.05	228
33.88	15.05	222
33.9	15.05	204
33.92	15.05	216
33.94	15.05	222
33.96	15.05	227
33.98	15.05	225
34	15.05	208
34.02	15.05	228
34.04	15.05	198
34.06	15.05	233
34.08	15.05	206
34.1	15.05	227
34.12	15.05	231
34.14	15.05	223
34.16	15.05	230
34.18	15.05	243
34.2	15.05	220
34.22	15.05	216
34.24	15.05	228
34.26	15.05	214
34.28	15.05	217
34.3	15.05	227
34.32	15.05	266
34.34	15.05	197
34.36	15.05	224
34.38	15.05	223
34.4	15.05	211
34.42	15.05	235
34.44	15.05	210
34.46	15.05	216
34.48	15.05	219
34.5	15.05	216
34.52	15.05	242
34.54	15.05	235
34.56	15.05	236
34.58	15.05	212
34.6	15.05	239
34.62	15.05	197
34.64	15.05	226
34.66	15.05	209
34.68	15.05	227
34.7	15.05	217
34.72	15.05	211
34.74	15.05	224
34.76	15.05	232
34.78	15.05	217
34.8	15.05	210
34.82	15.05	219
34.84	15.05	241
34.86	15.05	212
34.88	15.05	219
34.9	15.05	213
34.92	15.05	253
34.94	15.05	242
34.96	15.05	220
34.98	15.05	208
35	15.05	213
35.02	15.05	216
35.04	15.05	211
35.06	15.05	240
35.08	15.05	247
35.1	15.05	205
35.12	15.05	220
35.14	15.05	248
35.16	15.05	195
35.18	15.05	216
35.2	15.05	225
35.22	15.05	198
35.24	15.05	213
35.26	15.05	214
35.28	15.05	196
35.3	15.05	192
35.32	15.05	203
35.34	15.05	215
35.36	15.05	183
35.38	15.05	223
35.4	15.05	204
35.42	15.05	204
35.44	15.05	205
35.46	15.05	212
35.48	15.05	231
35.5	15.05	199
35.52	15.05	220
35.54	15.05	225
35.56	15.05	234
35.58	15.05	192
35.6	15.05	210
35.62	15.05	226
35.64	15.05	200
35.66	15.05	248
35.68	15.05	184
35.7	15.05	194
35.72	15.05	197
35.74	15.05	210
35.76	15.05	239
35.78	15.05	199
35.8	15.05	197
35.82	15.05	227
35.84	15.05	217
35.86	15.05	183
35.88	15.05	212
35.9	15.05	198
35.92	15.05	192
35.94	15.05	196
35.96	15.05	217
35.98	15.05	225
36	15.05	195
36.02	15.05	212
36.04	15.05	213
36.06	15.05	211
36.08	15.05	212
36.1	15.05	187
36.12	15.05	200
36.14	15.05	208
36.16	15.05	216
36.18	15.05	223
36.2	15.05	231
36.22	15.05	204
36.24	15.05	212
36.26	15.05	206
36.28	15.05	232
36.3	15.05	189
36.32	15.05	208
36.34	15.05	227
36.36	15.05	211
36.38	15.05	210
36.4	15.05	194
36.42	15.05	211
36.44	15.05	179
36.46	15.05	213
36.48	15.05	217
36.5	15.05	188
36.52	15.05	216
36.54	15.05	202
36.56	15.05	234
36.58	15.05	196
36.6	15.05	217
36.62	15.05	227
36.64	15.05	212
36.66	15.05	215
36.68	15.05	185
36.7	15.05	215
36.72	15.05	228
36.74	15.05	226
36.76	15.05	206
36.78	15.05	218
36.8	15.05	224
36.82	15.05	232
36.84	15.05	223
36.86	15.05	190
36.88	15.05	202
36.9	15.05	210
36.92	15.05	211
36.94	15.05	207
36.96	15.05	204
36.98	15.05	192
37	15.05	207
37.02	15.05	227
37.04	15.05	205
37.06	15.05	247
37.08	15.05	195
37.1	15.05	224
37.12	15.05	200
37.14	15.05	215
37.16	15.05	218
37.18	15.05	211
37.2	15.05	211
37.22	15.05	226
37.24	15.05	216
37.26	15.05	211
37.28	15.05	232
37.3	15.05	197
37.32	15.05	218
37.34	15.05	212
37.36	15.05	205
37.38	15.05	200
37.4	15.05	220
37.42	15.05	209
37.44	15.05	193
37.46	15.05	209
37.48	15.05	158
37.5	15.05	215
37.52	15.05	198
37.54	15.05	209
37.56	15.05	220
37.58	15.05	205
37.6	15.05	231
37.62	15.05	222
37.64	15.05	201
37.66	15.05	227
37.68	15.05	209
37.7	15.05	198
37.72	15.05	204
37.74	15.05	196
37.76	15.05	220
37.78	15.05	198
37.8	15.05	208
37.82	15.05	231
37.84	15.05	223
37.86	15.05	202
37.88	15.05	230
37.9	15.05	223
37.92	15.05	219
37.94	15.05	225
37.96	15.05	232
37.98	15.05	250
38	15.05	245
38.02	15.05	289
38.04	15.05	279
38.06	15.05	321
38.08	15.05	352
38.1	15.05	405
38.12	15.05	533
38.14	15.05	703
38.16	15.05	738
38.18	15.05	629
38.2	15.05	558
38.22	15.05	463
38.24	15.05	522
38.26	15.05	514
38.28	15.05	448
38.3	15.05	358
38.32	15.05	322
38.34	15.05	311
38.36	15.05	300
38.38	15.05	285
38.4	15.05	278
38.42	15.05	282
38.44	15.05	251
38.46	15.05	270
38.48	15.05	251
38.5	15.05	242
38.52	15.05	217
38.54	15.05	230
38.56	15.05	213
38.58	15.05	212
38.6	15.05	224
38.62	15.05	227
38.64	15.05	244
38.66	15.05	191
38.68	15.05	211
38.7	15.05	222
38.72	15.05	201
38.74	15.05	219
38.76	15.05	222
38.78	15.05	218
38.8	15.05	201
38.82	15.05	207
38.84	15.05	214
38.86	15.05	211
38.88	15.05	192
38.9	15.05	208
38.92	15.05	180
38.94	15.05	243
38.96	15.05	213
38.98	15.05	217
39	15.05	231
39.02	15.05	200
39.04	15.05	240
39.06	15.05	213
39.08	15.05	223
39.1	15.05	217
39.12	15.05	232
39.14	15.05	199
39.16	15.05	236
39.18	15.05	216
39.2	15.05	210
39.22	15.05	228
39.24	15.05	187
39.26	15.05	211
39.28	15.05	176
39.3	15.05	195
39.32	15.05	206
39.34	15.05	198
39.36	15.05	218
39.38	15.05	206
39.4	15.05	187
39.42	15.05	218
39.44	15.05	207
39.46	15.05	209
39.48	15.05	221
39.5	15.05	203
39.52	15.05	207
39.54	15.05	212
39.56	15.05	222
39.58	15.05	221
39.6	15.05	197
39.62	15.05	215
39.64	15.05	220
39.66	15.05	233
39.68	15.05	201
39.7	15.05	224
39.72	15.05	224
39.74	15.05	221
39.76	15.05	213
39.78	15.05	229
39.8	15.05	227
39.82	15.05	220
39.84	15.05	257
39.86	15.05	228
39.88	15.05	248
39.9	15.05	237
39.92	15.05	229
39.94	15.05	230
39.96	15.05	239
39.98	15.05	234
40	15.05	235
