# Supplementary material for: Sorting polymerization in a bichannel metal-organic framework
Source: Nat Commun. 2025 Aug 5;16:6984. doi: 10.1038/s41467-025-62322-8 (PMC12325995; doi:10.1038/s41467-025-62322-8)
Supplement: Supplementary file 3 — Source data [file 41467_2025_62322_MOESM3_ESM.zip › SOURCE_DATA/SF11/1-PSPNVF_2theta_vs_scanstarttime_vs_intensity/line_16.csv]

X	Y	Z
3	12.05	162
3.02	12.05	207
3.04	12.05	195
3.06	12.05	171
3.08	12.05	154
3.1	12.05	174
3.12	12.05	167
3.14	12.05	166
3.16	12.05	192
3.18	12.05	181
3.2	12.05	167
3.22	12.05	184
3.24	12.05	175
3.26	12.05	192
3.28	12.05	169
3.3	12.05	151
3.32	12.05	164
3.34	12.05	166
3.36	12.05	170
3.38	12.05	167
3.4	12.05	163
3.42	12.05	176
3.44	12.05	172
3.46	12.05	192
3.48	12.05	189
3.5	12.05	160
3.52	12.05	169
3.54	12.05	165
3.56	12.05	163
3.58	12.05	194
3.6	12.05	193
3.62	12.05	166
3.64	12.05	172
3.66	12.05	174
3.68	12.05	187
3.7	12.05	168
3.72	12.05	156
3.74	12.05	184
3.76	12.05	171
3.78	12.05	182
3.8	12.05	169
3.82	12.05	155
3.84	12.05	152
3.86	12.05	167
3.88	12.05	191
3.9	12.05	175
3.92	12.05	186
3.94	12.05	170
3.96	12.05	179
3.98	12.05	175
4	12.05	170
4.02	12.05	187
4.04	12.05	185
4.06	12.05	173
4.08	12.05	182
4.1	12.05	171
4.12	12.05	164
4.14	12.05	179
4.16	12.05	168
4.18	12.05	178
4.2	12.05	182
4.22	12.05	182
4.24	12.05	183
4.26	12.05	183
4.28	12.05	172
4.3	12.05	168
4.32	12.05	169
4.34	12.05	183
4.36	12.05	206
4.38	12.05	183
4.4	12.05	177
4.42	12.05	179
4.44	12.05	195
4.46	12.05	180
4.48	12.05	169
4.5	12.05	171
4.52	12.05	186
4.54	12.05	194
4.56	12.05	187
4.58	12.05	172
4.6	12.05	206
4.62	12.05	200
4.64	12.05	189
4.66	12.05	186
4.68	12.05	200
4.7	12.05	184
4.72	12.05	169
4.74	12.05	179
4.76	12.05	197
4.78	12.05	181
4.8	12.05	200
4.82	12.05	173
4.84	12.05	172
4.86	12.05	167
4.88	12.05	192
4.9	12.05	183
4.92	12.05	184
4.94	12.05	183
4.96	12.05	189
4.98	12.05	175
5	12.05	204
5.02	12.05	185
5.04	12.05	205
5.06	12.05	220
5.08	12.05	210
5.1	12.05	175
5.12	12.05	209
5.14	12.05	200
5.16	12.05	220
5.18	12.05	215
5.2	12.05	222
5.22	12.05	203
5.24	12.05	227
5.26	12.05	217
5.28	12.05	231
5.3	12.05	251
5.32	12.05	260
5.34	12.05	308
5.36	12.05	298
5.38	12.05	298
5.4	12.05	290
5.42	12.05	313
5.44	12.05	327
5.46	12.05	312
5.48	12.05	373
5.5	12.05	311
5.52	12.05	296
5.54	12.05	303
5.56	12.05	315
5.58	12.05	305
5.6	12.05	290
5.62	12.05	270
5.64	12.05	245
5.66	12.05	271
5.68	12.05	261
5.7	12.05	256
5.72	12.05	262
5.74	12.05	256
5.76	12.05	252
5.78	12.05	243
5.8	12.05	249
5.82	12.05	230
5.84	12.05	255
5.86	12.05	226
5.88	12.05	251
5.9	12.05	247
5.92	12.05	233
5.94	12.05	239
5.96	12.05	232
5.98	12.05	244
6	12.05	238
6.02	12.05	208
6.04	12.05	228
6.06	12.05	253
6.08	12.05	253
6.1	12.05	255
6.12	12.05	233
6.14	12.05	245
6.16	12.05	233
6.18	12.05	236
6.2	12.05	253
6.22	12.05	222
6.24	12.05	247
6.26	12.05	231
6.28	12.05	252
6.3	12.05	258
6.32	12.05	220
6.34	12.05	249
6.36	12.05	250
6.38	12.05	224
6.4	12.05	261
6.42	12.05	208
6.44	12.05	238
6.46	12.05	239
6.48	12.05	246
6.5	12.05	236
6.52	12.05	246
6.54	12.05	217
6.56	12.05	245
6.58	12.05	246
6.6	12.05	222
6.62	12.05	263
6.64	12.05	215
6.66	12.05	222
6.68	12.05	226
6.7	12.05	205
6.72	12.05	237
6.74	12.05	227
6.76	12.05	216
6.78	12.05	226
6.8	12.05	222
6.82	12.05	231
6.84	12.05	215
6.86	12.05	206
6.88	12.05	205
6.9	12.05	206
6.92	12.05	186
6.94	12.05	215
6.96	12.05	199
6.98	12.05	202
7	12.05	182
7.02	12.05	210
7.04	12.05	185
7.06	12.05	209
7.08	12.05	189
7.1	12.05	177
7.12	12.05	197
7.14	12.05	173
7.16	12.05	177
7.18	12.05	175
7.2	12.05	206
7.22	12.05	191
7.24	12.05	200
7.26	12.05	198
7.28	12.05	194
7.3	12.05	208
7.32	12.05	168
7.34	12.05	178
7.36	12.05	196
7.38	12.05	179
7.4	12.05	162
7.42	12.05	182
7.44	12.05	191
7.46	12.05	174
7.48	12.05	167
7.5	12.05	171
7.52	12.05	179
7.54	12.05	192
7.56	12.05	193
7.58	12.05	193
7.6	12.05	168
7.62	12.05	175
7.64	12.05	183
7.66	12.05	188
7.68	12.05	157
7.7	12.05	198
7.72	12.05	206
7.74	12.05	175
7.76	12.05	172
7.78	12.05	195
7.8	12.05	194
7.82	12.05	182
7.84	12.05	198
7.86	12.05	178
7.88	12.05	175
7.9	12.05	161
7.92	12.05	185
7.94	12.05	185
7.96	12.05	160
7.98	12.05	179
8	12.05	153
8.02	12.05	169
8.04	12.05	171
8.06	12.05	202
8.08	12.05	181
8.1	12.05	157
8.12	12.05	185
8.14	12.05	191
8.16	12.05	177
8.18	12.05	195
8.2	12.05	193
8.22	12.05	161
8.24	12.05	186
8.26	12.05	202
8.28	12.05	182
8.3	12.05	198
8.32	12.05	187
8.34	12.05	198
8.36	12.05	175
8.38	12.05	179
8.4	12.05	179
8.42	12.05	210
8.44	12.05	173
8.46	12.05	214
8.48	12.05	195
8.5	12.05	165
8.52	12.05	191
8.54	12.05	164
8.56	12.05	161
8.58	12.05	179
8.6	12.05	174
8.62	12.05	188
8.64	12.05	179
8.66	12.05	177
8.68	12.05	160
8.7	12.05	166
8.72	12.05	174
8.74	12.05	176
8.76	12.05	173
8.78	12.05	165
8.8	12.05	179
8.82	12.05	180
8.84	12.05	174
8.86	12.05	178
8.88	12.05	174
8.9	12.05	175
8.92	12.05	179
8.94	12.05	174
8.96	12.05	196
8.98	12.05	176
9	12.05	165
9.02	12.05	185
9.04	12.05	171
9.06	12.05	178
9.08	12.05	169
9.1	12.05	186
9.12	12.05	184
9.14	12.05	183
9.16	12.05	194
9.18	12.05	212
9.2	12.05	208
9.22	12.05	200
9.24	12.05	207
9.26	12.05	204
9.28	12.05	186
9.3	12.05	210
9.32	12.05	209
9.34	12.05	216
9.36	12.05	241
9.38	12.05	239
9.4	12.05	231
9.42	12.05	229
9.44	12.05	228
9.46	12.05	271
9.48	12.05	231
9.5	12.05	217
9.52	12.05	197
9.54	12.05	220
9.56	12.05	247
9.58	12.05	218
9.6	12.05	218
9.62	12.05	210
9.64	12.05	193
9.66	12.05	208
9.68	12.05	173
9.7	12.05	204
9.72	12.05	189
9.74	12.05	193
9.76	12.05	192
9.78	12.05	201
9.8	12.05	208
9.82	12.05	188
9.84	12.05	204
9.86	12.05	181
9.88	12.05	177
9.9	12.05	198
9.92	12.05	198
9.94	12.05	182
9.96	12.05	180
9.98	12.05	192
10	12.05	197
10.02	12.05	175
10.04	12.05	188
10.06	12.05	178
10.08	12.05	203
10.1	12.05	177
10.12	12.05	162
10.14	12.05	190
10.16	12.05	183
10.18	12.05	185
10.2	12.05	217
10.22	12.05	214
10.24	12.05	186
10.26	12.05	194
10.28	12.05	183
10.3	12.05	181
10.32	12.05	188
10.34	12.05	222
10.36	12.05	210
10.38	12.05	176
10.4	12.05	196
10.42	12.05	214
10.44	12.05	232
10.46	12.05	230
10.48	12.05	239
10.5	12.05	250
10.52	12.05	259
10.54	12.05	266
10.56	12.05	294
10.58	12.05	328
10.6	12.05	315
10.62	12.05	355
10.64	12.05	394
10.66	12.05	395
10.68	12.05	408
10.7	12.05	482
10.72	12.05	563
10.74	12.05	607
10.76	12.05	651
10.78	12.05	786
10.8	12.05	873
10.82	12.05	1001
10.84	12.05	1041
10.86	12.05	1167
10.88	12.05	1188
10.9	12.05	1214
10.92	12.05	1097
10.94	12.05	1065
10.96	12.05	900
10.98	12.05	814
11	12.05	730
11.02	12.05	681
11.04	12.05	593
11.06	12.05	547
11.08	12.05	497
11.1	12.05	450
11.12	12.05	454
11.14	12.05	392
11.16	12.05	373
11.18	12.05	320
11.2	12.05	320
11.22	12.05	287
11.24	12.05	291
11.26	12.05	260
11.28	12.05	266
11.3	12.05	239
11.32	12.05	251
11.34	12.05	262
11.36	12.05	226
11.38	12.05	212
11.4	12.05	249
11.42	12.05	200
11.44	12.05	195
11.46	12.05	234
11.48	12.05	187
11.5	12.05	216
11.52	12.05	209
11.54	12.05	214
11.56	12.05	236
11.58	12.05	191
11.6	12.05	215
11.62	12.05	210
11.64	12.05	203
11.66	12.05	197
11.68	12.05	211
11.7	12.05	191
11.72	12.05	183
11.74	12.05	201
11.76	12.05	194
11.78	12.05	200
11.8	12.05	202
11.82	12.05	205
11.84	12.05	191
11.86	12.05	205
11.88	12.05	192
11.9	12.05	186
11.92	12.05	185
11.94	12.05	164
11.96	12.05	198
11.98	12.05	178
12	12.05	188
12.02	12.05	163
12.04	12.05	213
12.06	12.05	179
12.08	12.05	164
12.1	12.05	185
12.12	12.05	182
12.14	12.05	178
12.16	12.05	168
12.18	12.05	195
12.2	12.05	181
12.22	12.05	175
12.24	12.05	191
12.26	12.05	181
12.28	12.05	171
12.3	12.05	181
12.32	12.05	155
12.34	12.05	192
12.36	12.05	192
12.38	12.05	176
12.4	12.05	190
12.42	12.05	183
12.44	12.05	174
12.46	12.05	178
12.48	12.05	181
12.5	12.05	169
12.52	12.05	169
12.54	12.05	178
12.56	12.05	204
12.58	12.05	178
12.6	12.05	168
12.62	12.05	212
12.64	12.05	199
12.66	12.05	206
12.68	12.05	210
12.7	12.05	189
12.72	12.05	206
12.74	12.05	189
12.76	12.05	178
12.78	12.05	182
12.8	12.05	171
12.82	12.05	159
12.84	12.05	181
12.86	12.05	177
12.88	12.05	185
12.9	12.05	193
12.92	12.05	193
12.94	12.05	180
12.96	12.05	191
12.98	12.05	180
13	12.05	182
13.02	12.05	157
13.04	12.05	183
13.06	12.05	160
13.08	12.05	176
13.1	12.05	187
13.12	12.05	161
13.14	12.05	169
13.16	12.05	185
13.18	12.05	207
13.2	12.05	179
13.22	12.05	172
13.24	12.05	181
13.26	12.05	151
13.28	12.05	152
13.3	12.05	166
13.32	12.05	191
13.34	12.05	171
13.36	12.05	176
13.38	12.05	193
13.4	12.05	170
13.42	12.05	169
13.44	12.05	186
13.46	12.05	174
13.48	12.05	176
13.5	12.05	173
13.52	12.05	195
13.54	12.05	163
13.56	12.05	168
13.58	12.05	199
13.6	12.05	173
13.62	12.05	169
13.64	12.05	169
13.66	12.05	207
13.68	12.05	173
13.7	12.05	171
13.72	12.05	161
13.74	12.05	168
13.76	12.05	204
13.78	12.05	188
13.8	12.05	187
13.82	12.05	179
13.84	12.05	201
13.86	12.05	199
13.88	12.05	175
13.9	12.05	187
13.92	12.05	160
13.94	12.05	180
13.96	12.05	182
13.98	12.05	194
14	12.05	187
14.02	12.05	180
14.04	12.05	207
14.06	12.05	194
14.08	12.05	189
14.1	12.05	192
14.12	12.05	211
14.14	12.05	187
14.16	12.05	193
14.18	12.05	188
14.2	12.05	189
14.22	12.05	191
14.24	12.05	167
14.26	12.05	173
14.28	12.05	180
14.3	12.05	196
14.32	12.05	203
14.34	12.05	178
14.36	12.05	185
14.38	12.05	176
14.4	12.05	175
14.42	12.05	192
14.44	12.05	177
14.46	12.05	182
14.48	12.05	205
14.5	12.05	182
14.52	12.05	196
14.54	12.05	184
14.56	12.05	167
14.58	12.05	181
14.6	12.05	180
14.62	12.05	189
14.64	12.05	187
14.66	12.05	175
14.68	12.05	193
14.7	12.05	166
14.72	12.05	173
14.74	12.05	187
14.76	12.05	164
14.78	12.05	187
14.8	12.05	186
14.82	12.05	202
14.84	12.05	178
14.86	12.05	186
14.88	12.05	196
14.9	12.05	178
14.92	12.05	194
14.94	12.05	190
14.96	12.05	203
14.98	12.05	199
15	12.05	175
15.02	12.05	165
15.04	12.05	190
15.06	12.05	193
15.08	12.05	176
15.1	12.05	175
15.12	12.05	164
15.14	12.05	175
15.16	12.05	182
15.18	12.05	189
15.2	12.05	179
15.22	12.05	175
15.24	12.05	179
15.26	12.05	169
15.28	12.05	170
15.3	12.05	176
15.32	12.05	176
15.34	12.05	174
15.36	12.05	203
15.38	12.05	189
15.4	12.05	201
15.42	12.05	206
15.44	12.05	188
15.46	12.05	180
15.48	12.05	186
15.5	12.05	169
15.52	12.05	205
15.54	12.05	165
15.56	12.05	176
15.58	12.05	210
15.6	12.05	170
15.62	12.05	184
15.64	12.05	192
15.66	12.05	190
15.68	12.05	209
15.7	12.05	171
15.72	12.05	186
15.74	12.05	200
15.76	12.05	190
15.78	12.05	193
15.8	12.05	200
15.82	12.05	191
15.84	12.05	179
15.86	12.05	194
15.88	12.05	162
15.9	12.05	196
15.92	12.05	203
15.94	12.05	198
15.96	12.05	191
15.98	12.05	199
16	12.05	203
16.02	12.05	228
16.04	12.05	196
16.06	12.05	206
16.08	12.05	186
16.1	12.05	201
16.12	12.05	213
16.14	12.05	207
16.16	12.05	199
16.18	12.05	208
16.2	12.05	204
16.22	12.05	207
16.24	12.05	221
16.26	12.05	202
16.28	12.05	245
16.3	12.05	199
16.32	12.05	212
16.34	12.05	220
16.36	12.05	211
16.38	12.05	222
16.4	12.05	226
16.42	12.05	243
16.44	12.05	239
16.46	12.05	261
16.48	12.05	251
16.5	12.05	243
16.52	12.05	231
16.54	12.05	236
16.56	12.05	255
16.58	12.05	265
16.6	12.05	264
16.62	12.05	298
16.64	12.05	297
16.66	12.05	315
16.68	12.05	337
16.7	12.05	301
16.72	12.05	313
16.74	12.05	350
16.76	12.05	320
16.78	12.05	326
16.8	12.05	403
16.82	12.05	406
16.84	12.05	387
16.86	12.05	408
16.88	12.05	446
16.9	12.05	421
16.92	12.05	450
16.94	12.05	476
16.96	12.05	471
16.98	12.05	514
17	12.05	514
17.02	12.05	518
17.04	12.05	556
17.06	12.05	534
17.08	12.05	545
17.1	12.05	570
17.12	12.05	547
17.14	12.05	556
17.16	12.05	545
17.18	12.05	537
17.2	12.05	497
17.22	12.05	418
17.24	12.05	468
17.26	12.05	438
17.28	12.05	441
17.3	12.05	412
17.32	12.05	376
17.34	12.05	382
17.36	12.05	345
17.38	12.05	337
17.4	12.05	361
17.42	12.05	333
17.44	12.05	327
17.46	12.05	275
17.48	12.05	321
17.5	12.05	300
17.52	12.05	304
17.54	12.05	313
17.56	12.05	264
17.58	12.05	287
17.6	12.05	276
17.62	12.05	253
17.64	12.05	284
17.66	12.05	276
17.68	12.05	255
17.7	12.05	257
17.72	12.05	290
17.74	12.05	252
17.76	12.05	243
17.78	12.05	233
17.8	12.05	235
17.82	12.05	260
17.84	12.05	263
17.86	12.05	241
17.88	12.05	245
17.9	12.05	210
17.92	12.05	231
17.94	12.05	244
17.96	12.05	237
17.98	12.05	234
18	12.05	235
18.02	12.05	256
18.04	12.05	212
18.06	12.05	227
18.08	12.05	239
18.1	12.05	220
18.12	12.05	232
18.14	12.05	231
18.16	12.05	245
18.18	12.05	229
18.2	12.05	233
18.22	12.05	232
18.24	12.05	215
18.26	12.05	241
18.28	12.05	240
18.3	12.05	227
18.32	12.05	233
18.34	12.05	239
18.36	12.05	202
18.38	12.05	226
18.4	12.05	256
18.42	12.05	246
18.44	12.05	241
18.46	12.05	236
18.48	12.05	247
18.5	12.05	248
18.52	12.05	246
18.54	12.05	256
18.56	12.05	280
18.58	12.05	238
18.6	12.05	250
18.62	12.05	252
18.64	12.05	263
18.66	12.05	235
18.68	12.05	295
18.7	12.05	277
18.72	12.05	297
18.74	12.05	308
18.76	12.05	288
18.78	12.05	313
18.8	12.05	303
18.82	12.05	334
18.84	12.05	370
18.86	12.05	386
18.88	12.05	356
18.9	12.05	387
18.92	12.05	394
18.94	12.05	410
18.96	12.05	427
18.98	12.05	408
19	12.05	389
19.02	12.05	431
19.04	12.05	376
19.06	12.05	390
19.08	12.05	368
19.1	12.05	404
19.12	12.05	404
19.14	12.05	381
19.16	12.05	366
19.18	12.05	311
19.2	12.05	310
19.22	12.05	284
19.24	12.05	307
19.26	12.05	301
19.28	12.05	272
19.3	12.05	318
19.32	12.05	335
19.34	12.05	286
19.36	12.05	290
19.38	12.05	283
19.4	12.05	269
19.42	12.05	262
19.44	12.05	236
19.46	12.05	254
19.48	12.05	261
19.5	12.05	215
19.52	12.05	253
19.54	12.05	237
19.56	12.05	258
19.58	12.05	217
19.6	12.05	231
19.62	12.05	223
19.64	12.05	214
19.66	12.05	246
19.68	12.05	248
19.7	12.05	231
19.72	12.05	248
19.74	12.05	225
19.76	12.05	216
19.78	12.05	232
19.8	12.05	248
19.82	12.05	222
19.84	12.05	211
19.86	12.05	241
19.88	12.05	216
19.9	12.05	229
19.92	12.05	215
19.94	12.05	212
19.96	12.05	192
19.98	12.05	213
20	12.05	209
20.02	12.05	235
20.04	12.05	210
20.06	12.05	216
20.08	12.05	183
20.1	12.05	199
20.12	12.05	201
20.14	12.05	209
20.16	12.05	200
20.18	12.05	232
20.2	12.05	193
20.22	12.05	191
20.24	12.05	185
20.26	12.05	198
20.28	12.05	216
20.3	12.05	195
20.32	12.05	183
20.34	12.05	214
20.36	12.05	212
20.38	12.05	210
20.4	12.05	193
20.42	12.05	196
20.44	12.05	202
20.46	12.05	210
20.48	12.05	184
20.5	12.05	195
20.52	12.05	192
20.54	12.05	200
20.56	12.05	215
20.58	12.05	188
20.6	12.05	189
20.62	12.05	184
20.64	12.05	196
20.66	12.05	215
20.68	12.05	177
20.7	12.05	207
20.72	12.05	201
20.74	12.05	175
20.76	12.05	167
20.78	12.05	186
20.8	12.05	201
20.82	12.05	213
20.84	12.05	179
20.86	12.05	176
20.88	12.05	206
20.9	12.05	194
20.92	12.05	199
20.94	12.05	199
20.96	12.05	191
20.98	12.05	181
21	12.05	196
21.02	12.05	206
21.04	12.05	197
21.06	12.05	197
21.08	12.05	176
21.1	12.05	173
21.12	12.05	191
21.14	12.05	198
21.16	12.05	192
21.18	12.05	171
21.2	12.05	192
21.22	12.05	185
21.24	12.05	181
21.26	12.05	176
21.28	12.05	178
21.3	12.05	176
21.32	12.05	207
21.34	12.05	211
21.36	12.05	188
21.38	12.05	185
21.4	12.05	176
21.42	12.05	196
21.44	12.05	185
21.46	12.05	201
21.48	12.05	180
21.5	12.05	188
21.52	12.05	187
21.54	12.05	181
21.56	12.05	185
21.58	12.05	190
21.6	12.05	168
21.62	12.05	183
21.64	12.05	182
21.66	12.05	182
21.68	12.05	187
21.7	12.05	183
21.72	12.05	180
21.74	12.05	186
21.76	12.05	211
21.78	12.05	185
21.8	12.05	209
21.82	12.05	204
21.84	12.05	182
21.86	12.05	184
21.88	12.05	194
21.9	12.05	195
21.92	12.05	197
21.94	12.05	193
21.96	12.05	177
21.98	12.05	162
22	12.05	206
22.02	12.05	197
22.04	12.05	179
22.06	12.05	175
22.08	12.05	188
22.1	12.05	198
22.12	12.05	163
22.14	12.05	195
22.16	12.05	205
22.18	12.05	188
22.2	12.05	198
22.22	12.05	202
22.24	12.05	190
22.26	12.05	200
22.28	12.05	194
22.3	12.05	178
22.32	12.05	181
22.34	12.05	163
22.36	12.05	210
22.38	12.05	202
22.4	12.05	186
22.42	12.05	199
22.44	12.05	186
22.46	12.05	202
22.48	12.05	179
22.5	12.05	196
22.52	12.05	190
22.54	12.05	211
22.56	12.05	192
22.58	12.05	207
22.6	12.05	200
22.62	12.05	217
22.64	12.05	197
22.66	12.05	205
22.68	12.05	212
22.7	12.05	216
22.72	12.05	215
22.74	12.05	192
22.76	12.05	208
22.78	12.05	212
22.8	12.05	206
22.82	12.05	214
22.84	12.05	187
22.86	12.05	209
22.88	12.05	193
22.9	12.05	183
22.92	12.05	191
22.94	12.05	210
22.96	12.05	196
22.98	12.05	175
23	12.05	209
23.02	12.05	182
23.04	12.05	207
23.06	12.05	190
23.08	12.05	200
23.1	12.05	210
23.12	12.05	210
23.14	12.05	223
23.16	12.05	189
23.18	12.05	198
23.2	12.05	190
23.22	12.05	173
23.24	12.05	193
23.26	12.05	186
23.28	12.05	211
23.3	12.05	199
23.32	12.05	169
23.34	12.05	204
23.36	12.05	205
23.38	12.05	197
23.4	12.05	176
23.42	12.05	199
23.44	12.05	203
23.46	12.05	186
23.48	12.05	206
23.5	12.05	217
23.52	12.05	196
23.54	12.05	192
23.56	12.05	211
23.58	12.05	183
23.6	12.05	174
23.62	12.05	211
23.64	12.05	204
23.66	12.05	198
23.68	12.05	202
23.7	12.05	199
23.72	12.05	191
23.74	12.05	189
23.76	12.05	213
23.78	12.05	202
23.8	12.05	201
23.82	12.05	217
23.84	12.05	195
23.86	12.05	191
23.88	12.05	207
23.9	12.05	191
23.92	12.05	213
23.94	12.05	235
23.96	12.05	212
23.98	12.05	164
24	12.05	198
24.02	12.05	210
24.04	12.05	189
24.06	12.05	216
24.08	12.05	216
24.1	12.05	224
24.12	12.05	236
24.14	12.05	231
24.16	12.05	235
24.18	12.05	236
24.2	12.05	257
24.22	12.05	229
24.24	12.05	213
24.26	12.05	215
24.28	12.05	231
24.3	12.05	235
24.32	12.05	235
24.34	12.05	248
24.36	12.05	234
24.38	12.05	250
24.4	12.05	234
24.42	12.05	256
24.44	12.05	238
24.46	12.05	252
24.48	12.05	237
24.5	12.05	239
24.52	12.05	225
24.54	12.05	237
24.56	12.05	243
24.58	12.05	256
24.6	12.05	243
24.62	12.05	252
24.64	12.05	262
24.66	12.05	245
24.68	12.05	267
24.7	12.05	254
24.72	12.05	273
24.74	12.05	281
24.76	12.05	270
24.78	12.05	259
24.8	12.05	290
24.82	12.05	266
24.84	12.05	290
24.86	12.05	271
24.88	12.05	265
24.9	12.05	256
24.92	12.05	283
24.94	12.05	283
24.96	12.05	284
24.98	12.05	275
25	12.05	260
25.02	12.05	282
25.04	12.05	262
25.06	12.05	285
25.08	12.05	297
25.1	12.05	293
25.12	12.05	288
25.14	12.05	297
25.16	12.05	271
25.18	12.05	295
25.2	12.05	276
25.22	12.05	264
25.24	12.05	261
25.26	12.05	268
25.28	12.05	264
25.3	12.05	256
25.32	12.05	217
25.34	12.05	262
25.36	12.05	250
25.38	12.05	237
25.4	12.05	273
25.42	12.05	246
25.44	12.05	267
25.46	12.05	260
25.48	12.05	258
25.5	12.05	265
25.52	12.05	218
25.54	12.05	278
25.56	12.05	230
25.58	12.05	269
25.6	12.05	252
25.62	12.05	222
25.64	12.05	243
25.66	12.05	250
25.68	12.05	253
25.7	12.05	218
25.72	12.05	237
25.74	12.05	254
25.76	12.05	242
25.78	12.05	242
25.8	12.05	230
25.82	12.05	249
25.84	12.05	254
25.86	12.05	247
25.88	12.05	209
25.9	12.05	218
25.92	12.05	242
25.94	12.05	232
25.96	12.05	216
25.98	12.05	232
26	12.05	214
26.02	12.05	210
26.04	12.05	211
26.06	12.05	211
26.08	12.05	219
26.1	12.05	198
26.12	12.05	209
26.14	12.05	190
26.16	12.05	210
26.18	12.05	247
26.2	12.05	204
26.22	12.05	225
26.24	12.05	239
26.26	12.05	205
26.28	12.05	226
26.3	12.05	195
26.32	12.05	220
26.34	12.05	171
26.36	12.05	220
26.38	12.05	225
26.4	12.05	215
26.42	12.05	225
26.44	12.05	233
26.46	12.05	204
26.48	12.05	206
26.5	12.05	200
26.52	12.05	193
26.54	12.05	210
26.56	12.05	239
26.58	12.05	205
26.6	12.05	202
26.62	12.05	210
26.64	12.05	197
26.66	12.05	203
26.68	12.05	201
26.7	12.05	204
26.72	12.05	197
26.74	12.05	197
26.76	12.05	212
26.78	12.05	199
26.8	12.05	210
26.82	12.05	226
26.84	12.05	202
26.86	12.05	215
26.88	12.05	205
26.9	12.05	195
26.92	12.05	188
26.94	12.05	224
26.96	12.05	187
26.98	12.05	187
27	12.05	215
27.02	12.05	212
27.04	12.05	200
27.06	12.05	206
27.08	12.05	217
27.1	12.05	235
27.12	12.05	218
27.14	12.05	198
27.16	12.05	207
27.18	12.05	208
27.2	12.05	217
27.22	12.05	197
27.24	12.05	224
27.26	12.05	212
27.28	12.05	214
27.3	12.05	206
27.32	12.05	200
27.34	12.05	237
27.36	12.05	204
27.38	12.05	195
27.4	12.05	218
27.42	12.05	198
27.44	12.05	241
27.46	12.05	199
27.48	12.05	201
27.5	12.05	225
27.52	12.05	220
27.54	12.05	227
27.56	12.05	216
27.58	12.05	224
27.6	12.05	232
27.62	12.05	196
27.64	12.05	224
27.66	12.05	245
27.68	12.05	220
27.7	12.05	253
27.72	12.05	255
27.74	12.05	238
27.76	12.05	232
27.78	12.05	255
27.8	12.05	250
27.82	12.05	270
27.84	12.05	240
27.86	12.05	260
27.88	12.05	252
27.9	12.05	222
27.92	12.05	250
27.94	12.05	268
27.96	12.05	227
27.98	12.05	244
28	12.05	253
28.02	12.05	246
28.04	12.05	224
28.06	12.05	203
28.08	12.05	214
28.1	12.05	235
28.12	12.05	229
28.14	12.05	233
28.16	12.05	221
28.18	12.05	232
28.2	12.05	244
28.22	12.05	208
28.24	12.05	212
28.26	12.05	222
28.28	12.05	210
28.3	12.05	228
28.32	12.05	187
28.34	12.05	201
28.36	12.05	184
28.38	12.05	202
28.4	12.05	208
28.42	12.05	225
28.44	12.05	220
28.46	12.05	201
28.48	12.05	226
28.5	12.05	204
28.52	12.05	191
28.54	12.05	200
28.56	12.05	220
28.58	12.05	193
28.6	12.05	213
28.62	12.05	208
28.64	12.05	221
28.66	12.05	218
28.68	12.05	197
28.7	12.05	188
28.72	12.05	217
28.74	12.05	224
28.76	12.05	225
28.78	12.05	215
28.8	12.05	216
28.82	12.05	236
28.84	12.05	221
28.86	12.05	230
28.88	12.05	194
28.9	12.05	194
28.92	12.05	234
28.94	12.05	243
28.96	12.05	198
28.98	12.05	232
29	12.05	216
29.02	12.05	193
29.04	12.05	193
29.06	12.05	190
29.08	12.05	225
29.1	12.05	215
29.12	12.05	204
29.14	12.05	195
29.16	12.05	202
29.18	12.05	224
29.2	12.05	187
29.22	12.05	219
29.24	12.05	224
29.26	12.05	204
29.28	12.05	215
29.3	12.05	207
29.32	12.05	186
29.34	12.05	214
29.36	12.05	192
29.38	12.05	215
29.4	12.05	205
29.42	12.05	207
29.44	12.05	205
29.46	12.05	207
29.48	12.05	208
29.5	12.05	224
29.52	12.05	189
29.54	12.05	204
29.56	12.05	207
29.58	12.05	226
29.6	12.05	183
29.62	12.05	182
29.64	12.05	228
29.66	12.05	199
29.68	12.05	171
29.7	12.05	204
29.72	12.05	213
29.74	12.05	209
29.76	12.05	179
29.78	12.05	229
29.8	12.05	234
29.82	12.05	218
29.84	12.05	201
29.86	12.05	196
29.88	12.05	221
29.9	12.05	220
29.92	12.05	200
29.94	12.05	217
29.96	12.05	220
29.98	12.05	213
30	12.05	202
30.02	12.05	210
30.04	12.05	210
30.06	12.05	202
30.08	12.05	211
30.1	12.05	209
30.12	12.05	205
30.14	12.05	193
30.16	12.05	220
30.18	12.05	231
30.2	12.05	216
30.22	12.05	223
30.24	12.05	209
30.26	12.05	216
30.28	12.05	216
30.3	12.05	222
30.32	12.05	200
30.34	12.05	203
30.36	12.05	224
30.38	12.05	206
30.4	12.05	222
30.42	12.05	228
30.44	12.05	191
30.46	12.05	203
30.48	12.05	204
30.5	12.05	198
30.52	12.05	224
30.54	12.05	203
30.56	12.05	205
30.58	12.05	232
30.6	12.05	211
30.62	12.05	230
30.64	12.05	191
30.66	12.05	220
30.68	12.05	200
30.7	12.05	206
30.72	12.05	214
30.74	12.05	224
30.76	12.05	178
30.78	12.05	179
30.8	12.05	214
30.82	12.05	201
30.84	12.05	218
30.86	12.05	176
30.88	12.05	211
30.9	12.05	183
30.92	12.05	207
30.94	12.05	219
30.96	12.05	220
30.98	12.05	223
31	12.05	216
31.02	12.05	204
31.04	12.05	188
31.06	12.05	203
31.08	12.05	223
31.1	12.05	207
31.12	12.05	203
31.14	12.05	183
31.16	12.05	228
31.18	12.05	213
31.2	12.05	220
31.22	12.05	196
31.24	12.05	195
31.26	12.05	203
31.28	12.05	203
31.3	12.05	221
31.32	12.05	207
31.34	12.05	219
31.36	12.05	192
31.38	12.05	212
31.4	12.05	199
31.42	12.05	211
31.44	12.05	193
31.46	12.05	182
31.48	12.05	218
31.5	12.05	179
31.52	12.05	202
31.54	12.05	206
31.56	12.05	208
31.58	12.05	199
31.6	12.05	200
31.62	12.05	225
31.64	12.05	203
31.66	12.05	210
31.68	12.05	221
31.7	12.05	210
31.72	12.05	204
31.74	12.05	255
31.76	12.05	199
31.78	12.05	208
31.8	12.05	210
31.82	12.05	227
31.84	12.05	193
31.86	12.05	222
31.88	12.05	175
31.9	12.05	187
31.92	12.05	207
31.94	12.05	200
31.96	12.05	197
31.98	12.05	200
32	12.05	221
32.02	12.05	206
32.04	12.05	203
32.06	12.05	198
32.08	12.05	194
32.1	12.05	196
32.12	12.05	195
32.14	12.05	220
32.16	12.05	207
32.18	12.05	187
32.2	12.05	224
32.22	12.05	233
32.24	12.05	223
32.26	12.05	218
32.28	12.05	202
32.3	12.05	191
32.32	12.05	219
32.34	12.05	196
32.36	12.05	224
32.38	12.05	205
32.4	12.05	181
32.42	12.05	230
32.44	12.05	191
32.46	12.05	186
32.48	12.05	190
32.5	12.05	205
32.52	12.05	233
32.54	12.05	205
32.56	12.05	199
32.58	12.05	224
32.6	12.05	198
32.62	12.05	200
32.64	12.05	209
32.66	12.05	213
32.68	12.05	209
32.7	12.05	214
32.72	12.05	207
32.74	12.05	212
32.76	12.05	196
32.78	12.05	197
32.8	12.05	190
32.82	12.05	203
32.84	12.05	211
32.86	12.05	201
32.88	12.05	203
32.9	12.05	216
32.92	12.05	210
32.94	12.05	207
32.96	12.05	201
32.98	12.05	224
33	12.05	222
33.02	12.05	226
33.04	12.05	202
33.06	12.05	211
33.08	12.05	206
33.1	12.05	232
33.12	12.05	217
33.14	12.05	212
33.16	12.05	201
33.18	12.05	224
33.2	12.05	216
33.22	12.05	211
33.24	12.05	212
33.26	12.05	247
33.28	12.05	236
33.3	12.05	233
33.32	12.05	204
33.34	12.05	235
33.36	12.05	218
33.38	12.05	226
33.4	12.05	222
33.42	12.05	225
33.44	12.05	232
33.46	12.05	231
33.48	12.05	242
33.5	12.05	223
33.52	12.05	211
33.54	12.05	233
33.56	12.05	229
33.58	12.05	241
33.6	12.05	226
33.62	12.05	203
33.64	12.05	223
33.66	12.05	232
33.68	12.05	203
33.7	12.05	214
33.72	12.05	217
33.74	12.05	206
33.76	12.05	225
33.78	12.05	212
33.8	12.05	235
33.82	12.05	223
33.84	12.05	218
33.86	12.05	230
33.88	12.05	238
33.9	12.05	242
33.92	12.05	218
33.94	12.05	223
33.96	12.05	195
33.98	12.05	205
34	12.05	218
34.02	12.05	223
34.04	12.05	247
34.06	12.05	207
34.08	12.05	205
34.1	12.05	232
34.12	12.05	223
34.14	12.05	232
34.16	12.05	216
34.18	12.05	214
34.2	12.05	238
34.22	12.05	224
34.24	12.05	225
34.26	12.05	211
34.28	12.05	207
34.3	12.05	231
34.32	12.05	246
34.34	12.05	195
34.36	12.05	231
34.38	12.05	212
34.4	12.05	222
34.42	12.05	239
34.44	12.05	218
34.46	12.05	184
34.48	12.05	193
34.5	12.05	197
34.52	12.05	207
34.54	12.05	224
34.56	12.05	221
34.58	12.05	226
34.6	12.05	226
34.62	12.05	226
34.64	12.05	211
34.66	12.05	244
34.68	12.05	237
34.7	12.05	220
34.72	12.05	221
34.74	12.05	192
34.76	12.05	212
34.78	12.05	220
34.8	12.05	224
34.82	12.05	217
34.84	12.05	204
34.86	12.05	217
34.88	12.05	236
34.9	12.05	203
34.92	12.05	217
34.94	12.05	214
34.96	12.05	213
34.98	12.05	196
35	12.05	240
35.02	12.05	216
35.04	12.05	209
35.06	12.05	211
35.08	12.05	213
35.1	12.05	224
35.12	12.05	211
35.14	12.05	254
35.16	12.05	189
35.18	12.05	216
35.2	12.05	227
35.22	12.05	230
35.24	12.05	204
35.26	12.05	207
35.28	12.05	219
35.3	12.05	219
35.32	12.05	199
35.34	12.05	208
35.36	12.05	239
35.38	12.05	205
35.4	12.05	186
35.42	12.05	210
35.44	12.05	206
35.46	12.05	200
35.48	12.05	183
35.5	12.05	214
35.52	12.05	206
35.54	12.05	210
35.56	12.05	206
35.58	12.05	189
35.6	12.05	189
35.62	12.05	221
35.64	12.05	202
35.66	12.05	206
35.68	12.05	201
35.7	12.05	196
35.72	12.05	220
35.74	12.05	189
35.76	12.05	212
35.78	12.05	217
35.8	12.05	211
35.82	12.05	193
35.84	12.05	182
35.86	12.05	183
35.88	12.05	177
35.9	12.05	190
35.92	12.05	230
35.94	12.05	215
35.96	12.05	195
35.98	12.05	196
36	12.05	181
36.02	12.05	208
36.04	12.05	228
36.06	12.05	203
36.08	12.05	202
36.1	12.05	218
36.12	12.05	183
36.14	12.05	208
36.16	12.05	207
36.18	12.05	196
36.2	12.05	179
36.22	12.05	221
36.24	12.05	193
36.26	12.05	203
36.28	12.05	195
36.3	12.05	195
36.32	12.05	212
36.34	12.05	218
36.36	12.05	196
36.38	12.05	202
36.4	12.05	218
36.42	12.05	221
36.44	12.05	215
36.46	12.05	211
36.48	12.05	203
36.5	12.05	200
36.52	12.05	194
36.54	12.05	184
36.56	12.05	225
36.58	12.05	216
36.6	12.05	201
36.62	12.05	225
36.64	12.05	241
36.66	12.05	213
36.68	12.05	202
36.7	12.05	209
36.72	12.05	207
36.74	12.05	197
36.76	12.05	195
36.78	12.05	208
36.8	12.05	196
36.82	12.05	206
36.84	12.05	224
36.86	12.05	235
36.88	12.05	221
36.9	12.05	225
36.92	12.05	195
36.94	12.05	204
36.96	12.05	174
36.98	12.05	205
37	12.05	205
37.02	12.05	200
37.04	12.05	233
37.06	12.05	215
37.08	12.05	230
37.1	12.05	200
37.12	12.05	208
37.14	12.05	185
37.16	12.05	199
37.18	12.05	208
37.2	12.05	209
37.22	12.05	205
37.24	12.05	215
37.26	12.05	234
37.28	12.05	201
37.3	12.05	227
37.32	12.05	215
37.34	12.05	234
37.36	12.05	202
37.38	12.05	208
37.4	12.05	197
37.42	12.05	221
37.44	12.05	224
37.46	12.05	220
37.48	12.05	213
37.5	12.05	199
37.52	12.05	208
37.54	12.05	218
37.56	12.05	195
37.58	12.05	187
37.6	12.05	207
37.62	12.05	218
37.64	12.05	209
37.66	12.05	199
37.68	12.05	195
37.7	12.05	195
37.72	12.05	203
37.74	12.05	231
37.76	12.05	211
37.78	12.05	211
37.8	12.05	239
37.82	12.05	217
37.84	12.05	209
37.86	12.05	233
37.88	12.05	211
37.9	12.05	182
37.92	12.05	215
37.94	12.05	222
37.96	12.05	214
37.98	12.05	221
38	12.05	224
38.02	12.05	297
38.04	12.05	282
38.06	12.05	246
38.08	12.05	305
38.1	12.05	296
38.12	12.05	369
38.14	12.05	495
38.16	12.05	638
38.18	12.05	777
38.2	12.05	657
38.22	12.05	554
38.24	12.05	516
38.26	12.05	486
38.28	12.05	483
38.3	12.05	485
38.32	12.05	432
38.34	12.05	333
38.36	12.05	293
38.38	12.05	272
38.4	12.05	275
38.42	12.05	280
38.44	12.05	271
38.46	12.05	249
38.48	12.05	241
38.5	12.05	224
38.52	12.05	219
38.54	12.05	243
38.56	12.05	225
38.58	12.05	217
38.6	12.05	208
38.62	12.05	239
38.64	12.05	226
38.66	12.05	205
38.68	12.05	190
38.7	12.05	225
38.72	12.05	208
38.74	12.05	221
38.76	12.05	203
38.78	12.05	204
38.8	12.05	222
38.82	12.05	241
38.84	12.05	224
38.86	12.05	199
38.88	12.05	228
38.9	12.05	201
38.92	12.05	199
38.94	12.05	212
38.96	12.05	219
38.98	12.05	190
39	12.05	244
39.02	12.05	215
39.04	12.05	205
39.06	12.05	228
39.08	12.05	204
39.1	12.05	208
39.12	12.05	227
39.14	12.05	222
39.16	12.05	213
39.18	12.05	200
39.2	12.05	198
39.22	12.05	192
39.24	12.05	212
39.26	12.05	217
39.28	12.05	193
39.3	12.05	207
39.32	12.05	211
39.34	12.05	208
39.36	12.05	231
39.38	12.05	216
39.4	12.05	232
39.42	12.05	235
39.44	12.05	205
39.46	12.05	219
39.48	12.05	211
39.5	12.05	220
39.52	12.05	230
39.54	12.05	196
39.56	12.05	237
39.58	12.05	185
39.6	12.05	207
39.62	12.05	204
39.64	12.05	190
39.66	12.05	215
39.68	12.05	243
39.7	12.05	211
39.72	12.05	243
39.74	12.05	249
39.76	12.05	216
39.78	12.05	208
39.8	12.05	237
39.82	12.05	228
39.84	12.05	222
39.86	12.05	224
39.88	12.05	252
39.9	12.05	239
39.92	12.05	232
39.94	12.05	239
39.96	12.05	253
39.98	12.05	235
40	12.05	247
