# Supplementary material for: Sorting polymerization in a bichannel metal-organic framework
Source: Nat Commun. 2025 Aug 5;16:6984. doi: 10.1038/s41467-025-62322-8 (PMC12325995; doi:10.1038/s41467-025-62322-8)
Supplement: Supplementary file 3 — Source data [file 41467_2025_62322_MOESM3_ESM.zip › SOURCE_DATA/SF11/1-PSPNVF_2theta_vs_scanstarttime_vs_intensity/line_17.csv]

X	Y	Z
3	10.55	170
3.02	10.55	168
3.04	10.55	189
3.06	10.55	170
3.08	10.55	181
3.1	10.55	177
3.12	10.55	192
3.14	10.55	205
3.16	10.55	179
3.18	10.55	177
3.2	10.55	179
3.22	10.55	173
3.24	10.55	177
3.26	10.55	170
3.28	10.55	179
3.3	10.55	169
3.32	10.55	161
3.34	10.55	158
3.36	10.55	167
3.38	10.55	178
3.4	10.55	181
3.42	10.55	164
3.44	10.55	168
3.46	10.55	199
3.48	10.55	182
3.5	10.55	163
3.52	10.55	178
3.54	10.55	184
3.56	10.55	196
3.58	10.55	179
3.6	10.55	158
3.62	10.55	163
3.64	10.55	191
3.66	10.55	162
3.68	10.55	180
3.7	10.55	174
3.72	10.55	156
3.74	10.55	173
3.76	10.55	170
3.78	10.55	190
3.8	10.55	178
3.82	10.55	182
3.84	10.55	167
3.86	10.55	182
3.88	10.55	199
3.9	10.55	168
3.92	10.55	173
3.94	10.55	175
3.96	10.55	186
3.98	10.55	198
4	10.55	175
4.02	10.55	183
4.04	10.55	178
4.06	10.55	179
4.08	10.55	165
4.1	10.55	170
4.12	10.55	187
4.14	10.55	166
4.16	10.55	178
4.18	10.55	166
4.2	10.55	173
4.22	10.55	164
4.24	10.55	190
4.26	10.55	181
4.28	10.55	162
4.3	10.55	154
4.32	10.55	167
4.34	10.55	182
4.36	10.55	170
4.38	10.55	174
4.4	10.55	158
4.42	10.55	185
4.44	10.55	181
4.46	10.55	160
4.48	10.55	184
4.5	10.55	191
4.52	10.55	186
4.54	10.55	199
4.56	10.55	208
4.58	10.55	188
4.6	10.55	186
4.62	10.55	198
4.64	10.55	178
4.66	10.55	167
4.68	10.55	151
4.7	10.55	214
4.72	10.55	187
4.74	10.55	194
4.76	10.55	188
4.78	10.55	193
4.8	10.55	162
4.82	10.55	187
4.84	10.55	193
4.86	10.55	174
4.88	10.55	188
4.9	10.55	178
4.92	10.55	191
4.94	10.55	159
4.96	10.55	194
4.98	10.55	220
5	10.55	176
5.02	10.55	187
5.04	10.55	167
5.06	10.55	199
5.08	10.55	191
5.1	10.55	202
5.12	10.55	183
5.14	10.55	215
5.16	10.55	208
5.18	10.55	206
5.2	10.55	209
5.22	10.55	236
5.24	10.55	243
5.26	10.55	244
5.28	10.55	243
5.3	10.55	266
5.32	10.55	287
5.34	10.55	294
5.36	10.55	275
5.38	10.55	280
5.4	10.55	301
5.42	10.55	317
5.44	10.55	289
5.46	10.55	290
5.48	10.55	312
5.5	10.55	299
5.52	10.55	319
5.54	10.55	300
5.56	10.55	282
5.58	10.55	283
5.6	10.55	257
5.62	10.55	284
5.64	10.55	244
5.66	10.55	293
5.68	10.55	275
5.7	10.55	231
5.72	10.55	260
5.74	10.55	264
5.76	10.55	228
5.78	10.55	281
5.8	10.55	247
5.82	10.55	247
5.84	10.55	246
5.86	10.55	248
5.88	10.55	237
5.9	10.55	245
5.92	10.55	267
5.94	10.55	249
5.96	10.55	233
5.98	10.55	241
6	10.55	217
6.02	10.55	249
6.04	10.55	233
6.06	10.55	223
6.08	10.55	254
6.1	10.55	220
6.12	10.55	225
6.14	10.55	255
6.16	10.55	243
6.18	10.55	247
6.2	10.55	261
6.22	10.55	240
6.24	10.55	247
6.26	10.55	248
6.28	10.55	230
6.3	10.55	228
6.32	10.55	265
6.34	10.55	245
6.36	10.55	244
6.38	10.55	244
6.4	10.55	214
6.42	10.55	232
6.44	10.55	249
6.46	10.55	228
6.48	10.55	259
6.5	10.55	242
6.52	10.55	228
6.54	10.55	240
6.56	10.55	234
6.58	10.55	232
6.6	10.55	240
6.62	10.55	208
6.64	10.55	217
6.66	10.55	221
6.68	10.55	237
6.7	10.55	221
6.72	10.55	233
6.74	10.55	219
6.76	10.55	225
6.78	10.55	203
6.8	10.55	215
6.82	10.55	182
6.84	10.55	196
6.86	10.55	186
6.88	10.55	198
6.9	10.55	231
6.92	10.55	221
6.94	10.55	188
6.96	10.55	217
6.98	10.55	177
7	10.55	184
7.02	10.55	191
7.04	10.55	214
7.06	10.55	183
7.08	10.55	206
7.1	10.55	206
7.12	10.55	189
7.14	10.55	173
7.16	10.55	179
7.18	10.55	213
7.2	10.55	194
7.22	10.55	179
7.24	10.55	163
7.26	10.55	184
7.28	10.55	180
7.3	10.55	174
7.32	10.55	199
7.34	10.55	174
7.36	10.55	177
7.38	10.55	173
7.4	10.55	194
7.42	10.55	172
7.44	10.55	180
7.46	10.55	197
7.48	10.55	186
7.5	10.55	179
7.52	10.55	198
7.54	10.55	173
7.56	10.55	172
7.58	10.55	169
7.6	10.55	185
7.62	10.55	191
7.64	10.55	165
7.66	10.55	179
7.68	10.55	207
7.7	10.55	190
7.72	10.55	192
7.74	10.55	170
7.76	10.55	154
7.78	10.55	187
7.8	10.55	193
7.82	10.55	186
7.84	10.55	185
7.86	10.55	198
7.88	10.55	195
7.9	10.55	176
7.92	10.55	187
7.94	10.55	191
7.96	10.55	177
7.98	10.55	192
8	10.55	190
8.02	10.55	199
8.04	10.55	185
8.06	10.55	168
8.08	10.55	182
8.1	10.55	176
8.12	10.55	153
8.14	10.55	164
8.16	10.55	201
8.18	10.55	172
8.2	10.55	181
8.22	10.55	205
8.24	10.55	195
8.26	10.55	184
8.28	10.55	204
8.3	10.55	177
8.32	10.55	183
8.34	10.55	190
8.36	10.55	193
8.38	10.55	192
8.4	10.55	166
8.42	10.55	176
8.44	10.55	198
8.46	10.55	196
8.48	10.55	179
8.5	10.55	148
8.52	10.55	187
8.54	10.55	181
8.56	10.55	173
8.58	10.55	164
8.6	10.55	178
8.62	10.55	187
8.64	10.55	165
8.66	10.55	190
8.68	10.55	164
8.7	10.55	151
8.72	10.55	182
8.74	10.55	171
8.76	10.55	178
8.78	10.55	180
8.8	10.55	178
8.82	10.55	176
8.84	10.55	162
8.86	10.55	173
8.88	10.55	159
8.9	10.55	163
8.92	10.55	174
8.94	10.55	166
8.96	10.55	181
8.98	10.55	166
9	10.55	188
9.02	10.55	207
9.04	10.55	187
9.06	10.55	171
9.08	10.55	183
9.1	10.55	159
9.12	10.55	196
9.14	10.55	198
9.16	10.55	171
9.18	10.55	183
9.2	10.55	183
9.22	10.55	169
9.24	10.55	195
9.26	10.55	216
9.28	10.55	194
9.3	10.55	190
9.32	10.55	222
9.34	10.55	211
9.36	10.55	214
9.38	10.55	212
9.4	10.55	238
9.42	10.55	234
9.44	10.55	218
9.46	10.55	230
9.48	10.55	246
9.5	10.55	211
9.52	10.55	219
9.54	10.55	207
9.56	10.55	220
9.58	10.55	239
9.6	10.55	223
9.62	10.55	223
9.64	10.55	199
9.66	10.55	215
9.68	10.55	202
9.7	10.55	226
9.72	10.55	201
9.74	10.55	177
9.76	10.55	168
9.78	10.55	192
9.8	10.55	196
9.82	10.55	198
9.84	10.55	198
9.86	10.55	183
9.88	10.55	204
9.9	10.55	199
9.92	10.55	192
9.94	10.55	183
9.96	10.55	171
9.98	10.55	190
10	10.55	200
10.02	10.55	209
10.04	10.55	178
10.06	10.55	215
10.08	10.55	190
10.1	10.55	197
10.12	10.55	170
10.14	10.55	192
10.16	10.55	184
10.18	10.55	169
10.2	10.55	162
10.22	10.55	166
10.24	10.55	159
10.26	10.55	183
10.28	10.55	192
10.3	10.55	200
10.32	10.55	230
10.34	10.55	193
10.36	10.55	172
10.38	10.55	180
10.4	10.55	226
10.42	10.55	217
10.44	10.55	235
10.46	10.55	247
10.48	10.55	208
10.5	10.55	270
10.52	10.55	248
10.54	10.55	266
10.56	10.55	306
10.58	10.55	262
10.6	10.55	305
10.62	10.55	341
10.64	10.55	380
10.66	10.55	385
10.68	10.55	402
10.7	10.55	469
10.72	10.55	492
10.74	10.55	621
10.76	10.55	661
10.78	10.55	733
10.8	10.55	860
10.82	10.55	974
10.84	10.55	1076
10.86	10.55	1165
10.88	10.55	1160
10.9	10.55	1143
10.92	10.55	1165
10.94	10.55	1052
10.96	10.55	947
10.98	10.55	807
11	10.55	765
11.02	10.55	603
11.04	10.55	600
11.06	10.55	537
11.08	10.55	438
11.1	10.55	441
11.12	10.55	397
11.14	10.55	362
11.16	10.55	372
11.18	10.55	331
11.2	10.55	319
11.22	10.55	292
11.24	10.55	264
11.26	10.55	277
11.28	10.55	234
11.3	10.55	236
11.32	10.55	254
11.34	10.55	248
11.36	10.55	236
11.38	10.55	223
11.4	10.55	224
11.42	10.55	235
11.44	10.55	202
11.46	10.55	229
11.48	10.55	212
11.5	10.55	204
11.52	10.55	201
11.54	10.55	201
11.56	10.55	193
11.58	10.55	191
11.6	10.55	214
11.62	10.55	219
11.64	10.55	188
11.66	10.55	179
11.68	10.55	182
11.7	10.55	185
11.72	10.55	199
11.74	10.55	205
11.76	10.55	199
11.78	10.55	184
11.8	10.55	200
11.82	10.55	212
11.84	10.55	188
11.86	10.55	179
11.88	10.55	189
11.9	10.55	188
11.92	10.55	201
11.94	10.55	178
11.96	10.55	164
11.98	10.55	189
12	10.55	192
12.02	10.55	202
12.04	10.55	183
12.06	10.55	187
12.08	10.55	183
12.1	10.55	196
12.12	10.55	184
12.14	10.55	193
12.16	10.55	189
12.18	10.55	183
12.2	10.55	166
12.22	10.55	177
12.24	10.55	207
12.26	10.55	181
12.28	10.55	183
12.3	10.55	186
12.32	10.55	170
12.34	10.55	170
12.36	10.55	180
12.38	10.55	181
12.4	10.55	175
12.42	10.55	162
12.44	10.55	185
12.46	10.55	191
12.48	10.55	169
12.5	10.55	173
12.52	10.55	173
12.54	10.55	167
12.56	10.55	175
12.58	10.55	173
12.6	10.55	173
12.62	10.55	201
12.64	10.55	194
12.66	10.55	157
12.68	10.55	163
12.7	10.55	210
12.72	10.55	173
12.74	10.55	194
12.76	10.55	167
12.78	10.55	149
12.8	10.55	188
12.82	10.55	188
12.84	10.55	195
12.86	10.55	188
12.88	10.55	179
12.9	10.55	187
12.92	10.55	213
12.94	10.55	170
12.96	10.55	173
12.98	10.55	176
13	10.55	165
13.02	10.55	158
13.04	10.55	167
13.06	10.55	184
13.08	10.55	194
13.1	10.55	172
13.12	10.55	170
13.14	10.55	166
13.16	10.55	193
13.18	10.55	165
13.2	10.55	191
13.22	10.55	183
13.24	10.55	191
13.26	10.55	178
13.28	10.55	186
13.3	10.55	190
13.32	10.55	196
13.34	10.55	162
13.36	10.55	174
13.38	10.55	175
13.4	10.55	189
13.42	10.55	162
13.44	10.55	186
13.46	10.55	197
13.48	10.55	170
13.5	10.55	172
13.52	10.55	165
13.54	10.55	189
13.56	10.55	213
13.58	10.55	178
13.6	10.55	190
13.62	10.55	192
13.64	10.55	164
13.66	10.55	201
13.68	10.55	173
13.7	10.55	186
13.72	10.55	156
13.74	10.55	176
13.76	10.55	184
13.78	10.55	170
13.8	10.55	166
13.82	10.55	179
13.84	10.55	172
13.86	10.55	173
13.88	10.55	170
13.9	10.55	180
13.92	10.55	205
13.94	10.55	178
13.96	10.55	176
13.98	10.55	194
14	10.55	171
14.02	10.55	185
14.04	10.55	203
14.06	10.55	187
14.08	10.55	180
14.1	10.55	216
14.12	10.55	174
14.14	10.55	195
14.16	10.55	190
14.18	10.55	197
14.2	10.55	199
14.22	10.55	172
14.24	10.55	193
14.26	10.55	196
14.28	10.55	183
14.3	10.55	185
14.32	10.55	175
14.34	10.55	181
14.36	10.55	187
14.38	10.55	208
14.4	10.55	190
14.42	10.55	166
14.44	10.55	168
14.46	10.55	188
14.48	10.55	157
14.5	10.55	190
14.52	10.55	210
14.54	10.55	195
14.56	10.55	192
14.58	10.55	164
14.6	10.55	175
14.62	10.55	182
14.64	10.55	181
14.66	10.55	180
14.68	10.55	192
14.7	10.55	193
14.72	10.55	186
14.74	10.55	178
14.76	10.55	162
14.78	10.55	176
14.8	10.55	168
14.82	10.55	187
14.84	10.55	160
14.86	10.55	181
14.88	10.55	193
14.9	10.55	165
14.92	10.55	179
14.94	10.55	210
14.96	10.55	185
14.98	10.55	200
15	10.55	171
15.02	10.55	176
15.04	10.55	182
15.06	10.55	180
15.08	10.55	183
15.1	10.55	176
15.12	10.55	201
15.14	10.55	170
15.16	10.55	171
15.18	10.55	174
15.2	10.55	173
15.22	10.55	183
15.24	10.55	151
15.26	10.55	167
15.28	10.55	188
15.3	10.55	179
15.32	10.55	190
15.34	10.55	186
15.36	10.55	196
15.38	10.55	187
15.4	10.55	179
15.42	10.55	210
15.44	10.55	160
15.46	10.55	171
15.48	10.55	183
15.5	10.55	170
15.52	10.55	167
15.54	10.55	179
15.56	10.55	163
15.58	10.55	175
15.6	10.55	169
15.62	10.55	185
15.64	10.55	196
15.66	10.55	186
15.68	10.55	185
15.7	10.55	177
15.72	10.55	186
15.74	10.55	190
15.76	10.55	194
15.78	10.55	219
15.8	10.55	181
15.82	10.55	206
15.84	10.55	185
15.86	10.55	188
15.88	10.55	185
15.9	10.55	179
15.92	10.55	197
15.94	10.55	190
15.96	10.55	167
15.98	10.55	202
16	10.55	210
16.02	10.55	197
16.04	10.55	217
16.06	10.55	186
16.08	10.55	182
16.1	10.55	217
16.12	10.55	198
16.14	10.55	210
16.16	10.55	201
16.18	10.55	200
16.2	10.55	186
16.22	10.55	214
16.24	10.55	226
16.26	10.55	212
16.28	10.55	219
16.3	10.55	224
16.32	10.55	215
16.34	10.55	230
16.36	10.55	258
16.38	10.55	250
16.4	10.55	242
16.42	10.55	239
16.44	10.55	255
16.46	10.55	242
16.48	10.55	249
16.5	10.55	269
16.52	10.55	255
16.54	10.55	252
16.56	10.55	286
16.58	10.55	282
16.6	10.55	282
16.62	10.55	297
16.64	10.55	324
16.66	10.55	299
16.68	10.55	315
16.7	10.55	313
16.72	10.55	332
16.74	10.55	342
16.76	10.55	369
16.78	10.55	336
16.8	10.55	380
16.82	10.55	397
16.84	10.55	381
16.86	10.55	428
16.88	10.55	428
16.9	10.55	425
16.92	10.55	435
16.94	10.55	432
16.96	10.55	504
16.98	10.55	521
17	10.55	494
17.02	10.55	499
17.04	10.55	525
17.06	10.55	565
17.08	10.55	519
17.1	10.55	538
17.12	10.55	562
17.14	10.55	563
17.16	10.55	546
17.18	10.55	515
17.2	10.55	503
17.22	10.55	480
17.24	10.55	444
17.26	10.55	466
17.28	10.55	445
17.3	10.55	438
17.32	10.55	386
17.34	10.55	391
17.36	10.55	339
17.38	10.55	336
17.4	10.55	360
17.42	10.55	330
17.44	10.55	303
17.46	10.55	305
17.48	10.55	299
17.5	10.55	291
17.52	10.55	275
17.54	10.55	296
17.56	10.55	299
17.58	10.55	279
17.6	10.55	263
17.62	10.55	242
17.64	10.55	261
17.66	10.55	260
17.68	10.55	264
17.7	10.55	255
17.72	10.55	241
17.74	10.55	262
17.76	10.55	259
17.78	10.55	256
17.8	10.55	250
17.82	10.55	240
17.84	10.55	208
17.86	10.55	271
17.88	10.55	239
17.9	10.55	241
17.92	10.55	239
17.94	10.55	236
17.96	10.55	265
17.98	10.55	240
18	10.55	227
18.02	10.55	235
18.04	10.55	244
18.06	10.55	244
18.08	10.55	221
18.1	10.55	219
18.12	10.55	213
18.14	10.55	244
18.16	10.55	252
18.18	10.55	222
18.2	10.55	198
18.22	10.55	240
18.24	10.55	249
18.26	10.55	215
18.28	10.55	225
18.3	10.55	226
18.32	10.55	248
18.34	10.55	235
18.36	10.55	217
18.38	10.55	219
18.4	10.55	241
18.42	10.55	230
18.44	10.55	262
18.46	10.55	231
18.48	10.55	262
18.5	10.55	251
18.52	10.55	244
18.54	10.55	219
18.56	10.55	224
18.58	10.55	247
18.6	10.55	243
18.62	10.55	268
18.64	10.55	253
18.66	10.55	274
18.68	10.55	265
18.7	10.55	273
18.72	10.55	271
18.74	10.55	289
18.76	10.55	298
18.78	10.55	296
18.8	10.55	333
18.82	10.55	356
18.84	10.55	342
18.86	10.55	385
18.88	10.55	356
18.9	10.55	405
18.92	10.55	436
18.94	10.55	413
18.96	10.55	384
18.98	10.55	411
19	10.55	431
19.02	10.55	409
19.04	10.55	395
19.06	10.55	338
19.08	10.55	349
19.1	10.55	369
19.12	10.55	356
19.14	10.55	360
19.16	10.55	344
19.18	10.55	296
19.2	10.55	318
19.22	10.55	314
19.24	10.55	289
19.26	10.55	267
19.28	10.55	286
19.3	10.55	280
19.32	10.55	297
19.34	10.55	267
19.36	10.55	256
19.38	10.55	231
19.4	10.55	277
19.42	10.55	277
19.44	10.55	265
19.46	10.55	227
19.48	10.55	239
19.5	10.55	236
19.52	10.55	242
19.54	10.55	240
19.56	10.55	243
19.58	10.55	255
19.6	10.55	263
19.62	10.55	246
19.64	10.55	212
19.66	10.55	242
19.68	10.55	203
19.7	10.55	237
19.72	10.55	251
19.74	10.55	249
19.76	10.55	234
19.78	10.55	216
19.8	10.55	225
19.82	10.55	213
19.84	10.55	219
19.86	10.55	263
19.88	10.55	225
19.9	10.55	243
19.92	10.55	238
19.94	10.55	226
19.96	10.55	219
19.98	10.55	229
20	10.55	215
20.02	10.55	218
20.04	10.55	221
20.06	10.55	210
20.08	10.55	206
20.1	10.55	220
20.12	10.55	235
20.14	10.55	192
20.16	10.55	233
20.18	10.55	217
20.2	10.55	208
20.22	10.55	201
20.24	10.55	236
20.26	10.55	207
20.28	10.55	226
20.3	10.55	203
20.32	10.55	188
20.34	10.55	187
20.36	10.55	195
20.38	10.55	203
20.4	10.55	196
20.42	10.55	180
20.44	10.55	192
20.46	10.55	214
20.48	10.55	208
20.5	10.55	208
20.52	10.55	202
20.54	10.55	176
20.56	10.55	193
20.58	10.55	197
20.6	10.55	218
20.62	10.55	205
20.64	10.55	189
20.66	10.55	197
20.68	10.55	177
20.7	10.55	176
20.72	10.55	214
20.74	10.55	183
20.76	10.55	206
20.78	10.55	202
20.8	10.55	181
20.82	10.55	182
20.84	10.55	182
20.86	10.55	183
20.88	10.55	174
20.9	10.55	171
20.92	10.55	202
20.94	10.55	194
20.96	10.55	198
20.98	10.55	184
21	10.55	199
21.02	10.55	186
21.04	10.55	199
21.06	10.55	193
21.08	10.55	173
21.1	10.55	175
21.12	10.55	184
21.14	10.55	210
21.16	10.55	188
21.18	10.55	202
21.2	10.55	226
21.22	10.55	205
21.24	10.55	204
21.26	10.55	199
21.28	10.55	182
21.3	10.55	212
21.32	10.55	217
21.34	10.55	205
21.36	10.55	190
21.38	10.55	183
21.4	10.55	163
21.42	10.55	187
21.44	10.55	207
21.46	10.55	220
21.48	10.55	212
21.5	10.55	210
21.52	10.55	207
21.54	10.55	190
21.56	10.55	183
21.58	10.55	209
21.6	10.55	214
21.62	10.55	212
21.64	10.55	187
21.66	10.55	176
21.68	10.55	193
21.7	10.55	192
21.72	10.55	166
21.74	10.55	183
21.76	10.55	201
21.78	10.55	185
21.8	10.55	192
21.82	10.55	174
21.84	10.55	184
21.86	10.55	213
21.88	10.55	201
21.9	10.55	197
21.92	10.55	188
21.94	10.55	210
21.96	10.55	210
21.98	10.55	194
22	10.55	197
22.02	10.55	170
22.04	10.55	195
22.06	10.55	198
22.08	10.55	198
22.1	10.55	204
22.12	10.55	190
22.14	10.55	193
22.16	10.55	196
22.18	10.55	199
22.2	10.55	210
22.22	10.55	192
22.24	10.55	210
22.26	10.55	193
22.28	10.55	206
22.3	10.55	199
22.32	10.55	204
22.34	10.55	194
22.36	10.55	170
22.38	10.55	185
22.4	10.55	189
22.42	10.55	191
22.44	10.55	208
22.46	10.55	190
22.48	10.55	208
22.5	10.55	197
22.52	10.55	220
22.54	10.55	197
22.56	10.55	183
22.58	10.55	190
22.6	10.55	221
22.62	10.55	180
22.64	10.55	182
22.66	10.55	204
22.68	10.55	200
22.7	10.55	206
22.72	10.55	201
22.74	10.55	168
22.76	10.55	212
22.78	10.55	192
22.8	10.55	195
22.82	10.55	218
22.84	10.55	202
22.86	10.55	202
22.88	10.55	203
22.9	10.55	193
22.92	10.55	177
22.94	10.55	167
22.96	10.55	192
22.98	10.55	192
23	10.55	226
23.02	10.55	212
23.04	10.55	197
23.06	10.55	209
23.08	10.55	225
23.1	10.55	185
23.12	10.55	196
23.14	10.55	211
23.16	10.55	202
23.18	10.55	204
23.2	10.55	198
23.22	10.55	204
23.24	10.55	171
23.26	10.55	213
23.28	10.55	185
23.3	10.55	201
23.32	10.55	183
23.34	10.55	206
23.36	10.55	218
23.38	10.55	193
23.4	10.55	195
23.42	10.55	182
23.44	10.55	202
23.46	10.55	182
23.48	10.55	198
23.5	10.55	187
23.52	10.55	215
23.54	10.55	185
23.56	10.55	194
23.58	10.55	195
23.6	10.55	195
23.62	10.55	196
23.64	10.55	201
23.66	10.55	185
23.68	10.55	206
23.7	10.55	193
23.72	10.55	188
23.74	10.55	199
23.76	10.55	235
23.78	10.55	194
23.8	10.55	225
23.82	10.55	187
23.84	10.55	215
23.86	10.55	220
23.88	10.55	196
23.9	10.55	202
23.92	10.55	204
23.94	10.55	216
23.96	10.55	203
23.98	10.55	238
24	10.55	213
24.02	10.55	218
24.04	10.55	228
24.06	10.55	218
24.08	10.55	211
24.1	10.55	203
24.12	10.55	203
24.14	10.55	207
24.16	10.55	220
24.18	10.55	238
24.2	10.55	224
24.22	10.55	247
24.24	10.55	233
24.26	10.55	233
24.28	10.55	235
24.3	10.55	211
24.32	10.55	231
24.34	10.55	213
24.36	10.55	262
24.38	10.55	234
24.4	10.55	214
24.42	10.55	209
24.44	10.55	251
24.46	10.55	232
24.48	10.55	233
24.5	10.55	244
24.52	10.55	263
24.54	10.55	257
24.56	10.55	229
24.58	10.55	269
24.6	10.55	252
24.62	10.55	240
24.64	10.55	261
24.66	10.55	250
24.68	10.55	226
24.7	10.55	265
24.72	10.55	260
24.74	10.55	251
24.76	10.55	218
24.78	10.55	278
24.8	10.55	252
24.82	10.55	255
24.84	10.55	272
24.86	10.55	290
24.88	10.55	258
24.9	10.55	278
24.92	10.55	299
24.94	10.55	272
24.96	10.55	279
24.98	10.55	294
25	10.55	265
25.02	10.55	289
25.04	10.55	289
25.06	10.55	291
25.08	10.55	299
25.1	10.55	295
25.12	10.55	275
25.14	10.55	267
25.16	10.55	280
25.18	10.55	267
25.2	10.55	260
25.22	10.55	332
25.24	10.55	274
25.26	10.55	251
25.28	10.55	274
25.3	10.55	273
25.32	10.55	266
25.34	10.55	286
25.36	10.55	278
25.38	10.55	279
25.4	10.55	248
25.42	10.55	251
25.44	10.55	258
25.46	10.55	257
25.48	10.55	242
25.5	10.55	257
25.52	10.55	250
25.54	10.55	255
25.56	10.55	239
25.58	10.55	278
25.6	10.55	254
25.62	10.55	229
25.64	10.55	231
25.66	10.55	225
25.68	10.55	250
25.7	10.55	239
25.72	10.55	242
25.74	10.55	221
25.76	10.55	229
25.78	10.55	227
25.8	10.55	256
25.82	10.55	215
25.84	10.55	235
25.86	10.55	209
25.88	10.55	253
25.9	10.55	220
25.92	10.55	234
25.94	10.55	197
25.96	10.55	209
25.98	10.55	178
26	10.55	198
26.02	10.55	216
26.04	10.55	195
26.06	10.55	223
26.08	10.55	220
26.1	10.55	221
26.12	10.55	223
26.14	10.55	202
26.16	10.55	202
26.18	10.55	235
26.2	10.55	222
26.22	10.55	213
26.24	10.55	238
26.26	10.55	188
26.28	10.55	210
26.3	10.55	201
26.32	10.55	182
26.34	10.55	187
26.36	10.55	165
26.38	10.55	195
26.4	10.55	235
26.42	10.55	215
26.44	10.55	215
26.46	10.55	207
26.48	10.55	193
26.5	10.55	198
26.52	10.55	203
26.54	10.55	205
26.56	10.55	194
26.58	10.55	224
26.6	10.55	225
26.62	10.55	210
26.64	10.55	198
26.66	10.55	216
26.68	10.55	212
26.7	10.55	237
26.72	10.55	195
26.74	10.55	205
26.76	10.55	201
26.78	10.55	174
26.8	10.55	190
26.82	10.55	222
26.84	10.55	208
26.86	10.55	199
26.88	10.55	204
26.9	10.55	215
26.92	10.55	197
26.94	10.55	197
26.96	10.55	206
26.98	10.55	208
27	10.55	197
27.02	10.55	221
27.04	10.55	199
27.06	10.55	204
27.08	10.55	212
27.1	10.55	199
27.12	10.55	218
27.14	10.55	220
27.16	10.55	200
27.18	10.55	214
27.2	10.55	222
27.22	10.55	193
27.24	10.55	204
27.26	10.55	221
27.28	10.55	216
27.3	10.55	208
27.32	10.55	210
27.34	10.55	213
27.36	10.55	213
27.38	10.55	200
27.4	10.55	217
27.42	10.55	218
27.44	10.55	236
27.46	10.55	247
27.48	10.55	209
27.5	10.55	229
27.52	10.55	210
27.54	10.55	226
27.56	10.55	210
27.58	10.55	192
27.6	10.55	217
27.62	10.55	234
27.64	10.55	220
27.66	10.55	230
27.68	10.55	234
27.7	10.55	252
27.72	10.55	242
27.74	10.55	224
27.76	10.55	243
27.78	10.55	257
27.8	10.55	262
27.82	10.55	238
27.84	10.55	242
27.86	10.55	242
27.88	10.55	274
27.9	10.55	231
27.92	10.55	260
27.94	10.55	248
27.96	10.55	239
27.98	10.55	233
28	10.55	200
28.02	10.55	275
28.04	10.55	216
28.06	10.55	235
28.08	10.55	238
28.1	10.55	222
28.12	10.55	231
28.14	10.55	219
28.16	10.55	252
28.18	10.55	202
28.2	10.55	226
28.22	10.55	227
28.24	10.55	235
28.26	10.55	218
28.28	10.55	214
28.3	10.55	230
28.32	10.55	207
28.34	10.55	190
28.36	10.55	218
28.38	10.55	213
28.4	10.55	204
28.42	10.55	208
28.44	10.55	208
28.46	10.55	180
28.48	10.55	203
28.5	10.55	210
28.52	10.55	224
28.54	10.55	177
28.56	10.55	213
28.58	10.55	214
28.6	10.55	209
28.62	10.55	219
28.64	10.55	209
28.66	10.55	217
28.68	10.55	210
28.7	10.55	211
28.72	10.55	232
28.74	10.55	220
28.76	10.55	178
28.78	10.55	212
28.8	10.55	201
28.82	10.55	185
28.84	10.55	205
28.86	10.55	189
28.88	10.55	217
28.9	10.55	191
28.92	10.55	225
28.94	10.55	207
28.96	10.55	189
28.98	10.55	178
29	10.55	206
29.02	10.55	226
29.04	10.55	204
29.06	10.55	198
29.08	10.55	199
29.1	10.55	201
29.12	10.55	200
29.14	10.55	196
29.16	10.55	220
29.18	10.55	191
29.2	10.55	222
29.22	10.55	229
29.24	10.55	239
29.26	10.55	213
29.28	10.55	210
29.3	10.55	216
29.32	10.55	209
29.34	10.55	210
29.36	10.55	207
29.38	10.55	198
29.4	10.55	210
29.42	10.55	218
29.44	10.55	229
29.46	10.55	205
29.48	10.55	222
29.5	10.55	216
29.52	10.55	218
29.54	10.55	208
29.56	10.55	202
29.58	10.55	211
29.6	10.55	212
29.62	10.55	200
29.64	10.55	209
29.66	10.55	195
29.68	10.55	210
29.7	10.55	241
29.72	10.55	230
29.74	10.55	210
29.76	10.55	214
29.78	10.55	206
29.8	10.55	208
29.82	10.55	227
29.84	10.55	214
29.86	10.55	208
29.88	10.55	189
29.9	10.55	195
29.92	10.55	201
29.94	10.55	240
29.96	10.55	193
29.98	10.55	227
30	10.55	236
30.02	10.55	196
30.04	10.55	198
30.06	10.55	220
30.08	10.55	209
30.1	10.55	202
30.12	10.55	218
30.14	10.55	194
30.16	10.55	194
30.18	10.55	192
30.2	10.55	189
30.22	10.55	201
30.24	10.55	211
30.26	10.55	164
30.28	10.55	229
30.3	10.55	232
30.32	10.55	211
30.34	10.55	194
30.36	10.55	217
30.38	10.55	201
30.4	10.55	192
30.42	10.55	206
30.44	10.55	227
30.46	10.55	189
30.48	10.55	199
30.5	10.55	197
30.52	10.55	187
30.54	10.55	201
30.56	10.55	204
30.58	10.55	209
30.6	10.55	211
30.62	10.55	181
30.64	10.55	206
30.66	10.55	221
30.68	10.55	208
30.7	10.55	212
30.72	10.55	189
30.74	10.55	198
30.76	10.55	197
30.78	10.55	221
30.8	10.55	208
30.82	10.55	202
30.84	10.55	190
30.86	10.55	212
30.88	10.55	233
30.9	10.55	207
30.92	10.55	203
30.94	10.55	194
30.96	10.55	202
30.98	10.55	193
31	10.55	190
31.02	10.55	191
31.04	10.55	197
31.06	10.55	202
31.08	10.55	196
31.1	10.55	194
31.12	10.55	201
31.14	10.55	210
31.16	10.55	205
31.18	10.55	192
31.2	10.55	209
31.22	10.55	176
31.24	10.55	207
31.26	10.55	194
31.28	10.55	210
31.3	10.55	214
31.32	10.55	204
31.34	10.55	178
31.36	10.55	193
31.38	10.55	218
31.4	10.55	193
31.42	10.55	186
31.44	10.55	208
31.46	10.55	199
31.48	10.55	212
31.5	10.55	200
31.52	10.55	197
31.54	10.55	207
31.56	10.55	198
31.58	10.55	204
31.6	10.55	212
31.62	10.55	214
31.64	10.55	203
31.66	10.55	204
31.68	10.55	212
31.7	10.55	206
31.72	10.55	197
31.74	10.55	191
31.76	10.55	190
31.78	10.55	205
31.8	10.55	210
31.82	10.55	209
31.84	10.55	208
31.86	10.55	187
31.88	10.55	204
31.9	10.55	213
31.92	10.55	219
31.94	10.55	213
31.96	10.55	211
31.98	10.55	186
32	10.55	207
32.02	10.55	199
32.04	10.55	220
32.06	10.55	228
32.08	10.55	204
32.1	10.55	213
32.12	10.55	219
32.14	10.55	208
32.16	10.55	192
32.18	10.55	211
32.2	10.55	211
32.22	10.55	195
32.24	10.55	192
32.26	10.55	219
32.28	10.55	169
32.3	10.55	204
32.32	10.55	192
32.34	10.55	193
32.36	10.55	202
32.38	10.55	204
32.4	10.55	182
32.42	10.55	202
32.44	10.55	207
32.46	10.55	210
32.48	10.55	216
32.5	10.55	189
32.52	10.55	204
32.54	10.55	193
32.56	10.55	191
32.58	10.55	212
32.6	10.55	204
32.62	10.55	194
32.64	10.55	200
32.66	10.55	210
32.68	10.55	210
32.7	10.55	203
32.72	10.55	206
32.74	10.55	212
32.76	10.55	219
32.78	10.55	207
32.8	10.55	190
32.82	10.55	222
32.84	10.55	199
32.86	10.55	207
32.88	10.55	228
32.9	10.55	193
32.92	10.55	220
32.94	10.55	202
32.96	10.55	197
32.98	10.55	190
33	10.55	234
33.02	10.55	224
33.04	10.55	200
33.06	10.55	238
33.08	10.55	214
33.1	10.55	213
33.12	10.55	210
33.14	10.55	222
33.16	10.55	209
33.18	10.55	208
33.2	10.55	182
33.22	10.55	206
33.24	10.55	206
33.26	10.55	204
33.28	10.55	212
33.3	10.55	238
33.32	10.55	216
33.34	10.55	222
33.36	10.55	250
33.38	10.55	224
33.4	10.55	229
33.42	10.55	232
33.44	10.55	234
33.46	10.55	201
33.48	10.55	225
33.5	10.55	200
33.52	10.55	218
33.54	10.55	222
33.56	10.55	207
33.58	10.55	239
33.6	10.55	240
33.62	10.55	234
33.64	10.55	240
33.66	10.55	215
33.68	10.55	215
33.7	10.55	235
33.72	10.55	258
33.74	10.55	212
33.76	10.55	231
33.78	10.55	216
33.8	10.55	222
33.82	10.55	229
33.84	10.55	207
33.86	10.55	204
33.88	10.55	216
33.9	10.55	218
33.92	10.55	219
33.94	10.55	214
33.96	10.55	224
33.98	10.55	221
34	10.55	227
34.02	10.55	238
34.04	10.55	221
34.06	10.55	194
34.08	10.55	211
34.1	10.55	241
34.12	10.55	203
34.14	10.55	216
34.16	10.55	227
34.18	10.55	212
34.2	10.55	219
34.22	10.55	225
34.24	10.55	223
34.26	10.55	235
34.28	10.55	202
34.3	10.55	183
34.32	10.55	223
34.34	10.55	216
34.36	10.55	229
34.38	10.55	216
34.4	10.55	221
34.42	10.55	226
34.44	10.55	246
34.46	10.55	210
34.48	10.55	239
34.5	10.55	193
34.52	10.55	207
34.54	10.55	248
34.56	10.55	220
34.58	10.55	237
34.6	10.55	222
34.62	10.55	224
34.64	10.55	224
34.66	10.55	202
34.68	10.55	208
34.7	10.55	208
34.72	10.55	213
34.74	10.55	215
34.76	10.55	230
34.78	10.55	229
34.8	10.55	200
34.82	10.55	234
34.84	10.55	231
34.86	10.55	222
34.88	10.55	215
34.9	10.55	222
34.92	10.55	212
34.94	10.55	181
34.96	10.55	228
34.98	10.55	213
35	10.55	213
35.02	10.55	208
35.04	10.55	217
35.06	10.55	234
35.08	10.55	213
35.1	10.55	239
35.12	10.55	210
35.14	10.55	244
35.16	10.55	222
35.18	10.55	225
35.2	10.55	209
35.22	10.55	205
35.24	10.55	207
35.26	10.55	222
35.28	10.55	217
35.3	10.55	188
35.32	10.55	205
35.34	10.55	207
35.36	10.55	213
35.38	10.55	205
35.4	10.55	186
35.42	10.55	186
35.44	10.55	193
35.46	10.55	206
35.48	10.55	199
35.5	10.55	222
35.52	10.55	209
35.54	10.55	200
35.56	10.55	222
35.58	10.55	210
35.6	10.55	185
35.62	10.55	222
35.64	10.55	214
35.66	10.55	214
35.68	10.55	206
35.7	10.55	207
35.72	10.55	220
35.74	10.55	202
35.76	10.55	221
35.78	10.55	212
35.8	10.55	223
35.82	10.55	196
35.84	10.55	208
35.86	10.55	206
35.88	10.55	233
35.9	10.55	204
35.92	10.55	203
35.94	10.55	205
35.96	10.55	199
35.98	10.55	211
36	10.55	211
36.02	10.55	198
36.04	10.55	202
36.06	10.55	181
36.08	10.55	212
36.1	10.55	231
36.12	10.55	225
36.14	10.55	183
36.16	10.55	230
36.18	10.55	186
36.2	10.55	203
36.22	10.55	208
36.24	10.55	220
36.26	10.55	196
36.28	10.55	235
36.3	10.55	230
36.32	10.55	193
36.34	10.55	202
36.36	10.55	186
36.38	10.55	211
36.4	10.55	212
36.42	10.55	197
36.44	10.55	198
36.46	10.55	182
36.48	10.55	192
36.5	10.55	198
36.52	10.55	218
36.54	10.55	203
36.56	10.55	218
36.58	10.55	193
36.6	10.55	205
36.62	10.55	213
36.64	10.55	218
36.66	10.55	222
36.68	10.55	212
36.7	10.55	206
36.72	10.55	213
36.74	10.55	239
36.76	10.55	216
36.78	10.55	204
36.8	10.55	197
36.82	10.55	218
36.84	10.55	223
36.86	10.55	215
36.88	10.55	234
36.9	10.55	222
36.92	10.55	205
36.94	10.55	214
36.96	10.55	221
36.98	10.55	213
37	10.55	196
37.02	10.55	208
37.04	10.55	183
37.06	10.55	209
37.08	10.55	216
37.1	10.55	193
37.12	10.55	220
37.14	10.55	223
37.16	10.55	236
37.18	10.55	223
37.2	10.55	200
37.22	10.55	218
37.24	10.55	202
37.26	10.55	190
37.28	10.55	204
37.3	10.55	192
37.32	10.55	231
37.34	10.55	192
37.36	10.55	219
37.38	10.55	216
37.4	10.55	200
37.42	10.55	201
37.44	10.55	204
37.46	10.55	205
37.48	10.55	202
37.5	10.55	200
37.52	10.55	210
37.54	10.55	206
37.56	10.55	220
37.58	10.55	218
37.6	10.55	225
37.62	10.55	224
37.64	10.55	225
37.66	10.55	210
37.68	10.55	208
37.7	10.55	213
37.72	10.55	193
37.74	10.55	187
37.76	10.55	203
37.78	10.55	194
37.8	10.55	200
37.82	10.55	228
37.84	10.55	207
37.86	10.55	174
37.88	10.55	234
37.9	10.55	238
37.92	10.55	238
37.94	10.55	224
37.96	10.55	216
37.98	10.55	224
38	10.55	213
38.02	10.55	245
38.04	10.55	303
38.06	10.55	253
38.08	10.55	283
38.1	10.55	306
38.12	10.55	361
38.14	10.55	436
38.16	10.55	486
38.18	10.55	686
38.2	10.55	792
38.22	10.55	661
38.24	10.55	545
38.26	10.55	511
38.28	10.55	485
38.3	10.55	476
38.32	10.55	449
38.34	10.55	368
38.36	10.55	354
38.38	10.55	313
38.4	10.55	295
38.42	10.55	296
38.44	10.55	257
38.46	10.55	247
38.48	10.55	227
38.5	10.55	261
38.52	10.55	239
38.54	10.55	215
38.56	10.55	214
38.58	10.55	218
38.6	10.55	217
38.62	10.55	198
38.64	10.55	263
38.66	10.55	211
38.68	10.55	215
38.7	10.55	198
38.72	10.55	199
38.74	10.55	231
38.76	10.55	240
38.78	10.55	206
38.8	10.55	203
38.82	10.55	229
38.84	10.55	197
38.86	10.55	216
38.88	10.55	207
38.9	10.55	203
38.92	10.55	232
38.94	10.55	212
38.96	10.55	209
38.98	10.55	211
39	10.55	241
39.02	10.55	203
39.04	10.55	219
39.06	10.55	215
39.08	10.55	209
39.1	10.55	208
39.12	10.55	205
39.14	10.55	199
39.16	10.55	198
39.18	10.55	229
39.2	10.55	222
39.22	10.55	208
39.24	10.55	212
39.26	10.55	200
39.28	10.55	213
39.3	10.55	207
39.32	10.55	193
39.34	10.55	196
39.36	10.55	220
39.38	10.55	232
39.4	10.55	202
39.42	10.55	229
39.44	10.55	210
39.46	10.55	218
39.48	10.55	191
39.5	10.55	220
39.52	10.55	234
39.54	10.55	211
39.56	10.55	221
39.58	10.55	208
39.6	10.55	194
39.62	10.55	210
39.64	10.55	213
39.66	10.55	201
39.68	10.55	221
39.7	10.55	216
39.72	10.55	216
39.74	10.55	188
39.76	10.55	233
39.78	10.55	192
39.8	10.55	197
39.82	10.55	227
39.84	10.55	220
39.86	10.55	210
39.88	10.55	242
39.9	10.55	234
39.92	10.55	238
39.94	10.55	233
39.96	10.55	230
39.98	10.55	204
40	10.55	251
