# Supplementary material for: Sorting polymerization in a bichannel metal-organic framework
Source: Nat Commun. 2025 Aug 5;16:6984. doi: 10.1038/s41467-025-62322-8 (PMC12325995; doi:10.1038/s41467-025-62322-8)
Supplement: Supplementary file 3 — Source data [file 41467_2025_62322_MOESM3_ESM.zip › SOURCE_DATA/SF11/1-PSPNVF_2theta_vs_scanstarttime_vs_intensity/line_2.csv]

X	Y	Z
3	33.1333333333333	194
3.02	33.1333333333333	167
3.04	33.1333333333333	187
3.06	33.1333333333333	175
3.08	33.1333333333333	160
3.1	33.1333333333333	152
3.12	33.1333333333333	165
3.14	33.1333333333333	188
3.16	33.1333333333333	184
3.18	33.1333333333333	184
3.2	33.1333333333333	181
3.22	33.1333333333333	181
3.24	33.1333333333333	150
3.26	33.1333333333333	205
3.28	33.1333333333333	175
3.3	33.1333333333333	171
3.32	33.1333333333333	173
3.34	33.1333333333333	181
3.36	33.1333333333333	177
3.38	33.1333333333333	189
3.4	33.1333333333333	171
3.42	33.1333333333333	174
3.44	33.1333333333333	170
3.46	33.1333333333333	186
3.48	33.1333333333333	189
3.5	33.1333333333333	188
3.52	33.1333333333333	152
3.54	33.1333333333333	173
3.56	33.1333333333333	164
3.58	33.1333333333333	171
3.6	33.1333333333333	205
3.62	33.1333333333333	168
3.64	33.1333333333333	180
3.66	33.1333333333333	167
3.68	33.1333333333333	207
3.7	33.1333333333333	175
3.72	33.1333333333333	180
3.74	33.1333333333333	173
3.76	33.1333333333333	184
3.78	33.1333333333333	189
3.8	33.1333333333333	175
3.82	33.1333333333333	183
3.84	33.1333333333333	204
3.86	33.1333333333333	200
3.88	33.1333333333333	177
3.9	33.1333333333333	178
3.92	33.1333333333333	165
3.94	33.1333333333333	155
3.96	33.1333333333333	185
3.98	33.1333333333333	183
4	33.1333333333333	189
4.02	33.1333333333333	177
4.04	33.1333333333333	142
4.06	33.1333333333333	185
4.08	33.1333333333333	190
4.1	33.1333333333333	185
4.12	33.1333333333333	169
4.14	33.1333333333333	185
4.16	33.1333333333333	192
4.18	33.1333333333333	170
4.2	33.1333333333333	182
4.22	33.1333333333333	183
4.24	33.1333333333333	170
4.26	33.1333333333333	187
4.28	33.1333333333333	174
4.3	33.1333333333333	205
4.32	33.1333333333333	190
4.34	33.1333333333333	179
4.36	33.1333333333333	191
4.38	33.1333333333333	190
4.4	33.1333333333333	219
4.42	33.1333333333333	202
4.44	33.1333333333333	186
4.46	33.1333333333333	172
4.48	33.1333333333333	150
4.5	33.1333333333333	191
4.52	33.1333333333333	190
4.54	33.1333333333333	171
4.56	33.1333333333333	165
4.58	33.1333333333333	172
4.6	33.1333333333333	204
4.62	33.1333333333333	194
4.64	33.1333333333333	188
4.66	33.1333333333333	200
4.68	33.1333333333333	189
4.7	33.1333333333333	204
4.72	33.1333333333333	194
4.74	33.1333333333333	196
4.76	33.1333333333333	183
4.78	33.1333333333333	206
4.8	33.1333333333333	199
4.82	33.1333333333333	195
4.84	33.1333333333333	197
4.86	33.1333333333333	165
4.88	33.1333333333333	222
4.9	33.1333333333333	195
4.92	33.1333333333333	182
4.94	33.1333333333333	182
4.96	33.1333333333333	219
4.98	33.1333333333333	193
5	33.1333333333333	184
5.02	33.1333333333333	193
5.04	33.1333333333333	194
5.06	33.1333333333333	215
5.08	33.1333333333333	196
5.1	33.1333333333333	203
5.12	33.1333333333333	214
5.14	33.1333333333333	217
5.16	33.1333333333333	205
5.18	33.1333333333333	222
5.2	33.1333333333333	225
5.22	33.1333333333333	219
5.24	33.1333333333333	222
5.26	33.1333333333333	238
5.28	33.1333333333333	238
5.3	33.1333333333333	232
5.32	33.1333333333333	237
5.34	33.1333333333333	251
5.36	33.1333333333333	285
5.38	33.1333333333333	287
5.4	33.1333333333333	268
5.42	33.1333333333333	281
5.44	33.1333333333333	316
5.46	33.1333333333333	321
5.48	33.1333333333333	292
5.5	33.1333333333333	285
5.52	33.1333333333333	274
5.54	33.1333333333333	295
5.56	33.1333333333333	256
5.58	33.1333333333333	279
5.6	33.1333333333333	274
5.62	33.1333333333333	271
5.64	33.1333333333333	266
5.66	33.1333333333333	227
5.68	33.1333333333333	253
5.7	33.1333333333333	258
5.72	33.1333333333333	243
5.74	33.1333333333333	274
5.76	33.1333333333333	254
5.78	33.1333333333333	220
5.8	33.1333333333333	253
5.82	33.1333333333333	255
5.84	33.1333333333333	251
5.86	33.1333333333333	218
5.88	33.1333333333333	223
5.9	33.1333333333333	246
5.92	33.1333333333333	230
5.94	33.1333333333333	228
5.96	33.1333333333333	214
5.98	33.1333333333333	225
6	33.1333333333333	242
6.02	33.1333333333333	236
6.04	33.1333333333333	248
6.06	33.1333333333333	246
6.08	33.1333333333333	265
6.1	33.1333333333333	219
6.12	33.1333333333333	250
6.14	33.1333333333333	244
6.16	33.1333333333333	226
6.18	33.1333333333333	261
6.2	33.1333333333333	246
6.22	33.1333333333333	245
6.24	33.1333333333333	245
6.26	33.1333333333333	225
6.28	33.1333333333333	263
6.3	33.1333333333333	239
6.32	33.1333333333333	243
6.34	33.1333333333333	223
6.36	33.1333333333333	234
6.38	33.1333333333333	214
6.4	33.1333333333333	236
6.42	33.1333333333333	242
6.44	33.1333333333333	209
6.46	33.1333333333333	218
6.48	33.1333333333333	250
6.5	33.1333333333333	223
6.52	33.1333333333333	242
6.54	33.1333333333333	212
6.56	33.1333333333333	241
6.58	33.1333333333333	250
6.6	33.1333333333333	205
6.62	33.1333333333333	242
6.64	33.1333333333333	209
6.66	33.1333333333333	235
6.68	33.1333333333333	197
6.7	33.1333333333333	213
6.72	33.1333333333333	237
6.74	33.1333333333333	236
6.76	33.1333333333333	210
6.78	33.1333333333333	216
6.8	33.1333333333333	209
6.82	33.1333333333333	212
6.84	33.1333333333333	207
6.86	33.1333333333333	212
6.88	33.1333333333333	227
6.9	33.1333333333333	203
6.92	33.1333333333333	206
6.94	33.1333333333333	199
6.96	33.1333333333333	203
6.98	33.1333333333333	207
7	33.1333333333333	204
7.02	33.1333333333333	205
7.04	33.1333333333333	168
7.06	33.1333333333333	191
7.08	33.1333333333333	206
7.1	33.1333333333333	169
7.12	33.1333333333333	194
7.14	33.1333333333333	206
7.16	33.1333333333333	193
7.18	33.1333333333333	178
7.2	33.1333333333333	185
7.22	33.1333333333333	183
7.24	33.1333333333333	175
7.26	33.1333333333333	162
7.28	33.1333333333333	186
7.3	33.1333333333333	183
7.32	33.1333333333333	181
7.34	33.1333333333333	188
7.36	33.1333333333333	174
7.38	33.1333333333333	218
7.4	33.1333333333333	174
7.42	33.1333333333333	180
7.44	33.1333333333333	180
7.46	33.1333333333333	159
7.48	33.1333333333333	187
7.5	33.1333333333333	165
7.52	33.1333333333333	181
7.54	33.1333333333333	168
7.56	33.1333333333333	166
7.58	33.1333333333333	183
7.6	33.1333333333333	170
7.62	33.1333333333333	174
7.64	33.1333333333333	179
7.66	33.1333333333333	175
7.68	33.1333333333333	193
7.7	33.1333333333333	177
7.72	33.1333333333333	174
7.74	33.1333333333333	193
7.76	33.1333333333333	171
7.78	33.1333333333333	178
7.8	33.1333333333333	200
7.82	33.1333333333333	181
7.84	33.1333333333333	176
7.86	33.1333333333333	198
7.88	33.1333333333333	170
7.9	33.1333333333333	180
7.92	33.1333333333333	168
7.94	33.1333333333333	162
7.96	33.1333333333333	170
7.98	33.1333333333333	173
8	33.1333333333333	193
8.02	33.1333333333333	184
8.04	33.1333333333333	202
8.06	33.1333333333333	162
8.08	33.1333333333333	163
8.1	33.1333333333333	178
8.12	33.1333333333333	190
8.14	33.1333333333333	170
8.16	33.1333333333333	191
8.18	33.1333333333333	187
8.2	33.1333333333333	188
8.22	33.1333333333333	190
8.24	33.1333333333333	181
8.26	33.1333333333333	202
8.28	33.1333333333333	176
8.3	33.1333333333333	184
8.32	33.1333333333333	208
8.34	33.1333333333333	173
8.36	33.1333333333333	218
8.38	33.1333333333333	223
8.4	33.1333333333333	169
8.42	33.1333333333333	185
8.44	33.1333333333333	169
8.46	33.1333333333333	159
8.48	33.1333333333333	185
8.5	33.1333333333333	167
8.52	33.1333333333333	166
8.54	33.1333333333333	190
8.56	33.1333333333333	187
8.58	33.1333333333333	203
8.6	33.1333333333333	161
8.62	33.1333333333333	172
8.64	33.1333333333333	167
8.66	33.1333333333333	200
8.68	33.1333333333333	167
8.7	33.1333333333333	179
8.72	33.1333333333333	164
8.74	33.1333333333333	174
8.76	33.1333333333333	170
8.78	33.1333333333333	177
8.8	33.1333333333333	184
8.82	33.1333333333333	148
8.84	33.1333333333333	157
8.86	33.1333333333333	178
8.88	33.1333333333333	178
8.9	33.1333333333333	170
8.92	33.1333333333333	185
8.94	33.1333333333333	198
8.96	33.1333333333333	149
8.98	33.1333333333333	175
9	33.1333333333333	178
9.02	33.1333333333333	184
9.04	33.1333333333333	182
9.06	33.1333333333333	180
9.08	33.1333333333333	179
9.1	33.1333333333333	188
9.12	33.1333333333333	175
9.14	33.1333333333333	186
9.16	33.1333333333333	165
9.18	33.1333333333333	153
9.2	33.1333333333333	196
9.22	33.1333333333333	205
9.24	33.1333333333333	218
9.26	33.1333333333333	212
9.28	33.1333333333333	202
9.3	33.1333333333333	173
9.32	33.1333333333333	190
9.34	33.1333333333333	205
9.36	33.1333333333333	211
9.38	33.1333333333333	219
9.4	33.1333333333333	198
9.42	33.1333333333333	213
9.44	33.1333333333333	211
9.46	33.1333333333333	221
9.48	33.1333333333333	236
9.5	33.1333333333333	198
9.52	33.1333333333333	209
9.54	33.1333333333333	203
9.56	33.1333333333333	191
9.58	33.1333333333333	207
9.6	33.1333333333333	211
9.62	33.1333333333333	198
9.64	33.1333333333333	174
9.66	33.1333333333333	200
9.68	33.1333333333333	198
9.7	33.1333333333333	199
9.72	33.1333333333333	174
9.74	33.1333333333333	193
9.76	33.1333333333333	183
9.78	33.1333333333333	181
9.8	33.1333333333333	170
9.82	33.1333333333333	199
9.84	33.1333333333333	194
9.86	33.1333333333333	209
9.88	33.1333333333333	194
9.9	33.1333333333333	168
9.92	33.1333333333333	195
9.94	33.1333333333333	151
9.96	33.1333333333333	203
9.98	33.1333333333333	178
10	33.1333333333333	181
10.02	33.1333333333333	175
10.04	33.1333333333333	170
10.06	33.1333333333333	202
10.08	33.1333333333333	181
10.1	33.1333333333333	154
10.12	33.1333333333333	183
10.14	33.1333333333333	192
10.16	33.1333333333333	165
10.18	33.1333333333333	171
10.2	33.1333333333333	179
10.22	33.1333333333333	194
10.24	33.1333333333333	163
10.26	33.1333333333333	170
10.28	33.1333333333333	221
10.3	33.1333333333333	180
10.32	33.1333333333333	179
10.34	33.1333333333333	189
10.36	33.1333333333333	214
10.38	33.1333333333333	199
10.4	33.1333333333333	209
10.42	33.1333333333333	230
10.44	33.1333333333333	222
10.46	33.1333333333333	225
10.48	33.1333333333333	248
10.5	33.1333333333333	223
10.52	33.1333333333333	235
10.54	33.1333333333333	252
10.56	33.1333333333333	283
10.58	33.1333333333333	281
10.6	33.1333333333333	313
10.62	33.1333333333333	354
10.64	33.1333333333333	328
10.66	33.1333333333333	404
10.68	33.1333333333333	381
10.7	33.1333333333333	463
10.72	33.1333333333333	522
10.74	33.1333333333333	597
10.76	33.1333333333333	681
10.78	33.1333333333333	769
10.8	33.1333333333333	827
10.82	33.1333333333333	995
10.84	33.1333333333333	1012
10.86	33.1333333333333	1169
10.88	33.1333333333333	1209
10.9	33.1333333333333	1225
10.92	33.1333333333333	1189
10.94	33.1333333333333	1096
10.96	33.1333333333333	999
10.98	33.1333333333333	927
11	33.1333333333333	766
11.02	33.1333333333333	660
11.04	33.1333333333333	600
11.06	33.1333333333333	532
11.08	33.1333333333333	521
11.1	33.1333333333333	479
11.12	33.1333333333333	419
11.14	33.1333333333333	385
11.16	33.1333333333333	364
11.18	33.1333333333333	319
11.2	33.1333333333333	297
11.22	33.1333333333333	289
11.24	33.1333333333333	307
11.26	33.1333333333333	252
11.28	33.1333333333333	272
11.3	33.1333333333333	253
11.32	33.1333333333333	273
11.34	33.1333333333333	248
11.36	33.1333333333333	243
11.38	33.1333333333333	241
11.4	33.1333333333333	234
11.42	33.1333333333333	213
11.44	33.1333333333333	208
11.46	33.1333333333333	229
11.48	33.1333333333333	218
11.5	33.1333333333333	190
11.52	33.1333333333333	224
11.54	33.1333333333333	216
11.56	33.1333333333333	198
11.58	33.1333333333333	200
11.6	33.1333333333333	195
11.62	33.1333333333333	207
11.64	33.1333333333333	218
11.66	33.1333333333333	210
11.68	33.1333333333333	203
11.7	33.1333333333333	209
11.72	33.1333333333333	203
11.74	33.1333333333333	214
11.76	33.1333333333333	182
11.78	33.1333333333333	157
11.8	33.1333333333333	192
11.82	33.1333333333333	187
11.84	33.1333333333333	181
11.86	33.1333333333333	202
11.88	33.1333333333333	159
11.9	33.1333333333333	155
11.92	33.1333333333333	184
11.94	33.1333333333333	176
11.96	33.1333333333333	173
11.98	33.1333333333333	172
12	33.1333333333333	202
12.02	33.1333333333333	178
12.04	33.1333333333333	176
12.06	33.1333333333333	170
12.08	33.1333333333333	178
12.1	33.1333333333333	187
12.12	33.1333333333333	196
12.14	33.1333333333333	193
12.16	33.1333333333333	191
12.18	33.1333333333333	189
12.2	33.1333333333333	189
12.22	33.1333333333333	184
12.24	33.1333333333333	165
12.26	33.1333333333333	171
12.28	33.1333333333333	200
12.3	33.1333333333333	173
12.32	33.1333333333333	180
12.34	33.1333333333333	201
12.36	33.1333333333333	178
12.38	33.1333333333333	179
12.4	33.1333333333333	177
12.42	33.1333333333333	164
12.44	33.1333333333333	165
12.46	33.1333333333333	179
12.48	33.1333333333333	195
12.5	33.1333333333333	173
12.52	33.1333333333333	172
12.54	33.1333333333333	188
12.56	33.1333333333333	204
12.58	33.1333333333333	203
12.6	33.1333333333333	184
12.62	33.1333333333333	173
12.64	33.1333333333333	160
12.66	33.1333333333333	168
12.68	33.1333333333333	169
12.7	33.1333333333333	171
12.72	33.1333333333333	169
12.74	33.1333333333333	185
12.76	33.1333333333333	155
12.78	33.1333333333333	172
12.8	33.1333333333333	171
12.82	33.1333333333333	200
12.84	33.1333333333333	220
12.86	33.1333333333333	190
12.88	33.1333333333333	185
12.9	33.1333333333333	191
12.92	33.1333333333333	180
12.94	33.1333333333333	171
12.96	33.1333333333333	170
12.98	33.1333333333333	176
13	33.1333333333333	205
13.02	33.1333333333333	182
13.04	33.1333333333333	166
13.06	33.1333333333333	167
13.08	33.1333333333333	196
13.1	33.1333333333333	189
13.12	33.1333333333333	166
13.14	33.1333333333333	172
13.16	33.1333333333333	168
13.18	33.1333333333333	201
13.2	33.1333333333333	168
13.22	33.1333333333333	184
13.24	33.1333333333333	192
13.26	33.1333333333333	180
13.28	33.1333333333333	199
13.3	33.1333333333333	191
13.32	33.1333333333333	170
13.34	33.1333333333333	178
13.36	33.1333333333333	181
13.38	33.1333333333333	160
13.4	33.1333333333333	198
13.42	33.1333333333333	180
13.44	33.1333333333333	175
13.46	33.1333333333333	192
13.48	33.1333333333333	177
13.5	33.1333333333333	181
13.52	33.1333333333333	183
13.54	33.1333333333333	176
13.56	33.1333333333333	198
13.58	33.1333333333333	168
13.6	33.1333333333333	169
13.62	33.1333333333333	186
13.64	33.1333333333333	188
13.66	33.1333333333333	179
13.68	33.1333333333333	175
13.7	33.1333333333333	199
13.72	33.1333333333333	192
13.74	33.1333333333333	167
13.76	33.1333333333333	201
13.78	33.1333333333333	184
13.8	33.1333333333333	190
13.82	33.1333333333333	174
13.84	33.1333333333333	187
13.86	33.1333333333333	175
13.88	33.1333333333333	181
13.9	33.1333333333333	183
13.92	33.1333333333333	179
13.94	33.1333333333333	171
13.96	33.1333333333333	196
13.98	33.1333333333333	165
14	33.1333333333333	194
14.02	33.1333333333333	201
14.04	33.1333333333333	201
14.06	33.1333333333333	183
14.08	33.1333333333333	181
14.1	33.1333333333333	197
14.12	33.1333333333333	215
14.14	33.1333333333333	195
14.16	33.1333333333333	195
14.18	33.1333333333333	180
14.2	33.1333333333333	204
14.22	33.1333333333333	193
14.24	33.1333333333333	186
14.26	33.1333333333333	210
14.28	33.1333333333333	178
14.3	33.1333333333333	161
14.32	33.1333333333333	176
14.34	33.1333333333333	178
14.36	33.1333333333333	188
14.38	33.1333333333333	206
14.4	33.1333333333333	175
14.42	33.1333333333333	177
14.44	33.1333333333333	189
14.46	33.1333333333333	195
14.48	33.1333333333333	188
14.5	33.1333333333333	202
14.52	33.1333333333333	190
14.54	33.1333333333333	190
14.56	33.1333333333333	184
14.58	33.1333333333333	205
14.6	33.1333333333333	169
14.62	33.1333333333333	191
14.64	33.1333333333333	200
14.66	33.1333333333333	196
14.68	33.1333333333333	157
14.7	33.1333333333333	195
14.72	33.1333333333333	222
14.74	33.1333333333333	188
14.76	33.1333333333333	177
14.78	33.1333333333333	206
14.8	33.1333333333333	175
14.82	33.1333333333333	175
14.84	33.1333333333333	203
14.86	33.1333333333333	205
14.88	33.1333333333333	191
14.9	33.1333333333333	181
14.92	33.1333333333333	181
14.94	33.1333333333333	177
14.96	33.1333333333333	188
14.98	33.1333333333333	204
15	33.1333333333333	198
15.02	33.1333333333333	190
15.04	33.1333333333333	196
15.06	33.1333333333333	187
15.08	33.1333333333333	189
15.1	33.1333333333333	198
15.12	33.1333333333333	198
15.14	33.1333333333333	184
15.16	33.1333333333333	180
15.18	33.1333333333333	173
15.2	33.1333333333333	191
15.22	33.1333333333333	207
15.24	33.1333333333333	164
15.26	33.1333333333333	178
15.28	33.1333333333333	184
15.3	33.1333333333333	190
15.32	33.1333333333333	189
15.34	33.1333333333333	185
15.36	33.1333333333333	203
15.38	33.1333333333333	183
15.4	33.1333333333333	197
15.42	33.1333333333333	206
15.44	33.1333333333333	169
15.46	33.1333333333333	171
15.48	33.1333333333333	192
15.5	33.1333333333333	204
15.52	33.1333333333333	190
15.54	33.1333333333333	183
15.56	33.1333333333333	211
15.58	33.1333333333333	197
15.6	33.1333333333333	191
15.62	33.1333333333333	174
15.64	33.1333333333333	191
15.66	33.1333333333333	209
15.68	33.1333333333333	187
15.7	33.1333333333333	185
15.72	33.1333333333333	167
15.74	33.1333333333333	190
15.76	33.1333333333333	196
15.78	33.1333333333333	222
15.8	33.1333333333333	198
15.82	33.1333333333333	190
15.84	33.1333333333333	208
15.86	33.1333333333333	197
15.88	33.1333333333333	180
15.9	33.1333333333333	203
15.92	33.1333333333333	208
15.94	33.1333333333333	192
15.96	33.1333333333333	206
15.98	33.1333333333333	199
16	33.1333333333333	220
16.02	33.1333333333333	188
16.04	33.1333333333333	201
16.06	33.1333333333333	212
16.08	33.1333333333333	194
16.1	33.1333333333333	196
16.12	33.1333333333333	186
16.14	33.1333333333333	217
16.16	33.1333333333333	210
16.18	33.1333333333333	233
16.2	33.1333333333333	227
16.22	33.1333333333333	217
16.24	33.1333333333333	211
16.26	33.1333333333333	221
16.28	33.1333333333333	209
16.3	33.1333333333333	224
16.32	33.1333333333333	206
16.34	33.1333333333333	243
16.36	33.1333333333333	225
16.38	33.1333333333333	262
16.4	33.1333333333333	250
16.42	33.1333333333333	230
16.44	33.1333333333333	253
16.46	33.1333333333333	270
16.48	33.1333333333333	269
16.5	33.1333333333333	268
16.52	33.1333333333333	278
16.54	33.1333333333333	285
16.56	33.1333333333333	255
16.58	33.1333333333333	261
16.6	33.1333333333333	280
16.62	33.1333333333333	292
16.64	33.1333333333333	299
16.66	33.1333333333333	300
16.68	33.1333333333333	308
16.7	33.1333333333333	317
16.72	33.1333333333333	343
16.74	33.1333333333333	317
16.76	33.1333333333333	362
16.78	33.1333333333333	358
16.8	33.1333333333333	362
16.82	33.1333333333333	399
16.84	33.1333333333333	402
16.86	33.1333333333333	334
16.88	33.1333333333333	407
16.9	33.1333333333333	398
16.92	33.1333333333333	428
16.94	33.1333333333333	454
16.96	33.1333333333333	485
16.98	33.1333333333333	496
17	33.1333333333333	471
17.02	33.1333333333333	499
17.04	33.1333333333333	477
17.06	33.1333333333333	492
17.08	33.1333333333333	491
17.1	33.1333333333333	525
17.12	33.1333333333333	486
17.14	33.1333333333333	480
17.16	33.1333333333333	512
17.18	33.1333333333333	517
17.2	33.1333333333333	510
17.22	33.1333333333333	499
17.24	33.1333333333333	476
17.26	33.1333333333333	464
17.28	33.1333333333333	400
17.3	33.1333333333333	384
17.32	33.1333333333333	386
17.34	33.1333333333333	387
17.36	33.1333333333333	394
17.38	33.1333333333333	357
17.4	33.1333333333333	328
17.42	33.1333333333333	341
17.44	33.1333333333333	317
17.46	33.1333333333333	335
17.48	33.1333333333333	294
17.5	33.1333333333333	312
17.52	33.1333333333333	308
17.54	33.1333333333333	263
17.56	33.1333333333333	296
17.58	33.1333333333333	256
17.6	33.1333333333333	269
17.62	33.1333333333333	280
17.64	33.1333333333333	263
17.66	33.1333333333333	273
17.68	33.1333333333333	298
17.7	33.1333333333333	267
17.72	33.1333333333333	240
17.74	33.1333333333333	234
17.76	33.1333333333333	267
17.78	33.1333333333333	269
17.8	33.1333333333333	224
17.82	33.1333333333333	243
17.84	33.1333333333333	239
17.86	33.1333333333333	252
17.88	33.1333333333333	234
17.9	33.1333333333333	224
17.92	33.1333333333333	234
17.94	33.1333333333333	225
17.96	33.1333333333333	229
17.98	33.1333333333333	267
18	33.1333333333333	246
18.02	33.1333333333333	233
18.04	33.1333333333333	221
18.06	33.1333333333333	240
18.08	33.1333333333333	230
18.1	33.1333333333333	231
18.12	33.1333333333333	242
18.14	33.1333333333333	234
18.16	33.1333333333333	239
18.18	33.1333333333333	221
18.2	33.1333333333333	214
18.22	33.1333333333333	240
18.24	33.1333333333333	212
18.26	33.1333333333333	245
18.28	33.1333333333333	231
18.3	33.1333333333333	238
18.32	33.1333333333333	212
18.34	33.1333333333333	252
18.36	33.1333333333333	283
18.38	33.1333333333333	217
18.4	33.1333333333333	246
18.42	33.1333333333333	228
18.44	33.1333333333333	228
18.46	33.1333333333333	222
18.48	33.1333333333333	219
18.5	33.1333333333333	246
18.52	33.1333333333333	236
18.54	33.1333333333333	255
18.56	33.1333333333333	256
18.58	33.1333333333333	256
18.6	33.1333333333333	267
18.62	33.1333333333333	259
18.64	33.1333333333333	253
18.66	33.1333333333333	262
18.68	33.1333333333333	251
18.7	33.1333333333333	268
18.72	33.1333333333333	263
18.74	33.1333333333333	305
18.76	33.1333333333333	292
18.78	33.1333333333333	303
18.8	33.1333333333333	301
18.82	33.1333333333333	318
18.84	33.1333333333333	345
18.86	33.1333333333333	334
18.88	33.1333333333333	356
18.9	33.1333333333333	383
18.92	33.1333333333333	388
18.94	33.1333333333333	386
18.96	33.1333333333333	423
18.98	33.1333333333333	443
19	33.1333333333333	429
19.02	33.1333333333333	407
19.04	33.1333333333333	403
19.06	33.1333333333333	389
19.08	33.1333333333333	380
19.1	33.1333333333333	352
19.12	33.1333333333333	390
19.14	33.1333333333333	342
19.16	33.1333333333333	338
19.18	33.1333333333333	331
19.2	33.1333333333333	309
19.22	33.1333333333333	304
19.24	33.1333333333333	326
19.26	33.1333333333333	326
19.28	33.1333333333333	305
19.3	33.1333333333333	299
19.32	33.1333333333333	286
19.34	33.1333333333333	250
19.36	33.1333333333333	257
19.38	33.1333333333333	261
19.4	33.1333333333333	227
19.42	33.1333333333333	261
19.44	33.1333333333333	275
19.46	33.1333333333333	293
19.48	33.1333333333333	255
19.5	33.1333333333333	254
19.52	33.1333333333333	251
19.54	33.1333333333333	202
19.56	33.1333333333333	268
19.58	33.1333333333333	226
19.6	33.1333333333333	250
19.62	33.1333333333333	237
19.64	33.1333333333333	226
19.66	33.1333333333333	229
19.68	33.1333333333333	241
19.7	33.1333333333333	248
19.72	33.1333333333333	247
19.74	33.1333333333333	251
19.76	33.1333333333333	226
19.78	33.1333333333333	220
19.8	33.1333333333333	220
19.82	33.1333333333333	227
19.84	33.1333333333333	244
19.86	33.1333333333333	210
19.88	33.1333333333333	201
19.9	33.1333333333333	211
19.92	33.1333333333333	201
19.94	33.1333333333333	241
19.96	33.1333333333333	233
19.98	33.1333333333333	218
20	33.1333333333333	225
20.02	33.1333333333333	191
20.04	33.1333333333333	229
20.06	33.1333333333333	241
20.08	33.1333333333333	228
20.1	33.1333333333333	213
20.12	33.1333333333333	206
20.14	33.1333333333333	196
20.16	33.1333333333333	189
20.18	33.1333333333333	196
20.2	33.1333333333333	223
20.22	33.1333333333333	212
20.24	33.1333333333333	222
20.26	33.1333333333333	223
20.28	33.1333333333333	203
20.3	33.1333333333333	204
20.32	33.1333333333333	209
20.34	33.1333333333333	205
20.36	33.1333333333333	213
20.38	33.1333333333333	196
20.4	33.1333333333333	204
20.42	33.1333333333333	223
20.44	33.1333333333333	208
20.46	33.1333333333333	207
20.48	33.1333333333333	203
20.5	33.1333333333333	201
20.52	33.1333333333333	206
20.54	33.1333333333333	203
20.56	33.1333333333333	203
20.58	33.1333333333333	200
20.6	33.1333333333333	220
20.62	33.1333333333333	214
20.64	33.1333333333333	188
20.66	33.1333333333333	193
20.68	33.1333333333333	176
20.7	33.1333333333333	183
20.72	33.1333333333333	190
20.74	33.1333333333333	183
20.76	33.1333333333333	200
20.78	33.1333333333333	202
20.8	33.1333333333333	198
20.82	33.1333333333333	179
20.84	33.1333333333333	174
20.86	33.1333333333333	201
20.88	33.1333333333333	182
20.9	33.1333333333333	197
20.92	33.1333333333333	195
20.94	33.1333333333333	199
20.96	33.1333333333333	199
20.98	33.1333333333333	186
21	33.1333333333333	184
21.02	33.1333333333333	210
21.04	33.1333333333333	200
21.06	33.1333333333333	182
21.08	33.1333333333333	180
21.1	33.1333333333333	184
21.12	33.1333333333333	199
21.14	33.1333333333333	204
21.16	33.1333333333333	212
21.18	33.1333333333333	185
21.2	33.1333333333333	212
21.22	33.1333333333333	196
21.24	33.1333333333333	191
21.26	33.1333333333333	205
21.28	33.1333333333333	193
21.3	33.1333333333333	192
21.32	33.1333333333333	208
21.34	33.1333333333333	201
21.36	33.1333333333333	203
21.38	33.1333333333333	218
21.4	33.1333333333333	207
21.42	33.1333333333333	192
21.44	33.1333333333333	185
21.46	33.1333333333333	180
21.48	33.1333333333333	188
21.5	33.1333333333333	187
21.52	33.1333333333333	200
21.54	33.1333333333333	219
21.56	33.1333333333333	204
21.58	33.1333333333333	189
21.6	33.1333333333333	183
21.62	33.1333333333333	195
21.64	33.1333333333333	194
21.66	33.1333333333333	202
21.68	33.1333333333333	216
21.7	33.1333333333333	201
21.72	33.1333333333333	173
21.74	33.1333333333333	201
21.76	33.1333333333333	192
21.78	33.1333333333333	164
21.8	33.1333333333333	201
21.82	33.1333333333333	199
21.84	33.1333333333333	185
21.86	33.1333333333333	173
21.88	33.1333333333333	216
21.9	33.1333333333333	200
21.92	33.1333333333333	179
21.94	33.1333333333333	208
21.96	33.1333333333333	205
21.98	33.1333333333333	178
22	33.1333333333333	219
22.02	33.1333333333333	186
22.04	33.1333333333333	184
22.06	33.1333333333333	209
22.08	33.1333333333333	219
22.1	33.1333333333333	176
22.12	33.1333333333333	197
22.14	33.1333333333333	192
22.16	33.1333333333333	196
22.18	33.1333333333333	209
22.2	33.1333333333333	189
22.22	33.1333333333333	173
22.24	33.1333333333333	218
22.26	33.1333333333333	198
22.28	33.1333333333333	217
22.3	33.1333333333333	221
22.32	33.1333333333333	212
22.34	33.1333333333333	207
22.36	33.1333333333333	200
22.38	33.1333333333333	185
22.4	33.1333333333333	192
22.42	33.1333333333333	193
22.44	33.1333333333333	201
22.46	33.1333333333333	208
22.48	33.1333333333333	206
22.5	33.1333333333333	206
22.52	33.1333333333333	210
22.54	33.1333333333333	217
22.56	33.1333333333333	180
22.58	33.1333333333333	210
22.6	33.1333333333333	220
22.62	33.1333333333333	206
22.64	33.1333333333333	191
22.66	33.1333333333333	215
22.68	33.1333333333333	188
22.7	33.1333333333333	196
22.72	33.1333333333333	223
22.74	33.1333333333333	200
22.76	33.1333333333333	185
22.78	33.1333333333333	191
22.8	33.1333333333333	190
22.82	33.1333333333333	202
22.84	33.1333333333333	206
22.86	33.1333333333333	201
22.88	33.1333333333333	228
22.9	33.1333333333333	200
22.92	33.1333333333333	208
22.94	33.1333333333333	183
22.96	33.1333333333333	204
22.98	33.1333333333333	205
23	33.1333333333333	230
23.02	33.1333333333333	197
23.04	33.1333333333333	198
23.06	33.1333333333333	198
23.08	33.1333333333333	193
23.1	33.1333333333333	191
23.12	33.1333333333333	202
23.14	33.1333333333333	196
23.16	33.1333333333333	198
23.18	33.1333333333333	182
23.2	33.1333333333333	196
23.22	33.1333333333333	191
23.24	33.1333333333333	213
23.26	33.1333333333333	191
23.28	33.1333333333333	200
23.3	33.1333333333333	206
23.32	33.1333333333333	197
23.34	33.1333333333333	220
23.36	33.1333333333333	200
23.38	33.1333333333333	176
23.4	33.1333333333333	226
23.42	33.1333333333333	187
23.44	33.1333333333333	209
23.46	33.1333333333333	190
23.48	33.1333333333333	184
23.5	33.1333333333333	204
23.52	33.1333333333333	219
23.54	33.1333333333333	202
23.56	33.1333333333333	197
23.58	33.1333333333333	192
23.6	33.1333333333333	206
23.62	33.1333333333333	203
23.64	33.1333333333333	212
23.66	33.1333333333333	208
23.68	33.1333333333333	198
23.7	33.1333333333333	218
23.72	33.1333333333333	215
23.74	33.1333333333333	190
23.76	33.1333333333333	196
23.78	33.1333333333333	210
23.8	33.1333333333333	195
23.82	33.1333333333333	224
23.84	33.1333333333333	209
23.86	33.1333333333333	223
23.88	33.1333333333333	219
23.9	33.1333333333333	221
23.92	33.1333333333333	222
23.94	33.1333333333333	213
23.96	33.1333333333333	219
23.98	33.1333333333333	228
24	33.1333333333333	211
24.02	33.1333333333333	221
24.04	33.1333333333333	215
24.06	33.1333333333333	203
24.08	33.1333333333333	218
24.1	33.1333333333333	228
24.12	33.1333333333333	205
24.14	33.1333333333333	220
24.16	33.1333333333333	226
24.18	33.1333333333333	247
24.2	33.1333333333333	256
24.22	33.1333333333333	256
24.24	33.1333333333333	218
24.26	33.1333333333333	248
24.28	33.1333333333333	234
24.3	33.1333333333333	237
24.32	33.1333333333333	238
24.34	33.1333333333333	235
24.36	33.1333333333333	225
24.38	33.1333333333333	215
24.4	33.1333333333333	244
24.42	33.1333333333333	215
24.44	33.1333333333333	198
24.46	33.1333333333333	231
24.48	33.1333333333333	235
24.5	33.1333333333333	256
24.52	33.1333333333333	264
24.54	33.1333333333333	211
24.56	33.1333333333333	239
24.58	33.1333333333333	258
24.6	33.1333333333333	255
24.62	33.1333333333333	261
24.64	33.1333333333333	244
24.66	33.1333333333333	262
24.68	33.1333333333333	233
24.7	33.1333333333333	240
24.72	33.1333333333333	263
24.74	33.1333333333333	261
24.76	33.1333333333333	255
24.78	33.1333333333333	252
24.8	33.1333333333333	234
24.82	33.1333333333333	283
24.84	33.1333333333333	264
24.86	33.1333333333333	298
24.88	33.1333333333333	291
24.9	33.1333333333333	290
24.92	33.1333333333333	280
24.94	33.1333333333333	268
24.96	33.1333333333333	304
24.98	33.1333333333333	304
25	33.1333333333333	278
25.02	33.1333333333333	281
25.04	33.1333333333333	270
25.06	33.1333333333333	271
25.08	33.1333333333333	321
25.1	33.1333333333333	287
25.12	33.1333333333333	291
25.14	33.1333333333333	266
25.16	33.1333333333333	262
25.18	33.1333333333333	276
25.2	33.1333333333333	275
25.22	33.1333333333333	262
25.24	33.1333333333333	265
25.26	33.1333333333333	231
25.28	33.1333333333333	236
25.3	33.1333333333333	245
25.32	33.1333333333333	274
25.34	33.1333333333333	255
25.36	33.1333333333333	264
25.38	33.1333333333333	237
25.4	33.1333333333333	271
25.42	33.1333333333333	269
25.44	33.1333333333333	257
25.46	33.1333333333333	231
25.48	33.1333333333333	259
25.5	33.1333333333333	242
25.52	33.1333333333333	228
25.54	33.1333333333333	262
25.56	33.1333333333333	289
25.58	33.1333333333333	230
25.6	33.1333333333333	249
25.62	33.1333333333333	254
25.64	33.1333333333333	254
25.66	33.1333333333333	243
25.68	33.1333333333333	245
25.7	33.1333333333333	251
25.72	33.1333333333333	238
25.74	33.1333333333333	277
25.76	33.1333333333333	273
25.78	33.1333333333333	259
25.8	33.1333333333333	223
25.82	33.1333333333333	240
25.84	33.1333333333333	209
25.86	33.1333333333333	225
25.88	33.1333333333333	234
25.9	33.1333333333333	207
25.92	33.1333333333333	219
25.94	33.1333333333333	246
25.96	33.1333333333333	229
25.98	33.1333333333333	214
26	33.1333333333333	227
26.02	33.1333333333333	215
26.04	33.1333333333333	224
26.06	33.1333333333333	220
26.08	33.1333333333333	218
26.1	33.1333333333333	225
26.12	33.1333333333333	209
26.14	33.1333333333333	223
26.16	33.1333333333333	215
26.18	33.1333333333333	237
26.2	33.1333333333333	233
26.22	33.1333333333333	228
26.24	33.1333333333333	217
26.26	33.1333333333333	222
26.28	33.1333333333333	224
26.3	33.1333333333333	222
26.32	33.1333333333333	216
26.34	33.1333333333333	202
26.36	33.1333333333333	223
26.38	33.1333333333333	192
26.4	33.1333333333333	235
26.42	33.1333333333333	221
26.44	33.1333333333333	220
26.46	33.1333333333333	218
26.48	33.1333333333333	203
26.5	33.1333333333333	213
26.52	33.1333333333333	226
26.54	33.1333333333333	208
26.56	33.1333333333333	224
26.58	33.1333333333333	184
26.6	33.1333333333333	200
26.62	33.1333333333333	205
26.64	33.1333333333333	201
26.66	33.1333333333333	216
26.68	33.1333333333333	236
26.7	33.1333333333333	207
26.72	33.1333333333333	217
26.74	33.1333333333333	205
26.76	33.1333333333333	194
26.78	33.1333333333333	202
26.8	33.1333333333333	215
26.82	33.1333333333333	199
26.84	33.1333333333333	226
26.86	33.1333333333333	211
26.88	33.1333333333333	212
26.9	33.1333333333333	219
26.92	33.1333333333333	219
26.94	33.1333333333333	186
26.96	33.1333333333333	232
26.98	33.1333333333333	216
27	33.1333333333333	186
27.02	33.1333333333333	239
27.04	33.1333333333333	200
27.06	33.1333333333333	196
27.08	33.1333333333333	185
27.1	33.1333333333333	205
27.12	33.1333333333333	204
27.14	33.1333333333333	202
27.16	33.1333333333333	215
27.18	33.1333333333333	194
27.2	33.1333333333333	201
27.22	33.1333333333333	224
27.24	33.1333333333333	219
27.26	33.1333333333333	209
27.28	33.1333333333333	210
27.3	33.1333333333333	218
27.32	33.1333333333333	211
27.34	33.1333333333333	220
27.36	33.1333333333333	214
27.38	33.1333333333333	234
27.4	33.1333333333333	235
27.42	33.1333333333333	217
27.44	33.1333333333333	216
27.46	33.1333333333333	216
27.48	33.1333333333333	236
27.5	33.1333333333333	223
27.52	33.1333333333333	247
27.54	33.1333333333333	241
27.56	33.1333333333333	231
27.58	33.1333333333333	212
27.6	33.1333333333333	230
27.62	33.1333333333333	237
27.64	33.1333333333333	207
27.66	33.1333333333333	242
27.68	33.1333333333333	252
27.7	33.1333333333333	252
27.72	33.1333333333333	240
27.74	33.1333333333333	261
27.76	33.1333333333333	226
27.78	33.1333333333333	267
27.8	33.1333333333333	245
27.82	33.1333333333333	258
27.84	33.1333333333333	257
27.86	33.1333333333333	239
27.88	33.1333333333333	227
27.9	33.1333333333333	283
27.92	33.1333333333333	290
27.94	33.1333333333333	247
27.96	33.1333333333333	211
27.98	33.1333333333333	233
28	33.1333333333333	238
28.02	33.1333333333333	256
28.04	33.1333333333333	235
28.06	33.1333333333333	250
28.08	33.1333333333333	236
28.1	33.1333333333333	234
28.12	33.1333333333333	232
28.14	33.1333333333333	223
28.16	33.1333333333333	239
28.18	33.1333333333333	234
28.2	33.1333333333333	229
28.22	33.1333333333333	208
28.24	33.1333333333333	185
28.26	33.1333333333333	242
28.28	33.1333333333333	209
28.3	33.1333333333333	215
28.32	33.1333333333333	233
28.34	33.1333333333333	207
28.36	33.1333333333333	211
28.38	33.1333333333333	230
28.4	33.1333333333333	200
28.42	33.1333333333333	208
28.44	33.1333333333333	213
28.46	33.1333333333333	216
28.48	33.1333333333333	214
28.5	33.1333333333333	195
28.52	33.1333333333333	225
28.54	33.1333333333333	203
28.56	33.1333333333333	211
28.58	33.1333333333333	219
28.6	33.1333333333333	224
28.62	33.1333333333333	216
28.64	33.1333333333333	193
28.66	33.1333333333333	195
28.68	33.1333333333333	200
28.7	33.1333333333333	189
28.72	33.1333333333333	217
28.74	33.1333333333333	233
28.76	33.1333333333333	224
28.78	33.1333333333333	209
28.8	33.1333333333333	203
28.82	33.1333333333333	218
28.84	33.1333333333333	195
28.86	33.1333333333333	221
28.88	33.1333333333333	215
28.9	33.1333333333333	218
28.92	33.1333333333333	212
28.94	33.1333333333333	190
28.96	33.1333333333333	221
28.98	33.1333333333333	218
29	33.1333333333333	202
29.02	33.1333333333333	220
29.04	33.1333333333333	209
29.06	33.1333333333333	204
29.08	33.1333333333333	214
29.1	33.1333333333333	190
29.12	33.1333333333333	218
29.14	33.1333333333333	220
29.16	33.1333333333333	240
29.18	33.1333333333333	230
29.2	33.1333333333333	229
29.22	33.1333333333333	235
29.24	33.1333333333333	222
29.26	33.1333333333333	219
29.28	33.1333333333333	234
29.3	33.1333333333333	201
29.32	33.1333333333333	218
29.34	33.1333333333333	195
29.36	33.1333333333333	219
29.38	33.1333333333333	196
29.4	33.1333333333333	210
29.42	33.1333333333333	197
29.44	33.1333333333333	212
29.46	33.1333333333333	221
29.48	33.1333333333333	201
29.5	33.1333333333333	189
29.52	33.1333333333333	227
29.54	33.1333333333333	228
29.56	33.1333333333333	209
29.58	33.1333333333333	224
29.6	33.1333333333333	211
29.62	33.1333333333333	217
29.64	33.1333333333333	220
29.66	33.1333333333333	214
29.68	33.1333333333333	210
29.7	33.1333333333333	211
29.72	33.1333333333333	204
29.74	33.1333333333333	196
29.76	33.1333333333333	238
29.78	33.1333333333333	202
29.8	33.1333333333333	215
29.82	33.1333333333333	229
29.84	33.1333333333333	213
29.86	33.1333333333333	183
29.88	33.1333333333333	228
29.9	33.1333333333333	196
29.92	33.1333333333333	235
29.94	33.1333333333333	226
29.96	33.1333333333333	204
29.98	33.1333333333333	201
30	33.1333333333333	205
30.02	33.1333333333333	215
30.04	33.1333333333333	211
30.06	33.1333333333333	202
30.08	33.1333333333333	198
30.1	33.1333333333333	195
30.12	33.1333333333333	239
30.14	33.1333333333333	231
30.16	33.1333333333333	212
30.18	33.1333333333333	212
30.2	33.1333333333333	219
30.22	33.1333333333333	208
30.24	33.1333333333333	192
30.26	33.1333333333333	211
30.28	33.1333333333333	230
30.3	33.1333333333333	206
30.32	33.1333333333333	225
30.34	33.1333333333333	211
30.36	33.1333333333333	225
30.38	33.1333333333333	228
30.4	33.1333333333333	214
30.42	33.1333333333333	204
30.44	33.1333333333333	214
30.46	33.1333333333333	182
30.48	33.1333333333333	218
30.5	33.1333333333333	207
30.52	33.1333333333333	187
30.54	33.1333333333333	198
30.56	33.1333333333333	190
30.58	33.1333333333333	192
30.6	33.1333333333333	190
30.62	33.1333333333333	196
30.64	33.1333333333333	223
30.66	33.1333333333333	194
30.68	33.1333333333333	205
30.7	33.1333333333333	208
30.72	33.1333333333333	222
30.74	33.1333333333333	197
30.76	33.1333333333333	210
30.78	33.1333333333333	200
30.8	33.1333333333333	208
30.82	33.1333333333333	186
30.84	33.1333333333333	200
30.86	33.1333333333333	212
30.88	33.1333333333333	206
30.9	33.1333333333333	203
30.92	33.1333333333333	191
30.94	33.1333333333333	219
30.96	33.1333333333333	217
30.98	33.1333333333333	190
31	33.1333333333333	231
31.02	33.1333333333333	191
31.04	33.1333333333333	215
31.06	33.1333333333333	212
31.08	33.1333333333333	207
31.1	33.1333333333333	223
31.12	33.1333333333333	195
31.14	33.1333333333333	187
31.16	33.1333333333333	214
31.18	33.1333333333333	196
31.2	33.1333333333333	198
31.22	33.1333333333333	195
31.24	33.1333333333333	216
31.26	33.1333333333333	203
31.28	33.1333333333333	211
31.3	33.1333333333333	201
31.32	33.1333333333333	199
31.34	33.1333333333333	183
31.36	33.1333333333333	181
31.38	33.1333333333333	206
31.4	33.1333333333333	212
31.42	33.1333333333333	217
31.44	33.1333333333333	210
31.46	33.1333333333333	224
31.48	33.1333333333333	221
31.5	33.1333333333333	205
31.52	33.1333333333333	201
31.54	33.1333333333333	218
31.56	33.1333333333333	217
31.58	33.1333333333333	216
31.6	33.1333333333333	194
31.62	33.1333333333333	204
31.64	33.1333333333333	212
31.66	33.1333333333333	224
31.68	33.1333333333333	213
31.7	33.1333333333333	194
31.72	33.1333333333333	192
31.74	33.1333333333333	200
31.76	33.1333333333333	191
31.78	33.1333333333333	193
31.8	33.1333333333333	225
31.82	33.1333333333333	197
31.84	33.1333333333333	207
31.86	33.1333333333333	232
31.88	33.1333333333333	229
31.9	33.1333333333333	209
31.92	33.1333333333333	198
31.94	33.1333333333333	191
31.96	33.1333333333333	203
31.98	33.1333333333333	198
32	33.1333333333333	209
32.02	33.1333333333333	227
32.04	33.1333333333333	207
32.06	33.1333333333333	205
32.08	33.1333333333333	203
32.1	33.1333333333333	179
32.12	33.1333333333333	204
32.14	33.1333333333333	214
32.16	33.1333333333333	233
32.18	33.1333333333333	193
32.2	33.1333333333333	207
32.22	33.1333333333333	211
32.24	33.1333333333333	210
32.26	33.1333333333333	207
32.28	33.1333333333333	218
32.3	33.1333333333333	203
32.32	33.1333333333333	209
32.34	33.1333333333333	202
32.36	33.1333333333333	193
32.38	33.1333333333333	206
32.4	33.1333333333333	216
32.42	33.1333333333333	218
32.44	33.1333333333333	224
32.46	33.1333333333333	201
32.48	33.1333333333333	217
32.5	33.1333333333333	204
32.52	33.1333333333333	215
32.54	33.1333333333333	191
32.56	33.1333333333333	193
32.58	33.1333333333333	214
32.6	33.1333333333333	199
32.62	33.1333333333333	196
32.64	33.1333333333333	205
32.66	33.1333333333333	206
32.68	33.1333333333333	232
32.7	33.1333333333333	206
32.72	33.1333333333333	229
32.74	33.1333333333333	233
32.76	33.1333333333333	202
32.78	33.1333333333333	202
32.8	33.1333333333333	223
32.82	33.1333333333333	190
32.84	33.1333333333333	203
32.86	33.1333333333333	201
32.88	33.1333333333333	225
32.9	33.1333333333333	207
32.92	33.1333333333333	192
32.94	33.1333333333333	226
32.96	33.1333333333333	231
32.98	33.1333333333333	223
33	33.1333333333333	192
33.02	33.1333333333333	208
33.04	33.1333333333333	197
33.06	33.1333333333333	215
33.08	33.1333333333333	212
33.1	33.1333333333333	214
33.12	33.1333333333333	217
33.14	33.1333333333333	235
33.16	33.1333333333333	242
33.18	33.1333333333333	233
33.2	33.1333333333333	240
33.22	33.1333333333333	220
33.24	33.1333333333333	204
33.26	33.1333333333333	243
33.28	33.1333333333333	215
33.3	33.1333333333333	246
33.32	33.1333333333333	238
33.34	33.1333333333333	212
33.36	33.1333333333333	221
33.38	33.1333333333333	228
33.4	33.1333333333333	230
33.42	33.1333333333333	224
33.44	33.1333333333333	228
33.46	33.1333333333333	228
33.48	33.1333333333333	230
33.5	33.1333333333333	250
33.52	33.1333333333333	241
33.54	33.1333333333333	226
33.56	33.1333333333333	224
33.58	33.1333333333333	212
33.6	33.1333333333333	231
33.62	33.1333333333333	204
33.64	33.1333333333333	230
33.66	33.1333333333333	238
33.68	33.1333333333333	213
33.7	33.1333333333333	198
33.72	33.1333333333333	213
33.74	33.1333333333333	227
33.76	33.1333333333333	238
33.78	33.1333333333333	220
33.8	33.1333333333333	215
33.82	33.1333333333333	229
33.84	33.1333333333333	219
33.86	33.1333333333333	230
33.88	33.1333333333333	218
33.9	33.1333333333333	210
33.92	33.1333333333333	226
33.94	33.1333333333333	237
33.96	33.1333333333333	213
33.98	33.1333333333333	225
34	33.1333333333333	210
34.02	33.1333333333333	226
34.04	33.1333333333333	229
34.06	33.1333333333333	218
34.08	33.1333333333333	212
34.1	33.1333333333333	215
34.12	33.1333333333333	218
34.14	33.1333333333333	221
34.16	33.1333333333333	215
34.18	33.1333333333333	228
34.2	33.1333333333333	205
34.22	33.1333333333333	219
34.24	33.1333333333333	222
34.26	33.1333333333333	226
34.28	33.1333333333333	210
34.3	33.1333333333333	216
34.32	33.1333333333333	200
34.34	33.1333333333333	232
34.36	33.1333333333333	241
34.38	33.1333333333333	230
34.4	33.1333333333333	225
34.42	33.1333333333333	185
34.44	33.1333333333333	247
34.46	33.1333333333333	241
34.48	33.1333333333333	219
34.5	33.1333333333333	232
34.52	33.1333333333333	211
34.54	33.1333333333333	210
34.56	33.1333333333333	211
34.58	33.1333333333333	225
34.6	33.1333333333333	198
34.62	33.1333333333333	224
34.64	33.1333333333333	245
34.66	33.1333333333333	233
34.68	33.1333333333333	225
34.7	33.1333333333333	222
34.72	33.1333333333333	225
34.74	33.1333333333333	224
34.76	33.1333333333333	221
34.78	33.1333333333333	208
34.8	33.1333333333333	209
34.82	33.1333333333333	223
34.84	33.1333333333333	209
34.86	33.1333333333333	194
34.88	33.1333333333333	213
34.9	33.1333333333333	221
34.92	33.1333333333333	223
34.94	33.1333333333333	218
34.96	33.1333333333333	214
34.98	33.1333333333333	249
35	33.1333333333333	239
35.02	33.1333333333333	221
35.04	33.1333333333333	217
35.06	33.1333333333333	223
35.08	33.1333333333333	228
35.1	33.1333333333333	240
35.12	33.1333333333333	224
35.14	33.1333333333333	220
35.16	33.1333333333333	207
35.18	33.1333333333333	193
35.2	33.1333333333333	210
35.22	33.1333333333333	247
35.24	33.1333333333333	190
35.26	33.1333333333333	209
35.28	33.1333333333333	199
35.3	33.1333333333333	226
35.32	33.1333333333333	216
35.34	33.1333333333333	230
35.36	33.1333333333333	225
35.38	33.1333333333333	205
35.4	33.1333333333333	210
35.42	33.1333333333333	216
35.44	33.1333333333333	179
35.46	33.1333333333333	213
35.48	33.1333333333333	232
35.5	33.1333333333333	186
35.52	33.1333333333333	197
35.54	33.1333333333333	214
35.56	33.1333333333333	198
35.58	33.1333333333333	209
35.6	33.1333333333333	208
35.62	33.1333333333333	224
35.64	33.1333333333333	191
35.66	33.1333333333333	201
35.68	33.1333333333333	202
35.7	33.1333333333333	202
35.72	33.1333333333333	225
35.74	33.1333333333333	222
35.76	33.1333333333333	198
35.78	33.1333333333333	204
35.8	33.1333333333333	189
35.82	33.1333333333333	198
35.84	33.1333333333333	219
35.86	33.1333333333333	225
35.88	33.1333333333333	197
35.9	33.1333333333333	210
35.92	33.1333333333333	227
35.94	33.1333333333333	182
35.96	33.1333333333333	218
35.98	33.1333333333333	195
36	33.1333333333333	225
36.02	33.1333333333333	210
36.04	33.1333333333333	179
36.06	33.1333333333333	205
36.08	33.1333333333333	222
36.1	33.1333333333333	190
36.12	33.1333333333333	188
36.14	33.1333333333333	210
36.16	33.1333333333333	207
36.18	33.1333333333333	187
36.2	33.1333333333333	208
36.22	33.1333333333333	214
36.24	33.1333333333333	201
36.26	33.1333333333333	192
36.28	33.1333333333333	196
36.3	33.1333333333333	185
36.32	33.1333333333333	200
36.34	33.1333333333333	207
36.36	33.1333333333333	187
36.38	33.1333333333333	205
36.4	33.1333333333333	229
36.42	33.1333333333333	215
36.44	33.1333333333333	202
36.46	33.1333333333333	208
36.48	33.1333333333333	183
36.5	33.1333333333333	217
36.52	33.1333333333333	201
36.54	33.1333333333333	195
36.56	33.1333333333333	207
36.58	33.1333333333333	217
36.6	33.1333333333333	221
36.62	33.1333333333333	203
36.64	33.1333333333333	225
36.66	33.1333333333333	218
36.68	33.1333333333333	211
36.7	33.1333333333333	198
36.72	33.1333333333333	223
36.74	33.1333333333333	236
36.76	33.1333333333333	210
36.78	33.1333333333333	209
36.8	33.1333333333333	232
36.82	33.1333333333333	227
36.84	33.1333333333333	208
36.86	33.1333333333333	217
36.88	33.1333333333333	202
36.9	33.1333333333333	198
36.92	33.1333333333333	196
36.94	33.1333333333333	213
36.96	33.1333333333333	197
36.98	33.1333333333333	199
37	33.1333333333333	203
37.02	33.1333333333333	199
37.04	33.1333333333333	204
37.06	33.1333333333333	208
37.08	33.1333333333333	212
37.1	33.1333333333333	215
37.12	33.1333333333333	210
37.14	33.1333333333333	219
37.16	33.1333333333333	191
37.18	33.1333333333333	200
37.2	33.1333333333333	209
37.22	33.1333333333333	198
37.24	33.1333333333333	203
37.26	33.1333333333333	213
37.28	33.1333333333333	211
37.3	33.1333333333333	199
37.32	33.1333333333333	204
37.34	33.1333333333333	222
37.36	33.1333333333333	235
37.38	33.1333333333333	194
37.4	33.1333333333333	210
37.42	33.1333333333333	220
37.44	33.1333333333333	226
37.46	33.1333333333333	195
37.48	33.1333333333333	212
37.5	33.1333333333333	226
37.52	33.1333333333333	205
37.54	33.1333333333333	214
37.56	33.1333333333333	204
37.58	33.1333333333333	216
37.6	33.1333333333333	227
37.62	33.1333333333333	200
37.64	33.1333333333333	189
37.66	33.1333333333333	212
37.68	33.1333333333333	203
37.7	33.1333333333333	203
37.72	33.1333333333333	201
37.74	33.1333333333333	201
37.76	33.1333333333333	214
37.78	33.1333333333333	190
37.8	33.1333333333333	212
37.82	33.1333333333333	183
37.84	33.1333333333333	209
37.86	33.1333333333333	209
37.88	33.1333333333333	208
37.9	33.1333333333333	214
37.92	33.1333333333333	217
37.94	33.1333333333333	225
37.96	33.1333333333333	228
37.98	33.1333333333333	230
38	33.1333333333333	245
38.02	33.1333333333333	222
38.04	33.1333333333333	233
38.06	33.1333333333333	279
38.08	33.1333333333333	255
38.1	33.1333333333333	256
38.12	33.1333333333333	268
38.14	33.1333333333333	280
38.16	33.1333333333333	320
38.18	33.1333333333333	342
38.2	33.1333333333333	415
38.22	33.1333333333333	525
38.24	33.1333333333333	690
38.26	33.1333333333333	772
38.28	33.1333333333333	722
38.3	33.1333333333333	569
38.32	33.1333333333333	480
38.34	33.1333333333333	489
38.36	33.1333333333333	526
38.38	33.1333333333333	480
38.4	33.1333333333333	408
38.42	33.1333333333333	305
38.44	33.1333333333333	291
38.46	33.1333333333333	318
38.48	33.1333333333333	287
38.5	33.1333333333333	293
38.52	33.1333333333333	261
38.54	33.1333333333333	261
38.56	33.1333333333333	266
38.58	33.1333333333333	213
38.6	33.1333333333333	224
38.62	33.1333333333333	236
38.64	33.1333333333333	193
38.66	33.1333333333333	226
38.68	33.1333333333333	215
38.7	33.1333333333333	206
38.72	33.1333333333333	197
38.74	33.1333333333333	193
38.76	33.1333333333333	212
38.78	33.1333333333333	226
38.8	33.1333333333333	190
38.82	33.1333333333333	240
38.84	33.1333333333333	241
38.86	33.1333333333333	209
38.88	33.1333333333333	191
38.9	33.1333333333333	198
38.92	33.1333333333333	212
38.94	33.1333333333333	212
38.96	33.1333333333333	243
38.98	33.1333333333333	197
39	33.1333333333333	221
39.02	33.1333333333333	215
39.04	33.1333333333333	215
39.06	33.1333333333333	220
39.08	33.1333333333333	193
39.1	33.1333333333333	219
39.12	33.1333333333333	188
39.14	33.1333333333333	202
39.16	33.1333333333333	223
39.18	33.1333333333333	196
39.2	33.1333333333333	181
39.22	33.1333333333333	215
39.24	33.1333333333333	204
39.26	33.1333333333333	240
39.28	33.1333333333333	222
39.3	33.1333333333333	191
39.32	33.1333333333333	201
39.34	33.1333333333333	223
39.36	33.1333333333333	224
39.38	33.1333333333333	213
39.4	33.1333333333333	218
39.42	33.1333333333333	200
39.44	33.1333333333333	206
39.46	33.1333333333333	213
39.48	33.1333333333333	230
39.5	33.1333333333333	217
39.52	33.1333333333333	217
39.54	33.1333333333333	222
39.56	33.1333333333333	210
39.58	33.1333333333333	200
39.6	33.1333333333333	239
39.62	33.1333333333333	215
39.64	33.1333333333333	222
39.66	33.1333333333333	214
39.68	33.1333333333333	182
39.7	33.1333333333333	188
39.72	33.1333333333333	225
39.74	33.1333333333333	215
39.76	33.1333333333333	225
39.78	33.1333333333333	229
39.8	33.1333333333333	226
39.82	33.1333333333333	200
39.84	33.1333333333333	216
39.86	33.1333333333333	233
39.88	33.1333333333333	225
39.9	33.1333333333333	211
39.92	33.1333333333333	247
39.94	33.1333333333333	225
39.96	33.1333333333333	240
39.98	33.1333333333333	219
40	33.1333333333333	253
