# Supplementary material for: Sorting polymerization in a bichannel metal-organic framework
Source: Nat Commun. 2025 Aug 5;16:6984. doi: 10.1038/s41467-025-62322-8 (PMC12325995; doi:10.1038/s41467-025-62322-8)
Supplement: Supplementary file 3 — Source data [file 41467_2025_62322_MOESM3_ESM.zip › SOURCE_DATA/SF11/1-PSPNVF_2theta_vs_scanstarttime_vs_intensity/line_3.csv]

X	Y	Z
3	31.6333333333333	189
3.02	31.6333333333333	173
3.04	31.6333333333333	205
3.06	31.6333333333333	192
3.08	31.6333333333333	179
3.1	31.6333333333333	189
3.12	31.6333333333333	173
3.14	31.6333333333333	182
3.16	31.6333333333333	182
3.18	31.6333333333333	178
3.2	31.6333333333333	147
3.22	31.6333333333333	204
3.24	31.6333333333333	180
3.26	31.6333333333333	182
3.28	31.6333333333333	167
3.3	31.6333333333333	198
3.32	31.6333333333333	169
3.34	31.6333333333333	182
3.36	31.6333333333333	194
3.38	31.6333333333333	174
3.4	31.6333333333333	159
3.42	31.6333333333333	174
3.44	31.6333333333333	204
3.46	31.6333333333333	154
3.48	31.6333333333333	196
3.5	31.6333333333333	199
3.52	31.6333333333333	207
3.54	31.6333333333333	192
3.56	31.6333333333333	202
3.58	31.6333333333333	173
3.6	31.6333333333333	217
3.62	31.6333333333333	179
3.64	31.6333333333333	187
3.66	31.6333333333333	161
3.68	31.6333333333333	186
3.7	31.6333333333333	170
3.72	31.6333333333333	184
3.74	31.6333333333333	183
3.76	31.6333333333333	171
3.78	31.6333333333333	188
3.8	31.6333333333333	186
3.82	31.6333333333333	188
3.84	31.6333333333333	173
3.86	31.6333333333333	178
3.88	31.6333333333333	169
3.9	31.6333333333333	168
3.92	31.6333333333333	170
3.94	31.6333333333333	180
3.96	31.6333333333333	191
3.98	31.6333333333333	194
4	31.6333333333333	193
4.02	31.6333333333333	182
4.04	31.6333333333333	200
4.06	31.6333333333333	189
4.08	31.6333333333333	164
4.1	31.6333333333333	170
4.12	31.6333333333333	159
4.14	31.6333333333333	195
4.16	31.6333333333333	168
4.18	31.6333333333333	161
4.2	31.6333333333333	201
4.22	31.6333333333333	186
4.24	31.6333333333333	185
4.26	31.6333333333333	182
4.28	31.6333333333333	175
4.3	31.6333333333333	165
4.32	31.6333333333333	171
4.34	31.6333333333333	173
4.36	31.6333333333333	190
4.38	31.6333333333333	155
4.4	31.6333333333333	162
4.42	31.6333333333333	191
4.44	31.6333333333333	174
4.46	31.6333333333333	184
4.48	31.6333333333333	177
4.5	31.6333333333333	194
4.52	31.6333333333333	175
4.54	31.6333333333333	196
4.56	31.6333333333333	182
4.58	31.6333333333333	190
4.6	31.6333333333333	181
4.62	31.6333333333333	182
4.64	31.6333333333333	174
4.66	31.6333333333333	198
4.68	31.6333333333333	179
4.7	31.6333333333333	169
4.72	31.6333333333333	186
4.74	31.6333333333333	176
4.76	31.6333333333333	177
4.78	31.6333333333333	170
4.8	31.6333333333333	193
4.82	31.6333333333333	182
4.84	31.6333333333333	200
4.86	31.6333333333333	198
4.88	31.6333333333333	200
4.9	31.6333333333333	185
4.92	31.6333333333333	182
4.94	31.6333333333333	188
4.96	31.6333333333333	155
4.98	31.6333333333333	194
5	31.6333333333333	191
5.02	31.6333333333333	182
5.04	31.6333333333333	224
5.06	31.6333333333333	200
5.08	31.6333333333333	236
5.1	31.6333333333333	205
5.12	31.6333333333333	190
5.14	31.6333333333333	195
5.16	31.6333333333333	191
5.18	31.6333333333333	201
5.2	31.6333333333333	211
5.22	31.6333333333333	247
5.24	31.6333333333333	220
5.26	31.6333333333333	202
5.28	31.6333333333333	232
5.3	31.6333333333333	246
5.32	31.6333333333333	239
5.34	31.6333333333333	275
5.36	31.6333333333333	295
5.38	31.6333333333333	294
5.4	31.6333333333333	272
5.42	31.6333333333333	294
5.44	31.6333333333333	319
5.46	31.6333333333333	323
5.48	31.6333333333333	295
5.5	31.6333333333333	323
5.52	31.6333333333333	278
5.54	31.6333333333333	271
5.56	31.6333333333333	284
5.58	31.6333333333333	285
5.6	31.6333333333333	274
5.62	31.6333333333333	278
5.64	31.6333333333333	246
5.66	31.6333333333333	238
5.68	31.6333333333333	226
5.7	31.6333333333333	255
5.72	31.6333333333333	245
5.74	31.6333333333333	251
5.76	31.6333333333333	238
5.78	31.6333333333333	234
5.8	31.6333333333333	255
5.82	31.6333333333333	251
5.84	31.6333333333333	246
5.86	31.6333333333333	252
5.88	31.6333333333333	230
5.9	31.6333333333333	257
5.92	31.6333333333333	240
5.94	31.6333333333333	244
5.96	31.6333333333333	258
5.98	31.6333333333333	261
6	31.6333333333333	225
6.02	31.6333333333333	226
6.04	31.6333333333333	269
6.06	31.6333333333333	238
6.08	31.6333333333333	251
6.1	31.6333333333333	243
6.12	31.6333333333333	248
6.14	31.6333333333333	238
6.16	31.6333333333333	237
6.18	31.6333333333333	256
6.2	31.6333333333333	254
6.22	31.6333333333333	231
6.24	31.6333333333333	235
6.26	31.6333333333333	268
6.28	31.6333333333333	245
6.3	31.6333333333333	253
6.32	31.6333333333333	252
6.34	31.6333333333333	234
6.36	31.6333333333333	234
6.38	31.6333333333333	230
6.4	31.6333333333333	262
6.42	31.6333333333333	255
6.44	31.6333333333333	278
6.46	31.6333333333333	227
6.48	31.6333333333333	252
6.5	31.6333333333333	237
6.52	31.6333333333333	220
6.54	31.6333333333333	253
6.56	31.6333333333333	236
6.58	31.6333333333333	214
6.6	31.6333333333333	232
6.62	31.6333333333333	232
6.64	31.6333333333333	214
6.66	31.6333333333333	201
6.68	31.6333333333333	216
6.7	31.6333333333333	220
6.72	31.6333333333333	224
6.74	31.6333333333333	209
6.76	31.6333333333333	197
6.78	31.6333333333333	222
6.8	31.6333333333333	208
6.82	31.6333333333333	205
6.84	31.6333333333333	240
6.86	31.6333333333333	191
6.88	31.6333333333333	193
6.9	31.6333333333333	224
6.92	31.6333333333333	206
6.94	31.6333333333333	194
6.96	31.6333333333333	203
6.98	31.6333333333333	196
7	31.6333333333333	208
7.02	31.6333333333333	215
7.04	31.6333333333333	202
7.06	31.6333333333333	201
7.08	31.6333333333333	198
7.1	31.6333333333333	177
7.12	31.6333333333333	181
7.14	31.6333333333333	200
7.16	31.6333333333333	169
7.18	31.6333333333333	171
7.2	31.6333333333333	188
7.22	31.6333333333333	170
7.24	31.6333333333333	180
7.26	31.6333333333333	169
7.28	31.6333333333333	171
7.3	31.6333333333333	181
7.32	31.6333333333333	174
7.34	31.6333333333333	171
7.36	31.6333333333333	179
7.38	31.6333333333333	168
7.4	31.6333333333333	178
7.42	31.6333333333333	159
7.44	31.6333333333333	170
7.46	31.6333333333333	174
7.48	31.6333333333333	169
7.5	31.6333333333333	162
7.52	31.6333333333333	175
7.54	31.6333333333333	208
7.56	31.6333333333333	148
7.58	31.6333333333333	169
7.6	31.6333333333333	183
7.62	31.6333333333333	196
7.64	31.6333333333333	177
7.66	31.6333333333333	208
7.68	31.6333333333333	151
7.7	31.6333333333333	200
7.72	31.6333333333333	168
7.74	31.6333333333333	166
7.76	31.6333333333333	170
7.78	31.6333333333333	168
7.8	31.6333333333333	163
7.82	31.6333333333333	174
7.84	31.6333333333333	183
7.86	31.6333333333333	178
7.88	31.6333333333333	193
7.9	31.6333333333333	174
7.92	31.6333333333333	183
7.94	31.6333333333333	184
7.96	31.6333333333333	202
7.98	31.6333333333333	191
8	31.6333333333333	178
8.02	31.6333333333333	175
8.04	31.6333333333333	182
8.06	31.6333333333333	208
8.08	31.6333333333333	202
8.1	31.6333333333333	206
8.12	31.6333333333333	207
8.14	31.6333333333333	172
8.16	31.6333333333333	183
8.18	31.6333333333333	178
8.2	31.6333333333333	165
8.22	31.6333333333333	191
8.24	31.6333333333333	187
8.26	31.6333333333333	165
8.28	31.6333333333333	199
8.3	31.6333333333333	178
8.32	31.6333333333333	189
8.34	31.6333333333333	187
8.36	31.6333333333333	178
8.38	31.6333333333333	172
8.4	31.6333333333333	182
8.42	31.6333333333333	175
8.44	31.6333333333333	183
8.46	31.6333333333333	171
8.48	31.6333333333333	196
8.5	31.6333333333333	174
8.52	31.6333333333333	167
8.54	31.6333333333333	182
8.56	31.6333333333333	179
8.58	31.6333333333333	217
8.6	31.6333333333333	197
8.62	31.6333333333333	183
8.64	31.6333333333333	171
8.66	31.6333333333333	169
8.68	31.6333333333333	164
8.7	31.6333333333333	165
8.72	31.6333333333333	179
8.74	31.6333333333333	157
8.76	31.6333333333333	183
8.78	31.6333333333333	174
8.8	31.6333333333333	154
8.82	31.6333333333333	151
8.84	31.6333333333333	186
8.86	31.6333333333333	179
8.88	31.6333333333333	199
8.9	31.6333333333333	168
8.92	31.6333333333333	158
8.94	31.6333333333333	168
8.96	31.6333333333333	161
8.98	31.6333333333333	173
9	31.6333333333333	167
9.02	31.6333333333333	157
9.04	31.6333333333333	198
9.06	31.6333333333333	174
9.08	31.6333333333333	185
9.1	31.6333333333333	167
9.12	31.6333333333333	164
9.14	31.6333333333333	148
9.16	31.6333333333333	180
9.18	31.6333333333333	183
9.2	31.6333333333333	171
9.22	31.6333333333333	179
9.24	31.6333333333333	158
9.26	31.6333333333333	202
9.28	31.6333333333333	174
9.3	31.6333333333333	209
9.32	31.6333333333333	222
9.34	31.6333333333333	215
9.36	31.6333333333333	213
9.38	31.6333333333333	221
9.4	31.6333333333333	202
9.42	31.6333333333333	219
9.44	31.6333333333333	235
9.46	31.6333333333333	230
9.48	31.6333333333333	205
9.5	31.6333333333333	233
9.52	31.6333333333333	225
9.54	31.6333333333333	212
9.56	31.6333333333333	216
9.58	31.6333333333333	206
9.6	31.6333333333333	209
9.62	31.6333333333333	216
9.64	31.6333333333333	202
9.66	31.6333333333333	217
9.68	31.6333333333333	190
9.7	31.6333333333333	198
9.72	31.6333333333333	228
9.74	31.6333333333333	196
9.76	31.6333333333333	159
9.78	31.6333333333333	185
9.8	31.6333333333333	176
9.82	31.6333333333333	174
9.84	31.6333333333333	193
9.86	31.6333333333333	190
9.88	31.6333333333333	188
9.9	31.6333333333333	201
9.92	31.6333333333333	204
9.94	31.6333333333333	179
9.96	31.6333333333333	165
9.98	31.6333333333333	160
10	31.6333333333333	201
10.02	31.6333333333333	203
10.04	31.6333333333333	168
10.06	31.6333333333333	170
10.08	31.6333333333333	202
10.1	31.6333333333333	195
10.12	31.6333333333333	177
10.14	31.6333333333333	217
10.16	31.6333333333333	175
10.18	31.6333333333333	171
10.2	31.6333333333333	188
10.22	31.6333333333333	176
10.24	31.6333333333333	156
10.26	31.6333333333333	174
10.28	31.6333333333333	186
10.3	31.6333333333333	200
10.32	31.6333333333333	185
10.34	31.6333333333333	200
10.36	31.6333333333333	202
10.38	31.6333333333333	194
10.4	31.6333333333333	218
10.42	31.6333333333333	224
10.44	31.6333333333333	220
10.46	31.6333333333333	192
10.48	31.6333333333333	242
10.5	31.6333333333333	250
10.52	31.6333333333333	234
10.54	31.6333333333333	242
10.56	31.6333333333333	270
10.58	31.6333333333333	297
10.6	31.6333333333333	301
10.62	31.6333333333333	341
10.64	31.6333333333333	306
10.66	31.6333333333333	396
10.68	31.6333333333333	407
10.7	31.6333333333333	484
10.72	31.6333333333333	513
10.74	31.6333333333333	594
10.76	31.6333333333333	665
10.78	31.6333333333333	724
10.8	31.6333333333333	824
10.82	31.6333333333333	968
10.84	31.6333333333333	1076
10.86	31.6333333333333	1214
10.88	31.6333333333333	1190
10.9	31.6333333333333	1213
10.92	31.6333333333333	1200
10.94	31.6333333333333	1052
10.96	31.6333333333333	980
10.98	31.6333333333333	830
11	31.6333333333333	747
11.02	31.6333333333333	687
11.04	31.6333333333333	587
11.06	31.6333333333333	565
11.08	31.6333333333333	493
11.1	31.6333333333333	456
11.12	31.6333333333333	445
11.14	31.6333333333333	404
11.16	31.6333333333333	350
11.18	31.6333333333333	320
11.2	31.6333333333333	311
11.22	31.6333333333333	314
11.24	31.6333333333333	286
11.26	31.6333333333333	279
11.28	31.6333333333333	266
11.3	31.6333333333333	231
11.32	31.6333333333333	246
11.34	31.6333333333333	222
11.36	31.6333333333333	222
11.38	31.6333333333333	224
11.4	31.6333333333333	212
11.42	31.6333333333333	184
11.44	31.6333333333333	213
11.46	31.6333333333333	212
11.48	31.6333333333333	215
11.5	31.6333333333333	192
11.52	31.6333333333333	215
11.54	31.6333333333333	193
11.56	31.6333333333333	203
11.58	31.6333333333333	199
11.6	31.6333333333333	207
11.62	31.6333333333333	207
11.64	31.6333333333333	193
11.66	31.6333333333333	207
11.68	31.6333333333333	214
11.7	31.6333333333333	195
11.72	31.6333333333333	201
11.74	31.6333333333333	193
11.76	31.6333333333333	162
11.78	31.6333333333333	209
11.8	31.6333333333333	199
11.82	31.6333333333333	204
11.84	31.6333333333333	211
11.86	31.6333333333333	187
11.88	31.6333333333333	195
11.9	31.6333333333333	171
11.92	31.6333333333333	203
11.94	31.6333333333333	162
11.96	31.6333333333333	191
11.98	31.6333333333333	191
12	31.6333333333333	183
12.02	31.6333333333333	174
12.04	31.6333333333333	189
12.06	31.6333333333333	169
12.08	31.6333333333333	181
12.1	31.6333333333333	165
12.12	31.6333333333333	158
12.14	31.6333333333333	209
12.16	31.6333333333333	161
12.18	31.6333333333333	173
12.2	31.6333333333333	175
12.22	31.6333333333333	186
12.24	31.6333333333333	173
12.26	31.6333333333333	164
12.28	31.6333333333333	170
12.3	31.6333333333333	201
12.32	31.6333333333333	178
12.34	31.6333333333333	195
12.36	31.6333333333333	195
12.38	31.6333333333333	198
12.4	31.6333333333333	179
12.42	31.6333333333333	168
12.44	31.6333333333333	169
12.46	31.6333333333333	176
12.48	31.6333333333333	178
12.5	31.6333333333333	194
12.52	31.6333333333333	172
12.54	31.6333333333333	177
12.56	31.6333333333333	167
12.58	31.6333333333333	181
12.6	31.6333333333333	179
12.62	31.6333333333333	157
12.64	31.6333333333333	181
12.66	31.6333333333333	178
12.68	31.6333333333333	182
12.7	31.6333333333333	188
12.72	31.6333333333333	194
12.74	31.6333333333333	180
12.76	31.6333333333333	182
12.78	31.6333333333333	177
12.8	31.6333333333333	192
12.82	31.6333333333333	181
12.84	31.6333333333333	202
12.86	31.6333333333333	185
12.88	31.6333333333333	200
12.9	31.6333333333333	181
12.92	31.6333333333333	159
12.94	31.6333333333333	192
12.96	31.6333333333333	190
12.98	31.6333333333333	168
13	31.6333333333333	156
13.02	31.6333333333333	182
13.04	31.6333333333333	177
13.06	31.6333333333333	163
13.08	31.6333333333333	163
13.1	31.6333333333333	175
13.12	31.6333333333333	160
13.14	31.6333333333333	177
13.16	31.6333333333333	194
13.18	31.6333333333333	183
13.2	31.6333333333333	178
13.22	31.6333333333333	159
13.24	31.6333333333333	182
13.26	31.6333333333333	172
13.28	31.6333333333333	177
13.3	31.6333333333333	163
13.32	31.6333333333333	194
13.34	31.6333333333333	189
13.36	31.6333333333333	181
13.38	31.6333333333333	194
13.4	31.6333333333333	155
13.42	31.6333333333333	174
13.44	31.6333333333333	158
13.46	31.6333333333333	173
13.48	31.6333333333333	167
13.5	31.6333333333333	175
13.52	31.6333333333333	151
13.54	31.6333333333333	199
13.56	31.6333333333333	196
13.58	31.6333333333333	186
13.6	31.6333333333333	188
13.62	31.6333333333333	184
13.64	31.6333333333333	173
13.66	31.6333333333333	176
13.68	31.6333333333333	197
13.7	31.6333333333333	169
13.72	31.6333333333333	196
13.74	31.6333333333333	187
13.76	31.6333333333333	181
13.78	31.6333333333333	196
13.8	31.6333333333333	188
13.82	31.6333333333333	189
13.84	31.6333333333333	203
13.86	31.6333333333333	198
13.88	31.6333333333333	195
13.9	31.6333333333333	189
13.92	31.6333333333333	203
13.94	31.6333333333333	206
13.96	31.6333333333333	179
13.98	31.6333333333333	214
14	31.6333333333333	188
14.02	31.6333333333333	207
14.04	31.6333333333333	195
14.06	31.6333333333333	197
14.08	31.6333333333333	218
14.1	31.6333333333333	202
14.12	31.6333333333333	199
14.14	31.6333333333333	178
14.16	31.6333333333333	213
14.18	31.6333333333333	207
14.2	31.6333333333333	179
14.22	31.6333333333333	181
14.24	31.6333333333333	204
14.26	31.6333333333333	183
14.28	31.6333333333333	182
14.3	31.6333333333333	188
14.32	31.6333333333333	184
14.34	31.6333333333333	198
14.36	31.6333333333333	202
14.38	31.6333333333333	207
14.4	31.6333333333333	198
14.42	31.6333333333333	176
14.44	31.6333333333333	208
14.46	31.6333333333333	185
14.48	31.6333333333333	192
14.5	31.6333333333333	156
14.52	31.6333333333333	186
14.54	31.6333333333333	171
14.56	31.6333333333333	198
14.58	31.6333333333333	196
14.6	31.6333333333333	185
14.62	31.6333333333333	146
14.64	31.6333333333333	206
14.66	31.6333333333333	218
14.68	31.6333333333333	206
14.7	31.6333333333333	189
14.72	31.6333333333333	174
14.74	31.6333333333333	200
14.76	31.6333333333333	238
14.78	31.6333333333333	187
14.8	31.6333333333333	164
14.82	31.6333333333333	184
14.84	31.6333333333333	178
14.86	31.6333333333333	173
14.88	31.6333333333333	184
14.9	31.6333333333333	146
14.92	31.6333333333333	182
14.94	31.6333333333333	216
14.96	31.6333333333333	195
14.98	31.6333333333333	166
15	31.6333333333333	175
15.02	31.6333333333333	196
15.04	31.6333333333333	188
15.06	31.6333333333333	168
15.08	31.6333333333333	195
15.1	31.6333333333333	189
15.12	31.6333333333333	191
15.14	31.6333333333333	168
15.16	31.6333333333333	174
15.18	31.6333333333333	181
15.2	31.6333333333333	200
15.22	31.6333333333333	187
15.24	31.6333333333333	191
15.26	31.6333333333333	170
15.28	31.6333333333333	177
15.3	31.6333333333333	184
15.32	31.6333333333333	188
15.34	31.6333333333333	202
15.36	31.6333333333333	164
15.38	31.6333333333333	193
15.4	31.6333333333333	199
15.42	31.6333333333333	192
15.44	31.6333333333333	191
15.46	31.6333333333333	187
15.48	31.6333333333333	214
15.5	31.6333333333333	187
15.52	31.6333333333333	186
15.54	31.6333333333333	171
15.56	31.6333333333333	176
15.58	31.6333333333333	197
15.6	31.6333333333333	174
15.62	31.6333333333333	191
15.64	31.6333333333333	181
15.66	31.6333333333333	215
15.68	31.6333333333333	205
15.7	31.6333333333333	221
15.72	31.6333333333333	191
15.74	31.6333333333333	175
15.76	31.6333333333333	197
15.78	31.6333333333333	202
15.8	31.6333333333333	215
15.82	31.6333333333333	196
15.84	31.6333333333333	192
15.86	31.6333333333333	204
15.88	31.6333333333333	195
15.9	31.6333333333333	214
15.92	31.6333333333333	207
15.94	31.6333333333333	195
15.96	31.6333333333333	178
15.98	31.6333333333333	205
16	31.6333333333333	206
16.02	31.6333333333333	182
16.04	31.6333333333333	202
16.06	31.6333333333333	216
16.08	31.6333333333333	215
16.1	31.6333333333333	197
16.12	31.6333333333333	210
16.14	31.6333333333333	219
16.16	31.6333333333333	219
16.18	31.6333333333333	228
16.2	31.6333333333333	200
16.22	31.6333333333333	198
16.24	31.6333333333333	211
16.26	31.6333333333333	222
16.28	31.6333333333333	219
16.3	31.6333333333333	209
16.32	31.6333333333333	221
16.34	31.6333333333333	245
16.36	31.6333333333333	244
16.38	31.6333333333333	236
16.4	31.6333333333333	247
16.42	31.6333333333333	265
16.44	31.6333333333333	267
16.46	31.6333333333333	249
16.48	31.6333333333333	261
16.5	31.6333333333333	256
16.52	31.6333333333333	259
16.54	31.6333333333333	271
16.56	31.6333333333333	286
16.58	31.6333333333333	287
16.6	31.6333333333333	272
16.62	31.6333333333333	288
16.64	31.6333333333333	312
16.66	31.6333333333333	301
16.68	31.6333333333333	300
16.7	31.6333333333333	299
16.72	31.6333333333333	328
16.74	31.6333333333333	365
16.76	31.6333333333333	348
16.78	31.6333333333333	342
16.8	31.6333333333333	314
16.82	31.6333333333333	382
16.84	31.6333333333333	378
16.86	31.6333333333333	378
16.88	31.6333333333333	410
16.9	31.6333333333333	445
16.92	31.6333333333333	422
16.94	31.6333333333333	431
16.96	31.6333333333333	470
16.98	31.6333333333333	490
17	31.6333333333333	469
17.02	31.6333333333333	463
17.04	31.6333333333333	496
17.06	31.6333333333333	509
17.08	31.6333333333333	530
17.1	31.6333333333333	533
17.12	31.6333333333333	522
17.14	31.6333333333333	553
17.16	31.6333333333333	533
17.18	31.6333333333333	502
17.2	31.6333333333333	518
17.22	31.6333333333333	517
17.24	31.6333333333333	456
17.26	31.6333333333333	447
17.28	31.6333333333333	418
17.3	31.6333333333333	404
17.32	31.6333333333333	407
17.34	31.6333333333333	364
17.36	31.6333333333333	374
17.38	31.6333333333333	333
17.4	31.6333333333333	336
17.42	31.6333333333333	314
17.44	31.6333333333333	305
17.46	31.6333333333333	310
17.48	31.6333333333333	316
17.5	31.6333333333333	280
17.52	31.6333333333333	303
17.54	31.6333333333333	282
17.56	31.6333333333333	299
17.58	31.6333333333333	287
17.6	31.6333333333333	278
17.62	31.6333333333333	271
17.64	31.6333333333333	253
17.66	31.6333333333333	262
17.68	31.6333333333333	265
17.7	31.6333333333333	267
17.72	31.6333333333333	266
17.74	31.6333333333333	241
17.76	31.6333333333333	257
17.78	31.6333333333333	244
17.8	31.6333333333333	252
17.82	31.6333333333333	260
17.84	31.6333333333333	254
17.86	31.6333333333333	264
17.88	31.6333333333333	238
17.9	31.6333333333333	238
17.92	31.6333333333333	237
17.94	31.6333333333333	229
17.96	31.6333333333333	275
17.98	31.6333333333333	245
18	31.6333333333333	251
18.02	31.6333333333333	233
18.04	31.6333333333333	243
18.06	31.6333333333333	209
18.08	31.6333333333333	224
18.1	31.6333333333333	227
18.12	31.6333333333333	225
18.14	31.6333333333333	241
18.16	31.6333333333333	228
18.18	31.6333333333333	250
18.2	31.6333333333333	232
18.22	31.6333333333333	218
18.24	31.6333333333333	225
18.26	31.6333333333333	240
18.28	31.6333333333333	229
18.3	31.6333333333333	233
18.32	31.6333333333333	264
18.34	31.6333333333333	228
18.36	31.6333333333333	218
18.38	31.6333333333333	228
18.4	31.6333333333333	219
18.42	31.6333333333333	236
18.44	31.6333333333333	221
18.46	31.6333333333333	254
18.48	31.6333333333333	253
18.5	31.6333333333333	263
18.52	31.6333333333333	285
18.54	31.6333333333333	237
18.56	31.6333333333333	245
18.58	31.6333333333333	231
18.6	31.6333333333333	239
18.62	31.6333333333333	250
18.64	31.6333333333333	246
18.66	31.6333333333333	265
18.68	31.6333333333333	268
18.7	31.6333333333333	274
18.72	31.6333333333333	286
18.74	31.6333333333333	266
18.76	31.6333333333333	290
18.78	31.6333333333333	320
18.8	31.6333333333333	313
18.82	31.6333333333333	336
18.84	31.6333333333333	313
18.86	31.6333333333333	352
18.88	31.6333333333333	376
18.9	31.6333333333333	434
18.92	31.6333333333333	422
18.94	31.6333333333333	397
18.96	31.6333333333333	408
18.98	31.6333333333333	429
19	31.6333333333333	433
19.02	31.6333333333333	395
19.04	31.6333333333333	393
19.06	31.6333333333333	400
19.08	31.6333333333333	382
19.1	31.6333333333333	388
19.12	31.6333333333333	356
19.14	31.6333333333333	394
19.16	31.6333333333333	343
19.18	31.6333333333333	346
19.2	31.6333333333333	314
19.22	31.6333333333333	340
19.24	31.6333333333333	347
19.26	31.6333333333333	314
19.28	31.6333333333333	282
19.3	31.6333333333333	280
19.32	31.6333333333333	269
19.34	31.6333333333333	291
19.36	31.6333333333333	306
19.38	31.6333333333333	284
19.4	31.6333333333333	288
19.42	31.6333333333333	264
19.44	31.6333333333333	260
19.46	31.6333333333333	232
19.48	31.6333333333333	275
19.5	31.6333333333333	245
19.52	31.6333333333333	269
19.54	31.6333333333333	252
19.56	31.6333333333333	259
19.58	31.6333333333333	234
19.6	31.6333333333333	236
19.62	31.6333333333333	221
19.64	31.6333333333333	254
19.66	31.6333333333333	254
19.68	31.6333333333333	241
19.7	31.6333333333333	225
19.72	31.6333333333333	231
19.74	31.6333333333333	240
19.76	31.6333333333333	252
19.78	31.6333333333333	228
19.8	31.6333333333333	273
19.82	31.6333333333333	237
19.84	31.6333333333333	240
19.86	31.6333333333333	235
19.88	31.6333333333333	202
19.9	31.6333333333333	243
19.92	31.6333333333333	242
19.94	31.6333333333333	212
19.96	31.6333333333333	259
19.98	31.6333333333333	212
20	31.6333333333333	198
20.02	31.6333333333333	212
20.04	31.6333333333333	217
20.06	31.6333333333333	207
20.08	31.6333333333333	215
20.1	31.6333333333333	239
20.12	31.6333333333333	246
20.14	31.6333333333333	246
20.16	31.6333333333333	228
20.18	31.6333333333333	197
20.2	31.6333333333333	193
20.22	31.6333333333333	197
20.24	31.6333333333333	202
20.26	31.6333333333333	227
20.28	31.6333333333333	218
20.3	31.6333333333333	218
20.32	31.6333333333333	193
20.34	31.6333333333333	195
20.36	31.6333333333333	210
20.38	31.6333333333333	215
20.4	31.6333333333333	186
20.42	31.6333333333333	220
20.44	31.6333333333333	183
20.46	31.6333333333333	204
20.48	31.6333333333333	220
20.5	31.6333333333333	199
20.52	31.6333333333333	198
20.54	31.6333333333333	199
20.56	31.6333333333333	211
20.58	31.6333333333333	203
20.6	31.6333333333333	190
20.62	31.6333333333333	195
20.64	31.6333333333333	188
20.66	31.6333333333333	212
20.68	31.6333333333333	202
20.7	31.6333333333333	186
20.72	31.6333333333333	198
20.74	31.6333333333333	173
20.76	31.6333333333333	187
20.78	31.6333333333333	194
20.8	31.6333333333333	197
20.82	31.6333333333333	198
20.84	31.6333333333333	184
20.86	31.6333333333333	217
20.88	31.6333333333333	202
20.9	31.6333333333333	192
20.92	31.6333333333333	203
20.94	31.6333333333333	177
20.96	31.6333333333333	184
20.98	31.6333333333333	185
21	31.6333333333333	209
21.02	31.6333333333333	203
21.04	31.6333333333333	196
21.06	31.6333333333333	188
21.08	31.6333333333333	208
21.1	31.6333333333333	197
21.12	31.6333333333333	190
21.14	31.6333333333333	190
21.16	31.6333333333333	216
21.18	31.6333333333333	188
21.2	31.6333333333333	215
21.22	31.6333333333333	194
21.24	31.6333333333333	181
21.26	31.6333333333333	203
21.28	31.6333333333333	210
21.3	31.6333333333333	206
21.32	31.6333333333333	193
21.34	31.6333333333333	193
21.36	31.6333333333333	190
21.38	31.6333333333333	197
21.4	31.6333333333333	194
21.42	31.6333333333333	215
21.44	31.6333333333333	197
21.46	31.6333333333333	165
21.48	31.6333333333333	191
21.5	31.6333333333333	170
21.52	31.6333333333333	181
21.54	31.6333333333333	203
21.56	31.6333333333333	188
21.58	31.6333333333333	222
21.6	31.6333333333333	204
21.62	31.6333333333333	184
21.64	31.6333333333333	188
21.66	31.6333333333333	200
21.68	31.6333333333333	201
21.7	31.6333333333333	190
21.72	31.6333333333333	211
21.74	31.6333333333333	232
21.76	31.6333333333333	186
21.78	31.6333333333333	209
21.8	31.6333333333333	196
21.82	31.6333333333333	201
21.84	31.6333333333333	203
21.86	31.6333333333333	181
21.88	31.6333333333333	193
21.9	31.6333333333333	178
21.92	31.6333333333333	203
21.94	31.6333333333333	203
21.96	31.6333333333333	214
21.98	31.6333333333333	199
22	31.6333333333333	187
22.02	31.6333333333333	237
22.04	31.6333333333333	231
22.06	31.6333333333333	196
22.08	31.6333333333333	213
22.1	31.6333333333333	191
22.12	31.6333333333333	203
22.14	31.6333333333333	183
22.16	31.6333333333333	182
22.18	31.6333333333333	191
22.2	31.6333333333333	191
22.22	31.6333333333333	184
22.24	31.6333333333333	189
22.26	31.6333333333333	185
22.28	31.6333333333333	192
22.3	31.6333333333333	197
22.32	31.6333333333333	207
22.34	31.6333333333333	215
22.36	31.6333333333333	181
22.38	31.6333333333333	193
22.4	31.6333333333333	189
22.42	31.6333333333333	205
22.44	31.6333333333333	192
22.46	31.6333333333333	205
22.48	31.6333333333333	183
22.5	31.6333333333333	190
22.52	31.6333333333333	213
22.54	31.6333333333333	185
22.56	31.6333333333333	203
22.58	31.6333333333333	220
22.6	31.6333333333333	218
22.62	31.6333333333333	205
22.64	31.6333333333333	202
22.66	31.6333333333333	181
22.68	31.6333333333333	200
22.7	31.6333333333333	193
22.72	31.6333333333333	197
22.74	31.6333333333333	200
22.76	31.6333333333333	195
22.78	31.6333333333333	189
22.8	31.6333333333333	230
22.82	31.6333333333333	198
22.84	31.6333333333333	200
22.86	31.6333333333333	177
22.88	31.6333333333333	178
22.9	31.6333333333333	191
22.92	31.6333333333333	194
22.94	31.6333333333333	193
22.96	31.6333333333333	199
22.98	31.6333333333333	190
23	31.6333333333333	218
23.02	31.6333333333333	226
23.04	31.6333333333333	207
23.06	31.6333333333333	200
23.08	31.6333333333333	198
23.1	31.6333333333333	198
23.12	31.6333333333333	164
23.14	31.6333333333333	188
23.16	31.6333333333333	186
23.18	31.6333333333333	215
23.2	31.6333333333333	201
23.22	31.6333333333333	201
23.24	31.6333333333333	228
23.26	31.6333333333333	207
23.28	31.6333333333333	188
23.3	31.6333333333333	192
23.32	31.6333333333333	210
23.34	31.6333333333333	231
23.36	31.6333333333333	204
23.38	31.6333333333333	218
23.4	31.6333333333333	195
23.42	31.6333333333333	200
23.44	31.6333333333333	205
23.46	31.6333333333333	192
23.48	31.6333333333333	192
23.5	31.6333333333333	195
23.52	31.6333333333333	206
23.54	31.6333333333333	185
23.56	31.6333333333333	197
23.58	31.6333333333333	218
23.6	31.6333333333333	208
23.62	31.6333333333333	198
23.64	31.6333333333333	180
23.66	31.6333333333333	221
23.68	31.6333333333333	171
23.7	31.6333333333333	182
23.72	31.6333333333333	203
23.74	31.6333333333333	195
23.76	31.6333333333333	193
23.78	31.6333333333333	219
23.8	31.6333333333333	217
23.82	31.6333333333333	191
23.84	31.6333333333333	218
23.86	31.6333333333333	213
23.88	31.6333333333333	203
23.9	31.6333333333333	222
23.92	31.6333333333333	208
23.94	31.6333333333333	189
23.96	31.6333333333333	195
23.98	31.6333333333333	196
24	31.6333333333333	218
24.02	31.6333333333333	219
24.04	31.6333333333333	210
24.06	31.6333333333333	217
24.08	31.6333333333333	247
24.1	31.6333333333333	249
24.12	31.6333333333333	235
24.14	31.6333333333333	218
24.16	31.6333333333333	183
24.18	31.6333333333333	240
24.2	31.6333333333333	234
24.22	31.6333333333333	221
24.24	31.6333333333333	230
24.26	31.6333333333333	228
24.28	31.6333333333333	243
24.3	31.6333333333333	229
24.32	31.6333333333333	232
24.34	31.6333333333333	256
24.36	31.6333333333333	259
24.38	31.6333333333333	233
24.4	31.6333333333333	257
24.42	31.6333333333333	235
24.44	31.6333333333333	247
24.46	31.6333333333333	261
24.48	31.6333333333333	233
24.5	31.6333333333333	254
24.52	31.6333333333333	250
24.54	31.6333333333333	261
24.56	31.6333333333333	259
24.58	31.6333333333333	234
24.6	31.6333333333333	257
24.62	31.6333333333333	228
24.64	31.6333333333333	225
24.66	31.6333333333333	241
24.68	31.6333333333333	251
24.7	31.6333333333333	240
24.72	31.6333333333333	260
24.74	31.6333333333333	267
24.76	31.6333333333333	281
24.78	31.6333333333333	263
24.8	31.6333333333333	318
24.82	31.6333333333333	250
24.84	31.6333333333333	292
24.86	31.6333333333333	260
24.88	31.6333333333333	241
24.9	31.6333333333333	290
24.92	31.6333333333333	284
24.94	31.6333333333333	292
24.96	31.6333333333333	297
24.98	31.6333333333333	282
25	31.6333333333333	292
25.02	31.6333333333333	294
25.04	31.6333333333333	281
25.06	31.6333333333333	271
25.08	31.6333333333333	302
25.1	31.6333333333333	304
25.12	31.6333333333333	274
25.14	31.6333333333333	290
25.16	31.6333333333333	270
25.18	31.6333333333333	297
25.2	31.6333333333333	275
25.22	31.6333333333333	263
25.24	31.6333333333333	267
25.26	31.6333333333333	282
25.28	31.6333333333333	283
25.3	31.6333333333333	239
25.32	31.6333333333333	258
25.34	31.6333333333333	274
25.36	31.6333333333333	280
25.38	31.6333333333333	249
25.4	31.6333333333333	236
25.42	31.6333333333333	250
25.44	31.6333333333333	260
25.46	31.6333333333333	276
25.48	31.6333333333333	244
25.5	31.6333333333333	246
25.52	31.6333333333333	247
25.54	31.6333333333333	252
25.56	31.6333333333333	253
25.58	31.6333333333333	245
25.6	31.6333333333333	249
25.62	31.6333333333333	299
25.64	31.6333333333333	245
25.66	31.6333333333333	255
25.68	31.6333333333333	245
25.7	31.6333333333333	254
25.72	31.6333333333333	267
25.74	31.6333333333333	264
25.76	31.6333333333333	252
25.78	31.6333333333333	230
25.8	31.6333333333333	248
25.82	31.6333333333333	256
25.84	31.6333333333333	236
25.86	31.6333333333333	233
25.88	31.6333333333333	285
25.9	31.6333333333333	259
25.92	31.6333333333333	254
25.94	31.6333333333333	262
25.96	31.6333333333333	237
25.98	31.6333333333333	228
26	31.6333333333333	222
26.02	31.6333333333333	222
26.04	31.6333333333333	210
26.06	31.6333333333333	217
26.08	31.6333333333333	208
26.1	31.6333333333333	188
26.12	31.6333333333333	206
26.14	31.6333333333333	201
26.16	31.6333333333333	259
26.18	31.6333333333333	197
26.2	31.6333333333333	211
26.22	31.6333333333333	220
26.24	31.6333333333333	238
26.26	31.6333333333333	212
26.28	31.6333333333333	203
26.3	31.6333333333333	199
26.32	31.6333333333333	245
26.34	31.6333333333333	211
26.36	31.6333333333333	206
26.38	31.6333333333333	203
26.4	31.6333333333333	212
26.42	31.6333333333333	220
26.44	31.6333333333333	229
26.46	31.6333333333333	221
26.48	31.6333333333333	218
26.5	31.6333333333333	211
26.52	31.6333333333333	189
26.54	31.6333333333333	207
26.56	31.6333333333333	212
26.58	31.6333333333333	195
26.6	31.6333333333333	215
26.62	31.6333333333333	211
26.64	31.6333333333333	206
26.66	31.6333333333333	196
26.68	31.6333333333333	190
26.7	31.6333333333333	231
26.72	31.6333333333333	194
26.74	31.6333333333333	224
26.76	31.6333333333333	229
26.78	31.6333333333333	200
26.8	31.6333333333333	210
26.82	31.6333333333333	213
26.84	31.6333333333333	185
26.86	31.6333333333333	214
26.88	31.6333333333333	239
26.9	31.6333333333333	213
26.92	31.6333333333333	208
26.94	31.6333333333333	223
26.96	31.6333333333333	237
26.98	31.6333333333333	209
27	31.6333333333333	201
27.02	31.6333333333333	206
27.04	31.6333333333333	237
27.06	31.6333333333333	207
27.08	31.6333333333333	220
27.1	31.6333333333333	201
27.12	31.6333333333333	203
27.14	31.6333333333333	215
27.16	31.6333333333333	183
27.18	31.6333333333333	212
27.2	31.6333333333333	208
27.22	31.6333333333333	218
27.24	31.6333333333333	207
27.26	31.6333333333333	220
27.28	31.6333333333333	203
27.3	31.6333333333333	220
27.32	31.6333333333333	201
27.34	31.6333333333333	219
27.36	31.6333333333333	218
27.38	31.6333333333333	230
27.4	31.6333333333333	207
27.42	31.6333333333333	242
27.44	31.6333333333333	235
27.46	31.6333333333333	232
27.48	31.6333333333333	240
27.5	31.6333333333333	213
27.52	31.6333333333333	220
27.54	31.6333333333333	243
27.56	31.6333333333333	225
27.58	31.6333333333333	231
27.6	31.6333333333333	221
27.62	31.6333333333333	227
27.64	31.6333333333333	222
27.66	31.6333333333333	269
27.68	31.6333333333333	252
27.7	31.6333333333333	261
27.72	31.6333333333333	220
27.74	31.6333333333333	235
27.76	31.6333333333333	266
27.78	31.6333333333333	272
27.8	31.6333333333333	251
27.82	31.6333333333333	257
27.84	31.6333333333333	243
27.86	31.6333333333333	240
27.88	31.6333333333333	246
27.9	31.6333333333333	245
27.92	31.6333333333333	258
27.94	31.6333333333333	266
27.96	31.6333333333333	256
27.98	31.6333333333333	243
28	31.6333333333333	246
28.02	31.6333333333333	230
28.04	31.6333333333333	254
28.06	31.6333333333333	253
28.08	31.6333333333333	244
28.1	31.6333333333333	246
28.12	31.6333333333333	219
28.14	31.6333333333333	241
28.16	31.6333333333333	250
28.18	31.6333333333333	230
28.2	31.6333333333333	226
28.22	31.6333333333333	225
28.24	31.6333333333333	232
28.26	31.6333333333333	212
28.28	31.6333333333333	227
28.3	31.6333333333333	219
28.32	31.6333333333333	188
28.34	31.6333333333333	222
28.36	31.6333333333333	234
28.38	31.6333333333333	239
28.4	31.6333333333333	201
28.42	31.6333333333333	216
28.44	31.6333333333333	214
28.46	31.6333333333333	220
28.48	31.6333333333333	219
28.5	31.6333333333333	242
28.52	31.6333333333333	199
28.54	31.6333333333333	234
28.56	31.6333333333333	233
28.58	31.6333333333333	227
28.6	31.6333333333333	204
28.62	31.6333333333333	225
28.64	31.6333333333333	198
28.66	31.6333333333333	208
28.68	31.6333333333333	214
28.7	31.6333333333333	200
28.72	31.6333333333333	223
28.74	31.6333333333333	214
28.76	31.6333333333333	211
28.78	31.6333333333333	195
28.8	31.6333333333333	213
28.82	31.6333333333333	211
28.84	31.6333333333333	228
28.86	31.6333333333333	214
28.88	31.6333333333333	225
28.9	31.6333333333333	215
28.92	31.6333333333333	207
28.94	31.6333333333333	187
28.96	31.6333333333333	212
28.98	31.6333333333333	196
29	31.6333333333333	207
29.02	31.6333333333333	222
29.04	31.6333333333333	212
29.06	31.6333333333333	207
29.08	31.6333333333333	198
29.1	31.6333333333333	232
29.12	31.6333333333333	196
29.14	31.6333333333333	216
29.16	31.6333333333333	187
29.18	31.6333333333333	192
29.2	31.6333333333333	210
29.22	31.6333333333333	218
29.24	31.6333333333333	212
29.26	31.6333333333333	213
29.28	31.6333333333333	198
29.3	31.6333333333333	227
29.32	31.6333333333333	223
29.34	31.6333333333333	221
29.36	31.6333333333333	205
29.38	31.6333333333333	201
29.4	31.6333333333333	216
29.42	31.6333333333333	205
29.44	31.6333333333333	196
29.46	31.6333333333333	202
29.48	31.6333333333333	215
29.5	31.6333333333333	245
29.52	31.6333333333333	216
29.54	31.6333333333333	204
29.56	31.6333333333333	230
29.58	31.6333333333333	204
29.6	31.6333333333333	197
29.62	31.6333333333333	219
29.64	31.6333333333333	219
29.66	31.6333333333333	218
29.68	31.6333333333333	221
29.7	31.6333333333333	250
29.72	31.6333333333333	205
29.74	31.6333333333333	214
29.76	31.6333333333333	205
29.78	31.6333333333333	222
29.8	31.6333333333333	218
29.82	31.6333333333333	198
29.84	31.6333333333333	226
29.86	31.6333333333333	198
29.88	31.6333333333333	206
29.9	31.6333333333333	224
29.92	31.6333333333333	210
29.94	31.6333333333333	200
29.96	31.6333333333333	216
29.98	31.6333333333333	195
30	31.6333333333333	204
30.02	31.6333333333333	203
30.04	31.6333333333333	215
30.06	31.6333333333333	198
30.08	31.6333333333333	213
30.1	31.6333333333333	209
30.12	31.6333333333333	215
30.14	31.6333333333333	184
30.16	31.6333333333333	218
30.18	31.6333333333333	205
30.2	31.6333333333333	229
30.22	31.6333333333333	201
30.24	31.6333333333333	194
30.26	31.6333333333333	206
30.28	31.6333333333333	211
30.3	31.6333333333333	213
30.32	31.6333333333333	233
30.34	31.6333333333333	207
30.36	31.6333333333333	202
30.38	31.6333333333333	214
30.4	31.6333333333333	218
30.42	31.6333333333333	191
30.44	31.6333333333333	203
30.46	31.6333333333333	214
30.48	31.6333333333333	231
30.5	31.6333333333333	206
30.52	31.6333333333333	202
30.54	31.6333333333333	198
30.56	31.6333333333333	210
30.58	31.6333333333333	226
30.6	31.6333333333333	187
30.62	31.6333333333333	186
30.64	31.6333333333333	226
30.66	31.6333333333333	207
30.68	31.6333333333333	209
30.7	31.6333333333333	188
30.72	31.6333333333333	208
30.74	31.6333333333333	209
30.76	31.6333333333333	201
30.78	31.6333333333333	208
30.8	31.6333333333333	213
30.82	31.6333333333333	207
30.84	31.6333333333333	181
30.86	31.6333333333333	184
30.88	31.6333333333333	224
30.9	31.6333333333333	207
30.92	31.6333333333333	192
30.94	31.6333333333333	197
30.96	31.6333333333333	179
30.98	31.6333333333333	198
31	31.6333333333333	222
31.02	31.6333333333333	193
31.04	31.6333333333333	192
31.06	31.6333333333333	216
31.08	31.6333333333333	221
31.1	31.6333333333333	214
31.12	31.6333333333333	212
31.14	31.6333333333333	207
31.16	31.6333333333333	207
31.18	31.6333333333333	208
31.2	31.6333333333333	213
31.22	31.6333333333333	213
31.24	31.6333333333333	193
31.26	31.6333333333333	204
31.28	31.6333333333333	201
31.3	31.6333333333333	194
31.32	31.6333333333333	196
31.34	31.6333333333333	213
31.36	31.6333333333333	219
31.38	31.6333333333333	195
31.4	31.6333333333333	232
31.42	31.6333333333333	220
31.44	31.6333333333333	215
31.46	31.6333333333333	195
31.48	31.6333333333333	197
31.5	31.6333333333333	203
31.52	31.6333333333333	231
31.54	31.6333333333333	218
31.56	31.6333333333333	214
31.58	31.6333333333333	222
31.6	31.6333333333333	207
31.62	31.6333333333333	194
31.64	31.6333333333333	200
31.66	31.6333333333333	197
31.68	31.6333333333333	202
31.7	31.6333333333333	226
31.72	31.6333333333333	195
31.74	31.6333333333333	202
31.76	31.6333333333333	202
31.78	31.6333333333333	181
31.8	31.6333333333333	204
31.82	31.6333333333333	203
31.84	31.6333333333333	202
31.86	31.6333333333333	219
31.88	31.6333333333333	209
31.9	31.6333333333333	185
31.92	31.6333333333333	208
31.94	31.6333333333333	197
31.96	31.6333333333333	193
31.98	31.6333333333333	227
32	31.6333333333333	192
32.02	31.6333333333333	200
32.04	31.6333333333333	205
32.06	31.6333333333333	211
32.08	31.6333333333333	204
32.1	31.6333333333333	220
32.12	31.6333333333333	240
32.14	31.6333333333333	237
32.16	31.6333333333333	225
32.18	31.6333333333333	207
32.2	31.6333333333333	193
32.22	31.6333333333333	207
32.24	31.6333333333333	208
32.26	31.6333333333333	245
32.28	31.6333333333333	218
32.3	31.6333333333333	179
32.32	31.6333333333333	205
32.34	31.6333333333333	202
32.36	31.6333333333333	215
32.38	31.6333333333333	207
32.4	31.6333333333333	194
32.42	31.6333333333333	226
32.44	31.6333333333333	210
32.46	31.6333333333333	225
32.48	31.6333333333333	195
32.5	31.6333333333333	197
32.52	31.6333333333333	213
32.54	31.6333333333333	220
32.56	31.6333333333333	196
32.58	31.6333333333333	196
32.6	31.6333333333333	224
32.62	31.6333333333333	177
32.64	31.6333333333333	202
32.66	31.6333333333333	198
32.68	31.6333333333333	188
32.7	31.6333333333333	202
32.72	31.6333333333333	198
32.74	31.6333333333333	205
32.76	31.6333333333333	209
32.78	31.6333333333333	215
32.8	31.6333333333333	208
32.82	31.6333333333333	201
32.84	31.6333333333333	227
32.86	31.6333333333333	192
32.88	31.6333333333333	179
32.9	31.6333333333333	180
32.92	31.6333333333333	227
32.94	31.6333333333333	179
32.96	31.6333333333333	203
32.98	31.6333333333333	208
33	31.6333333333333	209
33.02	31.6333333333333	203
33.04	31.6333333333333	187
33.06	31.6333333333333	224
33.08	31.6333333333333	212
33.1	31.6333333333333	220
33.12	31.6333333333333	220
33.14	31.6333333333333	204
33.16	31.6333333333333	214
33.18	31.6333333333333	204
33.2	31.6333333333333	202
33.22	31.6333333333333	203
33.24	31.6333333333333	219
33.26	31.6333333333333	252
33.28	31.6333333333333	235
33.3	31.6333333333333	242
33.32	31.6333333333333	211
33.34	31.6333333333333	210
33.36	31.6333333333333	252
33.38	31.6333333333333	212
33.4	31.6333333333333	228
33.42	31.6333333333333	217
33.44	31.6333333333333	216
33.46	31.6333333333333	207
33.48	31.6333333333333	215
33.5	31.6333333333333	243
33.52	31.6333333333333	248
33.54	31.6333333333333	199
33.56	31.6333333333333	240
33.58	31.6333333333333	218
33.6	31.6333333333333	212
33.62	31.6333333333333	233
33.64	31.6333333333333	215
33.66	31.6333333333333	219
33.68	31.6333333333333	228
33.7	31.6333333333333	207
33.72	31.6333333333333	245
33.74	31.6333333333333	218
33.76	31.6333333333333	230
33.78	31.6333333333333	203
33.8	31.6333333333333	223
33.82	31.6333333333333	231
33.84	31.6333333333333	223
33.86	31.6333333333333	229
33.88	31.6333333333333	241
33.9	31.6333333333333	227
33.92	31.6333333333333	211
33.94	31.6333333333333	224
33.96	31.6333333333333	248
33.98	31.6333333333333	227
34	31.6333333333333	213
34.02	31.6333333333333	190
34.04	31.6333333333333	230
34.06	31.6333333333333	229
34.08	31.6333333333333	229
34.1	31.6333333333333	207
34.12	31.6333333333333	233
34.14	31.6333333333333	203
34.16	31.6333333333333	256
34.18	31.6333333333333	223
34.2	31.6333333333333	210
34.22	31.6333333333333	209
34.24	31.6333333333333	229
34.26	31.6333333333333	220
34.28	31.6333333333333	222
34.3	31.6333333333333	211
34.32	31.6333333333333	214
34.34	31.6333333333333	202
34.36	31.6333333333333	204
34.38	31.6333333333333	199
34.4	31.6333333333333	245
34.42	31.6333333333333	234
34.44	31.6333333333333	216
34.46	31.6333333333333	221
34.48	31.6333333333333	219
34.5	31.6333333333333	200
34.52	31.6333333333333	223
34.54	31.6333333333333	217
34.56	31.6333333333333	212
34.58	31.6333333333333	223
34.6	31.6333333333333	218
34.62	31.6333333333333	217
34.64	31.6333333333333	227
34.66	31.6333333333333	226
34.68	31.6333333333333	207
34.7	31.6333333333333	217
34.72	31.6333333333333	245
34.74	31.6333333333333	231
34.76	31.6333333333333	239
34.78	31.6333333333333	226
34.8	31.6333333333333	221
34.82	31.6333333333333	228
34.84	31.6333333333333	212
34.86	31.6333333333333	230
34.88	31.6333333333333	231
34.9	31.6333333333333	207
34.92	31.6333333333333	232
34.94	31.6333333333333	212
34.96	31.6333333333333	197
34.98	31.6333333333333	230
35	31.6333333333333	233
35.02	31.6333333333333	199
35.04	31.6333333333333	235
35.06	31.6333333333333	218
35.08	31.6333333333333	224
35.1	31.6333333333333	215
35.12	31.6333333333333	227
35.14	31.6333333333333	203
35.16	31.6333333333333	242
35.18	31.6333333333333	214
35.2	31.6333333333333	203
35.22	31.6333333333333	242
35.24	31.6333333333333	226
35.26	31.6333333333333	232
35.28	31.6333333333333	208
35.3	31.6333333333333	189
35.32	31.6333333333333	195
35.34	31.6333333333333	205
35.36	31.6333333333333	218
35.38	31.6333333333333	201
35.4	31.6333333333333	194
35.42	31.6333333333333	213
35.44	31.6333333333333	198
35.46	31.6333333333333	210
35.48	31.6333333333333	212
35.5	31.6333333333333	194
35.52	31.6333333333333	215
35.54	31.6333333333333	205
35.56	31.6333333333333	187
35.58	31.6333333333333	214
35.6	31.6333333333333	222
35.62	31.6333333333333	217
35.64	31.6333333333333	201
35.66	31.6333333333333	196
35.68	31.6333333333333	211
35.7	31.6333333333333	198
35.72	31.6333333333333	202
35.74	31.6333333333333	201
35.76	31.6333333333333	202
35.78	31.6333333333333	186
35.8	31.6333333333333	191
35.82	31.6333333333333	207
35.84	31.6333333333333	208
35.86	31.6333333333333	215
35.88	31.6333333333333	200
35.9	31.6333333333333	204
35.92	31.6333333333333	178
35.94	31.6333333333333	208
35.96	31.6333333333333	213
35.98	31.6333333333333	194
36	31.6333333333333	203
36.02	31.6333333333333	208
36.04	31.6333333333333	202
36.06	31.6333333333333	210
36.08	31.6333333333333	204
36.1	31.6333333333333	197
36.12	31.6333333333333	191
36.14	31.6333333333333	211
36.16	31.6333333333333	219
36.18	31.6333333333333	224
36.2	31.6333333333333	184
36.22	31.6333333333333	188
36.24	31.6333333333333	233
36.26	31.6333333333333	216
36.28	31.6333333333333	197
36.3	31.6333333333333	203
36.32	31.6333333333333	199
36.34	31.6333333333333	198
36.36	31.6333333333333	217
36.38	31.6333333333333	202
36.4	31.6333333333333	216
36.42	31.6333333333333	195
36.44	31.6333333333333	210
36.46	31.6333333333333	197
36.48	31.6333333333333	197
36.5	31.6333333333333	231
36.52	31.6333333333333	230
36.54	31.6333333333333	232
36.56	31.6333333333333	236
36.58	31.6333333333333	227
36.6	31.6333333333333	233
36.62	31.6333333333333	215
36.64	31.6333333333333	246
36.66	31.6333333333333	218
36.68	31.6333333333333	198
36.7	31.6333333333333	202
36.72	31.6333333333333	187
36.74	31.6333333333333	222
36.76	31.6333333333333	214
36.78	31.6333333333333	186
36.8	31.6333333333333	200
36.82	31.6333333333333	203
36.84	31.6333333333333	205
36.86	31.6333333333333	175
36.88	31.6333333333333	228
36.9	31.6333333333333	226
36.92	31.6333333333333	201
36.94	31.6333333333333	202
36.96	31.6333333333333	247
36.98	31.6333333333333	212
37	31.6333333333333	207
37.02	31.6333333333333	193
37.04	31.6333333333333	221
37.06	31.6333333333333	208
37.08	31.6333333333333	221
37.1	31.6333333333333	199
37.12	31.6333333333333	198
37.14	31.6333333333333	177
37.16	31.6333333333333	192
37.18	31.6333333333333	204
37.2	31.6333333333333	225
37.22	31.6333333333333	224
37.24	31.6333333333333	187
37.26	31.6333333333333	223
37.28	31.6333333333333	192
37.3	31.6333333333333	186
37.32	31.6333333333333	209
37.34	31.6333333333333	210
37.36	31.6333333333333	217
37.38	31.6333333333333	220
37.4	31.6333333333333	195
37.42	31.6333333333333	203
37.44	31.6333333333333	227
37.46	31.6333333333333	198
37.48	31.6333333333333	203
37.5	31.6333333333333	193
37.52	31.6333333333333	218
37.54	31.6333333333333	212
37.56	31.6333333333333	203
37.58	31.6333333333333	210
37.6	31.6333333333333	185
37.62	31.6333333333333	171
37.64	31.6333333333333	211
37.66	31.6333333333333	214
37.68	31.6333333333333	225
37.7	31.6333333333333	219
37.72	31.6333333333333	243
37.74	31.6333333333333	205
37.76	31.6333333333333	183
37.78	31.6333333333333	246
37.8	31.6333333333333	198
37.82	31.6333333333333	215
37.84	31.6333333333333	229
37.86	31.6333333333333	220
37.88	31.6333333333333	192
37.9	31.6333333333333	211
37.92	31.6333333333333	223
37.94	31.6333333333333	245
37.96	31.6333333333333	229
37.98	31.6333333333333	229
38	31.6333333333333	216
38.02	31.6333333333333	245
38.04	31.6333333333333	251
38.06	31.6333333333333	252
38.08	31.6333333333333	243
38.1	31.6333333333333	286
38.12	31.6333333333333	263
38.14	31.6333333333333	276
38.16	31.6333333333333	294
38.18	31.6333333333333	378
38.2	31.6333333333333	434
38.22	31.6333333333333	548
38.24	31.6333333333333	671
38.26	31.6333333333333	789
38.28	31.6333333333333	689
38.3	31.6333333333333	576
38.32	31.6333333333333	504
38.34	31.6333333333333	513
38.36	31.6333333333333	546
38.38	31.6333333333333	484
38.4	31.6333333333333	372
38.42	31.6333333333333	335
38.44	31.6333333333333	311
38.46	31.6333333333333	272
38.48	31.6333333333333	304
38.5	31.6333333333333	276
38.52	31.6333333333333	255
38.54	31.6333333333333	254
38.56	31.6333333333333	225
38.58	31.6333333333333	233
38.6	31.6333333333333	239
38.62	31.6333333333333	258
38.64	31.6333333333333	219
38.66	31.6333333333333	218
38.68	31.6333333333333	210
38.7	31.6333333333333	220
38.72	31.6333333333333	224
38.74	31.6333333333333	219
38.76	31.6333333333333	222
38.78	31.6333333333333	186
38.8	31.6333333333333	203
38.82	31.6333333333333	206
38.84	31.6333333333333	199
38.86	31.6333333333333	204
38.88	31.6333333333333	206
38.9	31.6333333333333	231
38.92	31.6333333333333	229
38.94	31.6333333333333	228
38.96	31.6333333333333	181
38.98	31.6333333333333	210
39	31.6333333333333	194
39.02	31.6333333333333	205
39.04	31.6333333333333	230
39.06	31.6333333333333	192
39.08	31.6333333333333	228
39.1	31.6333333333333	212
39.12	31.6333333333333	199
39.14	31.6333333333333	226
39.16	31.6333333333333	201
39.18	31.6333333333333	236
39.2	31.6333333333333	226
39.22	31.6333333333333	181
39.24	31.6333333333333	205
39.26	31.6333333333333	210
39.28	31.6333333333333	200
39.3	31.6333333333333	198
39.32	31.6333333333333	232
39.34	31.6333333333333	195
39.36	31.6333333333333	198
39.38	31.6333333333333	211
39.4	31.6333333333333	222
39.42	31.6333333333333	203
39.44	31.6333333333333	202
39.46	31.6333333333333	208
39.48	31.6333333333333	185
39.5	31.6333333333333	192
39.52	31.6333333333333	212
39.54	31.6333333333333	221
39.56	31.6333333333333	198
39.58	31.6333333333333	233
39.6	31.6333333333333	213
39.62	31.6333333333333	196
39.64	31.6333333333333	218
39.66	31.6333333333333	210
39.68	31.6333333333333	218
39.7	31.6333333333333	211
39.72	31.6333333333333	242
39.74	31.6333333333333	193
39.76	31.6333333333333	241
39.78	31.6333333333333	215
39.8	31.6333333333333	220
39.82	31.6333333333333	260
39.84	31.6333333333333	216
39.86	31.6333333333333	175
39.88	31.6333333333333	218
39.9	31.6333333333333	195
39.92	31.6333333333333	228
39.94	31.6333333333333	216
39.96	31.6333333333333	239
39.98	31.6333333333333	218
40	31.6333333333333	248
