# Supplementary material for: Sorting polymerization in a bichannel metal-organic framework
Source: Nat Commun. 2025 Aug 5;16:6984. doi: 10.1038/s41467-025-62322-8 (PMC12325995; doi:10.1038/s41467-025-62322-8)
Supplement: Supplementary file 3 — Source data [file 41467_2025_62322_MOESM3_ESM.zip › SOURCE_DATA/SF11/1-PSPNVF_2theta_vs_scanstarttime_vs_intensity/line_19.csv]

X	Y	Z
3	7.55	149
3.02	7.55	183
3.04	7.55	178
3.06	7.55	199
3.08	7.55	175
3.1	7.55	161
3.12	7.55	183
3.14	7.55	198
3.16	7.55	179
3.18	7.55	163
3.2	7.55	177
3.22	7.55	176
3.24	7.55	177
3.26	7.55	152
3.28	7.55	187
3.3	7.55	184
3.32	7.55	185
3.34	7.55	162
3.36	7.55	171
3.38	7.55	183
3.4	7.55	203
3.42	7.55	199
3.44	7.55	180
3.46	7.55	193
3.48	7.55	175
3.5	7.55	179
3.52	7.55	169
3.54	7.55	178
3.56	7.55	173
3.58	7.55	191
3.6	7.55	161
3.62	7.55	198
3.64	7.55	181
3.66	7.55	175
3.68	7.55	181
3.7	7.55	190
3.72	7.55	206
3.74	7.55	189
3.76	7.55	174
3.78	7.55	178
3.8	7.55	178
3.82	7.55	177
3.84	7.55	167
3.86	7.55	160
3.88	7.55	174
3.9	7.55	179
3.92	7.55	189
3.94	7.55	174
3.96	7.55	151
3.98	7.55	170
4	7.55	176
4.02	7.55	178
4.04	7.55	191
4.06	7.55	182
4.08	7.55	190
4.1	7.55	173
4.12	7.55	174
4.14	7.55	194
4.16	7.55	185
4.18	7.55	166
4.2	7.55	186
4.22	7.55	180
4.24	7.55	188
4.26	7.55	159
4.28	7.55	176
4.3	7.55	162
4.32	7.55	167
4.34	7.55	174
4.36	7.55	177
4.38	7.55	188
4.4	7.55	174
4.42	7.55	185
4.44	7.55	155
4.46	7.55	181
4.48	7.55	171
4.5	7.55	191
4.52	7.55	193
4.54	7.55	170
4.56	7.55	183
4.58	7.55	176
4.6	7.55	184
4.62	7.55	150
4.64	7.55	170
4.66	7.55	169
4.68	7.55	186
4.7	7.55	169
4.72	7.55	183
4.74	7.55	191
4.76	7.55	187
4.78	7.55	153
4.8	7.55	200
4.82	7.55	173
4.84	7.55	184
4.86	7.55	169
4.88	7.55	194
4.9	7.55	192
4.92	7.55	182
4.94	7.55	194
4.96	7.55	187
4.98	7.55	167
5	7.55	199
5.02	7.55	180
5.04	7.55	199
5.06	7.55	190
5.08	7.55	202
5.1	7.55	195
5.12	7.55	202
5.14	7.55	217
5.16	7.55	213
5.18	7.55	239
5.2	7.55	190
5.22	7.55	214
5.24	7.55	210
5.26	7.55	234
5.28	7.55	238
5.3	7.55	231
5.32	7.55	247
5.34	7.55	246
5.36	7.55	264
5.38	7.55	246
5.4	7.55	305
5.42	7.55	318
5.44	7.55	308
5.46	7.55	293
5.48	7.55	311
5.5	7.55	312
5.52	7.55	319
5.54	7.55	294
5.56	7.55	341
5.58	7.55	302
5.6	7.55	282
5.62	7.55	312
5.64	7.55	293
5.66	7.55	264
5.68	7.55	282
5.7	7.55	265
5.72	7.55	282
5.74	7.55	241
5.76	7.55	240
5.78	7.55	221
5.8	7.55	251
5.82	7.55	240
5.84	7.55	233
5.86	7.55	245
5.88	7.55	266
5.9	7.55	239
5.92	7.55	254
5.94	7.55	220
5.96	7.55	229
5.98	7.55	272
6	7.55	257
6.02	7.55	246
6.04	7.55	236
6.06	7.55	241
6.08	7.55	234
6.1	7.55	255
6.12	7.55	250
6.14	7.55	257
6.16	7.55	243
6.18	7.55	234
6.2	7.55	256
6.22	7.55	226
6.24	7.55	250
6.26	7.55	235
6.28	7.55	228
6.3	7.55	228
6.32	7.55	249
6.34	7.55	231
6.36	7.55	250
6.38	7.55	245
6.4	7.55	233
6.42	7.55	251
6.44	7.55	212
6.46	7.55	243
6.48	7.55	240
6.5	7.55	271
6.52	7.55	220
6.54	7.55	253
6.56	7.55	274
6.58	7.55	224
6.6	7.55	260
6.62	7.55	239
6.64	7.55	240
6.66	7.55	237
6.68	7.55	226
6.7	7.55	215
6.72	7.55	236
6.74	7.55	196
6.76	7.55	205
6.78	7.55	213
6.8	7.55	214
6.82	7.55	194
6.84	7.55	206
6.86	7.55	205
6.88	7.55	197
6.9	7.55	195
6.92	7.55	214
6.94	7.55	184
6.96	7.55	195
6.98	7.55	201
7	7.55	198
7.02	7.55	196
7.04	7.55	193
7.06	7.55	209
7.08	7.55	177
7.1	7.55	180
7.12	7.55	174
7.14	7.55	201
7.16	7.55	203
7.18	7.55	171
7.2	7.55	165
7.22	7.55	179
7.24	7.55	189
7.26	7.55	172
7.28	7.55	156
7.3	7.55	174
7.32	7.55	187
7.34	7.55	183
7.36	7.55	194
7.38	7.55	157
7.4	7.55	176
7.42	7.55	179
7.44	7.55	150
7.46	7.55	167
7.48	7.55	162
7.5	7.55	163
7.52	7.55	180
7.54	7.55	170
7.56	7.55	168
7.58	7.55	186
7.6	7.55	180
7.62	7.55	176
7.64	7.55	186
7.66	7.55	167
7.68	7.55	180
7.7	7.55	158
7.72	7.55	162
7.74	7.55	168
7.76	7.55	178
7.78	7.55	167
7.8	7.55	173
7.82	7.55	182
7.84	7.55	190
7.86	7.55	187
7.88	7.55	192
7.9	7.55	175
7.92	7.55	168
7.94	7.55	186
7.96	7.55	196
7.98	7.55	187
8	7.55	200
8.02	7.55	173
8.04	7.55	185
8.06	7.55	148
8.08	7.55	175
8.1	7.55	160
8.12	7.55	174
8.14	7.55	173
8.16	7.55	179
8.18	7.55	171
8.2	7.55	180
8.22	7.55	181
8.24	7.55	177
8.26	7.55	190
8.28	7.55	194
8.3	7.55	205
8.32	7.55	192
8.34	7.55	207
8.36	7.55	163
8.38	7.55	174
8.4	7.55	180
8.42	7.55	174
8.44	7.55	184
8.46	7.55	185
8.48	7.55	184
8.5	7.55	205
8.52	7.55	188
8.54	7.55	178
8.56	7.55	174
8.58	7.55	181
8.6	7.55	177
8.62	7.55	184
8.64	7.55	172
8.66	7.55	170
8.68	7.55	171
8.7	7.55	170
8.72	7.55	180
8.74	7.55	194
8.76	7.55	185
8.78	7.55	166
8.8	7.55	174
8.82	7.55	191
8.84	7.55	170
8.86	7.55	160
8.88	7.55	164
8.9	7.55	176
8.92	7.55	189
8.94	7.55	176
8.96	7.55	185
8.98	7.55	176
9	7.55	185
9.02	7.55	183
9.04	7.55	199
9.06	7.55	187
9.08	7.55	173
9.1	7.55	173
9.12	7.55	161
9.14	7.55	168
9.16	7.55	184
9.18	7.55	209
9.2	7.55	181
9.22	7.55	183
9.24	7.55	178
9.26	7.55	178
9.28	7.55	187
9.3	7.55	186
9.32	7.55	188
9.34	7.55	210
9.36	7.55	195
9.38	7.55	199
9.4	7.55	209
9.42	7.55	209
9.44	7.55	223
9.46	7.55	197
9.48	7.55	217
9.5	7.55	204
9.52	7.55	204
9.54	7.55	218
9.56	7.55	193
9.58	7.55	181
9.6	7.55	187
9.62	7.55	223
9.64	7.55	198
9.66	7.55	168
9.68	7.55	213
9.7	7.55	222
9.72	7.55	187
9.74	7.55	180
9.76	7.55	185
9.78	7.55	165
9.8	7.55	171
9.82	7.55	201
9.84	7.55	199
9.86	7.55	172
9.88	7.55	193
9.9	7.55	190
9.92	7.55	158
9.94	7.55	200
9.96	7.55	177
9.98	7.55	183
10	7.55	181
10.02	7.55	180
10.04	7.55	190
10.06	7.55	167
10.08	7.55	197
10.1	7.55	175
10.12	7.55	180
10.14	7.55	182
10.16	7.55	186
10.18	7.55	172
10.2	7.55	196
10.22	7.55	179
10.24	7.55	186
10.26	7.55	188
10.28	7.55	172
10.3	7.55	209
10.32	7.55	205
10.34	7.55	165
10.36	7.55	187
10.38	7.55	183
10.4	7.55	210
10.42	7.55	180
10.44	7.55	196
10.46	7.55	215
10.48	7.55	223
10.5	7.55	244
10.52	7.55	212
10.54	7.55	210
10.56	7.55	245
10.58	7.55	243
10.6	7.55	266
10.62	7.55	303
10.64	7.55	302
10.66	7.55	332
10.68	7.55	383
10.7	7.55	387
10.72	7.55	406
10.74	7.55	445
10.76	7.55	538
10.78	7.55	510
10.8	7.55	639
10.82	7.55	785
10.84	7.55	837
10.86	7.55	929
10.88	7.55	1039
10.9	7.55	1060
10.92	7.55	1139
10.94	7.55	1225
10.96	7.55	1225
10.98	7.55	1075
11	7.55	1026
11.02	7.55	937
11.04	7.55	825
11.06	7.55	763
11.08	7.55	620
11.1	7.55	523
11.12	7.55	488
11.14	7.55	435
11.16	7.55	387
11.18	7.55	357
11.2	7.55	343
11.22	7.55	321
11.24	7.55	252
11.26	7.55	253
11.28	7.55	284
11.3	7.55	250
11.32	7.55	232
11.34	7.55	229
11.36	7.55	225
11.38	7.55	243
11.4	7.55	218
11.42	7.55	214
11.44	7.55	222
11.46	7.55	216
11.48	7.55	209
11.5	7.55	201
11.52	7.55	199
11.54	7.55	193
11.56	7.55	187
11.58	7.55	192
11.6	7.55	201
11.62	7.55	199
11.64	7.55	186
11.66	7.55	172
11.68	7.55	191
11.7	7.55	186
11.72	7.55	198
11.74	7.55	169
11.76	7.55	179
11.78	7.55	194
11.8	7.55	187
11.82	7.55	182
11.84	7.55	171
11.86	7.55	209
11.88	7.55	188
11.9	7.55	174
11.92	7.55	183
11.94	7.55	193
11.96	7.55	212
11.98	7.55	177
12	7.55	170
12.02	7.55	179
12.04	7.55	176
12.06	7.55	178
12.08	7.55	168
12.1	7.55	183
12.12	7.55	170
12.14	7.55	202
12.16	7.55	186
12.18	7.55	196
12.2	7.55	170
12.22	7.55	171
12.24	7.55	164
12.26	7.55	181
12.28	7.55	157
12.3	7.55	189
12.32	7.55	176
12.34	7.55	175
12.36	7.55	199
12.38	7.55	197
12.4	7.55	164
12.42	7.55	201
12.44	7.55	173
12.46	7.55	157
12.48	7.55	185
12.5	7.55	174
12.52	7.55	174
12.54	7.55	157
12.56	7.55	176
12.58	7.55	163
12.6	7.55	160
12.62	7.55	163
12.64	7.55	172
12.66	7.55	177
12.68	7.55	202
12.7	7.55	166
12.72	7.55	170
12.74	7.55	169
12.76	7.55	178
12.78	7.55	183
12.8	7.55	155
12.82	7.55	175
12.84	7.55	164
12.86	7.55	163
12.88	7.55	175
12.9	7.55	167
12.92	7.55	179
12.94	7.55	163
12.96	7.55	187
12.98	7.55	179
13	7.55	181
13.02	7.55	165
13.04	7.55	182
13.06	7.55	188
13.08	7.55	174
13.1	7.55	165
13.12	7.55	167
13.14	7.55	177
13.16	7.55	168
13.18	7.55	172
13.2	7.55	207
13.22	7.55	173
13.24	7.55	164
13.26	7.55	184
13.28	7.55	171
13.3	7.55	172
13.32	7.55	182
13.34	7.55	154
13.36	7.55	186
13.38	7.55	192
13.4	7.55	190
13.42	7.55	176
13.44	7.55	172
13.46	7.55	180
13.48	7.55	175
13.5	7.55	157
13.52	7.55	198
13.54	7.55	176
13.56	7.55	185
13.58	7.55	185
13.6	7.55	190
13.62	7.55	183
13.64	7.55	188
13.66	7.55	198
13.68	7.55	198
13.7	7.55	187
13.72	7.55	198
13.74	7.55	201
13.76	7.55	180
13.78	7.55	176
13.8	7.55	186
13.82	7.55	172
13.84	7.55	178
13.86	7.55	198
13.88	7.55	192
13.9	7.55	156
13.92	7.55	170
13.94	7.55	196
13.96	7.55	199
13.98	7.55	171
14	7.55	179
14.02	7.55	187
14.04	7.55	180
14.06	7.55	175
14.08	7.55	210
14.1	7.55	174
14.12	7.55	197
14.14	7.55	159
14.16	7.55	169
14.18	7.55	165
14.2	7.55	179
14.22	7.55	189
14.24	7.55	220
14.26	7.55	181
14.28	7.55	153
14.3	7.55	165
14.32	7.55	150
14.34	7.55	163
14.36	7.55	174
14.38	7.55	168
14.4	7.55	183
14.42	7.55	155
14.44	7.55	182
14.46	7.55	170
14.48	7.55	183
14.5	7.55	184
14.52	7.55	181
14.54	7.55	166
14.56	7.55	196
14.58	7.55	197
14.6	7.55	200
14.62	7.55	186
14.64	7.55	174
14.66	7.55	179
14.68	7.55	178
14.7	7.55	190
14.72	7.55	173
14.74	7.55	170
14.76	7.55	191
14.78	7.55	176
14.8	7.55	164
14.82	7.55	175
14.84	7.55	180
14.86	7.55	183
14.88	7.55	185
14.9	7.55	190
14.92	7.55	190
14.94	7.55	214
14.96	7.55	184
14.98	7.55	163
15	7.55	168
15.02	7.55	174
15.04	7.55	179
15.06	7.55	168
15.08	7.55	163
15.1	7.55	198
15.12	7.55	176
15.14	7.55	182
15.16	7.55	173
15.18	7.55	163
15.2	7.55	162
15.22	7.55	185
15.24	7.55	180
15.26	7.55	170
15.28	7.55	180
15.3	7.55	181
15.32	7.55	171
15.34	7.55	172
15.36	7.55	190
15.38	7.55	165
15.4	7.55	206
15.42	7.55	178
15.44	7.55	192
15.46	7.55	186
15.48	7.55	191
15.5	7.55	168
15.52	7.55	203
15.54	7.55	201
15.56	7.55	191
15.58	7.55	189
15.6	7.55	184
15.62	7.55	182
15.64	7.55	169
15.66	7.55	189
15.68	7.55	202
15.7	7.55	221
15.72	7.55	215
15.74	7.55	192
15.76	7.55	201
15.78	7.55	186
15.8	7.55	201
15.82	7.55	198
15.84	7.55	193
15.86	7.55	199
15.88	7.55	192
15.9	7.55	203
15.92	7.55	189
15.94	7.55	206
15.96	7.55	192
15.98	7.55	215
16	7.55	180
16.02	7.55	214
16.04	7.55	190
16.06	7.55	195
16.08	7.55	212
16.1	7.55	220
16.12	7.55	212
16.14	7.55	204
16.16	7.55	211
16.18	7.55	203
16.2	7.55	207
16.22	7.55	217
16.24	7.55	205
16.26	7.55	225
16.28	7.55	223
16.3	7.55	254
16.32	7.55	212
16.34	7.55	251
16.36	7.55	229
16.38	7.55	220
16.4	7.55	223
16.42	7.55	257
16.44	7.55	285
16.46	7.55	269
16.48	7.55	276
16.5	7.55	270
16.52	7.55	254
16.54	7.55	259
16.56	7.55	276
16.58	7.55	291
16.6	7.55	307
16.62	7.55	317
16.64	7.55	294
16.66	7.55	304
16.68	7.55	329
16.7	7.55	346
16.72	7.55	351
16.74	7.55	368
16.76	7.55	335
16.78	7.55	412
16.8	7.55	404
16.82	7.55	372
16.84	7.55	436
16.86	7.55	419
16.88	7.55	447
16.9	7.55	468
16.92	7.55	417
16.94	7.55	484
16.96	7.55	473
16.98	7.55	477
17	7.55	476
17.02	7.55	522
17.04	7.55	514
17.06	7.55	540
17.08	7.55	495
17.1	7.55	488
17.12	7.55	507
17.14	7.55	475
17.16	7.55	523
17.18	7.55	502
17.2	7.55	465
17.22	7.55	473
17.24	7.55	441
17.26	7.55	460
17.28	7.55	440
17.3	7.55	384
17.32	7.55	381
17.34	7.55	377
17.36	7.55	369
17.38	7.55	383
17.4	7.55	381
17.42	7.55	333
17.44	7.55	345
17.46	7.55	339
17.48	7.55	332
17.5	7.55	311
17.52	7.55	300
17.54	7.55	283
17.56	7.55	292
17.58	7.55	273
17.6	7.55	287
17.62	7.55	269
17.64	7.55	247
17.66	7.55	239
17.68	7.55	270
17.7	7.55	255
17.72	7.55	254
17.74	7.55	266
17.76	7.55	246
17.78	7.55	237
17.8	7.55	274
17.82	7.55	233
17.84	7.55	240
17.86	7.55	229
17.88	7.55	224
17.9	7.55	245
17.92	7.55	253
17.94	7.55	238
17.96	7.55	216
17.98	7.55	224
18	7.55	222
18.02	7.55	239
18.04	7.55	233
18.06	7.55	230
18.08	7.55	251
18.1	7.55	254
18.12	7.55	204
18.14	7.55	251
18.16	7.55	251
18.18	7.55	241
18.2	7.55	242
18.22	7.55	198
18.24	7.55	252
18.26	7.55	209
18.28	7.55	238
18.3	7.55	232
18.32	7.55	236
18.34	7.55	232
18.36	7.55	240
18.38	7.55	255
18.4	7.55	253
18.42	7.55	250
18.44	7.55	213
18.46	7.55	245
18.48	7.55	221
18.5	7.55	235
18.52	7.55	230
18.54	7.55	228
18.56	7.55	218
18.58	7.55	221
18.6	7.55	210
18.62	7.55	255
18.64	7.55	258
18.66	7.55	249
18.68	7.55	244
18.7	7.55	251
18.72	7.55	259
18.74	7.55	263
18.76	7.55	251
18.78	7.55	283
18.8	7.55	276
18.82	7.55	292
18.84	7.55	291
18.86	7.55	309
18.88	7.55	314
18.9	7.55	315
18.92	7.55	346
18.94	7.55	403
18.96	7.55	383
18.98	7.55	379
19	7.55	401
19.02	7.55	387
19.04	7.55	392
19.06	7.55	388
19.08	7.55	407
19.1	7.55	371
19.12	7.55	375
19.14	7.55	361
19.16	7.55	349
19.18	7.55	373
19.2	7.55	359
19.22	7.55	348
19.24	7.55	335
19.26	7.55	354
19.28	7.55	306
19.3	7.55	309
19.32	7.55	311
19.34	7.55	320
19.36	7.55	267
19.38	7.55	277
19.4	7.55	261
19.42	7.55	267
19.44	7.55	268
19.46	7.55	242
19.48	7.55	263
19.5	7.55	216
19.52	7.55	259
19.54	7.55	248
19.56	7.55	221
19.58	7.55	229
19.6	7.55	244
19.62	7.55	221
19.64	7.55	222
19.66	7.55	226
19.68	7.55	249
19.7	7.55	231
19.72	7.55	223
19.74	7.55	237
19.76	7.55	216
19.78	7.55	230
19.8	7.55	214
19.82	7.55	262
19.84	7.55	225
19.86	7.55	236
19.88	7.55	199
19.9	7.55	218
19.92	7.55	211
19.94	7.55	244
19.96	7.55	212
19.98	7.55	201
20	7.55	245
20.02	7.55	229
20.04	7.55	209
20.06	7.55	209
20.08	7.55	217
20.1	7.55	216
20.12	7.55	210
20.14	7.55	208
20.16	7.55	199
20.18	7.55	209
20.2	7.55	197
20.22	7.55	199
20.24	7.55	216
20.26	7.55	198
20.28	7.55	194
20.3	7.55	204
20.32	7.55	197
20.34	7.55	203
20.36	7.55	182
20.38	7.55	203
20.4	7.55	202
20.42	7.55	212
20.44	7.55	194
20.46	7.55	192
20.48	7.55	193
20.5	7.55	215
20.52	7.55	213
20.54	7.55	179
20.56	7.55	203
20.58	7.55	196
20.6	7.55	177
20.62	7.55	200
20.64	7.55	209
20.66	7.55	204
20.68	7.55	205
20.7	7.55	209
20.72	7.55	201
20.74	7.55	211
20.76	7.55	210
20.78	7.55	192
20.8	7.55	184
20.82	7.55	178
20.84	7.55	206
20.86	7.55	208
20.88	7.55	196
20.9	7.55	204
20.92	7.55	207
20.94	7.55	215
20.96	7.55	189
20.98	7.55	189
21	7.55	194
21.02	7.55	194
21.04	7.55	185
21.06	7.55	175
21.08	7.55	185
21.1	7.55	175
21.12	7.55	210
21.14	7.55	177
21.16	7.55	181
21.18	7.55	186
21.2	7.55	178
21.22	7.55	176
21.24	7.55	168
21.26	7.55	202
21.28	7.55	180
21.3	7.55	195
21.32	7.55	194
21.34	7.55	210
21.36	7.55	168
21.38	7.55	185
21.4	7.55	198
21.42	7.55	191
21.44	7.55	176
21.46	7.55	196
21.48	7.55	174
21.5	7.55	194
21.52	7.55	225
21.54	7.55	193
21.56	7.55	180
21.58	7.55	199
21.6	7.55	189
21.62	7.55	192
21.64	7.55	189
21.66	7.55	186
21.68	7.55	183
21.7	7.55	199
21.72	7.55	191
21.74	7.55	195
21.76	7.55	204
21.78	7.55	192
21.8	7.55	195
21.82	7.55	178
21.84	7.55	184
21.86	7.55	189
21.88	7.55	179
21.9	7.55	192
21.92	7.55	202
21.94	7.55	186
21.96	7.55	198
21.98	7.55	215
22	7.55	194
22.02	7.55	186
22.04	7.55	180
22.06	7.55	177
22.08	7.55	199
22.1	7.55	208
22.12	7.55	191
22.14	7.55	197
22.16	7.55	175
22.18	7.55	190
22.2	7.55	177
22.22	7.55	203
22.24	7.55	199
22.26	7.55	199
22.28	7.55	166
22.3	7.55	187
22.32	7.55	189
22.34	7.55	156
22.36	7.55	214
22.38	7.55	203
22.4	7.55	204
22.42	7.55	188
22.44	7.55	182
22.46	7.55	182
22.48	7.55	205
22.5	7.55	186
22.52	7.55	189
22.54	7.55	216
22.56	7.55	194
22.58	7.55	215
22.6	7.55	177
22.62	7.55	201
22.64	7.55	198
22.66	7.55	187
22.68	7.55	217
22.7	7.55	206
22.72	7.55	204
22.74	7.55	199
22.76	7.55	194
22.78	7.55	200
22.8	7.55	214
22.82	7.55	193
22.84	7.55	190
22.86	7.55	191
22.88	7.55	197
22.9	7.55	192
22.92	7.55	202
22.94	7.55	193
22.96	7.55	233
22.98	7.55	195
23	7.55	202
23.02	7.55	190
23.04	7.55	220
23.06	7.55	212
23.08	7.55	197
23.1	7.55	210
23.12	7.55	226
23.14	7.55	194
23.16	7.55	202
23.18	7.55	205
23.2	7.55	194
23.22	7.55	195
23.24	7.55	202
23.26	7.55	187
23.28	7.55	209
23.3	7.55	219
23.32	7.55	208
23.34	7.55	214
23.36	7.55	186
23.38	7.55	193
23.4	7.55	194
23.42	7.55	198
23.44	7.55	187
23.46	7.55	176
23.48	7.55	184
23.5	7.55	187
23.52	7.55	205
23.54	7.55	187
23.56	7.55	182
23.58	7.55	209
23.6	7.55	180
23.62	7.55	211
23.64	7.55	191
23.66	7.55	193
23.68	7.55	190
23.7	7.55	186
23.72	7.55	204
23.74	7.55	176
23.76	7.55	209
23.78	7.55	223
23.8	7.55	205
23.82	7.55	214
23.84	7.55	213
23.86	7.55	199
23.88	7.55	193
23.9	7.55	194
23.92	7.55	189
23.94	7.55	204
23.96	7.55	182
23.98	7.55	188
24	7.55	212
24.02	7.55	214
24.04	7.55	248
24.06	7.55	208
24.08	7.55	239
24.1	7.55	210
24.12	7.55	204
24.14	7.55	209
24.16	7.55	212
24.18	7.55	235
24.2	7.55	211
24.22	7.55	222
24.24	7.55	223
24.26	7.55	204
24.28	7.55	245
24.3	7.55	221
24.32	7.55	246
24.34	7.55	236
24.36	7.55	222
24.38	7.55	235
24.4	7.55	222
24.42	7.55	219
24.44	7.55	227
24.46	7.55	242
24.48	7.55	225
24.5	7.55	225
24.52	7.55	233
24.54	7.55	210
24.56	7.55	236
24.58	7.55	243
24.6	7.55	225
24.62	7.55	230
24.64	7.55	258
24.66	7.55	220
24.68	7.55	238
24.7	7.55	240
24.72	7.55	257
24.74	7.55	241
24.76	7.55	261
24.78	7.55	238
24.8	7.55	252
24.82	7.55	243
24.84	7.55	270
24.86	7.55	266
24.88	7.55	274
24.9	7.55	301
24.92	7.55	254
24.94	7.55	281
24.96	7.55	290
24.98	7.55	309
25	7.55	285
25.02	7.55	290
25.04	7.55	275
25.06	7.55	298
25.08	7.55	286
25.1	7.55	270
25.12	7.55	268
25.14	7.55	304
25.16	7.55	266
25.18	7.55	257
25.2	7.55	288
25.22	7.55	278
25.24	7.55	287
25.26	7.55	275
25.28	7.55	269
25.3	7.55	284
25.32	7.55	274
25.34	7.55	265
25.36	7.55	266
25.38	7.55	254
25.4	7.55	265
25.42	7.55	278
25.44	7.55	272
25.46	7.55	247
25.48	7.55	261
25.5	7.55	246
25.52	7.55	238
25.54	7.55	235
25.56	7.55	232
25.58	7.55	244
25.6	7.55	243
25.62	7.55	250
25.64	7.55	218
25.66	7.55	265
25.68	7.55	262
25.7	7.55	247
25.72	7.55	217
25.74	7.55	228
25.76	7.55	240
25.78	7.55	275
25.8	7.55	245
25.82	7.55	223
25.84	7.55	243
25.86	7.55	230
25.88	7.55	254
25.9	7.55	206
25.92	7.55	215
25.94	7.55	213
25.96	7.55	232
25.98	7.55	254
26	7.55	231
26.02	7.55	221
26.04	7.55	216
26.06	7.55	217
26.08	7.55	218
26.1	7.55	219
26.12	7.55	232
26.14	7.55	209
26.16	7.55	203
26.18	7.55	222
26.2	7.55	205
26.22	7.55	216
26.24	7.55	220
26.26	7.55	205
26.28	7.55	216
26.3	7.55	217
26.32	7.55	222
26.34	7.55	224
26.36	7.55	216
26.38	7.55	220
26.4	7.55	198
26.42	7.55	214
26.44	7.55	248
26.46	7.55	216
26.48	7.55	194
26.5	7.55	200
26.52	7.55	200
26.54	7.55	197
26.56	7.55	195
26.58	7.55	190
26.6	7.55	190
26.62	7.55	180
26.64	7.55	213
26.66	7.55	202
26.68	7.55	231
26.7	7.55	207
26.72	7.55	197
26.74	7.55	201
26.76	7.55	224
26.78	7.55	186
26.8	7.55	209
26.82	7.55	201
26.84	7.55	198
26.86	7.55	194
26.88	7.55	217
26.9	7.55	201
26.92	7.55	190
26.94	7.55	220
26.96	7.55	218
26.98	7.55	239
27	7.55	213
27.02	7.55	201
27.04	7.55	193
27.06	7.55	187
27.08	7.55	233
27.1	7.55	205
27.12	7.55	207
27.14	7.55	203
27.16	7.55	221
27.18	7.55	214
27.2	7.55	204
27.22	7.55	212
27.24	7.55	200
27.26	7.55	206
27.28	7.55	224
27.3	7.55	250
27.32	7.55	218
27.34	7.55	241
27.36	7.55	201
27.38	7.55	203
27.4	7.55	202
27.42	7.55	214
27.44	7.55	211
27.46	7.55	231
27.48	7.55	215
27.5	7.55	225
27.52	7.55	224
27.54	7.55	213
27.56	7.55	212
27.58	7.55	213
27.6	7.55	221
27.62	7.55	229
27.64	7.55	225
27.66	7.55	209
27.68	7.55	213
27.7	7.55	204
27.72	7.55	226
27.74	7.55	226
27.76	7.55	254
27.78	7.55	274
27.8	7.55	230
27.82	7.55	248
27.84	7.55	241
27.86	7.55	255
27.88	7.55	258
27.9	7.55	245
27.92	7.55	213
27.94	7.55	243
27.96	7.55	233
27.98	7.55	235
28	7.55	210
28.02	7.55	232
28.04	7.55	242
28.06	7.55	234
28.08	7.55	224
28.1	7.55	231
28.12	7.55	237
28.14	7.55	260
28.16	7.55	221
28.18	7.55	211
28.2	7.55	205
28.22	7.55	204
28.24	7.55	197
28.26	7.55	242
28.28	7.55	255
28.3	7.55	208
28.32	7.55	226
28.34	7.55	230
28.36	7.55	208
28.38	7.55	221
28.4	7.55	258
28.42	7.55	208
28.44	7.55	240
28.46	7.55	227
28.48	7.55	214
28.5	7.55	226
28.52	7.55	225
28.54	7.55	211
28.56	7.55	210
28.58	7.55	208
28.6	7.55	214
28.62	7.55	218
28.64	7.55	200
28.66	7.55	205
28.68	7.55	243
28.7	7.55	200
28.72	7.55	209
28.74	7.55	210
28.76	7.55	202
28.78	7.55	214
28.8	7.55	193
28.82	7.55	212
28.84	7.55	203
28.86	7.55	229
28.88	7.55	208
28.9	7.55	208
28.92	7.55	218
28.94	7.55	188
28.96	7.55	220
28.98	7.55	204
29	7.55	217
29.02	7.55	230
29.04	7.55	245
29.06	7.55	198
29.08	7.55	211
29.1	7.55	225
29.12	7.55	219
29.14	7.55	219
29.16	7.55	207
29.18	7.55	204
29.2	7.55	207
29.22	7.55	229
29.24	7.55	205
29.26	7.55	208
29.28	7.55	199
29.3	7.55	228
29.32	7.55	187
29.34	7.55	210
29.36	7.55	207
29.38	7.55	208
29.4	7.55	194
29.42	7.55	204
29.44	7.55	232
29.46	7.55	211
29.48	7.55	205
29.5	7.55	192
29.52	7.55	210
29.54	7.55	219
29.56	7.55	227
29.58	7.55	232
29.6	7.55	200
29.62	7.55	214
29.64	7.55	220
29.66	7.55	209
29.68	7.55	187
29.7	7.55	240
29.72	7.55	202
29.74	7.55	186
29.76	7.55	191
29.78	7.55	211
29.8	7.55	193
29.82	7.55	211
29.84	7.55	213
29.86	7.55	215
29.88	7.55	205
29.9	7.55	218
29.92	7.55	209
29.94	7.55	209
29.96	7.55	228
29.98	7.55	212
30	7.55	224
30.02	7.55	185
30.04	7.55	203
30.06	7.55	201
30.08	7.55	206
30.1	7.55	196
30.12	7.55	189
30.14	7.55	177
30.16	7.55	197
30.18	7.55	219
30.2	7.55	202
30.22	7.55	206
30.24	7.55	193
30.26	7.55	192
30.28	7.55	210
30.3	7.55	204
30.32	7.55	206
30.34	7.55	231
30.36	7.55	215
30.38	7.55	208
30.4	7.55	198
30.42	7.55	200
30.44	7.55	205
30.46	7.55	196
30.48	7.55	186
30.5	7.55	199
30.52	7.55	212
30.54	7.55	190
30.56	7.55	194
30.58	7.55	195
30.6	7.55	203
30.62	7.55	218
30.64	7.55	195
30.66	7.55	194
30.68	7.55	190
30.7	7.55	208
30.72	7.55	193
30.74	7.55	178
30.76	7.55	213
30.78	7.55	211
30.8	7.55	204
30.82	7.55	194
30.84	7.55	197
30.86	7.55	197
30.88	7.55	205
30.9	7.55	190
30.92	7.55	216
30.94	7.55	208
30.96	7.55	208
30.98	7.55	205
31	7.55	208
31.02	7.55	216
31.04	7.55	191
31.06	7.55	211
31.08	7.55	186
31.1	7.55	209
31.12	7.55	205
31.14	7.55	217
31.16	7.55	213
31.18	7.55	216
31.2	7.55	196
31.22	7.55	200
31.24	7.55	201
31.26	7.55	197
31.28	7.55	200
31.3	7.55	180
31.32	7.55	210
31.34	7.55	213
31.36	7.55	190
31.38	7.55	220
31.4	7.55	217
31.42	7.55	217
31.44	7.55	190
31.46	7.55	186
31.48	7.55	213
31.5	7.55	219
31.52	7.55	190
31.54	7.55	187
31.56	7.55	199
31.58	7.55	201
31.6	7.55	195
31.62	7.55	205
31.64	7.55	202
31.66	7.55	193
31.68	7.55	219
31.7	7.55	220
31.72	7.55	202
31.74	7.55	224
31.76	7.55	187
31.78	7.55	192
31.8	7.55	191
31.82	7.55	201
31.84	7.55	241
31.86	7.55	197
31.88	7.55	220
31.9	7.55	199
31.92	7.55	197
31.94	7.55	202
31.96	7.55	201
31.98	7.55	214
32	7.55	216
32.02	7.55	222
32.04	7.55	190
32.06	7.55	221
32.08	7.55	195
32.1	7.55	200
32.12	7.55	227
32.14	7.55	220
32.16	7.55	202
32.18	7.55	242
32.2	7.55	216
32.22	7.55	211
32.24	7.55	218
32.26	7.55	215
32.28	7.55	195
32.3	7.55	208
32.32	7.55	227
32.34	7.55	217
32.36	7.55	205
32.38	7.55	199
32.4	7.55	220
32.42	7.55	197
32.44	7.55	206
32.46	7.55	200
32.48	7.55	204
32.5	7.55	186
32.52	7.55	227
32.54	7.55	186
32.56	7.55	197
32.58	7.55	210
32.6	7.55	204
32.62	7.55	228
32.64	7.55	193
32.66	7.55	182
32.68	7.55	200
32.7	7.55	210
32.72	7.55	224
32.74	7.55	209
32.76	7.55	197
32.78	7.55	182
32.8	7.55	187
32.82	7.55	188
32.84	7.55	222
32.86	7.55	204
32.88	7.55	189
32.9	7.55	196
32.92	7.55	210
32.94	7.55	208
32.96	7.55	211
32.98	7.55	198
33	7.55	222
33.02	7.55	213
33.04	7.55	239
33.06	7.55	213
33.08	7.55	187
33.1	7.55	223
33.12	7.55	208
33.14	7.55	227
33.16	7.55	195
33.18	7.55	216
33.2	7.55	254
33.22	7.55	218
33.24	7.55	190
33.26	7.55	229
33.28	7.55	217
33.3	7.55	205
33.32	7.55	211
33.34	7.55	226
33.36	7.55	222
33.38	7.55	224
33.4	7.55	242
33.42	7.55	228
33.44	7.55	217
33.46	7.55	232
33.48	7.55	199
33.5	7.55	232
33.52	7.55	225
33.54	7.55	235
33.56	7.55	239
33.58	7.55	228
33.6	7.55	224
33.62	7.55	227
33.64	7.55	221
33.66	7.55	206
33.68	7.55	236
33.7	7.55	213
33.72	7.55	246
33.74	7.55	254
33.76	7.55	211
33.78	7.55	239
33.8	7.55	222
33.82	7.55	243
33.84	7.55	228
33.86	7.55	189
33.88	7.55	213
33.9	7.55	207
33.92	7.55	207
33.94	7.55	217
33.96	7.55	210
33.98	7.55	214
34	7.55	216
34.02	7.55	223
34.04	7.55	233
34.06	7.55	202
34.08	7.55	208
34.1	7.55	234
34.12	7.55	209
34.14	7.55	223
34.16	7.55	191
34.18	7.55	233
34.2	7.55	220
34.22	7.55	216
34.24	7.55	233
34.26	7.55	211
34.28	7.55	225
34.3	7.55	236
34.32	7.55	230
34.34	7.55	239
34.36	7.55	204
34.38	7.55	213
34.4	7.55	217
34.42	7.55	226
34.44	7.55	228
34.46	7.55	206
34.48	7.55	227
34.5	7.55	221
34.52	7.55	219
34.54	7.55	214
34.56	7.55	232
34.58	7.55	201
34.6	7.55	209
34.62	7.55	231
34.64	7.55	218
34.66	7.55	212
34.68	7.55	203
34.7	7.55	232
34.72	7.55	204
34.74	7.55	219
34.76	7.55	212
34.78	7.55	246
34.8	7.55	207
34.82	7.55	230
34.84	7.55	207
34.86	7.55	225
34.88	7.55	257
34.9	7.55	240
34.92	7.55	232
34.94	7.55	201
34.96	7.55	227
34.98	7.55	224
35	7.55	224
35.02	7.55	232
35.04	7.55	211
35.06	7.55	238
35.08	7.55	226
35.1	7.55	226
35.12	7.55	244
35.14	7.55	226
35.16	7.55	205
35.18	7.55	207
35.2	7.55	237
35.22	7.55	240
35.24	7.55	230
35.26	7.55	222
35.28	7.55	196
35.3	7.55	260
35.32	7.55	192
35.34	7.55	189
35.36	7.55	235
35.38	7.55	212
35.4	7.55	231
35.42	7.55	225
35.44	7.55	220
35.46	7.55	210
35.48	7.55	205
35.5	7.55	201
35.52	7.55	193
35.54	7.55	216
35.56	7.55	228
35.58	7.55	207
35.6	7.55	201
35.62	7.55	193
35.64	7.55	207
35.66	7.55	191
35.68	7.55	196
35.7	7.55	208
35.72	7.55	200
35.74	7.55	215
35.76	7.55	199
35.78	7.55	183
35.8	7.55	200
35.82	7.55	194
35.84	7.55	199
35.86	7.55	200
35.88	7.55	210
35.9	7.55	203
35.92	7.55	197
35.94	7.55	205
35.96	7.55	186
35.98	7.55	204
36	7.55	191
36.02	7.55	194
36.04	7.55	211
36.06	7.55	214
36.08	7.55	210
36.1	7.55	190
36.12	7.55	196
36.14	7.55	210
36.16	7.55	201
36.18	7.55	180
36.2	7.55	215
36.22	7.55	198
36.24	7.55	185
36.26	7.55	233
36.28	7.55	209
36.3	7.55	201
36.32	7.55	203
36.34	7.55	206
36.36	7.55	198
36.38	7.55	180
36.4	7.55	214
36.42	7.55	196
36.44	7.55	178
36.46	7.55	211
36.48	7.55	201
36.5	7.55	184
36.52	7.55	212
36.54	7.55	192
36.56	7.55	214
36.58	7.55	190
36.6	7.55	208
36.62	7.55	216
36.64	7.55	214
36.66	7.55	221
36.68	7.55	205
36.7	7.55	213
36.72	7.55	195
36.74	7.55	224
36.76	7.55	193
36.78	7.55	194
36.8	7.55	214
36.82	7.55	212
36.84	7.55	207
36.86	7.55	216
36.88	7.55	211
36.9	7.55	183
36.92	7.55	205
36.94	7.55	192
36.96	7.55	221
36.98	7.55	210
37	7.55	200
37.02	7.55	196
37.04	7.55	191
37.06	7.55	210
37.08	7.55	196
37.1	7.55	205
37.12	7.55	216
37.14	7.55	213
37.16	7.55	204
37.18	7.55	213
37.2	7.55	200
37.22	7.55	213
37.24	7.55	216
37.26	7.55	213
37.28	7.55	204
37.3	7.55	211
37.32	7.55	217
37.34	7.55	220
37.36	7.55	202
37.38	7.55	202
37.4	7.55	209
37.42	7.55	214
37.44	7.55	207
37.46	7.55	181
37.48	7.55	222
37.5	7.55	200
37.52	7.55	184
37.54	7.55	211
37.56	7.55	193
37.58	7.55	201
37.6	7.55	200
37.62	7.55	196
37.64	7.55	203
37.66	7.55	218
37.68	7.55	219
37.7	7.55	214
37.72	7.55	216
37.74	7.55	205
37.76	7.55	205
37.78	7.55	193
37.8	7.55	219
37.82	7.55	209
37.84	7.55	217
37.86	7.55	213
37.88	7.55	227
37.9	7.55	238
37.92	7.55	220
37.94	7.55	231
37.96	7.55	233
37.98	7.55	212
38	7.55	215
38.02	7.55	232
38.04	7.55	247
38.06	7.55	253
38.08	7.55	280
38.1	7.55	264
38.12	7.55	310
38.14	7.55	320
38.16	7.55	378
38.18	7.55	505
38.2	7.55	640
38.22	7.55	794
38.24	7.55	683
38.26	7.55	574
38.28	7.55	495
38.3	7.55	498
38.32	7.55	512
38.34	7.55	511
38.36	7.55	398
38.38	7.55	316
38.4	7.55	334
38.42	7.55	267
38.44	7.55	295
38.46	7.55	271
38.48	7.55	247
38.5	7.55	244
38.52	7.55	260
38.54	7.55	243
38.56	7.55	232
38.58	7.55	248
38.6	7.55	247
38.62	7.55	200
38.64	7.55	211
38.66	7.55	189
38.68	7.55	199
38.7	7.55	221
38.72	7.55	219
38.74	7.55	229
38.76	7.55	216
38.78	7.55	213
38.8	7.55	213
38.82	7.55	216
38.84	7.55	198
38.86	7.55	220
38.88	7.55	245
38.9	7.55	237
38.92	7.55	215
38.94	7.55	201
38.96	7.55	228
38.98	7.55	223
39	7.55	223
39.02	7.55	218
39.04	7.55	242
39.06	7.55	233
39.08	7.55	205
39.1	7.55	220
39.12	7.55	195
39.14	7.55	201
39.16	7.55	212
39.18	7.55	228
39.2	7.55	189
39.22	7.55	215
39.24	7.55	212
39.26	7.55	225
39.28	7.55	188
39.3	7.55	195
39.32	7.55	212
39.34	7.55	196
39.36	7.55	204
39.38	7.55	215
39.4	7.55	212
39.42	7.55	190
39.44	7.55	241
39.46	7.55	204
39.48	7.55	212
39.5	7.55	182
39.52	7.55	211
39.54	7.55	226
39.56	7.55	225
39.58	7.55	212
39.6	7.55	206
39.62	7.55	222
39.64	7.55	194
39.66	7.55	223
39.68	7.55	247
39.7	7.55	218
39.72	7.55	207
39.74	7.55	185
39.76	7.55	241
39.78	7.55	212
39.8	7.55	197
39.82	7.55	237
39.84	7.55	229
39.86	7.55	226
39.88	7.55	214
39.9	7.55	219
39.92	7.55	230
39.94	7.55	234
39.96	7.55	199
39.98	7.55	225
40	7.55	225
