# Supplementary material for: Sorting polymerization in a bichannel metal-organic framework
Source: Nat Commun. 2025 Aug 5;16:6984. doi: 10.1038/s41467-025-62322-8 (PMC12325995; doi:10.1038/s41467-025-62322-8)
Supplement: Supplementary file 3 — Source data [file 41467_2025_62322_MOESM3_ESM.zip › SOURCE_DATA/SF11/1-PSPNVF_2theta_vs_scanstarttime_vs_intensity/line_1.csv]

X	Y	Z
3	34.6333333333333	140
3.02	34.6333333333333	171
3.04	34.6333333333333	162
3.06	34.6333333333333	175
3.08	34.6333333333333	179
3.1	34.6333333333333	186
3.12	34.6333333333333	187
3.14	34.6333333333333	192
3.16	34.6333333333333	182
3.18	34.6333333333333	176
3.2	34.6333333333333	160
3.22	34.6333333333333	180
3.24	34.6333333333333	175
3.26	34.6333333333333	152
3.28	34.6333333333333	170
3.3	34.6333333333333	174
3.32	34.6333333333333	191
3.34	34.6333333333333	188
3.36	34.6333333333333	174
3.38	34.6333333333333	164
3.4	34.6333333333333	184
3.42	34.6333333333333	180
3.44	34.6333333333333	164
3.46	34.6333333333333	181
3.48	34.6333333333333	181
3.5	34.6333333333333	176
3.52	34.6333333333333	194
3.54	34.6333333333333	176
3.56	34.6333333333333	180
3.58	34.6333333333333	191
3.6	34.6333333333333	161
3.62	34.6333333333333	207
3.64	34.6333333333333	197
3.66	34.6333333333333	196
3.68	34.6333333333333	184
3.7	34.6333333333333	192
3.72	34.6333333333333	175
3.74	34.6333333333333	182
3.76	34.6333333333333	168
3.78	34.6333333333333	173
3.8	34.6333333333333	188
3.82	34.6333333333333	164
3.84	34.6333333333333	189
3.86	34.6333333333333	177
3.88	34.6333333333333	149
3.9	34.6333333333333	173
3.92	34.6333333333333	184
3.94	34.6333333333333	180
3.96	34.6333333333333	177
3.98	34.6333333333333	192
4	34.6333333333333	185
4.02	34.6333333333333	170
4.04	34.6333333333333	166
4.06	34.6333333333333	177
4.08	34.6333333333333	185
4.1	34.6333333333333	154
4.12	34.6333333333333	167
4.14	34.6333333333333	181
4.16	34.6333333333333	180
4.18	34.6333333333333	197
4.2	34.6333333333333	176
4.22	34.6333333333333	230
4.24	34.6333333333333	174
4.26	34.6333333333333	175
4.28	34.6333333333333	182
4.3	34.6333333333333	184
4.32	34.6333333333333	189
4.34	34.6333333333333	206
4.36	34.6333333333333	159
4.38	34.6333333333333	180
4.4	34.6333333333333	176
4.42	34.6333333333333	203
4.44	34.6333333333333	168
4.46	34.6333333333333	194
4.48	34.6333333333333	192
4.5	34.6333333333333	184
4.52	34.6333333333333	172
4.54	34.6333333333333	197
4.56	34.6333333333333	172
4.58	34.6333333333333	188
4.6	34.6333333333333	195
4.62	34.6333333333333	190
4.64	34.6333333333333	164
4.66	34.6333333333333	198
4.68	34.6333333333333	178
4.7	34.6333333333333	189
4.72	34.6333333333333	177
4.74	34.6333333333333	179
4.76	34.6333333333333	180
4.78	34.6333333333333	201
4.8	34.6333333333333	178
4.82	34.6333333333333	191
4.84	34.6333333333333	178
4.86	34.6333333333333	174
4.88	34.6333333333333	203
4.9	34.6333333333333	197
4.92	34.6333333333333	190
4.94	34.6333333333333	166
4.96	34.6333333333333	202
4.98	34.6333333333333	201
5	34.6333333333333	198
5.02	34.6333333333333	181
5.04	34.6333333333333	200
5.06	34.6333333333333	206
5.08	34.6333333333333	196
5.1	34.6333333333333	187
5.12	34.6333333333333	192
5.14	34.6333333333333	202
5.16	34.6333333333333	234
5.18	34.6333333333333	209
5.2	34.6333333333333	203
5.22	34.6333333333333	224
5.24	34.6333333333333	215
5.26	34.6333333333333	230
5.28	34.6333333333333	244
5.3	34.6333333333333	257
5.32	34.6333333333333	259
5.34	34.6333333333333	248
5.36	34.6333333333333	272
5.38	34.6333333333333	296
5.4	34.6333333333333	297
5.42	34.6333333333333	295
5.44	34.6333333333333	311
5.46	34.6333333333333	337
5.48	34.6333333333333	324
5.5	34.6333333333333	298
5.52	34.6333333333333	263
5.54	34.6333333333333	281
5.56	34.6333333333333	268
5.58	34.6333333333333	286
5.6	34.6333333333333	276
5.62	34.6333333333333	275
5.64	34.6333333333333	263
5.66	34.6333333333333	262
5.68	34.6333333333333	257
5.7	34.6333333333333	238
5.72	34.6333333333333	238
5.74	34.6333333333333	235
5.76	34.6333333333333	250
5.78	34.6333333333333	222
5.8	34.6333333333333	230
5.82	34.6333333333333	229
5.84	34.6333333333333	236
5.86	34.6333333333333	219
5.88	34.6333333333333	234
5.9	34.6333333333333	244
5.92	34.6333333333333	238
5.94	34.6333333333333	234
5.96	34.6333333333333	242
5.98	34.6333333333333	240
6	34.6333333333333	241
6.02	34.6333333333333	224
6.04	34.6333333333333	243
6.06	34.6333333333333	232
6.08	34.6333333333333	222
6.1	34.6333333333333	223
6.12	34.6333333333333	257
6.14	34.6333333333333	238
6.16	34.6333333333333	233
6.18	34.6333333333333	246
6.2	34.6333333333333	216
6.22	34.6333333333333	212
6.24	34.6333333333333	273
6.26	34.6333333333333	230
6.28	34.6333333333333	236
6.3	34.6333333333333	235
6.32	34.6333333333333	235
6.34	34.6333333333333	231
6.36	34.6333333333333	201
6.38	34.6333333333333	239
6.4	34.6333333333333	232
6.42	34.6333333333333	230
6.44	34.6333333333333	243
6.46	34.6333333333333	253
6.48	34.6333333333333	224
6.5	34.6333333333333	241
6.52	34.6333333333333	212
6.54	34.6333333333333	228
6.56	34.6333333333333	225
6.58	34.6333333333333	219
6.6	34.6333333333333	229
6.62	34.6333333333333	233
6.64	34.6333333333333	243
6.66	34.6333333333333	228
6.68	34.6333333333333	226
6.7	34.6333333333333	222
6.72	34.6333333333333	242
6.74	34.6333333333333	219
6.76	34.6333333333333	205
6.78	34.6333333333333	208
6.8	34.6333333333333	204
6.82	34.6333333333333	231
6.84	34.6333333333333	212
6.86	34.6333333333333	202
6.88	34.6333333333333	195
6.9	34.6333333333333	191
6.92	34.6333333333333	194
6.94	34.6333333333333	178
6.96	34.6333333333333	204
6.98	34.6333333333333	211
7	34.6333333333333	174
7.02	34.6333333333333	203
7.04	34.6333333333333	181
7.06	34.6333333333333	189
7.08	34.6333333333333	195
7.1	34.6333333333333	198
7.12	34.6333333333333	188
7.14	34.6333333333333	203
7.16	34.6333333333333	181
7.18	34.6333333333333	210
7.2	34.6333333333333	165
7.22	34.6333333333333	145
7.24	34.6333333333333	213
7.26	34.6333333333333	179
7.28	34.6333333333333	190
7.3	34.6333333333333	201
7.32	34.6333333333333	177
7.34	34.6333333333333	191
7.36	34.6333333333333	179
7.38	34.6333333333333	173
7.4	34.6333333333333	187
7.42	34.6333333333333	192
7.44	34.6333333333333	190
7.46	34.6333333333333	183
7.48	34.6333333333333	195
7.5	34.6333333333333	188
7.52	34.6333333333333	195
7.54	34.6333333333333	196
7.56	34.6333333333333	205
7.58	34.6333333333333	175
7.6	34.6333333333333	163
7.62	34.6333333333333	176
7.64	34.6333333333333	173
7.66	34.6333333333333	199
7.68	34.6333333333333	190
7.7	34.6333333333333	181
7.72	34.6333333333333	176
7.74	34.6333333333333	175
7.76	34.6333333333333	173
7.78	34.6333333333333	170
7.8	34.6333333333333	183
7.82	34.6333333333333	187
7.84	34.6333333333333	172
7.86	34.6333333333333	167
7.88	34.6333333333333	163
7.9	34.6333333333333	177
7.92	34.6333333333333	205
7.94	34.6333333333333	172
7.96	34.6333333333333	185
7.98	34.6333333333333	194
8	34.6333333333333	169
8.02	34.6333333333333	183
8.04	34.6333333333333	176
8.06	34.6333333333333	174
8.08	34.6333333333333	192
8.1	34.6333333333333	177
8.12	34.6333333333333	210
8.14	34.6333333333333	183
8.16	34.6333333333333	189
8.18	34.6333333333333	176
8.2	34.6333333333333	179
8.22	34.6333333333333	180
8.24	34.6333333333333	167
8.26	34.6333333333333	201
8.28	34.6333333333333	169
8.3	34.6333333333333	197
8.32	34.6333333333333	185
8.34	34.6333333333333	172
8.36	34.6333333333333	177
8.38	34.6333333333333	193
8.4	34.6333333333333	195
8.42	34.6333333333333	168
8.44	34.6333333333333	171
8.46	34.6333333333333	194
8.48	34.6333333333333	169
8.5	34.6333333333333	181
8.52	34.6333333333333	192
8.54	34.6333333333333	185
8.56	34.6333333333333	167
8.58	34.6333333333333	165
8.6	34.6333333333333	186
8.62	34.6333333333333	169
8.64	34.6333333333333	177
8.66	34.6333333333333	188
8.68	34.6333333333333	206
8.7	34.6333333333333	160
8.72	34.6333333333333	173
8.74	34.6333333333333	190
8.76	34.6333333333333	162
8.78	34.6333333333333	183
8.8	34.6333333333333	186
8.82	34.6333333333333	185
8.84	34.6333333333333	187
8.86	34.6333333333333	161
8.88	34.6333333333333	170
8.9	34.6333333333333	160
8.92	34.6333333333333	166
8.94	34.6333333333333	161
8.96	34.6333333333333	162
8.98	34.6333333333333	172
9	34.6333333333333	160
9.02	34.6333333333333	181
9.04	34.6333333333333	176
9.06	34.6333333333333	209
9.08	34.6333333333333	183
9.1	34.6333333333333	188
9.12	34.6333333333333	181
9.14	34.6333333333333	171
9.16	34.6333333333333	194
9.18	34.6333333333333	205
9.2	34.6333333333333	202
9.22	34.6333333333333	179
9.24	34.6333333333333	182
9.26	34.6333333333333	205
9.28	34.6333333333333	215
9.3	34.6333333333333	198
9.32	34.6333333333333	222
9.34	34.6333333333333	210
9.36	34.6333333333333	180
9.38	34.6333333333333	241
9.4	34.6333333333333	214
9.42	34.6333333333333	211
9.44	34.6333333333333	204
9.46	34.6333333333333	217
9.48	34.6333333333333	213
9.5	34.6333333333333	218
9.52	34.6333333333333	214
9.54	34.6333333333333	175
9.56	34.6333333333333	204
9.58	34.6333333333333	207
9.6	34.6333333333333	166
9.62	34.6333333333333	199
9.64	34.6333333333333	176
9.66	34.6333333333333	200
9.68	34.6333333333333	187
9.7	34.6333333333333	217
9.72	34.6333333333333	200
9.74	34.6333333333333	204
9.76	34.6333333333333	197
9.78	34.6333333333333	169
9.8	34.6333333333333	204
9.82	34.6333333333333	197
9.84	34.6333333333333	176
9.86	34.6333333333333	196
9.88	34.6333333333333	204
9.9	34.6333333333333	181
9.92	34.6333333333333	189
9.94	34.6333333333333	203
9.96	34.6333333333333	181
9.98	34.6333333333333	179
10	34.6333333333333	185
10.02	34.6333333333333	176
10.04	34.6333333333333	179
10.06	34.6333333333333	194
10.08	34.6333333333333	188
10.1	34.6333333333333	182
10.12	34.6333333333333	194
10.14	34.6333333333333	157
10.16	34.6333333333333	173
10.18	34.6333333333333	170
10.2	34.6333333333333	188
10.22	34.6333333333333	176
10.24	34.6333333333333	191
10.26	34.6333333333333	160
10.28	34.6333333333333	176
10.3	34.6333333333333	172
10.32	34.6333333333333	198
10.34	34.6333333333333	197
10.36	34.6333333333333	176
10.38	34.6333333333333	171
10.4	34.6333333333333	218
10.42	34.6333333333333	206
10.44	34.6333333333333	197
10.46	34.6333333333333	208
10.48	34.6333333333333	217
10.5	34.6333333333333	243
10.52	34.6333333333333	258
10.54	34.6333333333333	262
10.56	34.6333333333333	256
10.58	34.6333333333333	267
10.6	34.6333333333333	315
10.62	34.6333333333333	342
10.64	34.6333333333333	345
10.66	34.6333333333333	351
10.68	34.6333333333333	386
10.7	34.6333333333333	414
10.72	34.6333333333333	486
10.74	34.6333333333333	547
10.76	34.6333333333333	593
10.78	34.6333333333333	718
10.8	34.6333333333333	825
10.82	34.6333333333333	935
10.84	34.6333333333333	1018
10.86	34.6333333333333	1069
10.88	34.6333333333333	1186
10.9	34.6333333333333	1343
10.92	34.6333333333333	1218
10.94	34.6333333333333	1154
10.96	34.6333333333333	966
10.98	34.6333333333333	876
11	34.6333333333333	784
11.02	34.6333333333333	689
11.04	34.6333333333333	656
11.06	34.6333333333333	544
11.08	34.6333333333333	501
11.1	34.6333333333333	441
11.12	34.6333333333333	432
11.14	34.6333333333333	376
11.16	34.6333333333333	327
11.18	34.6333333333333	319
11.2	34.6333333333333	374
11.22	34.6333333333333	318
11.24	34.6333333333333	300
11.26	34.6333333333333	246
11.28	34.6333333333333	304
11.3	34.6333333333333	248
11.32	34.6333333333333	268
11.34	34.6333333333333	238
11.36	34.6333333333333	250
11.38	34.6333333333333	260
11.4	34.6333333333333	249
11.42	34.6333333333333	202
11.44	34.6333333333333	204
11.46	34.6333333333333	224
11.48	34.6333333333333	221
11.5	34.6333333333333	190
11.52	34.6333333333333	212
11.54	34.6333333333333	190
11.56	34.6333333333333	199
11.58	34.6333333333333	226
11.6	34.6333333333333	217
11.62	34.6333333333333	191
11.64	34.6333333333333	198
11.66	34.6333333333333	207
11.68	34.6333333333333	196
11.7	34.6333333333333	189
11.72	34.6333333333333	201
11.74	34.6333333333333	203
11.76	34.6333333333333	215
11.78	34.6333333333333	196
11.8	34.6333333333333	198
11.82	34.6333333333333	210
11.84	34.6333333333333	191
11.86	34.6333333333333	169
11.88	34.6333333333333	191
11.9	34.6333333333333	188
11.92	34.6333333333333	173
11.94	34.6333333333333	167
11.96	34.6333333333333	171
11.98	34.6333333333333	177
12	34.6333333333333	152
12.02	34.6333333333333	163
12.04	34.6333333333333	173
12.06	34.6333333333333	187
12.08	34.6333333333333	173
12.1	34.6333333333333	174
12.12	34.6333333333333	184
12.14	34.6333333333333	212
12.16	34.6333333333333	181
12.18	34.6333333333333	208
12.2	34.6333333333333	183
12.22	34.6333333333333	155
12.24	34.6333333333333	182
12.26	34.6333333333333	179
12.28	34.6333333333333	191
12.3	34.6333333333333	189
12.32	34.6333333333333	185
12.34	34.6333333333333	174
12.36	34.6333333333333	194
12.38	34.6333333333333	186
12.4	34.6333333333333	205
12.42	34.6333333333333	176
12.44	34.6333333333333	177
12.46	34.6333333333333	158
12.48	34.6333333333333	150
12.5	34.6333333333333	197
12.52	34.6333333333333	190
12.54	34.6333333333333	207
12.56	34.6333333333333	171
12.58	34.6333333333333	195
12.6	34.6333333333333	172
12.62	34.6333333333333	205
12.64	34.6333333333333	190
12.66	34.6333333333333	179
12.68	34.6333333333333	174
12.7	34.6333333333333	191
12.72	34.6333333333333	190
12.74	34.6333333333333	200
12.76	34.6333333333333	164
12.78	34.6333333333333	190
12.8	34.6333333333333	181
12.82	34.6333333333333	189
12.84	34.6333333333333	189
12.86	34.6333333333333	189
12.88	34.6333333333333	172
12.9	34.6333333333333	166
12.92	34.6333333333333	198
12.94	34.6333333333333	166
12.96	34.6333333333333	165
12.98	34.6333333333333	169
13	34.6333333333333	190
13.02	34.6333333333333	194
13.04	34.6333333333333	188
13.06	34.6333333333333	190
13.08	34.6333333333333	187
13.1	34.6333333333333	160
13.12	34.6333333333333	185
13.14	34.6333333333333	172
13.16	34.6333333333333	178
13.18	34.6333333333333	207
13.2	34.6333333333333	193
13.22	34.6333333333333	194
13.24	34.6333333333333	179
13.26	34.6333333333333	201
13.28	34.6333333333333	179
13.3	34.6333333333333	191
13.32	34.6333333333333	186
13.34	34.6333333333333	177
13.36	34.6333333333333	176
13.38	34.6333333333333	178
13.4	34.6333333333333	164
13.42	34.6333333333333	186
13.44	34.6333333333333	161
13.46	34.6333333333333	157
13.48	34.6333333333333	174
13.5	34.6333333333333	165
13.52	34.6333333333333	169
13.54	34.6333333333333	202
13.56	34.6333333333333	186
13.58	34.6333333333333	197
13.6	34.6333333333333	201
13.62	34.6333333333333	189
13.64	34.6333333333333	169
13.66	34.6333333333333	195
13.68	34.6333333333333	187
13.7	34.6333333333333	195
13.72	34.6333333333333	184
13.74	34.6333333333333	185
13.76	34.6333333333333	189
13.78	34.6333333333333	176
13.8	34.6333333333333	192
13.82	34.6333333333333	187
13.84	34.6333333333333	179
13.86	34.6333333333333	164
13.88	34.6333333333333	191
13.9	34.6333333333333	172
13.92	34.6333333333333	205
13.94	34.6333333333333	186
13.96	34.6333333333333	179
13.98	34.6333333333333	193
14	34.6333333333333	185
14.02	34.6333333333333	185
14.04	34.6333333333333	201
14.06	34.6333333333333	208
14.08	34.6333333333333	207
14.1	34.6333333333333	184
14.12	34.6333333333333	218
14.14	34.6333333333333	189
14.16	34.6333333333333	195
14.18	34.6333333333333	187
14.2	34.6333333333333	198
14.22	34.6333333333333	182
14.24	34.6333333333333	172
14.26	34.6333333333333	202
14.28	34.6333333333333	202
14.3	34.6333333333333	188
14.32	34.6333333333333	203
14.34	34.6333333333333	162
14.36	34.6333333333333	205
14.38	34.6333333333333	191
14.4	34.6333333333333	182
14.42	34.6333333333333	200
14.44	34.6333333333333	182
14.46	34.6333333333333	188
14.48	34.6333333333333	177
14.5	34.6333333333333	177
14.52	34.6333333333333	198
14.54	34.6333333333333	181
14.56	34.6333333333333	180
14.58	34.6333333333333	183
14.6	34.6333333333333	195
14.62	34.6333333333333	184
14.64	34.6333333333333	177
14.66	34.6333333333333	183
14.68	34.6333333333333	192
14.7	34.6333333333333	197
14.72	34.6333333333333	149
14.74	34.6333333333333	163
14.76	34.6333333333333	182
14.78	34.6333333333333	192
14.8	34.6333333333333	205
14.82	34.6333333333333	191
14.84	34.6333333333333	195
14.86	34.6333333333333	178
14.88	34.6333333333333	177
14.9	34.6333333333333	197
14.92	34.6333333333333	191
14.94	34.6333333333333	183
14.96	34.6333333333333	197
14.98	34.6333333333333	175
15	34.6333333333333	197
15.02	34.6333333333333	209
15.04	34.6333333333333	183
15.06	34.6333333333333	194
15.08	34.6333333333333	186
15.1	34.6333333333333	174
15.12	34.6333333333333	182
15.14	34.6333333333333	179
15.16	34.6333333333333	192
15.18	34.6333333333333	197
15.2	34.6333333333333	207
15.22	34.6333333333333	185
15.24	34.6333333333333	192
15.26	34.6333333333333	181
15.28	34.6333333333333	171
15.3	34.6333333333333	174
15.32	34.6333333333333	187
15.34	34.6333333333333	189
15.36	34.6333333333333	187
15.38	34.6333333333333	179
15.4	34.6333333333333	183
15.42	34.6333333333333	190
15.44	34.6333333333333	236
15.46	34.6333333333333	200
15.48	34.6333333333333	210
15.5	34.6333333333333	182
15.52	34.6333333333333	192
15.54	34.6333333333333	189
15.56	34.6333333333333	187
15.58	34.6333333333333	202
15.6	34.6333333333333	191
15.62	34.6333333333333	177
15.64	34.6333333333333	190
15.66	34.6333333333333	204
15.68	34.6333333333333	168
15.7	34.6333333333333	173
15.72	34.6333333333333	190
15.74	34.6333333333333	190
15.76	34.6333333333333	185
15.78	34.6333333333333	187
15.8	34.6333333333333	192
15.82	34.6333333333333	192
15.84	34.6333333333333	195
15.86	34.6333333333333	221
15.88	34.6333333333333	179
15.9	34.6333333333333	203
15.92	34.6333333333333	158
15.94	34.6333333333333	198
15.96	34.6333333333333	202
15.98	34.6333333333333	190
16	34.6333333333333	197
16.02	34.6333333333333	186
16.04	34.6333333333333	197
16.06	34.6333333333333	218
16.08	34.6333333333333	211
16.1	34.6333333333333	240
16.12	34.6333333333333	230
16.14	34.6333333333333	210
16.16	34.6333333333333	236
16.18	34.6333333333333	225
16.2	34.6333333333333	204
16.22	34.6333333333333	223
16.24	34.6333333333333	212
16.26	34.6333333333333	222
16.28	34.6333333333333	227
16.3	34.6333333333333	226
16.32	34.6333333333333	194
16.34	34.6333333333333	225
16.36	34.6333333333333	189
16.38	34.6333333333333	244
16.4	34.6333333333333	263
16.42	34.6333333333333	223
16.44	34.6333333333333	261
16.46	34.6333333333333	247
16.48	34.6333333333333	268
16.5	34.6333333333333	251
16.52	34.6333333333333	256
16.54	34.6333333333333	297
16.56	34.6333333333333	249
16.58	34.6333333333333	275
16.6	34.6333333333333	274
16.62	34.6333333333333	290
16.64	34.6333333333333	293
16.66	34.6333333333333	303
16.68	34.6333333333333	318
16.7	34.6333333333333	292
16.72	34.6333333333333	308
16.74	34.6333333333333	342
16.76	34.6333333333333	322
16.78	34.6333333333333	350
16.8	34.6333333333333	334
16.82	34.6333333333333	350
16.84	34.6333333333333	385
16.86	34.6333333333333	394
16.88	34.6333333333333	428
16.9	34.6333333333333	427
16.92	34.6333333333333	435
16.94	34.6333333333333	424
16.96	34.6333333333333	470
16.98	34.6333333333333	457
17	34.6333333333333	484
17.02	34.6333333333333	457
17.04	34.6333333333333	517
17.06	34.6333333333333	488
17.08	34.6333333333333	541
17.1	34.6333333333333	474
17.12	34.6333333333333	542
17.14	34.6333333333333	534
17.16	34.6333333333333	567
17.18	34.6333333333333	528
17.2	34.6333333333333	474
17.22	34.6333333333333	504
17.24	34.6333333333333	472
17.26	34.6333333333333	472
17.28	34.6333333333333	439
17.3	34.6333333333333	410
17.32	34.6333333333333	405
17.34	34.6333333333333	411
17.36	34.6333333333333	361
17.38	34.6333333333333	342
17.4	34.6333333333333	362
17.42	34.6333333333333	347
17.44	34.6333333333333	341
17.46	34.6333333333333	292
17.48	34.6333333333333	315
17.5	34.6333333333333	316
17.52	34.6333333333333	306
17.54	34.6333333333333	311
17.56	34.6333333333333	302
17.58	34.6333333333333	294
17.6	34.6333333333333	266
17.62	34.6333333333333	255
17.64	34.6333333333333	253
17.66	34.6333333333333	294
17.68	34.6333333333333	265
17.7	34.6333333333333	257
17.72	34.6333333333333	273
17.74	34.6333333333333	232
17.76	34.6333333333333	268
17.78	34.6333333333333	256
17.8	34.6333333333333	260
17.82	34.6333333333333	203
17.84	34.6333333333333	236
17.86	34.6333333333333	243
17.88	34.6333333333333	256
17.9	34.6333333333333	279
17.92	34.6333333333333	218
17.94	34.6333333333333	249
17.96	34.6333333333333	240
17.98	34.6333333333333	283
18	34.6333333333333	234
18.02	34.6333333333333	236
18.04	34.6333333333333	221
18.06	34.6333333333333	219
18.08	34.6333333333333	225
18.1	34.6333333333333	275
18.12	34.6333333333333	238
18.14	34.6333333333333	239
18.16	34.6333333333333	248
18.18	34.6333333333333	244
18.2	34.6333333333333	250
18.22	34.6333333333333	259
18.24	34.6333333333333	255
18.26	34.6333333333333	236
18.28	34.6333333333333	225
18.3	34.6333333333333	215
18.32	34.6333333333333	228
18.34	34.6333333333333	215
18.36	34.6333333333333	227
18.38	34.6333333333333	209
18.4	34.6333333333333	204
18.42	34.6333333333333	232
18.44	34.6333333333333	254
18.46	34.6333333333333	239
18.48	34.6333333333333	240
18.5	34.6333333333333	245
18.52	34.6333333333333	225
18.54	34.6333333333333	243
18.56	34.6333333333333	237
18.58	34.6333333333333	263
18.6	34.6333333333333	241
18.62	34.6333333333333	259
18.64	34.6333333333333	233
18.66	34.6333333333333	292
18.68	34.6333333333333	265
18.7	34.6333333333333	298
18.72	34.6333333333333	282
18.74	34.6333333333333	284
18.76	34.6333333333333	269
18.78	34.6333333333333	293
18.8	34.6333333333333	321
18.82	34.6333333333333	304
18.84	34.6333333333333	315
18.86	34.6333333333333	321
18.88	34.6333333333333	375
18.9	34.6333333333333	386
18.92	34.6333333333333	391
18.94	34.6333333333333	364
18.96	34.6333333333333	450
18.98	34.6333333333333	429
19	34.6333333333333	395
19.02	34.6333333333333	376
19.04	34.6333333333333	404
19.06	34.6333333333333	411
19.08	34.6333333333333	395
19.1	34.6333333333333	369
19.12	34.6333333333333	351
19.14	34.6333333333333	371
19.16	34.6333333333333	335
19.18	34.6333333333333	322
19.2	34.6333333333333	314
19.22	34.6333333333333	330
19.24	34.6333333333333	313
19.26	34.6333333333333	298
19.28	34.6333333333333	241
19.3	34.6333333333333	279
19.32	34.6333333333333	293
19.34	34.6333333333333	270
19.36	34.6333333333333	278
19.38	34.6333333333333	282
19.4	34.6333333333333	264
19.42	34.6333333333333	260
19.44	34.6333333333333	253
19.46	34.6333333333333	225
19.48	34.6333333333333	261
19.5	34.6333333333333	250
19.52	34.6333333333333	255
19.54	34.6333333333333	243
19.56	34.6333333333333	235
19.58	34.6333333333333	221
19.6	34.6333333333333	233
19.62	34.6333333333333	238
19.64	34.6333333333333	245
19.66	34.6333333333333	240
19.68	34.6333333333333	230
19.7	34.6333333333333	249
19.72	34.6333333333333	252
19.74	34.6333333333333	223
19.76	34.6333333333333	227
19.78	34.6333333333333	239
19.8	34.6333333333333	239
19.82	34.6333333333333	243
19.84	34.6333333333333	214
19.86	34.6333333333333	243
19.88	34.6333333333333	213
19.9	34.6333333333333	215
19.92	34.6333333333333	195
19.94	34.6333333333333	219
19.96	34.6333333333333	231
19.98	34.6333333333333	220
20	34.6333333333333	224
20.02	34.6333333333333	179
20.04	34.6333333333333	224
20.06	34.6333333333333	214
20.08	34.6333333333333	217
20.1	34.6333333333333	200
20.12	34.6333333333333	214
20.14	34.6333333333333	220
20.16	34.6333333333333	215
20.18	34.6333333333333	233
20.2	34.6333333333333	232
20.22	34.6333333333333	207
20.24	34.6333333333333	222
20.26	34.6333333333333	210
20.28	34.6333333333333	237
20.3	34.6333333333333	196
20.32	34.6333333333333	190
20.34	34.6333333333333	213
20.36	34.6333333333333	216
20.38	34.6333333333333	199
20.4	34.6333333333333	195
20.42	34.6333333333333	204
20.44	34.6333333333333	225
20.46	34.6333333333333	218
20.48	34.6333333333333	195
20.5	34.6333333333333	192
20.52	34.6333333333333	187
20.54	34.6333333333333	203
20.56	34.6333333333333	237
20.58	34.6333333333333	212
20.6	34.6333333333333	176
20.62	34.6333333333333	208
20.64	34.6333333333333	185
20.66	34.6333333333333	194
20.68	34.6333333333333	182
20.7	34.6333333333333	205
20.72	34.6333333333333	186
20.74	34.6333333333333	208
20.76	34.6333333333333	201
20.78	34.6333333333333	192
20.8	34.6333333333333	183
20.82	34.6333333333333	190
20.84	34.6333333333333	201
20.86	34.6333333333333	184
20.88	34.6333333333333	195
20.9	34.6333333333333	187
20.92	34.6333333333333	173
20.94	34.6333333333333	188
20.96	34.6333333333333	191
20.98	34.6333333333333	195
21	34.6333333333333	193
21.02	34.6333333333333	185
21.04	34.6333333333333	174
21.06	34.6333333333333	186
21.08	34.6333333333333	191
21.1	34.6333333333333	196
21.12	34.6333333333333	168
21.14	34.6333333333333	195
21.16	34.6333333333333	191
21.18	34.6333333333333	200
21.2	34.6333333333333	203
21.22	34.6333333333333	180
21.24	34.6333333333333	204
21.26	34.6333333333333	210
21.28	34.6333333333333	193
21.3	34.6333333333333	172
21.32	34.6333333333333	186
21.34	34.6333333333333	212
21.36	34.6333333333333	217
21.38	34.6333333333333	208
21.4	34.6333333333333	182
21.42	34.6333333333333	168
21.44	34.6333333333333	178
21.46	34.6333333333333	184
21.48	34.6333333333333	174
21.5	34.6333333333333	195
21.52	34.6333333333333	170
21.54	34.6333333333333	200
21.56	34.6333333333333	201
21.58	34.6333333333333	213
21.6	34.6333333333333	211
21.62	34.6333333333333	210
21.64	34.6333333333333	192
21.66	34.6333333333333	214
21.68	34.6333333333333	197
21.7	34.6333333333333	195
21.72	34.6333333333333	202
21.74	34.6333333333333	183
21.76	34.6333333333333	184
21.78	34.6333333333333	228
21.8	34.6333333333333	202
21.82	34.6333333333333	209
21.84	34.6333333333333	173
21.86	34.6333333333333	181
21.88	34.6333333333333	173
21.9	34.6333333333333	209
21.92	34.6333333333333	188
21.94	34.6333333333333	210
21.96	34.6333333333333	209
21.98	34.6333333333333	209
22	34.6333333333333	200
22.02	34.6333333333333	168
22.04	34.6333333333333	195
22.06	34.6333333333333	180
22.08	34.6333333333333	205
22.1	34.6333333333333	220
22.12	34.6333333333333	201
22.14	34.6333333333333	209
22.16	34.6333333333333	186
22.18	34.6333333333333	196
22.2	34.6333333333333	214
22.22	34.6333333333333	200
22.24	34.6333333333333	187
22.26	34.6333333333333	189
22.28	34.6333333333333	200
22.3	34.6333333333333	189
22.32	34.6333333333333	195
22.34	34.6333333333333	177
22.36	34.6333333333333	199
22.38	34.6333333333333	193
22.4	34.6333333333333	199
22.42	34.6333333333333	199
22.44	34.6333333333333	175
22.46	34.6333333333333	175
22.48	34.6333333333333	185
22.5	34.6333333333333	197
22.52	34.6333333333333	186
22.54	34.6333333333333	199
22.56	34.6333333333333	213
22.58	34.6333333333333	194
22.6	34.6333333333333	185
22.62	34.6333333333333	196
22.64	34.6333333333333	210
22.66	34.6333333333333	183
22.68	34.6333333333333	187
22.7	34.6333333333333	199
22.72	34.6333333333333	190
22.74	34.6333333333333	207
22.76	34.6333333333333	219
22.78	34.6333333333333	194
22.8	34.6333333333333	202
22.82	34.6333333333333	169
22.84	34.6333333333333	190
22.86	34.6333333333333	207
22.88	34.6333333333333	193
22.9	34.6333333333333	176
22.92	34.6333333333333	200
22.94	34.6333333333333	212
22.96	34.6333333333333	221
22.98	34.6333333333333	183
23	34.6333333333333	197
23.02	34.6333333333333	201
23.04	34.6333333333333	201
23.06	34.6333333333333	202
23.08	34.6333333333333	184
23.1	34.6333333333333	189
23.12	34.6333333333333	188
23.14	34.6333333333333	207
23.16	34.6333333333333	206
23.18	34.6333333333333	170
23.2	34.6333333333333	197
23.22	34.6333333333333	193
23.24	34.6333333333333	178
23.26	34.6333333333333	214
23.28	34.6333333333333	197
23.3	34.6333333333333	192
23.32	34.6333333333333	202
23.34	34.6333333333333	205
23.36	34.6333333333333	196
23.38	34.6333333333333	213
23.4	34.6333333333333	195
23.42	34.6333333333333	191
23.44	34.6333333333333	185
23.46	34.6333333333333	193
23.48	34.6333333333333	191
23.5	34.6333333333333	194
23.52	34.6333333333333	186
23.54	34.6333333333333	196
23.56	34.6333333333333	190
23.58	34.6333333333333	207
23.6	34.6333333333333	203
23.62	34.6333333333333	206
23.64	34.6333333333333	186
23.66	34.6333333333333	220
23.68	34.6333333333333	184
23.7	34.6333333333333	216
23.72	34.6333333333333	211
23.74	34.6333333333333	193
23.76	34.6333333333333	203
23.78	34.6333333333333	193
23.8	34.6333333333333	207
23.82	34.6333333333333	208
23.84	34.6333333333333	188
23.86	34.6333333333333	199
23.88	34.6333333333333	207
23.9	34.6333333333333	232
23.92	34.6333333333333	235
23.94	34.6333333333333	227
23.96	34.6333333333333	219
23.98	34.6333333333333	205
24	34.6333333333333	207
24.02	34.6333333333333	225
24.04	34.6333333333333	216
24.06	34.6333333333333	212
24.08	34.6333333333333	219
24.1	34.6333333333333	221
24.12	34.6333333333333	207
24.14	34.6333333333333	217
24.16	34.6333333333333	226
24.18	34.6333333333333	245
24.2	34.6333333333333	245
24.22	34.6333333333333	195
24.24	34.6333333333333	246
24.26	34.6333333333333	255
24.28	34.6333333333333	245
24.3	34.6333333333333	245
24.32	34.6333333333333	237
24.34	34.6333333333333	248
24.36	34.6333333333333	224
24.38	34.6333333333333	232
24.4	34.6333333333333	240
24.42	34.6333333333333	231
24.44	34.6333333333333	247
24.46	34.6333333333333	230
24.48	34.6333333333333	243
24.5	34.6333333333333	251
24.52	34.6333333333333	239
24.54	34.6333333333333	253
24.56	34.6333333333333	233
24.58	34.6333333333333	244
24.6	34.6333333333333	237
24.62	34.6333333333333	232
24.64	34.6333333333333	236
24.66	34.6333333333333	252
24.68	34.6333333333333	245
24.7	34.6333333333333	244
24.72	34.6333333333333	277
24.74	34.6333333333333	247
24.76	34.6333333333333	246
24.78	34.6333333333333	271
24.8	34.6333333333333	284
24.82	34.6333333333333	274
24.84	34.6333333333333	294
24.86	34.6333333333333	282
24.88	34.6333333333333	290
24.9	34.6333333333333	251
24.92	34.6333333333333	283
24.94	34.6333333333333	296
24.96	34.6333333333333	282
24.98	34.6333333333333	304
25	34.6333333333333	279
25.02	34.6333333333333	327
25.04	34.6333333333333	263
25.06	34.6333333333333	272
25.08	34.6333333333333	299
25.1	34.6333333333333	298
25.12	34.6333333333333	297
25.14	34.6333333333333	296
25.16	34.6333333333333	323
25.18	34.6333333333333	298
25.2	34.6333333333333	266
25.22	34.6333333333333	280
25.24	34.6333333333333	280
25.26	34.6333333333333	274
25.28	34.6333333333333	263
25.3	34.6333333333333	247
25.32	34.6333333333333	278
25.34	34.6333333333333	273
25.36	34.6333333333333	263
25.38	34.6333333333333	285
25.4	34.6333333333333	256
25.42	34.6333333333333	260
25.44	34.6333333333333	250
25.46	34.6333333333333	263
25.48	34.6333333333333	279
25.5	34.6333333333333	262
25.52	34.6333333333333	245
25.54	34.6333333333333	259
25.56	34.6333333333333	248
25.58	34.6333333333333	266
25.6	34.6333333333333	239
25.62	34.6333333333333	250
25.64	34.6333333333333	243
25.66	34.6333333333333	242
25.68	34.6333333333333	256
25.7	34.6333333333333	233
25.72	34.6333333333333	247
25.74	34.6333333333333	233
25.76	34.6333333333333	230
25.78	34.6333333333333	232
25.8	34.6333333333333	218
25.82	34.6333333333333	243
25.84	34.6333333333333	247
25.86	34.6333333333333	247
25.88	34.6333333333333	246
25.9	34.6333333333333	232
25.92	34.6333333333333	253
25.94	34.6333333333333	259
25.96	34.6333333333333	233
25.98	34.6333333333333	231
26	34.6333333333333	200
26.02	34.6333333333333	230
26.04	34.6333333333333	233
26.06	34.6333333333333	254
26.08	34.6333333333333	240
26.1	34.6333333333333	211
26.12	34.6333333333333	199
26.14	34.6333333333333	214
26.16	34.6333333333333	239
26.18	34.6333333333333	220
26.2	34.6333333333333	231
26.22	34.6333333333333	201
26.24	34.6333333333333	185
26.26	34.6333333333333	202
26.28	34.6333333333333	236
26.3	34.6333333333333	221
26.32	34.6333333333333	199
26.34	34.6333333333333	199
26.36	34.6333333333333	229
26.38	34.6333333333333	211
26.4	34.6333333333333	197
26.42	34.6333333333333	201
26.44	34.6333333333333	208
26.46	34.6333333333333	190
26.48	34.6333333333333	174
26.5	34.6333333333333	241
26.52	34.6333333333333	235
26.54	34.6333333333333	211
26.56	34.6333333333333	203
26.58	34.6333333333333	170
26.6	34.6333333333333	208
26.62	34.6333333333333	246
26.64	34.6333333333333	196
26.66	34.6333333333333	208
26.68	34.6333333333333	201
26.7	34.6333333333333	229
26.72	34.6333333333333	217
26.74	34.6333333333333	204
26.76	34.6333333333333	199
26.78	34.6333333333333	208
26.8	34.6333333333333	223
26.82	34.6333333333333	198
26.84	34.6333333333333	210
26.86	34.6333333333333	195
26.88	34.6333333333333	210
26.9	34.6333333333333	229
26.92	34.6333333333333	192
26.94	34.6333333333333	211
26.96	34.6333333333333	205
26.98	34.6333333333333	222
27	34.6333333333333	206
27.02	34.6333333333333	198
27.04	34.6333333333333	210
27.06	34.6333333333333	228
27.08	34.6333333333333	217
27.1	34.6333333333333	203
27.12	34.6333333333333	204
27.14	34.6333333333333	201
27.16	34.6333333333333	197
27.18	34.6333333333333	205
27.2	34.6333333333333	218
27.22	34.6333333333333	191
27.24	34.6333333333333	221
27.26	34.6333333333333	217
27.28	34.6333333333333	186
27.3	34.6333333333333	198
27.32	34.6333333333333	205
27.34	34.6333333333333	216
27.36	34.6333333333333	196
27.38	34.6333333333333	207
27.4	34.6333333333333	203
27.42	34.6333333333333	224
27.44	34.6333333333333	218
27.46	34.6333333333333	228
27.48	34.6333333333333	213
27.5	34.6333333333333	224
27.52	34.6333333333333	208
27.54	34.6333333333333	222
27.56	34.6333333333333	243
27.58	34.6333333333333	235
27.6	34.6333333333333	238
27.62	34.6333333333333	238
27.64	34.6333333333333	226
27.66	34.6333333333333	244
27.68	34.6333333333333	246
27.7	34.6333333333333	233
27.72	34.6333333333333	239
27.74	34.6333333333333	245
27.76	34.6333333333333	254
27.78	34.6333333333333	259
27.8	34.6333333333333	294
27.82	34.6333333333333	265
27.84	34.6333333333333	271
27.86	34.6333333333333	264
27.88	34.6333333333333	257
27.9	34.6333333333333	238
27.92	34.6333333333333	287
27.94	34.6333333333333	265
27.96	34.6333333333333	250
27.98	34.6333333333333	236
28	34.6333333333333	239
28.02	34.6333333333333	243
28.04	34.6333333333333	228
28.06	34.6333333333333	267
28.08	34.6333333333333	223
28.1	34.6333333333333	217
28.12	34.6333333333333	205
28.14	34.6333333333333	256
28.16	34.6333333333333	212
28.18	34.6333333333333	228
28.2	34.6333333333333	242
28.22	34.6333333333333	230
28.24	34.6333333333333	231
28.26	34.6333333333333	199
28.28	34.6333333333333	221
28.3	34.6333333333333	218
28.32	34.6333333333333	201
28.34	34.6333333333333	204
28.36	34.6333333333333	214
28.38	34.6333333333333	203
28.4	34.6333333333333	202
28.42	34.6333333333333	205
28.44	34.6333333333333	220
28.46	34.6333333333333	205
28.48	34.6333333333333	204
28.5	34.6333333333333	203
28.52	34.6333333333333	213
28.54	34.6333333333333	226
28.56	34.6333333333333	210
28.58	34.6333333333333	220
28.6	34.6333333333333	244
28.62	34.6333333333333	225
28.64	34.6333333333333	219
28.66	34.6333333333333	219
28.68	34.6333333333333	210
28.7	34.6333333333333	217
28.72	34.6333333333333	194
28.74	34.6333333333333	205
28.76	34.6333333333333	182
28.78	34.6333333333333	221
28.8	34.6333333333333	204
28.82	34.6333333333333	205
28.84	34.6333333333333	213
28.86	34.6333333333333	231
28.88	34.6333333333333	206
28.9	34.6333333333333	200
28.92	34.6333333333333	185
28.94	34.6333333333333	214
28.96	34.6333333333333	230
28.98	34.6333333333333	187
29	34.6333333333333	229
29.02	34.6333333333333	206
29.04	34.6333333333333	203
29.06	34.6333333333333	204
29.08	34.6333333333333	199
29.1	34.6333333333333	209
29.12	34.6333333333333	195
29.14	34.6333333333333	211
29.16	34.6333333333333	222
29.18	34.6333333333333	216
29.2	34.6333333333333	197
29.22	34.6333333333333	213
29.24	34.6333333333333	221
29.26	34.6333333333333	221
29.28	34.6333333333333	222
29.3	34.6333333333333	228
29.32	34.6333333333333	235
29.34	34.6333333333333	214
29.36	34.6333333333333	209
29.38	34.6333333333333	225
29.4	34.6333333333333	183
29.42	34.6333333333333	228
29.44	34.6333333333333	223
29.46	34.6333333333333	215
29.48	34.6333333333333	211
29.5	34.6333333333333	214
29.52	34.6333333333333	189
29.54	34.6333333333333	223
29.56	34.6333333333333	216
29.58	34.6333333333333	200
29.6	34.6333333333333	202
29.62	34.6333333333333	225
29.64	34.6333333333333	228
29.66	34.6333333333333	238
29.68	34.6333333333333	203
29.7	34.6333333333333	202
29.72	34.6333333333333	180
29.74	34.6333333333333	218
29.76	34.6333333333333	216
29.78	34.6333333333333	194
29.8	34.6333333333333	190
29.82	34.6333333333333	243
29.84	34.6333333333333	219
29.86	34.6333333333333	222
29.88	34.6333333333333	216
29.9	34.6333333333333	214
29.92	34.6333333333333	217
29.94	34.6333333333333	197
29.96	34.6333333333333	222
29.98	34.6333333333333	202
30	34.6333333333333	178
30.02	34.6333333333333	225
30.04	34.6333333333333	224
30.06	34.6333333333333	228
30.08	34.6333333333333	206
30.1	34.6333333333333	202
30.12	34.6333333333333	217
30.14	34.6333333333333	201
30.16	34.6333333333333	204
30.18	34.6333333333333	215
30.2	34.6333333333333	226
30.22	34.6333333333333	193
30.24	34.6333333333333	226
30.26	34.6333333333333	206
30.28	34.6333333333333	202
30.3	34.6333333333333	218
30.32	34.6333333333333	205
30.34	34.6333333333333	221
30.36	34.6333333333333	206
30.38	34.6333333333333	217
30.4	34.6333333333333	203
30.42	34.6333333333333	216
30.44	34.6333333333333	202
30.46	34.6333333333333	190
30.48	34.6333333333333	198
30.5	34.6333333333333	181
30.52	34.6333333333333	202
30.54	34.6333333333333	202
30.56	34.6333333333333	179
30.58	34.6333333333333	194
30.6	34.6333333333333	215
30.62	34.6333333333333	218
30.64	34.6333333333333	212
30.66	34.6333333333333	227
30.68	34.6333333333333	209
30.7	34.6333333333333	196
30.72	34.6333333333333	216
30.74	34.6333333333333	215
30.76	34.6333333333333	206
30.78	34.6333333333333	196
30.8	34.6333333333333	187
30.82	34.6333333333333	223
30.84	34.6333333333333	213
30.86	34.6333333333333	187
30.88	34.6333333333333	187
30.9	34.6333333333333	195
30.92	34.6333333333333	199
30.94	34.6333333333333	205
30.96	34.6333333333333	186
30.98	34.6333333333333	201
31	34.6333333333333	210
31.02	34.6333333333333	202
31.04	34.6333333333333	197
31.06	34.6333333333333	210
31.08	34.6333333333333	213
31.1	34.6333333333333	178
31.12	34.6333333333333	224
31.14	34.6333333333333	211
31.16	34.6333333333333	208
31.18	34.6333333333333	193
31.2	34.6333333333333	215
31.22	34.6333333333333	205
31.24	34.6333333333333	193
31.26	34.6333333333333	198
31.28	34.6333333333333	220
31.3	34.6333333333333	191
31.32	34.6333333333333	189
31.34	34.6333333333333	193
31.36	34.6333333333333	199
31.38	34.6333333333333	209
31.4	34.6333333333333	201
31.42	34.6333333333333	222
31.44	34.6333333333333	240
31.46	34.6333333333333	200
31.48	34.6333333333333	188
31.5	34.6333333333333	188
31.52	34.6333333333333	183
31.54	34.6333333333333	211
31.56	34.6333333333333	205
31.58	34.6333333333333	180
31.6	34.6333333333333	209
31.62	34.6333333333333	187
31.64	34.6333333333333	185
31.66	34.6333333333333	202
31.68	34.6333333333333	217
31.7	34.6333333333333	192
31.72	34.6333333333333	206
31.74	34.6333333333333	201
31.76	34.6333333333333	203
31.78	34.6333333333333	198
31.8	34.6333333333333	216
31.82	34.6333333333333	207
31.84	34.6333333333333	197
31.86	34.6333333333333	206
31.88	34.6333333333333	187
31.9	34.6333333333333	211
31.92	34.6333333333333	206
31.94	34.6333333333333	199
31.96	34.6333333333333	204
31.98	34.6333333333333	210
32	34.6333333333333	195
32.02	34.6333333333333	222
32.04	34.6333333333333	231
32.06	34.6333333333333	221
32.08	34.6333333333333	204
32.1	34.6333333333333	194
32.12	34.6333333333333	211
32.14	34.6333333333333	207
32.16	34.6333333333333	195
32.18	34.6333333333333	196
32.2	34.6333333333333	212
32.22	34.6333333333333	209
32.24	34.6333333333333	210
32.26	34.6333333333333	227
32.28	34.6333333333333	203
32.3	34.6333333333333	204
32.32	34.6333333333333	199
32.34	34.6333333333333	215
32.36	34.6333333333333	186
32.38	34.6333333333333	199
32.4	34.6333333333333	208
32.42	34.6333333333333	209
32.44	34.6333333333333	200
32.46	34.6333333333333	209
32.48	34.6333333333333	208
32.5	34.6333333333333	199
32.52	34.6333333333333	202
32.54	34.6333333333333	213
32.56	34.6333333333333	203
32.58	34.6333333333333	216
32.6	34.6333333333333	194
32.62	34.6333333333333	221
32.64	34.6333333333333	228
32.66	34.6333333333333	187
32.68	34.6333333333333	226
32.7	34.6333333333333	215
32.72	34.6333333333333	192
32.74	34.6333333333333	200
32.76	34.6333333333333	204
32.78	34.6333333333333	214
32.8	34.6333333333333	220
32.82	34.6333333333333	206
32.84	34.6333333333333	215
32.86	34.6333333333333	192
32.88	34.6333333333333	182
32.9	34.6333333333333	221
32.92	34.6333333333333	207
32.94	34.6333333333333	201
32.96	34.6333333333333	199
32.98	34.6333333333333	214
33	34.6333333333333	228
33.02	34.6333333333333	201
33.04	34.6333333333333	192
33.06	34.6333333333333	208
33.08	34.6333333333333	195
33.1	34.6333333333333	223
33.12	34.6333333333333	192
33.14	34.6333333333333	257
33.16	34.6333333333333	207
33.18	34.6333333333333	234
33.2	34.6333333333333	209
33.22	34.6333333333333	208
33.24	34.6333333333333	236
33.26	34.6333333333333	194
33.28	34.6333333333333	238
33.3	34.6333333333333	238
33.32	34.6333333333333	229
33.34	34.6333333333333	236
33.36	34.6333333333333	204
33.38	34.6333333333333	221
33.4	34.6333333333333	241
33.42	34.6333333333333	192
33.44	34.6333333333333	243
33.46	34.6333333333333	228
33.48	34.6333333333333	219
33.5	34.6333333333333	227
33.52	34.6333333333333	217
33.54	34.6333333333333	215
33.56	34.6333333333333	231
33.58	34.6333333333333	238
33.6	34.6333333333333	216
33.62	34.6333333333333	228
33.64	34.6333333333333	227
33.66	34.6333333333333	211
33.68	34.6333333333333	216
33.7	34.6333333333333	211
33.72	34.6333333333333	237
33.74	34.6333333333333	201
33.76	34.6333333333333	216
33.78	34.6333333333333	209
33.8	34.6333333333333	239
33.82	34.6333333333333	213
33.84	34.6333333333333	222
33.86	34.6333333333333	220
33.88	34.6333333333333	204
33.9	34.6333333333333	210
33.92	34.6333333333333	207
33.94	34.6333333333333	216
33.96	34.6333333333333	207
33.98	34.6333333333333	214
34	34.6333333333333	214
34.02	34.6333333333333	225
34.04	34.6333333333333	197
34.06	34.6333333333333	230
34.08	34.6333333333333	200
34.1	34.6333333333333	214
34.12	34.6333333333333	224
34.14	34.6333333333333	215
34.16	34.6333333333333	198
34.18	34.6333333333333	206
34.2	34.6333333333333	216
34.22	34.6333333333333	226
34.24	34.6333333333333	231
34.26	34.6333333333333	228
34.28	34.6333333333333	224
34.3	34.6333333333333	232
34.32	34.6333333333333	206
34.34	34.6333333333333	216
34.36	34.6333333333333	209
34.38	34.6333333333333	235
34.4	34.6333333333333	230
34.42	34.6333333333333	239
34.44	34.6333333333333	237
34.46	34.6333333333333	238
34.48	34.6333333333333	227
34.5	34.6333333333333	207
34.52	34.6333333333333	203
34.54	34.6333333333333	223
34.56	34.6333333333333	216
34.58	34.6333333333333	217
34.6	34.6333333333333	222
34.62	34.6333333333333	195
34.64	34.6333333333333	219
34.66	34.6333333333333	220
34.68	34.6333333333333	228
34.7	34.6333333333333	211
34.72	34.6333333333333	193
34.74	34.6333333333333	214
34.76	34.6333333333333	217
34.78	34.6333333333333	229
34.8	34.6333333333333	224
34.82	34.6333333333333	208
34.84	34.6333333333333	237
34.86	34.6333333333333	221
34.88	34.6333333333333	214
34.9	34.6333333333333	207
34.92	34.6333333333333	209
34.94	34.6333333333333	196
34.96	34.6333333333333	227
34.98	34.6333333333333	233
35	34.6333333333333	246
35.02	34.6333333333333	233
35.04	34.6333333333333	214
35.06	34.6333333333333	222
35.08	34.6333333333333	215
35.1	34.6333333333333	216
35.12	34.6333333333333	200
35.14	34.6333333333333	213
35.16	34.6333333333333	200
35.18	34.6333333333333	223
35.2	34.6333333333333	185
35.22	34.6333333333333	208
35.24	34.6333333333333	244
35.26	34.6333333333333	214
35.28	34.6333333333333	212
35.3	34.6333333333333	216
35.32	34.6333333333333	218
35.34	34.6333333333333	217
35.36	34.6333333333333	215
35.38	34.6333333333333	204
35.4	34.6333333333333	222
35.42	34.6333333333333	198
35.44	34.6333333333333	187
35.46	34.6333333333333	208
35.48	34.6333333333333	209
35.5	34.6333333333333	210
35.52	34.6333333333333	220
35.54	34.6333333333333	208
35.56	34.6333333333333	208
35.58	34.6333333333333	218
35.6	34.6333333333333	210
35.62	34.6333333333333	195
35.64	34.6333333333333	203
35.66	34.6333333333333	217
35.68	34.6333333333333	218
35.7	34.6333333333333	199
35.72	34.6333333333333	189
35.74	34.6333333333333	215
35.76	34.6333333333333	242
35.78	34.6333333333333	221
35.8	34.6333333333333	199
35.82	34.6333333333333	166
35.84	34.6333333333333	201
35.86	34.6333333333333	221
35.88	34.6333333333333	182
35.9	34.6333333333333	215
35.92	34.6333333333333	199
35.94	34.6333333333333	203
35.96	34.6333333333333	190
35.98	34.6333333333333	201
36	34.6333333333333	195
36.02	34.6333333333333	211
36.04	34.6333333333333	199
36.06	34.6333333333333	220
36.08	34.6333333333333	208
36.1	34.6333333333333	205
36.12	34.6333333333333	212
36.14	34.6333333333333	219
36.16	34.6333333333333	188
36.18	34.6333333333333	173
36.2	34.6333333333333	189
36.22	34.6333333333333	196
36.24	34.6333333333333	204
36.26	34.6333333333333	196
36.28	34.6333333333333	200
36.3	34.6333333333333	219
36.32	34.6333333333333	192
36.34	34.6333333333333	201
36.36	34.6333333333333	224
36.38	34.6333333333333	198
36.4	34.6333333333333	202
36.42	34.6333333333333	213
36.44	34.6333333333333	205
36.46	34.6333333333333	212
36.48	34.6333333333333	224
36.5	34.6333333333333	217
36.52	34.6333333333333	226
36.54	34.6333333333333	184
36.56	34.6333333333333	215
36.58	34.6333333333333	201
36.6	34.6333333333333	251
36.62	34.6333333333333	201
36.64	34.6333333333333	234
36.66	34.6333333333333	223
36.68	34.6333333333333	186
36.7	34.6333333333333	215
36.72	34.6333333333333	210
36.74	34.6333333333333	218
36.76	34.6333333333333	206
36.78	34.6333333333333	216
36.8	34.6333333333333	230
36.82	34.6333333333333	184
36.84	34.6333333333333	201
36.86	34.6333333333333	184
36.88	34.6333333333333	226
36.9	34.6333333333333	224
36.92	34.6333333333333	219
36.94	34.6333333333333	196
36.96	34.6333333333333	205
36.98	34.6333333333333	226
37	34.6333333333333	208
37.02	34.6333333333333	189
37.04	34.6333333333333	209
37.06	34.6333333333333	223
37.08	34.6333333333333	231
37.1	34.6333333333333	220
37.12	34.6333333333333	217
37.14	34.6333333333333	207
37.16	34.6333333333333	220
37.18	34.6333333333333	226
37.2	34.6333333333333	184
37.22	34.6333333333333	223
37.24	34.6333333333333	196
37.26	34.6333333333333	221
37.28	34.6333333333333	208
37.3	34.6333333333333	205
37.32	34.6333333333333	223
37.34	34.6333333333333	217
37.36	34.6333333333333	239
37.38	34.6333333333333	217
37.4	34.6333333333333	205
37.42	34.6333333333333	199
37.44	34.6333333333333	222
37.46	34.6333333333333	211
37.48	34.6333333333333	196
37.5	34.6333333333333	215
37.52	34.6333333333333	199
37.54	34.6333333333333	214
37.56	34.6333333333333	207
37.58	34.6333333333333	214
37.6	34.6333333333333	209
37.62	34.6333333333333	217
37.64	34.6333333333333	207
37.66	34.6333333333333	214
37.68	34.6333333333333	235
37.7	34.6333333333333	212
37.72	34.6333333333333	195
37.74	34.6333333333333	204
37.76	34.6333333333333	184
37.78	34.6333333333333	202
37.8	34.6333333333333	196
37.82	34.6333333333333	212
37.84	34.6333333333333	198
37.86	34.6333333333333	202
37.88	34.6333333333333	207
37.9	34.6333333333333	188
37.92	34.6333333333333	242
37.94	34.6333333333333	220
37.96	34.6333333333333	213
37.98	34.6333333333333	224
38	34.6333333333333	246
38.02	34.6333333333333	217
38.04	34.6333333333333	249
38.06	34.6333333333333	243
38.08	34.6333333333333	260
38.1	34.6333333333333	263
38.12	34.6333333333333	312
38.14	34.6333333333333	265
38.16	34.6333333333333	332
38.18	34.6333333333333	353
38.2	34.6333333333333	455
38.22	34.6333333333333	523
38.24	34.6333333333333	640
38.26	34.6333333333333	758
38.28	34.6333333333333	685
38.3	34.6333333333333	519
38.32	34.6333333333333	517
38.34	34.6333333333333	533
38.36	34.6333333333333	536
38.38	34.6333333333333	469
38.4	34.6333333333333	365
38.42	34.6333333333333	329
38.44	34.6333333333333	313
38.46	34.6333333333333	291
38.48	34.6333333333333	283
38.5	34.6333333333333	281
38.52	34.6333333333333	279
38.54	34.6333333333333	223
38.56	34.6333333333333	260
38.58	34.6333333333333	227
38.6	34.6333333333333	265
38.62	34.6333333333333	246
38.64	34.6333333333333	218
38.66	34.6333333333333	192
38.68	34.6333333333333	203
38.7	34.6333333333333	211
38.72	34.6333333333333	205
38.74	34.6333333333333	209
38.76	34.6333333333333	222
38.78	34.6333333333333	215
38.8	34.6333333333333	221
38.82	34.6333333333333	210
38.84	34.6333333333333	197
38.86	34.6333333333333	196
38.88	34.6333333333333	218
38.9	34.6333333333333	219
38.92	34.6333333333333	231
38.94	34.6333333333333	200
38.96	34.6333333333333	219
38.98	34.6333333333333	239
39	34.6333333333333	213
39.02	34.6333333333333	204
39.04	34.6333333333333	224
39.06	34.6333333333333	208
39.08	34.6333333333333	227
39.1	34.6333333333333	211
39.12	34.6333333333333	189
39.14	34.6333333333333	231
39.16	34.6333333333333	220
39.18	34.6333333333333	208
39.2	34.6333333333333	209
39.22	34.6333333333333	198
39.24	34.6333333333333	238
39.26	34.6333333333333	226
39.28	34.6333333333333	196
39.3	34.6333333333333	214
39.32	34.6333333333333	213
39.34	34.6333333333333	194
39.36	34.6333333333333	227
39.38	34.6333333333333	233
39.4	34.6333333333333	229
39.42	34.6333333333333	212
39.44	34.6333333333333	239
39.46	34.6333333333333	214
39.48	34.6333333333333	239
39.5	34.6333333333333	193
39.52	34.6333333333333	205
39.54	34.6333333333333	215
39.56	34.6333333333333	211
39.58	34.6333333333333	221
39.6	34.6333333333333	243
39.62	34.6333333333333	224
39.64	34.6333333333333	223
39.66	34.6333333333333	210
39.68	34.6333333333333	220
39.7	34.6333333333333	195
39.72	34.6333333333333	212
39.74	34.6333333333333	216
39.76	34.6333333333333	233
39.78	34.6333333333333	231
39.8	34.6333333333333	219
39.82	34.6333333333333	198
39.84	34.6333333333333	216
39.86	34.6333333333333	223
39.88	34.6333333333333	195
39.9	34.6333333333333	209
39.92	34.6333333333333	220
39.94	34.6333333333333	216
39.96	34.6333333333333	222
39.98	34.6333333333333	254
40	34.6333333333333	244
