# Supplementary material for: Sorting polymerization in a bichannel metal-organic framework
Source: Nat Commun. 2025 Aug 5;16:6984. doi: 10.1038/s41467-025-62322-8 (PMC12325995; doi:10.1038/s41467-025-62322-8)
Supplement: Supplementary file 3 — Source data [file 41467_2025_62322_MOESM3_ESM.zip › SOURCE_DATA/SF11/1-PSPNVF_2theta_vs_scanstarttime_vs_intensity/line_18.csv]

X	Y	Z
3	9.05	149
3.02	9.05	163
3.04	9.05	192
3.06	9.05	164
3.08	9.05	136
3.1	9.05	161
3.12	9.05	168
3.14	9.05	184
3.16	9.05	191
3.18	9.05	179
3.2	9.05	168
3.22	9.05	158
3.24	9.05	170
3.26	9.05	170
3.28	9.05	172
3.3	9.05	181
3.32	9.05	176
3.34	9.05	168
3.36	9.05	173
3.38	9.05	173
3.4	9.05	180
3.42	9.05	177
3.44	9.05	186
3.46	9.05	180
3.48	9.05	186
3.5	9.05	184
3.52	9.05	196
3.54	9.05	180
3.56	9.05	192
3.58	9.05	179
3.6	9.05	189
3.62	9.05	178
3.64	9.05	176
3.66	9.05	191
3.68	9.05	179
3.7	9.05	148
3.72	9.05	177
3.74	9.05	181
3.76	9.05	171
3.78	9.05	207
3.8	9.05	171
3.82	9.05	186
3.84	9.05	167
3.86	9.05	184
3.88	9.05	171
3.9	9.05	184
3.92	9.05	180
3.94	9.05	166
3.96	9.05	177
3.98	9.05	181
4	9.05	166
4.02	9.05	196
4.04	9.05	180
4.06	9.05	186
4.08	9.05	172
4.1	9.05	165
4.12	9.05	163
4.14	9.05	190
4.16	9.05	192
4.18	9.05	199
4.2	9.05	172
4.22	9.05	180
4.24	9.05	186
4.26	9.05	179
4.28	9.05	207
4.3	9.05	180
4.32	9.05	182
4.34	9.05	193
4.36	9.05	173
4.38	9.05	182
4.4	9.05	172
4.42	9.05	164
4.44	9.05	182
4.46	9.05	205
4.48	9.05	192
4.5	9.05	187
4.52	9.05	203
4.54	9.05	172
4.56	9.05	184
4.58	9.05	169
4.6	9.05	200
4.62	9.05	200
4.64	9.05	178
4.66	9.05	173
4.68	9.05	190
4.7	9.05	155
4.72	9.05	190
4.74	9.05	194
4.76	9.05	186
4.78	9.05	167
4.8	9.05	191
4.82	9.05	183
4.84	9.05	200
4.86	9.05	198
4.88	9.05	206
4.9	9.05	201
4.92	9.05	190
4.94	9.05	201
4.96	9.05	187
4.98	9.05	186
5	9.05	227
5.02	9.05	227
5.04	9.05	201
5.06	9.05	185
5.08	9.05	207
5.1	9.05	180
5.12	9.05	214
5.14	9.05	210
5.16	9.05	231
5.18	9.05	229
5.2	9.05	221
5.22	9.05	207
5.24	9.05	218
5.26	9.05	212
5.28	9.05	239
5.3	9.05	261
5.32	9.05	274
5.34	9.05	271
5.36	9.05	277
5.38	9.05	319
5.4	9.05	323
5.42	9.05	318
5.44	9.05	314
5.46	9.05	302
5.48	9.05	308
5.5	9.05	291
5.52	9.05	304
5.54	9.05	280
5.56	9.05	299
5.58	9.05	266
5.6	9.05	263
5.62	9.05	264
5.64	9.05	252
5.66	9.05	288
5.68	9.05	262
5.7	9.05	241
5.72	9.05	281
5.74	9.05	280
5.76	9.05	259
5.78	9.05	220
5.8	9.05	237
5.82	9.05	249
5.84	9.05	246
5.86	9.05	270
5.88	9.05	217
5.9	9.05	259
5.92	9.05	239
5.94	9.05	248
5.96	9.05	227
5.98	9.05	211
6	9.05	233
6.02	9.05	259
6.04	9.05	228
6.06	9.05	222
6.08	9.05	243
6.1	9.05	237
6.12	9.05	231
6.14	9.05	263
6.16	9.05	258
6.18	9.05	247
6.2	9.05	265
6.22	9.05	224
6.24	9.05	229
6.26	9.05	231
6.28	9.05	247
6.3	9.05	230
6.32	9.05	241
6.34	9.05	224
6.36	9.05	244
6.38	9.05	242
6.4	9.05	229
6.42	9.05	229
6.44	9.05	240
6.46	9.05	268
6.48	9.05	242
6.5	9.05	257
6.52	9.05	236
6.54	9.05	227
6.56	9.05	257
6.58	9.05	220
6.6	9.05	241
6.62	9.05	209
6.64	9.05	238
6.66	9.05	235
6.68	9.05	262
6.7	9.05	234
6.72	9.05	198
6.74	9.05	213
6.76	9.05	214
6.78	9.05	213
6.8	9.05	202
6.82	9.05	233
6.84	9.05	219
6.86	9.05	211
6.88	9.05	190
6.9	9.05	236
6.92	9.05	197
6.94	9.05	178
6.96	9.05	195
6.98	9.05	174
7	9.05	181
7.02	9.05	204
7.04	9.05	204
7.06	9.05	181
7.08	9.05	170
7.1	9.05	179
7.12	9.05	190
7.14	9.05	205
7.16	9.05	173
7.18	9.05	178
7.2	9.05	200
7.22	9.05	186
7.24	9.05	192
7.26	9.05	176
7.28	9.05	175
7.3	9.05	183
7.32	9.05	173
7.34	9.05	170
7.36	9.05	182
7.38	9.05	153
7.4	9.05	175
7.42	9.05	197
7.44	9.05	166
7.46	9.05	178
7.48	9.05	182
7.5	9.05	180
7.52	9.05	185
7.54	9.05	181
7.56	9.05	151
7.58	9.05	175
7.6	9.05	189
7.62	9.05	190
7.64	9.05	168
7.66	9.05	179
7.68	9.05	169
7.7	9.05	177
7.72	9.05	193
7.74	9.05	190
7.76	9.05	174
7.78	9.05	173
7.8	9.05	197
7.82	9.05	165
7.84	9.05	178
7.86	9.05	201
7.88	9.05	196
7.9	9.05	203
7.92	9.05	180
7.94	9.05	186
7.96	9.05	173
7.98	9.05	162
8	9.05	183
8.02	9.05	187
8.04	9.05	177
8.06	9.05	178
8.08	9.05	177
8.1	9.05	194
8.12	9.05	176
8.14	9.05	184
8.16	9.05	168
8.18	9.05	175
8.2	9.05	183
8.22	9.05	212
8.24	9.05	189
8.26	9.05	182
8.28	9.05	166
8.3	9.05	156
8.32	9.05	204
8.34	9.05	206
8.36	9.05	175
8.38	9.05	204
8.4	9.05	201
8.42	9.05	203
8.44	9.05	188
8.46	9.05	189
8.48	9.05	219
8.5	9.05	198
8.52	9.05	178
8.54	9.05	168
8.56	9.05	161
8.58	9.05	171
8.6	9.05	183
8.62	9.05	164
8.64	9.05	161
8.66	9.05	167
8.68	9.05	152
8.7	9.05	184
8.72	9.05	177
8.74	9.05	191
8.76	9.05	167
8.78	9.05	157
8.8	9.05	173
8.82	9.05	190
8.84	9.05	157
8.86	9.05	157
8.88	9.05	161
8.9	9.05	147
8.92	9.05	177
8.94	9.05	160
8.96	9.05	161
8.98	9.05	178
9	9.05	182
9.02	9.05	168
9.04	9.05	187
9.06	9.05	143
9.08	9.05	172
9.1	9.05	178
9.12	9.05	186
9.14	9.05	154
9.16	9.05	198
9.18	9.05	195
9.2	9.05	175
9.22	9.05	209
9.24	9.05	170
9.26	9.05	202
9.28	9.05	204
9.3	9.05	200
9.32	9.05	199
9.34	9.05	208
9.36	9.05	221
9.38	9.05	228
9.4	9.05	231
9.42	9.05	236
9.44	9.05	233
9.46	9.05	220
9.48	9.05	227
9.5	9.05	218
9.52	9.05	203
9.54	9.05	186
9.56	9.05	220
9.58	9.05	221
9.6	9.05	189
9.62	9.05	175
9.64	9.05	213
9.66	9.05	176
9.68	9.05	206
9.7	9.05	168
9.72	9.05	191
9.74	9.05	209
9.76	9.05	202
9.78	9.05	176
9.8	9.05	190
9.82	9.05	184
9.84	9.05	206
9.86	9.05	209
9.88	9.05	185
9.9	9.05	187
9.92	9.05	192
9.94	9.05	165
9.96	9.05	174
9.98	9.05	186
10	9.05	184
10.02	9.05	175
10.04	9.05	211
10.06	9.05	187
10.08	9.05	172
10.1	9.05	172
10.12	9.05	171
10.14	9.05	195
10.16	9.05	206
10.18	9.05	171
10.2	9.05	181
10.22	9.05	175
10.24	9.05	191
10.26	9.05	188
10.28	9.05	197
10.3	9.05	198
10.32	9.05	202
10.34	9.05	175
10.36	9.05	189
10.38	9.05	174
10.4	9.05	196
10.42	9.05	237
10.44	9.05	209
10.46	9.05	209
10.48	9.05	217
10.5	9.05	235
10.52	9.05	269
10.54	9.05	283
10.56	9.05	279
10.58	9.05	277
10.6	9.05	306
10.62	9.05	332
10.64	9.05	338
10.66	9.05	368
10.68	9.05	425
10.7	9.05	502
10.72	9.05	528
10.74	9.05	593
10.76	9.05	620
10.78	9.05	751
10.8	9.05	889
10.82	9.05	911
10.84	9.05	1048
10.86	9.05	1159
10.88	9.05	1206
10.9	9.05	1194
10.92	9.05	1186
10.94	9.05	1051
10.96	9.05	967
10.98	9.05	859
11	9.05	791
11.02	9.05	682
11.04	9.05	598
11.06	9.05	528
11.08	9.05	458
11.1	9.05	420
11.12	9.05	423
11.14	9.05	396
11.16	9.05	354
11.18	9.05	313
11.2	9.05	315
11.22	9.05	302
11.24	9.05	264
11.26	9.05	264
11.28	9.05	278
11.3	9.05	244
11.32	9.05	245
11.34	9.05	226
11.36	9.05	257
11.38	9.05	232
11.4	9.05	236
11.42	9.05	243
11.44	9.05	205
11.46	9.05	211
11.48	9.05	205
11.5	9.05	200
11.52	9.05	191
11.54	9.05	207
11.56	9.05	222
11.58	9.05	215
11.6	9.05	209
11.62	9.05	196
11.64	9.05	207
11.66	9.05	190
11.68	9.05	211
11.7	9.05	199
11.72	9.05	205
11.74	9.05	195
11.76	9.05	193
11.78	9.05	187
11.8	9.05	186
11.82	9.05	201
11.84	9.05	172
11.86	9.05	173
11.88	9.05	185
11.9	9.05	168
11.92	9.05	189
11.94	9.05	190
11.96	9.05	190
11.98	9.05	180
12	9.05	168
12.02	9.05	168
12.04	9.05	172
12.06	9.05	185
12.08	9.05	175
12.1	9.05	190
12.12	9.05	195
12.14	9.05	198
12.16	9.05	185
12.18	9.05	204
12.2	9.05	175
12.22	9.05	183
12.24	9.05	194
12.26	9.05	155
12.28	9.05	191
12.3	9.05	197
12.32	9.05	181
12.34	9.05	209
12.36	9.05	163
12.38	9.05	197
12.4	9.05	179
12.42	9.05	183
12.44	9.05	181
12.46	9.05	178
12.48	9.05	176
12.5	9.05	164
12.52	9.05	159
12.54	9.05	175
12.56	9.05	188
12.58	9.05	171
12.6	9.05	145
12.62	9.05	182
12.64	9.05	161
12.66	9.05	183
12.68	9.05	154
12.7	9.05	168
12.72	9.05	170
12.74	9.05	168
12.76	9.05	182
12.78	9.05	197
12.8	9.05	159
12.82	9.05	198
12.84	9.05	164
12.86	9.05	193
12.88	9.05	190
12.9	9.05	161
12.92	9.05	178
12.94	9.05	174
12.96	9.05	181
12.98	9.05	172
13	9.05	184
13.02	9.05	178
13.04	9.05	170
13.06	9.05	192
13.08	9.05	189
13.1	9.05	182
13.12	9.05	178
13.14	9.05	182
13.16	9.05	177
13.18	9.05	156
13.2	9.05	158
13.22	9.05	189
13.24	9.05	171
13.26	9.05	194
13.28	9.05	169
13.3	9.05	192
13.32	9.05	188
13.34	9.05	169
13.36	9.05	176
13.38	9.05	168
13.4	9.05	189
13.42	9.05	156
13.44	9.05	170
13.46	9.05	179
13.48	9.05	166
13.5	9.05	166
13.52	9.05	171
13.54	9.05	176
13.56	9.05	181
13.58	9.05	204
13.6	9.05	190
13.62	9.05	165
13.64	9.05	189
13.66	9.05	186
13.68	9.05	169
13.7	9.05	153
13.72	9.05	164
13.74	9.05	185
13.76	9.05	179
13.78	9.05	181
13.8	9.05	175
13.82	9.05	168
13.84	9.05	170
13.86	9.05	177
13.88	9.05	186
13.9	9.05	181
13.92	9.05	194
13.94	9.05	164
13.96	9.05	169
13.98	9.05	174
14	9.05	183
14.02	9.05	190
14.04	9.05	183
14.06	9.05	188
14.08	9.05	173
14.1	9.05	205
14.12	9.05	171
14.14	9.05	184
14.16	9.05	196
14.18	9.05	180
14.2	9.05	164
14.22	9.05	185
14.24	9.05	170
14.26	9.05	207
14.28	9.05	166
14.3	9.05	197
14.32	9.05	210
14.34	9.05	161
14.36	9.05	196
14.38	9.05	180
14.4	9.05	179
14.42	9.05	158
14.44	9.05	178
14.46	9.05	195
14.48	9.05	177
14.5	9.05	175
14.52	9.05	186
14.54	9.05	163
14.56	9.05	185
14.58	9.05	177
14.6	9.05	181
14.62	9.05	150
14.64	9.05	205
14.66	9.05	185
14.68	9.05	195
14.7	9.05	174
14.72	9.05	208
14.74	9.05	174
14.76	9.05	173
14.78	9.05	175
14.8	9.05	182
14.82	9.05	186
14.84	9.05	184
14.86	9.05	170
14.88	9.05	172
14.9	9.05	205
14.92	9.05	193
14.94	9.05	171
14.96	9.05	191
14.98	9.05	175
15	9.05	172
15.02	9.05	193
15.04	9.05	184
15.06	9.05	184
15.08	9.05	172
15.1	9.05	170
15.12	9.05	198
15.14	9.05	189
15.16	9.05	169
15.18	9.05	175
15.2	9.05	179
15.22	9.05	185
15.24	9.05	182
15.26	9.05	178
15.28	9.05	193
15.3	9.05	164
15.32	9.05	161
15.34	9.05	202
15.36	9.05	182
15.38	9.05	189
15.4	9.05	187
15.42	9.05	179
15.44	9.05	193
15.46	9.05	181
15.48	9.05	181
15.5	9.05	160
15.52	9.05	185
15.54	9.05	187
15.56	9.05	184
15.58	9.05	194
15.6	9.05	176
15.62	9.05	187
15.64	9.05	189
15.66	9.05	208
15.68	9.05	184
15.7	9.05	205
15.72	9.05	207
15.74	9.05	189
15.76	9.05	243
15.78	9.05	186
15.8	9.05	191
15.82	9.05	186
15.84	9.05	197
15.86	9.05	199
15.88	9.05	202
15.9	9.05	186
15.92	9.05	203
15.94	9.05	207
15.96	9.05	188
15.98	9.05	177
16	9.05	209
16.02	9.05	214
16.04	9.05	234
16.06	9.05	218
16.08	9.05	203
16.1	9.05	206
16.12	9.05	192
16.14	9.05	173
16.16	9.05	196
16.18	9.05	198
16.2	9.05	196
16.22	9.05	207
16.24	9.05	231
16.26	9.05	224
16.28	9.05	216
16.3	9.05	207
16.32	9.05	212
16.34	9.05	209
16.36	9.05	220
16.38	9.05	248
16.4	9.05	247
16.42	9.05	235
16.44	9.05	257
16.46	9.05	241
16.48	9.05	261
16.5	9.05	294
16.52	9.05	238
16.54	9.05	269
16.56	9.05	287
16.58	9.05	280
16.6	9.05	271
16.62	9.05	283
16.64	9.05	276
16.66	9.05	307
16.68	9.05	298
16.7	9.05	323
16.72	9.05	332
16.74	9.05	365
16.76	9.05	378
16.78	9.05	346
16.8	9.05	365
16.82	9.05	384
16.84	9.05	387
16.86	9.05	369
16.88	9.05	458
16.9	9.05	439
16.92	9.05	451
16.94	9.05	484
16.96	9.05	457
16.98	9.05	478
17	9.05	516
17.02	9.05	544
17.04	9.05	497
17.06	9.05	503
17.08	9.05	567
17.1	9.05	552
17.12	9.05	536
17.14	9.05	504
17.16	9.05	523
17.18	9.05	562
17.2	9.05	457
17.22	9.05	470
17.24	9.05	464
17.26	9.05	492
17.28	9.05	449
17.3	9.05	399
17.32	9.05	392
17.34	9.05	367
17.36	9.05	355
17.38	9.05	353
17.4	9.05	320
17.42	9.05	323
17.44	9.05	313
17.46	9.05	324
17.48	9.05	297
17.5	9.05	278
17.52	9.05	283
17.54	9.05	294
17.56	9.05	295
17.58	9.05	265
17.6	9.05	291
17.62	9.05	272
17.64	9.05	264
17.66	9.05	255
17.68	9.05	255
17.7	9.05	266
17.72	9.05	250
17.74	9.05	264
17.76	9.05	247
17.78	9.05	213
17.8	9.05	229
17.82	9.05	255
17.84	9.05	227
17.86	9.05	217
17.88	9.05	248
17.9	9.05	254
17.92	9.05	245
17.94	9.05	244
17.96	9.05	244
17.98	9.05	216
18	9.05	237
18.02	9.05	218
18.04	9.05	244
18.06	9.05	243
18.08	9.05	233
18.1	9.05	251
18.12	9.05	247
18.14	9.05	230
18.16	9.05	205
18.18	9.05	240
18.2	9.05	242
18.22	9.05	221
18.24	9.05	231
18.26	9.05	216
18.28	9.05	240
18.3	9.05	245
18.32	9.05	220
18.34	9.05	251
18.36	9.05	224
18.38	9.05	241
18.4	9.05	208
18.42	9.05	239
18.44	9.05	226
18.46	9.05	227
18.48	9.05	238
18.5	9.05	224
18.52	9.05	261
18.54	9.05	223
18.56	9.05	239
18.58	9.05	229
18.6	9.05	242
18.62	9.05	256
18.64	9.05	242
18.66	9.05	292
18.68	9.05	224
18.7	9.05	255
18.72	9.05	288
18.74	9.05	284
18.76	9.05	322
18.78	9.05	290
18.8	9.05	303
18.82	9.05	330
18.84	9.05	339
18.86	9.05	382
18.88	9.05	391
18.9	9.05	382
18.92	9.05	431
18.94	9.05	404
18.96	9.05	477
18.98	9.05	422
19	9.05	453
19.02	9.05	417
19.04	9.05	389
19.06	9.05	393
19.08	9.05	401
19.1	9.05	366
19.12	9.05	356
19.14	9.05	369
19.16	9.05	334
19.18	9.05	334
19.2	9.05	336
19.22	9.05	311
19.24	9.05	306
19.26	9.05	285
19.28	9.05	270
19.3	9.05	278
19.32	9.05	298
19.34	9.05	296
19.36	9.05	271
19.38	9.05	263
19.4	9.05	269
19.42	9.05	263
19.44	9.05	214
19.46	9.05	245
19.48	9.05	232
19.5	9.05	238
19.52	9.05	218
19.54	9.05	247
19.56	9.05	218
19.58	9.05	224
19.6	9.05	237
19.62	9.05	218
19.64	9.05	235
19.66	9.05	242
19.68	9.05	219
19.7	9.05	235
19.72	9.05	198
19.74	9.05	236
19.76	9.05	234
19.78	9.05	234
19.8	9.05	224
19.82	9.05	242
19.84	9.05	241
19.86	9.05	205
19.88	9.05	233
19.9	9.05	227
19.92	9.05	209
19.94	9.05	206
19.96	9.05	195
19.98	9.05	227
20	9.05	219
20.02	9.05	224
20.04	9.05	226
20.06	9.05	234
20.08	9.05	207
20.1	9.05	212
20.12	9.05	195
20.14	9.05	210
20.16	9.05	196
20.18	9.05	209
20.2	9.05	206
20.22	9.05	201
20.24	9.05	190
20.26	9.05	203
20.28	9.05	215
20.3	9.05	220
20.32	9.05	220
20.34	9.05	218
20.36	9.05	213
20.38	9.05	217
20.4	9.05	191
20.42	9.05	200
20.44	9.05	239
20.46	9.05	200
20.48	9.05	211
20.5	9.05	201
20.52	9.05	200
20.54	9.05	181
20.56	9.05	224
20.58	9.05	197
20.6	9.05	187
20.62	9.05	179
20.64	9.05	168
20.66	9.05	189
20.68	9.05	194
20.7	9.05	204
20.72	9.05	193
20.74	9.05	190
20.76	9.05	190
20.78	9.05	188
20.8	9.05	167
20.82	9.05	224
20.84	9.05	197
20.86	9.05	224
20.88	9.05	196
20.9	9.05	173
20.92	9.05	181
20.94	9.05	188
20.96	9.05	206
20.98	9.05	177
21	9.05	174
21.02	9.05	194
21.04	9.05	195
21.06	9.05	214
21.08	9.05	190
21.1	9.05	211
21.12	9.05	178
21.14	9.05	184
21.16	9.05	172
21.18	9.05	206
21.2	9.05	171
21.22	9.05	181
21.24	9.05	168
21.26	9.05	193
21.28	9.05	196
21.3	9.05	175
21.32	9.05	181
21.34	9.05	189
21.36	9.05	183
21.38	9.05	208
21.4	9.05	216
21.42	9.05	174
21.44	9.05	190
21.46	9.05	197
21.48	9.05	207
21.5	9.05	211
21.52	9.05	209
21.54	9.05	194
21.56	9.05	201
21.58	9.05	203
21.6	9.05	175
21.62	9.05	209
21.64	9.05	190
21.66	9.05	185
21.68	9.05	210
21.7	9.05	199
21.72	9.05	186
21.74	9.05	193
21.76	9.05	194
21.78	9.05	226
21.8	9.05	191
21.82	9.05	189
21.84	9.05	207
21.86	9.05	182
21.88	9.05	197
21.9	9.05	221
21.92	9.05	201
21.94	9.05	200
21.96	9.05	197
21.98	9.05	206
22	9.05	186
22.02	9.05	180
22.04	9.05	220
22.06	9.05	175
22.08	9.05	188
22.1	9.05	217
22.12	9.05	197
22.14	9.05	184
22.16	9.05	176
22.18	9.05	207
22.2	9.05	219
22.22	9.05	223
22.24	9.05	201
22.26	9.05	189
22.28	9.05	190
22.3	9.05	184
22.32	9.05	184
22.34	9.05	198
22.36	9.05	193
22.38	9.05	188
22.4	9.05	211
22.42	9.05	187
22.44	9.05	227
22.46	9.05	196
22.48	9.05	191
22.5	9.05	197
22.52	9.05	195
22.54	9.05	207
22.56	9.05	178
22.58	9.05	205
22.6	9.05	196
22.62	9.05	191
22.64	9.05	183
22.66	9.05	178
22.68	9.05	194
22.7	9.05	196
22.72	9.05	185
22.74	9.05	196
22.76	9.05	220
22.78	9.05	197
22.8	9.05	197
22.82	9.05	198
22.84	9.05	205
22.86	9.05	187
22.88	9.05	205
22.9	9.05	191
22.92	9.05	215
22.94	9.05	180
22.96	9.05	174
22.98	9.05	216
23	9.05	184
23.02	9.05	197
23.04	9.05	210
23.06	9.05	187
23.08	9.05	193
23.1	9.05	176
23.12	9.05	187
23.14	9.05	210
23.16	9.05	200
23.18	9.05	194
23.2	9.05	223
23.22	9.05	195
23.24	9.05	174
23.26	9.05	196
23.28	9.05	195
23.3	9.05	209
23.32	9.05	209
23.34	9.05	188
23.36	9.05	202
23.38	9.05	205
23.4	9.05	165
23.42	9.05	209
23.44	9.05	183
23.46	9.05	193
23.48	9.05	167
23.5	9.05	182
23.52	9.05	190
23.54	9.05	225
23.56	9.05	194
23.58	9.05	199
23.6	9.05	197
23.62	9.05	205
23.64	9.05	200
23.66	9.05	205
23.68	9.05	207
23.7	9.05	208
23.72	9.05	214
23.74	9.05	184
23.76	9.05	201
23.78	9.05	217
23.8	9.05	193
23.82	9.05	193
23.84	9.05	184
23.86	9.05	203
23.88	9.05	190
23.9	9.05	200
23.92	9.05	208
23.94	9.05	202
23.96	9.05	191
23.98	9.05	217
24	9.05	201
24.02	9.05	202
24.04	9.05	208
24.06	9.05	210
24.08	9.05	224
24.1	9.05	223
24.12	9.05	230
24.14	9.05	236
24.16	9.05	217
24.18	9.05	190
24.2	9.05	208
24.22	9.05	232
24.24	9.05	232
24.26	9.05	232
24.28	9.05	232
24.3	9.05	236
24.32	9.05	248
24.34	9.05	252
24.36	9.05	215
24.38	9.05	219
24.4	9.05	226
24.42	9.05	231
24.44	9.05	243
24.46	9.05	240
24.48	9.05	261
24.5	9.05	219
24.52	9.05	216
24.54	9.05	256
24.56	9.05	238
24.58	9.05	238
24.6	9.05	239
24.62	9.05	243
24.64	9.05	226
24.66	9.05	250
24.68	9.05	237
24.7	9.05	252
24.72	9.05	251
24.74	9.05	235
24.76	9.05	253
24.78	9.05	269
24.8	9.05	243
24.82	9.05	261
24.84	9.05	258
24.86	9.05	251
24.88	9.05	278
24.9	9.05	309
24.92	9.05	298
24.94	9.05	283
24.96	9.05	267
24.98	9.05	273
25	9.05	265
25.02	9.05	267
25.04	9.05	277
25.06	9.05	255
25.08	9.05	297
25.1	9.05	289
25.12	9.05	263
25.14	9.05	303
25.16	9.05	284
25.18	9.05	305
25.2	9.05	251
25.22	9.05	266
25.24	9.05	267
25.26	9.05	268
25.28	9.05	269
25.3	9.05	250
25.32	9.05	266
25.34	9.05	277
25.36	9.05	259
25.38	9.05	248
25.4	9.05	245
25.42	9.05	251
25.44	9.05	222
25.46	9.05	223
25.48	9.05	264
25.5	9.05	279
25.52	9.05	245
25.54	9.05	246
25.56	9.05	255
25.58	9.05	267
25.6	9.05	252
25.62	9.05	259
25.64	9.05	252
25.66	9.05	257
25.68	9.05	250
25.7	9.05	231
25.72	9.05	227
25.74	9.05	225
25.76	9.05	229
25.78	9.05	223
25.8	9.05	222
25.82	9.05	238
25.84	9.05	253
25.86	9.05	254
25.88	9.05	222
25.9	9.05	246
25.92	9.05	230
25.94	9.05	254
25.96	9.05	196
25.98	9.05	225
26	9.05	229
26.02	9.05	227
26.04	9.05	195
26.06	9.05	238
26.08	9.05	219
26.1	9.05	219
26.12	9.05	225
26.14	9.05	212
26.16	9.05	194
26.18	9.05	213
26.2	9.05	229
26.22	9.05	240
26.24	9.05	222
26.26	9.05	220
26.28	9.05	201
26.3	9.05	203
26.32	9.05	222
26.34	9.05	182
26.36	9.05	203
26.38	9.05	199
26.4	9.05	201
26.42	9.05	209
26.44	9.05	216
26.46	9.05	180
26.48	9.05	208
26.5	9.05	213
26.52	9.05	224
26.54	9.05	199
26.56	9.05	190
26.58	9.05	207
26.6	9.05	200
26.62	9.05	226
26.64	9.05	204
26.66	9.05	216
26.68	9.05	213
26.7	9.05	210
26.72	9.05	192
26.74	9.05	215
26.76	9.05	179
26.78	9.05	206
26.8	9.05	197
26.82	9.05	194
26.84	9.05	211
26.86	9.05	209
26.88	9.05	196
26.9	9.05	166
26.92	9.05	206
26.94	9.05	218
26.96	9.05	202
26.98	9.05	212
27	9.05	196
27.02	9.05	196
27.04	9.05	199
27.06	9.05	214
27.08	9.05	212
27.1	9.05	184
27.12	9.05	216
27.14	9.05	215
27.16	9.05	228
27.18	9.05	224
27.2	9.05	196
27.22	9.05	226
27.24	9.05	203
27.26	9.05	186
27.28	9.05	181
27.3	9.05	194
27.32	9.05	227
27.34	9.05	198
27.36	9.05	227
27.38	9.05	200
27.4	9.05	205
27.42	9.05	203
27.44	9.05	220
27.46	9.05	225
27.48	9.05	188
27.5	9.05	227
27.52	9.05	225
27.54	9.05	199
27.56	9.05	206
27.58	9.05	196
27.6	9.05	208
27.62	9.05	231
27.64	9.05	222
27.66	9.05	235
27.68	9.05	206
27.7	9.05	262
27.72	9.05	251
27.74	9.05	229
27.76	9.05	206
27.78	9.05	241
27.8	9.05	224
27.82	9.05	250
27.84	9.05	264
27.86	9.05	252
27.88	9.05	262
27.9	9.05	250
27.92	9.05	223
27.94	9.05	227
27.96	9.05	252
27.98	9.05	261
28	9.05	237
28.02	9.05	201
28.04	9.05	229
28.06	9.05	236
28.08	9.05	224
28.1	9.05	210
28.12	9.05	196
28.14	9.05	244
28.16	9.05	198
28.18	9.05	232
28.2	9.05	222
28.22	9.05	219
28.24	9.05	212
28.26	9.05	223
28.28	9.05	225
28.3	9.05	199
28.32	9.05	193
28.34	9.05	182
28.36	9.05	205
28.38	9.05	186
28.4	9.05	218
28.42	9.05	218
28.44	9.05	222
28.46	9.05	216
28.48	9.05	219
28.5	9.05	220
28.52	9.05	206
28.54	9.05	218
28.56	9.05	189
28.58	9.05	206
28.6	9.05	212
28.62	9.05	217
28.64	9.05	203
28.66	9.05	195
28.68	9.05	217
28.7	9.05	219
28.72	9.05	222
28.74	9.05	228
28.76	9.05	198
28.78	9.05	227
28.8	9.05	210
28.82	9.05	182
28.84	9.05	224
28.86	9.05	211
28.88	9.05	182
28.9	9.05	186
28.92	9.05	204
28.94	9.05	214
28.96	9.05	185
28.98	9.05	211
29	9.05	199
29.02	9.05	199
29.04	9.05	198
29.06	9.05	199
29.08	9.05	218
29.1	9.05	226
29.12	9.05	204
29.14	9.05	196
29.16	9.05	184
29.18	9.05	193
29.2	9.05	223
29.22	9.05	219
29.24	9.05	204
29.26	9.05	216
29.28	9.05	233
29.3	9.05	222
29.32	9.05	193
29.34	9.05	222
29.36	9.05	200
29.38	9.05	177
29.4	9.05	220
29.42	9.05	213
29.44	9.05	209
29.46	9.05	201
29.48	9.05	213
29.5	9.05	208
29.52	9.05	222
29.54	9.05	207
29.56	9.05	177
29.58	9.05	237
29.6	9.05	207
29.62	9.05	212
29.64	9.05	208
29.66	9.05	215
29.68	9.05	210
29.7	9.05	237
29.72	9.05	196
29.74	9.05	217
29.76	9.05	218
29.78	9.05	211
29.8	9.05	201
29.82	9.05	217
29.84	9.05	216
29.86	9.05	196
29.88	9.05	197
29.9	9.05	208
29.92	9.05	219
29.94	9.05	234
29.96	9.05	221
29.98	9.05	233
30	9.05	218
30.02	9.05	193
30.04	9.05	196
30.06	9.05	199
30.08	9.05	205
30.1	9.05	203
30.12	9.05	219
30.14	9.05	210
30.16	9.05	203
30.18	9.05	180
30.2	9.05	197
30.22	9.05	205
30.24	9.05	180
30.26	9.05	192
30.28	9.05	199
30.3	9.05	229
30.32	9.05	189
30.34	9.05	190
30.36	9.05	231
30.38	9.05	208
30.4	9.05	186
30.42	9.05	198
30.44	9.05	173
30.46	9.05	221
30.48	9.05	220
30.5	9.05	202
30.52	9.05	205
30.54	9.05	198
30.56	9.05	184
30.58	9.05	194
30.6	9.05	189
30.62	9.05	183
30.64	9.05	197
30.66	9.05	220
30.68	9.05	211
30.7	9.05	220
30.72	9.05	214
30.74	9.05	187
30.76	9.05	210
30.78	9.05	196
30.8	9.05	209
30.82	9.05	176
30.84	9.05	192
30.86	9.05	219
30.88	9.05	213
30.9	9.05	203
30.92	9.05	218
30.94	9.05	203
30.96	9.05	191
30.98	9.05	214
31	9.05	215
31.02	9.05	209
31.04	9.05	207
31.06	9.05	224
31.08	9.05	185
31.1	9.05	196
31.12	9.05	198
31.14	9.05	202
31.16	9.05	184
31.18	9.05	200
31.2	9.05	184
31.22	9.05	196
31.24	9.05	189
31.26	9.05	194
31.28	9.05	231
31.3	9.05	198
31.32	9.05	208
31.34	9.05	205
31.36	9.05	208
31.38	9.05	205
31.4	9.05	191
31.42	9.05	203
31.44	9.05	189
31.46	9.05	222
31.48	9.05	211
31.5	9.05	194
31.52	9.05	217
31.54	9.05	195
31.56	9.05	185
31.58	9.05	181
31.6	9.05	191
31.62	9.05	206
31.64	9.05	195
31.66	9.05	207
31.68	9.05	221
31.7	9.05	240
31.72	9.05	187
31.74	9.05	213
31.76	9.05	211
31.78	9.05	222
31.8	9.05	208
31.82	9.05	198
31.84	9.05	221
31.86	9.05	189
31.88	9.05	211
31.9	9.05	198
31.92	9.05	220
31.94	9.05	185
31.96	9.05	200
31.98	9.05	198
32	9.05	207
32.02	9.05	192
32.04	9.05	190
32.06	9.05	202
32.08	9.05	193
32.1	9.05	210
32.12	9.05	207
32.14	9.05	200
32.16	9.05	211
32.18	9.05	206
32.2	9.05	208
32.22	9.05	199
32.24	9.05	229
32.26	9.05	210
32.28	9.05	221
32.3	9.05	198
32.32	9.05	229
32.34	9.05	209
32.36	9.05	206
32.38	9.05	227
32.4	9.05	209
32.42	9.05	207
32.44	9.05	224
32.46	9.05	220
32.48	9.05	199
32.5	9.05	198
32.52	9.05	221
32.54	9.05	209
32.56	9.05	220
32.58	9.05	214
32.6	9.05	200
32.62	9.05	196
32.64	9.05	206
32.66	9.05	218
32.68	9.05	184
32.7	9.05	202
32.72	9.05	201
32.74	9.05	198
32.76	9.05	220
32.78	9.05	200
32.8	9.05	216
32.82	9.05	207
32.84	9.05	202
32.86	9.05	199
32.88	9.05	216
32.9	9.05	217
32.92	9.05	236
32.94	9.05	183
32.96	9.05	231
32.98	9.05	194
33	9.05	201
33.02	9.05	223
33.04	9.05	219
33.06	9.05	218
33.08	9.05	225
33.1	9.05	204
33.12	9.05	203
33.14	9.05	214
33.16	9.05	232
33.18	9.05	219
33.2	9.05	236
33.22	9.05	207
33.24	9.05	237
33.26	9.05	220
33.28	9.05	237
33.3	9.05	217
33.32	9.05	218
33.34	9.05	225
33.36	9.05	215
33.38	9.05	226
33.4	9.05	235
33.42	9.05	221
33.44	9.05	227
33.46	9.05	227
33.48	9.05	225
33.5	9.05	222
33.52	9.05	251
33.54	9.05	221
33.56	9.05	253
33.58	9.05	229
33.6	9.05	223
33.62	9.05	234
33.64	9.05	231
33.66	9.05	238
33.68	9.05	201
33.7	9.05	256
33.72	9.05	205
33.74	9.05	262
33.76	9.05	203
33.78	9.05	233
33.8	9.05	208
33.82	9.05	213
33.84	9.05	194
33.86	9.05	204
33.88	9.05	204
33.9	9.05	219
33.92	9.05	216
33.94	9.05	239
33.96	9.05	219
33.98	9.05	205
34	9.05	219
34.02	9.05	210
34.04	9.05	207
34.06	9.05	225
34.08	9.05	204
34.1	9.05	233
34.12	9.05	222
34.14	9.05	227
34.16	9.05	218
34.18	9.05	214
34.2	9.05	236
34.22	9.05	208
34.24	9.05	216
34.26	9.05	222
34.28	9.05	198
34.3	9.05	209
34.32	9.05	220
34.34	9.05	198
34.36	9.05	225
34.38	9.05	212
34.4	9.05	216
34.42	9.05	230
34.44	9.05	209
34.46	9.05	202
34.48	9.05	189
34.5	9.05	227
34.52	9.05	232
34.54	9.05	215
34.56	9.05	213
34.58	9.05	219
34.6	9.05	231
34.62	9.05	221
34.64	9.05	210
34.66	9.05	235
34.68	9.05	207
34.7	9.05	240
34.72	9.05	210
34.74	9.05	216
34.76	9.05	237
34.78	9.05	238
34.8	9.05	209
34.82	9.05	230
34.84	9.05	184
34.86	9.05	196
34.88	9.05	223
34.9	9.05	254
34.92	9.05	219
34.94	9.05	226
34.96	9.05	257
34.98	9.05	211
35	9.05	206
35.02	9.05	204
35.04	9.05	210
35.06	9.05	201
35.08	9.05	175
35.1	9.05	202
35.12	9.05	203
35.14	9.05	211
35.16	9.05	224
35.18	9.05	207
35.2	9.05	218
35.22	9.05	214
35.24	9.05	219
35.26	9.05	209
35.28	9.05	203
35.3	9.05	213
35.32	9.05	209
35.34	9.05	204
35.36	9.05	214
35.38	9.05	203
35.4	9.05	200
35.42	9.05	196
35.44	9.05	211
35.46	9.05	221
35.48	9.05	206
35.5	9.05	210
35.52	9.05	219
35.54	9.05	212
35.56	9.05	226
35.58	9.05	207
35.6	9.05	245
35.62	9.05	186
35.64	9.05	209
35.66	9.05	215
35.68	9.05	202
35.7	9.05	191
35.72	9.05	202
35.74	9.05	215
35.76	9.05	224
35.78	9.05	198
35.8	9.05	196
35.82	9.05	216
35.84	9.05	216
35.86	9.05	196
35.88	9.05	224
35.9	9.05	195
35.92	9.05	208
35.94	9.05	208
35.96	9.05	207
35.98	9.05	204
36	9.05	186
36.02	9.05	187
36.04	9.05	208
36.06	9.05	190
36.08	9.05	193
36.1	9.05	192
36.12	9.05	183
36.14	9.05	216
36.16	9.05	203
36.18	9.05	200
36.2	9.05	223
36.22	9.05	155
36.24	9.05	188
36.26	9.05	208
36.28	9.05	170
36.3	9.05	195
36.32	9.05	191
36.34	9.05	194
36.36	9.05	204
36.38	9.05	222
36.4	9.05	202
36.42	9.05	207
36.44	9.05	218
36.46	9.05	203
36.48	9.05	197
36.5	9.05	207
36.52	9.05	195
36.54	9.05	192
36.56	9.05	199
36.58	9.05	211
36.6	9.05	192
36.62	9.05	217
36.64	9.05	204
36.66	9.05	229
36.68	9.05	198
36.7	9.05	195
36.72	9.05	231
36.74	9.05	219
36.76	9.05	191
36.78	9.05	216
36.8	9.05	215
36.82	9.05	202
36.84	9.05	186
36.86	9.05	215
36.88	9.05	211
36.9	9.05	229
36.92	9.05	206
36.94	9.05	203
36.96	9.05	197
36.98	9.05	184
37	9.05	194
37.02	9.05	204
37.04	9.05	196
37.06	9.05	230
37.08	9.05	204
37.1	9.05	211
37.12	9.05	204
37.14	9.05	211
37.16	9.05	200
37.18	9.05	194
37.2	9.05	187
37.22	9.05	203
37.24	9.05	212
37.26	9.05	208
37.28	9.05	195
37.3	9.05	202
37.32	9.05	195
37.34	9.05	192
37.36	9.05	213
37.38	9.05	213
37.4	9.05	225
37.42	9.05	208
37.44	9.05	215
37.46	9.05	215
37.48	9.05	198
37.5	9.05	210
37.52	9.05	215
37.54	9.05	192
37.56	9.05	228
37.58	9.05	194
37.6	9.05	204
37.62	9.05	175
37.64	9.05	209
37.66	9.05	215
37.68	9.05	218
37.7	9.05	206
37.72	9.05	197
37.74	9.05	213
37.76	9.05	203
37.78	9.05	206
37.8	9.05	208
37.82	9.05	214
37.84	9.05	205
37.86	9.05	201
37.88	9.05	193
37.9	9.05	228
37.92	9.05	202
37.94	9.05	233
37.96	9.05	266
37.98	9.05	242
38	9.05	217
38.02	9.05	273
38.04	9.05	259
38.06	9.05	258
38.08	9.05	258
38.1	9.05	268
38.12	9.05	350
38.14	9.05	351
38.16	9.05	444
38.18	9.05	564
38.2	9.05	698
38.22	9.05	730
38.24	9.05	645
38.26	9.05	500
38.28	9.05	509
38.3	9.05	514
38.32	9.05	504
38.34	9.05	430
38.36	9.05	317
38.38	9.05	314
38.4	9.05	312
38.42	9.05	295
38.44	9.05	248
38.46	9.05	243
38.48	9.05	268
38.5	9.05	242
38.52	9.05	244
38.54	9.05	257
38.56	9.05	241
38.58	9.05	229
38.6	9.05	220
38.62	9.05	234
38.64	9.05	206
38.66	9.05	216
38.68	9.05	217
38.7	9.05	216
38.72	9.05	224
38.74	9.05	215
38.76	9.05	229
38.78	9.05	203
38.8	9.05	214
38.82	9.05	195
38.84	9.05	196
38.86	9.05	196
38.88	9.05	211
38.9	9.05	188
38.92	9.05	217
38.94	9.05	211
38.96	9.05	224
38.98	9.05	227
39	9.05	197
39.02	9.05	189
39.04	9.05	206
39.06	9.05	206
39.08	9.05	215
39.1	9.05	182
39.12	9.05	188
39.14	9.05	200
39.16	9.05	205
39.18	9.05	203
39.2	9.05	206
39.22	9.05	212
39.24	9.05	208
39.26	9.05	213
39.28	9.05	213
39.3	9.05	240
39.32	9.05	200
39.34	9.05	208
39.36	9.05	200
39.38	9.05	192
39.4	9.05	198
39.42	9.05	196
39.44	9.05	207
39.46	9.05	205
39.48	9.05	208
39.5	9.05	214
39.52	9.05	219
39.54	9.05	201
39.56	9.05	226
39.58	9.05	236
39.6	9.05	191
39.62	9.05	229
39.64	9.05	240
39.66	9.05	202
39.68	9.05	228
39.7	9.05	225
39.72	9.05	206
39.74	9.05	202
39.76	9.05	219
39.78	9.05	225
39.8	9.05	201
39.82	9.05	224
39.84	9.05	211
39.86	9.05	186
39.88	9.05	220
39.9	9.05	228
39.92	9.05	225
39.94	9.05	257
39.96	9.05	238
39.98	9.05	220
40	9.05	216
