# Supplementary material for: Sorting polymerization in a bichannel metal-organic framework
Source: Nat Commun. 2025 Aug 5;16:6984. doi: 10.1038/s41467-025-62322-8 (PMC12325995; doi:10.1038/s41467-025-62322-8)
Supplement: Supplementary file 3 — Source data [file 41467_2025_62322_MOESM3_ESM.zip › SOURCE_DATA/SF11/1-PSPNVF_2theta_vs_scanstarttime_vs_intensity/line_24.csv]

X	Y	Z
3	0.116666666666667	139
3.02	0.116666666666667	156
3.04	0.116666666666667	170
3.06	0.116666666666667	183
3.08	0.116666666666667	159
3.1	0.116666666666667	157
3.12	0.116666666666667	174
3.14	0.116666666666667	183
3.16	0.116666666666667	166
3.18	0.116666666666667	156
3.2	0.116666666666667	177
3.22	0.116666666666667	184
3.24	0.116666666666667	189
3.26	0.116666666666667	170
3.28	0.116666666666667	185
3.3	0.116666666666667	181
3.32	0.116666666666667	182
3.34	0.116666666666667	193
3.36	0.116666666666667	173
3.38	0.116666666666667	196
3.4	0.116666666666667	177
3.42	0.116666666666667	183
3.44	0.116666666666667	182
3.46	0.116666666666667	193
3.48	0.116666666666667	184
3.5	0.116666666666667	193
3.52	0.116666666666667	188
3.54	0.116666666666667	173
3.56	0.116666666666667	191
3.58	0.116666666666667	178
3.6	0.116666666666667	166
3.62	0.116666666666667	192
3.64	0.116666666666667	184
3.66	0.116666666666667	198
3.68	0.116666666666667	213
3.7	0.116666666666667	180
3.72	0.116666666666667	183
3.74	0.116666666666667	181
3.76	0.116666666666667	165
3.78	0.116666666666667	154
3.8	0.116666666666667	186
3.82	0.116666666666667	196
3.84	0.116666666666667	166
3.86	0.116666666666667	177
3.88	0.116666666666667	203
3.9	0.116666666666667	187
3.92	0.116666666666667	179
3.94	0.116666666666667	167
3.96	0.116666666666667	190
3.98	0.116666666666667	162
4	0.116666666666667	168
4.02	0.116666666666667	184
4.04	0.116666666666667	174
4.06	0.116666666666667	185
4.08	0.116666666666667	155
4.1	0.116666666666667	184
4.12	0.116666666666667	212
4.14	0.116666666666667	168
4.16	0.116666666666667	160
4.18	0.116666666666667	169
4.2	0.116666666666667	175
4.22	0.116666666666667	191
4.24	0.116666666666667	187
4.26	0.116666666666667	183
4.28	0.116666666666667	175
4.3	0.116666666666667	166
4.32	0.116666666666667	161
4.34	0.116666666666667	180
4.36	0.116666666666667	175
4.38	0.116666666666667	170
4.4	0.116666666666667	196
4.42	0.116666666666667	196
4.44	0.116666666666667	181
4.46	0.116666666666667	186
4.48	0.116666666666667	183
4.5	0.116666666666667	177
4.52	0.116666666666667	196
4.54	0.116666666666667	179
4.56	0.116666666666667	170
4.58	0.116666666666667	186
4.6	0.116666666666667	154
4.62	0.116666666666667	192
4.64	0.116666666666667	170
4.66	0.116666666666667	199
4.68	0.116666666666667	209
4.7	0.116666666666667	203
4.72	0.116666666666667	186
4.74	0.116666666666667	188
4.76	0.116666666666667	193
4.78	0.116666666666667	193
4.8	0.116666666666667	190
4.82	0.116666666666667	200
4.84	0.116666666666667	186
4.86	0.116666666666667	177
4.88	0.116666666666667	177
4.9	0.116666666666667	162
4.92	0.116666666666667	185
4.94	0.116666666666667	189
4.96	0.116666666666667	205
4.98	0.116666666666667	183
5	0.116666666666667	207
5.02	0.116666666666667	199
5.04	0.116666666666667	218
5.06	0.116666666666667	228
5.08	0.116666666666667	199
5.1	0.116666666666667	192
5.12	0.116666666666667	202
5.14	0.116666666666667	216
5.16	0.116666666666667	248
5.18	0.116666666666667	190
5.2	0.116666666666667	178
5.22	0.116666666666667	195
5.24	0.116666666666667	221
5.26	0.116666666666667	223
5.28	0.116666666666667	214
5.3	0.116666666666667	225
5.32	0.116666666666667	249
5.34	0.116666666666667	234
5.36	0.116666666666667	258
5.38	0.116666666666667	258
5.4	0.116666666666667	271
5.42	0.116666666666667	285
5.44	0.116666666666667	314
5.46	0.116666666666667	296
5.48	0.116666666666667	330
5.5	0.116666666666667	309
5.52	0.116666666666667	297
5.54	0.116666666666667	305
5.56	0.116666666666667	257
5.58	0.116666666666667	278
5.6	0.116666666666667	283
5.62	0.116666666666667	279
5.64	0.116666666666667	263
5.66	0.116666666666667	261
5.68	0.116666666666667	263
5.7	0.116666666666667	256
5.72	0.116666666666667	257
5.74	0.116666666666667	211
5.76	0.116666666666667	234
5.78	0.116666666666667	247
5.8	0.116666666666667	251
5.82	0.116666666666667	220
5.84	0.116666666666667	251
5.86	0.116666666666667	218
5.88	0.116666666666667	243
5.9	0.116666666666667	231
5.92	0.116666666666667	260
5.94	0.116666666666667	225
5.96	0.116666666666667	241
5.98	0.116666666666667	210
6	0.116666666666667	243
6.02	0.116666666666667	244
6.04	0.116666666666667	230
6.06	0.116666666666667	226
6.08	0.116666666666667	247
6.1	0.116666666666667	233
6.12	0.116666666666667	221
6.14	0.116666666666667	238
6.16	0.116666666666667	236
6.18	0.116666666666667	249
6.2	0.116666666666667	238
6.22	0.116666666666667	263
6.24	0.116666666666667	229
6.26	0.116666666666667	251
6.28	0.116666666666667	230
6.3	0.116666666666667	246
6.32	0.116666666666667	220
6.34	0.116666666666667	241
6.36	0.116666666666667	224
6.38	0.116666666666667	244
6.4	0.116666666666667	253
6.42	0.116666666666667	236
6.44	0.116666666666667	228
6.46	0.116666666666667	239
6.48	0.116666666666667	229
6.5	0.116666666666667	205
6.52	0.116666666666667	211
6.54	0.116666666666667	231
6.56	0.116666666666667	210
6.58	0.116666666666667	243
6.6	0.116666666666667	235
6.62	0.116666666666667	230
6.64	0.116666666666667	212
6.66	0.116666666666667	220
6.68	0.116666666666667	194
6.7	0.116666666666667	196
6.72	0.116666666666667	217
6.74	0.116666666666667	222
6.76	0.116666666666667	194
6.78	0.116666666666667	216
6.8	0.116666666666667	220
6.82	0.116666666666667	222
6.84	0.116666666666667	221
6.86	0.116666666666667	179
6.88	0.116666666666667	205
6.9	0.116666666666667	195
6.92	0.116666666666667	233
6.94	0.116666666666667	188
6.96	0.116666666666667	200
6.98	0.116666666666667	205
7	0.116666666666667	163
7.02	0.116666666666667	178
7.04	0.116666666666667	186
7.06	0.116666666666667	201
7.08	0.116666666666667	172
7.1	0.116666666666667	184
7.12	0.116666666666667	182
7.14	0.116666666666667	188
7.16	0.116666666666667	196
7.18	0.116666666666667	170
7.2	0.116666666666667	189
7.22	0.116666666666667	186
7.24	0.116666666666667	191
7.26	0.116666666666667	166
7.28	0.116666666666667	174
7.3	0.116666666666667	170
7.32	0.116666666666667	181
7.34	0.116666666666667	155
7.36	0.116666666666667	146
7.38	0.116666666666667	172
7.4	0.116666666666667	189
7.42	0.116666666666667	179
7.44	0.116666666666667	176
7.46	0.116666666666667	180
7.48	0.116666666666667	163
7.5	0.116666666666667	167
7.52	0.116666666666667	138
7.54	0.116666666666667	157
7.56	0.116666666666667	198
7.58	0.116666666666667	173
7.6	0.116666666666667	176
7.62	0.116666666666667	154
7.64	0.116666666666667	174
7.66	0.116666666666667	165
7.68	0.116666666666667	157
7.7	0.116666666666667	166
7.72	0.116666666666667	172
7.74	0.116666666666667	185
7.76	0.116666666666667	174
7.78	0.116666666666667	167
7.8	0.116666666666667	196
7.82	0.116666666666667	177
7.84	0.116666666666667	176
7.86	0.116666666666667	188
7.88	0.116666666666667	187
7.9	0.116666666666667	200
7.92	0.116666666666667	150
7.94	0.116666666666667	176
7.96	0.116666666666667	192
7.98	0.116666666666667	184
8	0.116666666666667	179
8.02	0.116666666666667	178
8.04	0.116666666666667	179
8.06	0.116666666666667	173
8.08	0.116666666666667	178
8.1	0.116666666666667	169
8.12	0.116666666666667	170
8.14	0.116666666666667	170
8.16	0.116666666666667	200
8.18	0.116666666666667	184
8.2	0.116666666666667	165
8.22	0.116666666666667	178
8.24	0.116666666666667	174
8.26	0.116666666666667	182
8.28	0.116666666666667	170
8.3	0.116666666666667	188
8.32	0.116666666666667	169
8.34	0.116666666666667	189
8.36	0.116666666666667	180
8.38	0.116666666666667	210
8.4	0.116666666666667	179
8.42	0.116666666666667	198
8.44	0.116666666666667	191
8.46	0.116666666666667	163
8.48	0.116666666666667	188
8.5	0.116666666666667	192
8.52	0.116666666666667	199
8.54	0.116666666666667	199
8.56	0.116666666666667	162
8.58	0.116666666666667	179
8.6	0.116666666666667	170
8.62	0.116666666666667	165
8.64	0.116666666666667	166
8.66	0.116666666666667	174
8.68	0.116666666666667	193
8.7	0.116666666666667	188
8.72	0.116666666666667	151
8.74	0.116666666666667	192
8.76	0.116666666666667	166
8.78	0.116666666666667	166
8.8	0.116666666666667	185
8.82	0.116666666666667	189
8.84	0.116666666666667	156
8.86	0.116666666666667	159
8.88	0.116666666666667	189
8.9	0.116666666666667	175
8.92	0.116666666666667	167
8.94	0.116666666666667	171
8.96	0.116666666666667	171
8.98	0.116666666666667	197
9	0.116666666666667	170
9.02	0.116666666666667	148
9.04	0.116666666666667	157
9.06	0.116666666666667	185
9.08	0.116666666666667	169
9.1	0.116666666666667	152
9.12	0.116666666666667	171
9.14	0.116666666666667	161
9.16	0.116666666666667	166
9.18	0.116666666666667	187
9.2	0.116666666666667	168
9.22	0.116666666666667	179
9.24	0.116666666666667	169
9.26	0.116666666666667	172
9.28	0.116666666666667	166
9.3	0.116666666666667	184
9.32	0.116666666666667	167
9.34	0.116666666666667	176
9.36	0.116666666666667	175
9.38	0.116666666666667	178
9.4	0.116666666666667	180
9.42	0.116666666666667	191
9.44	0.116666666666667	201
9.46	0.116666666666667	191
9.48	0.116666666666667	183
9.5	0.116666666666667	184
9.52	0.116666666666667	183
9.54	0.116666666666667	173
9.56	0.116666666666667	211
9.58	0.116666666666667	179
9.6	0.116666666666667	181
9.62	0.116666666666667	194
9.64	0.116666666666667	169
9.66	0.116666666666667	176
9.68	0.116666666666667	177
9.7	0.116666666666667	154
9.72	0.116666666666667	168
9.74	0.116666666666667	169
9.76	0.116666666666667	177
9.78	0.116666666666667	158
9.8	0.116666666666667	169
9.82	0.116666666666667	174
9.84	0.116666666666667	161
9.86	0.116666666666667	158
9.88	0.116666666666667	184
9.9	0.116666666666667	155
9.92	0.116666666666667	178
9.94	0.116666666666667	164
9.96	0.116666666666667	172
9.98	0.116666666666667	166
10	0.116666666666667	162
10.02	0.116666666666667	161
10.04	0.116666666666667	169
10.06	0.116666666666667	177
10.08	0.116666666666667	183
10.1	0.116666666666667	194
10.12	0.116666666666667	190
10.14	0.116666666666667	160
10.16	0.116666666666667	168
10.18	0.116666666666667	166
10.2	0.116666666666667	183
10.22	0.116666666666667	175
10.24	0.116666666666667	197
10.26	0.116666666666667	180
10.28	0.116666666666667	183
10.3	0.116666666666667	176
10.32	0.116666666666667	191
10.34	0.116666666666667	204
10.36	0.116666666666667	176
10.38	0.116666666666667	168
10.4	0.116666666666667	188
10.42	0.116666666666667	187
10.44	0.116666666666667	168
10.46	0.116666666666667	169
10.48	0.116666666666667	195
10.5	0.116666666666667	196
10.52	0.116666666666667	195
10.54	0.116666666666667	220
10.56	0.116666666666667	239
10.58	0.116666666666667	234
10.6	0.116666666666667	247
10.62	0.116666666666667	278
10.64	0.116666666666667	295
10.66	0.116666666666667	280
10.68	0.116666666666667	318
10.7	0.116666666666667	312
10.72	0.116666666666667	356
10.74	0.116666666666667	404
10.76	0.116666666666667	407
10.78	0.116666666666667	451
10.8	0.116666666666667	519
10.82	0.116666666666667	598
10.84	0.116666666666667	674
10.86	0.116666666666667	779
10.88	0.116666666666667	860
10.9	0.116666666666667	990
10.92	0.116666666666667	1045
10.94	0.116666666666667	1165
10.96	0.116666666666667	1281
10.98	0.116666666666667	1281
11	0.116666666666667	1219
11.02	0.116666666666667	1105
11.04	0.116666666666667	1034
11.06	0.116666666666667	864
11.08	0.116666666666667	720
11.1	0.116666666666667	634
11.12	0.116666666666667	550
11.14	0.116666666666667	500
11.16	0.116666666666667	413
11.18	0.116666666666667	334
11.2	0.116666666666667	325
11.22	0.116666666666667	312
11.24	0.116666666666667	292
11.26	0.116666666666667	289
11.28	0.116666666666667	242
11.3	0.116666666666667	239
11.32	0.116666666666667	243
11.34	0.116666666666667	236
11.36	0.116666666666667	220
11.38	0.116666666666667	228
11.4	0.116666666666667	222
11.42	0.116666666666667	192
11.44	0.116666666666667	199
11.46	0.116666666666667	197
11.48	0.116666666666667	188
11.5	0.116666666666667	194
11.52	0.116666666666667	205
11.54	0.116666666666667	189
11.56	0.116666666666667	191
11.58	0.116666666666667	182
11.6	0.116666666666667	166
11.62	0.116666666666667	197
11.64	0.116666666666667	176
11.66	0.116666666666667	189
11.68	0.116666666666667	177
11.7	0.116666666666667	190
11.72	0.116666666666667	168
11.74	0.116666666666667	164
11.76	0.116666666666667	184
11.78	0.116666666666667	190
11.8	0.116666666666667	173
11.82	0.116666666666667	182
11.84	0.116666666666667	185
11.86	0.116666666666667	187
11.88	0.116666666666667	177
11.9	0.116666666666667	209
11.92	0.116666666666667	186
11.94	0.116666666666667	158
11.96	0.116666666666667	183
11.98	0.116666666666667	200
12	0.116666666666667	202
12.02	0.116666666666667	181
12.04	0.116666666666667	180
12.06	0.116666666666667	180
12.08	0.116666666666667	187
12.1	0.116666666666667	175
12.12	0.116666666666667	182
12.14	0.116666666666667	170
12.16	0.116666666666667	184
12.18	0.116666666666667	167
12.2	0.116666666666667	163
12.22	0.116666666666667	167
12.24	0.116666666666667	183
12.26	0.116666666666667	203
12.28	0.116666666666667	166
12.3	0.116666666666667	177
12.32	0.116666666666667	200
12.34	0.116666666666667	167
12.36	0.116666666666667	157
12.38	0.116666666666667	161
12.4	0.116666666666667	170
12.42	0.116666666666667	178
12.44	0.116666666666667	161
12.46	0.116666666666667	186
12.48	0.116666666666667	175
12.5	0.116666666666667	192
12.52	0.116666666666667	193
12.54	0.116666666666667	167
12.56	0.116666666666667	183
12.58	0.116666666666667	192
12.6	0.116666666666667	191
12.62	0.116666666666667	181
12.64	0.116666666666667	189
12.66	0.116666666666667	193
12.68	0.116666666666667	179
12.7	0.116666666666667	179
12.72	0.116666666666667	196
12.74	0.116666666666667	189
12.76	0.116666666666667	170
12.78	0.116666666666667	182
12.8	0.116666666666667	190
12.82	0.116666666666667	183
12.84	0.116666666666667	205
12.86	0.116666666666667	202
12.88	0.116666666666667	200
12.9	0.116666666666667	191
12.92	0.116666666666667	180
12.94	0.116666666666667	188
12.96	0.116666666666667	192
12.98	0.116666666666667	222
13	0.116666666666667	191
13.02	0.116666666666667	178
13.04	0.116666666666667	191
13.06	0.116666666666667	179
13.08	0.116666666666667	188
13.1	0.116666666666667	170
13.12	0.116666666666667	189
13.14	0.116666666666667	171
13.16	0.116666666666667	206
13.18	0.116666666666667	177
13.2	0.116666666666667	185
13.22	0.116666666666667	188
13.24	0.116666666666667	183
13.26	0.116666666666667	171
13.28	0.116666666666667	209
13.3	0.116666666666667	197
13.32	0.116666666666667	177
13.34	0.116666666666667	170
13.36	0.116666666666667	159
13.38	0.116666666666667	194
13.4	0.116666666666667	174
13.42	0.116666666666667	186
13.44	0.116666666666667	150
13.46	0.116666666666667	192
13.48	0.116666666666667	177
13.5	0.116666666666667	189
13.52	0.116666666666667	191
13.54	0.116666666666667	176
13.56	0.116666666666667	162
13.58	0.116666666666667	183
13.6	0.116666666666667	176
13.62	0.116666666666667	181
13.64	0.116666666666667	173
13.66	0.116666666666667	199
13.68	0.116666666666667	136
13.7	0.116666666666667	146
13.72	0.116666666666667	172
13.74	0.116666666666667	147
13.76	0.116666666666667	135
13.78	0.116666666666667	141
13.8	0.116666666666667	151
13.82	0.116666666666667	179
13.84	0.116666666666667	198
13.86	0.116666666666667	175
13.88	0.116666666666667	185
13.9	0.116666666666667	167
13.92	0.116666666666667	180
13.94	0.116666666666667	191
13.96	0.116666666666667	174
13.98	0.116666666666667	173
14	0.116666666666667	197
14.02	0.116666666666667	159
14.04	0.116666666666667	191
14.06	0.116666666666667	182
14.08	0.116666666666667	164
14.1	0.116666666666667	180
14.12	0.116666666666667	147
14.14	0.116666666666667	149
14.16	0.116666666666667	177
14.18	0.116666666666667	200
14.2	0.116666666666667	178
14.22	0.116666666666667	193
14.24	0.116666666666667	157
14.26	0.116666666666667	175
14.28	0.116666666666667	165
14.3	0.116666666666667	179
14.32	0.116666666666667	181
14.34	0.116666666666667	151
14.36	0.116666666666667	143
14.38	0.116666666666667	163
14.4	0.116666666666667	170
14.42	0.116666666666667	175
14.44	0.116666666666667	172
14.46	0.116666666666667	152
14.48	0.116666666666667	178
14.5	0.116666666666667	166
14.52	0.116666666666667	189
14.54	0.116666666666667	166
14.56	0.116666666666667	183
14.58	0.116666666666667	162
14.6	0.116666666666667	176
14.62	0.116666666666667	160
14.64	0.116666666666667	176
14.66	0.116666666666667	164
14.68	0.116666666666667	154
14.7	0.116666666666667	183
14.72	0.116666666666667	168
14.74	0.116666666666667	163
14.76	0.116666666666667	189
14.78	0.116666666666667	160
14.8	0.116666666666667	177
14.82	0.116666666666667	170
14.84	0.116666666666667	172
14.86	0.116666666666667	185
14.88	0.116666666666667	171
14.9	0.116666666666667	205
14.92	0.116666666666667	193
14.94	0.116666666666667	173
14.96	0.116666666666667	182
14.98	0.116666666666667	156
15	0.116666666666667	217
15.02	0.116666666666667	177
15.04	0.116666666666667	175
15.06	0.116666666666667	165
15.08	0.116666666666667	176
15.1	0.116666666666667	188
15.12	0.116666666666667	183
15.14	0.116666666666667	197
15.16	0.116666666666667	177
15.18	0.116666666666667	183
15.2	0.116666666666667	161
15.22	0.116666666666667	171
15.24	0.116666666666667	195
15.26	0.116666666666667	186
15.28	0.116666666666667	186
15.3	0.116666666666667	202
15.32	0.116666666666667	175
15.34	0.116666666666667	152
15.36	0.116666666666667	189
15.38	0.116666666666667	166
15.4	0.116666666666667	195
15.42	0.116666666666667	185
15.44	0.116666666666667	177
15.46	0.116666666666667	204
15.48	0.116666666666667	166
15.5	0.116666666666667	172
15.52	0.116666666666667	162
15.54	0.116666666666667	183
15.56	0.116666666666667	196
15.58	0.116666666666667	167
15.6	0.116666666666667	180
15.62	0.116666666666667	185
15.64	0.116666666666667	194
15.66	0.116666666666667	191
15.68	0.116666666666667	167
15.7	0.116666666666667	185
15.72	0.116666666666667	208
15.74	0.116666666666667	175
15.76	0.116666666666667	173
15.78	0.116666666666667	203
15.8	0.116666666666667	180
15.82	0.116666666666667	189
15.84	0.116666666666667	191
15.86	0.116666666666667	194
15.88	0.116666666666667	198
15.9	0.116666666666667	189
15.92	0.116666666666667	166
15.94	0.116666666666667	191
15.96	0.116666666666667	237
15.98	0.116666666666667	195
16	0.116666666666667	198
16.02	0.116666666666667	193
16.04	0.116666666666667	187
16.06	0.116666666666667	213
16.08	0.116666666666667	206
16.1	0.116666666666667	224
16.12	0.116666666666667	220
16.14	0.116666666666667	230
16.16	0.116666666666667	207
16.18	0.116666666666667	223
16.2	0.116666666666667	231
16.22	0.116666666666667	211
16.24	0.116666666666667	218
16.26	0.116666666666667	239
16.28	0.116666666666667	235
16.3	0.116666666666667	237
16.32	0.116666666666667	244
16.34	0.116666666666667	241
16.36	0.116666666666667	252
16.38	0.116666666666667	241
16.4	0.116666666666667	258
16.42	0.116666666666667	301
16.44	0.116666666666667	298
16.46	0.116666666666667	278
16.48	0.116666666666667	304
16.5	0.116666666666667	325
16.52	0.116666666666667	333
16.54	0.116666666666667	334
16.56	0.116666666666667	319
16.58	0.116666666666667	329
16.6	0.116666666666667	414
16.62	0.116666666666667	381
16.64	0.116666666666667	402
16.66	0.116666666666667	443
16.68	0.116666666666667	448
16.7	0.116666666666667	492
16.72	0.116666666666667	486
16.74	0.116666666666667	499
16.76	0.116666666666667	502
16.78	0.116666666666667	488
16.8	0.116666666666667	497
16.82	0.116666666666667	507
16.84	0.116666666666667	471
16.86	0.116666666666667	513
16.88	0.116666666666667	492
16.9	0.116666666666667	489
16.92	0.116666666666667	487
16.94	0.116666666666667	473
16.96	0.116666666666667	444
16.98	0.116666666666667	375
17	0.116666666666667	425
17.02	0.116666666666667	423
17.04	0.116666666666667	400
17.06	0.116666666666667	380
17.08	0.116666666666667	431
17.1	0.116666666666667	395
17.12	0.116666666666667	393
17.14	0.116666666666667	374
17.16	0.116666666666667	450
17.18	0.116666666666667	369
17.2	0.116666666666667	361
17.22	0.116666666666667	381
17.24	0.116666666666667	369
17.26	0.116666666666667	371
17.28	0.116666666666667	365
17.3	0.116666666666667	391
17.32	0.116666666666667	341
17.34	0.116666666666667	381
17.36	0.116666666666667	332
17.38	0.116666666666667	306
17.4	0.116666666666667	338
17.42	0.116666666666667	342
17.44	0.116666666666667	336
17.46	0.116666666666667	303
17.48	0.116666666666667	323
17.5	0.116666666666667	329
17.52	0.116666666666667	304
17.54	0.116666666666667	288
17.56	0.116666666666667	317
17.58	0.116666666666667	282
17.6	0.116666666666667	324
17.62	0.116666666666667	289
17.64	0.116666666666667	279
17.66	0.116666666666667	253
17.68	0.116666666666667	272
17.7	0.116666666666667	255
17.72	0.116666666666667	282
17.74	0.116666666666667	271
17.76	0.116666666666667	256
17.78	0.116666666666667	238
17.8	0.116666666666667	252
17.82	0.116666666666667	254
17.84	0.116666666666667	231
17.86	0.116666666666667	264
17.88	0.116666666666667	236
17.9	0.116666666666667	242
17.92	0.116666666666667	249
17.94	0.116666666666667	209
17.96	0.116666666666667	238
17.98	0.116666666666667	233
18	0.116666666666667	230
18.02	0.116666666666667	240
18.04	0.116666666666667	240
18.06	0.116666666666667	210
18.08	0.116666666666667	208
18.1	0.116666666666667	218
18.12	0.116666666666667	213
18.14	0.116666666666667	220
18.16	0.116666666666667	208
18.18	0.116666666666667	220
18.2	0.116666666666667	206
18.22	0.116666666666667	237
18.24	0.116666666666667	235
18.26	0.116666666666667	225
18.28	0.116666666666667	241
18.3	0.116666666666667	232
18.32	0.116666666666667	235
18.34	0.116666666666667	196
18.36	0.116666666666667	241
18.38	0.116666666666667	230
18.4	0.116666666666667	217
18.42	0.116666666666667	216
18.44	0.116666666666667	209
18.46	0.116666666666667	221
18.48	0.116666666666667	216
18.5	0.116666666666667	209
18.52	0.116666666666667	213
18.54	0.116666666666667	225
18.56	0.116666666666667	248
18.58	0.116666666666667	232
18.6	0.116666666666667	257
18.62	0.116666666666667	224
18.64	0.116666666666667	237
18.66	0.116666666666667	218
18.68	0.116666666666667	224
18.7	0.116666666666667	226
18.72	0.116666666666667	204
18.74	0.116666666666667	221
18.76	0.116666666666667	239
18.78	0.116666666666667	249
18.8	0.116666666666667	235
18.82	0.116666666666667	245
18.84	0.116666666666667	268
18.86	0.116666666666667	282
18.88	0.116666666666667	269
18.9	0.116666666666667	260
18.92	0.116666666666667	293
18.94	0.116666666666667	283
18.96	0.116666666666667	291
18.98	0.116666666666667	313
19	0.116666666666667	338
19.02	0.116666666666667	321
19.04	0.116666666666667	347
19.06	0.116666666666667	414
19.08	0.116666666666667	417
19.1	0.116666666666667	397
19.12	0.116666666666667	435
19.14	0.116666666666667	378
19.16	0.116666666666667	377
19.18	0.116666666666667	371
19.2	0.116666666666667	373
19.22	0.116666666666667	362
19.24	0.116666666666667	350
19.26	0.116666666666667	357
19.28	0.116666666666667	319
19.3	0.116666666666667	331
19.32	0.116666666666667	310
19.34	0.116666666666667	319
19.36	0.116666666666667	291
19.38	0.116666666666667	261
19.4	0.116666666666667	266
19.42	0.116666666666667	223
19.44	0.116666666666667	258
19.46	0.116666666666667	243
19.48	0.116666666666667	215
19.5	0.116666666666667	208
19.52	0.116666666666667	236
19.54	0.116666666666667	233
19.56	0.116666666666667	215
19.58	0.116666666666667	214
19.6	0.116666666666667	199
19.62	0.116666666666667	219
19.64	0.116666666666667	223
19.66	0.116666666666667	216
19.68	0.116666666666667	224
19.7	0.116666666666667	201
19.72	0.116666666666667	200
19.74	0.116666666666667	265
19.76	0.116666666666667	219
19.78	0.116666666666667	191
19.8	0.116666666666667	211
19.82	0.116666666666667	237
19.84	0.116666666666667	218
19.86	0.116666666666667	197
19.88	0.116666666666667	185
19.9	0.116666666666667	205
19.92	0.116666666666667	201
19.94	0.116666666666667	181
19.96	0.116666666666667	242
19.98	0.116666666666667	203
20	0.116666666666667	204
20.02	0.116666666666667	203
20.04	0.116666666666667	221
20.06	0.116666666666667	235
20.08	0.116666666666667	220
20.1	0.116666666666667	226
20.12	0.116666666666667	209
20.14	0.116666666666667	207
20.16	0.116666666666667	197
20.18	0.116666666666667	185
20.2	0.116666666666667	197
20.22	0.116666666666667	206
20.24	0.116666666666667	204
20.26	0.116666666666667	210
20.28	0.116666666666667	204
20.3	0.116666666666667	202
20.32	0.116666666666667	210
20.34	0.116666666666667	175
20.36	0.116666666666667	233
20.38	0.116666666666667	202
20.4	0.116666666666667	208
20.42	0.116666666666667	192
20.44	0.116666666666667	202
20.46	0.116666666666667	236
20.48	0.116666666666667	191
20.5	0.116666666666667	204
20.52	0.116666666666667	202
20.54	0.116666666666667	197
20.56	0.116666666666667	191
20.58	0.116666666666667	187
20.6	0.116666666666667	192
20.62	0.116666666666667	211
20.64	0.116666666666667	202
20.66	0.116666666666667	209
20.68	0.116666666666667	215
20.7	0.116666666666667	206
20.72	0.116666666666667	186
20.74	0.116666666666667	194
20.76	0.116666666666667	184
20.78	0.116666666666667	215
20.8	0.116666666666667	215
20.82	0.116666666666667	203
20.84	0.116666666666667	202
20.86	0.116666666666667	216
20.88	0.116666666666667	170
20.9	0.116666666666667	205
20.92	0.116666666666667	165
20.94	0.116666666666667	171
20.96	0.116666666666667	195
20.98	0.116666666666667	191
21	0.116666666666667	212
21.02	0.116666666666667	187
21.04	0.116666666666667	194
21.06	0.116666666666667	188
21.08	0.116666666666667	224
21.1	0.116666666666667	192
21.12	0.116666666666667	193
21.14	0.116666666666667	220
21.16	0.116666666666667	168
21.18	0.116666666666667	187
21.2	0.116666666666667	190
21.22	0.116666666666667	208
21.24	0.116666666666667	222
21.26	0.116666666666667	190
21.28	0.116666666666667	198
21.3	0.116666666666667	187
21.32	0.116666666666667	196
21.34	0.116666666666667	212
21.36	0.116666666666667	201
21.38	0.116666666666667	204
21.4	0.116666666666667	159
21.42	0.116666666666667	175
21.44	0.116666666666667	203
21.46	0.116666666666667	184
21.48	0.116666666666667	181
21.5	0.116666666666667	206
21.52	0.116666666666667	174
21.54	0.116666666666667	184
21.56	0.116666666666667	191
21.58	0.116666666666667	180
21.6	0.116666666666667	179
21.62	0.116666666666667	179
21.64	0.116666666666667	193
21.66	0.116666666666667	201
21.68	0.116666666666667	185
21.7	0.116666666666667	191
21.72	0.116666666666667	174
21.74	0.116666666666667	183
21.76	0.116666666666667	181
21.78	0.116666666666667	192
21.8	0.116666666666667	190
21.82	0.116666666666667	203
21.84	0.116666666666667	201
21.86	0.116666666666667	190
21.88	0.116666666666667	178
21.9	0.116666666666667	204
21.92	0.116666666666667	200
21.94	0.116666666666667	198
21.96	0.116666666666667	227
21.98	0.116666666666667	199
22	0.116666666666667	199
22.02	0.116666666666667	202
22.04	0.116666666666667	196
22.06	0.116666666666667	202
22.08	0.116666666666667	171
22.1	0.116666666666667	200
22.12	0.116666666666667	228
22.14	0.116666666666667	184
22.16	0.116666666666667	176
22.18	0.116666666666667	185
22.2	0.116666666666667	173
22.22	0.116666666666667	194
22.24	0.116666666666667	190
22.26	0.116666666666667	195
22.28	0.116666666666667	193
22.3	0.116666666666667	203
22.32	0.116666666666667	182
22.34	0.116666666666667	189
22.36	0.116666666666667	177
22.38	0.116666666666667	191
22.4	0.116666666666667	205
22.42	0.116666666666667	204
22.44	0.116666666666667	191
22.46	0.116666666666667	195
22.48	0.116666666666667	181
22.5	0.116666666666667	195
22.52	0.116666666666667	191
22.54	0.116666666666667	191
22.56	0.116666666666667	197
22.58	0.116666666666667	214
22.6	0.116666666666667	213
22.62	0.116666666666667	181
22.64	0.116666666666667	214
22.66	0.116666666666667	185
22.68	0.116666666666667	206
22.7	0.116666666666667	187
22.72	0.116666666666667	206
22.74	0.116666666666667	176
22.76	0.116666666666667	173
22.78	0.116666666666667	207
22.8	0.116666666666667	198
22.82	0.116666666666667	187
22.84	0.116666666666667	197
22.86	0.116666666666667	178
22.88	0.116666666666667	197
22.9	0.116666666666667	200
22.92	0.116666666666667	209
22.94	0.116666666666667	183
22.96	0.116666666666667	182
22.98	0.116666666666667	186
23	0.116666666666667	194
23.02	0.116666666666667	195
23.04	0.116666666666667	183
23.06	0.116666666666667	207
23.08	0.116666666666667	199
23.1	0.116666666666667	193
23.12	0.116666666666667	184
23.14	0.116666666666667	200
23.16	0.116666666666667	196
23.18	0.116666666666667	186
23.2	0.116666666666667	184
23.22	0.116666666666667	176
23.24	0.116666666666667	186
23.26	0.116666666666667	201
23.28	0.116666666666667	167
23.3	0.116666666666667	192
23.32	0.116666666666667	208
23.34	0.116666666666667	218
23.36	0.116666666666667	195
23.38	0.116666666666667	186
23.4	0.116666666666667	208
23.42	0.116666666666667	206
23.44	0.116666666666667	212
23.46	0.116666666666667	219
23.48	0.116666666666667	205
23.5	0.116666666666667	175
23.52	0.116666666666667	203
23.54	0.116666666666667	194
23.56	0.116666666666667	215
23.58	0.116666666666667	188
23.6	0.116666666666667	189
23.62	0.116666666666667	215
23.64	0.116666666666667	208
23.66	0.116666666666667	213
23.68	0.116666666666667	200
23.7	0.116666666666667	210
23.72	0.116666666666667	213
23.74	0.116666666666667	215
23.76	0.116666666666667	215
23.78	0.116666666666667	187
23.8	0.116666666666667	196
23.82	0.116666666666667	217
23.84	0.116666666666667	193
23.86	0.116666666666667	216
23.88	0.116666666666667	212
23.9	0.116666666666667	194
23.92	0.116666666666667	196
23.94	0.116666666666667	243
23.96	0.116666666666667	195
23.98	0.116666666666667	225
24	0.116666666666667	208
24.02	0.116666666666667	215
24.04	0.116666666666667	190
24.06	0.116666666666667	192
24.08	0.116666666666667	189
24.1	0.116666666666667	189
24.12	0.116666666666667	223
24.14	0.116666666666667	203
24.16	0.116666666666667	222
24.18	0.116666666666667	201
24.2	0.116666666666667	171
24.22	0.116666666666667	213
24.24	0.116666666666667	231
24.26	0.116666666666667	243
24.28	0.116666666666667	227
24.3	0.116666666666667	223
24.32	0.116666666666667	232
24.34	0.116666666666667	222
24.36	0.116666666666667	215
24.38	0.116666666666667	206
24.4	0.116666666666667	210
24.42	0.116666666666667	230
24.44	0.116666666666667	227
24.46	0.116666666666667	217
24.48	0.116666666666667	219
24.5	0.116666666666667	239
24.52	0.116666666666667	233
24.54	0.116666666666667	224
24.56	0.116666666666667	235
24.58	0.116666666666667	198
24.6	0.116666666666667	225
24.62	0.116666666666667	220
24.64	0.116666666666667	246
24.66	0.116666666666667	230
24.68	0.116666666666667	207
24.7	0.116666666666667	227
24.72	0.116666666666667	230
24.74	0.116666666666667	244
24.76	0.116666666666667	249
24.78	0.116666666666667	236
24.8	0.116666666666667	233
24.82	0.116666666666667	221
24.84	0.116666666666667	220
24.86	0.116666666666667	213
24.88	0.116666666666667	223
24.9	0.116666666666667	230
24.92	0.116666666666667	224
24.94	0.116666666666667	243
24.96	0.116666666666667	232
24.98	0.116666666666667	242
25	0.116666666666667	277
25.02	0.116666666666667	258
25.04	0.116666666666667	255
25.06	0.116666666666667	282
25.08	0.116666666666667	278
25.1	0.116666666666667	285
25.12	0.116666666666667	280
25.14	0.116666666666667	295
25.16	0.116666666666667	278
25.18	0.116666666666667	299
25.2	0.116666666666667	306
25.22	0.116666666666667	303
25.24	0.116666666666667	303
25.26	0.116666666666667	274
25.28	0.116666666666667	317
25.3	0.116666666666667	310
25.32	0.116666666666667	302
25.34	0.116666666666667	325
25.36	0.116666666666667	344
25.38	0.116666666666667	331
25.4	0.116666666666667	310
25.42	0.116666666666667	329
25.44	0.116666666666667	296
25.46	0.116666666666667	308
25.48	0.116666666666667	291
25.5	0.116666666666667	300
25.52	0.116666666666667	298
25.54	0.116666666666667	280
25.56	0.116666666666667	268
25.58	0.116666666666667	312
25.6	0.116666666666667	253
25.62	0.116666666666667	264
25.64	0.116666666666667	256
25.66	0.116666666666667	244
25.68	0.116666666666667	267
25.7	0.116666666666667	253
25.72	0.116666666666667	247
25.74	0.116666666666667	294
25.76	0.116666666666667	234
25.78	0.116666666666667	270
25.8	0.116666666666667	262
25.82	0.116666666666667	242
25.84	0.116666666666667	267
25.86	0.116666666666667	236
25.88	0.116666666666667	226
25.9	0.116666666666667	238
25.92	0.116666666666667	256
25.94	0.116666666666667	241
25.96	0.116666666666667	245
25.98	0.116666666666667	240
26	0.116666666666667	240
26.02	0.116666666666667	231
26.04	0.116666666666667	255
26.06	0.116666666666667	262
26.08	0.116666666666667	240
26.1	0.116666666666667	250
26.12	0.116666666666667	246
26.14	0.116666666666667	226
26.16	0.116666666666667	227
26.18	0.116666666666667	226
26.2	0.116666666666667	226
26.22	0.116666666666667	262
26.24	0.116666666666667	242
26.26	0.116666666666667	246
26.28	0.116666666666667	200
26.3	0.116666666666667	201
26.32	0.116666666666667	227
26.34	0.116666666666667	223
26.36	0.116666666666667	212
26.38	0.116666666666667	241
26.4	0.116666666666667	219
26.42	0.116666666666667	207
26.44	0.116666666666667	215
26.46	0.116666666666667	210
26.48	0.116666666666667	210
26.5	0.116666666666667	238
26.52	0.116666666666667	230
26.54	0.116666666666667	236
26.56	0.116666666666667	220
26.58	0.116666666666667	215
26.6	0.116666666666667	221
26.62	0.116666666666667	218
26.64	0.116666666666667	236
26.66	0.116666666666667	215
26.68	0.116666666666667	191
26.7	0.116666666666667	217
26.72	0.116666666666667	202
26.74	0.116666666666667	193
26.76	0.116666666666667	194
26.78	0.116666666666667	220
26.8	0.116666666666667	194
26.82	0.116666666666667	204
26.84	0.116666666666667	208
26.86	0.116666666666667	197
26.88	0.116666666666667	197
26.9	0.116666666666667	221
26.92	0.116666666666667	231
26.94	0.116666666666667	225
26.96	0.116666666666667	203
26.98	0.116666666666667	195
27	0.116666666666667	222
27.02	0.116666666666667	217
27.04	0.116666666666667	203
27.06	0.116666666666667	177
27.08	0.116666666666667	238
27.1	0.116666666666667	225
27.12	0.116666666666667	212
27.14	0.116666666666667	191
27.16	0.116666666666667	215
27.18	0.116666666666667	204
27.2	0.116666666666667	189
27.22	0.116666666666667	187
27.24	0.116666666666667	201
27.26	0.116666666666667	208
27.28	0.116666666666667	216
27.3	0.116666666666667	199
27.32	0.116666666666667	194
27.34	0.116666666666667	207
27.36	0.116666666666667	208
27.38	0.116666666666667	199
27.4	0.116666666666667	210
27.42	0.116666666666667	221
27.44	0.116666666666667	215
27.46	0.116666666666667	216
27.48	0.116666666666667	241
27.5	0.116666666666667	233
27.52	0.116666666666667	191
27.54	0.116666666666667	197
27.56	0.116666666666667	255
27.58	0.116666666666667	249
27.6	0.116666666666667	221
27.62	0.116666666666667	192
27.64	0.116666666666667	206
27.66	0.116666666666667	212
27.68	0.116666666666667	210
27.7	0.116666666666667	191
27.72	0.116666666666667	206
27.74	0.116666666666667	226
27.76	0.116666666666667	221
27.78	0.116666666666667	224
27.8	0.116666666666667	205
27.82	0.116666666666667	207
27.84	0.116666666666667	238
27.86	0.116666666666667	220
27.88	0.116666666666667	211
27.9	0.116666666666667	202
27.92	0.116666666666667	228
27.94	0.116666666666667	214
27.96	0.116666666666667	247
27.98	0.116666666666667	255
28	0.116666666666667	249
28.02	0.116666666666667	231
28.04	0.116666666666667	218
28.06	0.116666666666667	239
28.08	0.116666666666667	233
28.1	0.116666666666667	232
28.12	0.116666666666667	245
28.14	0.116666666666667	247
28.16	0.116666666666667	253
28.18	0.116666666666667	230
28.2	0.116666666666667	241
28.22	0.116666666666667	220
28.24	0.116666666666667	227
28.26	0.116666666666667	213
28.28	0.116666666666667	213
28.3	0.116666666666667	178
28.32	0.116666666666667	223
28.34	0.116666666666667	225
28.36	0.116666666666667	213
28.38	0.116666666666667	214
28.4	0.116666666666667	207
28.42	0.116666666666667	219
28.44	0.116666666666667	216
28.46	0.116666666666667	211
28.48	0.116666666666667	219
28.5	0.116666666666667	248
28.52	0.116666666666667	215
28.54	0.116666666666667	207
28.56	0.116666666666667	193
28.58	0.116666666666667	214
28.6	0.116666666666667	192
28.62	0.116666666666667	217
28.64	0.116666666666667	207
28.66	0.116666666666667	224
28.68	0.116666666666667	223
28.7	0.116666666666667	218
28.72	0.116666666666667	224
28.74	0.116666666666667	183
28.76	0.116666666666667	225
28.78	0.116666666666667	206
28.8	0.116666666666667	200
28.82	0.116666666666667	187
28.84	0.116666666666667	212
28.86	0.116666666666667	197
28.88	0.116666666666667	205
28.9	0.116666666666667	194
28.92	0.116666666666667	205
28.94	0.116666666666667	220
28.96	0.116666666666667	201
28.98	0.116666666666667	189
29	0.116666666666667	204
29.02	0.116666666666667	211
29.04	0.116666666666667	174
29.06	0.116666666666667	205
29.08	0.116666666666667	214
29.1	0.116666666666667	186
29.12	0.116666666666667	222
29.14	0.116666666666667	214
29.16	0.116666666666667	210
29.18	0.116666666666667	203
29.2	0.116666666666667	195
29.22	0.116666666666667	215
29.24	0.116666666666667	196
29.26	0.116666666666667	187
29.28	0.116666666666667	203
29.3	0.116666666666667	195
29.32	0.116666666666667	182
29.34	0.116666666666667	200
29.36	0.116666666666667	214
29.38	0.116666666666667	222
29.4	0.116666666666667	208
29.42	0.116666666666667	204
29.44	0.116666666666667	204
29.46	0.116666666666667	191
29.48	0.116666666666667	187
29.5	0.116666666666667	200
29.52	0.116666666666667	171
29.54	0.116666666666667	207
29.56	0.116666666666667	182
29.58	0.116666666666667	204
29.6	0.116666666666667	215
29.62	0.116666666666667	180
29.64	0.116666666666667	203
29.66	0.116666666666667	196
29.68	0.116666666666667	190
29.7	0.116666666666667	193
29.72	0.116666666666667	201
29.74	0.116666666666667	225
29.76	0.116666666666667	216
29.78	0.116666666666667	215
29.8	0.116666666666667	212
29.82	0.116666666666667	217
29.84	0.116666666666667	215
29.86	0.116666666666667	216
29.88	0.116666666666667	193
29.9	0.116666666666667	207
29.92	0.116666666666667	200
29.94	0.116666666666667	219
29.96	0.116666666666667	197
29.98	0.116666666666667	178
30	0.116666666666667	191
30.02	0.116666666666667	199
30.04	0.116666666666667	176
30.06	0.116666666666667	194
30.08	0.116666666666667	222
30.1	0.116666666666667	198
30.12	0.116666666666667	217
30.14	0.116666666666667	206
30.16	0.116666666666667	204
30.18	0.116666666666667	200
30.2	0.116666666666667	194
30.22	0.116666666666667	196
30.24	0.116666666666667	194
30.26	0.116666666666667	202
30.28	0.116666666666667	210
30.3	0.116666666666667	199
30.32	0.116666666666667	214
30.34	0.116666666666667	178
30.36	0.116666666666667	191
30.38	0.116666666666667	192
30.4	0.116666666666667	199
30.42	0.116666666666667	202
30.44	0.116666666666667	192
30.46	0.116666666666667	192
30.48	0.116666666666667	198
30.5	0.116666666666667	222
30.52	0.116666666666667	220
30.54	0.116666666666667	191
30.56	0.116666666666667	177
30.58	0.116666666666667	200
30.6	0.116666666666667	213
30.62	0.116666666666667	212
30.64	0.116666666666667	195
30.66	0.116666666666667	181
30.68	0.116666666666667	190
30.7	0.116666666666667	228
30.72	0.116666666666667	206
30.74	0.116666666666667	214
30.76	0.116666666666667	180
30.78	0.116666666666667	187
30.8	0.116666666666667	188
30.82	0.116666666666667	207
30.84	0.116666666666667	206
30.86	0.116666666666667	197
30.88	0.116666666666667	205
30.9	0.116666666666667	200
30.92	0.116666666666667	219
30.94	0.116666666666667	235
30.96	0.116666666666667	184
30.98	0.116666666666667	203
31	0.116666666666667	183
31.02	0.116666666666667	190
31.04	0.116666666666667	191
31.06	0.116666666666667	211
31.08	0.116666666666667	223
31.1	0.116666666666667	199
31.12	0.116666666666667	191
31.14	0.116666666666667	214
31.16	0.116666666666667	198
31.18	0.116666666666667	217
31.2	0.116666666666667	207
31.22	0.116666666666667	180
31.24	0.116666666666667	209
31.26	0.116666666666667	207
31.28	0.116666666666667	196
31.3	0.116666666666667	194
31.32	0.116666666666667	208
31.34	0.116666666666667	214
31.36	0.116666666666667	191
31.38	0.116666666666667	207
31.4	0.116666666666667	199
31.42	0.116666666666667	227
31.44	0.116666666666667	199
31.46	0.116666666666667	196
31.48	0.116666666666667	200
31.5	0.116666666666667	202
31.52	0.116666666666667	201
31.54	0.116666666666667	182
31.56	0.116666666666667	185
31.58	0.116666666666667	208
31.6	0.116666666666667	222
31.62	0.116666666666667	227
31.64	0.116666666666667	236
31.66	0.116666666666667	189
31.68	0.116666666666667	187
31.7	0.116666666666667	210
31.72	0.116666666666667	204
31.74	0.116666666666667	216
31.76	0.116666666666667	227
31.78	0.116666666666667	221
31.8	0.116666666666667	195
31.82	0.116666666666667	187
31.84	0.116666666666667	221
31.86	0.116666666666667	190
31.88	0.116666666666667	170
31.9	0.116666666666667	223
31.92	0.116666666666667	209
31.94	0.116666666666667	222
31.96	0.116666666666667	206
31.98	0.116666666666667	205
32	0.116666666666667	184
32.02	0.116666666666667	208
32.04	0.116666666666667	213
32.06	0.116666666666667	216
32.08	0.116666666666667	206
32.1	0.116666666666667	183
32.12	0.116666666666667	218
32.14	0.116666666666667	205
32.16	0.116666666666667	192
32.18	0.116666666666667	205
32.2	0.116666666666667	210
32.22	0.116666666666667	204
32.24	0.116666666666667	172
32.26	0.116666666666667	180
32.28	0.116666666666667	211
32.3	0.116666666666667	219
32.32	0.116666666666667	211
32.34	0.116666666666667	187
32.36	0.116666666666667	196
32.38	0.116666666666667	203
32.4	0.116666666666667	219
32.42	0.116666666666667	204
32.44	0.116666666666667	198
32.46	0.116666666666667	221
32.48	0.116666666666667	197
32.5	0.116666666666667	209
32.52	0.116666666666667	196
32.54	0.116666666666667	217
32.56	0.116666666666667	211
32.58	0.116666666666667	205
32.6	0.116666666666667	193
32.62	0.116666666666667	222
32.64	0.116666666666667	186
32.66	0.116666666666667	197
32.68	0.116666666666667	183
32.7	0.116666666666667	195
32.72	0.116666666666667	199
32.74	0.116666666666667	197
32.76	0.116666666666667	215
32.78	0.116666666666667	208
32.8	0.116666666666667	198
32.82	0.116666666666667	226
32.84	0.116666666666667	211
32.86	0.116666666666667	226
32.88	0.116666666666667	205
32.9	0.116666666666667	180
32.92	0.116666666666667	214
32.94	0.116666666666667	191
32.96	0.116666666666667	213
32.98	0.116666666666667	199
33	0.116666666666667	235
33.02	0.116666666666667	223
33.04	0.116666666666667	192
33.06	0.116666666666667	224
33.08	0.116666666666667	203
33.1	0.116666666666667	220
33.12	0.116666666666667	214
33.14	0.116666666666667	211
33.16	0.116666666666667	212
33.18	0.116666666666667	198
33.2	0.116666666666667	193
33.22	0.116666666666667	223
33.24	0.116666666666667	192
33.26	0.116666666666667	204
33.28	0.116666666666667	213
33.3	0.116666666666667	209
33.32	0.116666666666667	222
33.34	0.116666666666667	205
33.36	0.116666666666667	247
33.38	0.116666666666667	202
33.4	0.116666666666667	232
33.42	0.116666666666667	214
33.44	0.116666666666667	199
33.46	0.116666666666667	249
33.48	0.116666666666667	195
33.5	0.116666666666667	217
33.52	0.116666666666667	253
33.54	0.116666666666667	207
33.56	0.116666666666667	225
33.58	0.116666666666667	210
33.6	0.116666666666667	212
33.62	0.116666666666667	196
33.64	0.116666666666667	231
33.66	0.116666666666667	216
33.68	0.116666666666667	205
33.7	0.116666666666667	216
33.72	0.116666666666667	225
33.74	0.116666666666667	206
33.76	0.116666666666667	225
33.78	0.116666666666667	225
33.8	0.116666666666667	192
33.82	0.116666666666667	209
33.84	0.116666666666667	236
33.86	0.116666666666667	218
33.88	0.116666666666667	223
33.9	0.116666666666667	237
33.92	0.116666666666667	222
33.94	0.116666666666667	200
33.96	0.116666666666667	204
33.98	0.116666666666667	210
34	0.116666666666667	186
34.02	0.116666666666667	215
34.04	0.116666666666667	215
34.06	0.116666666666667	193
34.08	0.116666666666667	221
34.1	0.116666666666667	226
34.12	0.116666666666667	192
34.14	0.116666666666667	224
34.16	0.116666666666667	206
34.18	0.116666666666667	206
34.2	0.116666666666667	200
34.22	0.116666666666667	212
34.24	0.116666666666667	204
34.26	0.116666666666667	218
34.28	0.116666666666667	215
34.3	0.116666666666667	203
34.32	0.116666666666667	214
34.34	0.116666666666667	215
34.36	0.116666666666667	215
34.38	0.116666666666667	214
34.4	0.116666666666667	208
34.42	0.116666666666667	239
34.44	0.116666666666667	191
34.46	0.116666666666667	197
34.48	0.116666666666667	198
34.5	0.116666666666667	221
34.52	0.116666666666667	201
34.54	0.116666666666667	191
34.56	0.116666666666667	208
34.58	0.116666666666667	230
34.6	0.116666666666667	198
34.62	0.116666666666667	190
34.64	0.116666666666667	232
34.66	0.116666666666667	209
34.68	0.116666666666667	197
34.7	0.116666666666667	208
34.72	0.116666666666667	206
34.74	0.116666666666667	192
34.76	0.116666666666667	208
34.78	0.116666666666667	194
34.8	0.116666666666667	201
34.82	0.116666666666667	216
34.84	0.116666666666667	218
34.86	0.116666666666667	209
34.88	0.116666666666667	183
34.9	0.116666666666667	211
34.92	0.116666666666667	200
34.94	0.116666666666667	184
34.96	0.116666666666667	201
34.98	0.116666666666667	199
35	0.116666666666667	210
35.02	0.116666666666667	221
35.04	0.116666666666667	223
35.06	0.116666666666667	226
35.08	0.116666666666667	190
35.1	0.116666666666667	177
35.12	0.116666666666667	202
35.14	0.116666666666667	217
35.16	0.116666666666667	215
35.18	0.116666666666667	199
35.2	0.116666666666667	224
35.22	0.116666666666667	203
35.24	0.116666666666667	221
35.26	0.116666666666667	223
35.28	0.116666666666667	207
35.3	0.116666666666667	206
35.32	0.116666666666667	196
35.34	0.116666666666667	222
35.36	0.116666666666667	198
35.38	0.116666666666667	218
35.4	0.116666666666667	224
35.42	0.116666666666667	179
35.44	0.116666666666667	218
35.46	0.116666666666667	198
35.48	0.116666666666667	215
35.5	0.116666666666667	204
35.52	0.116666666666667	197
35.54	0.116666666666667	217
35.56	0.116666666666667	207
35.58	0.116666666666667	185
35.6	0.116666666666667	196
35.62	0.116666666666667	204
35.64	0.116666666666667	208
35.66	0.116666666666667	199
35.68	0.116666666666667	206
35.7	0.116666666666667	200
35.72	0.116666666666667	218
35.74	0.116666666666667	210
35.76	0.116666666666667	200
35.78	0.116666666666667	213
35.8	0.116666666666667	173
35.82	0.116666666666667	240
35.84	0.116666666666667	223
35.86	0.116666666666667	207
35.88	0.116666666666667	207
35.9	0.116666666666667	224
35.92	0.116666666666667	205
35.94	0.116666666666667	207
35.96	0.116666666666667	202
35.98	0.116666666666667	222
36	0.116666666666667	218
36.02	0.116666666666667	195
36.04	0.116666666666667	224
36.06	0.116666666666667	207
36.08	0.116666666666667	210
36.1	0.116666666666667	220
36.12	0.116666666666667	211
36.14	0.116666666666667	195
36.16	0.116666666666667	195
36.18	0.116666666666667	214
36.2	0.116666666666667	194
36.22	0.116666666666667	185
36.24	0.116666666666667	216
36.26	0.116666666666667	209
36.28	0.116666666666667	205
36.3	0.116666666666667	175
36.32	0.116666666666667	213
36.34	0.116666666666667	194
36.36	0.116666666666667	212
36.38	0.116666666666667	175
36.4	0.116666666666667	201
36.42	0.116666666666667	217
36.44	0.116666666666667	194
36.46	0.116666666666667	191
36.48	0.116666666666667	194
36.5	0.116666666666667	213
36.52	0.116666666666667	189
36.54	0.116666666666667	200
36.56	0.116666666666667	198
36.58	0.116666666666667	214
36.6	0.116666666666667	212
36.62	0.116666666666667	212
36.64	0.116666666666667	208
36.66	0.116666666666667	185
36.68	0.116666666666667	200
36.7	0.116666666666667	182
36.72	0.116666666666667	210
36.74	0.116666666666667	200
36.76	0.116666666666667	203
36.78	0.116666666666667	199
36.8	0.116666666666667	183
36.82	0.116666666666667	206
36.84	0.116666666666667	191
36.86	0.116666666666667	189
36.88	0.116666666666667	215
36.9	0.116666666666667	198
36.92	0.116666666666667	172
36.94	0.116666666666667	202
36.96	0.116666666666667	191
36.98	0.116666666666667	203
37	0.116666666666667	203
37.02	0.116666666666667	175
37.04	0.116666666666667	187
37.06	0.116666666666667	215
37.08	0.116666666666667	224
37.1	0.116666666666667	210
37.12	0.116666666666667	212
37.14	0.116666666666667	215
37.16	0.116666666666667	198
37.18	0.116666666666667	178
37.2	0.116666666666667	186
37.22	0.116666666666667	230
37.24	0.116666666666667	191
37.26	0.116666666666667	194
37.28	0.116666666666667	195
37.3	0.116666666666667	232
37.32	0.116666666666667	195
37.34	0.116666666666667	213
37.36	0.116666666666667	212
37.38	0.116666666666667	204
37.4	0.116666666666667	205
37.42	0.116666666666667	197
37.44	0.116666666666667	203
37.46	0.116666666666667	184
37.48	0.116666666666667	199
37.5	0.116666666666667	222
37.52	0.116666666666667	193
37.54	0.116666666666667	216
37.56	0.116666666666667	204
37.58	0.116666666666667	184
37.6	0.116666666666667	177
37.62	0.116666666666667	197
37.64	0.116666666666667	186
37.66	0.116666666666667	208
37.68	0.116666666666667	193
37.7	0.116666666666667	209
37.72	0.116666666666667	213
37.74	0.116666666666667	197
37.76	0.116666666666667	206
37.78	0.116666666666667	216
37.8	0.116666666666667	186
37.82	0.116666666666667	191
37.84	0.116666666666667	204
37.86	0.116666666666667	188
37.88	0.116666666666667	238
37.9	0.116666666666667	220
37.92	0.116666666666667	212
37.94	0.116666666666667	219
37.96	0.116666666666667	218
37.98	0.116666666666667	249
38	0.116666666666667	226
38.02	0.116666666666667	207
38.04	0.116666666666667	259
38.06	0.116666666666667	248
38.08	0.116666666666667	253
38.1	0.116666666666667	265
38.12	0.116666666666667	261
38.14	0.116666666666667	299
38.16	0.116666666666667	288
38.18	0.116666666666667	360
38.2	0.116666666666667	392
38.22	0.116666666666667	539
38.24	0.116666666666667	662
38.26	0.116666666666667	753
38.28	0.116666666666667	685
38.3	0.116666666666667	554
38.32	0.116666666666667	481
38.34	0.116666666666667	500
38.36	0.116666666666667	542
38.38	0.116666666666667	473
38.4	0.116666666666667	357
38.42	0.116666666666667	305
38.44	0.116666666666667	310
38.46	0.116666666666667	258
38.48	0.116666666666667	290
38.5	0.116666666666667	293
38.52	0.116666666666667	266
38.54	0.116666666666667	224
38.56	0.116666666666667	256
38.58	0.116666666666667	238
38.6	0.116666666666667	221
38.62	0.116666666666667	237
38.64	0.116666666666667	226
38.66	0.116666666666667	234
38.68	0.116666666666667	227
38.7	0.116666666666667	225
38.72	0.116666666666667	188
38.74	0.116666666666667	194
38.76	0.116666666666667	227
38.78	0.116666666666667	202
38.8	0.116666666666667	215
38.82	0.116666666666667	214
38.84	0.116666666666667	210
38.86	0.116666666666667	213
38.88	0.116666666666667	201
38.9	0.116666666666667	245
38.92	0.116666666666667	197
38.94	0.116666666666667	239
38.96	0.116666666666667	206
38.98	0.116666666666667	206
39	0.116666666666667	209
39.02	0.116666666666667	200
39.04	0.116666666666667	207
39.06	0.116666666666667	217
39.08	0.116666666666667	189
39.1	0.116666666666667	194
39.12	0.116666666666667	189
39.14	0.116666666666667	223
39.16	0.116666666666667	219
39.18	0.116666666666667	242
39.2	0.116666666666667	212
39.22	0.116666666666667	210
39.24	0.116666666666667	216
39.26	0.116666666666667	209
39.28	0.116666666666667	219
39.3	0.116666666666667	214
39.32	0.116666666666667	223
39.34	0.116666666666667	226
39.36	0.116666666666667	208
39.38	0.116666666666667	211
39.4	0.116666666666667	237
39.42	0.116666666666667	225
39.44	0.116666666666667	229
39.46	0.116666666666667	233
39.48	0.116666666666667	205
39.5	0.116666666666667	197
39.52	0.116666666666667	209
39.54	0.116666666666667	213
39.56	0.116666666666667	208
39.58	0.116666666666667	217
39.6	0.116666666666667	192
39.62	0.116666666666667	191
39.64	0.116666666666667	204
39.66	0.116666666666667	215
39.68	0.116666666666667	232
39.7	0.116666666666667	174
39.72	0.116666666666667	226
39.74	0.116666666666667	222
39.76	0.116666666666667	240
39.78	0.116666666666667	233
39.8	0.116666666666667	220
39.82	0.116666666666667	214
39.84	0.116666666666667	205
39.86	0.116666666666667	207
39.88	0.116666666666667	202
39.9	0.116666666666667	213
39.92	0.116666666666667	218
39.94	0.116666666666667	232
39.96	0.116666666666667	235
39.98	0.116666666666667	244
40	0.116666666666667	250
