# Supplementary material for: Sorting polymerization in a bichannel metal-organic framework
Source: Nat Commun. 2025 Aug 5;16:6984. doi: 10.1038/s41467-025-62322-8 (PMC12325995; doi:10.1038/s41467-025-62322-8)
Supplement: Supplementary file 3 — Source data [file 41467_2025_62322_MOESM3_ESM.zip › SOURCE_DATA/SF11/1-PSPNVF_2theta_vs_scanstarttime_vs_intensity/line_20.csv]

X	Y	Z
3	6.05	190
3.02	6.05	194
3.04	6.05	169
3.06	6.05	187
3.08	6.05	177
3.1	6.05	185
3.12	6.05	151
3.14	6.05	182
3.16	6.05	171
3.18	6.05	160
3.2	6.05	172
3.22	6.05	193
3.24	6.05	152
3.26	6.05	188
3.28	6.05	184
3.3	6.05	171
3.32	6.05	188
3.34	6.05	181
3.36	6.05	196
3.38	6.05	197
3.4	6.05	183
3.42	6.05	149
3.44	6.05	197
3.46	6.05	202
3.48	6.05	161
3.5	6.05	183
3.52	6.05	173
3.54	6.05	186
3.56	6.05	183
3.58	6.05	193
3.6	6.05	185
3.62	6.05	168
3.64	6.05	196
3.66	6.05	185
3.68	6.05	180
3.7	6.05	172
3.72	6.05	193
3.74	6.05	178
3.76	6.05	196
3.78	6.05	163
3.8	6.05	186
3.82	6.05	185
3.84	6.05	184
3.86	6.05	175
3.88	6.05	173
3.9	6.05	169
3.92	6.05	146
3.94	6.05	179
3.96	6.05	183
3.98	6.05	163
4	6.05	159
4.02	6.05	159
4.04	6.05	173
4.06	6.05	145
4.08	6.05	186
4.1	6.05	158
4.12	6.05	158
4.14	6.05	189
4.16	6.05	178
4.18	6.05	199
4.2	6.05	189
4.22	6.05	178
4.24	6.05	184
4.26	6.05	178
4.28	6.05	167
4.3	6.05	169
4.32	6.05	185
4.34	6.05	188
4.36	6.05	190
4.38	6.05	174
4.4	6.05	168
4.42	6.05	167
4.44	6.05	189
4.46	6.05	176
4.48	6.05	185
4.5	6.05	212
4.52	6.05	188
4.54	6.05	165
4.56	6.05	175
4.58	6.05	165
4.6	6.05	150
4.62	6.05	193
4.64	6.05	185
4.66	6.05	165
4.68	6.05	179
4.7	6.05	168
4.72	6.05	174
4.74	6.05	176
4.76	6.05	171
4.78	6.05	205
4.8	6.05	169
4.82	6.05	175
4.84	6.05	184
4.86	6.05	174
4.88	6.05	184
4.9	6.05	180
4.92	6.05	182
4.94	6.05	193
4.96	6.05	182
4.98	6.05	212
5	6.05	178
5.02	6.05	200
5.04	6.05	193
5.06	6.05	175
5.08	6.05	209
5.1	6.05	185
5.12	6.05	212
5.14	6.05	204
5.16	6.05	211
5.18	6.05	215
5.2	6.05	191
5.22	6.05	202
5.24	6.05	221
5.26	6.05	215
5.28	6.05	213
5.3	6.05	243
5.32	6.05	216
5.34	6.05	244
5.36	6.05	263
5.38	6.05	256
5.4	6.05	236
5.42	6.05	287
5.44	6.05	317
5.46	6.05	315
5.48	6.05	301
5.5	6.05	292
5.52	6.05	315
5.54	6.05	305
5.56	6.05	297
5.58	6.05	292
5.6	6.05	263
5.62	6.05	271
5.64	6.05	261
5.66	6.05	267
5.68	6.05	271
5.7	6.05	254
5.72	6.05	236
5.74	6.05	256
5.76	6.05	252
5.78	6.05	241
5.8	6.05	238
5.82	6.05	243
5.84	6.05	221
5.86	6.05	252
5.88	6.05	248
5.9	6.05	234
5.92	6.05	224
5.94	6.05	241
5.96	6.05	236
5.98	6.05	248
6	6.05	234
6.02	6.05	243
6.04	6.05	233
6.06	6.05	218
6.08	6.05	233
6.1	6.05	236
6.12	6.05	217
6.14	6.05	244
6.16	6.05	241
6.18	6.05	219
6.2	6.05	248
6.22	6.05	228
6.24	6.05	245
6.26	6.05	256
6.28	6.05	239
6.3	6.05	227
6.32	6.05	249
6.34	6.05	264
6.36	6.05	259
6.38	6.05	269
6.4	6.05	270
6.42	6.05	234
6.44	6.05	263
6.46	6.05	270
6.48	6.05	244
6.5	6.05	210
6.52	6.05	226
6.54	6.05	219
6.56	6.05	209
6.58	6.05	226
6.6	6.05	221
6.62	6.05	222
6.64	6.05	239
6.66	6.05	211
6.68	6.05	227
6.7	6.05	221
6.72	6.05	219
6.74	6.05	228
6.76	6.05	217
6.78	6.05	250
6.8	6.05	221
6.82	6.05	216
6.84	6.05	213
6.86	6.05	198
6.88	6.05	219
6.9	6.05	215
6.92	6.05	202
6.94	6.05	182
6.96	6.05	215
6.98	6.05	192
7	6.05	165
7.02	6.05	192
7.04	6.05	188
7.06	6.05	191
7.08	6.05	188
7.1	6.05	194
7.12	6.05	180
7.14	6.05	174
7.16	6.05	178
7.18	6.05	183
7.2	6.05	210
7.22	6.05	175
7.24	6.05	203
7.26	6.05	184
7.28	6.05	194
7.3	6.05	187
7.32	6.05	170
7.34	6.05	177
7.36	6.05	157
7.38	6.05	172
7.4	6.05	185
7.42	6.05	169
7.44	6.05	182
7.46	6.05	170
7.48	6.05	175
7.5	6.05	181
7.52	6.05	161
7.54	6.05	196
7.56	6.05	185
7.58	6.05	171
7.6	6.05	167
7.62	6.05	157
7.64	6.05	167
7.66	6.05	169
7.68	6.05	151
7.7	6.05	176
7.72	6.05	154
7.74	6.05	172
7.76	6.05	178
7.78	6.05	162
7.8	6.05	185
7.82	6.05	170
7.84	6.05	174
7.86	6.05	173
7.88	6.05	190
7.9	6.05	201
7.92	6.05	175
7.94	6.05	206
7.96	6.05	163
7.98	6.05	188
8	6.05	191
8.02	6.05	180
8.04	6.05	173
8.06	6.05	189
8.08	6.05	188
8.1	6.05	201
8.12	6.05	183
8.14	6.05	173
8.16	6.05	176
8.18	6.05	164
8.2	6.05	179
8.22	6.05	197
8.24	6.05	183
8.26	6.05	183
8.28	6.05	203
8.3	6.05	188
8.32	6.05	191
8.34	6.05	183
8.36	6.05	199
8.38	6.05	183
8.4	6.05	185
8.42	6.05	184
8.44	6.05	184
8.46	6.05	183
8.48	6.05	187
8.5	6.05	205
8.52	6.05	173
8.54	6.05	180
8.56	6.05	168
8.58	6.05	184
8.6	6.05	173
8.62	6.05	183
8.64	6.05	190
8.66	6.05	184
8.68	6.05	183
8.7	6.05	180
8.72	6.05	161
8.74	6.05	169
8.76	6.05	180
8.78	6.05	200
8.8	6.05	184
8.82	6.05	179
8.84	6.05	194
8.86	6.05	175
8.88	6.05	175
8.9	6.05	184
8.92	6.05	178
8.94	6.05	179
8.96	6.05	191
8.98	6.05	171
9	6.05	174
9.02	6.05	173
9.04	6.05	188
9.06	6.05	181
9.08	6.05	147
9.1	6.05	164
9.12	6.05	153
9.14	6.05	185
9.16	6.05	170
9.18	6.05	166
9.2	6.05	169
9.22	6.05	173
9.24	6.05	186
9.26	6.05	187
9.28	6.05	179
9.3	6.05	168
9.32	6.05	213
9.34	6.05	195
9.36	6.05	195
9.38	6.05	201
9.4	6.05	183
9.42	6.05	203
9.44	6.05	182
9.46	6.05	186
9.48	6.05	183
9.5	6.05	178
9.52	6.05	198
9.54	6.05	188
9.56	6.05	190
9.58	6.05	202
9.6	6.05	190
9.62	6.05	200
9.64	6.05	189
9.66	6.05	182
9.68	6.05	188
9.7	6.05	173
9.72	6.05	175
9.74	6.05	196
9.76	6.05	176
9.78	6.05	157
9.8	6.05	168
9.82	6.05	176
9.84	6.05	194
9.86	6.05	164
9.88	6.05	188
9.9	6.05	182
9.92	6.05	185
9.94	6.05	185
9.96	6.05	177
9.98	6.05	188
10	6.05	196
10.02	6.05	152
10.04	6.05	173
10.06	6.05	178
10.08	6.05	173
10.1	6.05	181
10.12	6.05	178
10.14	6.05	161
10.16	6.05	170
10.18	6.05	157
10.2	6.05	177
10.22	6.05	181
10.24	6.05	176
10.26	6.05	203
10.28	6.05	172
10.3	6.05	176
10.32	6.05	171
10.34	6.05	175
10.36	6.05	185
10.38	6.05	183
10.4	6.05	187
10.42	6.05	191
10.44	6.05	180
10.46	6.05	195
10.48	6.05	193
10.5	6.05	186
10.52	6.05	207
10.54	6.05	203
10.56	6.05	210
10.58	6.05	224
10.6	6.05	242
10.62	6.05	257
10.64	6.05	267
10.66	6.05	309
10.68	6.05	288
10.7	6.05	326
10.72	6.05	353
10.74	6.05	400
10.76	6.05	442
10.78	6.05	475
10.8	6.05	488
10.82	6.05	599
10.84	6.05	651
10.86	6.05	776
10.88	6.05	830
10.9	6.05	921
10.92	6.05	1104
10.94	6.05	1133
10.96	6.05	1182
10.98	6.05	1234
11	6.05	1244
11.02	6.05	1143
11.04	6.05	1031
11.06	6.05	897
11.08	6.05	772
11.1	6.05	735
11.12	6.05	609
11.14	6.05	523
11.16	6.05	500
11.18	6.05	426
11.2	6.05	382
11.22	6.05	333
11.24	6.05	288
11.26	6.05	300
11.28	6.05	258
11.3	6.05	239
11.32	6.05	216
11.34	6.05	207
11.36	6.05	253
11.38	6.05	211
11.4	6.05	244
11.42	6.05	217
11.44	6.05	197
11.46	6.05	217
11.48	6.05	197
11.5	6.05	214
11.52	6.05	216
11.54	6.05	183
11.56	6.05	183
11.58	6.05	195
11.6	6.05	209
11.62	6.05	213
11.64	6.05	203
11.66	6.05	187
11.68	6.05	183
11.7	6.05	163
11.72	6.05	181
11.74	6.05	187
11.76	6.05	192
11.78	6.05	193
11.8	6.05	158
11.82	6.05	194
11.84	6.05	210
11.86	6.05	158
11.88	6.05	176
11.9	6.05	174
11.92	6.05	170
11.94	6.05	169
11.96	6.05	200
11.98	6.05	149
12	6.05	171
12.02	6.05	168
12.04	6.05	180
12.06	6.05	177
12.08	6.05	177
12.1	6.05	202
12.12	6.05	171
12.14	6.05	191
12.16	6.05	198
12.18	6.05	189
12.2	6.05	171
12.22	6.05	172
12.24	6.05	169
12.26	6.05	156
12.28	6.05	187
12.3	6.05	157
12.32	6.05	175
12.34	6.05	183
12.36	6.05	178
12.38	6.05	186
12.4	6.05	192
12.42	6.05	190
12.44	6.05	167
12.46	6.05	170
12.48	6.05	173
12.5	6.05	182
12.52	6.05	142
12.54	6.05	183
12.56	6.05	160
12.58	6.05	166
12.6	6.05	186
12.62	6.05	192
12.64	6.05	179
12.66	6.05	187
12.68	6.05	183
12.7	6.05	200
12.72	6.05	170
12.74	6.05	183
12.76	6.05	177
12.78	6.05	178
12.8	6.05	157
12.82	6.05	201
12.84	6.05	187
12.86	6.05	169
12.88	6.05	175
12.9	6.05	174
12.92	6.05	199
12.94	6.05	183
12.96	6.05	178
12.98	6.05	179
13	6.05	204
13.02	6.05	171
13.04	6.05	191
13.06	6.05	183
13.08	6.05	175
13.1	6.05	183
13.12	6.05	184
13.14	6.05	193
13.16	6.05	175
13.18	6.05	190
13.2	6.05	198
13.22	6.05	176
13.24	6.05	170
13.26	6.05	193
13.28	6.05	184
13.3	6.05	172
13.32	6.05	175
13.34	6.05	166
13.36	6.05	167
13.38	6.05	189
13.4	6.05	185
13.42	6.05	189
13.44	6.05	164
13.46	6.05	171
13.48	6.05	181
13.5	6.05	168
13.52	6.05	198
13.54	6.05	181
13.56	6.05	159
13.58	6.05	177
13.6	6.05	194
13.62	6.05	168
13.64	6.05	199
13.66	6.05	181
13.68	6.05	177
13.7	6.05	177
13.72	6.05	165
13.74	6.05	187
13.76	6.05	175
13.78	6.05	190
13.8	6.05	178
13.82	6.05	174
13.84	6.05	161
13.86	6.05	163
13.88	6.05	144
13.9	6.05	186
13.92	6.05	163
13.94	6.05	167
13.96	6.05	183
13.98	6.05	163
14	6.05	173
14.02	6.05	157
14.04	6.05	182
14.06	6.05	168
14.08	6.05	150
14.1	6.05	162
14.12	6.05	187
14.14	6.05	157
14.16	6.05	164
14.18	6.05	165
14.2	6.05	181
14.22	6.05	163
14.24	6.05	161
14.26	6.05	167
14.28	6.05	174
14.3	6.05	182
14.32	6.05	160
14.34	6.05	168
14.36	6.05	186
14.38	6.05	172
14.4	6.05	178
14.42	6.05	179
14.44	6.05	164
14.46	6.05	190
14.48	6.05	198
14.5	6.05	150
14.52	6.05	168
14.54	6.05	192
14.56	6.05	187
14.58	6.05	199
14.6	6.05	178
14.62	6.05	165
14.64	6.05	181
14.66	6.05	166
14.68	6.05	177
14.7	6.05	189
14.72	6.05	170
14.74	6.05	164
14.76	6.05	161
14.78	6.05	191
14.8	6.05	174
14.82	6.05	187
14.84	6.05	180
14.86	6.05	150
14.88	6.05	173
14.9	6.05	178
14.92	6.05	193
14.94	6.05	176
14.96	6.05	163
14.98	6.05	180
15	6.05	191
15.02	6.05	187
15.04	6.05	168
15.06	6.05	187
15.08	6.05	165
15.1	6.05	156
15.12	6.05	175
15.14	6.05	165
15.16	6.05	181
15.18	6.05	182
15.2	6.05	166
15.22	6.05	174
15.24	6.05	177
15.26	6.05	175
15.28	6.05	177
15.3	6.05	154
15.32	6.05	187
15.34	6.05	166
15.36	6.05	174
15.38	6.05	186
15.4	6.05	184
15.42	6.05	176
15.44	6.05	189
15.46	6.05	196
15.48	6.05	153
15.5	6.05	166
15.52	6.05	173
15.54	6.05	192
15.56	6.05	185
15.58	6.05	183
15.6	6.05	201
15.62	6.05	185
15.64	6.05	179
15.66	6.05	197
15.68	6.05	196
15.7	6.05	190
15.72	6.05	224
15.74	6.05	196
15.76	6.05	178
15.78	6.05	178
15.8	6.05	187
15.82	6.05	195
15.84	6.05	183
15.86	6.05	180
15.88	6.05	192
15.9	6.05	174
15.92	6.05	178
15.94	6.05	183
15.96	6.05	184
15.98	6.05	179
16	6.05	210
16.02	6.05	197
16.04	6.05	213
16.06	6.05	222
16.08	6.05	230
16.1	6.05	202
16.12	6.05	197
16.14	6.05	200
16.16	6.05	211
16.18	6.05	226
16.2	6.05	227
16.22	6.05	217
16.24	6.05	218
16.26	6.05	228
16.28	6.05	232
16.3	6.05	219
16.32	6.05	217
16.34	6.05	231
16.36	6.05	261
16.38	6.05	255
16.4	6.05	264
16.42	6.05	252
16.44	6.05	269
16.46	6.05	295
16.48	6.05	282
16.5	6.05	306
16.52	6.05	256
16.54	6.05	289
16.56	6.05	282
16.58	6.05	323
16.6	6.05	356
16.62	6.05	338
16.64	6.05	381
16.66	6.05	353
16.68	6.05	376
16.7	6.05	406
16.72	6.05	407
16.74	6.05	449
16.76	6.05	457
16.78	6.05	488
16.8	6.05	445
16.82	6.05	498
16.84	6.05	501
16.86	6.05	477
16.88	6.05	444
16.9	6.05	475
16.92	6.05	479
16.94	6.05	496
16.96	6.05	476
16.98	6.05	487
17	6.05	479
17.02	6.05	461
17.04	6.05	482
17.06	6.05	444
17.08	6.05	455
17.1	6.05	443
17.12	6.05	434
17.14	6.05	398
17.16	6.05	409
17.18	6.05	391
17.2	6.05	377
17.22	6.05	393
17.24	6.05	426
17.26	6.05	407
17.28	6.05	402
17.3	6.05	369
17.32	6.05	372
17.34	6.05	357
17.36	6.05	361
17.38	6.05	360
17.4	6.05	382
17.42	6.05	353
17.44	6.05	351
17.46	6.05	336
17.48	6.05	339
17.5	6.05	316
17.52	6.05	317
17.54	6.05	331
17.56	6.05	294
17.58	6.05	294
17.6	6.05	319
17.62	6.05	289
17.64	6.05	285
17.66	6.05	256
17.68	6.05	278
17.7	6.05	276
17.72	6.05	266
17.74	6.05	255
17.76	6.05	241
17.78	6.05	263
17.8	6.05	241
17.82	6.05	228
17.84	6.05	255
17.86	6.05	268
17.88	6.05	232
17.9	6.05	226
17.92	6.05	232
17.94	6.05	253
17.96	6.05	246
17.98	6.05	241
18	6.05	240
18.02	6.05	248
18.04	6.05	214
18.06	6.05	218
18.08	6.05	242
18.1	6.05	238
18.12	6.05	245
18.14	6.05	228
18.16	6.05	241
18.18	6.05	206
18.2	6.05	221
18.22	6.05	230
18.24	6.05	221
18.26	6.05	217
18.28	6.05	219
18.3	6.05	209
18.32	6.05	232
18.34	6.05	219
18.36	6.05	224
18.38	6.05	206
18.4	6.05	246
18.42	6.05	219
18.44	6.05	216
18.46	6.05	233
18.48	6.05	249
18.5	6.05	226
18.52	6.05	211
18.54	6.05	248
18.56	6.05	250
18.58	6.05	229
18.6	6.05	210
18.62	6.05	234
18.64	6.05	238
18.66	6.05	237
18.68	6.05	239
18.7	6.05	244
18.72	6.05	257
18.74	6.05	216
18.76	6.05	212
18.78	6.05	234
18.8	6.05	246
18.82	6.05	238
18.84	6.05	247
18.86	6.05	249
18.88	6.05	260
18.9	6.05	289
18.92	6.05	286
18.94	6.05	303
18.96	6.05	343
18.98	6.05	337
19	6.05	340
19.02	6.05	353
19.04	6.05	379
19.06	6.05	377
19.08	6.05	379
19.1	6.05	433
19.12	6.05	400
19.14	6.05	385
19.16	6.05	422
19.18	6.05	424
19.2	6.05	446
19.22	6.05	398
19.24	6.05	384
19.26	6.05	352
19.28	6.05	355
19.3	6.05	329
19.32	6.05	309
19.34	6.05	312
19.36	6.05	296
19.38	6.05	291
19.4	6.05	288
19.42	6.05	285
19.44	6.05	258
19.46	6.05	249
19.48	6.05	255
19.5	6.05	223
19.52	6.05	268
19.54	6.05	207
19.56	6.05	243
19.58	6.05	231
19.6	6.05	233
19.62	6.05	236
19.64	6.05	208
19.66	6.05	257
19.68	6.05	196
19.7	6.05	222
19.72	6.05	215
19.74	6.05	225
19.76	6.05	239
19.78	6.05	225
19.8	6.05	233
19.82	6.05	208
19.84	6.05	225
19.86	6.05	234
19.88	6.05	234
19.9	6.05	221
19.92	6.05	214
19.94	6.05	216
19.96	6.05	225
19.98	6.05	237
20	6.05	239
20.02	6.05	195
20.04	6.05	194
20.06	6.05	197
20.08	6.05	240
20.1	6.05	188
20.12	6.05	212
20.14	6.05	220
20.16	6.05	220
20.18	6.05	211
20.2	6.05	212
20.22	6.05	210
20.24	6.05	201
20.26	6.05	223
20.28	6.05	214
20.3	6.05	220
20.32	6.05	201
20.34	6.05	176
20.36	6.05	189
20.38	6.05	178
20.4	6.05	213
20.42	6.05	192
20.44	6.05	197
20.46	6.05	228
20.48	6.05	201
20.5	6.05	224
20.52	6.05	205
20.54	6.05	202
20.56	6.05	205
20.58	6.05	197
20.6	6.05	178
20.62	6.05	174
20.64	6.05	202
20.66	6.05	193
20.68	6.05	199
20.7	6.05	205
20.72	6.05	229
20.74	6.05	214
20.76	6.05	222
20.78	6.05	192
20.8	6.05	191
20.82	6.05	212
20.84	6.05	207
20.86	6.05	173
20.88	6.05	183
20.9	6.05	189
20.92	6.05	208
20.94	6.05	206
20.96	6.05	170
20.98	6.05	195
21	6.05	192
21.02	6.05	203
21.04	6.05	188
21.06	6.05	198
21.08	6.05	201
21.1	6.05	173
21.12	6.05	198
21.14	6.05	208
21.16	6.05	202
21.18	6.05	185
21.2	6.05	200
21.22	6.05	194
21.24	6.05	196
21.26	6.05	197
21.28	6.05	174
21.3	6.05	196
21.32	6.05	189
21.34	6.05	189
21.36	6.05	208
21.38	6.05	190
21.4	6.05	201
21.42	6.05	195
21.44	6.05	174
21.46	6.05	178
21.48	6.05	210
21.5	6.05	192
21.52	6.05	210
21.54	6.05	172
21.56	6.05	221
21.58	6.05	203
21.6	6.05	176
21.62	6.05	186
21.64	6.05	177
21.66	6.05	199
21.68	6.05	182
21.7	6.05	202
21.72	6.05	222
21.74	6.05	190
21.76	6.05	190
21.78	6.05	175
21.8	6.05	185
21.82	6.05	174
21.84	6.05	176
21.86	6.05	181
21.88	6.05	199
21.9	6.05	187
21.92	6.05	191
21.94	6.05	203
21.96	6.05	200
21.98	6.05	184
22	6.05	186
22.02	6.05	173
22.04	6.05	162
22.06	6.05	199
22.08	6.05	183
22.1	6.05	183
22.12	6.05	205
22.14	6.05	185
22.16	6.05	194
22.18	6.05	176
22.2	6.05	172
22.22	6.05	201
22.24	6.05	194
22.26	6.05	186
22.28	6.05	195
22.3	6.05	213
22.32	6.05	184
22.34	6.05	190
22.36	6.05	186
22.38	6.05	199
22.4	6.05	164
22.42	6.05	196
22.44	6.05	197
22.46	6.05	196
22.48	6.05	199
22.5	6.05	174
22.52	6.05	210
22.54	6.05	185
22.56	6.05	205
22.58	6.05	185
22.6	6.05	204
22.62	6.05	191
22.64	6.05	184
22.66	6.05	208
22.68	6.05	210
22.7	6.05	191
22.72	6.05	186
22.74	6.05	181
22.76	6.05	173
22.78	6.05	212
22.8	6.05	221
22.82	6.05	194
22.84	6.05	192
22.86	6.05	186
22.88	6.05	198
22.9	6.05	207
22.92	6.05	218
22.94	6.05	183
22.96	6.05	210
22.98	6.05	210
23	6.05	194
23.02	6.05	198
23.04	6.05	194
23.06	6.05	207
23.08	6.05	159
23.1	6.05	193
23.12	6.05	180
23.14	6.05	198
23.16	6.05	195
23.18	6.05	202
23.2	6.05	182
23.22	6.05	224
23.24	6.05	203
23.26	6.05	200
23.28	6.05	185
23.3	6.05	205
23.32	6.05	172
23.34	6.05	193
23.36	6.05	210
23.38	6.05	218
23.4	6.05	206
23.42	6.05	192
23.44	6.05	197
23.46	6.05	180
23.48	6.05	163
23.5	6.05	184
23.52	6.05	171
23.54	6.05	187
23.56	6.05	218
23.58	6.05	191
23.6	6.05	194
23.62	6.05	199
23.64	6.05	202
23.66	6.05	199
23.68	6.05	183
23.7	6.05	192
23.72	6.05	209
23.74	6.05	196
23.76	6.05	212
23.78	6.05	193
23.8	6.05	193
23.82	6.05	200
23.84	6.05	197
23.86	6.05	198
23.88	6.05	193
23.9	6.05	200
23.92	6.05	188
23.94	6.05	185
23.96	6.05	191
23.98	6.05	232
24	6.05	197
24.02	6.05	220
24.04	6.05	232
24.06	6.05	190
24.08	6.05	187
24.1	6.05	221
24.12	6.05	244
24.14	6.05	240
24.16	6.05	200
24.18	6.05	191
24.2	6.05	226
24.22	6.05	211
24.24	6.05	235
24.26	6.05	234
24.28	6.05	229
24.3	6.05	236
24.32	6.05	191
24.34	6.05	216
24.36	6.05	205
24.38	6.05	208
24.4	6.05	214
24.42	6.05	224
24.44	6.05	199
24.46	6.05	208
24.48	6.05	210
24.5	6.05	230
24.52	6.05	195
24.54	6.05	227
24.56	6.05	210
24.58	6.05	239
24.6	6.05	234
24.62	6.05	244
24.64	6.05	225
24.66	6.05	236
24.68	6.05	226
24.7	6.05	240
24.72	6.05	232
24.74	6.05	219
24.76	6.05	248
24.78	6.05	245
24.8	6.05	210
24.82	6.05	209
24.84	6.05	240
24.86	6.05	231
24.88	6.05	228
24.9	6.05	236
24.92	6.05	255
24.94	6.05	281
24.96	6.05	244
24.98	6.05	249
25	6.05	271
25.02	6.05	275
25.04	6.05	271
25.06	6.05	292
25.08	6.05	275
25.1	6.05	278
25.12	6.05	275
25.14	6.05	269
25.16	6.05	285
25.18	6.05	299
25.2	6.05	298
25.22	6.05	271
25.24	6.05	288
25.26	6.05	298
25.28	6.05	306
25.3	6.05	296
25.32	6.05	320
25.34	6.05	305
25.36	6.05	293
25.38	6.05	295
25.4	6.05	303
25.42	6.05	288
25.44	6.05	302
25.46	6.05	312
25.48	6.05	288
25.5	6.05	293
25.52	6.05	276
25.54	6.05	324
25.56	6.05	293
25.58	6.05	289
25.6	6.05	285
25.62	6.05	278
25.64	6.05	292
25.66	6.05	283
25.68	6.05	261
25.7	6.05	279
25.72	6.05	273
25.74	6.05	265
25.76	6.05	266
25.78	6.05	252
25.8	6.05	255
25.82	6.05	223
25.84	6.05	236
25.86	6.05	259
25.88	6.05	215
25.9	6.05	276
25.92	6.05	252
25.94	6.05	249
25.96	6.05	279
25.98	6.05	235
26	6.05	244
26.02	6.05	249
26.04	6.05	224
26.06	6.05	225
26.08	6.05	240
26.1	6.05	203
26.12	6.05	226
26.14	6.05	242
26.16	6.05	241
26.18	6.05	222
26.2	6.05	230
26.22	6.05	226
26.24	6.05	217
26.26	6.05	210
26.28	6.05	203
26.3	6.05	201
26.32	6.05	219
26.34	6.05	225
26.36	6.05	212
26.38	6.05	222
26.4	6.05	206
26.42	6.05	229
26.44	6.05	193
26.46	6.05	216
26.48	6.05	227
26.5	6.05	222
26.52	6.05	219
26.54	6.05	203
26.56	6.05	194
26.58	6.05	220
26.6	6.05	206
26.62	6.05	189
26.64	6.05	218
26.66	6.05	201
26.68	6.05	199
26.7	6.05	228
26.72	6.05	212
26.74	6.05	186
26.76	6.05	186
26.78	6.05	215
26.8	6.05	207
26.82	6.05	184
26.84	6.05	215
26.86	6.05	227
26.88	6.05	200
26.9	6.05	222
26.92	6.05	230
26.94	6.05	230
26.96	6.05	224
26.98	6.05	199
27	6.05	203
27.02	6.05	179
27.04	6.05	224
27.06	6.05	204
27.08	6.05	204
27.1	6.05	206
27.12	6.05	241
27.14	6.05	214
27.16	6.05	243
27.18	6.05	197
27.2	6.05	236
27.22	6.05	193
27.24	6.05	215
27.26	6.05	203
27.28	6.05	208
27.3	6.05	195
27.32	6.05	229
27.34	6.05	195
27.36	6.05	215
27.38	6.05	236
27.4	6.05	213
27.42	6.05	227
27.44	6.05	206
27.46	6.05	219
27.48	6.05	197
27.5	6.05	203
27.52	6.05	225
27.54	6.05	222
27.56	6.05	237
27.58	6.05	216
27.6	6.05	207
27.62	6.05	213
27.64	6.05	221
27.66	6.05	205
27.68	6.05	212
27.7	6.05	221
27.72	6.05	229
27.74	6.05	224
27.76	6.05	216
27.78	6.05	226
27.8	6.05	225
27.82	6.05	225
27.84	6.05	212
27.86	6.05	206
27.88	6.05	216
27.9	6.05	233
27.92	6.05	242
27.94	6.05	226
27.96	6.05	232
27.98	6.05	213
28	6.05	229
28.02	6.05	246
28.04	6.05	234
28.06	6.05	212
28.08	6.05	214
28.1	6.05	229
28.12	6.05	228
28.14	6.05	228
28.16	6.05	233
28.18	6.05	235
28.2	6.05	225
28.22	6.05	227
28.24	6.05	249
28.26	6.05	189
28.28	6.05	234
28.3	6.05	229
28.32	6.05	241
28.34	6.05	216
28.36	6.05	229
28.38	6.05	239
28.4	6.05	209
28.42	6.05	214
28.44	6.05	213
28.46	6.05	246
28.48	6.05	203
28.5	6.05	220
28.52	6.05	225
28.54	6.05	208
28.56	6.05	237
28.58	6.05	202
28.6	6.05	210
28.62	6.05	186
28.64	6.05	210
28.66	6.05	199
28.68	6.05	202
28.7	6.05	215
28.72	6.05	210
28.74	6.05	211
28.76	6.05	212
28.78	6.05	232
28.8	6.05	205
28.82	6.05	201
28.84	6.05	197
28.86	6.05	213
28.88	6.05	191
28.9	6.05	222
28.92	6.05	183
28.94	6.05	211
28.96	6.05	191
28.98	6.05	194
29	6.05	212
29.02	6.05	215
29.04	6.05	196
29.06	6.05	186
29.08	6.05	209
29.1	6.05	224
29.12	6.05	199
29.14	6.05	194
29.16	6.05	196
29.18	6.05	210
29.2	6.05	226
29.22	6.05	210
29.24	6.05	186
29.26	6.05	200
29.28	6.05	206
29.3	6.05	207
29.32	6.05	211
29.34	6.05	225
29.36	6.05	227
29.38	6.05	222
29.4	6.05	191
29.42	6.05	210
29.44	6.05	183
29.46	6.05	207
29.48	6.05	204
29.5	6.05	201
29.52	6.05	212
29.54	6.05	203
29.56	6.05	186
29.58	6.05	199
29.6	6.05	217
29.62	6.05	210
29.64	6.05	190
29.66	6.05	233
29.68	6.05	217
29.7	6.05	209
29.72	6.05	214
29.74	6.05	212
29.76	6.05	205
29.78	6.05	211
29.8	6.05	195
29.82	6.05	203
29.84	6.05	184
29.86	6.05	209
29.88	6.05	175
29.9	6.05	205
29.92	6.05	184
29.94	6.05	212
29.96	6.05	185
29.98	6.05	187
30	6.05	199
30.02	6.05	208
30.04	6.05	210
30.06	6.05	206
30.08	6.05	206
30.1	6.05	225
30.12	6.05	206
30.14	6.05	196
30.16	6.05	202
30.18	6.05	201
30.2	6.05	227
30.22	6.05	199
30.24	6.05	203
30.26	6.05	201
30.28	6.05	211
30.3	6.05	218
30.32	6.05	214
30.34	6.05	217
30.36	6.05	214
30.38	6.05	198
30.4	6.05	206
30.42	6.05	214
30.44	6.05	202
30.46	6.05	180
30.48	6.05	212
30.5	6.05	191
30.52	6.05	190
30.54	6.05	207
30.56	6.05	196
30.58	6.05	207
30.6	6.05	206
30.62	6.05	189
30.64	6.05	192
30.66	6.05	212
30.68	6.05	180
30.7	6.05	203
30.72	6.05	185
30.74	6.05	193
30.76	6.05	209
30.78	6.05	211
30.8	6.05	186
30.82	6.05	221
30.84	6.05	201
30.86	6.05	171
30.88	6.05	209
30.9	6.05	197
30.92	6.05	193
30.94	6.05	199
30.96	6.05	203
30.98	6.05	201
31	6.05	199
31.02	6.05	220
31.04	6.05	197
31.06	6.05	216
31.08	6.05	192
31.1	6.05	177
31.12	6.05	208
31.14	6.05	200
31.16	6.05	200
31.18	6.05	185
31.2	6.05	215
31.22	6.05	199
31.24	6.05	182
31.26	6.05	203
31.28	6.05	200
31.3	6.05	193
31.32	6.05	177
31.34	6.05	208
31.36	6.05	191
31.38	6.05	205
31.4	6.05	213
31.42	6.05	196
31.44	6.05	214
31.46	6.05	231
31.48	6.05	190
31.5	6.05	183
31.52	6.05	198
31.54	6.05	200
31.56	6.05	218
31.58	6.05	203
31.6	6.05	207
31.62	6.05	193
31.64	6.05	229
31.66	6.05	193
31.68	6.05	220
31.7	6.05	203
31.72	6.05	199
31.74	6.05	212
31.76	6.05	212
31.78	6.05	175
31.8	6.05	213
31.82	6.05	174
31.84	6.05	237
31.86	6.05	202
31.88	6.05	204
31.9	6.05	226
31.92	6.05	212
31.94	6.05	229
31.96	6.05	228
31.98	6.05	202
32	6.05	218
32.02	6.05	212
32.04	6.05	201
32.06	6.05	190
32.08	6.05	222
32.1	6.05	208
32.12	6.05	210
32.14	6.05	211
32.16	6.05	182
32.18	6.05	184
32.2	6.05	193
32.22	6.05	204
32.24	6.05	190
32.26	6.05	181
32.28	6.05	200
32.3	6.05	212
32.32	6.05	204
32.34	6.05	235
32.36	6.05	240
32.38	6.05	219
32.4	6.05	224
32.42	6.05	185
32.44	6.05	215
32.46	6.05	188
32.48	6.05	187
32.5	6.05	200
32.52	6.05	185
32.54	6.05	180
32.56	6.05	183
32.58	6.05	210
32.6	6.05	201
32.62	6.05	230
32.64	6.05	204
32.66	6.05	241
32.68	6.05	208
32.7	6.05	212
32.72	6.05	215
32.74	6.05	212
32.76	6.05	208
32.78	6.05	203
32.8	6.05	227
32.82	6.05	229
32.84	6.05	195
32.86	6.05	203
32.88	6.05	206
32.9	6.05	203
32.92	6.05	217
32.94	6.05	210
32.96	6.05	225
32.98	6.05	225
33	6.05	209
33.02	6.05	211
33.04	6.05	184
33.06	6.05	199
33.08	6.05	191
33.1	6.05	208
33.12	6.05	209
33.14	6.05	201
33.16	6.05	211
33.18	6.05	219
33.2	6.05	182
33.22	6.05	218
33.24	6.05	217
33.26	6.05	235
33.28	6.05	219
33.3	6.05	207
33.32	6.05	227
33.34	6.05	216
33.36	6.05	224
33.38	6.05	213
33.4	6.05	201
33.42	6.05	250
33.44	6.05	221
33.46	6.05	200
33.48	6.05	206
33.5	6.05	230
33.52	6.05	212
33.54	6.05	221
33.56	6.05	196
33.58	6.05	207
33.6	6.05	246
33.62	6.05	234
33.64	6.05	228
33.66	6.05	211
33.68	6.05	249
33.7	6.05	229
33.72	6.05	219
33.74	6.05	213
33.76	6.05	186
33.78	6.05	220
33.8	6.05	200
33.82	6.05	214
33.84	6.05	213
33.86	6.05	199
33.88	6.05	209
33.9	6.05	210
33.92	6.05	234
33.94	6.05	215
33.96	6.05	223
33.98	6.05	235
34	6.05	220
34.02	6.05	197
34.04	6.05	218
34.06	6.05	210
34.08	6.05	232
34.1	6.05	198
34.12	6.05	202
34.14	6.05	208
34.16	6.05	219
34.18	6.05	208
34.2	6.05	216
34.22	6.05	205
34.24	6.05	207
34.26	6.05	233
34.28	6.05	203
34.3	6.05	199
34.32	6.05	197
34.34	6.05	237
34.36	6.05	245
34.38	6.05	217
34.4	6.05	227
34.42	6.05	214
34.44	6.05	215
34.46	6.05	207
34.48	6.05	206
34.5	6.05	211
34.52	6.05	206
34.54	6.05	206
34.56	6.05	198
34.58	6.05	220
34.6	6.05	220
34.62	6.05	218
34.64	6.05	222
34.66	6.05	192
34.68	6.05	209
34.7	6.05	211
34.72	6.05	221
34.74	6.05	179
34.76	6.05	176
34.78	6.05	196
34.8	6.05	185
34.82	6.05	222
34.84	6.05	227
34.86	6.05	212
34.88	6.05	220
34.9	6.05	206
34.92	6.05	226
34.94	6.05	209
34.96	6.05	204
34.98	6.05	214
35	6.05	229
35.02	6.05	211
35.04	6.05	221
35.06	6.05	231
35.08	6.05	217
35.1	6.05	196
35.12	6.05	210
35.14	6.05	220
35.16	6.05	220
35.18	6.05	216
35.2	6.05	247
35.22	6.05	235
35.24	6.05	191
35.26	6.05	228
35.28	6.05	210
35.3	6.05	223
35.32	6.05	227
35.34	6.05	207
35.36	6.05	200
35.38	6.05	204
35.4	6.05	204
35.42	6.05	223
35.44	6.05	183
35.46	6.05	176
35.48	6.05	192
35.5	6.05	238
35.52	6.05	221
35.54	6.05	210
35.56	6.05	221
35.58	6.05	204
35.6	6.05	217
35.62	6.05	230
35.64	6.05	193
35.66	6.05	216
35.68	6.05	236
35.7	6.05	206
35.72	6.05	199
35.74	6.05	209
35.76	6.05	200
35.78	6.05	196
35.8	6.05	186
35.82	6.05	212
35.84	6.05	223
35.86	6.05	210
35.88	6.05	224
35.9	6.05	214
35.92	6.05	221
35.94	6.05	200
35.96	6.05	205
35.98	6.05	202
36	6.05	236
36.02	6.05	194
36.04	6.05	191
36.06	6.05	224
36.08	6.05	183
36.1	6.05	193
36.12	6.05	185
36.14	6.05	227
36.16	6.05	208
36.18	6.05	199
36.2	6.05	233
36.22	6.05	193
36.24	6.05	207
36.26	6.05	198
36.28	6.05	202
36.3	6.05	204
36.32	6.05	217
36.34	6.05	186
36.36	6.05	191
36.38	6.05	215
36.4	6.05	188
36.42	6.05	210
36.44	6.05	210
36.46	6.05	178
36.48	6.05	183
36.5	6.05	215
36.52	6.05	210
36.54	6.05	207
36.56	6.05	190
36.58	6.05	208
36.6	6.05	207
36.62	6.05	200
36.64	6.05	203
36.66	6.05	208
36.68	6.05	194
36.7	6.05	187
36.72	6.05	192
36.74	6.05	187
36.76	6.05	217
36.78	6.05	204
36.8	6.05	188
36.82	6.05	173
36.84	6.05	182
36.86	6.05	209
36.88	6.05	176
36.9	6.05	220
36.92	6.05	231
36.94	6.05	222
36.96	6.05	211
36.98	6.05	218
37	6.05	207
37.02	6.05	206
37.04	6.05	214
37.06	6.05	236
37.08	6.05	216
37.1	6.05	196
37.12	6.05	221
37.14	6.05	204
37.16	6.05	208
37.18	6.05	183
37.2	6.05	189
37.22	6.05	181
37.24	6.05	190
37.26	6.05	202
37.28	6.05	226
37.3	6.05	199
37.32	6.05	215
37.34	6.05	203
37.36	6.05	210
37.38	6.05	229
37.4	6.05	206
37.42	6.05	212
37.44	6.05	203
37.46	6.05	172
37.48	6.05	199
37.5	6.05	202
37.52	6.05	202
37.54	6.05	191
37.56	6.05	231
37.58	6.05	200
37.6	6.05	211
37.62	6.05	218
37.64	6.05	210
37.66	6.05	171
37.68	6.05	197
37.7	6.05	201
37.72	6.05	219
37.74	6.05	213
37.76	6.05	220
37.78	6.05	220
37.8	6.05	211
37.82	6.05	194
37.84	6.05	207
37.86	6.05	173
37.88	6.05	196
37.9	6.05	206
37.92	6.05	210
37.94	6.05	244
37.96	6.05	219
37.98	6.05	223
38	6.05	231
38.02	6.05	240
38.04	6.05	271
38.06	6.05	245
38.08	6.05	278
38.1	6.05	286
38.12	6.05	320
38.14	6.05	312
38.16	6.05	322
38.18	6.05	409
38.2	6.05	525
38.22	6.05	725
38.24	6.05	748
38.26	6.05	654
38.28	6.05	524
38.3	6.05	465
38.32	6.05	483
38.34	6.05	506
38.36	6.05	490
38.38	6.05	391
38.4	6.05	313
38.42	6.05	294
38.44	6.05	285
38.46	6.05	313
38.48	6.05	250
38.5	6.05	263
38.52	6.05	229
38.54	6.05	231
38.56	6.05	239
38.58	6.05	249
38.6	6.05	222
38.62	6.05	219
38.64	6.05	217
38.66	6.05	224
38.68	6.05	210
38.7	6.05	237
38.72	6.05	208
38.74	6.05	206
38.76	6.05	203
38.78	6.05	209
38.8	6.05	217
38.82	6.05	209
38.84	6.05	202
38.86	6.05	215
38.88	6.05	197
38.9	6.05	201
38.92	6.05	196
38.94	6.05	205
38.96	6.05	220
38.98	6.05	207
39	6.05	198
39.02	6.05	205
39.04	6.05	208
39.06	6.05	235
39.08	6.05	216
39.1	6.05	211
39.12	6.05	225
39.14	6.05	231
39.16	6.05	238
39.18	6.05	243
39.2	6.05	246
39.22	6.05	202
39.24	6.05	228
39.26	6.05	214
39.28	6.05	248
39.3	6.05	215
39.32	6.05	207
39.34	6.05	205
39.36	6.05	207
39.38	6.05	181
39.4	6.05	191
39.42	6.05	215
39.44	6.05	197
39.46	6.05	214
39.48	6.05	211
39.5	6.05	199
39.52	6.05	222
39.54	6.05	222
39.56	6.05	225
39.58	6.05	205
39.6	6.05	215
39.62	6.05	220
39.64	6.05	211
39.66	6.05	257
39.68	6.05	224
39.7	6.05	249
39.72	6.05	199
39.74	6.05	211
39.76	6.05	199
39.78	6.05	220
39.8	6.05	201
39.82	6.05	235
39.84	6.05	239
39.86	6.05	218
39.88	6.05	208
39.9	6.05	235
39.92	6.05	228
39.94	6.05	231
39.96	6.05	240
39.98	6.05	264
40	6.05	254
