# Supplementary material for: Sorting polymerization in a bichannel metal-organic framework
Source: Nat Commun. 2025 Aug 5;16:6984. doi: 10.1038/s41467-025-62322-8 (PMC12325995; doi:10.1038/s41467-025-62322-8)
Supplement: Supplementary file 3 — Source data [file 41467_2025_62322_MOESM3_ESM.zip › SOURCE_DATA/SF11/1-PSPNVF_2theta_vs_scanstarttime_vs_intensity/line_4.csv]

X	Y	Z
3	30.05	148
3.02	30.05	166
3.04	30.05	188
3.06	30.05	175
3.08	30.05	175
3.1	30.05	193
3.12	30.05	173
3.14	30.05	162
3.16	30.05	193
3.18	30.05	180
3.2	30.05	155
3.22	30.05	197
3.24	30.05	174
3.26	30.05	160
3.28	30.05	171
3.3	30.05	192
3.32	30.05	198
3.34	30.05	157
3.36	30.05	170
3.38	30.05	166
3.4	30.05	169
3.42	30.05	202
3.44	30.05	217
3.46	30.05	174
3.48	30.05	154
3.5	30.05	186
3.52	30.05	162
3.54	30.05	172
3.56	30.05	173
3.58	30.05	175
3.6	30.05	165
3.62	30.05	180
3.64	30.05	168
3.66	30.05	185
3.68	30.05	195
3.7	30.05	198
3.72	30.05	180
3.74	30.05	202
3.76	30.05	181
3.78	30.05	179
3.8	30.05	173
3.82	30.05	190
3.84	30.05	200
3.86	30.05	168
3.88	30.05	182
3.9	30.05	167
3.92	30.05	196
3.94	30.05	183
3.96	30.05	188
3.98	30.05	198
4	30.05	191
4.02	30.05	155
4.04	30.05	192
4.06	30.05	182
4.08	30.05	186
4.1	30.05	160
4.12	30.05	179
4.14	30.05	171
4.16	30.05	197
4.18	30.05	156
4.2	30.05	198
4.22	30.05	185
4.24	30.05	171
4.26	30.05	165
4.28	30.05	177
4.3	30.05	179
4.32	30.05	159
4.34	30.05	182
4.36	30.05	171
4.38	30.05	181
4.4	30.05	190
4.42	30.05	202
4.44	30.05	175
4.46	30.05	180
4.48	30.05	183
4.5	30.05	177
4.52	30.05	172
4.54	30.05	181
4.56	30.05	187
4.58	30.05	185
4.6	30.05	197
4.62	30.05	183
4.64	30.05	200
4.66	30.05	183
4.68	30.05	178
4.7	30.05	173
4.72	30.05	182
4.74	30.05	173
4.76	30.05	192
4.78	30.05	170
4.8	30.05	189
4.82	30.05	178
4.84	30.05	198
4.86	30.05	204
4.88	30.05	201
4.9	30.05	205
4.92	30.05	182
4.94	30.05	185
4.96	30.05	179
4.98	30.05	213
5	30.05	195
5.02	30.05	174
5.04	30.05	196
5.06	30.05	212
5.08	30.05	211
5.1	30.05	222
5.12	30.05	216
5.14	30.05	198
5.16	30.05	191
5.18	30.05	224
5.2	30.05	236
5.22	30.05	203
5.24	30.05	233
5.26	30.05	242
5.28	30.05	235
5.3	30.05	236
5.32	30.05	259
5.34	30.05	298
5.36	30.05	290
5.38	30.05	298
5.4	30.05	303
5.42	30.05	283
5.44	30.05	310
5.46	30.05	290
5.48	30.05	311
5.5	30.05	315
5.52	30.05	305
5.54	30.05	287
5.56	30.05	300
5.58	30.05	287
5.6	30.05	279
5.62	30.05	285
5.64	30.05	259
5.66	30.05	277
5.68	30.05	257
5.7	30.05	253
5.72	30.05	275
5.74	30.05	248
5.76	30.05	235
5.78	30.05	244
5.8	30.05	255
5.82	30.05	246
5.84	30.05	247
5.86	30.05	246
5.88	30.05	250
5.9	30.05	286
5.92	30.05	217
5.94	30.05	210
5.96	30.05	237
5.98	30.05	249
6	30.05	212
6.02	30.05	237
6.04	30.05	226
6.06	30.05	233
6.08	30.05	261
6.1	30.05	268
6.12	30.05	255
6.14	30.05	243
6.16	30.05	239
6.18	30.05	229
6.2	30.05	241
6.22	30.05	235
6.24	30.05	238
6.26	30.05	251
6.28	30.05	232
6.3	30.05	235
6.32	30.05	227
6.34	30.05	231
6.36	30.05	258
6.38	30.05	229
6.4	30.05	266
6.42	30.05	239
6.44	30.05	233
6.46	30.05	246
6.48	30.05	239
6.5	30.05	239
6.52	30.05	206
6.54	30.05	230
6.56	30.05	270
6.58	30.05	232
6.6	30.05	219
6.62	30.05	238
6.64	30.05	231
6.66	30.05	196
6.68	30.05	200
6.7	30.05	217
6.72	30.05	224
6.74	30.05	198
6.76	30.05	238
6.78	30.05	214
6.8	30.05	178
6.82	30.05	235
6.84	30.05	214
6.86	30.05	238
6.88	30.05	233
6.9	30.05	210
6.92	30.05	215
6.94	30.05	214
6.96	30.05	185
6.98	30.05	204
7	30.05	189
7.02	30.05	180
7.04	30.05	188
7.06	30.05	202
7.08	30.05	204
7.1	30.05	205
7.12	30.05	178
7.14	30.05	172
7.16	30.05	181
7.18	30.05	209
7.2	30.05	188
7.22	30.05	178
7.24	30.05	197
7.26	30.05	164
7.28	30.05	169
7.3	30.05	195
7.32	30.05	184
7.34	30.05	188
7.36	30.05	187
7.38	30.05	175
7.4	30.05	205
7.42	30.05	205
7.44	30.05	163
7.46	30.05	193
7.48	30.05	185
7.5	30.05	171
7.52	30.05	165
7.54	30.05	165
7.56	30.05	163
7.58	30.05	152
7.6	30.05	174
7.62	30.05	191
7.64	30.05	169
7.66	30.05	184
7.68	30.05	151
7.7	30.05	161
7.72	30.05	190
7.74	30.05	173
7.76	30.05	164
7.78	30.05	177
7.8	30.05	184
7.82	30.05	205
7.84	30.05	187
7.86	30.05	160
7.88	30.05	186
7.9	30.05	178
7.92	30.05	197
7.94	30.05	202
7.96	30.05	172
7.98	30.05	175
8	30.05	165
8.02	30.05	181
8.04	30.05	180
8.06	30.05	180
8.08	30.05	197
8.1	30.05	168
8.12	30.05	171
8.14	30.05	183
8.16	30.05	188
8.18	30.05	192
8.2	30.05	187
8.22	30.05	166
8.24	30.05	194
8.26	30.05	193
8.28	30.05	165
8.3	30.05	182
8.32	30.05	176
8.34	30.05	195
8.36	30.05	182
8.38	30.05	189
8.4	30.05	169
8.42	30.05	174
8.44	30.05	171
8.46	30.05	167
8.48	30.05	198
8.5	30.05	172
8.52	30.05	190
8.54	30.05	165
8.56	30.05	183
8.58	30.05	191
8.6	30.05	186
8.62	30.05	175
8.64	30.05	162
8.66	30.05	175
8.68	30.05	162
8.7	30.05	167
8.72	30.05	204
8.74	30.05	153
8.76	30.05	170
8.78	30.05	175
8.8	30.05	177
8.82	30.05	168
8.84	30.05	183
8.86	30.05	178
8.88	30.05	167
8.9	30.05	186
8.92	30.05	173
8.94	30.05	173
8.96	30.05	173
8.98	30.05	174
9	30.05	182
9.02	30.05	157
9.04	30.05	181
9.06	30.05	191
9.08	30.05	182
9.1	30.05	189
9.12	30.05	188
9.14	30.05	184
9.16	30.05	177
9.18	30.05	180
9.2	30.05	168
9.22	30.05	208
9.24	30.05	173
9.26	30.05	193
9.28	30.05	181
9.3	30.05	212
9.32	30.05	223
9.34	30.05	183
9.36	30.05	211
9.38	30.05	205
9.4	30.05	222
9.42	30.05	198
9.44	30.05	227
9.46	30.05	216
9.48	30.05	214
9.5	30.05	231
9.52	30.05	188
9.54	30.05	222
9.56	30.05	194
9.58	30.05	205
9.6	30.05	186
9.62	30.05	211
9.64	30.05	188
9.66	30.05	187
9.68	30.05	198
9.7	30.05	192
9.72	30.05	201
9.74	30.05	168
9.76	30.05	207
9.78	30.05	173
9.8	30.05	198
9.82	30.05	214
9.84	30.05	178
9.86	30.05	194
9.88	30.05	187
9.9	30.05	198
9.92	30.05	179
9.94	30.05	173
9.96	30.05	169
9.98	30.05	184
10	30.05	160
10.02	30.05	175
10.04	30.05	170
10.06	30.05	179
10.08	30.05	187
10.1	30.05	170
10.12	30.05	178
10.14	30.05	207
10.16	30.05	170
10.18	30.05	174
10.2	30.05	179
10.22	30.05	208
10.24	30.05	209
10.26	30.05	167
10.28	30.05	185
10.3	30.05	181
10.32	30.05	215
10.34	30.05	173
10.36	30.05	189
10.38	30.05	213
10.4	30.05	201
10.42	30.05	201
10.44	30.05	243
10.46	30.05	221
10.48	30.05	191
10.5	30.05	245
10.52	30.05	232
10.54	30.05	276
10.56	30.05	268
10.58	30.05	289
10.6	30.05	320
10.62	30.05	319
10.64	30.05	340
10.66	30.05	375
10.68	30.05	409
10.7	30.05	463
10.72	30.05	549
10.74	30.05	586
10.76	30.05	626
10.78	30.05	739
10.8	30.05	847
10.82	30.05	952
10.84	30.05	1120
10.86	30.05	1211
10.88	30.05	1208
10.9	30.05	1188
10.92	30.05	1208
10.94	30.05	1126
10.96	30.05	950
10.98	30.05	867
11	30.05	754
11.02	30.05	633
11.04	30.05	561
11.06	30.05	541
11.08	30.05	497
11.1	30.05	461
11.12	30.05	391
11.14	30.05	399
11.16	30.05	382
11.18	30.05	340
11.2	30.05	327
11.22	30.05	300
11.24	30.05	291
11.26	30.05	274
11.28	30.05	236
11.3	30.05	252
11.32	30.05	250
11.34	30.05	239
11.36	30.05	249
11.38	30.05	197
11.4	30.05	233
11.42	30.05	235
11.44	30.05	213
11.46	30.05	218
11.48	30.05	224
11.5	30.05	195
11.52	30.05	172
11.54	30.05	242
11.56	30.05	198
11.58	30.05	188
11.6	30.05	208
11.62	30.05	186
11.64	30.05	197
11.66	30.05	190
11.68	30.05	189
11.7	30.05	174
11.72	30.05	180
11.74	30.05	188
11.76	30.05	184
11.78	30.05	185
11.8	30.05	188
11.82	30.05	193
11.84	30.05	168
11.86	30.05	198
11.88	30.05	201
11.9	30.05	165
11.92	30.05	195
11.94	30.05	196
11.96	30.05	198
11.98	30.05	182
12	30.05	179
12.02	30.05	177
12.04	30.05	177
12.06	30.05	195
12.08	30.05	198
12.1	30.05	177
12.12	30.05	186
12.14	30.05	173
12.16	30.05	162
12.18	30.05	181
12.2	30.05	166
12.22	30.05	174
12.24	30.05	168
12.26	30.05	166
12.28	30.05	182
12.3	30.05	174
12.32	30.05	198
12.34	30.05	168
12.36	30.05	176
12.38	30.05	193
12.4	30.05	184
12.42	30.05	185
12.44	30.05	184
12.46	30.05	178
12.48	30.05	200
12.5	30.05	218
12.52	30.05	201
12.54	30.05	185
12.56	30.05	170
12.58	30.05	183
12.6	30.05	187
12.62	30.05	194
12.64	30.05	215
12.66	30.05	210
12.68	30.05	170
12.7	30.05	168
12.72	30.05	184
12.74	30.05	202
12.76	30.05	188
12.78	30.05	189
12.8	30.05	205
12.82	30.05	168
12.84	30.05	164
12.86	30.05	203
12.88	30.05	181
12.9	30.05	170
12.92	30.05	165
12.94	30.05	181
12.96	30.05	176
12.98	30.05	172
13	30.05	180
13.02	30.05	165
13.04	30.05	187
13.06	30.05	191
13.08	30.05	188
13.1	30.05	201
13.12	30.05	172
13.14	30.05	168
13.16	30.05	164
13.18	30.05	207
13.2	30.05	189
13.22	30.05	157
13.24	30.05	187
13.26	30.05	176
13.28	30.05	192
13.3	30.05	174
13.32	30.05	183
13.34	30.05	180
13.36	30.05	183
13.38	30.05	165
13.4	30.05	182
13.42	30.05	179
13.44	30.05	152
13.46	30.05	165
13.48	30.05	167
13.5	30.05	166
13.52	30.05	169
13.54	30.05	184
13.56	30.05	181
13.58	30.05	201
13.6	30.05	177
13.62	30.05	182
13.64	30.05	201
13.66	30.05	175
13.68	30.05	160
13.7	30.05	184
13.72	30.05	193
13.74	30.05	174
13.76	30.05	212
13.78	30.05	176
13.8	30.05	184
13.82	30.05	189
13.84	30.05	188
13.86	30.05	202
13.88	30.05	190
13.9	30.05	191
13.92	30.05	196
13.94	30.05	197
13.96	30.05	190
13.98	30.05	188
14	30.05	194
14.02	30.05	185
14.04	30.05	177
14.06	30.05	187
14.08	30.05	191
14.1	30.05	201
14.12	30.05	223
14.14	30.05	225
14.16	30.05	229
14.18	30.05	219
14.2	30.05	195
14.22	30.05	202
14.24	30.05	183
14.26	30.05	194
14.28	30.05	149
14.3	30.05	196
14.32	30.05	195
14.34	30.05	169
14.36	30.05	179
14.38	30.05	170
14.4	30.05	181
14.42	30.05	197
14.44	30.05	184
14.46	30.05	197
14.48	30.05	180
14.5	30.05	207
14.52	30.05	164
14.54	30.05	184
14.56	30.05	190
14.58	30.05	180
14.6	30.05	194
14.62	30.05	192
14.64	30.05	191
14.66	30.05	161
14.68	30.05	191
14.7	30.05	162
14.72	30.05	174
14.74	30.05	167
14.76	30.05	192
14.78	30.05	189
14.8	30.05	167
14.82	30.05	173
14.84	30.05	154
14.86	30.05	192
14.88	30.05	181
14.9	30.05	184
14.92	30.05	222
14.94	30.05	206
14.96	30.05	167
14.98	30.05	187
15	30.05	181
15.02	30.05	178
15.04	30.05	197
15.06	30.05	180
15.08	30.05	197
15.1	30.05	200
15.12	30.05	205
15.14	30.05	193
15.16	30.05	139
15.18	30.05	204
15.2	30.05	194
15.22	30.05	173
15.24	30.05	183
15.26	30.05	207
15.28	30.05	179
15.3	30.05	187
15.32	30.05	172
15.34	30.05	191
15.36	30.05	204
15.38	30.05	196
15.4	30.05	176
15.42	30.05	188
15.44	30.05	171
15.46	30.05	190
15.48	30.05	189
15.5	30.05	151
15.52	30.05	179
15.54	30.05	189
15.56	30.05	179
15.58	30.05	190
15.6	30.05	178
15.62	30.05	166
15.64	30.05	183
15.66	30.05	180
15.68	30.05	193
15.7	30.05	182
15.72	30.05	192
15.74	30.05	199
15.76	30.05	207
15.78	30.05	179
15.8	30.05	183
15.82	30.05	193
15.84	30.05	192
15.86	30.05	206
15.88	30.05	209
15.9	30.05	187
15.92	30.05	213
15.94	30.05	164
15.96	30.05	223
15.98	30.05	207
16	30.05	232
16.02	30.05	214
16.04	30.05	204
16.06	30.05	209
16.08	30.05	190
16.1	30.05	228
16.12	30.05	202
16.14	30.05	190
16.16	30.05	195
16.18	30.05	223
16.2	30.05	217
16.22	30.05	230
16.24	30.05	228
16.26	30.05	218
16.28	30.05	222
16.3	30.05	221
16.32	30.05	217
16.34	30.05	228
16.36	30.05	223
16.38	30.05	228
16.4	30.05	189
16.42	30.05	233
16.44	30.05	264
16.46	30.05	254
16.48	30.05	234
16.5	30.05	251
16.52	30.05	284
16.54	30.05	255
16.56	30.05	305
16.58	30.05	239
16.6	30.05	271
16.62	30.05	303
16.64	30.05	280
16.66	30.05	341
16.68	30.05	289
16.7	30.05	326
16.72	30.05	334
16.74	30.05	321
16.76	30.05	352
16.78	30.05	368
16.8	30.05	372
16.82	30.05	404
16.84	30.05	384
16.86	30.05	391
16.88	30.05	435
16.9	30.05	446
16.92	30.05	414
16.94	30.05	430
16.96	30.05	455
16.98	30.05	442
17	30.05	488
17.02	30.05	510
17.04	30.05	508
17.06	30.05	514
17.08	30.05	514
17.1	30.05	530
17.12	30.05	552
17.14	30.05	491
17.16	30.05	538
17.18	30.05	520
17.2	30.05	498
17.22	30.05	450
17.24	30.05	487
17.26	30.05	475
17.28	30.05	431
17.3	30.05	417
17.32	30.05	403
17.34	30.05	370
17.36	30.05	327
17.38	30.05	351
17.4	30.05	331
17.42	30.05	305
17.44	30.05	320
17.46	30.05	323
17.48	30.05	322
17.5	30.05	312
17.52	30.05	296
17.54	30.05	317
17.56	30.05	303
17.58	30.05	281
17.6	30.05	258
17.62	30.05	269
17.64	30.05	251
17.66	30.05	264
17.68	30.05	242
17.7	30.05	288
17.72	30.05	247
17.74	30.05	258
17.76	30.05	255
17.78	30.05	225
17.8	30.05	255
17.82	30.05	251
17.84	30.05	246
17.86	30.05	247
17.88	30.05	249
17.9	30.05	240
17.92	30.05	234
17.94	30.05	249
17.96	30.05	253
17.98	30.05	250
18	30.05	261
18.02	30.05	251
18.04	30.05	224
18.06	30.05	253
18.08	30.05	252
18.1	30.05	237
18.12	30.05	259
18.14	30.05	233
18.16	30.05	242
18.18	30.05	222
18.2	30.05	245
18.22	30.05	224
18.24	30.05	210
18.26	30.05	235
18.28	30.05	238
18.3	30.05	246
18.32	30.05	236
18.34	30.05	200
18.36	30.05	230
18.38	30.05	244
18.4	30.05	222
18.42	30.05	216
18.44	30.05	242
18.46	30.05	236
18.48	30.05	232
18.5	30.05	238
18.52	30.05	240
18.54	30.05	263
18.56	30.05	245
18.58	30.05	244
18.6	30.05	247
18.62	30.05	257
18.64	30.05	256
18.66	30.05	257
18.68	30.05	268
18.7	30.05	287
18.72	30.05	279
18.74	30.05	250
18.76	30.05	348
18.78	30.05	314
18.8	30.05	301
18.82	30.05	346
18.84	30.05	323
18.86	30.05	343
18.88	30.05	346
18.9	30.05	368
18.92	30.05	425
18.94	30.05	400
18.96	30.05	392
18.98	30.05	417
19	30.05	428
19.02	30.05	394
19.04	30.05	384
19.06	30.05	441
19.08	30.05	358
19.1	30.05	376
19.12	30.05	358
19.14	30.05	323
19.16	30.05	336
19.18	30.05	335
19.2	30.05	287
19.22	30.05	310
19.24	30.05	302
19.26	30.05	309
19.28	30.05	285
19.3	30.05	317
19.32	30.05	280
19.34	30.05	260
19.36	30.05	265
19.38	30.05	257
19.4	30.05	278
19.42	30.05	268
19.44	30.05	260
19.46	30.05	245
19.48	30.05	250
19.5	30.05	241
19.52	30.05	237
19.54	30.05	242
19.56	30.05	231
19.58	30.05	242
19.6	30.05	231
19.62	30.05	244
19.64	30.05	213
19.66	30.05	268
19.68	30.05	217
19.7	30.05	217
19.72	30.05	233
19.74	30.05	239
19.76	30.05	241
19.78	30.05	240
19.8	30.05	254
19.82	30.05	227
19.84	30.05	224
19.86	30.05	237
19.88	30.05	234
19.9	30.05	227
19.92	30.05	238
19.94	30.05	204
19.96	30.05	206
19.98	30.05	199
20	30.05	224
20.02	30.05	236
20.04	30.05	230
20.06	30.05	218
20.08	30.05	208
20.1	30.05	206
20.12	30.05	199
20.14	30.05	236
20.16	30.05	215
20.18	30.05	228
20.2	30.05	222
20.22	30.05	210
20.24	30.05	218
20.26	30.05	190
20.28	30.05	192
20.3	30.05	188
20.32	30.05	214
20.34	30.05	195
20.36	30.05	185
20.38	30.05	226
20.4	30.05	212
20.42	30.05	218
20.44	30.05	220
20.46	30.05	210
20.48	30.05	194
20.5	30.05	199
20.52	30.05	211
20.54	30.05	172
20.56	30.05	201
20.58	30.05	221
20.6	30.05	200
20.62	30.05	195
20.64	30.05	216
20.66	30.05	211
20.68	30.05	203
20.7	30.05	185
20.72	30.05	180
20.74	30.05	191
20.76	30.05	193
20.78	30.05	187
20.8	30.05	220
20.82	30.05	217
20.84	30.05	199
20.86	30.05	174
20.88	30.05	179
20.9	30.05	197
20.92	30.05	196
20.94	30.05	192
20.96	30.05	208
20.98	30.05	205
21	30.05	184
21.02	30.05	194
21.04	30.05	181
21.06	30.05	159
21.08	30.05	187
21.1	30.05	182
21.12	30.05	187
21.14	30.05	199
21.16	30.05	190
21.18	30.05	216
21.2	30.05	172
21.22	30.05	203
21.24	30.05	204
21.26	30.05	191
21.28	30.05	201
21.3	30.05	175
21.32	30.05	169
21.34	30.05	199
21.36	30.05	205
21.38	30.05	184
21.4	30.05	182
21.42	30.05	183
21.44	30.05	209
21.46	30.05	186
21.48	30.05	205
21.5	30.05	193
21.52	30.05	212
21.54	30.05	206
21.56	30.05	178
21.58	30.05	207
21.6	30.05	185
21.62	30.05	187
21.64	30.05	191
21.66	30.05	170
21.68	30.05	162
21.7	30.05	197
21.72	30.05	214
21.74	30.05	194
21.76	30.05	217
21.78	30.05	208
21.8	30.05	211
21.82	30.05	185
21.84	30.05	180
21.86	30.05	210
21.88	30.05	193
21.9	30.05	182
21.92	30.05	202
21.94	30.05	183
21.96	30.05	186
21.98	30.05	205
22	30.05	198
22.02	30.05	170
22.04	30.05	193
22.06	30.05	198
22.08	30.05	202
22.1	30.05	190
22.12	30.05	185
22.14	30.05	194
22.16	30.05	198
22.18	30.05	194
22.2	30.05	195
22.22	30.05	208
22.24	30.05	209
22.26	30.05	201
22.28	30.05	211
22.3	30.05	221
22.32	30.05	204
22.34	30.05	196
22.36	30.05	182
22.38	30.05	210
22.4	30.05	216
22.42	30.05	172
22.44	30.05	192
22.46	30.05	189
22.48	30.05	210
22.5	30.05	214
22.52	30.05	199
22.54	30.05	190
22.56	30.05	190
22.58	30.05	181
22.6	30.05	187
22.62	30.05	229
22.64	30.05	189
22.66	30.05	202
22.68	30.05	186
22.7	30.05	190
22.72	30.05	202
22.74	30.05	206
22.76	30.05	227
22.78	30.05	193
22.8	30.05	188
22.82	30.05	185
22.84	30.05	195
22.86	30.05	203
22.88	30.05	193
22.9	30.05	208
22.92	30.05	204
22.94	30.05	195
22.96	30.05	195
22.98	30.05	187
23	30.05	193
23.02	30.05	219
23.04	30.05	185
23.06	30.05	204
23.08	30.05	223
23.1	30.05	212
23.12	30.05	189
23.14	30.05	212
23.16	30.05	208
23.18	30.05	225
23.2	30.05	186
23.22	30.05	178
23.24	30.05	192
23.26	30.05	196
23.28	30.05	193
23.3	30.05	195
23.32	30.05	181
23.34	30.05	204
23.36	30.05	176
23.38	30.05	191
23.4	30.05	212
23.42	30.05	196
23.44	30.05	219
23.46	30.05	204
23.48	30.05	206
23.5	30.05	198
23.52	30.05	208
23.54	30.05	202
23.56	30.05	204
23.58	30.05	200
23.6	30.05	209
23.62	30.05	195
23.64	30.05	201
23.66	30.05	214
23.68	30.05	224
23.7	30.05	210
23.72	30.05	195
23.74	30.05	218
23.76	30.05	208
23.78	30.05	220
23.8	30.05	194
23.82	30.05	213
23.84	30.05	219
23.86	30.05	223
23.88	30.05	223
23.9	30.05	178
23.92	30.05	207
23.94	30.05	215
23.96	30.05	196
23.98	30.05	249
24	30.05	236
24.02	30.05	196
24.04	30.05	188
24.06	30.05	243
24.08	30.05	237
24.1	30.05	204
24.12	30.05	228
24.14	30.05	235
24.16	30.05	223
24.18	30.05	214
24.2	30.05	259
24.22	30.05	222
24.24	30.05	243
24.26	30.05	233
24.28	30.05	219
24.3	30.05	232
24.32	30.05	235
24.34	30.05	235
24.36	30.05	248
24.38	30.05	264
24.4	30.05	258
24.42	30.05	218
24.44	30.05	244
24.46	30.05	221
24.48	30.05	242
24.5	30.05	224
24.52	30.05	230
24.54	30.05	254
24.56	30.05	248
24.58	30.05	217
24.6	30.05	233
24.62	30.05	272
24.64	30.05	247
24.66	30.05	240
24.68	30.05	263
24.7	30.05	246
24.72	30.05	249
24.74	30.05	265
24.76	30.05	256
24.78	30.05	257
24.8	30.05	279
24.82	30.05	288
24.84	30.05	302
24.86	30.05	289
24.88	30.05	295
24.9	30.05	298
24.92	30.05	291
24.94	30.05	244
24.96	30.05	284
24.98	30.05	316
25	30.05	290
25.02	30.05	286
25.04	30.05	295
25.06	30.05	291
25.08	30.05	282
25.1	30.05	268
25.12	30.05	293
25.14	30.05	286
25.16	30.05	275
25.18	30.05	288
25.2	30.05	288
25.22	30.05	280
25.24	30.05	277
25.26	30.05	258
25.28	30.05	260
25.3	30.05	265
25.32	30.05	278
25.34	30.05	275
25.36	30.05	254
25.38	30.05	274
25.4	30.05	280
25.42	30.05	257
25.44	30.05	261
25.46	30.05	246
25.48	30.05	266
25.5	30.05	250
25.52	30.05	287
25.54	30.05	252
25.56	30.05	243
25.58	30.05	231
25.6	30.05	238
25.62	30.05	228
25.64	30.05	257
25.66	30.05	240
25.68	30.05	247
25.7	30.05	251
25.72	30.05	261
25.74	30.05	254
25.76	30.05	232
25.78	30.05	241
25.8	30.05	247
25.82	30.05	252
25.84	30.05	263
25.86	30.05	220
25.88	30.05	219
25.9	30.05	221
25.92	30.05	224
25.94	30.05	229
25.96	30.05	235
25.98	30.05	229
26	30.05	244
26.02	30.05	232
26.04	30.05	204
26.06	30.05	199
26.08	30.05	197
26.1	30.05	223
26.12	30.05	218
26.14	30.05	193
26.16	30.05	216
26.18	30.05	216
26.2	30.05	198
26.22	30.05	232
26.24	30.05	239
26.26	30.05	235
26.28	30.05	209
26.3	30.05	206
26.32	30.05	198
26.34	30.05	181
26.36	30.05	214
26.38	30.05	209
26.4	30.05	232
26.42	30.05	195
26.44	30.05	204
26.46	30.05	217
26.48	30.05	225
26.5	30.05	222
26.52	30.05	202
26.54	30.05	236
26.56	30.05	198
26.58	30.05	197
26.6	30.05	227
26.62	30.05	207
26.64	30.05	207
26.66	30.05	202
26.68	30.05	209
26.7	30.05	201
26.72	30.05	215
26.74	30.05	231
26.76	30.05	210
26.78	30.05	212
26.8	30.05	203
26.82	30.05	218
26.84	30.05	229
26.86	30.05	207
26.88	30.05	201
26.9	30.05	217
26.92	30.05	226
26.94	30.05	177
26.96	30.05	219
26.98	30.05	245
27	30.05	223
27.02	30.05	200
27.04	30.05	198
27.06	30.05	200
27.08	30.05	247
27.1	30.05	211
27.12	30.05	221
27.14	30.05	220
27.16	30.05	202
27.18	30.05	207
27.2	30.05	193
27.22	30.05	204
27.24	30.05	220
27.26	30.05	220
27.28	30.05	189
27.3	30.05	221
27.32	30.05	214
27.34	30.05	181
27.36	30.05	207
27.38	30.05	202
27.4	30.05	224
27.42	30.05	236
27.44	30.05	247
27.46	30.05	233
27.48	30.05	216
27.5	30.05	207
27.52	30.05	237
27.54	30.05	222
27.56	30.05	214
27.58	30.05	241
27.6	30.05	214
27.62	30.05	253
27.64	30.05	240
27.66	30.05	242
27.68	30.05	249
27.7	30.05	238
27.72	30.05	227
27.74	30.05	257
27.76	30.05	259
27.78	30.05	269
27.8	30.05	242
27.82	30.05	249
27.84	30.05	263
27.86	30.05	290
27.88	30.05	253
27.9	30.05	290
27.92	30.05	237
27.94	30.05	278
27.96	30.05	266
27.98	30.05	258
28	30.05	239
28.02	30.05	254
28.04	30.05	202
28.06	30.05	227
28.08	30.05	235
28.1	30.05	229
28.12	30.05	215
28.14	30.05	218
28.16	30.05	245
28.18	30.05	225
28.2	30.05	214
28.22	30.05	235
28.24	30.05	226
28.26	30.05	208
28.28	30.05	194
28.3	30.05	215
28.32	30.05	209
28.34	30.05	204
28.36	30.05	214
28.38	30.05	218
28.4	30.05	213
28.42	30.05	201
28.44	30.05	201
28.46	30.05	219
28.48	30.05	219
28.5	30.05	215
28.52	30.05	181
28.54	30.05	231
28.56	30.05	201
28.58	30.05	213
28.6	30.05	231
28.62	30.05	222
28.64	30.05	214
28.66	30.05	224
28.68	30.05	208
28.7	30.05	178
28.72	30.05	185
28.74	30.05	237
28.76	30.05	205
28.78	30.05	195
28.8	30.05	192
28.82	30.05	227
28.84	30.05	202
28.86	30.05	209
28.88	30.05	207
28.9	30.05	217
28.92	30.05	209
28.94	30.05	206
28.96	30.05	174
28.98	30.05	203
29	30.05	215
29.02	30.05	208
29.04	30.05	212
29.06	30.05	207
29.08	30.05	208
29.1	30.05	221
29.12	30.05	226
29.14	30.05	206
29.16	30.05	217
29.18	30.05	208
29.2	30.05	194
29.22	30.05	198
29.24	30.05	216
29.26	30.05	200
29.28	30.05	224
29.3	30.05	202
29.32	30.05	208
29.34	30.05	223
29.36	30.05	219
29.38	30.05	209
29.4	30.05	205
29.42	30.05	209
29.44	30.05	197
29.46	30.05	208
29.48	30.05	230
29.5	30.05	220
29.52	30.05	228
29.54	30.05	217
29.56	30.05	206
29.58	30.05	198
29.6	30.05	210
29.62	30.05	205
29.64	30.05	234
29.66	30.05	234
29.68	30.05	203
29.7	30.05	206
29.72	30.05	210
29.74	30.05	211
29.76	30.05	205
29.78	30.05	202
29.8	30.05	201
29.82	30.05	212
29.84	30.05	211
29.86	30.05	186
29.88	30.05	207
29.9	30.05	227
29.92	30.05	211
29.94	30.05	210
29.96	30.05	199
29.98	30.05	180
30	30.05	195
30.02	30.05	201
30.04	30.05	205
30.06	30.05	221
30.08	30.05	237
30.1	30.05	215
30.12	30.05	229
30.14	30.05	220
30.16	30.05	206
30.18	30.05	217
30.2	30.05	191
30.22	30.05	202
30.24	30.05	199
30.26	30.05	188
30.28	30.05	211
30.3	30.05	182
30.32	30.05	209
30.34	30.05	216
30.36	30.05	212
30.38	30.05	187
30.4	30.05	197
30.42	30.05	216
30.44	30.05	228
30.46	30.05	212
30.48	30.05	187
30.5	30.05	202
30.52	30.05	229
30.54	30.05	198
30.56	30.05	197
30.58	30.05	203
30.6	30.05	195
30.62	30.05	202
30.64	30.05	212
30.66	30.05	235
30.68	30.05	181
30.7	30.05	191
30.72	30.05	186
30.74	30.05	199
30.76	30.05	198
30.78	30.05	203
30.8	30.05	212
30.82	30.05	202
30.84	30.05	187
30.86	30.05	205
30.88	30.05	204
30.9	30.05	206
30.92	30.05	197
30.94	30.05	208
30.96	30.05	188
30.98	30.05	224
31	30.05	201
31.02	30.05	215
31.04	30.05	197
31.06	30.05	205
31.08	30.05	216
31.1	30.05	202
31.12	30.05	220
31.14	30.05	193
31.16	30.05	208
31.18	30.05	217
31.2	30.05	201
31.22	30.05	201
31.24	30.05	218
31.26	30.05	198
31.28	30.05	202
31.3	30.05	223
31.32	30.05	190
31.34	30.05	196
31.36	30.05	193
31.38	30.05	228
31.4	30.05	193
31.42	30.05	191
31.44	30.05	230
31.46	30.05	207
31.48	30.05	167
31.5	30.05	244
31.52	30.05	205
31.54	30.05	219
31.56	30.05	209
31.58	30.05	194
31.6	30.05	189
31.62	30.05	197
31.64	30.05	201
31.66	30.05	213
31.68	30.05	202
31.7	30.05	225
31.72	30.05	219
31.74	30.05	191
31.76	30.05	199
31.78	30.05	209
31.8	30.05	206
31.82	30.05	200
31.84	30.05	209
31.86	30.05	233
31.88	30.05	171
31.9	30.05	183
31.92	30.05	210
31.94	30.05	212
31.96	30.05	227
31.98	30.05	202
32	30.05	189
32.02	30.05	215
32.04	30.05	192
32.06	30.05	211
32.08	30.05	198
32.1	30.05	198
32.12	30.05	221
32.14	30.05	194
32.16	30.05	197
32.18	30.05	204
32.2	30.05	225
32.22	30.05	210
32.24	30.05	221
32.26	30.05	206
32.28	30.05	182
32.3	30.05	193
32.32	30.05	208
32.34	30.05	210
32.36	30.05	224
32.38	30.05	205
32.4	30.05	200
32.42	30.05	205
32.44	30.05	184
32.46	30.05	212
32.48	30.05	198
32.5	30.05	232
32.52	30.05	217
32.54	30.05	194
32.56	30.05	211
32.58	30.05	227
32.6	30.05	192
32.62	30.05	196
32.64	30.05	194
32.66	30.05	220
32.68	30.05	203
32.7	30.05	194
32.72	30.05	226
32.74	30.05	188
32.76	30.05	203
32.78	30.05	194
32.8	30.05	212
32.82	30.05	224
32.84	30.05	198
32.86	30.05	221
32.88	30.05	206
32.9	30.05	188
32.92	30.05	215
32.94	30.05	208
32.96	30.05	216
32.98	30.05	207
33	30.05	227
33.02	30.05	209
33.04	30.05	214
33.06	30.05	209
33.08	30.05	196
33.1	30.05	233
33.12	30.05	203
33.14	30.05	221
33.16	30.05	215
33.18	30.05	240
33.2	30.05	224
33.22	30.05	225
33.24	30.05	228
33.26	30.05	181
33.28	30.05	216
33.3	30.05	234
33.32	30.05	262
33.34	30.05	244
33.36	30.05	231
33.38	30.05	226
33.4	30.05	236
33.42	30.05	226
33.44	30.05	236
33.46	30.05	235
33.48	30.05	218
33.5	30.05	230
33.52	30.05	218
33.54	30.05	228
33.56	30.05	239
33.58	30.05	205
33.6	30.05	224
33.62	30.05	246
33.64	30.05	235
33.66	30.05	239
33.68	30.05	205
33.7	30.05	194
33.72	30.05	220
33.74	30.05	219
33.76	30.05	250
33.78	30.05	237
33.8	30.05	240
33.82	30.05	223
33.84	30.05	220
33.86	30.05	213
33.88	30.05	213
33.9	30.05	218
33.92	30.05	223
33.94	30.05	214
33.96	30.05	236
33.98	30.05	228
34	30.05	213
34.02	30.05	236
34.04	30.05	227
34.06	30.05	249
34.08	30.05	210
34.1	30.05	191
34.12	30.05	229
34.14	30.05	217
34.16	30.05	202
34.18	30.05	201
34.2	30.05	233
34.22	30.05	213
34.24	30.05	214
34.26	30.05	215
34.28	30.05	191
34.3	30.05	202
34.32	30.05	224
34.34	30.05	223
34.36	30.05	225
34.38	30.05	193
34.4	30.05	202
34.42	30.05	218
34.44	30.05	220
34.46	30.05	217
34.48	30.05	226
34.5	30.05	234
34.52	30.05	220
34.54	30.05	210
34.56	30.05	206
34.58	30.05	205
34.6	30.05	212
34.62	30.05	231
34.64	30.05	220
34.66	30.05	242
34.68	30.05	228
34.7	30.05	217
34.72	30.05	204
34.74	30.05	241
34.76	30.05	216
34.78	30.05	216
34.8	30.05	222
34.82	30.05	264
34.84	30.05	238
34.86	30.05	215
34.88	30.05	228
34.9	30.05	234
34.92	30.05	209
34.94	30.05	206
34.96	30.05	225
34.98	30.05	224
35	30.05	238
35.02	30.05	202
35.04	30.05	222
35.06	30.05	224
35.08	30.05	226
35.1	30.05	228
35.12	30.05	223
35.14	30.05	196
35.16	30.05	196
35.18	30.05	221
35.2	30.05	229
35.22	30.05	216
35.24	30.05	201
35.26	30.05	202
35.28	30.05	216
35.3	30.05	217
35.32	30.05	237
35.34	30.05	218
35.36	30.05	198
35.38	30.05	185
35.4	30.05	207
35.42	30.05	184
35.44	30.05	227
35.46	30.05	208
35.48	30.05	202
35.5	30.05	234
35.52	30.05	213
35.54	30.05	191
35.56	30.05	231
35.58	30.05	209
35.6	30.05	227
35.62	30.05	216
35.64	30.05	186
35.66	30.05	224
35.68	30.05	183
35.7	30.05	231
35.72	30.05	209
35.74	30.05	204
35.76	30.05	212
35.78	30.05	201
35.8	30.05	190
35.82	30.05	203
35.84	30.05	194
35.86	30.05	210
35.88	30.05	204
35.9	30.05	207
35.92	30.05	193
35.94	30.05	201
35.96	30.05	197
35.98	30.05	190
36	30.05	211
36.02	30.05	210
36.04	30.05	205
36.06	30.05	193
36.08	30.05	215
36.1	30.05	202
36.12	30.05	217
36.14	30.05	204
36.16	30.05	203
36.18	30.05	207
36.2	30.05	207
36.22	30.05	202
36.24	30.05	189
36.26	30.05	210
36.28	30.05	194
36.3	30.05	209
36.32	30.05	204
36.34	30.05	214
36.36	30.05	217
36.38	30.05	220
36.4	30.05	226
36.42	30.05	183
36.44	30.05	183
36.46	30.05	233
36.48	30.05	211
36.5	30.05	223
36.52	30.05	210
36.54	30.05	207
36.56	30.05	223
36.58	30.05	234
36.6	30.05	188
36.62	30.05	240
36.64	30.05	213
36.66	30.05	217
36.68	30.05	205
36.7	30.05	227
36.72	30.05	226
36.74	30.05	240
36.76	30.05	188
36.78	30.05	224
36.8	30.05	192
36.82	30.05	216
36.84	30.05	248
36.86	30.05	207
36.88	30.05	200
36.9	30.05	211
36.92	30.05	219
36.94	30.05	243
36.96	30.05	184
36.98	30.05	221
37	30.05	225
37.02	30.05	215
37.04	30.05	197
37.06	30.05	190
37.08	30.05	242
37.1	30.05	215
37.12	30.05	213
37.14	30.05	210
37.16	30.05	200
37.18	30.05	210
37.2	30.05	184
37.22	30.05	196
37.24	30.05	235
37.26	30.05	196
37.28	30.05	240
37.3	30.05	194
37.32	30.05	189
37.34	30.05	219
37.36	30.05	221
37.38	30.05	211
37.4	30.05	210
37.42	30.05	227
37.44	30.05	220
37.46	30.05	190
37.48	30.05	222
37.5	30.05	192
37.52	30.05	226
37.54	30.05	217
37.56	30.05	223
37.58	30.05	201
37.6	30.05	199
37.62	30.05	226
37.64	30.05	197
37.66	30.05	200
37.68	30.05	208
37.7	30.05	215
37.72	30.05	213
37.74	30.05	188
37.76	30.05	231
37.78	30.05	216
37.8	30.05	208
37.82	30.05	226
37.84	30.05	223
37.86	30.05	214
37.88	30.05	203
37.9	30.05	191
37.92	30.05	190
37.94	30.05	217
37.96	30.05	213
37.98	30.05	234
38	30.05	229
38.02	30.05	217
38.04	30.05	274
38.06	30.05	250
38.08	30.05	273
38.1	30.05	288
38.12	30.05	265
38.14	30.05	331
38.16	30.05	329
38.18	30.05	371
38.2	30.05	438
38.22	30.05	560
38.24	30.05	708
38.26	30.05	765
38.28	30.05	631
38.3	30.05	584
38.32	30.05	478
38.34	30.05	539
38.36	30.05	494
38.38	30.05	447
38.4	30.05	379
38.42	30.05	350
38.44	30.05	312
38.46	30.05	285
38.48	30.05	283
38.5	30.05	239
38.52	30.05	257
38.54	30.05	261
38.56	30.05	225
38.58	30.05	238
38.6	30.05	243
38.62	30.05	247
38.64	30.05	223
38.66	30.05	218
38.68	30.05	236
38.7	30.05	216
38.72	30.05	227
38.74	30.05	214
38.76	30.05	221
38.78	30.05	202
38.8	30.05	203
38.82	30.05	226
38.84	30.05	208
38.86	30.05	204
38.88	30.05	199
38.9	30.05	199
38.92	30.05	203
38.94	30.05	211
38.96	30.05	218
38.98	30.05	195
39	30.05	208
39.02	30.05	211
39.04	30.05	228
39.06	30.05	213
39.08	30.05	216
39.1	30.05	195
39.12	30.05	204
39.14	30.05	201
39.16	30.05	191
39.18	30.05	213
39.2	30.05	200
39.22	30.05	202
39.24	30.05	220
39.26	30.05	204
39.28	30.05	209
39.3	30.05	215
39.32	30.05	208
39.34	30.05	189
39.36	30.05	192
39.38	30.05	184
39.4	30.05	206
39.42	30.05	223
39.44	30.05	217
39.46	30.05	229
39.48	30.05	219
39.5	30.05	229
39.52	30.05	216
39.54	30.05	206
39.56	30.05	211
39.58	30.05	222
39.6	30.05	211
39.62	30.05	242
39.64	30.05	199
39.66	30.05	201
39.68	30.05	215
39.7	30.05	231
39.72	30.05	204
39.74	30.05	178
39.76	30.05	207
39.78	30.05	219
39.8	30.05	210
39.82	30.05	222
39.84	30.05	215
39.86	30.05	207
39.88	30.05	229
39.9	30.05	224
39.92	30.05	217
39.94	30.05	248
39.96	30.05	238
39.98	30.05	209
40	30.05	261
