# Supplementary material for: Sorting polymerization in a bichannel metal-organic framework
Source: Nat Commun. 2025 Aug 5;16:6984. doi: 10.1038/s41467-025-62322-8 (PMC12325995; doi:10.1038/s41467-025-62322-8)
Supplement: Supplementary file 3 — Source data [file 41467_2025_62322_MOESM3_ESM.zip › SOURCE_DATA/SF11/1-PSPNVF_2theta_vs_scanstarttime_vs_intensity/line_5.csv]

X	Y	Z
3	28.55	208
3.02	28.55	163
3.04	28.55	172
3.06	28.55	186
3.08	28.55	167
3.1	28.55	173
3.12	28.55	173
3.14	28.55	192
3.16	28.55	176
3.18	28.55	165
3.2	28.55	198
3.22	28.55	191
3.24	28.55	156
3.26	28.55	184
3.28	28.55	187
3.3	28.55	196
3.32	28.55	184
3.34	28.55	169
3.36	28.55	200
3.38	28.55	180
3.4	28.55	171
3.42	28.55	171
3.44	28.55	152
3.46	28.55	191
3.48	28.55	176
3.5	28.55	177
3.52	28.55	173
3.54	28.55	194
3.56	28.55	157
3.58	28.55	165
3.6	28.55	173
3.62	28.55	191
3.64	28.55	179
3.66	28.55	196
3.68	28.55	156
3.7	28.55	174
3.72	28.55	157
3.74	28.55	176
3.76	28.55	175
3.78	28.55	161
3.8	28.55	150
3.82	28.55	186
3.84	28.55	186
3.86	28.55	145
3.88	28.55	185
3.9	28.55	180
3.92	28.55	180
3.94	28.55	164
3.96	28.55	169
3.98	28.55	179
4	28.55	173
4.02	28.55	182
4.04	28.55	206
4.06	28.55	152
4.08	28.55	179
4.1	28.55	178
4.12	28.55	177
4.14	28.55	185
4.16	28.55	181
4.18	28.55	200
4.2	28.55	161
4.22	28.55	187
4.24	28.55	184
4.26	28.55	165
4.28	28.55	184
4.3	28.55	167
4.32	28.55	186
4.34	28.55	171
4.36	28.55	180
4.38	28.55	192
4.4	28.55	196
4.42	28.55	180
4.44	28.55	187
4.46	28.55	183
4.48	28.55	192
4.5	28.55	180
4.52	28.55	193
4.54	28.55	192
4.56	28.55	186
4.58	28.55	188
4.6	28.55	186
4.62	28.55	180
4.64	28.55	181
4.66	28.55	195
4.68	28.55	199
4.7	28.55	196
4.72	28.55	190
4.74	28.55	191
4.76	28.55	184
4.78	28.55	175
4.8	28.55	200
4.82	28.55	192
4.84	28.55	190
4.86	28.55	183
4.88	28.55	197
4.9	28.55	182
4.92	28.55	210
4.94	28.55	182
4.96	28.55	188
4.98	28.55	191
5	28.55	207
5.02	28.55	224
5.04	28.55	192
5.06	28.55	197
5.08	28.55	207
5.1	28.55	216
5.12	28.55	187
5.14	28.55	210
5.16	28.55	206
5.18	28.55	213
5.2	28.55	217
5.22	28.55	241
5.24	28.55	200
5.26	28.55	252
5.28	28.55	234
5.3	28.55	237
5.32	28.55	268
5.34	28.55	275
5.36	28.55	301
5.38	28.55	283
5.4	28.55	283
5.42	28.55	344
5.44	28.55	308
5.46	28.55	295
5.48	28.55	328
5.5	28.55	317
5.52	28.55	301
5.54	28.55	281
5.56	28.55	270
5.58	28.55	244
5.6	28.55	261
5.62	28.55	293
5.64	28.55	277
5.66	28.55	251
5.68	28.55	244
5.7	28.55	238
5.72	28.55	228
5.74	28.55	232
5.76	28.55	263
5.78	28.55	228
5.8	28.55	210
5.82	28.55	266
5.84	28.55	260
5.86	28.55	222
5.88	28.55	241
5.9	28.55	214
5.92	28.55	232
5.94	28.55	258
5.96	28.55	241
5.98	28.55	235
6	28.55	248
6.02	28.55	224
6.04	28.55	257
6.06	28.55	240
6.08	28.55	232
6.1	28.55	233
6.12	28.55	220
6.14	28.55	210
6.16	28.55	268
6.18	28.55	238
6.2	28.55	266
6.22	28.55	269
6.24	28.55	243
6.26	28.55	232
6.28	28.55	248
6.3	28.55	245
6.32	28.55	213
6.34	28.55	255
6.36	28.55	236
6.38	28.55	254
6.4	28.55	249
6.42	28.55	265
6.44	28.55	239
6.46	28.55	236
6.48	28.55	232
6.5	28.55	239
6.52	28.55	262
6.54	28.55	251
6.56	28.55	249
6.58	28.55	253
6.6	28.55	246
6.62	28.55	229
6.64	28.55	204
6.66	28.55	193
6.68	28.55	217
6.7	28.55	236
6.72	28.55	230
6.74	28.55	233
6.76	28.55	224
6.78	28.55	204
6.8	28.55	202
6.82	28.55	184
6.84	28.55	200
6.86	28.55	196
6.88	28.55	223
6.9	28.55	212
6.92	28.55	199
6.94	28.55	212
6.96	28.55	183
6.98	28.55	201
7	28.55	201
7.02	28.55	217
7.04	28.55	200
7.06	28.55	196
7.08	28.55	208
7.1	28.55	198
7.12	28.55	198
7.14	28.55	207
7.16	28.55	190
7.18	28.55	181
7.2	28.55	180
7.22	28.55	188
7.24	28.55	181
7.26	28.55	192
7.28	28.55	178
7.3	28.55	173
7.32	28.55	192
7.34	28.55	185
7.36	28.55	171
7.38	28.55	166
7.4	28.55	170
7.42	28.55	152
7.44	28.55	178
7.46	28.55	179
7.48	28.55	160
7.5	28.55	164
7.52	28.55	178
7.54	28.55	168
7.56	28.55	177
7.58	28.55	195
7.6	28.55	190
7.62	28.55	166
7.64	28.55	162
7.66	28.55	182
7.68	28.55	161
7.7	28.55	194
7.72	28.55	173
7.74	28.55	179
7.76	28.55	174
7.78	28.55	181
7.8	28.55	180
7.82	28.55	195
7.84	28.55	176
7.86	28.55	191
7.88	28.55	162
7.9	28.55	168
7.92	28.55	169
7.94	28.55	186
7.96	28.55	165
7.98	28.55	191
8	28.55	152
8.02	28.55	186
8.04	28.55	179
8.06	28.55	175
8.08	28.55	187
8.1	28.55	184
8.12	28.55	178
8.14	28.55	165
8.16	28.55	178
8.18	28.55	188
8.2	28.55	177
8.22	28.55	202
8.24	28.55	180
8.26	28.55	175
8.28	28.55	165
8.3	28.55	177
8.32	28.55	159
8.34	28.55	195
8.36	28.55	190
8.38	28.55	193
8.4	28.55	205
8.42	28.55	211
8.44	28.55	182
8.46	28.55	159
8.48	28.55	168
8.5	28.55	187
8.52	28.55	190
8.54	28.55	175
8.56	28.55	173
8.58	28.55	175
8.6	28.55	209
8.62	28.55	179
8.64	28.55	173
8.66	28.55	173
8.68	28.55	181
8.7	28.55	168
8.72	28.55	169
8.74	28.55	169
8.76	28.55	167
8.78	28.55	155
8.8	28.55	167
8.82	28.55	167
8.84	28.55	170
8.86	28.55	181
8.88	28.55	180
8.9	28.55	181
8.92	28.55	189
8.94	28.55	176
8.96	28.55	181
8.98	28.55	168
9	28.55	174
9.02	28.55	151
9.04	28.55	166
9.06	28.55	168
9.08	28.55	167
9.1	28.55	194
9.12	28.55	174
9.14	28.55	169
9.16	28.55	153
9.18	28.55	173
9.2	28.55	190
9.22	28.55	201
9.24	28.55	167
9.26	28.55	199
9.28	28.55	216
9.3	28.55	216
9.32	28.55	219
9.34	28.55	193
9.36	28.55	220
9.38	28.55	225
9.4	28.55	189
9.42	28.55	236
9.44	28.55	222
9.46	28.55	241
9.48	28.55	194
9.5	28.55	224
9.52	28.55	213
9.54	28.55	210
9.56	28.55	230
9.58	28.55	202
9.6	28.55	199
9.62	28.55	199
9.64	28.55	212
9.66	28.55	165
9.68	28.55	190
9.7	28.55	188
9.72	28.55	194
9.74	28.55	192
9.76	28.55	200
9.78	28.55	164
9.8	28.55	200
9.82	28.55	202
9.84	28.55	182
9.86	28.55	206
9.88	28.55	197
9.9	28.55	182
9.92	28.55	183
9.94	28.55	178
9.96	28.55	178
9.98	28.55	198
10	28.55	183
10.02	28.55	187
10.04	28.55	172
10.06	28.55	163
10.08	28.55	173
10.1	28.55	171
10.12	28.55	187
10.14	28.55	183
10.16	28.55	182
10.18	28.55	181
10.2	28.55	172
10.22	28.55	174
10.24	28.55	172
10.26	28.55	169
10.28	28.55	205
10.3	28.55	196
10.32	28.55	188
10.34	28.55	192
10.36	28.55	211
10.38	28.55	191
10.4	28.55	185
10.42	28.55	222
10.44	28.55	217
10.46	28.55	213
10.48	28.55	215
10.5	28.55	235
10.52	28.55	237
10.54	28.55	237
10.56	28.55	273
10.58	28.55	258
10.6	28.55	299
10.62	28.55	346
10.64	28.55	393
10.66	28.55	429
10.68	28.55	456
10.7	28.55	444
10.72	28.55	543
10.74	28.55	608
10.76	28.55	679
10.78	28.55	770
10.8	28.55	846
10.82	28.55	1052
10.84	28.55	1078
10.86	28.55	1218
10.88	28.55	1235
10.9	28.55	1196
10.92	28.55	1172
10.94	28.55	1078
10.96	28.55	955
10.98	28.55	845
11	28.55	746
11.02	28.55	645
11.04	28.55	582
11.06	28.55	589
11.08	28.55	495
11.1	28.55	426
11.12	28.55	435
11.14	28.55	401
11.16	28.55	349
11.18	28.55	315
11.2	28.55	285
11.22	28.55	311
11.24	28.55	291
11.26	28.55	289
11.28	28.55	285
11.3	28.55	285
11.32	28.55	255
11.34	28.55	250
11.36	28.55	250
11.38	28.55	240
11.4	28.55	198
11.42	28.55	233
11.44	28.55	228
11.46	28.55	203
11.48	28.55	227
11.5	28.55	217
11.52	28.55	232
11.54	28.55	180
11.56	28.55	197
11.58	28.55	197
11.6	28.55	202
11.62	28.55	187
11.64	28.55	171
11.66	28.55	218
11.68	28.55	189
11.7	28.55	210
11.72	28.55	181
11.74	28.55	191
11.76	28.55	195
11.78	28.55	190
11.8	28.55	199
11.82	28.55	199
11.84	28.55	178
11.86	28.55	177
11.88	28.55	174
11.9	28.55	160
11.92	28.55	191
11.94	28.55	178
11.96	28.55	169
11.98	28.55	191
12	28.55	191
12.02	28.55	183
12.04	28.55	166
12.06	28.55	191
12.08	28.55	160
12.1	28.55	183
12.12	28.55	195
12.14	28.55	160
12.16	28.55	194
12.18	28.55	183
12.2	28.55	184
12.22	28.55	168
12.24	28.55	169
12.26	28.55	166
12.28	28.55	176
12.3	28.55	178
12.32	28.55	169
12.34	28.55	191
12.36	28.55	182
12.38	28.55	178
12.4	28.55	161
12.42	28.55	145
12.44	28.55	172
12.46	28.55	190
12.48	28.55	176
12.5	28.55	188
12.52	28.55	199
12.54	28.55	176
12.56	28.55	169
12.58	28.55	179
12.6	28.55	197
12.62	28.55	184
12.64	28.55	177
12.66	28.55	156
12.68	28.55	181
12.7	28.55	180
12.72	28.55	169
12.74	28.55	182
12.76	28.55	184
12.78	28.55	200
12.8	28.55	179
12.82	28.55	199
12.84	28.55	160
12.86	28.55	198
12.88	28.55	179
12.9	28.55	192
12.92	28.55	169
12.94	28.55	167
12.96	28.55	198
12.98	28.55	177
13	28.55	183
13.02	28.55	165
13.04	28.55	166
13.06	28.55	172
13.08	28.55	158
13.1	28.55	168
13.12	28.55	156
13.14	28.55	164
13.16	28.55	181
13.18	28.55	188
13.2	28.55	175
13.22	28.55	167
13.24	28.55	189
13.26	28.55	164
13.28	28.55	177
13.3	28.55	191
13.32	28.55	176
13.34	28.55	148
13.36	28.55	155
13.38	28.55	196
13.4	28.55	178
13.42	28.55	181
13.44	28.55	163
13.46	28.55	190
13.48	28.55	186
13.5	28.55	191
13.52	28.55	191
13.54	28.55	166
13.56	28.55	188
13.58	28.55	191
13.6	28.55	189
13.62	28.55	176
13.64	28.55	173
13.66	28.55	168
13.68	28.55	169
13.7	28.55	186
13.72	28.55	191
13.74	28.55	192
13.76	28.55	169
13.78	28.55	169
13.8	28.55	190
13.82	28.55	187
13.84	28.55	167
13.86	28.55	193
13.88	28.55	202
13.9	28.55	208
13.92	28.55	184
13.94	28.55	184
13.96	28.55	180
13.98	28.55	191
14	28.55	204
14.02	28.55	214
14.04	28.55	193
14.06	28.55	190
14.08	28.55	201
14.1	28.55	207
14.12	28.55	232
14.14	28.55	196
14.16	28.55	202
14.18	28.55	216
14.2	28.55	202
14.22	28.55	190
14.24	28.55	198
14.26	28.55	186
14.28	28.55	172
14.3	28.55	169
14.32	28.55	194
14.34	28.55	204
14.36	28.55	198
14.38	28.55	184
14.4	28.55	185
14.42	28.55	175
14.44	28.55	184
14.46	28.55	185
14.48	28.55	194
14.5	28.55	188
14.52	28.55	175
14.54	28.55	232
14.56	28.55	177
14.58	28.55	164
14.6	28.55	196
14.62	28.55	183
14.64	28.55	166
14.66	28.55	178
14.68	28.55	170
14.7	28.55	197
14.72	28.55	184
14.74	28.55	187
14.76	28.55	182
14.78	28.55	156
14.8	28.55	189
14.82	28.55	171
14.84	28.55	195
14.86	28.55	203
14.88	28.55	175
14.9	28.55	189
14.92	28.55	189
14.94	28.55	174
14.96	28.55	181
14.98	28.55	170
15	28.55	189
15.02	28.55	185
15.04	28.55	195
15.06	28.55	185
15.08	28.55	196
15.1	28.55	198
15.12	28.55	174
15.14	28.55	201
15.16	28.55	175
15.18	28.55	192
15.2	28.55	180
15.22	28.55	184
15.24	28.55	178
15.26	28.55	179
15.28	28.55	189
15.3	28.55	164
15.32	28.55	176
15.34	28.55	207
15.36	28.55	174
15.38	28.55	198
15.4	28.55	203
15.42	28.55	196
15.44	28.55	181
15.46	28.55	191
15.48	28.55	197
15.5	28.55	186
15.52	28.55	170
15.54	28.55	175
15.56	28.55	202
15.58	28.55	183
15.6	28.55	170
15.62	28.55	173
15.64	28.55	183
15.66	28.55	182
15.68	28.55	190
15.7	28.55	215
15.72	28.55	184
15.74	28.55	242
15.76	28.55	168
15.78	28.55	193
15.8	28.55	214
15.82	28.55	197
15.84	28.55	164
15.86	28.55	187
15.88	28.55	218
15.9	28.55	162
15.92	28.55	176
15.94	28.55	210
15.96	28.55	204
15.98	28.55	198
16	28.55	188
16.02	28.55	210
16.04	28.55	180
16.06	28.55	210
16.08	28.55	195
16.1	28.55	175
16.12	28.55	222
16.14	28.55	196
16.16	28.55	224
16.18	28.55	226
16.2	28.55	191
16.22	28.55	212
16.24	28.55	221
16.26	28.55	233
16.28	28.55	233
16.3	28.55	215
16.32	28.55	218
16.34	28.55	209
16.36	28.55	218
16.38	28.55	229
16.4	28.55	210
16.42	28.55	217
16.44	28.55	247
16.46	28.55	238
16.48	28.55	244
16.5	28.55	238
16.52	28.55	244
16.54	28.55	271
16.56	28.55	239
16.58	28.55	279
16.6	28.55	279
16.62	28.55	265
16.64	28.55	329
16.66	28.55	284
16.68	28.55	295
16.7	28.55	329
16.72	28.55	319
16.74	28.55	344
16.76	28.55	317
16.78	28.55	350
16.8	28.55	357
16.82	28.55	394
16.84	28.55	374
16.86	28.55	414
16.88	28.55	441
16.9	28.55	441
16.92	28.55	419
16.94	28.55	447
16.96	28.55	440
16.98	28.55	480
17	28.55	503
17.02	28.55	505
17.04	28.55	509
17.06	28.55	501
17.08	28.55	542
17.1	28.55	551
17.12	28.55	594
17.14	28.55	552
17.16	28.55	535
17.18	28.55	509
17.2	28.55	498
17.22	28.55	506
17.24	28.55	460
17.26	28.55	496
17.28	28.55	441
17.3	28.55	395
17.32	28.55	383
17.34	28.55	386
17.36	28.55	369
17.38	28.55	356
17.4	28.55	332
17.42	28.55	336
17.44	28.55	316
17.46	28.55	332
17.48	28.55	305
17.5	28.55	316
17.52	28.55	311
17.54	28.55	286
17.56	28.55	268
17.58	28.55	299
17.6	28.55	288
17.62	28.55	256
17.64	28.55	245
17.66	28.55	279
17.68	28.55	246
17.7	28.55	257
17.72	28.55	237
17.74	28.55	235
17.76	28.55	237
17.78	28.55	249
17.8	28.55	219
17.82	28.55	254
17.84	28.55	243
17.86	28.55	236
17.88	28.55	218
17.9	28.55	249
17.92	28.55	257
17.94	28.55	234
17.96	28.55	241
17.98	28.55	221
18	28.55	217
18.02	28.55	235
18.04	28.55	247
18.06	28.55	253
18.08	28.55	221
18.1	28.55	247
18.12	28.55	234
18.14	28.55	235
18.16	28.55	212
18.18	28.55	280
18.2	28.55	272
18.22	28.55	233
18.24	28.55	231
18.26	28.55	214
18.28	28.55	221
18.3	28.55	223
18.32	28.55	234
18.34	28.55	230
18.36	28.55	246
18.38	28.55	247
18.4	28.55	239
18.42	28.55	234
18.44	28.55	244
18.46	28.55	246
18.48	28.55	213
18.5	28.55	248
18.52	28.55	244
18.54	28.55	263
18.56	28.55	263
18.58	28.55	267
18.6	28.55	258
18.62	28.55	267
18.64	28.55	252
18.66	28.55	303
18.68	28.55	263
18.7	28.55	270
18.72	28.55	282
18.74	28.55	274
18.76	28.55	277
18.78	28.55	293
18.8	28.55	311
18.82	28.55	337
18.84	28.55	346
18.86	28.55	323
18.88	28.55	434
18.9	28.55	380
18.92	28.55	419
18.94	28.55	397
18.96	28.55	469
18.98	28.55	393
19	28.55	415
19.02	28.55	442
19.04	28.55	401
19.06	28.55	426
19.08	28.55	367
19.1	28.55	355
19.12	28.55	361
19.14	28.55	347
19.16	28.55	356
19.18	28.55	326
19.2	28.55	312
19.22	28.55	326
19.24	28.55	317
19.26	28.55	283
19.28	28.55	284
19.3	28.55	320
19.32	28.55	267
19.34	28.55	256
19.36	28.55	276
19.38	28.55	277
19.4	28.55	268
19.42	28.55	260
19.44	28.55	283
19.46	28.55	235
19.48	28.55	274
19.5	28.55	253
19.52	28.55	286
19.54	28.55	236
19.56	28.55	240
19.58	28.55	221
19.6	28.55	211
19.62	28.55	241
19.64	28.55	224
19.66	28.55	257
19.68	28.55	216
19.7	28.55	257
19.72	28.55	225
19.74	28.55	254
19.76	28.55	247
19.78	28.55	221
19.8	28.55	244
19.82	28.55	220
19.84	28.55	237
19.86	28.55	244
19.88	28.55	227
19.9	28.55	203
19.92	28.55	229
19.94	28.55	219
19.96	28.55	221
19.98	28.55	208
20	28.55	212
20.02	28.55	222
20.04	28.55	231
20.06	28.55	221
20.08	28.55	195
20.1	28.55	217
20.12	28.55	218
20.14	28.55	205
20.16	28.55	204
20.18	28.55	190
20.2	28.55	193
20.22	28.55	190
20.24	28.55	187
20.26	28.55	184
20.28	28.55	214
20.3	28.55	191
20.32	28.55	192
20.34	28.55	204
20.36	28.55	230
20.38	28.55	210
20.4	28.55	190
20.42	28.55	196
20.44	28.55	190
20.46	28.55	205
20.48	28.55	192
20.5	28.55	202
20.52	28.55	183
20.54	28.55	186
20.56	28.55	178
20.58	28.55	186
20.6	28.55	201
20.62	28.55	203
20.64	28.55	173
20.66	28.55	216
20.68	28.55	190
20.7	28.55	186
20.72	28.55	209
20.74	28.55	194
20.76	28.55	219
20.78	28.55	203
20.8	28.55	193
20.82	28.55	208
20.84	28.55	188
20.86	28.55	199
20.88	28.55	220
20.9	28.55	182
20.92	28.55	204
20.94	28.55	211
20.96	28.55	178
20.98	28.55	217
21	28.55	198
21.02	28.55	209
21.04	28.55	201
21.06	28.55	198
21.08	28.55	202
21.1	28.55	178
21.12	28.55	197
21.14	28.55	189
21.16	28.55	174
21.18	28.55	183
21.2	28.55	185
21.22	28.55	194
21.24	28.55	183
21.26	28.55	213
21.28	28.55	167
21.3	28.55	197
21.32	28.55	184
21.34	28.55	173
21.36	28.55	194
21.38	28.55	171
21.4	28.55	181
21.42	28.55	195
21.44	28.55	191
21.46	28.55	220
21.48	28.55	197
21.5	28.55	184
21.52	28.55	195
21.54	28.55	201
21.56	28.55	184
21.58	28.55	171
21.6	28.55	183
21.62	28.55	222
21.64	28.55	199
21.66	28.55	192
21.68	28.55	198
21.7	28.55	210
21.72	28.55	207
21.74	28.55	199
21.76	28.55	192
21.78	28.55	195
21.8	28.55	205
21.82	28.55	184
21.84	28.55	191
21.86	28.55	212
21.88	28.55	197
21.9	28.55	216
21.92	28.55	205
21.94	28.55	186
21.96	28.55	206
21.98	28.55	195
22	28.55	193
22.02	28.55	201
22.04	28.55	175
22.06	28.55	195
22.08	28.55	181
22.1	28.55	208
22.12	28.55	196
22.14	28.55	172
22.16	28.55	190
22.18	28.55	193
22.2	28.55	193
22.22	28.55	184
22.24	28.55	200
22.26	28.55	176
22.28	28.55	189
22.3	28.55	198
22.32	28.55	183
22.34	28.55	198
22.36	28.55	206
22.38	28.55	197
22.4	28.55	198
22.42	28.55	221
22.44	28.55	192
22.46	28.55	192
22.48	28.55	214
22.5	28.55	205
22.52	28.55	179
22.54	28.55	177
22.56	28.55	194
22.58	28.55	218
22.6	28.55	192
22.62	28.55	184
22.64	28.55	189
22.66	28.55	193
22.68	28.55	189
22.7	28.55	199
22.72	28.55	212
22.74	28.55	209
22.76	28.55	202
22.78	28.55	187
22.8	28.55	200
22.82	28.55	184
22.84	28.55	213
22.86	28.55	183
22.88	28.55	200
22.9	28.55	197
22.92	28.55	194
22.94	28.55	197
22.96	28.55	210
22.98	28.55	205
23	28.55	202
23.02	28.55	192
23.04	28.55	206
23.06	28.55	203
23.08	28.55	217
23.1	28.55	237
23.12	28.55	194
23.14	28.55	209
23.16	28.55	184
23.18	28.55	203
23.2	28.55	190
23.22	28.55	184
23.24	28.55	190
23.26	28.55	218
23.28	28.55	208
23.3	28.55	208
23.32	28.55	184
23.34	28.55	199
23.36	28.55	198
23.38	28.55	191
23.4	28.55	189
23.42	28.55	211
23.44	28.55	203
23.46	28.55	202
23.48	28.55	174
23.5	28.55	198
23.52	28.55	182
23.54	28.55	202
23.56	28.55	195
23.58	28.55	202
23.6	28.55	210
23.62	28.55	186
23.64	28.55	205
23.66	28.55	196
23.68	28.55	189
23.7	28.55	200
23.72	28.55	182
23.74	28.55	232
23.76	28.55	187
23.78	28.55	204
23.8	28.55	208
23.82	28.55	193
23.84	28.55	195
23.86	28.55	227
23.88	28.55	206
23.9	28.55	215
23.92	28.55	211
23.94	28.55	219
23.96	28.55	245
23.98	28.55	254
24	28.55	223
24.02	28.55	228
24.04	28.55	225
24.06	28.55	248
24.08	28.55	210
24.1	28.55	238
24.12	28.55	228
24.14	28.55	236
24.16	28.55	237
24.18	28.55	231
24.2	28.55	218
24.22	28.55	226
24.24	28.55	234
24.26	28.55	222
24.28	28.55	232
24.3	28.55	244
24.32	28.55	227
24.34	28.55	242
24.36	28.55	220
24.38	28.55	242
24.4	28.55	242
24.42	28.55	245
24.44	28.55	234
24.46	28.55	237
24.48	28.55	218
24.5	28.55	265
24.52	28.55	246
24.54	28.55	245
24.56	28.55	259
24.58	28.55	239
24.6	28.55	247
24.62	28.55	235
24.64	28.55	240
24.66	28.55	262
24.68	28.55	243
24.7	28.55	245
24.72	28.55	233
24.74	28.55	284
24.76	28.55	269
24.78	28.55	298
24.8	28.55	277
24.82	28.55	289
24.84	28.55	281
24.86	28.55	300
24.88	28.55	276
24.9	28.55	302
24.92	28.55	281
24.94	28.55	288
24.96	28.55	271
24.98	28.55	270
25	28.55	276
25.02	28.55	315
25.04	28.55	272
25.06	28.55	268
25.08	28.55	267
25.1	28.55	274
25.12	28.55	281
25.14	28.55	267
25.16	28.55	268
25.18	28.55	273
25.2	28.55	275
25.22	28.55	293
25.24	28.55	279
25.26	28.55	261
25.28	28.55	270
25.3	28.55	258
25.32	28.55	254
25.34	28.55	266
25.36	28.55	273
25.38	28.55	265
25.4	28.55	255
25.42	28.55	260
25.44	28.55	236
25.46	28.55	249
25.48	28.55	270
25.5	28.55	250
25.52	28.55	229
25.54	28.55	248
25.56	28.55	248
25.58	28.55	222
25.6	28.55	216
25.62	28.55	236
25.64	28.55	244
25.66	28.55	246
25.68	28.55	250
25.7	28.55	233
25.72	28.55	255
25.74	28.55	257
25.76	28.55	235
25.78	28.55	253
25.8	28.55	246
25.82	28.55	241
25.84	28.55	252
25.86	28.55	229
25.88	28.55	216
25.9	28.55	225
25.92	28.55	229
25.94	28.55	256
25.96	28.55	224
25.98	28.55	254
26	28.55	220
26.02	28.55	222
26.04	28.55	222
26.06	28.55	273
26.08	28.55	193
26.1	28.55	221
26.12	28.55	199
26.14	28.55	240
26.16	28.55	225
26.18	28.55	200
26.2	28.55	238
26.22	28.55	225
26.24	28.55	216
26.26	28.55	209
26.28	28.55	218
26.3	28.55	210
26.32	28.55	215
26.34	28.55	198
26.36	28.55	221
26.38	28.55	229
26.4	28.55	213
26.42	28.55	230
26.44	28.55	218
26.46	28.55	246
26.48	28.55	195
26.5	28.55	217
26.52	28.55	203
26.54	28.55	199
26.56	28.55	234
26.58	28.55	194
26.6	28.55	187
26.62	28.55	200
26.64	28.55	186
26.66	28.55	216
26.68	28.55	210
26.7	28.55	217
26.72	28.55	215
26.74	28.55	192
26.76	28.55	207
26.78	28.55	215
26.8	28.55	196
26.82	28.55	245
26.84	28.55	217
26.86	28.55	192
26.88	28.55	205
26.9	28.55	204
26.92	28.55	210
26.94	28.55	201
26.96	28.55	203
26.98	28.55	219
27	28.55	218
27.02	28.55	216
27.04	28.55	197
27.06	28.55	198
27.08	28.55	184
27.1	28.55	190
27.12	28.55	222
27.14	28.55	194
27.16	28.55	213
27.18	28.55	213
27.2	28.55	215
27.22	28.55	208
27.24	28.55	225
27.26	28.55	218
27.28	28.55	196
27.3	28.55	196
27.32	28.55	207
27.34	28.55	229
27.36	28.55	221
27.38	28.55	198
27.4	28.55	200
27.42	28.55	200
27.44	28.55	218
27.46	28.55	224
27.48	28.55	218
27.5	28.55	229
27.52	28.55	221
27.54	28.55	225
27.56	28.55	233
27.58	28.55	203
27.6	28.55	223
27.62	28.55	221
27.64	28.55	229
27.66	28.55	251
27.68	28.55	214
27.7	28.55	254
27.72	28.55	277
27.74	28.55	280
27.76	28.55	244
27.78	28.55	250
27.8	28.55	259
27.82	28.55	286
27.84	28.55	268
27.86	28.55	254
27.88	28.55	245
27.9	28.55	244
27.92	28.55	265
27.94	28.55	250
27.96	28.55	259
27.98	28.55	243
28	28.55	228
28.02	28.55	221
28.04	28.55	236
28.06	28.55	239
28.08	28.55	232
28.1	28.55	232
28.12	28.55	238
28.14	28.55	244
28.16	28.55	208
28.18	28.55	209
28.2	28.55	213
28.22	28.55	197
28.24	28.55	202
28.26	28.55	220
28.28	28.55	225
28.3	28.55	206
28.32	28.55	217
28.34	28.55	227
28.36	28.55	209
28.38	28.55	210
28.4	28.55	205
28.42	28.55	233
28.44	28.55	219
28.46	28.55	212
28.48	28.55	220
28.5	28.55	227
28.52	28.55	190
28.54	28.55	198
28.56	28.55	217
28.58	28.55	202
28.6	28.55	215
28.62	28.55	195
28.64	28.55	217
28.66	28.55	207
28.68	28.55	227
28.7	28.55	199
28.72	28.55	215
28.74	28.55	196
28.76	28.55	214
28.78	28.55	211
28.8	28.55	209
28.82	28.55	198
28.84	28.55	242
28.86	28.55	239
28.88	28.55	213
28.9	28.55	194
28.92	28.55	219
28.94	28.55	223
28.96	28.55	213
28.98	28.55	206
29	28.55	209
29.02	28.55	204
29.04	28.55	211
29.06	28.55	212
29.08	28.55	193
29.1	28.55	197
29.12	28.55	212
29.14	28.55	228
29.16	28.55	201
29.18	28.55	222
29.2	28.55	202
29.22	28.55	216
29.24	28.55	203
29.26	28.55	218
29.28	28.55	232
29.3	28.55	204
29.32	28.55	235
29.34	28.55	209
29.36	28.55	211
29.38	28.55	209
29.4	28.55	191
29.42	28.55	207
29.44	28.55	200
29.46	28.55	188
29.48	28.55	212
29.5	28.55	224
29.52	28.55	198
29.54	28.55	227
29.56	28.55	210
29.58	28.55	218
29.6	28.55	198
29.62	28.55	243
29.64	28.55	202
29.66	28.55	229
29.68	28.55	218
29.7	28.55	223
29.72	28.55	233
29.74	28.55	227
29.76	28.55	226
29.78	28.55	195
29.8	28.55	186
29.82	28.55	239
29.84	28.55	215
29.86	28.55	197
29.88	28.55	186
29.9	28.55	237
29.92	28.55	229
29.94	28.55	195
29.96	28.55	211
29.98	28.55	202
30	28.55	210
30.02	28.55	224
30.04	28.55	211
30.06	28.55	213
30.08	28.55	226
30.1	28.55	210
30.12	28.55	200
30.14	28.55	213
30.16	28.55	198
30.18	28.55	208
30.2	28.55	185
30.22	28.55	198
30.24	28.55	200
30.26	28.55	213
30.28	28.55	207
30.3	28.55	225
30.32	28.55	185
30.34	28.55	172
30.36	28.55	214
30.38	28.55	187
30.4	28.55	214
30.42	28.55	205
30.44	28.55	194
30.46	28.55	198
30.48	28.55	203
30.5	28.55	197
30.52	28.55	202
30.54	28.55	209
30.56	28.55	189
30.58	28.55	200
30.6	28.55	184
30.62	28.55	193
30.64	28.55	216
30.66	28.55	209
30.68	28.55	202
30.7	28.55	215
30.72	28.55	186
30.74	28.55	206
30.76	28.55	212
30.78	28.55	199
30.8	28.55	209
30.82	28.55	177
30.84	28.55	204
30.86	28.55	202
30.88	28.55	198
30.9	28.55	213
30.92	28.55	195
30.94	28.55	183
30.96	28.55	229
30.98	28.55	194
31	28.55	205
31.02	28.55	216
31.04	28.55	205
31.06	28.55	206
31.08	28.55	196
31.1	28.55	219
31.12	28.55	202
31.14	28.55	226
31.16	28.55	202
31.18	28.55	204
31.2	28.55	221
31.22	28.55	217
31.24	28.55	198
31.26	28.55	188
31.28	28.55	204
31.3	28.55	220
31.32	28.55	217
31.34	28.55	201
31.36	28.55	193
31.38	28.55	219
31.4	28.55	192
31.42	28.55	198
31.44	28.55	195
31.46	28.55	200
31.48	28.55	201
31.5	28.55	217
31.52	28.55	173
31.54	28.55	222
31.56	28.55	214
31.58	28.55	211
31.6	28.55	205
31.62	28.55	226
31.64	28.55	214
31.66	28.55	237
31.68	28.55	194
31.7	28.55	216
31.72	28.55	198
31.74	28.55	206
31.76	28.55	213
31.78	28.55	216
31.8	28.55	232
31.82	28.55	204
31.84	28.55	207
31.86	28.55	214
31.88	28.55	200
31.9	28.55	209
31.92	28.55	223
31.94	28.55	241
31.96	28.55	218
31.98	28.55	218
32	28.55	203
32.02	28.55	223
32.04	28.55	196
32.06	28.55	205
32.08	28.55	189
32.1	28.55	192
32.12	28.55	219
32.14	28.55	207
32.16	28.55	186
32.18	28.55	207
32.2	28.55	229
32.22	28.55	230
32.24	28.55	209
32.26	28.55	205
32.28	28.55	236
32.3	28.55	217
32.32	28.55	215
32.34	28.55	203
32.36	28.55	207
32.38	28.55	201
32.4	28.55	207
32.42	28.55	201
32.44	28.55	186
32.46	28.55	187
32.48	28.55	202
32.5	28.55	201
32.52	28.55	201
32.54	28.55	217
32.56	28.55	186
32.58	28.55	202
32.6	28.55	206
32.62	28.55	227
32.64	28.55	201
32.66	28.55	202
32.68	28.55	239
32.7	28.55	198
32.72	28.55	222
32.74	28.55	197
32.76	28.55	216
32.78	28.55	220
32.8	28.55	214
32.82	28.55	193
32.84	28.55	218
32.86	28.55	202
32.88	28.55	199
32.9	28.55	205
32.92	28.55	224
32.94	28.55	192
32.96	28.55	224
32.98	28.55	221
33	28.55	230
33.02	28.55	209
33.04	28.55	209
33.06	28.55	244
33.08	28.55	199
33.1	28.55	239
33.12	28.55	203
33.14	28.55	238
33.16	28.55	232
33.18	28.55	236
33.2	28.55	226
33.22	28.55	214
33.24	28.55	208
33.26	28.55	207
33.28	28.55	228
33.3	28.55	206
33.32	28.55	205
33.34	28.55	232
33.36	28.55	237
33.38	28.55	221
33.4	28.55	232
33.42	28.55	243
33.44	28.55	261
33.46	28.55	240
33.48	28.55	233
33.5	28.55	240
33.52	28.55	229
33.54	28.55	224
33.56	28.55	232
33.58	28.55	231
33.6	28.55	222
33.62	28.55	207
33.64	28.55	224
33.66	28.55	214
33.68	28.55	253
33.7	28.55	200
33.72	28.55	236
33.74	28.55	240
33.76	28.55	226
33.78	28.55	218
33.8	28.55	232
33.82	28.55	202
33.84	28.55	214
33.86	28.55	241
33.88	28.55	210
33.9	28.55	226
33.92	28.55	245
33.94	28.55	257
33.96	28.55	202
33.98	28.55	238
34	28.55	194
34.02	28.55	206
34.04	28.55	220
34.06	28.55	234
34.08	28.55	211
34.1	28.55	221
34.12	28.55	190
34.14	28.55	213
34.16	28.55	227
34.18	28.55	197
34.2	28.55	204
34.22	28.55	217
34.24	28.55	221
34.26	28.55	216
34.28	28.55	235
34.3	28.55	212
34.32	28.55	200
34.34	28.55	208
34.36	28.55	213
34.38	28.55	226
34.4	28.55	212
34.42	28.55	228
34.44	28.55	256
34.46	28.55	237
34.48	28.55	221
34.5	28.55	190
34.52	28.55	235
34.54	28.55	234
34.56	28.55	232
34.58	28.55	216
34.6	28.55	251
34.62	28.55	246
34.64	28.55	227
34.66	28.55	236
34.68	28.55	199
34.7	28.55	228
34.72	28.55	202
34.74	28.55	219
34.76	28.55	228
34.78	28.55	241
34.8	28.55	223
34.82	28.55	212
34.84	28.55	236
34.86	28.55	195
34.88	28.55	223
34.9	28.55	206
34.92	28.55	245
34.94	28.55	204
34.96	28.55	213
34.98	28.55	229
35	28.55	206
35.02	28.55	219
35.04	28.55	217
35.06	28.55	205
35.08	28.55	199
35.1	28.55	226
35.12	28.55	221
35.14	28.55	222
35.16	28.55	207
35.18	28.55	217
35.2	28.55	209
35.22	28.55	213
35.24	28.55	234
35.26	28.55	207
35.28	28.55	223
35.3	28.55	207
35.32	28.55	207
35.34	28.55	248
35.36	28.55	250
35.38	28.55	211
35.4	28.55	203
35.42	28.55	194
35.44	28.55	206
35.46	28.55	213
35.48	28.55	210
35.5	28.55	214
35.52	28.55	200
35.54	28.55	214
35.56	28.55	178
35.58	28.55	200
35.6	28.55	216
35.62	28.55	193
35.64	28.55	212
35.66	28.55	182
35.68	28.55	199
35.7	28.55	212
35.72	28.55	200
35.74	28.55	192
35.76	28.55	188
35.78	28.55	222
35.8	28.55	226
35.82	28.55	204
35.84	28.55	218
35.86	28.55	210
35.88	28.55	195
35.9	28.55	191
35.92	28.55	224
35.94	28.55	186
35.96	28.55	212
35.98	28.55	198
36	28.55	208
36.02	28.55	224
36.04	28.55	188
36.06	28.55	220
36.08	28.55	190
36.1	28.55	217
36.12	28.55	205
36.14	28.55	198
36.16	28.55	209
36.18	28.55	207
36.2	28.55	200
36.22	28.55	198
36.24	28.55	209
36.26	28.55	216
36.28	28.55	229
36.3	28.55	215
36.32	28.55	194
36.34	28.55	210
36.36	28.55	201
36.38	28.55	238
36.4	28.55	193
36.42	28.55	205
36.44	28.55	195
36.46	28.55	200
36.48	28.55	212
36.5	28.55	202
36.52	28.55	220
36.54	28.55	225
36.56	28.55	224
36.58	28.55	188
36.6	28.55	223
36.62	28.55	205
36.64	28.55	225
36.66	28.55	220
36.68	28.55	198
36.7	28.55	199
36.72	28.55	251
36.74	28.55	215
36.76	28.55	218
36.78	28.55	218
36.8	28.55	186
36.82	28.55	228
36.84	28.55	229
36.86	28.55	212
36.88	28.55	222
36.9	28.55	231
36.92	28.55	230
36.94	28.55	209
36.96	28.55	223
36.98	28.55	203
37	28.55	209
37.02	28.55	194
37.04	28.55	202
37.06	28.55	217
37.08	28.55	200
37.1	28.55	215
37.12	28.55	214
37.14	28.55	212
37.16	28.55	206
37.18	28.55	193
37.2	28.55	202
37.22	28.55	228
37.24	28.55	213
37.26	28.55	212
37.28	28.55	203
37.3	28.55	201
37.32	28.55	207
37.34	28.55	239
37.36	28.55	199
37.38	28.55	187
37.4	28.55	204
37.42	28.55	218
37.44	28.55	197
37.46	28.55	235
37.48	28.55	227
37.5	28.55	224
37.52	28.55	214
37.54	28.55	195
37.56	28.55	224
37.58	28.55	227
37.6	28.55	235
37.62	28.55	195
37.64	28.55	212
37.66	28.55	199
37.68	28.55	222
37.7	28.55	226
37.72	28.55	182
37.74	28.55	194
37.76	28.55	230
37.78	28.55	225
37.8	28.55	213
37.82	28.55	213
37.84	28.55	193
37.86	28.55	200
37.88	28.55	193
37.9	28.55	192
37.92	28.55	220
37.94	28.55	202
37.96	28.55	215
37.98	28.55	212
38	28.55	227
38.02	28.55	240
38.04	28.55	216
38.06	28.55	239
38.08	28.55	253
38.1	28.55	231
38.12	28.55	253
38.14	28.55	290
38.16	28.55	329
38.18	28.55	405
38.2	28.55	480
38.22	28.55	589
38.24	28.55	758
38.26	28.55	789
38.28	28.55	635
38.3	28.55	538
38.32	28.55	537
38.34	28.55	482
38.36	28.55	520
38.38	28.55	407
38.4	28.55	324
38.42	28.55	288
38.44	28.55	337
38.46	28.55	283
38.48	28.55	289
38.5	28.55	255
38.52	28.55	246
38.54	28.55	243
38.56	28.55	261
38.58	28.55	224
38.6	28.55	222
38.62	28.55	239
38.64	28.55	224
38.66	28.55	208
38.68	28.55	235
38.7	28.55	198
38.72	28.55	209
38.74	28.55	184
38.76	28.55	225
38.78	28.55	219
38.8	28.55	220
38.82	28.55	192
38.84	28.55	208
38.86	28.55	226
38.88	28.55	215
38.9	28.55	218
38.92	28.55	257
38.94	28.55	211
38.96	28.55	220
38.98	28.55	225
39	28.55	202
39.02	28.55	203
39.04	28.55	220
39.06	28.55	220
39.08	28.55	251
39.1	28.55	227
39.12	28.55	190
39.14	28.55	196
39.16	28.55	216
39.18	28.55	226
39.2	28.55	220
39.22	28.55	204
39.24	28.55	201
39.26	28.55	187
39.28	28.55	207
39.3	28.55	209
39.32	28.55	196
39.34	28.55	213
39.36	28.55	208
39.38	28.55	226
39.4	28.55	232
39.42	28.55	221
39.44	28.55	230
39.46	28.55	203
39.48	28.55	210
39.5	28.55	204
39.52	28.55	222
39.54	28.55	228
39.56	28.55	217
39.58	28.55	217
39.6	28.55	217
39.62	28.55	213
39.64	28.55	210
39.66	28.55	204
39.68	28.55	217
39.7	28.55	219
39.72	28.55	239
39.74	28.55	226
39.76	28.55	216
39.78	28.55	244
39.8	28.55	233
39.82	28.55	215
39.84	28.55	229
39.86	28.55	191
39.88	28.55	215
39.9	28.55	214
39.92	28.55	229
39.94	28.55	238
39.96	28.55	237
39.98	28.55	250
40	28.55	243
