# Supplementary material for: Sorting polymerization in a bichannel metal-organic framework
Source: Nat Commun. 2025 Aug 5;16:6984. doi: 10.1038/s41467-025-62322-8 (PMC12325995; doi:10.1038/s41467-025-62322-8)
Supplement: Supplementary file 3 — Source data [file 41467_2025_62322_MOESM3_ESM.zip › SOURCE_DATA/SF11/1-PSPNVF_2theta_vs_scanstarttime_vs_intensity/line_21.csv]

X	Y	Z
3	4.55	201
3.02	4.55	165
3.04	4.55	170
3.06	4.55	175
3.08	4.55	188
3.1	4.55	163
3.12	4.55	172
3.14	4.55	165
3.16	4.55	166
3.18	4.55	169
3.2	4.55	207
3.22	4.55	164
3.24	4.55	184
3.26	4.55	169
3.28	4.55	165
3.3	4.55	158
3.32	4.55	164
3.34	4.55	208
3.36	4.55	169
3.38	4.55	173
3.4	4.55	182
3.42	4.55	171
3.44	4.55	173
3.46	4.55	184
3.48	4.55	162
3.5	4.55	177
3.52	4.55	183
3.54	4.55	181
3.56	4.55	170
3.58	4.55	164
3.6	4.55	182
3.62	4.55	181
3.64	4.55	149
3.66	4.55	180
3.68	4.55	172
3.7	4.55	191
3.72	4.55	173
3.74	4.55	185
3.76	4.55	163
3.78	4.55	153
3.8	4.55	156
3.82	4.55	169
3.84	4.55	185
3.86	4.55	185
3.88	4.55	160
3.9	4.55	184
3.92	4.55	182
3.94	4.55	202
3.96	4.55	173
3.98	4.55	179
4	4.55	189
4.02	4.55	197
4.04	4.55	188
4.06	4.55	158
4.08	4.55	175
4.1	4.55	172
4.12	4.55	180
4.14	4.55	186
4.16	4.55	177
4.18	4.55	162
4.2	4.55	191
4.22	4.55	192
4.24	4.55	189
4.26	4.55	164
4.28	4.55	179
4.3	4.55	171
4.32	4.55	201
4.34	4.55	191
4.36	4.55	168
4.38	4.55	182
4.4	4.55	172
4.42	4.55	182
4.44	4.55	167
4.46	4.55	195
4.48	4.55	203
4.5	4.55	163
4.52	4.55	180
4.54	4.55	187
4.56	4.55	150
4.58	4.55	173
4.6	4.55	161
4.62	4.55	174
4.64	4.55	184
4.66	4.55	203
4.68	4.55	191
4.7	4.55	179
4.72	4.55	190
4.74	4.55	161
4.76	4.55	180
4.78	4.55	179
4.8	4.55	190
4.82	4.55	174
4.84	4.55	175
4.86	4.55	180
4.88	4.55	194
4.9	4.55	180
4.92	4.55	195
4.94	4.55	177
4.96	4.55	180
4.98	4.55	168
5	4.55	200
5.02	4.55	188
5.04	4.55	179
5.06	4.55	182
5.08	4.55	186
5.1	4.55	184
5.12	4.55	197
5.14	4.55	200
5.16	4.55	239
5.18	4.55	223
5.2	4.55	207
5.22	4.55	207
5.24	4.55	229
5.26	4.55	207
5.28	4.55	198
5.3	4.55	221
5.32	4.55	250
5.34	4.55	212
5.36	4.55	259
5.38	4.55	266
5.4	4.55	279
5.42	4.55	282
5.44	4.55	310
5.46	4.55	310
5.48	4.55	305
5.5	4.55	315
5.52	4.55	306
5.54	4.55	319
5.56	4.55	290
5.58	4.55	305
5.6	4.55	308
5.62	4.55	269
5.64	4.55	305
5.66	4.55	267
5.68	4.55	272
5.7	4.55	256
5.72	4.55	260
5.74	4.55	232
5.76	4.55	237
5.78	4.55	257
5.8	4.55	256
5.82	4.55	242
5.84	4.55	239
5.86	4.55	250
5.88	4.55	244
5.9	4.55	232
5.92	4.55	225
5.94	4.55	230
5.96	4.55	252
5.98	4.55	250
6	4.55	262
6.02	4.55	254
6.04	4.55	239
6.06	4.55	245
6.08	4.55	217
6.1	4.55	249
6.12	4.55	250
6.14	4.55	243
6.16	4.55	251
6.18	4.55	260
6.2	4.55	217
6.22	4.55	246
6.24	4.55	228
6.26	4.55	227
6.28	4.55	245
6.3	4.55	268
6.32	4.55	221
6.34	4.55	229
6.36	4.55	197
6.38	4.55	238
6.4	4.55	234
6.42	4.55	260
6.44	4.55	208
6.46	4.55	230
6.48	4.55	227
6.5	4.55	220
6.52	4.55	227
6.54	4.55	238
6.56	4.55	242
6.58	4.55	243
6.6	4.55	251
6.62	4.55	221
6.64	4.55	198
6.66	4.55	217
6.68	4.55	241
6.7	4.55	214
6.72	4.55	207
6.74	4.55	209
6.76	4.55	193
6.78	4.55	217
6.8	4.55	205
6.82	4.55	201
6.84	4.55	204
6.86	4.55	192
6.88	4.55	203
6.9	4.55	197
6.92	4.55	182
6.94	4.55	193
6.96	4.55	220
6.98	4.55	182
7	4.55	223
7.02	4.55	185
7.04	4.55	197
7.06	4.55	199
7.08	4.55	172
7.1	4.55	199
7.12	4.55	162
7.14	4.55	178
7.16	4.55	182
7.18	4.55	197
7.2	4.55	210
7.22	4.55	161
7.24	4.55	180
7.26	4.55	200
7.28	4.55	179
7.3	4.55	149
7.32	4.55	219
7.34	4.55	190
7.36	4.55	147
7.38	4.55	149
7.4	4.55	181
7.42	4.55	175
7.44	4.55	179
7.46	4.55	179
7.48	4.55	173
7.5	4.55	173
7.52	4.55	190
7.54	4.55	180
7.56	4.55	165
7.58	4.55	200
7.6	4.55	183
7.62	4.55	167
7.64	4.55	184
7.66	4.55	193
7.68	4.55	173
7.7	4.55	169
7.72	4.55	172
7.74	4.55	174
7.76	4.55	192
7.78	4.55	180
7.8	4.55	165
7.82	4.55	160
7.84	4.55	170
7.86	4.55	175
7.88	4.55	183
7.9	4.55	192
7.92	4.55	170
7.94	4.55	180
7.96	4.55	173
7.98	4.55	194
8	4.55	168
8.02	4.55	183
8.04	4.55	171
8.06	4.55	179
8.08	4.55	169
8.1	4.55	163
8.12	4.55	173
8.14	4.55	175
8.16	4.55	169
8.18	4.55	206
8.2	4.55	188
8.22	4.55	179
8.24	4.55	170
8.26	4.55	190
8.28	4.55	160
8.3	4.55	185
8.32	4.55	164
8.34	4.55	180
8.36	4.55	191
8.38	4.55	170
8.4	4.55	196
8.42	4.55	179
8.44	4.55	203
8.46	4.55	186
8.48	4.55	206
8.5	4.55	195
8.52	4.55	208
8.54	4.55	203
8.56	4.55	170
8.58	4.55	199
8.6	4.55	169
8.62	4.55	193
8.64	4.55	180
8.66	4.55	179
8.68	4.55	164
8.7	4.55	171
8.72	4.55	179
8.74	4.55	159
8.76	4.55	164
8.78	4.55	173
8.8	4.55	165
8.82	4.55	174
8.84	4.55	206
8.86	4.55	196
8.88	4.55	172
8.9	4.55	167
8.92	4.55	167
8.94	4.55	185
8.96	4.55	198
8.98	4.55	200
9	4.55	190
9.02	4.55	188
9.04	4.55	177
9.06	4.55	198
9.08	4.55	193
9.1	4.55	168
9.12	4.55	154
9.14	4.55	200
9.16	4.55	187
9.18	4.55	213
9.2	4.55	182
9.22	4.55	193
9.24	4.55	183
9.26	4.55	163
9.28	4.55	179
9.3	4.55	185
9.32	4.55	173
9.34	4.55	188
9.36	4.55	199
9.38	4.55	185
9.4	4.55	199
9.42	4.55	192
9.44	4.55	213
9.46	4.55	190
9.48	4.55	199
9.5	4.55	204
9.52	4.55	193
9.54	4.55	201
9.56	4.55	184
9.58	4.55	216
9.6	4.55	203
9.62	4.55	182
9.64	4.55	196
9.66	4.55	180
9.68	4.55	165
9.7	4.55	193
9.72	4.55	170
9.74	4.55	155
9.76	4.55	168
9.78	4.55	194
9.8	4.55	188
9.82	4.55	172
9.84	4.55	176
9.86	4.55	170
9.88	4.55	178
9.9	4.55	163
9.92	4.55	172
9.94	4.55	177
9.96	4.55	181
9.98	4.55	204
10	4.55	182
10.02	4.55	143
10.04	4.55	169
10.06	4.55	184
10.08	4.55	178
10.1	4.55	187
10.12	4.55	189
10.14	4.55	164
10.16	4.55	182
10.18	4.55	175
10.2	4.55	160
10.22	4.55	187
10.24	4.55	152
10.26	4.55	176
10.28	4.55	170
10.3	4.55	176
10.32	4.55	182
10.34	4.55	166
10.36	4.55	177
10.38	4.55	196
10.4	4.55	197
10.42	4.55	182
10.44	4.55	186
10.46	4.55	198
10.48	4.55	199
10.5	4.55	192
10.52	4.55	212
10.54	4.55	223
10.56	4.55	198
10.58	4.55	217
10.6	4.55	277
10.62	4.55	251
10.64	4.55	277
10.66	4.55	246
10.68	4.55	302
10.7	4.55	338
10.72	4.55	345
10.74	4.55	383
10.76	4.55	470
10.78	4.55	459
10.8	4.55	558
10.82	4.55	604
10.84	4.55	680
10.86	4.55	765
10.88	4.55	844
10.9	4.55	891
10.92	4.55	1042
10.94	4.55	1127
10.96	4.55	1195
10.98	4.55	1243
11	4.55	1207
11.02	4.55	1151
11.04	4.55	1069
11.06	4.55	927
11.08	4.55	844
11.1	4.55	677
11.12	4.55	600
11.14	4.55	505
11.16	4.55	470
11.18	4.55	410
11.2	4.55	341
11.22	4.55	315
11.24	4.55	313
11.26	4.55	309
11.28	4.55	261
11.3	4.55	231
11.32	4.55	240
11.34	4.55	226
11.36	4.55	220
11.38	4.55	227
11.4	4.55	215
11.42	4.55	232
11.44	4.55	235
11.46	4.55	201
11.48	4.55	206
11.5	4.55	178
11.52	4.55	183
11.54	4.55	194
11.56	4.55	204
11.58	4.55	213
11.6	4.55	205
11.62	4.55	199
11.64	4.55	185
11.66	4.55	193
11.68	4.55	186
11.7	4.55	184
11.72	4.55	190
11.74	4.55	174
11.76	4.55	186
11.78	4.55	161
11.8	4.55	167
11.82	4.55	144
11.84	4.55	175
11.86	4.55	170
11.88	4.55	176
11.9	4.55	185
11.92	4.55	185
11.94	4.55	178
11.96	4.55	148
11.98	4.55	208
12	4.55	175
12.02	4.55	194
12.04	4.55	185
12.06	4.55	182
12.08	4.55	182
12.1	4.55	182
12.12	4.55	171
12.14	4.55	155
12.16	4.55	181
12.18	4.55	190
12.2	4.55	176
12.22	4.55	169
12.24	4.55	167
12.26	4.55	182
12.28	4.55	176
12.3	4.55	162
12.32	4.55	158
12.34	4.55	175
12.36	4.55	191
12.38	4.55	172
12.4	4.55	174
12.42	4.55	196
12.44	4.55	171
12.46	4.55	165
12.48	4.55	197
12.5	4.55	191
12.52	4.55	168
12.54	4.55	182
12.56	4.55	185
12.58	4.55	170
12.6	4.55	187
12.62	4.55	192
12.64	4.55	177
12.66	4.55	173
12.68	4.55	173
12.7	4.55	158
12.72	4.55	167
12.74	4.55	185
12.76	4.55	181
12.78	4.55	192
12.8	4.55	181
12.82	4.55	168
12.84	4.55	192
12.86	4.55	194
12.88	4.55	186
12.9	4.55	190
12.92	4.55	210
12.94	4.55	165
12.96	4.55	179
12.98	4.55	184
13	4.55	190
13.02	4.55	163
13.04	4.55	209
13.06	4.55	184
13.08	4.55	172
13.1	4.55	165
13.12	4.55	191
13.14	4.55	205
13.16	4.55	188
13.18	4.55	187
13.2	4.55	195
13.22	4.55	176
13.24	4.55	178
13.26	4.55	187
13.28	4.55	201
13.3	4.55	202
13.32	4.55	180
13.34	4.55	203
13.36	4.55	192
13.38	4.55	194
13.4	4.55	188
13.42	4.55	170
13.44	4.55	165
13.46	4.55	182
13.48	4.55	183
13.5	4.55	156
13.52	4.55	169
13.54	4.55	156
13.56	4.55	177
13.58	4.55	172
13.6	4.55	192
13.62	4.55	186
13.64	4.55	177
13.66	4.55	180
13.68	4.55	176
13.7	4.55	191
13.72	4.55	182
13.74	4.55	193
13.76	4.55	173
13.78	4.55	192
13.8	4.55	182
13.82	4.55	185
13.84	4.55	168
13.86	4.55	165
13.88	4.55	176
13.9	4.55	167
13.92	4.55	203
13.94	4.55	188
13.96	4.55	172
13.98	4.55	173
14	4.55	167
14.02	4.55	161
14.04	4.55	175
14.06	4.55	186
14.08	4.55	191
14.1	4.55	175
14.12	4.55	177
14.14	4.55	176
14.16	4.55	172
14.18	4.55	197
14.2	4.55	182
14.22	4.55	182
14.24	4.55	157
14.26	4.55	148
14.28	4.55	176
14.3	4.55	192
14.32	4.55	168
14.34	4.55	153
14.36	4.55	160
14.38	4.55	210
14.4	4.55	180
14.42	4.55	192
14.44	4.55	194
14.46	4.55	186
14.48	4.55	164
14.5	4.55	179
14.52	4.55	150
14.54	4.55	176
14.56	4.55	146
14.58	4.55	178
14.6	4.55	168
14.62	4.55	142
14.64	4.55	145
14.66	4.55	160
14.68	4.55	168
14.7	4.55	185
14.72	4.55	166
14.74	4.55	144
14.76	4.55	144
14.78	4.55	179
14.8	4.55	156
14.82	4.55	147
14.84	4.55	194
14.86	4.55	176
14.88	4.55	184
14.9	4.55	170
14.92	4.55	154
14.94	4.55	187
14.96	4.55	167
14.98	4.55	199
15	4.55	177
15.02	4.55	200
15.04	4.55	169
15.06	4.55	177
15.08	4.55	170
15.1	4.55	160
15.12	4.55	178
15.14	4.55	174
15.16	4.55	179
15.18	4.55	187
15.2	4.55	183
15.22	4.55	184
15.24	4.55	175
15.26	4.55	179
15.28	4.55	159
15.3	4.55	171
15.32	4.55	185
15.34	4.55	204
15.36	4.55	201
15.38	4.55	121
15.4	4.55	185
15.42	4.55	189
15.44	4.55	170
15.46	4.55	174
15.48	4.55	174
15.5	4.55	174
15.52	4.55	195
15.54	4.55	186
15.56	4.55	191
15.58	4.55	177
15.6	4.55	173
15.62	4.55	168
15.64	4.55	201
15.66	4.55	175
15.68	4.55	162
15.7	4.55	190
15.72	4.55	191
15.74	4.55	202
15.76	4.55	196
15.78	4.55	179
15.8	4.55	214
15.82	4.55	206
15.84	4.55	215
15.86	4.55	199
15.88	4.55	216
15.9	4.55	187
15.92	4.55	177
15.94	4.55	180
15.96	4.55	193
15.98	4.55	197
16	4.55	211
16.02	4.55	187
16.04	4.55	211
16.06	4.55	201
16.08	4.55	211
16.1	4.55	197
16.12	4.55	213
16.14	4.55	214
16.16	4.55	191
16.18	4.55	240
16.2	4.55	241
16.22	4.55	239
16.24	4.55	209
16.26	4.55	222
16.28	4.55	217
16.3	4.55	220
16.32	4.55	211
16.34	4.55	265
16.36	4.55	237
16.38	4.55	272
16.4	4.55	266
16.42	4.55	248
16.44	4.55	264
16.46	4.55	261
16.48	4.55	307
16.5	4.55	276
16.52	4.55	312
16.54	4.55	331
16.56	4.55	335
16.58	4.55	352
16.6	4.55	339
16.62	4.55	357
16.64	4.55	390
16.66	4.55	371
16.68	4.55	405
16.7	4.55	407
16.72	4.55	438
16.74	4.55	464
16.76	4.55	485
16.78	4.55	485
16.8	4.55	498
16.82	4.55	511
16.84	4.55	489
16.86	4.55	495
16.88	4.55	516
16.9	4.55	522
16.92	4.55	446
16.94	4.55	519
16.96	4.55	498
16.98	4.55	459
17	4.55	446
17.02	4.55	442
17.04	4.55	423
17.06	4.55	422
17.08	4.55	440
17.1	4.55	457
17.12	4.55	422
17.14	4.55	403
17.16	4.55	374
17.18	4.55	387
17.2	4.55	411
17.22	4.55	378
17.24	4.55	377
17.26	4.55	410
17.28	4.55	374
17.3	4.55	392
17.32	4.55	354
17.34	4.55	364
17.36	4.55	338
17.38	4.55	343
17.4	4.55	330
17.42	4.55	322
17.44	4.55	331
17.46	4.55	336
17.48	4.55	308
17.5	4.55	343
17.52	4.55	333
17.54	4.55	338
17.56	4.55	313
17.58	4.55	283
17.6	4.55	305
17.62	4.55	280
17.64	4.55	265
17.66	4.55	291
17.68	4.55	288
17.7	4.55	305
17.72	4.55	288
17.74	4.55	276
17.76	4.55	275
17.78	4.55	244
17.8	4.55	266
17.82	4.55	261
17.84	4.55	248
17.86	4.55	235
17.88	4.55	226
17.9	4.55	237
17.92	4.55	248
17.94	4.55	235
17.96	4.55	263
17.98	4.55	221
18	4.55	245
18.02	4.55	216
18.04	4.55	233
18.06	4.55	239
18.08	4.55	256
18.1	4.55	252
18.12	4.55	258
18.14	4.55	273
18.16	4.55	223
18.18	4.55	237
18.2	4.55	220
18.22	4.55	228
18.24	4.55	224
18.26	4.55	220
18.28	4.55	212
18.3	4.55	223
18.32	4.55	227
18.34	4.55	238
18.36	4.55	228
18.38	4.55	229
18.4	4.55	216
18.42	4.55	208
18.44	4.55	210
18.46	4.55	222
18.48	4.55	235
18.5	4.55	215
18.52	4.55	210
18.54	4.55	223
18.56	4.55	221
18.58	4.55	233
18.6	4.55	221
18.62	4.55	233
18.64	4.55	233
18.66	4.55	243
18.68	4.55	242
18.7	4.55	239
18.72	4.55	242
18.74	4.55	236
18.76	4.55	237
18.78	4.55	251
18.8	4.55	221
18.82	4.55	263
18.84	4.55	226
18.86	4.55	229
18.88	4.55	249
18.9	4.55	273
18.92	4.55	272
18.94	4.55	308
18.96	4.55	326
18.98	4.55	319
19	4.55	352
19.02	4.55	383
19.04	4.55	354
19.06	4.55	379
19.08	4.55	376
19.1	4.55	415
19.12	4.55	349
19.14	4.55	425
19.16	4.55	386
19.18	4.55	408
19.2	4.55	402
19.22	4.55	394
19.24	4.55	352
19.26	4.55	348
19.28	4.55	356
19.3	4.55	306
19.32	4.55	292
19.34	4.55	301
19.36	4.55	309
19.38	4.55	298
19.4	4.55	274
19.42	4.55	254
19.44	4.55	233
19.46	4.55	244
19.48	4.55	252
19.5	4.55	246
19.52	4.55	274
19.54	4.55	216
19.56	4.55	223
19.58	4.55	212
19.6	4.55	200
19.62	4.55	230
19.64	4.55	223
19.66	4.55	218
19.68	4.55	225
19.7	4.55	206
19.72	4.55	214
19.74	4.55	224
19.76	4.55	204
19.78	4.55	225
19.8	4.55	222
19.82	4.55	228
19.84	4.55	241
19.86	4.55	213
19.88	4.55	213
19.9	4.55	213
19.92	4.55	239
19.94	4.55	234
19.96	4.55	206
19.98	4.55	217
20	4.55	223
20.02	4.55	230
20.04	4.55	222
20.06	4.55	236
20.08	4.55	221
20.1	4.55	215
20.12	4.55	263
20.14	4.55	216
20.16	4.55	182
20.18	4.55	236
20.2	4.55	228
20.22	4.55	224
20.24	4.55	217
20.26	4.55	216
20.28	4.55	216
20.3	4.55	226
20.32	4.55	219
20.34	4.55	214
20.36	4.55	226
20.38	4.55	209
20.4	4.55	193
20.42	4.55	194
20.44	4.55	199
20.46	4.55	238
20.48	4.55	224
20.5	4.55	212
20.52	4.55	206
20.54	4.55	197
20.56	4.55	185
20.58	4.55	208
20.6	4.55	206
20.62	4.55	202
20.64	4.55	168
20.66	4.55	172
20.68	4.55	205
20.7	4.55	216
20.72	4.55	220
20.74	4.55	199
20.76	4.55	189
20.78	4.55	215
20.8	4.55	221
20.82	4.55	212
20.84	4.55	214
20.86	4.55	187
20.88	4.55	195
20.9	4.55	193
20.92	4.55	221
20.94	4.55	227
20.96	4.55	223
20.98	4.55	176
21	4.55	194
21.02	4.55	207
21.04	4.55	173
21.06	4.55	191
21.08	4.55	177
21.1	4.55	198
21.12	4.55	181
21.14	4.55	195
21.16	4.55	169
21.18	4.55	201
21.2	4.55	213
21.22	4.55	173
21.24	4.55	198
21.26	4.55	208
21.28	4.55	197
21.3	4.55	209
21.32	4.55	202
21.34	4.55	188
21.36	4.55	185
21.38	4.55	207
21.4	4.55	189
21.42	4.55	195
21.44	4.55	211
21.46	4.55	164
21.48	4.55	179
21.5	4.55	206
21.52	4.55	215
21.54	4.55	203
21.56	4.55	187
21.58	4.55	176
21.6	4.55	193
21.62	4.55	188
21.64	4.55	220
21.66	4.55	194
21.68	4.55	201
21.7	4.55	197
21.72	4.55	192
21.74	4.55	170
21.76	4.55	209
21.78	4.55	200
21.8	4.55	186
21.82	4.55	203
21.84	4.55	203
21.86	4.55	188
21.88	4.55	208
21.9	4.55	167
21.92	4.55	204
21.94	4.55	183
21.96	4.55	185
21.98	4.55	207
22	4.55	241
22.02	4.55	198
22.04	4.55	199
22.06	4.55	211
22.08	4.55	196
22.1	4.55	201
22.12	4.55	192
22.14	4.55	185
22.16	4.55	198
22.18	4.55	209
22.2	4.55	223
22.22	4.55	223
22.24	4.55	217
22.26	4.55	188
22.28	4.55	213
22.3	4.55	213
22.32	4.55	172
22.34	4.55	187
22.36	4.55	194
22.38	4.55	195
22.4	4.55	182
22.42	4.55	212
22.44	4.55	193
22.46	4.55	211
22.48	4.55	194
22.5	4.55	207
22.52	4.55	198
22.54	4.55	194
22.56	4.55	201
22.58	4.55	190
22.6	4.55	218
22.62	4.55	197
22.64	4.55	191
22.66	4.55	192
22.68	4.55	196
22.7	4.55	208
22.72	4.55	195
22.74	4.55	214
22.76	4.55	174
22.78	4.55	202
22.8	4.55	205
22.82	4.55	195
22.84	4.55	214
22.86	4.55	202
22.88	4.55	216
22.9	4.55	179
22.92	4.55	197
22.94	4.55	200
22.96	4.55	198
22.98	4.55	211
23	4.55	186
23.02	4.55	203
23.04	4.55	212
23.06	4.55	199
23.08	4.55	184
23.1	4.55	214
23.12	4.55	218
23.14	4.55	230
23.16	4.55	176
23.18	4.55	198
23.2	4.55	190
23.22	4.55	183
23.24	4.55	187
23.26	4.55	202
23.28	4.55	178
23.3	4.55	198
23.32	4.55	204
23.34	4.55	183
23.36	4.55	212
23.38	4.55	192
23.4	4.55	203
23.42	4.55	192
23.44	4.55	181
23.46	4.55	193
23.48	4.55	192
23.5	4.55	206
23.52	4.55	206
23.54	4.55	168
23.56	4.55	203
23.58	4.55	219
23.6	4.55	205
23.62	4.55	186
23.64	4.55	217
23.66	4.55	200
23.68	4.55	198
23.7	4.55	207
23.72	4.55	194
23.74	4.55	207
23.76	4.55	213
23.78	4.55	225
23.8	4.55	203
23.82	4.55	188
23.84	4.55	211
23.86	4.55	185
23.88	4.55	193
23.9	4.55	170
23.92	4.55	214
23.94	4.55	201
23.96	4.55	215
23.98	4.55	187
24	4.55	191
24.02	4.55	188
24.04	4.55	188
24.06	4.55	210
24.08	4.55	221
24.1	4.55	223
24.12	4.55	203
24.14	4.55	215
24.16	4.55	222
24.18	4.55	220
24.2	4.55	236
24.22	4.55	226
24.24	4.55	207
24.26	4.55	220
24.28	4.55	209
24.3	4.55	216
24.32	4.55	224
24.34	4.55	217
24.36	4.55	224
24.38	4.55	231
24.4	4.55	223
24.42	4.55	205
24.44	4.55	209
24.46	4.55	229
24.48	4.55	234
24.5	4.55	219
24.52	4.55	238
24.54	4.55	258
24.56	4.55	214
24.58	4.55	223
24.6	4.55	202
24.62	4.55	223
24.64	4.55	223
24.66	4.55	250
24.68	4.55	219
24.7	4.55	224
24.72	4.55	209
24.74	4.55	231
24.76	4.55	260
24.78	4.55	228
24.8	4.55	234
24.82	4.55	244
24.84	4.55	215
24.86	4.55	225
24.88	4.55	224
24.9	4.55	247
24.92	4.55	237
24.94	4.55	244
24.96	4.55	249
24.98	4.55	245
25	4.55	285
25.02	4.55	286
25.04	4.55	253
25.06	4.55	263
25.08	4.55	273
25.1	4.55	272
25.12	4.55	281
25.14	4.55	293
25.16	4.55	316
25.18	4.55	291
25.2	4.55	284
25.22	4.55	327
25.24	4.55	284
25.26	4.55	288
25.28	4.55	300
25.3	4.55	278
25.32	4.55	286
25.34	4.55	282
25.36	4.55	292
25.38	4.55	306
25.4	4.55	297
25.42	4.55	283
25.44	4.55	307
25.46	4.55	265
25.48	4.55	308
25.5	4.55	289
25.52	4.55	274
25.54	4.55	266
25.56	4.55	273
25.58	4.55	301
25.6	4.55	275
25.62	4.55	275
25.64	4.55	247
25.66	4.55	238
25.68	4.55	274
25.7	4.55	254
25.72	4.55	246
25.74	4.55	266
25.76	4.55	265
25.78	4.55	238
25.8	4.55	225
25.82	4.55	218
25.84	4.55	280
25.86	4.55	238
25.88	4.55	232
25.9	4.55	211
25.92	4.55	263
25.94	4.55	230
25.96	4.55	236
25.98	4.55	241
26	4.55	230
26.02	4.55	240
26.04	4.55	266
26.06	4.55	245
26.08	4.55	245
26.1	4.55	221
26.12	4.55	232
26.14	4.55	212
26.16	4.55	218
26.18	4.55	218
26.2	4.55	214
26.22	4.55	227
26.24	4.55	211
26.26	4.55	220
26.28	4.55	202
26.3	4.55	237
26.32	4.55	236
26.34	4.55	234
26.36	4.55	223
26.38	4.55	224
26.4	4.55	193
26.42	4.55	216
26.44	4.55	237
26.46	4.55	221
26.48	4.55	210
26.5	4.55	218
26.52	4.55	201
26.54	4.55	215
26.56	4.55	211
26.58	4.55	215
26.6	4.55	216
26.62	4.55	186
26.64	4.55	190
26.66	4.55	213
26.68	4.55	203
26.7	4.55	202
26.72	4.55	175
26.74	4.55	223
26.76	4.55	212
26.78	4.55	224
26.8	4.55	211
26.82	4.55	202
26.84	4.55	220
26.86	4.55	233
26.88	4.55	227
26.9	4.55	206
26.92	4.55	188
26.94	4.55	204
26.96	4.55	202
26.98	4.55	209
27	4.55	209
27.02	4.55	208
27.04	4.55	217
27.06	4.55	193
27.08	4.55	201
27.1	4.55	220
27.12	4.55	226
27.14	4.55	209
27.16	4.55	215
27.18	4.55	216
27.2	4.55	218
27.22	4.55	194
27.24	4.55	224
27.26	4.55	214
27.28	4.55	236
27.3	4.55	212
27.32	4.55	210
27.34	4.55	199
27.36	4.55	239
27.38	4.55	222
27.4	4.55	198
27.42	4.55	229
27.44	4.55	190
27.46	4.55	209
27.48	4.55	208
27.5	4.55	208
27.52	4.55	208
27.54	4.55	211
27.56	4.55	211
27.58	4.55	212
27.6	4.55	221
27.62	4.55	246
27.64	4.55	232
27.66	4.55	215
27.68	4.55	214
27.7	4.55	208
27.72	4.55	204
27.74	4.55	233
27.76	4.55	219
27.78	4.55	204
27.8	4.55	235
27.82	4.55	250
27.84	4.55	211
27.86	4.55	231
27.88	4.55	215
27.9	4.55	228
27.92	4.55	234
27.94	4.55	228
27.96	4.55	229
27.98	4.55	230
28	4.55	214
28.02	4.55	247
28.04	4.55	216
28.06	4.55	236
28.08	4.55	217
28.1	4.55	229
28.12	4.55	234
28.14	4.55	196
28.16	4.55	239
28.18	4.55	245
28.2	4.55	241
28.22	4.55	259
28.24	4.55	243
28.26	4.55	223
28.28	4.55	237
28.3	4.55	226
28.32	4.55	219
28.34	4.55	219
28.36	4.55	237
28.38	4.55	238
28.4	4.55	224
28.42	4.55	224
28.44	4.55	200
28.46	4.55	196
28.48	4.55	229
28.5	4.55	231
28.52	4.55	238
28.54	4.55	212
28.56	4.55	210
28.58	4.55	193
28.6	4.55	194
28.62	4.55	214
28.64	4.55	230
28.66	4.55	245
28.68	4.55	218
28.7	4.55	211
28.72	4.55	196
28.74	4.55	195
28.76	4.55	194
28.78	4.55	199
28.8	4.55	208
28.82	4.55	227
28.84	4.55	198
28.86	4.55	195
28.88	4.55	234
28.9	4.55	218
28.92	4.55	193
28.94	4.55	212
28.96	4.55	208
28.98	4.55	197
29	4.55	211
29.02	4.55	219
29.04	4.55	201
29.06	4.55	196
29.08	4.55	202
29.1	4.55	192
29.12	4.55	199
29.14	4.55	192
29.16	4.55	205
29.18	4.55	216
29.2	4.55	218
29.22	4.55	211
29.24	4.55	211
29.26	4.55	211
29.28	4.55	217
29.3	4.55	197
29.32	4.55	201
29.34	4.55	195
29.36	4.55	214
29.38	4.55	197
29.4	4.55	199
29.42	4.55	195
29.44	4.55	201
29.46	4.55	221
29.48	4.55	216
29.5	4.55	195
29.52	4.55	208
29.54	4.55	215
29.56	4.55	208
29.58	4.55	218
29.6	4.55	176
29.62	4.55	189
29.64	4.55	190
29.66	4.55	207
29.68	4.55	214
29.7	4.55	212
29.72	4.55	199
29.74	4.55	217
29.76	4.55	211
29.78	4.55	193
29.8	4.55	211
29.82	4.55	201
29.84	4.55	191
29.86	4.55	229
29.88	4.55	205
29.9	4.55	215
29.92	4.55	192
29.94	4.55	227
29.96	4.55	221
29.98	4.55	189
30	4.55	198
30.02	4.55	220
30.04	4.55	207
30.06	4.55	211
30.08	4.55	189
30.1	4.55	201
30.12	4.55	206
30.14	4.55	209
30.16	4.55	213
30.18	4.55	208
30.2	4.55	230
30.22	4.55	221
30.24	4.55	188
30.26	4.55	193
30.28	4.55	206
30.3	4.55	225
30.32	4.55	199
30.34	4.55	195
30.36	4.55	222
30.38	4.55	226
30.4	4.55	209
30.42	4.55	226
30.44	4.55	185
30.46	4.55	198
30.48	4.55	172
30.5	4.55	213
30.52	4.55	180
30.54	4.55	184
30.56	4.55	195
30.58	4.55	214
30.6	4.55	205
30.62	4.55	182
30.64	4.55	200
30.66	4.55	199
30.68	4.55	200
30.7	4.55	209
30.72	4.55	208
30.74	4.55	198
30.76	4.55	203
30.78	4.55	200
30.8	4.55	205
30.82	4.55	242
30.84	4.55	204
30.86	4.55	196
30.88	4.55	196
30.9	4.55	207
30.92	4.55	193
30.94	4.55	228
30.96	4.55	216
30.98	4.55	203
31	4.55	188
31.02	4.55	191
31.04	4.55	199
31.06	4.55	186
31.08	4.55	208
31.1	4.55	204
31.12	4.55	193
31.14	4.55	201
31.16	4.55	206
31.18	4.55	192
31.2	4.55	213
31.22	4.55	188
31.24	4.55	181
31.26	4.55	191
31.28	4.55	211
31.3	4.55	195
31.32	4.55	195
31.34	4.55	195
31.36	4.55	185
31.38	4.55	208
31.4	4.55	183
31.42	4.55	226
31.44	4.55	179
31.46	4.55	178
31.48	4.55	194
31.5	4.55	209
31.52	4.55	224
31.54	4.55	196
31.56	4.55	222
31.58	4.55	229
31.6	4.55	196
31.62	4.55	207
31.64	4.55	197
31.66	4.55	207
31.68	4.55	207
31.7	4.55	194
31.72	4.55	206
31.74	4.55	202
31.76	4.55	189
31.78	4.55	200
31.8	4.55	212
31.82	4.55	210
31.84	4.55	203
31.86	4.55	221
31.88	4.55	222
31.9	4.55	206
31.92	4.55	198
31.94	4.55	205
31.96	4.55	202
31.98	4.55	198
32	4.55	210
32.02	4.55	221
32.04	4.55	236
32.06	4.55	222
32.08	4.55	184
32.1	4.55	180
32.12	4.55	204
32.14	4.55	194
32.16	4.55	214
32.18	4.55	210
32.2	4.55	206
32.22	4.55	214
32.24	4.55	212
32.26	4.55	212
32.28	4.55	201
32.3	4.55	205
32.32	4.55	219
32.34	4.55	223
32.36	4.55	179
32.38	4.55	190
32.4	4.55	205
32.42	4.55	220
32.44	4.55	213
32.46	4.55	173
32.48	4.55	204
32.5	4.55	179
32.52	4.55	206
32.54	4.55	201
32.56	4.55	234
32.58	4.55	213
32.6	4.55	228
32.62	4.55	206
32.64	4.55	212
32.66	4.55	207
32.68	4.55	220
32.7	4.55	197
32.72	4.55	186
32.74	4.55	217
32.76	4.55	216
32.78	4.55	196
32.8	4.55	188
32.82	4.55	183
32.84	4.55	213
32.86	4.55	207
32.88	4.55	220
32.9	4.55	215
32.92	4.55	204
32.94	4.55	185
32.96	4.55	188
32.98	4.55	216
33	4.55	203
33.02	4.55	209
33.04	4.55	216
33.06	4.55	212
33.08	4.55	210
33.1	4.55	229
33.12	4.55	190
33.14	4.55	187
33.16	4.55	199
33.18	4.55	242
33.2	4.55	209
33.22	4.55	222
33.24	4.55	220
33.26	4.55	204
33.28	4.55	192
33.3	4.55	198
33.32	4.55	247
33.34	4.55	205
33.36	4.55	219
33.38	4.55	204
33.4	4.55	220
33.42	4.55	235
33.44	4.55	215
33.46	4.55	220
33.48	4.55	217
33.5	4.55	217
33.52	4.55	249
33.54	4.55	207
33.56	4.55	211
33.58	4.55	223
33.6	4.55	226
33.62	4.55	228
33.64	4.55	216
33.66	4.55	218
33.68	4.55	199
33.7	4.55	207
33.72	4.55	226
33.74	4.55	234
33.76	4.55	212
33.78	4.55	209
33.8	4.55	228
33.82	4.55	200
33.84	4.55	209
33.86	4.55	205
33.88	4.55	225
33.9	4.55	236
33.92	4.55	217
33.94	4.55	215
33.96	4.55	220
33.98	4.55	197
34	4.55	231
34.02	4.55	231
34.04	4.55	241
34.06	4.55	208
34.08	4.55	181
34.1	4.55	213
34.12	4.55	216
34.14	4.55	206
34.16	4.55	226
34.18	4.55	230
34.2	4.55	223
34.22	4.55	229
34.24	4.55	229
34.26	4.55	197
34.28	4.55	196
34.3	4.55	205
34.32	4.55	227
34.34	4.55	201
34.36	4.55	199
34.38	4.55	213
34.4	4.55	211
34.42	4.55	236
34.44	4.55	214
34.46	4.55	231
34.48	4.55	234
34.5	4.55	211
34.52	4.55	196
34.54	4.55	212
34.56	4.55	215
34.58	4.55	245
34.6	4.55	186
34.62	4.55	196
34.64	4.55	215
34.66	4.55	186
34.68	4.55	203
34.7	4.55	208
34.72	4.55	205
34.74	4.55	198
34.76	4.55	215
34.78	4.55	194
34.8	4.55	205
34.82	4.55	220
34.84	4.55	218
34.86	4.55	227
34.88	4.55	209
34.9	4.55	210
34.92	4.55	217
34.94	4.55	210
34.96	4.55	221
34.98	4.55	190
35	4.55	189
35.02	4.55	196
35.04	4.55	187
35.06	4.55	237
35.08	4.55	216
35.1	4.55	216
35.12	4.55	224
35.14	4.55	220
35.16	4.55	233
35.18	4.55	205
35.2	4.55	188
35.22	4.55	213
35.24	4.55	201
35.26	4.55	236
35.28	4.55	231
35.3	4.55	234
35.32	4.55	223
35.34	4.55	203
35.36	4.55	194
35.38	4.55	216
35.4	4.55	196
35.42	4.55	222
35.44	4.55	198
35.46	4.55	229
35.48	4.55	228
35.5	4.55	212
35.52	4.55	208
35.54	4.55	196
35.56	4.55	224
35.58	4.55	209
35.6	4.55	212
35.62	4.55	220
35.64	4.55	184
35.66	4.55	222
35.68	4.55	213
35.7	4.55	178
35.72	4.55	182
35.74	4.55	210
35.76	4.55	216
35.78	4.55	188
35.8	4.55	220
35.82	4.55	193
35.84	4.55	215
35.86	4.55	204
35.88	4.55	204
35.9	4.55	229
35.92	4.55	223
35.94	4.55	241
35.96	4.55	241
35.98	4.55	220
36	4.55	190
36.02	4.55	212
36.04	4.55	239
36.06	4.55	212
36.08	4.55	220
36.1	4.55	165
36.12	4.55	200
36.14	4.55	190
36.16	4.55	234
36.18	4.55	208
36.2	4.55	192
36.22	4.55	185
36.24	4.55	206
36.26	4.55	221
36.28	4.55	198
36.3	4.55	234
36.32	4.55	225
36.34	4.55	215
36.36	4.55	199
36.38	4.55	212
36.4	4.55	195
36.42	4.55	188
36.44	4.55	187
36.46	4.55	197
36.48	4.55	205
36.5	4.55	205
36.52	4.55	226
36.54	4.55	180
36.56	4.55	184
36.58	4.55	203
36.6	4.55	222
36.62	4.55	190
36.64	4.55	204
36.66	4.55	202
36.68	4.55	193
36.7	4.55	189
36.72	4.55	219
36.74	4.55	192
36.76	4.55	194
36.78	4.55	221
36.8	4.55	191
36.82	4.55	203
36.84	4.55	191
36.86	4.55	207
36.88	4.55	195
36.9	4.55	212
36.92	4.55	223
36.94	4.55	215
36.96	4.55	228
36.98	4.55	218
37	4.55	203
37.02	4.55	206
37.04	4.55	206
37.06	4.55	197
37.08	4.55	209
37.1	4.55	198
37.12	4.55	212
37.14	4.55	188
37.16	4.55	215
37.18	4.55	210
37.2	4.55	217
37.22	4.55	202
37.24	4.55	225
37.26	4.55	205
37.28	4.55	196
37.3	4.55	206
37.32	4.55	227
37.34	4.55	211
37.36	4.55	216
37.38	4.55	218
37.4	4.55	220
37.42	4.55	193
37.44	4.55	193
37.46	4.55	192
37.48	4.55	213
37.5	4.55	185
37.52	4.55	215
37.54	4.55	226
37.56	4.55	205
37.58	4.55	216
37.6	4.55	189
37.62	4.55	214
37.64	4.55	214
37.66	4.55	210
37.68	4.55	197
37.7	4.55	217
37.72	4.55	217
37.74	4.55	216
37.76	4.55	203
37.78	4.55	214
37.8	4.55	196
37.82	4.55	209
37.84	4.55	195
37.86	4.55	208
37.88	4.55	205
37.9	4.55	220
37.92	4.55	196
37.94	4.55	221
37.96	4.55	264
37.98	4.55	224
38	4.55	221
38.02	4.55	213
38.04	4.55	238
38.06	4.55	247
38.08	4.55	245
38.1	4.55	270
38.12	4.55	289
38.14	4.55	285
38.16	4.55	314
38.18	4.55	402
38.2	4.55	444
38.22	4.55	570
38.24	4.55	760
38.26	4.55	777
38.28	4.55	642
38.3	4.55	509
38.32	4.55	507
38.34	4.55	516
38.36	4.55	507
38.38	4.55	421
38.4	4.55	379
38.42	4.55	340
38.44	4.55	302
38.46	4.55	292
38.48	4.55	281
38.5	4.55	237
38.52	4.55	270
38.54	4.55	250
38.56	4.55	227
38.58	4.55	218
38.6	4.55	241
38.62	4.55	251
38.64	4.55	207
38.66	4.55	206
38.68	4.55	203
38.7	4.55	230
38.72	4.55	206
38.74	4.55	235
38.76	4.55	240
38.78	4.55	226
38.8	4.55	207
38.82	4.55	199
38.84	4.55	221
38.86	4.55	209
38.88	4.55	214
38.9	4.55	214
38.92	4.55	209
38.94	4.55	215
38.96	4.55	239
38.98	4.55	203
39	4.55	205
39.02	4.55	225
39.04	4.55	225
39.06	4.55	230
39.08	4.55	190
39.1	4.55	222
39.12	4.55	215
39.14	4.55	226
39.16	4.55	207
39.18	4.55	218
39.2	4.55	213
39.22	4.55	223
39.24	4.55	206
39.26	4.55	217
39.28	4.55	221
39.3	4.55	222
39.32	4.55	215
39.34	4.55	206
39.36	4.55	223
39.38	4.55	220
39.4	4.55	235
39.42	4.55	216
39.44	4.55	182
39.46	4.55	191
39.48	4.55	235
39.5	4.55	225
39.52	4.55	220
39.54	4.55	187
39.56	4.55	222
39.58	4.55	224
39.6	4.55	202
39.62	4.55	189
39.64	4.55	231
39.66	4.55	229
39.68	4.55	198
39.7	4.55	195
39.72	4.55	191
39.74	4.55	216
39.76	4.55	208
39.78	4.55	183
39.8	4.55	220
39.82	4.55	228
39.84	4.55	258
39.86	4.55	222
39.88	4.55	190
39.9	4.55	245
39.92	4.55	214
39.94	4.55	215
39.96	4.55	232
39.98	4.55	226
40	4.55	276
