# Supplementary material for: Sorting polymerization in a bichannel metal-organic framework
Source: Nat Commun. 2025 Aug 5;16:6984. doi: 10.1038/s41467-025-62322-8 (PMC12325995; doi:10.1038/s41467-025-62322-8)
Supplement: Supplementary file 3 — Source data [file 41467_2025_62322_MOESM3_ESM.zip › SOURCE_DATA/SF11/1-PSPNVF_2theta_vs_scanstarttime_vs_intensity/line_23.csv]

X	Y	Z
3	1.55	151
3.02	1.55	175
3.04	1.55	164
3.06	1.55	171
3.08	1.55	184
3.1	1.55	184
3.12	1.55	181
3.14	1.55	171
3.16	1.55	167
3.18	1.55	188
3.2	1.55	181
3.22	1.55	166
3.24	1.55	188
3.26	1.55	164
3.28	1.55	170
3.3	1.55	182
3.32	1.55	174
3.34	1.55	176
3.36	1.55	155
3.38	1.55	188
3.4	1.55	153
3.42	1.55	187
3.44	1.55	187
3.46	1.55	168
3.48	1.55	179
3.5	1.55	166
3.52	1.55	169
3.54	1.55	164
3.56	1.55	178
3.58	1.55	167
3.6	1.55	172
3.62	1.55	150
3.64	1.55	153
3.66	1.55	168
3.68	1.55	172
3.7	1.55	188
3.72	1.55	175
3.74	1.55	190
3.76	1.55	187
3.78	1.55	193
3.8	1.55	183
3.82	1.55	178
3.84	1.55	210
3.86	1.55	162
3.88	1.55	168
3.9	1.55	184
3.92	1.55	181
3.94	1.55	177
3.96	1.55	191
3.98	1.55	163
4	1.55	166
4.02	1.55	166
4.04	1.55	170
4.06	1.55	174
4.08	1.55	172
4.1	1.55	176
4.12	1.55	164
4.14	1.55	179
4.16	1.55	182
4.18	1.55	158
4.2	1.55	178
4.22	1.55	169
4.24	1.55	189
4.26	1.55	195
4.28	1.55	181
4.3	1.55	190
4.32	1.55	164
4.34	1.55	162
4.36	1.55	170
4.38	1.55	159
4.4	1.55	183
4.42	1.55	171
4.44	1.55	193
4.46	1.55	179
4.48	1.55	169
4.5	1.55	200
4.52	1.55	187
4.54	1.55	173
4.56	1.55	209
4.58	1.55	186
4.6	1.55	152
4.62	1.55	176
4.64	1.55	199
4.66	1.55	181
4.68	1.55	196
4.7	1.55	182
4.72	1.55	176
4.74	1.55	179
4.76	1.55	164
4.78	1.55	192
4.8	1.55	170
4.82	1.55	201
4.84	1.55	185
4.86	1.55	186
4.88	1.55	183
4.9	1.55	186
4.92	1.55	195
4.94	1.55	182
4.96	1.55	210
4.98	1.55	172
5	1.55	156
5.02	1.55	181
5.04	1.55	211
5.06	1.55	206
5.08	1.55	194
5.1	1.55	194
5.12	1.55	196
5.14	1.55	203
5.16	1.55	193
5.18	1.55	221
5.2	1.55	207
5.22	1.55	217
5.24	1.55	245
5.26	1.55	215
5.28	1.55	217
5.3	1.55	224
5.32	1.55	220
5.34	1.55	256
5.36	1.55	258
5.38	1.55	257
5.4	1.55	269
5.42	1.55	285
5.44	1.55	290
5.46	1.55	326
5.48	1.55	345
5.5	1.55	305
5.52	1.55	332
5.54	1.55	287
5.56	1.55	295
5.58	1.55	262
5.6	1.55	254
5.62	1.55	254
5.64	1.55	281
5.66	1.55	263
5.68	1.55	263
5.7	1.55	271
5.72	1.55	236
5.74	1.55	238
5.76	1.55	244
5.78	1.55	259
5.8	1.55	263
5.82	1.55	234
5.84	1.55	239
5.86	1.55	236
5.88	1.55	223
5.9	1.55	238
5.92	1.55	246
5.94	1.55	238
5.96	1.55	230
5.98	1.55	252
6	1.55	202
6.02	1.55	222
6.04	1.55	246
6.06	1.55	224
6.08	1.55	201
6.1	1.55	231
6.12	1.55	200
6.14	1.55	225
6.16	1.55	239
6.18	1.55	246
6.2	1.55	214
6.22	1.55	230
6.24	1.55	212
6.26	1.55	253
6.28	1.55	249
6.3	1.55	253
6.32	1.55	217
6.34	1.55	242
6.36	1.55	230
6.38	1.55	234
6.4	1.55	234
6.42	1.55	220
6.44	1.55	213
6.46	1.55	258
6.48	1.55	238
6.5	1.55	216
6.52	1.55	228
6.54	1.55	224
6.56	1.55	237
6.58	1.55	228
6.6	1.55	233
6.62	1.55	187
6.64	1.55	218
6.66	1.55	209
6.68	1.55	212
6.7	1.55	208
6.72	1.55	192
6.74	1.55	211
6.76	1.55	222
6.78	1.55	236
6.8	1.55	216
6.82	1.55	192
6.84	1.55	222
6.86	1.55	189
6.88	1.55	192
6.9	1.55	199
6.92	1.55	171
6.94	1.55	167
6.96	1.55	182
6.98	1.55	176
7	1.55	196
7.02	1.55	166
7.04	1.55	185
7.06	1.55	179
7.08	1.55	196
7.1	1.55	209
7.12	1.55	201
7.14	1.55	151
7.16	1.55	182
7.18	1.55	188
7.2	1.55	160
7.22	1.55	203
7.24	1.55	185
7.26	1.55	190
7.28	1.55	183
7.3	1.55	158
7.32	1.55	181
7.34	1.55	184
7.36	1.55	189
7.38	1.55	177
7.4	1.55	164
7.42	1.55	199
7.44	1.55	204
7.46	1.55	174
7.48	1.55	183
7.5	1.55	189
7.52	1.55	185
7.54	1.55	175
7.56	1.55	167
7.58	1.55	177
7.6	1.55	182
7.62	1.55	167
7.64	1.55	178
7.66	1.55	181
7.68	1.55	185
7.7	1.55	171
7.72	1.55	161
7.74	1.55	149
7.76	1.55	148
7.78	1.55	168
7.8	1.55	172
7.82	1.55	176
7.84	1.55	170
7.86	1.55	180
7.88	1.55	206
7.9	1.55	185
7.92	1.55	171
7.94	1.55	159
7.96	1.55	210
7.98	1.55	185
8	1.55	178
8.02	1.55	171
8.04	1.55	173
8.06	1.55	171
8.08	1.55	176
8.1	1.55	180
8.12	1.55	186
8.14	1.55	170
8.16	1.55	179
8.18	1.55	198
8.2	1.55	177
8.22	1.55	185
8.24	1.55	182
8.26	1.55	181
8.28	1.55	173
8.3	1.55	174
8.32	1.55	190
8.34	1.55	183
8.36	1.55	184
8.38	1.55	184
8.4	1.55	168
8.42	1.55	195
8.44	1.55	196
8.46	1.55	162
8.48	1.55	178
8.5	1.55	177
8.52	1.55	184
8.54	1.55	211
8.56	1.55	158
8.58	1.55	167
8.6	1.55	181
8.62	1.55	174
8.64	1.55	164
8.66	1.55	190
8.68	1.55	180
8.7	1.55	176
8.72	1.55	163
8.74	1.55	164
8.76	1.55	164
8.78	1.55	155
8.8	1.55	168
8.82	1.55	184
8.84	1.55	187
8.86	1.55	162
8.88	1.55	177
8.9	1.55	193
8.92	1.55	161
8.94	1.55	165
8.96	1.55	155
8.98	1.55	189
9	1.55	178
9.02	1.55	191
9.04	1.55	173
9.06	1.55	159
9.08	1.55	180
9.1	1.55	176
9.12	1.55	172
9.14	1.55	181
9.16	1.55	180
9.18	1.55	181
9.2	1.55	167
9.22	1.55	173
9.24	1.55	154
9.26	1.55	174
9.28	1.55	168
9.3	1.55	174
9.32	1.55	182
9.34	1.55	203
9.36	1.55	205
9.38	1.55	190
9.4	1.55	175
9.42	1.55	211
9.44	1.55	186
9.46	1.55	200
9.48	1.55	200
9.5	1.55	203
9.52	1.55	198
9.54	1.55	207
9.56	1.55	167
9.58	1.55	174
9.6	1.55	184
9.62	1.55	193
9.64	1.55	192
9.66	1.55	186
9.68	1.55	191
9.7	1.55	190
9.72	1.55	195
9.74	1.55	149
9.76	1.55	182
9.78	1.55	154
9.8	1.55	168
9.82	1.55	163
9.84	1.55	179
9.86	1.55	157
9.88	1.55	174
9.9	1.55	164
9.92	1.55	166
9.94	1.55	176
9.96	1.55	180
9.98	1.55	176
10	1.55	189
10.02	1.55	184
10.04	1.55	170
10.06	1.55	167
10.08	1.55	158
10.1	1.55	167
10.12	1.55	175
10.14	1.55	160
10.16	1.55	163
10.18	1.55	164
10.2	1.55	168
10.22	1.55	159
10.24	1.55	179
10.26	1.55	163
10.28	1.55	153
10.3	1.55	178
10.32	1.55	190
10.34	1.55	190
10.36	1.55	189
10.38	1.55	170
10.4	1.55	172
10.42	1.55	173
10.44	1.55	187
10.46	1.55	195
10.48	1.55	195
10.5	1.55	160
10.52	1.55	209
10.54	1.55	200
10.56	1.55	222
10.58	1.55	218
10.6	1.55	241
10.62	1.55	261
10.64	1.55	293
10.66	1.55	320
10.68	1.55	316
10.7	1.55	344
10.72	1.55	366
10.74	1.55	393
10.76	1.55	470
10.78	1.55	483
10.8	1.55	562
10.82	1.55	577
10.84	1.55	647
10.86	1.55	753
10.88	1.55	831
10.9	1.55	961
10.92	1.55	1021
10.94	1.55	1130
10.96	1.55	1191
10.98	1.55	1228
11	1.55	1178
11.02	1.55	1133
11.04	1.55	1004
11.06	1.55	927
11.08	1.55	762
11.1	1.55	660
11.12	1.55	549
11.14	1.55	469
11.16	1.55	436
11.18	1.55	389
11.2	1.55	371
11.22	1.55	305
11.24	1.55	303
11.26	1.55	279
11.28	1.55	251
11.3	1.55	246
11.32	1.55	231
11.34	1.55	240
11.36	1.55	230
11.38	1.55	240
11.4	1.55	213
11.42	1.55	211
11.44	1.55	200
11.46	1.55	235
11.48	1.55	191
11.5	1.55	188
11.52	1.55	202
11.54	1.55	224
11.56	1.55	186
11.58	1.55	201
11.6	1.55	206
11.62	1.55	181
11.64	1.55	193
11.66	1.55	189
11.68	1.55	212
11.7	1.55	175
11.72	1.55	182
11.74	1.55	181
11.76	1.55	193
11.78	1.55	171
11.8	1.55	178
11.82	1.55	182
11.84	1.55	197
11.86	1.55	186
11.88	1.55	185
11.9	1.55	181
11.92	1.55	151
11.94	1.55	178
11.96	1.55	172
11.98	1.55	154
12	1.55	166
12.02	1.55	183
12.04	1.55	175
12.06	1.55	185
12.08	1.55	149
12.1	1.55	186
12.12	1.55	175
12.14	1.55	214
12.16	1.55	180
12.18	1.55	170
12.2	1.55	174
12.22	1.55	187
12.24	1.55	149
12.26	1.55	165
12.28	1.55	200
12.3	1.55	171
12.32	1.55	184
12.34	1.55	191
12.36	1.55	180
12.38	1.55	170
12.4	1.55	184
12.42	1.55	176
12.44	1.55	172
12.46	1.55	180
12.48	1.55	180
12.5	1.55	163
12.52	1.55	193
12.54	1.55	184
12.56	1.55	181
12.58	1.55	165
12.6	1.55	178
12.62	1.55	180
12.64	1.55	206
12.66	1.55	179
12.68	1.55	226
12.7	1.55	173
12.72	1.55	184
12.74	1.55	190
12.76	1.55	176
12.78	1.55	172
12.8	1.55	166
12.82	1.55	193
12.84	1.55	177
12.86	1.55	177
12.88	1.55	192
12.9	1.55	177
12.92	1.55	174
12.94	1.55	182
12.96	1.55	189
12.98	1.55	188
13	1.55	175
13.02	1.55	182
13.04	1.55	185
13.06	1.55	160
13.08	1.55	179
13.1	1.55	175
13.12	1.55	172
13.14	1.55	204
13.16	1.55	158
13.18	1.55	171
13.2	1.55	175
13.22	1.55	176
13.24	1.55	159
13.26	1.55	166
13.28	1.55	183
13.3	1.55	202
13.32	1.55	193
13.34	1.55	168
13.36	1.55	196
13.38	1.55	203
13.4	1.55	178
13.42	1.55	195
13.44	1.55	164
13.46	1.55	188
13.48	1.55	179
13.5	1.55	191
13.52	1.55	184
13.54	1.55	163
13.56	1.55	203
13.58	1.55	185
13.6	1.55	180
13.62	1.55	162
13.64	1.55	175
13.66	1.55	168
13.68	1.55	154
13.7	1.55	186
13.72	1.55	169
13.74	1.55	174
13.76	1.55	174
13.78	1.55	166
13.8	1.55	171
13.82	1.55	186
13.84	1.55	194
13.86	1.55	177
13.88	1.55	181
13.9	1.55	154
13.92	1.55	182
13.94	1.55	184
13.96	1.55	187
13.98	1.55	174
14	1.55	171
14.02	1.55	174
14.04	1.55	176
14.06	1.55	175
14.08	1.55	164
14.1	1.55	181
14.12	1.55	193
14.14	1.55	172
14.16	1.55	180
14.18	1.55	173
14.2	1.55	149
14.22	1.55	170
14.24	1.55	156
14.26	1.55	184
14.28	1.55	152
14.3	1.55	154
14.32	1.55	197
14.34	1.55	179
14.36	1.55	163
14.38	1.55	156
14.4	1.55	192
14.42	1.55	150
14.44	1.55	168
14.46	1.55	177
14.48	1.55	191
14.5	1.55	174
14.52	1.55	196
14.54	1.55	179
14.56	1.55	179
14.58	1.55	178
14.6	1.55	173
14.62	1.55	184
14.64	1.55	216
14.66	1.55	194
14.68	1.55	172
14.7	1.55	173
14.72	1.55	168
14.74	1.55	181
14.76	1.55	178
14.78	1.55	169
14.8	1.55	167
14.82	1.55	184
14.84	1.55	183
14.86	1.55	175
14.88	1.55	197
14.9	1.55	178
14.92	1.55	159
14.94	1.55	181
14.96	1.55	185
14.98	1.55	167
15	1.55	197
15.02	1.55	181
15.04	1.55	176
15.06	1.55	178
15.08	1.55	190
15.1	1.55	165
15.12	1.55	169
15.14	1.55	169
15.16	1.55	205
15.18	1.55	187
15.2	1.55	177
15.22	1.55	190
15.24	1.55	174
15.26	1.55	156
15.28	1.55	186
15.3	1.55	194
15.32	1.55	181
15.34	1.55	180
15.36	1.55	181
15.38	1.55	165
15.4	1.55	151
15.42	1.55	197
15.44	1.55	187
15.46	1.55	180
15.48	1.55	182
15.5	1.55	193
15.52	1.55	187
15.54	1.55	175
15.56	1.55	169
15.58	1.55	190
15.6	1.55	184
15.62	1.55	196
15.64	1.55	198
15.66	1.55	143
15.68	1.55	196
15.7	1.55	206
15.72	1.55	183
15.74	1.55	205
15.76	1.55	170
15.78	1.55	166
15.8	1.55	173
15.82	1.55	188
15.84	1.55	195
15.86	1.55	204
15.88	1.55	173
15.9	1.55	173
15.92	1.55	190
15.94	1.55	191
15.96	1.55	198
15.98	1.55	201
16	1.55	193
16.02	1.55	204
16.04	1.55	195
16.06	1.55	208
16.08	1.55	199
16.1	1.55	217
16.12	1.55	226
16.14	1.55	206
16.16	1.55	221
16.18	1.55	221
16.2	1.55	201
16.22	1.55	211
16.24	1.55	232
16.26	1.55	221
16.28	1.55	214
16.3	1.55	237
16.32	1.55	229
16.34	1.55	257
16.36	1.55	273
16.38	1.55	246
16.4	1.55	241
16.42	1.55	252
16.44	1.55	270
16.46	1.55	299
16.48	1.55	288
16.5	1.55	308
16.52	1.55	304
16.54	1.55	341
16.56	1.55	334
16.58	1.55	342
16.6	1.55	331
16.62	1.55	363
16.64	1.55	398
16.66	1.55	377
16.68	1.55	422
16.7	1.55	449
16.72	1.55	438
16.74	1.55	483
16.76	1.55	476
16.78	1.55	453
16.8	1.55	489
16.82	1.55	485
16.84	1.55	505
16.86	1.55	486
16.88	1.55	511
16.9	1.55	516
16.92	1.55	510
16.94	1.55	446
16.96	1.55	460
16.98	1.55	455
17	1.55	411
17.02	1.55	448
17.04	1.55	426
17.06	1.55	412
17.08	1.55	396
17.1	1.55	424
17.12	1.55	383
17.14	1.55	388
17.16	1.55	395
17.18	1.55	377
17.2	1.55	375
17.22	1.55	363
17.24	1.55	402
17.26	1.55	377
17.28	1.55	363
17.3	1.55	368
17.32	1.55	404
17.34	1.55	379
17.36	1.55	366
17.38	1.55	366
17.4	1.55	338
17.42	1.55	342
17.44	1.55	319
17.46	1.55	321
17.48	1.55	314
17.5	1.55	323
17.52	1.55	311
17.54	1.55	308
17.56	1.55	318
17.58	1.55	303
17.6	1.55	296
17.62	1.55	271
17.64	1.55	286
17.66	1.55	290
17.68	1.55	284
17.7	1.55	264
17.72	1.55	266
17.74	1.55	236
17.76	1.55	253
17.78	1.55	268
17.8	1.55	248
17.82	1.55	256
17.84	1.55	266
17.86	1.55	249
17.88	1.55	229
17.9	1.55	252
17.92	1.55	228
17.94	1.55	264
17.96	1.55	263
17.98	1.55	246
18	1.55	255
18.02	1.55	239
18.04	1.55	247
18.06	1.55	231
18.08	1.55	218
18.1	1.55	241
18.12	1.55	232
18.14	1.55	230
18.16	1.55	206
18.18	1.55	218
18.2	1.55	246
18.22	1.55	224
18.24	1.55	217
18.26	1.55	241
18.28	1.55	234
18.3	1.55	237
18.32	1.55	226
18.34	1.55	234
18.36	1.55	223
18.38	1.55	244
18.4	1.55	216
18.42	1.55	207
18.44	1.55	236
18.46	1.55	239
18.48	1.55	221
18.5	1.55	234
18.52	1.55	218
18.54	1.55	209
18.56	1.55	246
18.58	1.55	226
18.6	1.55	224
18.62	1.55	218
18.64	1.55	210
18.66	1.55	239
18.68	1.55	241
18.7	1.55	236
18.72	1.55	240
18.74	1.55	235
18.76	1.55	226
18.78	1.55	242
18.8	1.55	256
18.82	1.55	234
18.84	1.55	235
18.86	1.55	277
18.88	1.55	252
18.9	1.55	263
18.92	1.55	296
18.94	1.55	300
18.96	1.55	314
18.98	1.55	331
19	1.55	340
19.02	1.55	341
19.04	1.55	345
19.06	1.55	369
19.08	1.55	392
19.1	1.55	409
19.12	1.55	396
19.14	1.55	376
19.16	1.55	411
19.18	1.55	366
19.2	1.55	394
19.22	1.55	404
19.24	1.55	364
19.26	1.55	345
19.28	1.55	352
19.3	1.55	343
19.32	1.55	312
19.34	1.55	274
19.36	1.55	274
19.38	1.55	286
19.4	1.55	245
19.42	1.55	229
19.44	1.55	250
19.46	1.55	250
19.48	1.55	235
19.5	1.55	246
19.52	1.55	218
19.54	1.55	220
19.56	1.55	206
19.58	1.55	204
19.6	1.55	237
19.62	1.55	209
19.64	1.55	226
19.66	1.55	230
19.68	1.55	219
19.7	1.55	215
19.72	1.55	215
19.74	1.55	214
19.76	1.55	209
19.78	1.55	216
19.8	1.55	221
19.82	1.55	214
19.84	1.55	196
19.86	1.55	201
19.88	1.55	228
19.9	1.55	223
19.92	1.55	197
19.94	1.55	202
19.96	1.55	206
19.98	1.55	227
20	1.55	214
20.02	1.55	204
20.04	1.55	222
20.06	1.55	199
20.08	1.55	203
20.1	1.55	207
20.12	1.55	191
20.14	1.55	201
20.16	1.55	216
20.18	1.55	216
20.2	1.55	199
20.22	1.55	194
20.24	1.55	231
20.26	1.55	207
20.28	1.55	197
20.3	1.55	221
20.32	1.55	193
20.34	1.55	222
20.36	1.55	212
20.38	1.55	195
20.4	1.55	216
20.42	1.55	222
20.44	1.55	226
20.46	1.55	201
20.48	1.55	205
20.5	1.55	184
20.52	1.55	195
20.54	1.55	186
20.56	1.55	215
20.58	1.55	210
20.6	1.55	200
20.62	1.55	195
20.64	1.55	196
20.66	1.55	209
20.68	1.55	219
20.7	1.55	197
20.72	1.55	191
20.74	1.55	193
20.76	1.55	200
20.78	1.55	195
20.8	1.55	188
20.82	1.55	192
20.84	1.55	185
20.86	1.55	191
20.88	1.55	166
20.9	1.55	196
20.92	1.55	201
20.94	1.55	217
20.96	1.55	188
20.98	1.55	201
21	1.55	174
21.02	1.55	196
21.04	1.55	212
21.06	1.55	195
21.08	1.55	171
21.1	1.55	205
21.12	1.55	192
21.14	1.55	183
21.16	1.55	168
21.18	1.55	201
21.2	1.55	193
21.22	1.55	192
21.24	1.55	200
21.26	1.55	214
21.28	1.55	210
21.3	1.55	222
21.32	1.55	212
21.34	1.55	190
21.36	1.55	196
21.38	1.55	196
21.4	1.55	199
21.42	1.55	220
21.44	1.55	178
21.46	1.55	180
21.48	1.55	183
21.5	1.55	202
21.52	1.55	234
21.54	1.55	210
21.56	1.55	195
21.58	1.55	219
21.6	1.55	223
21.62	1.55	199
21.64	1.55	205
21.66	1.55	180
21.68	1.55	172
21.7	1.55	197
21.72	1.55	215
21.74	1.55	194
21.76	1.55	205
21.78	1.55	201
21.8	1.55	189
21.82	1.55	209
21.84	1.55	184
21.86	1.55	191
21.88	1.55	172
21.9	1.55	181
21.92	1.55	189
21.94	1.55	188
21.96	1.55	213
21.98	1.55	181
22	1.55	216
22.02	1.55	229
22.04	1.55	208
22.06	1.55	192
22.08	1.55	204
22.1	1.55	193
22.12	1.55	184
22.14	1.55	211
22.16	1.55	227
22.18	1.55	200
22.2	1.55	184
22.22	1.55	206
22.24	1.55	196
22.26	1.55	208
22.28	1.55	221
22.3	1.55	182
22.32	1.55	198
22.34	1.55	189
22.36	1.55	227
22.38	1.55	183
22.4	1.55	167
22.42	1.55	161
22.44	1.55	198
22.46	1.55	177
22.48	1.55	171
22.5	1.55	189
22.52	1.55	199
22.54	1.55	199
22.56	1.55	198
22.58	1.55	197
22.6	1.55	168
22.62	1.55	192
22.64	1.55	187
22.66	1.55	183
22.68	1.55	197
22.7	1.55	210
22.72	1.55	192
22.74	1.55	220
22.76	1.55	205
22.78	1.55	213
22.8	1.55	223
22.82	1.55	214
22.84	1.55	199
22.86	1.55	186
22.88	1.55	190
22.9	1.55	186
22.92	1.55	220
22.94	1.55	196
22.96	1.55	171
22.98	1.55	231
23	1.55	201
23.02	1.55	201
23.04	1.55	205
23.06	1.55	167
23.08	1.55	200
23.1	1.55	201
23.12	1.55	195
23.14	1.55	207
23.16	1.55	188
23.18	1.55	200
23.2	1.55	212
23.22	1.55	196
23.24	1.55	195
23.26	1.55	193
23.28	1.55	197
23.3	1.55	194
23.32	1.55	202
23.34	1.55	202
23.36	1.55	223
23.38	1.55	180
23.4	1.55	219
23.42	1.55	184
23.44	1.55	204
23.46	1.55	193
23.48	1.55	199
23.5	1.55	203
23.52	1.55	213
23.54	1.55	210
23.56	1.55	214
23.58	1.55	206
23.6	1.55	202
23.62	1.55	201
23.64	1.55	208
23.66	1.55	204
23.68	1.55	202
23.7	1.55	222
23.72	1.55	200
23.74	1.55	191
23.76	1.55	196
23.78	1.55	226
23.8	1.55	196
23.82	1.55	190
23.84	1.55	233
23.86	1.55	194
23.88	1.55	202
23.9	1.55	211
23.92	1.55	226
23.94	1.55	194
23.96	1.55	206
23.98	1.55	189
24	1.55	179
24.02	1.55	190
24.04	1.55	219
24.06	1.55	201
24.08	1.55	226
24.1	1.55	207
24.12	1.55	202
24.14	1.55	210
24.16	1.55	225
24.18	1.55	241
24.2	1.55	212
24.22	1.55	198
24.24	1.55	224
24.26	1.55	198
24.28	1.55	200
24.3	1.55	230
24.32	1.55	222
24.34	1.55	227
24.36	1.55	224
24.38	1.55	246
24.4	1.55	224
24.42	1.55	249
24.44	1.55	235
24.46	1.55	194
24.48	1.55	242
24.5	1.55	218
24.52	1.55	209
24.54	1.55	224
24.56	1.55	237
24.58	1.55	239
24.6	1.55	215
24.62	1.55	221
24.64	1.55	208
24.66	1.55	211
24.68	1.55	214
24.7	1.55	227
24.72	1.55	208
24.74	1.55	217
24.76	1.55	232
24.78	1.55	218
24.8	1.55	234
24.82	1.55	209
24.84	1.55	229
24.86	1.55	253
24.88	1.55	210
24.9	1.55	241
24.92	1.55	256
24.94	1.55	239
24.96	1.55	242
24.98	1.55	254
25	1.55	264
25.02	1.55	258
25.04	1.55	275
25.06	1.55	277
25.08	1.55	306
25.1	1.55	272
25.12	1.55	287
25.14	1.55	295
25.16	1.55	297
25.18	1.55	303
25.2	1.55	285
25.22	1.55	284
25.24	1.55	287
25.26	1.55	249
25.28	1.55	290
25.3	1.55	320
25.32	1.55	292
25.34	1.55	285
25.36	1.55	316
25.38	1.55	289
25.4	1.55	308
25.42	1.55	326
25.44	1.55	307
25.46	1.55	304
25.48	1.55	336
25.5	1.55	314
25.52	1.55	293
25.54	1.55	290
25.56	1.55	300
25.58	1.55	261
25.6	1.55	279
25.62	1.55	266
25.64	1.55	263
25.66	1.55	273
25.68	1.55	295
25.7	1.55	261
25.72	1.55	242
25.74	1.55	220
25.76	1.55	258
25.78	1.55	286
25.8	1.55	246
25.82	1.55	270
25.84	1.55	280
25.86	1.55	274
25.88	1.55	260
25.9	1.55	233
25.92	1.55	266
25.94	1.55	252
25.96	1.55	249
25.98	1.55	238
26	1.55	216
26.02	1.55	239
26.04	1.55	231
26.06	1.55	241
26.08	1.55	257
26.1	1.55	239
26.12	1.55	241
26.14	1.55	221
26.16	1.55	229
26.18	1.55	222
26.2	1.55	219
26.22	1.55	221
26.24	1.55	229
26.26	1.55	206
26.28	1.55	203
26.3	1.55	215
26.32	1.55	213
26.34	1.55	215
26.36	1.55	227
26.38	1.55	198
26.4	1.55	230
26.42	1.55	178
26.44	1.55	193
26.46	1.55	213
26.48	1.55	235
26.5	1.55	209
26.52	1.55	231
26.54	1.55	225
26.56	1.55	209
26.58	1.55	190
26.6	1.55	211
26.62	1.55	210
26.64	1.55	232
26.66	1.55	214
26.68	1.55	193
26.7	1.55	194
26.72	1.55	226
26.74	1.55	208
26.76	1.55	201
26.78	1.55	159
26.8	1.55	193
26.82	1.55	196
26.84	1.55	230
26.86	1.55	172
26.88	1.55	212
26.9	1.55	204
26.92	1.55	195
26.94	1.55	189
26.96	1.55	207
26.98	1.55	216
27	1.55	219
27.02	1.55	192
27.04	1.55	215
27.06	1.55	217
27.08	1.55	228
27.1	1.55	232
27.12	1.55	212
27.14	1.55	194
27.16	1.55	225
27.18	1.55	223
27.2	1.55	222
27.22	1.55	207
27.24	1.55	213
27.26	1.55	192
27.28	1.55	191
27.3	1.55	197
27.32	1.55	192
27.34	1.55	216
27.36	1.55	215
27.38	1.55	230
27.4	1.55	187
27.42	1.55	215
27.44	1.55	197
27.46	1.55	212
27.48	1.55	187
27.5	1.55	195
27.52	1.55	230
27.54	1.55	205
27.56	1.55	232
27.58	1.55	189
27.6	1.55	207
27.62	1.55	213
27.64	1.55	245
27.66	1.55	224
27.68	1.55	209
27.7	1.55	260
27.72	1.55	223
27.74	1.55	237
27.76	1.55	217
27.78	1.55	212
27.8	1.55	234
27.82	1.55	237
27.84	1.55	240
27.86	1.55	216
27.88	1.55	243
27.9	1.55	216
27.92	1.55	237
27.94	1.55	241
27.96	1.55	247
27.98	1.55	241
28	1.55	240
28.02	1.55	213
28.04	1.55	239
28.06	1.55	243
28.08	1.55	243
28.1	1.55	233
28.12	1.55	234
28.14	1.55	235
28.16	1.55	244
28.18	1.55	213
28.2	1.55	244
28.22	1.55	225
28.24	1.55	237
28.26	1.55	214
28.28	1.55	211
28.3	1.55	217
28.32	1.55	236
28.34	1.55	214
28.36	1.55	227
28.38	1.55	196
28.4	1.55	214
28.42	1.55	233
28.44	1.55	185
28.46	1.55	224
28.48	1.55	216
28.5	1.55	215
28.52	1.55	221
28.54	1.55	216
28.56	1.55	207
28.58	1.55	229
28.6	1.55	212
28.62	1.55	233
28.64	1.55	234
28.66	1.55	214
28.68	1.55	221
28.7	1.55	197
28.72	1.55	200
28.74	1.55	212
28.76	1.55	224
28.78	1.55	209
28.8	1.55	196
28.82	1.55	203
28.84	1.55	197
28.86	1.55	202
28.88	1.55	213
28.9	1.55	194
28.92	1.55	212
28.94	1.55	191
28.96	1.55	201
28.98	1.55	211
29	1.55	198
29.02	1.55	195
29.04	1.55	195
29.06	1.55	208
29.08	1.55	208
29.1	1.55	185
29.12	1.55	196
29.14	1.55	211
29.16	1.55	205
29.18	1.55	203
29.2	1.55	208
29.22	1.55	221
29.24	1.55	213
29.26	1.55	211
29.28	1.55	194
29.3	1.55	187
29.32	1.55	206
29.34	1.55	196
29.36	1.55	241
29.38	1.55	165
29.4	1.55	228
29.42	1.55	197
29.44	1.55	224
29.46	1.55	181
29.48	1.55	205
29.5	1.55	232
29.52	1.55	188
29.54	1.55	211
29.56	1.55	198
29.58	1.55	217
29.6	1.55	179
29.62	1.55	219
29.64	1.55	188
29.66	1.55	214
29.68	1.55	210
29.7	1.55	210
29.72	1.55	206
29.74	1.55	199
29.76	1.55	218
29.78	1.55	189
29.8	1.55	179
29.82	1.55	199
29.84	1.55	213
29.86	1.55	194
29.88	1.55	179
29.9	1.55	227
29.92	1.55	223
29.94	1.55	211
29.96	1.55	196
29.98	1.55	179
30	1.55	180
30.02	1.55	196
30.04	1.55	214
30.06	1.55	200
30.08	1.55	213
30.1	1.55	208
30.12	1.55	212
30.14	1.55	194
30.16	1.55	209
30.18	1.55	216
30.2	1.55	206
30.22	1.55	194
30.24	1.55	210
30.26	1.55	240
30.28	1.55	207
30.3	1.55	205
30.32	1.55	173
30.34	1.55	207
30.36	1.55	193
30.38	1.55	211
30.4	1.55	225
30.42	1.55	222
30.44	1.55	198
30.46	1.55	211
30.48	1.55	203
30.5	1.55	198
30.52	1.55	204
30.54	1.55	204
30.56	1.55	198
30.58	1.55	206
30.6	1.55	189
30.62	1.55	191
30.64	1.55	205
30.66	1.55	217
30.68	1.55	199
30.7	1.55	213
30.72	1.55	186
30.74	1.55	217
30.76	1.55	227
30.78	1.55	201
30.8	1.55	189
30.82	1.55	194
30.84	1.55	217
30.86	1.55	185
30.88	1.55	201
30.9	1.55	209
30.92	1.55	199
30.94	1.55	191
30.96	1.55	199
30.98	1.55	197
31	1.55	191
31.02	1.55	196
31.04	1.55	204
31.06	1.55	202
31.08	1.55	220
31.1	1.55	186
31.12	1.55	214
31.14	1.55	194
31.16	1.55	211
31.18	1.55	193
31.2	1.55	203
31.22	1.55	192
31.24	1.55	226
31.26	1.55	223
31.28	1.55	208
31.3	1.55	223
31.32	1.55	208
31.34	1.55	217
31.36	1.55	209
31.38	1.55	222
31.4	1.55	194
31.42	1.55	200
31.44	1.55	205
31.46	1.55	205
31.48	1.55	179
31.5	1.55	211
31.52	1.55	208
31.54	1.55	221
31.56	1.55	247
31.58	1.55	215
31.6	1.55	188
31.62	1.55	200
31.64	1.55	213
31.66	1.55	217
31.68	1.55	177
31.7	1.55	191
31.72	1.55	225
31.74	1.55	203
31.76	1.55	203
31.78	1.55	171
31.8	1.55	229
31.82	1.55	207
31.84	1.55	215
31.86	1.55	192
31.88	1.55	198
31.9	1.55	187
31.92	1.55	214
31.94	1.55	219
31.96	1.55	183
31.98	1.55	209
32	1.55	216
32.02	1.55	213
32.04	1.55	199
32.06	1.55	218
32.08	1.55	193
32.1	1.55	207
32.12	1.55	193
32.14	1.55	222
32.16	1.55	213
32.18	1.55	200
32.2	1.55	197
32.22	1.55	205
32.24	1.55	217
32.26	1.55	188
32.28	1.55	202
32.3	1.55	201
32.32	1.55	193
32.34	1.55	188
32.36	1.55	195
32.38	1.55	194
32.4	1.55	220
32.42	1.55	175
32.44	1.55	204
32.46	1.55	210
32.48	1.55	189
32.5	1.55	221
32.52	1.55	212
32.54	1.55	206
32.56	1.55	194
32.58	1.55	202
32.6	1.55	217
32.62	1.55	214
32.64	1.55	218
32.66	1.55	219
32.68	1.55	201
32.7	1.55	211
32.72	1.55	209
32.74	1.55	195
32.76	1.55	195
32.78	1.55	216
32.8	1.55	197
32.82	1.55	200
32.84	1.55	186
32.86	1.55	185
32.88	1.55	228
32.9	1.55	200
32.92	1.55	230
32.94	1.55	194
32.96	1.55	224
32.98	1.55	207
33	1.55	206
33.02	1.55	196
33.04	1.55	208
33.06	1.55	196
33.08	1.55	211
33.1	1.55	232
33.12	1.55	223
33.14	1.55	210
33.16	1.55	210
33.18	1.55	199
33.2	1.55	229
33.22	1.55	219
33.24	1.55	208
33.26	1.55	198
33.28	1.55	219
33.3	1.55	209
33.32	1.55	188
33.34	1.55	212
33.36	1.55	225
33.38	1.55	232
33.4	1.55	192
33.42	1.55	217
33.44	1.55	223
33.46	1.55	245
33.48	1.55	224
33.5	1.55	259
33.52	1.55	240
33.54	1.55	215
33.56	1.55	195
33.58	1.55	207
33.6	1.55	228
33.62	1.55	214
33.64	1.55	216
33.66	1.55	231
33.68	1.55	219
33.7	1.55	220
33.72	1.55	210
33.74	1.55	209
33.76	1.55	211
33.78	1.55	219
33.8	1.55	219
33.82	1.55	197
33.84	1.55	221
33.86	1.55	206
33.88	1.55	193
33.9	1.55	207
33.92	1.55	199
33.94	1.55	220
33.96	1.55	219
33.98	1.55	210
34	1.55	227
34.02	1.55	225
34.04	1.55	210
34.06	1.55	209
34.08	1.55	211
34.1	1.55	202
34.12	1.55	223
34.14	1.55	192
34.16	1.55	227
34.18	1.55	217
34.2	1.55	217
34.22	1.55	228
34.24	1.55	217
34.26	1.55	228
34.28	1.55	188
34.3	1.55	200
34.32	1.55	213
34.34	1.55	216
34.36	1.55	220
34.38	1.55	196
34.4	1.55	218
34.42	1.55	222
34.44	1.55	195
34.46	1.55	201
34.48	1.55	205
34.5	1.55	188
34.52	1.55	207
34.54	1.55	220
34.56	1.55	201
34.58	1.55	191
34.6	1.55	191
34.62	1.55	213
34.64	1.55	200
34.66	1.55	189
34.68	1.55	218
34.7	1.55	202
34.72	1.55	179
34.74	1.55	192
34.76	1.55	207
34.78	1.55	191
34.8	1.55	229
34.82	1.55	191
34.84	1.55	196
34.86	1.55	190
34.88	1.55	206
34.9	1.55	193
34.92	1.55	196
34.94	1.55	202
34.96	1.55	196
34.98	1.55	190
35	1.55	220
35.02	1.55	188
35.04	1.55	207
35.06	1.55	232
35.08	1.55	210
35.1	1.55	213
35.12	1.55	225
35.14	1.55	217
35.16	1.55	208
35.18	1.55	211
35.2	1.55	225
35.22	1.55	221
35.24	1.55	215
35.26	1.55	172
35.28	1.55	215
35.3	1.55	212
35.32	1.55	200
35.34	1.55	188
35.36	1.55	204
35.38	1.55	216
35.4	1.55	220
35.42	1.55	210
35.44	1.55	193
35.46	1.55	203
35.48	1.55	194
35.5	1.55	203
35.52	1.55	205
35.54	1.55	224
35.56	1.55	209
35.58	1.55	218
35.6	1.55	222
35.62	1.55	202
35.64	1.55	206
35.66	1.55	228
35.68	1.55	203
35.7	1.55	209
35.72	1.55	208
35.74	1.55	203
35.76	1.55	208
35.78	1.55	232
35.8	1.55	227
35.82	1.55	184
35.84	1.55	206
35.86	1.55	222
35.88	1.55	213
35.9	1.55	207
35.92	1.55	196
35.94	1.55	196
35.96	1.55	215
35.98	1.55	225
36	1.55	203
36.02	1.55	204
36.04	1.55	212
36.06	1.55	215
36.08	1.55	217
36.1	1.55	193
36.12	1.55	209
36.14	1.55	209
36.16	1.55	213
36.18	1.55	217
36.2	1.55	194
36.22	1.55	193
36.24	1.55	221
36.26	1.55	192
36.28	1.55	169
36.3	1.55	190
36.32	1.55	189
36.34	1.55	195
36.36	1.55	193
36.38	1.55	232
36.4	1.55	204
36.42	1.55	209
36.44	1.55	193
36.46	1.55	217
36.48	1.55	205
36.5	1.55	206
36.52	1.55	222
36.54	1.55	219
36.56	1.55	211
36.58	1.55	209
36.6	1.55	206
36.62	1.55	194
36.64	1.55	196
36.66	1.55	192
36.68	1.55	196
36.7	1.55	193
36.72	1.55	189
36.74	1.55	198
36.76	1.55	211
36.78	1.55	227
36.8	1.55	215
36.82	1.55	179
36.84	1.55	186
36.86	1.55	187
36.88	1.55	216
36.9	1.55	190
36.92	1.55	203
36.94	1.55	194
36.96	1.55	187
36.98	1.55	204
37	1.55	211
37.02	1.55	221
37.04	1.55	188
37.06	1.55	163
37.08	1.55	202
37.1	1.55	215
37.12	1.55	210
37.14	1.55	208
37.16	1.55	213
37.18	1.55	220
37.2	1.55	214
37.22	1.55	195
37.24	1.55	197
37.26	1.55	209
37.28	1.55	216
37.3	1.55	193
37.32	1.55	209
37.34	1.55	176
37.36	1.55	197
37.38	1.55	217
37.4	1.55	201
37.42	1.55	223
37.44	1.55	190
37.46	1.55	226
37.48	1.55	221
37.5	1.55	202
37.52	1.55	177
37.54	1.55	203
37.56	1.55	211
37.58	1.55	181
37.6	1.55	211
37.62	1.55	208
37.64	1.55	206
37.66	1.55	220
37.68	1.55	204
37.7	1.55	202
37.72	1.55	202
37.74	1.55	187
37.76	1.55	203
37.78	1.55	197
37.8	1.55	191
37.82	1.55	219
37.84	1.55	233
37.86	1.55	187
37.88	1.55	206
37.9	1.55	238
37.92	1.55	218
37.94	1.55	201
37.96	1.55	228
37.98	1.55	236
38	1.55	225
38.02	1.55	220
38.04	1.55	232
38.06	1.55	255
38.08	1.55	255
38.1	1.55	261
38.12	1.55	294
38.14	1.55	250
38.16	1.55	306
38.18	1.55	372
38.2	1.55	454
38.22	1.55	557
38.24	1.55	675
38.26	1.55	718
38.28	1.55	617
38.3	1.55	486
38.32	1.55	470
38.34	1.55	556
38.36	1.55	504
38.38	1.55	453
38.4	1.55	339
38.42	1.55	315
38.44	1.55	288
38.46	1.55	297
38.48	1.55	269
38.5	1.55	270
38.52	1.55	263
38.54	1.55	249
38.56	1.55	240
38.58	1.55	254
38.6	1.55	219
38.62	1.55	221
38.64	1.55	218
38.66	1.55	214
38.68	1.55	197
38.7	1.55	189
38.72	1.55	185
38.74	1.55	208
38.76	1.55	195
38.78	1.55	224
38.8	1.55	201
38.82	1.55	196
38.84	1.55	230
38.86	1.55	205
38.88	1.55	184
38.9	1.55	205
38.92	1.55	216
38.94	1.55	232
38.96	1.55	217
38.98	1.55	215
39	1.55	199
39.02	1.55	210
39.04	1.55	162
39.06	1.55	219
39.08	1.55	207
39.1	1.55	234
39.12	1.55	206
39.14	1.55	188
39.16	1.55	205
39.18	1.55	221
39.2	1.55	207
39.22	1.55	216
39.24	1.55	213
39.26	1.55	231
39.28	1.55	239
39.3	1.55	205
39.32	1.55	191
39.34	1.55	218
39.36	1.55	207
39.38	1.55	222
39.4	1.55	237
39.42	1.55	201
39.44	1.55	204
39.46	1.55	221
39.48	1.55	211
39.5	1.55	224
39.52	1.55	236
39.54	1.55	236
39.56	1.55	234
39.58	1.55	192
39.6	1.55	206
39.62	1.55	210
39.64	1.55	208
39.66	1.55	212
39.68	1.55	209
39.7	1.55	195
39.72	1.55	194
39.74	1.55	187
39.76	1.55	238
39.78	1.55	234
39.8	1.55	210
39.82	1.55	227
39.84	1.55	227
39.86	1.55	226
39.88	1.55	205
39.9	1.55	228
39.92	1.55	235
39.94	1.55	230
39.96	1.55	241
39.98	1.55	234
40	1.55	237
