# Supplementary material for: Sorting polymerization in a bichannel metal-organic framework
Source: Nat Commun. 2025 Aug 5;16:6984. doi: 10.1038/s41467-025-62322-8 (PMC12325995; doi:10.1038/s41467-025-62322-8)
Supplement: Supplementary file 3 — Source data [file 41467_2025_62322_MOESM3_ESM.zip › SOURCE_DATA/SF11/1-PSPNVF_2theta_vs_scanstarttime_vs_intensity/line_7.csv]

X	Y	Z
3	25.55	183
3.02	25.55	179
3.04	25.55	192
3.06	25.55	164
3.08	25.55	183
3.1	25.55	188
3.12	25.55	168
3.14	25.55	168
3.16	25.55	180
3.18	25.55	174
3.2	25.55	174
3.22	25.55	196
3.24	25.55	157
3.26	25.55	176
3.28	25.55	166
3.3	25.55	181
3.32	25.55	165
3.34	25.55	178
3.36	25.55	185
3.38	25.55	170
3.4	25.55	192
3.42	25.55	170
3.44	25.55	144
3.46	25.55	175
3.48	25.55	171
3.5	25.55	201
3.52	25.55	192
3.54	25.55	171
3.56	25.55	194
3.58	25.55	171
3.6	25.55	197
3.62	25.55	180
3.64	25.55	157
3.66	25.55	194
3.68	25.55	173
3.7	25.55	158
3.72	25.55	163
3.74	25.55	182
3.76	25.55	170
3.78	25.55	190
3.8	25.55	190
3.82	25.55	172
3.84	25.55	161
3.86	25.55	187
3.88	25.55	169
3.9	25.55	193
3.92	25.55	161
3.94	25.55	169
3.96	25.55	194
3.98	25.55	155
4	25.55	159
4.02	25.55	160
4.04	25.55	178
4.06	25.55	179
4.08	25.55	184
4.1	25.55	165
4.12	25.55	195
4.14	25.55	176
4.16	25.55	168
4.18	25.55	178
4.2	25.55	165
4.22	25.55	215
4.24	25.55	175
4.26	25.55	178
4.28	25.55	180
4.3	25.55	194
4.32	25.55	169
4.34	25.55	188
4.36	25.55	184
4.38	25.55	158
4.4	25.55	189
4.42	25.55	179
4.44	25.55	175
4.46	25.55	194
4.48	25.55	190
4.5	25.55	187
4.52	25.55	156
4.54	25.55	183
4.56	25.55	189
4.58	25.55	214
4.6	25.55	170
4.62	25.55	186
4.64	25.55	161
4.66	25.55	184
4.68	25.55	189
4.7	25.55	184
4.72	25.55	192
4.74	25.55	183
4.76	25.55	193
4.78	25.55	195
4.8	25.55	170
4.82	25.55	213
4.84	25.55	210
4.86	25.55	167
4.88	25.55	198
4.9	25.55	196
4.92	25.55	188
4.94	25.55	190
4.96	25.55	212
4.98	25.55	176
5	25.55	174
5.02	25.55	191
5.04	25.55	187
5.06	25.55	213
5.08	25.55	212
5.1	25.55	212
5.12	25.55	224
5.14	25.55	219
5.16	25.55	217
5.18	25.55	212
5.2	25.55	206
5.22	25.55	226
5.24	25.55	223
5.26	25.55	231
5.28	25.55	243
5.3	25.55	236
5.32	25.55	283
5.34	25.55	287
5.36	25.55	293
5.38	25.55	327
5.4	25.55	322
5.42	25.55	342
5.44	25.55	336
5.46	25.55	314
5.48	25.55	290
5.5	25.55	332
5.52	25.55	319
5.54	25.55	287
5.56	25.55	276
5.58	25.55	287
5.6	25.55	289
5.62	25.55	273
5.64	25.55	250
5.66	25.55	271
5.68	25.55	271
5.7	25.55	254
5.72	25.55	241
5.74	25.55	266
5.76	25.55	251
5.78	25.55	270
5.8	25.55	252
5.82	25.55	247
5.84	25.55	219
5.86	25.55	242
5.88	25.55	233
5.9	25.55	241
5.92	25.55	259
5.94	25.55	247
5.96	25.55	242
5.98	25.55	247
6	25.55	236
6.02	25.55	274
6.04	25.55	237
6.06	25.55	231
6.08	25.55	252
6.1	25.55	246
6.12	25.55	229
6.14	25.55	261
6.16	25.55	224
6.18	25.55	229
6.2	25.55	265
6.22	25.55	243
6.24	25.55	220
6.26	25.55	233
6.28	25.55	244
6.3	25.55	253
6.32	25.55	250
6.34	25.55	249
6.36	25.55	240
6.38	25.55	212
6.4	25.55	267
6.42	25.55	252
6.44	25.55	240
6.46	25.55	272
6.48	25.55	241
6.5	25.55	234
6.52	25.55	228
6.54	25.55	253
6.56	25.55	265
6.58	25.55	232
6.6	25.55	264
6.62	25.55	228
6.64	25.55	248
6.66	25.55	264
6.68	25.55	244
6.7	25.55	228
6.72	25.55	208
6.74	25.55	226
6.76	25.55	237
6.78	25.55	202
6.8	25.55	239
6.82	25.55	211
6.84	25.55	210
6.86	25.55	217
6.88	25.55	192
6.9	25.55	214
6.92	25.55	225
6.94	25.55	189
6.96	25.55	193
6.98	25.55	196
7	25.55	193
7.02	25.55	195
7.04	25.55	200
7.06	25.55	197
7.08	25.55	199
7.1	25.55	158
7.12	25.55	186
7.14	25.55	196
7.16	25.55	207
7.18	25.55	179
7.2	25.55	176
7.22	25.55	203
7.24	25.55	208
7.26	25.55	195
7.28	25.55	189
7.3	25.55	158
7.32	25.55	189
7.34	25.55	159
7.36	25.55	211
7.38	25.55	184
7.4	25.55	192
7.42	25.55	178
7.44	25.55	162
7.46	25.55	154
7.48	25.55	168
7.5	25.55	179
7.52	25.55	191
7.54	25.55	170
7.56	25.55	165
7.58	25.55	167
7.6	25.55	188
7.62	25.55	167
7.64	25.55	162
7.66	25.55	180
7.68	25.55	188
7.7	25.55	184
7.72	25.55	183
7.74	25.55	171
7.76	25.55	180
7.78	25.55	180
7.8	25.55	181
7.82	25.55	169
7.84	25.55	178
7.86	25.55	175
7.88	25.55	171
7.9	25.55	189
7.92	25.55	185
7.94	25.55	188
7.96	25.55	161
7.98	25.55	189
8	25.55	176
8.02	25.55	190
8.04	25.55	174
8.06	25.55	167
8.08	25.55	169
8.1	25.55	159
8.12	25.55	194
8.14	25.55	157
8.16	25.55	196
8.18	25.55	170
8.2	25.55	190
8.22	25.55	183
8.24	25.55	183
8.26	25.55	195
8.28	25.55	158
8.3	25.55	174
8.32	25.55	184
8.34	25.55	227
8.36	25.55	192
8.38	25.55	199
8.4	25.55	178
8.42	25.55	197
8.44	25.55	187
8.46	25.55	201
8.48	25.55	219
8.5	25.55	180
8.52	25.55	175
8.54	25.55	166
8.56	25.55	179
8.58	25.55	184
8.6	25.55	179
8.62	25.55	188
8.64	25.55	163
8.66	25.55	184
8.68	25.55	182
8.7	25.55	188
8.72	25.55	174
8.74	25.55	181
8.76	25.55	182
8.78	25.55	164
8.8	25.55	165
8.82	25.55	165
8.84	25.55	191
8.86	25.55	159
8.88	25.55	169
8.9	25.55	148
8.92	25.55	160
8.94	25.55	175
8.96	25.55	184
8.98	25.55	158
9	25.55	177
9.02	25.55	170
9.04	25.55	165
9.06	25.55	193
9.08	25.55	175
9.1	25.55	168
9.12	25.55	161
9.14	25.55	181
9.16	25.55	187
9.18	25.55	181
9.2	25.55	194
9.22	25.55	197
9.24	25.55	222
9.26	25.55	217
9.28	25.55	228
9.3	25.55	210
9.32	25.55	194
9.34	25.55	202
9.36	25.55	234
9.38	25.55	226
9.4	25.55	225
9.42	25.55	237
9.44	25.55	220
9.46	25.55	236
9.48	25.55	215
9.5	25.55	225
9.52	25.55	220
9.54	25.55	220
9.56	25.55	204
9.58	25.55	225
9.6	25.55	229
9.62	25.55	197
9.64	25.55	212
9.66	25.55	202
9.68	25.55	204
9.7	25.55	204
9.72	25.55	217
9.74	25.55	211
9.76	25.55	211
9.78	25.55	213
9.8	25.55	211
9.82	25.55	192
9.84	25.55	198
9.86	25.55	224
9.88	25.55	196
9.9	25.55	201
9.92	25.55	199
9.94	25.55	194
9.96	25.55	190
9.98	25.55	199
10	25.55	174
10.02	25.55	195
10.04	25.55	183
10.06	25.55	172
10.08	25.55	206
10.1	25.55	166
10.12	25.55	169
10.14	25.55	194
10.16	25.55	193
10.18	25.55	196
10.2	25.55	185
10.22	25.55	196
10.24	25.55	200
10.26	25.55	199
10.28	25.55	171
10.3	25.55	189
10.32	25.55	202
10.34	25.55	172
10.36	25.55	193
10.38	25.55	204
10.4	25.55	218
10.42	25.55	232
10.44	25.55	206
10.46	25.55	216
10.48	25.55	237
10.5	25.55	233
10.52	25.55	235
10.54	25.55	264
10.56	25.55	270
10.58	25.55	304
10.6	25.55	291
10.62	25.55	335
10.64	25.55	356
10.66	25.55	439
10.68	25.55	446
10.7	25.55	457
10.72	25.55	506
10.74	25.55	578
10.76	25.55	635
10.78	25.55	746
10.8	25.55	858
10.82	25.55	964
10.84	25.55	1019
10.86	25.55	1144
10.88	25.55	1182
10.9	25.55	1184
10.92	25.55	1132
10.94	25.55	1052
10.96	25.55	982
10.98	25.55	831
11	25.55	757
11.02	25.55	632
11.04	25.55	575
11.06	25.55	532
11.08	25.55	474
11.1	25.55	416
11.12	25.55	420
11.14	25.55	391
11.16	25.55	349
11.18	25.55	326
11.2	25.55	322
11.22	25.55	316
11.24	25.55	314
11.26	25.55	273
11.28	25.55	276
11.3	25.55	277
11.32	25.55	234
11.34	25.55	232
11.36	25.55	243
11.38	25.55	271
11.4	25.55	237
11.42	25.55	226
11.44	25.55	207
11.46	25.55	202
11.48	25.55	213
11.5	25.55	206
11.52	25.55	194
11.54	25.55	216
11.56	25.55	181
11.58	25.55	188
11.6	25.55	203
11.62	25.55	215
11.64	25.55	215
11.66	25.55	231
11.68	25.55	223
11.7	25.55	219
11.72	25.55	162
11.74	25.55	185
11.76	25.55	206
11.78	25.55	188
11.8	25.55	186
11.82	25.55	197
11.84	25.55	190
11.86	25.55	201
11.88	25.55	175
11.9	25.55	183
11.92	25.55	174
11.94	25.55	206
11.96	25.55	187
11.98	25.55	196
12	25.55	196
12.02	25.55	184
12.04	25.55	198
12.06	25.55	168
12.08	25.55	192
12.1	25.55	184
12.12	25.55	192
12.14	25.55	192
12.16	25.55	183
12.18	25.55	184
12.2	25.55	174
12.22	25.55	169
12.24	25.55	176
12.26	25.55	159
12.28	25.55	170
12.3	25.55	187
12.32	25.55	168
12.34	25.55	181
12.36	25.55	205
12.38	25.55	185
12.4	25.55	185
12.42	25.55	195
12.44	25.55	168
12.46	25.55	163
12.48	25.55	184
12.5	25.55	169
12.52	25.55	188
12.54	25.55	184
12.56	25.55	175
12.58	25.55	162
12.6	25.55	165
12.62	25.55	182
12.64	25.55	172
12.66	25.55	196
12.68	25.55	189
12.7	25.55	162
12.72	25.55	160
12.74	25.55	191
12.76	25.55	181
12.78	25.55	190
12.8	25.55	208
12.82	25.55	164
12.84	25.55	161
12.86	25.55	182
12.88	25.55	177
12.9	25.55	164
12.92	25.55	178
12.94	25.55	208
12.96	25.55	166
12.98	25.55	183
13	25.55	178
13.02	25.55	167
13.04	25.55	182
13.06	25.55	176
13.08	25.55	192
13.1	25.55	192
13.12	25.55	204
13.14	25.55	180
13.16	25.55	196
13.18	25.55	171
13.2	25.55	190
13.22	25.55	191
13.24	25.55	162
13.26	25.55	170
13.28	25.55	170
13.3	25.55	174
13.32	25.55	171
13.34	25.55	176
13.36	25.55	184
13.38	25.55	182
13.4	25.55	199
13.42	25.55	173
13.44	25.55	153
13.46	25.55	181
13.48	25.55	172
13.5	25.55	145
13.52	25.55	167
13.54	25.55	165
13.56	25.55	199
13.58	25.55	166
13.6	25.55	203
13.62	25.55	167
13.64	25.55	188
13.66	25.55	185
13.68	25.55	193
13.7	25.55	165
13.72	25.55	186
13.74	25.55	188
13.76	25.55	169
13.78	25.55	167
13.8	25.55	169
13.82	25.55	179
13.84	25.55	165
13.86	25.55	163
13.88	25.55	163
13.9	25.55	188
13.92	25.55	174
13.94	25.55	191
13.96	25.55	202
13.98	25.55	198
14	25.55	180
14.02	25.55	204
14.04	25.55	193
14.06	25.55	192
14.08	25.55	194
14.1	25.55	177
14.12	25.55	194
14.14	25.55	194
14.16	25.55	191
14.18	25.55	214
14.2	25.55	205
14.22	25.55	202
14.24	25.55	192
14.26	25.55	182
14.28	25.55	194
14.3	25.55	219
14.32	25.55	187
14.34	25.55	201
14.36	25.55	180
14.38	25.55	195
14.4	25.55	185
14.42	25.55	190
14.44	25.55	216
14.46	25.55	176
14.48	25.55	175
14.5	25.55	221
14.52	25.55	178
14.54	25.55	167
14.56	25.55	197
14.58	25.55	177
14.6	25.55	199
14.62	25.55	173
14.64	25.55	162
14.66	25.55	193
14.68	25.55	206
14.7	25.55	194
14.72	25.55	156
14.74	25.55	181
14.76	25.55	181
14.78	25.55	201
14.8	25.55	176
14.82	25.55	201
14.84	25.55	183
14.86	25.55	168
14.88	25.55	167
14.9	25.55	193
14.92	25.55	182
14.94	25.55	172
14.96	25.55	163
14.98	25.55	178
15	25.55	176
15.02	25.55	179
15.04	25.55	187
15.06	25.55	220
15.08	25.55	196
15.1	25.55	174
15.12	25.55	181
15.14	25.55	184
15.16	25.55	170
15.18	25.55	207
15.2	25.55	189
15.22	25.55	200
15.24	25.55	202
15.26	25.55	199
15.28	25.55	178
15.3	25.55	172
15.32	25.55	191
15.34	25.55	183
15.36	25.55	212
15.38	25.55	166
15.4	25.55	204
15.42	25.55	191
15.44	25.55	179
15.46	25.55	175
15.48	25.55	183
15.5	25.55	206
15.52	25.55	197
15.54	25.55	192
15.56	25.55	188
15.58	25.55	179
15.6	25.55	187
15.62	25.55	177
15.64	25.55	187
15.66	25.55	216
15.68	25.55	188
15.7	25.55	163
15.72	25.55	197
15.74	25.55	188
15.76	25.55	174
15.78	25.55	197
15.8	25.55	222
15.82	25.55	197
15.84	25.55	198
15.86	25.55	181
15.88	25.55	188
15.9	25.55	188
15.92	25.55	195
15.94	25.55	198
15.96	25.55	211
15.98	25.55	199
16	25.55	232
16.02	25.55	215
16.04	25.55	207
16.06	25.55	186
16.08	25.55	204
16.1	25.55	195
16.12	25.55	219
16.14	25.55	213
16.16	25.55	216
16.18	25.55	210
16.2	25.55	213
16.22	25.55	217
16.24	25.55	202
16.26	25.55	217
16.28	25.55	207
16.3	25.55	242
16.32	25.55	217
16.34	25.55	221
16.36	25.55	215
16.38	25.55	231
16.4	25.55	231
16.42	25.55	248
16.44	25.55	264
16.46	25.55	234
16.48	25.55	257
16.5	25.55	257
16.52	25.55	236
16.54	25.55	258
16.56	25.55	248
16.58	25.55	262
16.6	25.55	270
16.62	25.55	295
16.64	25.55	297
16.66	25.55	285
16.68	25.55	292
16.7	25.55	334
16.72	25.55	301
16.74	25.55	357
16.76	25.55	346
16.78	25.55	341
16.8	25.55	343
16.82	25.55	369
16.84	25.55	373
16.86	25.55	433
16.88	25.55	413
16.9	25.55	419
16.92	25.55	443
16.94	25.55	442
16.96	25.55	485
16.98	25.55	504
17	25.55	507
17.02	25.55	490
17.04	25.55	489
17.06	25.55	520
17.08	25.55	509
17.1	25.55	558
17.12	25.55	543
17.14	25.55	552
17.16	25.55	565
17.18	25.55	527
17.2	25.55	508
17.22	25.55	518
17.24	25.55	473
17.26	25.55	458
17.28	25.55	410
17.3	25.55	405
17.32	25.55	393
17.34	25.55	332
17.36	25.55	348
17.38	25.55	336
17.4	25.55	286
17.42	25.55	323
17.44	25.55	341
17.46	25.55	304
17.48	25.55	298
17.5	25.55	295
17.52	25.55	296
17.54	25.55	258
17.56	25.55	265
17.58	25.55	285
17.6	25.55	265
17.62	25.55	254
17.64	25.55	262
17.66	25.55	287
17.68	25.55	268
17.7	25.55	260
17.72	25.55	275
17.74	25.55	274
17.76	25.55	260
17.78	25.55	252
17.8	25.55	258
17.82	25.55	243
17.84	25.55	252
17.86	25.55	282
17.88	25.55	238
17.9	25.55	257
17.92	25.55	225
17.94	25.55	221
17.96	25.55	219
17.98	25.55	217
18	25.55	213
18.02	25.55	206
18.04	25.55	268
18.06	25.55	251
18.08	25.55	242
18.1	25.55	226
18.12	25.55	248
18.14	25.55	223
18.16	25.55	205
18.18	25.55	237
18.2	25.55	241
18.22	25.55	242
18.24	25.55	248
18.26	25.55	227
18.28	25.55	227
18.3	25.55	237
18.32	25.55	236
18.34	25.55	209
18.36	25.55	221
18.38	25.55	261
18.4	25.55	264
18.42	25.55	214
18.44	25.55	224
18.46	25.55	239
18.48	25.55	228
18.5	25.55	257
18.52	25.55	232
18.54	25.55	235
18.56	25.55	228
18.58	25.55	256
18.6	25.55	262
18.62	25.55	261
18.64	25.55	239
18.66	25.55	261
18.68	25.55	293
18.7	25.55	264
18.72	25.55	287
18.74	25.55	275
18.76	25.55	319
18.78	25.55	280
18.8	25.55	319
18.82	25.55	352
18.84	25.55	308
18.86	25.55	351
18.88	25.55	384
18.9	25.55	380
18.92	25.55	392
18.94	25.55	434
18.96	25.55	443
18.98	25.55	462
19	25.55	420
19.02	25.55	427
19.04	25.55	408
19.06	25.55	399
19.08	25.55	401
19.1	25.55	373
19.12	25.55	371
19.14	25.55	343
19.16	25.55	368
19.18	25.55	330
19.2	25.55	329
19.22	25.55	307
19.24	25.55	321
19.26	25.55	294
19.28	25.55	293
19.3	25.55	309
19.32	25.55	309
19.34	25.55	287
19.36	25.55	263
19.38	25.55	268
19.4	25.55	255
19.42	25.55	277
19.44	25.55	249
19.46	25.55	269
19.48	25.55	259
19.5	25.55	243
19.52	25.55	264
19.54	25.55	231
19.56	25.55	247
19.58	25.55	247
19.6	25.55	234
19.62	25.55	235
19.64	25.55	251
19.66	25.55	282
19.68	25.55	256
19.7	25.55	248
19.72	25.55	220
19.74	25.55	220
19.76	25.55	220
19.78	25.55	240
19.8	25.55	205
19.82	25.55	238
19.84	25.55	245
19.86	25.55	232
19.88	25.55	216
19.9	25.55	220
19.92	25.55	221
19.94	25.55	206
19.96	25.55	222
19.98	25.55	204
20	25.55	213
20.02	25.55	235
20.04	25.55	231
20.06	25.55	204
20.08	25.55	217
20.1	25.55	199
20.12	25.55	196
20.14	25.55	217
20.16	25.55	218
20.18	25.55	217
20.2	25.55	194
20.22	25.55	205
20.24	25.55	209
20.26	25.55	226
20.28	25.55	177
20.3	25.55	195
20.32	25.55	211
20.34	25.55	200
20.36	25.55	224
20.38	25.55	210
20.4	25.55	202
20.42	25.55	191
20.44	25.55	212
20.46	25.55	202
20.48	25.55	180
20.5	25.55	199
20.52	25.55	182
20.54	25.55	193
20.56	25.55	191
20.58	25.55	220
20.6	25.55	197
20.62	25.55	204
20.64	25.55	172
20.66	25.55	171
20.68	25.55	174
20.7	25.55	178
20.72	25.55	204
20.74	25.55	208
20.76	25.55	210
20.78	25.55	173
20.8	25.55	228
20.82	25.55	197
20.84	25.55	196
20.86	25.55	203
20.88	25.55	237
20.9	25.55	199
20.92	25.55	188
20.94	25.55	185
20.96	25.55	179
20.98	25.55	191
21	25.55	204
21.02	25.55	181
21.04	25.55	201
21.06	25.55	173
21.08	25.55	193
21.1	25.55	222
21.12	25.55	185
21.14	25.55	193
21.16	25.55	194
21.18	25.55	202
21.2	25.55	171
21.22	25.55	190
21.24	25.55	183
21.26	25.55	200
21.28	25.55	187
21.3	25.55	191
21.32	25.55	179
21.34	25.55	187
21.36	25.55	192
21.38	25.55	192
21.4	25.55	212
21.42	25.55	196
21.44	25.55	192
21.46	25.55	202
21.48	25.55	189
21.5	25.55	201
21.52	25.55	193
21.54	25.55	210
21.56	25.55	200
21.58	25.55	222
21.6	25.55	205
21.62	25.55	208
21.64	25.55	199
21.66	25.55	210
21.68	25.55	179
21.7	25.55	183
21.72	25.55	181
21.74	25.55	210
21.76	25.55	204
21.78	25.55	179
21.8	25.55	185
21.82	25.55	211
21.84	25.55	177
21.86	25.55	220
21.88	25.55	220
21.9	25.55	238
21.92	25.55	182
21.94	25.55	199
21.96	25.55	219
21.98	25.55	200
22	25.55	204
22.02	25.55	194
22.04	25.55	182
22.06	25.55	184
22.08	25.55	211
22.1	25.55	197
22.12	25.55	212
22.14	25.55	204
22.16	25.55	187
22.18	25.55	190
22.2	25.55	181
22.22	25.55	184
22.24	25.55	213
22.26	25.55	202
22.28	25.55	206
22.3	25.55	191
22.32	25.55	188
22.34	25.55	196
22.36	25.55	232
22.38	25.55	204
22.4	25.55	188
22.42	25.55	210
22.44	25.55	205
22.46	25.55	210
22.48	25.55	198
22.5	25.55	208
22.52	25.55	220
22.54	25.55	194
22.56	25.55	170
22.58	25.55	193
22.6	25.55	198
22.62	25.55	201
22.64	25.55	208
22.66	25.55	190
22.68	25.55	204
22.7	25.55	177
22.72	25.55	209
22.74	25.55	202
22.76	25.55	216
22.78	25.55	202
22.8	25.55	214
22.82	25.55	173
22.84	25.55	190
22.86	25.55	181
22.88	25.55	217
22.9	25.55	211
22.92	25.55	209
22.94	25.55	188
22.96	25.55	181
22.98	25.55	184
23	25.55	188
23.02	25.55	179
23.04	25.55	207
23.06	25.55	177
23.08	25.55	214
23.1	25.55	214
23.12	25.55	194
23.14	25.55	217
23.16	25.55	202
23.18	25.55	219
23.2	25.55	204
23.22	25.55	202
23.24	25.55	209
23.26	25.55	211
23.28	25.55	193
23.3	25.55	185
23.32	25.55	205
23.34	25.55	218
23.36	25.55	203
23.38	25.55	184
23.4	25.55	206
23.42	25.55	192
23.44	25.55	188
23.46	25.55	188
23.48	25.55	194
23.5	25.55	175
23.52	25.55	167
23.54	25.55	202
23.56	25.55	188
23.58	25.55	190
23.6	25.55	204
23.62	25.55	217
23.64	25.55	208
23.66	25.55	179
23.68	25.55	214
23.7	25.55	208
23.72	25.55	196
23.74	25.55	205
23.76	25.55	188
23.78	25.55	208
23.8	25.55	200
23.82	25.55	198
23.84	25.55	186
23.86	25.55	220
23.88	25.55	211
23.9	25.55	214
23.92	25.55	223
23.94	25.55	194
23.96	25.55	214
23.98	25.55	222
24	25.55	235
24.02	25.55	199
24.04	25.55	231
24.06	25.55	225
24.08	25.55	197
24.1	25.55	205
24.12	25.55	215
24.14	25.55	223
24.16	25.55	263
24.18	25.55	243
24.2	25.55	221
24.22	25.55	223
24.24	25.55	246
24.26	25.55	231
24.28	25.55	225
24.3	25.55	212
24.32	25.55	233
24.34	25.55	226
24.36	25.55	248
24.38	25.55	220
24.4	25.55	244
24.42	25.55	231
24.44	25.55	238
24.46	25.55	249
24.48	25.55	251
24.5	25.55	264
24.52	25.55	220
24.54	25.55	248
24.56	25.55	258
24.58	25.55	246
24.6	25.55	249
24.62	25.55	245
24.64	25.55	237
24.66	25.55	274
24.68	25.55	275
24.7	25.55	262
24.72	25.55	276
24.74	25.55	236
24.76	25.55	274
24.78	25.55	282
24.8	25.55	255
24.82	25.55	265
24.84	25.55	266
24.86	25.55	271
24.88	25.55	262
24.9	25.55	282
24.92	25.55	260
24.94	25.55	266
24.96	25.55	304
24.98	25.55	292
25	25.55	296
25.02	25.55	291
25.04	25.55	285
25.06	25.55	287
25.08	25.55	278
25.1	25.55	273
25.12	25.55	282
25.14	25.55	287
25.16	25.55	277
25.18	25.55	265
25.2	25.55	282
25.22	25.55	284
25.24	25.55	282
25.26	25.55	269
25.28	25.55	268
25.3	25.55	244
25.32	25.55	267
25.34	25.55	289
25.36	25.55	249
25.38	25.55	257
25.4	25.55	237
25.42	25.55	274
25.44	25.55	269
25.46	25.55	259
25.48	25.55	231
25.5	25.55	223
25.52	25.55	292
25.54	25.55	261
25.56	25.55	261
25.58	25.55	235
25.6	25.55	247
25.62	25.55	245
25.64	25.55	224
25.66	25.55	247
25.68	25.55	244
25.7	25.55	235
25.72	25.55	241
25.74	25.55	253
25.76	25.55	267
25.78	25.55	228
25.8	25.55	240
25.82	25.55	228
25.84	25.55	208
25.86	25.55	199
25.88	25.55	223
25.9	25.55	252
25.92	25.55	237
25.94	25.55	234
25.96	25.55	219
25.98	25.55	232
26	25.55	213
26.02	25.55	201
26.04	25.55	232
26.06	25.55	208
26.08	25.55	205
26.1	25.55	223
26.12	25.55	218
26.14	25.55	248
26.16	25.55	229
26.18	25.55	206
26.2	25.55	228
26.22	25.55	212
26.24	25.55	204
26.26	25.55	216
26.28	25.55	219
26.3	25.55	231
26.32	25.55	212
26.34	25.55	203
26.36	25.55	224
26.38	25.55	230
26.4	25.55	199
26.42	25.55	208
26.44	25.55	218
26.46	25.55	201
26.48	25.55	214
26.5	25.55	194
26.52	25.55	212
26.54	25.55	205
26.56	25.55	203
26.58	25.55	201
26.6	25.55	220
26.62	25.55	175
26.64	25.55	210
26.66	25.55	192
26.68	25.55	226
26.7	25.55	197
26.72	25.55	194
26.74	25.55	191
26.76	25.55	238
26.78	25.55	196
26.8	25.55	209
26.82	25.55	211
26.84	25.55	202
26.86	25.55	204
26.88	25.55	225
26.9	25.55	202
26.92	25.55	196
26.94	25.55	232
26.96	25.55	222
26.98	25.55	208
27	25.55	200
27.02	25.55	208
27.04	25.55	191
27.06	25.55	198
27.08	25.55	215
27.1	25.55	194
27.12	25.55	183
27.14	25.55	195
27.16	25.55	211
27.18	25.55	208
27.2	25.55	195
27.22	25.55	215
27.24	25.55	229
27.26	25.55	202
27.28	25.55	194
27.3	25.55	210
27.32	25.55	212
27.34	25.55	201
27.36	25.55	218
27.38	25.55	232
27.4	25.55	213
27.42	25.55	208
27.44	25.55	228
27.46	25.55	213
27.48	25.55	227
27.5	25.55	215
27.52	25.55	231
27.54	25.55	228
27.56	25.55	257
27.58	25.55	233
27.6	25.55	213
27.62	25.55	227
27.64	25.55	269
27.66	25.55	229
27.68	25.55	205
27.7	25.55	256
27.72	25.55	225
27.74	25.55	250
27.76	25.55	242
27.78	25.55	256
27.8	25.55	283
27.82	25.55	230
27.84	25.55	261
27.86	25.55	240
27.88	25.55	281
27.9	25.55	213
27.92	25.55	242
27.94	25.55	221
27.96	25.55	243
27.98	25.55	233
28	25.55	255
28.02	25.55	253
28.04	25.55	231
28.06	25.55	230
28.08	25.55	222
28.1	25.55	230
28.12	25.55	212
28.14	25.55	201
28.16	25.55	218
28.18	25.55	231
28.2	25.55	205
28.22	25.55	216
28.24	25.55	215
28.26	25.55	189
28.28	25.55	232
28.3	25.55	220
28.32	25.55	211
28.34	25.55	208
28.36	25.55	206
28.38	25.55	224
28.4	25.55	216
28.42	25.55	213
28.44	25.55	192
28.46	25.55	199
28.48	25.55	238
28.5	25.55	213
28.52	25.55	219
28.54	25.55	216
28.56	25.55	230
28.58	25.55	184
28.6	25.55	209
28.62	25.55	207
28.64	25.55	205
28.66	25.55	212
28.68	25.55	196
28.7	25.55	196
28.72	25.55	212
28.74	25.55	213
28.76	25.55	201
28.78	25.55	215
28.8	25.55	236
28.82	25.55	212
28.84	25.55	208
28.86	25.55	212
28.88	25.55	243
28.9	25.55	190
28.92	25.55	235
28.94	25.55	209
28.96	25.55	208
28.98	25.55	198
29	25.55	209
29.02	25.55	210
29.04	25.55	215
29.06	25.55	224
29.08	25.55	204
29.1	25.55	217
29.12	25.55	214
29.14	25.55	211
29.16	25.55	247
29.18	25.55	203
29.2	25.55	204
29.22	25.55	211
29.24	25.55	229
29.26	25.55	199
29.28	25.55	236
29.3	25.55	212
29.32	25.55	215
29.34	25.55	202
29.36	25.55	200
29.38	25.55	215
29.4	25.55	245
29.42	25.55	213
29.44	25.55	209
29.46	25.55	220
29.48	25.55	214
29.5	25.55	217
29.52	25.55	196
29.54	25.55	213
29.56	25.55	225
29.58	25.55	195
29.6	25.55	192
29.62	25.55	196
29.64	25.55	224
29.66	25.55	182
29.68	25.55	208
29.7	25.55	207
29.72	25.55	215
29.74	25.55	226
29.76	25.55	200
29.78	25.55	218
29.8	25.55	234
29.82	25.55	212
29.84	25.55	198
29.86	25.55	222
29.88	25.55	209
29.9	25.55	220
29.92	25.55	212
29.94	25.55	215
29.96	25.55	198
29.98	25.55	213
30	25.55	189
30.02	25.55	212
30.04	25.55	216
30.06	25.55	186
30.08	25.55	207
30.1	25.55	228
30.12	25.55	216
30.14	25.55	204
30.16	25.55	223
30.18	25.55	217
30.2	25.55	208
30.22	25.55	213
30.24	25.55	199
30.26	25.55	246
30.28	25.55	217
30.3	25.55	200
30.32	25.55	216
30.34	25.55	202
30.36	25.55	206
30.38	25.55	203
30.4	25.55	207
30.42	25.55	206
30.44	25.55	216
30.46	25.55	206
30.48	25.55	188
30.5	25.55	197
30.52	25.55	215
30.54	25.55	202
30.56	25.55	208
30.58	25.55	211
30.6	25.55	218
30.62	25.55	188
30.64	25.55	206
30.66	25.55	219
30.68	25.55	210
30.7	25.55	187
30.72	25.55	197
30.74	25.55	208
30.76	25.55	176
30.78	25.55	213
30.8	25.55	209
30.82	25.55	185
30.84	25.55	207
30.86	25.55	194
30.88	25.55	198
30.9	25.55	200
30.92	25.55	205
30.94	25.55	216
30.96	25.55	220
30.98	25.55	219
31	25.55	204
31.02	25.55	210
31.04	25.55	212
31.06	25.55	243
31.08	25.55	190
31.1	25.55	220
31.12	25.55	214
31.14	25.55	207
31.16	25.55	194
31.18	25.55	201
31.2	25.55	193
31.22	25.55	216
31.24	25.55	206
31.26	25.55	206
31.28	25.55	202
31.3	25.55	226
31.32	25.55	214
31.34	25.55	197
31.36	25.55	209
31.38	25.55	197
31.4	25.55	205
31.42	25.55	225
31.44	25.55	209
31.46	25.55	215
31.48	25.55	207
31.5	25.55	221
31.52	25.55	229
31.54	25.55	212
31.56	25.55	191
31.58	25.55	216
31.6	25.55	214
31.62	25.55	224
31.64	25.55	202
31.66	25.55	207
31.68	25.55	191
31.7	25.55	204
31.72	25.55	180
31.74	25.55	233
31.76	25.55	215
31.78	25.55	210
31.8	25.55	202
31.82	25.55	198
31.84	25.55	234
31.86	25.55	185
31.88	25.55	208
31.9	25.55	215
31.92	25.55	224
31.94	25.55	240
31.96	25.55	205
31.98	25.55	185
32	25.55	210
32.02	25.55	216
32.04	25.55	215
32.06	25.55	197
32.08	25.55	184
32.1	25.55	223
32.12	25.55	211
32.14	25.55	205
32.16	25.55	197
32.18	25.55	199
32.2	25.55	208
32.22	25.55	203
32.24	25.55	217
32.26	25.55	212
32.28	25.55	208
32.3	25.55	191
32.32	25.55	207
32.34	25.55	183
32.36	25.55	194
32.38	25.55	204
32.4	25.55	208
32.42	25.55	214
32.44	25.55	207
32.46	25.55	187
32.48	25.55	185
32.5	25.55	195
32.52	25.55	209
32.54	25.55	209
32.56	25.55	210
32.58	25.55	210
32.6	25.55	171
32.62	25.55	210
32.64	25.55	225
32.66	25.55	191
32.68	25.55	210
32.7	25.55	216
32.72	25.55	193
32.74	25.55	222
32.76	25.55	197
32.78	25.55	204
32.8	25.55	194
32.82	25.55	177
32.84	25.55	198
32.86	25.55	214
32.88	25.55	201
32.9	25.55	213
32.92	25.55	215
32.94	25.55	219
32.96	25.55	216
32.98	25.55	232
33	25.55	219
33.02	25.55	205
33.04	25.55	224
33.06	25.55	201
33.08	25.55	221
33.1	25.55	209
33.12	25.55	224
33.14	25.55	218
33.16	25.55	199
33.18	25.55	229
33.2	25.55	227
33.22	25.55	208
33.24	25.55	198
33.26	25.55	202
33.28	25.55	236
33.3	25.55	219
33.32	25.55	225
33.34	25.55	250
33.36	25.55	219
33.38	25.55	215
33.4	25.55	228
33.42	25.55	193
33.44	25.55	229
33.46	25.55	209
33.48	25.55	231
33.5	25.55	242
33.52	25.55	264
33.54	25.55	250
33.56	25.55	245
33.58	25.55	212
33.6	25.55	224
33.62	25.55	225
33.64	25.55	228
33.66	25.55	220
33.68	25.55	252
33.7	25.55	219
33.72	25.55	244
33.74	25.55	245
33.76	25.55	223
33.78	25.55	247
33.8	25.55	232
33.82	25.55	221
33.84	25.55	215
33.86	25.55	233
33.88	25.55	240
33.9	25.55	237
33.92	25.55	199
33.94	25.55	206
33.96	25.55	213
33.98	25.55	225
34	25.55	228
34.02	25.55	222
34.04	25.55	219
34.06	25.55	252
34.08	25.55	210
34.1	25.55	221
34.12	25.55	219
34.14	25.55	217
34.16	25.55	202
34.18	25.55	241
34.2	25.55	223
34.22	25.55	211
34.24	25.55	237
34.26	25.55	235
34.28	25.55	240
34.3	25.55	245
34.32	25.55	219
34.34	25.55	210
34.36	25.55	233
34.38	25.55	246
34.4	25.55	244
34.42	25.55	226
34.44	25.55	238
34.46	25.55	244
34.48	25.55	249
34.5	25.55	223
34.52	25.55	240
34.54	25.55	238
34.56	25.55	231
34.58	25.55	214
34.6	25.55	244
34.62	25.55	251
34.64	25.55	219
34.66	25.55	241
34.68	25.55	209
34.7	25.55	230
34.72	25.55	216
34.74	25.55	227
34.76	25.55	223
34.78	25.55	225
34.8	25.55	224
34.82	25.55	228
34.84	25.55	245
34.86	25.55	245
34.88	25.55	249
34.9	25.55	217
34.92	25.55	236
34.94	25.55	212
34.96	25.55	224
34.98	25.55	218
35	25.55	239
35.02	25.55	241
35.04	25.55	216
35.06	25.55	219
35.08	25.55	212
35.1	25.55	213
35.12	25.55	211
35.14	25.55	231
35.16	25.55	228
35.18	25.55	220
35.2	25.55	203
35.22	25.55	254
35.24	25.55	214
35.26	25.55	210
35.28	25.55	202
35.3	25.55	231
35.32	25.55	229
35.34	25.55	206
35.36	25.55	210
35.38	25.55	204
35.4	25.55	217
35.42	25.55	219
35.44	25.55	201
35.46	25.55	198
35.48	25.55	209
35.5	25.55	214
35.52	25.55	185
35.54	25.55	213
35.56	25.55	224
35.58	25.55	200
35.6	25.55	230
35.62	25.55	196
35.64	25.55	207
35.66	25.55	175
35.68	25.55	187
35.7	25.55	209
35.72	25.55	197
35.74	25.55	179
35.76	25.55	166
35.78	25.55	197
35.8	25.55	240
35.82	25.55	196
35.84	25.55	230
35.86	25.55	197
35.88	25.55	202
35.9	25.55	201
35.92	25.55	229
35.94	25.55	219
35.96	25.55	199
35.98	25.55	189
36	25.55	184
36.02	25.55	185
36.04	25.55	203
36.06	25.55	211
36.08	25.55	212
36.1	25.55	177
36.12	25.55	198
36.14	25.55	193
36.16	25.55	203
36.18	25.55	191
36.2	25.55	184
36.22	25.55	191
36.24	25.55	219
36.26	25.55	197
36.28	25.55	230
36.3	25.55	215
36.32	25.55	197
36.34	25.55	234
36.36	25.55	211
36.38	25.55	195
36.4	25.55	196
36.42	25.55	185
36.44	25.55	197
36.46	25.55	193
36.48	25.55	213
36.5	25.55	202
36.52	25.55	213
36.54	25.55	214
36.56	25.55	203
36.58	25.55	215
36.6	25.55	217
36.62	25.55	221
36.64	25.55	239
36.66	25.55	212
36.68	25.55	187
36.7	25.55	214
36.72	25.55	208
36.74	25.55	201
36.76	25.55	194
36.78	25.55	213
36.8	25.55	202
36.82	25.55	225
36.84	25.55	204
36.86	25.55	209
36.88	25.55	210
36.9	25.55	204
36.92	25.55	213
36.94	25.55	230
36.96	25.55	214
36.98	25.55	219
37	25.55	199
37.02	25.55	210
37.04	25.55	225
37.06	25.55	198
37.08	25.55	218
37.1	25.55	207
37.12	25.55	181
37.14	25.55	181
37.16	25.55	185
37.18	25.55	218
37.2	25.55	205
37.22	25.55	225
37.24	25.55	190
37.26	25.55	195
37.28	25.55	230
37.3	25.55	202
37.32	25.55	192
37.34	25.55	180
37.36	25.55	208
37.38	25.55	210
37.4	25.55	210
37.42	25.55	183
37.44	25.55	204
37.46	25.55	207
37.48	25.55	211
37.5	25.55	219
37.52	25.55	188
37.54	25.55	216
37.56	25.55	223
37.58	25.55	228
37.6	25.55	205
37.62	25.55	231
37.64	25.55	195
37.66	25.55	207
37.68	25.55	200
37.7	25.55	198
37.72	25.55	207
37.74	25.55	214
37.76	25.55	204
37.78	25.55	224
37.8	25.55	213
37.82	25.55	210
37.84	25.55	206
37.86	25.55	204
37.88	25.55	216
37.9	25.55	213
37.92	25.55	220
37.94	25.55	202
37.96	25.55	228
37.98	25.55	210
38	25.55	227
38.02	25.55	218
38.04	25.55	242
38.06	25.55	266
38.08	25.55	270
38.1	25.55	276
38.12	25.55	272
38.14	25.55	303
38.16	25.55	384
38.18	25.55	382
38.2	25.55	549
38.22	25.55	645
38.24	25.55	795
38.26	25.55	663
38.28	25.55	505
38.3	25.55	460
38.32	25.55	529
38.34	25.55	524
38.36	25.55	452
38.38	25.55	408
38.4	25.55	359
38.42	25.55	305
38.44	25.55	283
38.46	25.55	281
38.48	25.55	248
38.5	25.55	276
38.52	25.55	258
38.54	25.55	240
38.56	25.55	254
38.58	25.55	247
38.6	25.55	203
38.62	25.55	237
38.64	25.55	221
38.66	25.55	237
38.68	25.55	206
38.7	25.55	224
38.72	25.55	224
38.74	25.55	228
38.76	25.55	210
38.78	25.55	211
38.8	25.55	196
38.82	25.55	201
38.84	25.55	189
38.86	25.55	192
38.88	25.55	199
38.9	25.55	206
38.92	25.55	222
38.94	25.55	222
38.96	25.55	195
38.98	25.55	199
39	25.55	213
39.02	25.55	210
39.04	25.55	211
39.06	25.55	208
39.08	25.55	218
39.1	25.55	194
39.12	25.55	220
39.14	25.55	224
39.16	25.55	234
39.18	25.55	190
39.2	25.55	196
39.22	25.55	227
39.24	25.55	211
39.26	25.55	182
39.28	25.55	215
39.3	25.55	222
39.32	25.55	222
39.34	25.55	209
39.36	25.55	209
39.38	25.55	219
39.4	25.55	209
39.42	25.55	183
39.44	25.55	237
39.46	25.55	232
39.48	25.55	184
39.5	25.55	215
39.52	25.55	197
39.54	25.55	190
39.56	25.55	211
39.58	25.55	239
39.6	25.55	222
39.62	25.55	204
39.64	25.55	221
39.66	25.55	205
39.68	25.55	194
39.7	25.55	247
39.72	25.55	213
39.74	25.55	224
39.76	25.55	207
39.78	25.55	207
39.8	25.55	222
39.82	25.55	198
39.84	25.55	208
39.86	25.55	209
39.88	25.55	215
39.9	25.55	233
39.92	25.55	198
39.94	25.55	200
39.96	25.55	233
39.98	25.55	246
40	25.55	240
