# Supplementary material for: Sorting polymerization in a bichannel metal-organic framework
Source: Nat Commun. 2025 Aug 5;16:6984. doi: 10.1038/s41467-025-62322-8 (PMC12325995; doi:10.1038/s41467-025-62322-8)
Supplement: Supplementary file 3 — Source data [file 41467_2025_62322_MOESM3_ESM.zip › SOURCE_DATA/SF11/1-PSPNVF_2theta_vs_scanstarttime_vs_intensity/line_6.csv]

X	Y	Z
3	27.05	162
3.02	27.05	185
3.04	27.05	165
3.06	27.05	182
3.08	27.05	172
3.1	27.05	188
3.12	27.05	167
3.14	27.05	156
3.16	27.05	177
3.18	27.05	161
3.2	27.05	168
3.22	27.05	177
3.24	27.05	209
3.26	27.05	199
3.28	27.05	193
3.3	27.05	172
3.32	27.05	165
3.34	27.05	181
3.36	27.05	167
3.38	27.05	162
3.4	27.05	165
3.42	27.05	186
3.44	27.05	182
3.46	27.05	196
3.48	27.05	167
3.5	27.05	187
3.52	27.05	156
3.54	27.05	189
3.56	27.05	194
3.58	27.05	163
3.6	27.05	163
3.62	27.05	180
3.64	27.05	166
3.66	27.05	190
3.68	27.05	184
3.7	27.05	148
3.72	27.05	158
3.74	27.05	170
3.76	27.05	194
3.78	27.05	172
3.8	27.05	173
3.82	27.05	198
3.84	27.05	183
3.86	27.05	178
3.88	27.05	188
3.9	27.05	186
3.92	27.05	190
3.94	27.05	182
3.96	27.05	193
3.98	27.05	188
4	27.05	178
4.02	27.05	188
4.04	27.05	170
4.06	27.05	193
4.08	27.05	180
4.1	27.05	177
4.12	27.05	182
4.14	27.05	196
4.16	27.05	195
4.18	27.05	183
4.2	27.05	176
4.22	27.05	175
4.24	27.05	182
4.26	27.05	175
4.28	27.05	176
4.3	27.05	201
4.32	27.05	194
4.34	27.05	164
4.36	27.05	192
4.38	27.05	167
4.4	27.05	180
4.42	27.05	173
4.44	27.05	189
4.46	27.05	173
4.48	27.05	153
4.5	27.05	163
4.52	27.05	197
4.54	27.05	194
4.56	27.05	184
4.58	27.05	184
4.6	27.05	189
4.62	27.05	184
4.64	27.05	175
4.66	27.05	212
4.68	27.05	162
4.7	27.05	187
4.72	27.05	174
4.74	27.05	163
4.76	27.05	169
4.78	27.05	186
4.8	27.05	172
4.82	27.05	165
4.84	27.05	196
4.86	27.05	201
4.88	27.05	181
4.9	27.05	191
4.92	27.05	172
4.94	27.05	201
4.96	27.05	188
4.98	27.05	181
5	27.05	196
5.02	27.05	193
5.04	27.05	183
5.06	27.05	204
5.08	27.05	209
5.1	27.05	202
5.12	27.05	232
5.14	27.05	223
5.16	27.05	208
5.18	27.05	193
5.2	27.05	217
5.22	27.05	204
5.24	27.05	230
5.26	27.05	227
5.28	27.05	236
5.3	27.05	265
5.32	27.05	276
5.34	27.05	226
5.36	27.05	285
5.38	27.05	284
5.4	27.05	326
5.42	27.05	337
5.44	27.05	326
5.46	27.05	319
5.48	27.05	306
5.5	27.05	281
5.52	27.05	295
5.54	27.05	312
5.56	27.05	288
5.58	27.05	268
5.6	27.05	251
5.62	27.05	247
5.64	27.05	291
5.66	27.05	247
5.68	27.05	240
5.7	27.05	242
5.72	27.05	241
5.74	27.05	287
5.76	27.05	239
5.78	27.05	233
5.8	27.05	246
5.82	27.05	243
5.84	27.05	223
5.86	27.05	234
5.88	27.05	214
5.9	27.05	256
5.92	27.05	238
5.94	27.05	232
5.96	27.05	216
5.98	27.05	229
6	27.05	273
6.02	27.05	251
6.04	27.05	262
6.06	27.05	250
6.08	27.05	236
6.1	27.05	233
6.12	27.05	266
6.14	27.05	248
6.16	27.05	230
6.18	27.05	232
6.2	27.05	235
6.22	27.05	239
6.24	27.05	215
6.26	27.05	268
6.28	27.05	243
6.3	27.05	240
6.32	27.05	251
6.34	27.05	244
6.36	27.05	258
6.38	27.05	220
6.4	27.05	271
6.42	27.05	247
6.44	27.05	265
6.46	27.05	264
6.48	27.05	235
6.5	27.05	290
6.52	27.05	225
6.54	27.05	238
6.56	27.05	240
6.58	27.05	240
6.6	27.05	226
6.62	27.05	242
6.64	27.05	258
6.66	27.05	220
6.68	27.05	203
6.7	27.05	203
6.72	27.05	241
6.74	27.05	202
6.76	27.05	206
6.78	27.05	205
6.8	27.05	226
6.82	27.05	231
6.84	27.05	207
6.86	27.05	193
6.88	27.05	214
6.9	27.05	199
6.92	27.05	192
6.94	27.05	197
6.96	27.05	188
6.98	27.05	185
7	27.05	200
7.02	27.05	208
7.04	27.05	211
7.06	27.05	205
7.08	27.05	184
7.1	27.05	183
7.12	27.05	176
7.14	27.05	211
7.16	27.05	199
7.18	27.05	189
7.2	27.05	192
7.22	27.05	197
7.24	27.05	176
7.26	27.05	199
7.28	27.05	189
7.3	27.05	173
7.32	27.05	181
7.34	27.05	197
7.36	27.05	169
7.38	27.05	174
7.4	27.05	180
7.42	27.05	176
7.44	27.05	164
7.46	27.05	171
7.48	27.05	159
7.5	27.05	175
7.52	27.05	192
7.54	27.05	178
7.56	27.05	183
7.58	27.05	186
7.6	27.05	181
7.62	27.05	160
7.64	27.05	159
7.66	27.05	213
7.68	27.05	197
7.7	27.05	178
7.72	27.05	179
7.74	27.05	177
7.76	27.05	186
7.78	27.05	179
7.8	27.05	176
7.82	27.05	174
7.84	27.05	187
7.86	27.05	180
7.88	27.05	185
7.9	27.05	183
7.92	27.05	175
7.94	27.05	182
7.96	27.05	157
7.98	27.05	177
8	27.05	180
8.02	27.05	190
8.04	27.05	183
8.06	27.05	195
8.08	27.05	201
8.1	27.05	185
8.12	27.05	169
8.14	27.05	211
8.16	27.05	191
8.18	27.05	174
8.2	27.05	184
8.22	27.05	188
8.24	27.05	193
8.26	27.05	182
8.28	27.05	201
8.3	27.05	195
8.32	27.05	206
8.34	27.05	192
8.36	27.05	188
8.38	27.05	170
8.4	27.05	191
8.42	27.05	175
8.44	27.05	176
8.46	27.05	178
8.48	27.05	194
8.5	27.05	170
8.52	27.05	176
8.54	27.05	184
8.56	27.05	167
8.58	27.05	189
8.6	27.05	172
8.62	27.05	178
8.64	27.05	158
8.66	27.05	168
8.68	27.05	170
8.7	27.05	172
8.72	27.05	196
8.74	27.05	154
8.76	27.05	166
8.78	27.05	181
8.8	27.05	178
8.82	27.05	180
8.84	27.05	147
8.86	27.05	191
8.88	27.05	178
8.9	27.05	138
8.92	27.05	163
8.94	27.05	160
8.96	27.05	167
8.98	27.05	175
9	27.05	168
9.02	27.05	179
9.04	27.05	168
9.06	27.05	176
9.08	27.05	163
9.1	27.05	189
9.12	27.05	171
9.14	27.05	170
9.16	27.05	179
9.18	27.05	182
9.2	27.05	177
9.22	27.05	196
9.24	27.05	183
9.26	27.05	196
9.28	27.05	200
9.3	27.05	207
9.32	27.05	214
9.34	27.05	231
9.36	27.05	212
9.38	27.05	203
9.4	27.05	241
9.42	27.05	209
9.44	27.05	217
9.46	27.05	219
9.48	27.05	207
9.5	27.05	218
9.52	27.05	229
9.54	27.05	202
9.56	27.05	216
9.58	27.05	223
9.6	27.05	200
9.62	27.05	203
9.64	27.05	205
9.66	27.05	201
9.68	27.05	201
9.7	27.05	194
9.72	27.05	190
9.74	27.05	209
9.76	27.05	190
9.78	27.05	177
9.8	27.05	190
9.82	27.05	203
9.84	27.05	195
9.86	27.05	195
9.88	27.05	182
9.9	27.05	167
9.92	27.05	181
9.94	27.05	189
9.96	27.05	181
9.98	27.05	202
10	27.05	192
10.02	27.05	187
10.04	27.05	181
10.06	27.05	184
10.08	27.05	217
10.1	27.05	191
10.12	27.05	166
10.14	27.05	183
10.16	27.05	162
10.18	27.05	176
10.2	27.05	195
10.22	27.05	180
10.24	27.05	195
10.26	27.05	184
10.28	27.05	174
10.3	27.05	187
10.32	27.05	175
10.34	27.05	198
10.36	27.05	213
10.38	27.05	191
10.4	27.05	199
10.42	27.05	185
10.44	27.05	224
10.46	27.05	224
10.48	27.05	243
10.5	27.05	235
10.52	27.05	228
10.54	27.05	277
10.56	27.05	283
10.58	27.05	305
10.6	27.05	316
10.62	27.05	331
10.64	27.05	323
10.66	27.05	415
10.68	27.05	428
10.7	27.05	453
10.72	27.05	502
10.74	27.05	579
10.76	27.05	655
10.78	27.05	711
10.8	27.05	910
10.82	27.05	1070
10.84	27.05	1118
10.86	27.05	1150
10.88	27.05	1182
10.9	27.05	1211
10.92	27.05	1196
10.94	27.05	1006
10.96	27.05	970
10.98	27.05	875
11	27.05	709
11.02	27.05	624
11.04	27.05	548
11.06	27.05	516
11.08	27.05	475
11.1	27.05	422
11.12	27.05	413
11.14	27.05	350
11.16	27.05	342
11.18	27.05	308
11.2	27.05	307
11.22	27.05	278
11.24	27.05	295
11.26	27.05	253
11.28	27.05	286
11.3	27.05	274
11.32	27.05	241
11.34	27.05	243
11.36	27.05	240
11.38	27.05	259
11.4	27.05	208
11.42	27.05	205
11.44	27.05	217
11.46	27.05	218
11.48	27.05	218
11.5	27.05	185
11.52	27.05	222
11.54	27.05	197
11.56	27.05	196
11.58	27.05	199
11.6	27.05	190
11.62	27.05	187
11.64	27.05	192
11.66	27.05	182
11.68	27.05	190
11.7	27.05	216
11.72	27.05	205
11.74	27.05	213
11.76	27.05	187
11.78	27.05	163
11.8	27.05	186
11.82	27.05	194
11.84	27.05	196
11.86	27.05	202
11.88	27.05	195
11.9	27.05	182
11.92	27.05	190
11.94	27.05	183
11.96	27.05	202
11.98	27.05	199
12	27.05	176
12.02	27.05	175
12.04	27.05	180
12.06	27.05	190
12.08	27.05	178
12.1	27.05	197
12.12	27.05	197
12.14	27.05	175
12.16	27.05	187
12.18	27.05	186
12.2	27.05	187
12.22	27.05	167
12.24	27.05	172
12.26	27.05	195
12.28	27.05	169
12.3	27.05	188
12.32	27.05	195
12.34	27.05	159
12.36	27.05	175
12.38	27.05	194
12.4	27.05	180
12.42	27.05	149
12.44	27.05	159
12.46	27.05	153
12.48	27.05	170
12.5	27.05	177
12.52	27.05	184
12.54	27.05	165
12.56	27.05	205
12.58	27.05	174
12.6	27.05	180
12.62	27.05	174
12.64	27.05	183
12.66	27.05	162
12.68	27.05	179
12.7	27.05	171
12.72	27.05	183
12.74	27.05	210
12.76	27.05	193
12.78	27.05	196
12.8	27.05	178
12.82	27.05	198
12.84	27.05	195
12.86	27.05	203
12.88	27.05	175
12.9	27.05	169
12.92	27.05	198
12.94	27.05	194
12.96	27.05	191
12.98	27.05	191
13	27.05	172
13.02	27.05	193
13.04	27.05	188
13.06	27.05	170
13.08	27.05	170
13.1	27.05	175
13.12	27.05	148
13.14	27.05	179
13.16	27.05	164
13.18	27.05	181
13.2	27.05	183
13.22	27.05	190
13.24	27.05	161
13.26	27.05	173
13.28	27.05	175
13.3	27.05	197
13.32	27.05	181
13.34	27.05	187
13.36	27.05	156
13.38	27.05	183
13.4	27.05	166
13.42	27.05	192
13.44	27.05	173
13.46	27.05	189
13.48	27.05	174
13.5	27.05	163
13.52	27.05	190
13.54	27.05	191
13.56	27.05	176
13.58	27.05	175
13.6	27.05	176
13.62	27.05	181
13.64	27.05	193
13.66	27.05	193
13.68	27.05	187
13.7	27.05	188
13.72	27.05	187
13.74	27.05	199
13.76	27.05	191
13.78	27.05	159
13.8	27.05	179
13.82	27.05	204
13.84	27.05	211
13.86	27.05	172
13.88	27.05	188
13.9	27.05	179
13.92	27.05	194
13.94	27.05	198
13.96	27.05	188
13.98	27.05	188
14	27.05	182
14.02	27.05	174
14.04	27.05	166
14.06	27.05	227
14.08	27.05	195
14.1	27.05	171
14.12	27.05	215
14.14	27.05	179
14.16	27.05	195
14.18	27.05	213
14.2	27.05	179
14.22	27.05	156
14.24	27.05	198
14.26	27.05	184
14.28	27.05	178
14.3	27.05	171
14.32	27.05	204
14.34	27.05	193
14.36	27.05	183
14.38	27.05	175
14.4	27.05	179
14.42	27.05	180
14.44	27.05	215
14.46	27.05	204
14.48	27.05	204
14.5	27.05	171
14.52	27.05	176
14.54	27.05	177
14.56	27.05	194
14.58	27.05	185
14.6	27.05	172
14.62	27.05	173
14.64	27.05	188
14.66	27.05	198
14.68	27.05	178
14.7	27.05	191
14.72	27.05	195
14.74	27.05	194
14.76	27.05	186
14.78	27.05	187
14.8	27.05	160
14.82	27.05	184
14.84	27.05	210
14.86	27.05	183
14.88	27.05	187
14.9	27.05	174
14.92	27.05	204
14.94	27.05	189
14.96	27.05	194
14.98	27.05	174
15	27.05	173
15.02	27.05	200
15.04	27.05	189
15.06	27.05	192
15.08	27.05	198
15.1	27.05	183
15.12	27.05	186
15.14	27.05	173
15.16	27.05	198
15.18	27.05	182
15.2	27.05	206
15.22	27.05	179
15.24	27.05	146
15.26	27.05	167
15.28	27.05	201
15.3	27.05	195
15.32	27.05	194
15.34	27.05	181
15.36	27.05	174
15.38	27.05	188
15.4	27.05	176
15.42	27.05	193
15.44	27.05	168
15.46	27.05	195
15.48	27.05	186
15.5	27.05	167
15.52	27.05	199
15.54	27.05	196
15.56	27.05	191
15.58	27.05	187
15.6	27.05	188
15.62	27.05	179
15.64	27.05	208
15.66	27.05	185
15.68	27.05	186
15.7	27.05	194
15.72	27.05	181
15.74	27.05	215
15.76	27.05	193
15.78	27.05	166
15.8	27.05	190
15.82	27.05	169
15.84	27.05	196
15.86	27.05	204
15.88	27.05	187
15.9	27.05	206
15.92	27.05	187
15.94	27.05	197
15.96	27.05	181
15.98	27.05	201
16	27.05	181
16.02	27.05	199
16.04	27.05	205
16.06	27.05	227
16.08	27.05	212
16.1	27.05	233
16.12	27.05	223
16.14	27.05	219
16.16	27.05	212
16.18	27.05	200
16.2	27.05	185
16.22	27.05	211
16.24	27.05	222
16.26	27.05	212
16.28	27.05	214
16.3	27.05	221
16.32	27.05	231
16.34	27.05	206
16.36	27.05	232
16.38	27.05	220
16.4	27.05	251
16.42	27.05	254
16.44	27.05	258
16.46	27.05	217
16.48	27.05	255
16.5	27.05	235
16.52	27.05	256
16.54	27.05	248
16.56	27.05	272
16.58	27.05	260
16.6	27.05	271
16.62	27.05	294
16.64	27.05	274
16.66	27.05	281
16.68	27.05	306
16.7	27.05	329
16.72	27.05	323
16.74	27.05	345
16.76	27.05	358
16.78	27.05	345
16.8	27.05	345
16.82	27.05	372
16.84	27.05	392
16.86	27.05	407
16.88	27.05	416
16.9	27.05	456
16.92	27.05	417
16.94	27.05	469
16.96	27.05	519
16.98	27.05	482
17	27.05	480
17.02	27.05	525
17.04	27.05	532
17.06	27.05	509
17.08	27.05	526
17.1	27.05	497
17.12	27.05	561
17.14	27.05	516
17.16	27.05	537
17.18	27.05	576
17.2	27.05	483
17.22	27.05	481
17.24	27.05	497
17.26	27.05	446
17.28	27.05	441
17.3	27.05	399
17.32	27.05	392
17.34	27.05	351
17.36	27.05	382
17.38	27.05	308
17.4	27.05	345
17.42	27.05	321
17.44	27.05	322
17.46	27.05	299
17.48	27.05	313
17.5	27.05	311
17.52	27.05	315
17.54	27.05	274
17.56	27.05	279
17.58	27.05	277
17.6	27.05	286
17.62	27.05	303
17.64	27.05	250
17.66	27.05	278
17.68	27.05	243
17.7	27.05	250
17.72	27.05	256
17.74	27.05	250
17.76	27.05	235
17.78	27.05	249
17.8	27.05	248
17.82	27.05	249
17.84	27.05	277
17.86	27.05	234
17.88	27.05	257
17.9	27.05	250
17.92	27.05	257
17.94	27.05	259
17.96	27.05	267
17.98	27.05	227
18	27.05	251
18.02	27.05	212
18.04	27.05	244
18.06	27.05	257
18.08	27.05	247
18.1	27.05	234
18.12	27.05	248
18.14	27.05	241
18.16	27.05	236
18.18	27.05	219
18.2	27.05	210
18.22	27.05	228
18.24	27.05	222
18.26	27.05	204
18.28	27.05	250
18.3	27.05	230
18.32	27.05	241
18.34	27.05	216
18.36	27.05	211
18.38	27.05	225
18.4	27.05	272
18.42	27.05	214
18.44	27.05	231
18.46	27.05	226
18.48	27.05	253
18.5	27.05	235
18.52	27.05	253
18.54	27.05	245
18.56	27.05	264
18.58	27.05	235
18.6	27.05	250
18.62	27.05	263
18.64	27.05	232
18.66	27.05	282
18.68	27.05	296
18.7	27.05	261
18.72	27.05	307
18.74	27.05	285
18.76	27.05	290
18.78	27.05	287
18.8	27.05	322
18.82	27.05	309
18.84	27.05	349
18.86	27.05	372
18.88	27.05	373
18.9	27.05	396
18.92	27.05	397
18.94	27.05	446
18.96	27.05	425
18.98	27.05	434
19	27.05	396
19.02	27.05	408
19.04	27.05	393
19.06	27.05	408
19.08	27.05	395
19.1	27.05	374
19.12	27.05	372
19.14	27.05	318
19.16	27.05	319
19.18	27.05	342
19.2	27.05	332
19.22	27.05	340
19.24	27.05	313
19.26	27.05	299
19.28	27.05	333
19.3	27.05	297
19.32	27.05	284
19.34	27.05	301
19.36	27.05	280
19.38	27.05	251
19.4	27.05	249
19.42	27.05	238
19.44	27.05	234
19.46	27.05	242
19.48	27.05	235
19.5	27.05	258
19.52	27.05	242
19.54	27.05	224
19.56	27.05	245
19.58	27.05	217
19.6	27.05	249
19.62	27.05	250
19.64	27.05	271
19.66	27.05	263
19.68	27.05	235
19.7	27.05	237
19.72	27.05	233
19.74	27.05	247
19.76	27.05	253
19.78	27.05	247
19.8	27.05	211
19.82	27.05	220
19.84	27.05	241
19.86	27.05	231
19.88	27.05	213
19.9	27.05	216
19.92	27.05	226
19.94	27.05	227
19.96	27.05	239
19.98	27.05	224
20	27.05	223
20.02	27.05	216
20.04	27.05	213
20.06	27.05	194
20.08	27.05	205
20.1	27.05	227
20.12	27.05	218
20.14	27.05	206
20.16	27.05	188
20.18	27.05	197
20.2	27.05	228
20.22	27.05	205
20.24	27.05	208
20.26	27.05	214
20.28	27.05	219
20.3	27.05	221
20.32	27.05	208
20.34	27.05	213
20.36	27.05	212
20.38	27.05	210
20.4	27.05	208
20.42	27.05	202
20.44	27.05	191
20.46	27.05	199
20.48	27.05	192
20.5	27.05	200
20.52	27.05	187
20.54	27.05	186
20.56	27.05	181
20.58	27.05	187
20.6	27.05	201
20.62	27.05	193
20.64	27.05	206
20.66	27.05	201
20.68	27.05	206
20.7	27.05	192
20.72	27.05	184
20.74	27.05	215
20.76	27.05	161
20.78	27.05	190
20.8	27.05	197
20.82	27.05	185
20.84	27.05	171
20.86	27.05	194
20.88	27.05	209
20.9	27.05	202
20.92	27.05	196
20.94	27.05	198
20.96	27.05	192
20.98	27.05	179
21	27.05	178
21.02	27.05	204
21.04	27.05	179
21.06	27.05	198
21.08	27.05	212
21.1	27.05	210
21.12	27.05	174
21.14	27.05	193
21.16	27.05	187
21.18	27.05	176
21.2	27.05	195
21.22	27.05	197
21.24	27.05	201
21.26	27.05	196
21.28	27.05	198
21.3	27.05	181
21.32	27.05	179
21.34	27.05	205
21.36	27.05	189
21.38	27.05	227
21.4	27.05	194
21.42	27.05	191
21.44	27.05	179
21.46	27.05	180
21.48	27.05	213
21.5	27.05	214
21.52	27.05	192
21.54	27.05	197
21.56	27.05	211
21.58	27.05	200
21.6	27.05	199
21.62	27.05	192
21.64	27.05	194
21.66	27.05	175
21.68	27.05	193
21.7	27.05	191
21.72	27.05	191
21.74	27.05	213
21.76	27.05	201
21.78	27.05	219
21.8	27.05	154
21.82	27.05	196
21.84	27.05	174
21.86	27.05	194
21.88	27.05	194
21.9	27.05	201
21.92	27.05	201
21.94	27.05	184
21.96	27.05	207
21.98	27.05	196
22	27.05	177
22.02	27.05	194
22.04	27.05	202
22.06	27.05	186
22.08	27.05	206
22.1	27.05	206
22.12	27.05	199
22.14	27.05	199
22.16	27.05	194
22.18	27.05	200
22.2	27.05	194
22.22	27.05	203
22.24	27.05	204
22.26	27.05	197
22.28	27.05	206
22.3	27.05	197
22.32	27.05	174
22.34	27.05	194
22.36	27.05	192
22.38	27.05	207
22.4	27.05	212
22.42	27.05	170
22.44	27.05	211
22.46	27.05	177
22.48	27.05	196
22.5	27.05	226
22.52	27.05	209
22.54	27.05	191
22.56	27.05	185
22.58	27.05	169
22.6	27.05	190
22.62	27.05	193
22.64	27.05	180
22.66	27.05	202
22.68	27.05	191
22.7	27.05	214
22.72	27.05	190
22.74	27.05	179
22.76	27.05	192
22.78	27.05	185
22.8	27.05	203
22.82	27.05	208
22.84	27.05	197
22.86	27.05	190
22.88	27.05	193
22.9	27.05	193
22.92	27.05	180
22.94	27.05	207
22.96	27.05	187
22.98	27.05	198
23	27.05	180
23.02	27.05	203
23.04	27.05	215
23.06	27.05	185
23.08	27.05	202
23.1	27.05	186
23.12	27.05	198
23.14	27.05	206
23.16	27.05	189
23.18	27.05	211
23.2	27.05	194
23.22	27.05	196
23.24	27.05	192
23.26	27.05	194
23.28	27.05	191
23.3	27.05	188
23.32	27.05	203
23.34	27.05	204
23.36	27.05	178
23.38	27.05	209
23.4	27.05	194
23.42	27.05	208
23.44	27.05	204
23.46	27.05	180
23.48	27.05	194
23.5	27.05	211
23.52	27.05	238
23.54	27.05	208
23.56	27.05	206
23.58	27.05	205
23.6	27.05	189
23.62	27.05	189
23.64	27.05	195
23.66	27.05	239
23.68	27.05	205
23.7	27.05	232
23.72	27.05	225
23.74	27.05	192
23.76	27.05	213
23.78	27.05	204
23.8	27.05	199
23.82	27.05	177
23.84	27.05	197
23.86	27.05	211
23.88	27.05	212
23.9	27.05	234
23.92	27.05	219
23.94	27.05	203
23.96	27.05	232
23.98	27.05	237
24	27.05	207
24.02	27.05	193
24.04	27.05	230
24.06	27.05	221
24.08	27.05	223
24.1	27.05	231
24.12	27.05	237
24.14	27.05	211
24.16	27.05	221
24.18	27.05	228
24.2	27.05	226
24.22	27.05	233
24.24	27.05	257
24.26	27.05	244
24.28	27.05	237
24.3	27.05	245
24.32	27.05	223
24.34	27.05	224
24.36	27.05	248
24.38	27.05	233
24.4	27.05	254
24.42	27.05	225
24.44	27.05	249
24.46	27.05	233
24.48	27.05	238
24.5	27.05	240
24.52	27.05	232
24.54	27.05	245
24.56	27.05	229
24.58	27.05	227
24.6	27.05	249
24.62	27.05	237
24.64	27.05	238
24.66	27.05	214
24.68	27.05	269
24.7	27.05	268
24.72	27.05	237
24.74	27.05	231
24.76	27.05	289
24.78	27.05	243
24.8	27.05	285
24.82	27.05	272
24.84	27.05	314
24.86	27.05	323
24.88	27.05	277
24.9	27.05	282
24.92	27.05	258
24.94	27.05	301
24.96	27.05	276
24.98	27.05	281
25	27.05	298
25.02	27.05	264
25.04	27.05	293
25.06	27.05	289
25.08	27.05	304
25.1	27.05	288
25.12	27.05	326
25.14	27.05	290
25.16	27.05	309
25.18	27.05	275
25.2	27.05	265
25.22	27.05	271
25.24	27.05	285
25.26	27.05	271
25.28	27.05	263
25.3	27.05	313
25.32	27.05	252
25.34	27.05	274
25.36	27.05	256
25.38	27.05	265
25.4	27.05	256
25.42	27.05	274
25.44	27.05	272
25.46	27.05	248
25.48	27.05	242
25.5	27.05	263
25.52	27.05	271
25.54	27.05	262
25.56	27.05	244
25.58	27.05	247
25.6	27.05	223
25.62	27.05	229
25.64	27.05	264
25.66	27.05	228
25.68	27.05	218
25.7	27.05	246
25.72	27.05	238
25.74	27.05	269
25.76	27.05	236
25.78	27.05	263
25.8	27.05	257
25.82	27.05	257
25.84	27.05	268
25.86	27.05	233
25.88	27.05	248
25.9	27.05	251
25.92	27.05	226
25.94	27.05	227
25.96	27.05	221
25.98	27.05	246
26	27.05	230
26.02	27.05	241
26.04	27.05	244
26.06	27.05	217
26.08	27.05	214
26.1	27.05	208
26.12	27.05	219
26.14	27.05	240
26.16	27.05	202
26.18	27.05	201
26.2	27.05	229
26.22	27.05	213
26.24	27.05	198
26.26	27.05	204
26.28	27.05	217
26.3	27.05	209
26.32	27.05	219
26.34	27.05	202
26.36	27.05	194
26.38	27.05	216
26.4	27.05	208
26.42	27.05	216
26.44	27.05	207
26.46	27.05	206
26.48	27.05	208
26.5	27.05	208
26.52	27.05	234
26.54	27.05	222
26.56	27.05	201
26.58	27.05	186
26.6	27.05	197
26.62	27.05	191
26.64	27.05	217
26.66	27.05	208
26.68	27.05	217
26.7	27.05	236
26.72	27.05	202
26.74	27.05	204
26.76	27.05	196
26.78	27.05	208
26.8	27.05	233
26.82	27.05	212
26.84	27.05	199
26.86	27.05	184
26.88	27.05	241
26.9	27.05	201
26.92	27.05	200
26.94	27.05	219
26.96	27.05	230
26.98	27.05	185
27	27.05	223
27.02	27.05	186
27.04	27.05	209
27.06	27.05	188
27.08	27.05	192
27.1	27.05	206
27.12	27.05	215
27.14	27.05	189
27.16	27.05	214
27.18	27.05	214
27.2	27.05	207
27.22	27.05	220
27.24	27.05	197
27.26	27.05	207
27.28	27.05	216
27.3	27.05	190
27.32	27.05	220
27.34	27.05	230
27.36	27.05	222
27.38	27.05	230
27.4	27.05	198
27.42	27.05	210
27.44	27.05	208
27.46	27.05	221
27.48	27.05	231
27.5	27.05	215
27.52	27.05	207
27.54	27.05	170
27.56	27.05	221
27.58	27.05	237
27.6	27.05	224
27.62	27.05	251
27.64	27.05	227
27.66	27.05	222
27.68	27.05	247
27.7	27.05	278
27.72	27.05	233
27.74	27.05	246
27.76	27.05	251
27.78	27.05	273
27.8	27.05	256
27.82	27.05	257
27.84	27.05	278
27.86	27.05	267
27.88	27.05	254
27.9	27.05	255
27.92	27.05	291
27.94	27.05	269
27.96	27.05	241
27.98	27.05	238
28	27.05	238
28.02	27.05	240
28.04	27.05	247
28.06	27.05	229
28.08	27.05	241
28.1	27.05	215
28.12	27.05	238
28.14	27.05	237
28.16	27.05	253
28.18	27.05	229
28.2	27.05	226
28.22	27.05	197
28.24	27.05	221
28.26	27.05	206
28.28	27.05	233
28.3	27.05	199
28.32	27.05	237
28.34	27.05	202
28.36	27.05	208
28.38	27.05	222
28.4	27.05	240
28.42	27.05	201
28.44	27.05	218
28.46	27.05	199
28.48	27.05	210
28.5	27.05	225
28.52	27.05	241
28.54	27.05	203
28.56	27.05	223
28.58	27.05	210
28.6	27.05	211
28.62	27.05	197
28.64	27.05	226
28.66	27.05	217
28.68	27.05	203
28.7	27.05	216
28.72	27.05	226
28.74	27.05	224
28.76	27.05	196
28.78	27.05	223
28.8	27.05	213
28.82	27.05	207
28.84	27.05	205
28.86	27.05	221
28.88	27.05	196
28.9	27.05	194
28.92	27.05	204
28.94	27.05	188
28.96	27.05	221
28.98	27.05	200
29	27.05	223
29.02	27.05	180
29.04	27.05	189
29.06	27.05	183
29.08	27.05	216
29.1	27.05	198
29.12	27.05	189
29.14	27.05	218
29.16	27.05	244
29.18	27.05	206
29.2	27.05	226
29.22	27.05	220
29.24	27.05	230
29.26	27.05	196
29.28	27.05	227
29.3	27.05	241
29.32	27.05	226
29.34	27.05	251
29.36	27.05	220
29.38	27.05	233
29.4	27.05	220
29.42	27.05	188
29.44	27.05	203
29.46	27.05	233
29.48	27.05	219
29.5	27.05	197
29.52	27.05	218
29.54	27.05	215
29.56	27.05	205
29.58	27.05	197
29.6	27.05	200
29.62	27.05	213
29.64	27.05	238
29.66	27.05	195
29.68	27.05	215
29.7	27.05	233
29.72	27.05	210
29.74	27.05	194
29.76	27.05	225
29.78	27.05	206
29.8	27.05	208
29.82	27.05	217
29.84	27.05	220
29.86	27.05	190
29.88	27.05	220
29.9	27.05	210
29.92	27.05	203
29.94	27.05	188
29.96	27.05	195
29.98	27.05	225
30	27.05	197
30.02	27.05	205
30.04	27.05	197
30.06	27.05	202
30.08	27.05	208
30.1	27.05	220
30.12	27.05	189
30.14	27.05	200
30.16	27.05	205
30.18	27.05	185
30.2	27.05	219
30.22	27.05	222
30.24	27.05	216
30.26	27.05	201
30.28	27.05	217
30.3	27.05	210
30.32	27.05	194
30.34	27.05	191
30.36	27.05	239
30.38	27.05	240
30.4	27.05	198
30.42	27.05	204
30.44	27.05	205
30.46	27.05	208
30.48	27.05	197
30.5	27.05	210
30.52	27.05	217
30.54	27.05	192
30.56	27.05	202
30.58	27.05	185
30.6	27.05	206
30.62	27.05	232
30.64	27.05	203
30.66	27.05	208
30.68	27.05	186
30.7	27.05	208
30.72	27.05	199
30.74	27.05	197
30.76	27.05	207
30.78	27.05	217
30.8	27.05	183
30.82	27.05	211
30.84	27.05	202
30.86	27.05	208
30.88	27.05	201
30.9	27.05	215
30.92	27.05	186
30.94	27.05	235
30.96	27.05	198
30.98	27.05	207
31	27.05	207
31.02	27.05	219
31.04	27.05	208
31.06	27.05	202
31.08	27.05	223
31.1	27.05	195
31.12	27.05	197
31.14	27.05	207
31.16	27.05	220
31.18	27.05	209
31.2	27.05	193
31.22	27.05	219
31.24	27.05	198
31.26	27.05	199
31.28	27.05	194
31.3	27.05	235
31.32	27.05	209
31.34	27.05	198
31.36	27.05	191
31.38	27.05	202
31.4	27.05	204
31.42	27.05	200
31.44	27.05	219
31.46	27.05	211
31.48	27.05	239
31.5	27.05	213
31.52	27.05	197
31.54	27.05	205
31.56	27.05	222
31.58	27.05	182
31.6	27.05	190
31.62	27.05	222
31.64	27.05	243
31.66	27.05	202
31.68	27.05	214
31.7	27.05	182
31.72	27.05	206
31.74	27.05	215
31.76	27.05	194
31.78	27.05	213
31.8	27.05	204
31.82	27.05	185
31.84	27.05	253
31.86	27.05	191
31.88	27.05	241
31.9	27.05	214
31.92	27.05	210
31.94	27.05	193
31.96	27.05	229
31.98	27.05	200
32	27.05	213
32.02	27.05	191
32.04	27.05	205
32.06	27.05	200
32.08	27.05	203
32.1	27.05	234
32.12	27.05	218
32.14	27.05	213
32.16	27.05	207
32.18	27.05	194
32.2	27.05	202
32.22	27.05	195
32.24	27.05	228
32.26	27.05	205
32.28	27.05	210
32.3	27.05	223
32.32	27.05	206
32.34	27.05	210
32.36	27.05	199
32.38	27.05	201
32.4	27.05	198
32.42	27.05	200
32.44	27.05	178
32.46	27.05	245
32.48	27.05	214
32.5	27.05	189
32.52	27.05	184
32.54	27.05	222
32.56	27.05	185
32.58	27.05	219
32.6	27.05	203
32.62	27.05	196
32.64	27.05	201
32.66	27.05	196
32.68	27.05	201
32.7	27.05	212
32.72	27.05	214
32.74	27.05	196
32.76	27.05	207
32.78	27.05	214
32.8	27.05	227
32.82	27.05	207
32.84	27.05	210
32.86	27.05	209
32.88	27.05	237
32.9	27.05	202
32.92	27.05	191
32.94	27.05	210
32.96	27.05	213
32.98	27.05	220
33	27.05	208
33.02	27.05	211
33.04	27.05	200
33.06	27.05	206
33.08	27.05	218
33.1	27.05	257
33.12	27.05	236
33.14	27.05	225
33.16	27.05	202
33.18	27.05	207
33.2	27.05	239
33.22	27.05	234
33.24	27.05	230
33.26	27.05	211
33.28	27.05	225
33.3	27.05	228
33.32	27.05	247
33.34	27.05	218
33.36	27.05	240
33.38	27.05	223
33.4	27.05	221
33.42	27.05	248
33.44	27.05	229
33.46	27.05	213
33.48	27.05	220
33.5	27.05	243
33.52	27.05	215
33.54	27.05	230
33.56	27.05	224
33.58	27.05	244
33.6	27.05	235
33.62	27.05	214
33.64	27.05	208
33.66	27.05	219
33.68	27.05	212
33.7	27.05	232
33.72	27.05	249
33.74	27.05	223
33.76	27.05	199
33.78	27.05	234
33.8	27.05	211
33.82	27.05	196
33.84	27.05	208
33.86	27.05	211
33.88	27.05	218
33.9	27.05	227
33.92	27.05	215
33.94	27.05	220
33.96	27.05	217
33.98	27.05	234
34	27.05	243
34.02	27.05	199
34.04	27.05	194
34.06	27.05	215
34.08	27.05	226
34.1	27.05	210
34.12	27.05	220
34.14	27.05	213
34.16	27.05	218
34.18	27.05	239
34.2	27.05	240
34.22	27.05	225
34.24	27.05	216
34.26	27.05	218
34.28	27.05	201
34.3	27.05	225
34.32	27.05	207
34.34	27.05	231
34.36	27.05	207
34.38	27.05	249
34.4	27.05	212
34.42	27.05	249
34.44	27.05	220
34.46	27.05	235
34.48	27.05	228
34.5	27.05	217
34.52	27.05	229
34.54	27.05	220
34.56	27.05	217
34.58	27.05	223
34.6	27.05	231
34.62	27.05	235
34.64	27.05	224
34.66	27.05	231
34.68	27.05	227
34.7	27.05	252
34.72	27.05	219
34.74	27.05	221
34.76	27.05	230
34.78	27.05	237
34.8	27.05	250
34.82	27.05	213
34.84	27.05	202
34.86	27.05	219
34.88	27.05	232
34.9	27.05	231
34.92	27.05	213
34.94	27.05	241
34.96	27.05	246
34.98	27.05	246
35	27.05	233
35.02	27.05	233
35.04	27.05	227
35.06	27.05	256
35.08	27.05	225
35.1	27.05	225
35.12	27.05	178
35.14	27.05	207
35.16	27.05	228
35.18	27.05	190
35.2	27.05	186
35.22	27.05	194
35.24	27.05	191
35.26	27.05	199
35.28	27.05	214
35.3	27.05	215
35.32	27.05	229
35.34	27.05	212
35.36	27.05	201
35.38	27.05	227
35.4	27.05	208
35.42	27.05	214
35.44	27.05	207
35.46	27.05	215
35.48	27.05	208
35.5	27.05	216
35.52	27.05	213
35.54	27.05	205
35.56	27.05	205
35.58	27.05	187
35.6	27.05	199
35.62	27.05	184
35.64	27.05	188
35.66	27.05	210
35.68	27.05	190
35.7	27.05	225
35.72	27.05	212
35.74	27.05	196
35.76	27.05	204
35.78	27.05	176
35.8	27.05	204
35.82	27.05	190
35.84	27.05	208
35.86	27.05	209
35.88	27.05	205
35.9	27.05	219
35.92	27.05	193
35.94	27.05	205
35.96	27.05	229
35.98	27.05	194
36	27.05	200
36.02	27.05	211
36.04	27.05	209
36.06	27.05	211
36.08	27.05	201
36.1	27.05	209
36.12	27.05	202
36.14	27.05	207
36.16	27.05	206
36.18	27.05	204
36.2	27.05	191
36.22	27.05	199
36.24	27.05	198
36.26	27.05	191
36.28	27.05	230
36.3	27.05	217
36.32	27.05	211
36.34	27.05	194
36.36	27.05	207
36.38	27.05	207
36.4	27.05	177
36.42	27.05	202
36.44	27.05	219
36.46	27.05	208
36.48	27.05	230
36.5	27.05	213
36.52	27.05	213
36.54	27.05	194
36.56	27.05	218
36.58	27.05	204
36.6	27.05	202
36.62	27.05	192
36.64	27.05	188
36.66	27.05	201
36.68	27.05	204
36.7	27.05	214
36.72	27.05	192
36.74	27.05	198
36.76	27.05	192
36.78	27.05	177
36.8	27.05	210
36.82	27.05	195
36.84	27.05	206
36.86	27.05	214
36.88	27.05	233
36.9	27.05	208
36.92	27.05	214
36.94	27.05	227
36.96	27.05	214
36.98	27.05	208
37	27.05	199
37.02	27.05	207
37.04	27.05	195
37.06	27.05	209
37.08	27.05	212
37.1	27.05	177
37.12	27.05	204
37.14	27.05	201
37.16	27.05	224
37.18	27.05	205
37.2	27.05	199
37.22	27.05	204
37.24	27.05	218
37.26	27.05	200
37.28	27.05	199
37.3	27.05	205
37.32	27.05	206
37.34	27.05	216
37.36	27.05	190
37.38	27.05	203
37.4	27.05	201
37.42	27.05	199
37.44	27.05	182
37.46	27.05	198
37.48	27.05	238
37.5	27.05	216
37.52	27.05	235
37.54	27.05	230
37.56	27.05	193
37.58	27.05	201
37.6	27.05	211
37.62	27.05	198
37.64	27.05	205
37.66	27.05	212
37.68	27.05	192
37.7	27.05	216
37.72	27.05	179
37.74	27.05	210
37.76	27.05	227
37.78	27.05	202
37.8	27.05	215
37.82	27.05	200
37.84	27.05	208
37.86	27.05	198
37.88	27.05	231
37.9	27.05	203
37.92	27.05	231
37.94	27.05	224
37.96	27.05	219
37.98	27.05	209
38	27.05	210
38.02	27.05	212
38.04	27.05	246
38.06	27.05	243
38.08	27.05	270
38.1	27.05	265
38.12	27.05	259
38.14	27.05	313
38.16	27.05	328
38.18	27.05	356
38.2	27.05	488
38.22	27.05	596
38.24	27.05	751
38.26	27.05	733
38.28	27.05	619
38.3	27.05	536
38.32	27.05	522
38.34	27.05	555
38.36	27.05	501
38.38	27.05	395
38.4	27.05	332
38.42	27.05	301
38.44	27.05	275
38.46	27.05	255
38.48	27.05	281
38.5	27.05	273
38.52	27.05	279
38.54	27.05	254
38.56	27.05	262
38.58	27.05	237
38.6	27.05	250
38.62	27.05	236
38.64	27.05	205
38.66	27.05	204
38.68	27.05	192
38.7	27.05	216
38.72	27.05	196
38.74	27.05	222
38.76	27.05	225
38.78	27.05	235
38.8	27.05	202
38.82	27.05	210
38.84	27.05	192
38.86	27.05	192
38.88	27.05	204
38.9	27.05	209
38.92	27.05	230
38.94	27.05	198
38.96	27.05	213
38.98	27.05	207
39	27.05	214
39.02	27.05	222
39.04	27.05	171
39.06	27.05	201
39.08	27.05	192
39.1	27.05	223
39.12	27.05	235
39.14	27.05	208
39.16	27.05	221
39.18	27.05	212
39.2	27.05	209
39.22	27.05	244
39.24	27.05	231
39.26	27.05	199
39.28	27.05	208
39.3	27.05	197
39.32	27.05	217
39.34	27.05	242
39.36	27.05	204
39.38	27.05	206
39.4	27.05	206
39.42	27.05	219
39.44	27.05	199
39.46	27.05	206
39.48	27.05	225
39.5	27.05	220
39.52	27.05	190
39.54	27.05	203
39.56	27.05	221
39.58	27.05	218
39.6	27.05	206
39.62	27.05	242
39.64	27.05	209
39.66	27.05	243
39.68	27.05	237
39.7	27.05	204
39.72	27.05	230
39.74	27.05	216
39.76	27.05	222
39.78	27.05	208
39.8	27.05	203
39.82	27.05	190
39.84	27.05	245
39.86	27.05	206
39.88	27.05	206
39.9	27.05	220
39.92	27.05	221
39.94	27.05	214
39.96	27.05	256
39.98	27.05	242
40	27.05	236
