# Supplementary material for: Sorting polymerization in a bichannel metal-organic framework
Source: Nat Commun. 2025 Aug 5;16:6984. doi: 10.1038/s41467-025-62322-8 (PMC12325995; doi:10.1038/s41467-025-62322-8)
Supplement: Supplementary file 3 — Source data [file 41467_2025_62322_MOESM3_ESM.zip › SOURCE_DATA/SF11/1-PSPNVF_2theta_vs_scanstarttime_vs_intensity/line_22.csv]

X	Y	Z
3	3.05	197
3.02	3.05	149
3.04	3.05	183
3.06	3.05	180
3.08	3.05	159
3.1	3.05	192
3.12	3.05	159
3.14	3.05	177
3.16	3.05	168
3.18	3.05	176
3.2	3.05	183
3.22	3.05	162
3.24	3.05	177
3.26	3.05	167
3.28	3.05	165
3.3	3.05	171
3.32	3.05	179
3.34	3.05	196
3.36	3.05	179
3.38	3.05	164
3.4	3.05	170
3.42	3.05	186
3.44	3.05	196
3.46	3.05	189
3.48	3.05	192
3.5	3.05	177
3.52	3.05	183
3.54	3.05	180
3.56	3.05	161
3.58	3.05	172
3.6	3.05	184
3.62	3.05	186
3.64	3.05	162
3.66	3.05	187
3.68	3.05	173
3.7	3.05	168
3.72	3.05	166
3.74	3.05	194
3.76	3.05	164
3.78	3.05	168
3.8	3.05	177
3.82	3.05	177
3.84	3.05	173
3.86	3.05	189
3.88	3.05	162
3.9	3.05	151
3.92	3.05	175
3.94	3.05	182
3.96	3.05	196
3.98	3.05	179
4	3.05	166
4.02	3.05	198
4.04	3.05	180
4.06	3.05	206
4.08	3.05	159
4.1	3.05	165
4.12	3.05	172
4.14	3.05	186
4.16	3.05	208
4.18	3.05	177
4.2	3.05	175
4.22	3.05	179
4.24	3.05	178
4.26	3.05	177
4.28	3.05	185
4.3	3.05	172
4.32	3.05	180
4.34	3.05	180
4.36	3.05	209
4.38	3.05	196
4.4	3.05	203
4.42	3.05	174
4.44	3.05	189
4.46	3.05	173
4.48	3.05	188
4.5	3.05	181
4.52	3.05	180
4.54	3.05	170
4.56	3.05	198
4.58	3.05	182
4.6	3.05	175
4.62	3.05	184
4.64	3.05	167
4.66	3.05	170
4.68	3.05	192
4.7	3.05	176
4.72	3.05	161
4.74	3.05	176
4.76	3.05	178
4.78	3.05	165
4.8	3.05	159
4.82	3.05	181
4.84	3.05	194
4.86	3.05	207
4.88	3.05	183
4.9	3.05	184
4.92	3.05	182
4.94	3.05	212
4.96	3.05	203
4.98	3.05	186
5	3.05	187
5.02	3.05	195
5.04	3.05	173
5.06	3.05	196
5.08	3.05	188
5.1	3.05	187
5.12	3.05	198
5.14	3.05	201
5.16	3.05	200
5.18	3.05	187
5.2	3.05	218
5.22	3.05	208
5.24	3.05	215
5.26	3.05	205
5.28	3.05	224
5.3	3.05	239
5.32	3.05	228
5.34	3.05	221
5.36	3.05	260
5.38	3.05	267
5.4	3.05	271
5.42	3.05	335
5.44	3.05	312
5.46	3.05	289
5.48	3.05	309
5.5	3.05	335
5.52	3.05	332
5.54	3.05	288
5.56	3.05	274
5.58	3.05	287
5.6	3.05	268
5.62	3.05	260
5.64	3.05	268
5.66	3.05	255
5.68	3.05	261
5.7	3.05	254
5.72	3.05	271
5.74	3.05	242
5.76	3.05	246
5.78	3.05	263
5.8	3.05	262
5.82	3.05	229
5.84	3.05	247
5.86	3.05	242
5.88	3.05	238
5.9	3.05	245
5.92	3.05	238
5.94	3.05	227
5.96	3.05	250
5.98	3.05	227
6	3.05	237
6.02	3.05	257
6.04	3.05	215
6.06	3.05	227
6.08	3.05	244
6.1	3.05	240
6.12	3.05	211
6.14	3.05	264
6.16	3.05	245
6.18	3.05	242
6.2	3.05	247
6.22	3.05	251
6.24	3.05	220
6.26	3.05	233
6.28	3.05	224
6.3	3.05	217
6.32	3.05	220
6.34	3.05	222
6.36	3.05	215
6.38	3.05	236
6.4	3.05	233
6.42	3.05	251
6.44	3.05	214
6.46	3.05	243
6.48	3.05	223
6.5	3.05	227
6.52	3.05	225
6.54	3.05	242
6.56	3.05	250
6.58	3.05	215
6.6	3.05	201
6.62	3.05	237
6.64	3.05	231
6.66	3.05	217
6.68	3.05	200
6.7	3.05	207
6.72	3.05	232
6.74	3.05	222
6.76	3.05	195
6.78	3.05	201
6.8	3.05	217
6.82	3.05	192
6.84	3.05	214
6.86	3.05	196
6.88	3.05	203
6.9	3.05	182
6.92	3.05	194
6.94	3.05	220
6.96	3.05	215
6.98	3.05	185
7	3.05	198
7.02	3.05	206
7.04	3.05	173
7.06	3.05	191
7.08	3.05	174
7.1	3.05	174
7.12	3.05	211
7.14	3.05	193
7.16	3.05	164
7.18	3.05	180
7.2	3.05	177
7.22	3.05	170
7.24	3.05	179
7.26	3.05	188
7.28	3.05	180
7.3	3.05	165
7.32	3.05	182
7.34	3.05	182
7.36	3.05	181
7.38	3.05	151
7.4	3.05	166
7.42	3.05	153
7.44	3.05	158
7.46	3.05	161
7.48	3.05	172
7.5	3.05	154
7.52	3.05	174
7.54	3.05	179
7.56	3.05	191
7.58	3.05	173
7.6	3.05	187
7.62	3.05	173
7.64	3.05	170
7.66	3.05	164
7.68	3.05	176
7.7	3.05	162
7.72	3.05	152
7.74	3.05	180
7.76	3.05	165
7.78	3.05	172
7.8	3.05	168
7.82	3.05	186
7.84	3.05	178
7.86	3.05	182
7.88	3.05	174
7.9	3.05	168
7.92	3.05	179
7.94	3.05	172
7.96	3.05	145
7.98	3.05	171
8	3.05	147
8.02	3.05	163
8.04	3.05	187
8.06	3.05	174
8.08	3.05	174
8.1	3.05	179
8.12	3.05	198
8.14	3.05	188
8.16	3.05	165
8.18	3.05	174
8.2	3.05	197
8.22	3.05	171
8.24	3.05	193
8.26	3.05	175
8.28	3.05	170
8.3	3.05	180
8.32	3.05	193
8.34	3.05	180
8.36	3.05	186
8.38	3.05	172
8.4	3.05	170
8.42	3.05	183
8.44	3.05	199
8.46	3.05	188
8.48	3.05	192
8.5	3.05	154
8.52	3.05	184
8.54	3.05	158
8.56	3.05	172
8.58	3.05	188
8.6	3.05	161
8.62	3.05	164
8.64	3.05	200
8.66	3.05	167
8.68	3.05	183
8.7	3.05	185
8.72	3.05	164
8.74	3.05	188
8.76	3.05	176
8.78	3.05	177
8.8	3.05	179
8.82	3.05	177
8.84	3.05	173
8.86	3.05	181
8.88	3.05	173
8.9	3.05	167
8.92	3.05	188
8.94	3.05	177
8.96	3.05	162
8.98	3.05	187
9	3.05	185
9.02	3.05	184
9.04	3.05	152
9.06	3.05	177
9.08	3.05	179
9.1	3.05	186
9.12	3.05	161
9.14	3.05	161
9.16	3.05	183
9.18	3.05	181
9.2	3.05	173
9.22	3.05	176
9.24	3.05	167
9.26	3.05	186
9.28	3.05	172
9.3	3.05	197
9.32	3.05	176
9.34	3.05	169
9.36	3.05	195
9.38	3.05	192
9.4	3.05	186
9.42	3.05	185
9.44	3.05	204
9.46	3.05	165
9.48	3.05	203
9.5	3.05	214
9.52	3.05	177
9.54	3.05	175
9.56	3.05	195
9.58	3.05	190
9.6	3.05	184
9.62	3.05	182
9.64	3.05	171
9.66	3.05	195
9.68	3.05	193
9.7	3.05	188
9.72	3.05	177
9.74	3.05	197
9.76	3.05	184
9.78	3.05	159
9.8	3.05	170
9.82	3.05	174
9.84	3.05	195
9.86	3.05	187
9.88	3.05	164
9.9	3.05	197
9.92	3.05	179
9.94	3.05	187
9.96	3.05	166
9.98	3.05	168
10	3.05	170
10.02	3.05	142
10.04	3.05	167
10.06	3.05	168
10.08	3.05	183
10.1	3.05	167
10.12	3.05	177
10.14	3.05	178
10.16	3.05	183
10.18	3.05	179
10.2	3.05	178
10.22	3.05	142
10.24	3.05	159
10.26	3.05	176
10.28	3.05	186
10.3	3.05	164
10.32	3.05	148
10.34	3.05	163
10.36	3.05	173
10.38	3.05	180
10.4	3.05	209
10.42	3.05	193
10.44	3.05	189
10.46	3.05	190
10.48	3.05	214
10.5	3.05	220
10.52	3.05	239
10.54	3.05	223
10.56	3.05	227
10.58	3.05	227
10.6	3.05	240
10.62	3.05	239
10.64	3.05	272
10.66	3.05	300
10.68	3.05	321
10.7	3.05	315
10.72	3.05	334
10.74	3.05	386
10.76	3.05	409
10.78	3.05	508
10.8	3.05	498
10.82	3.05	580
10.84	3.05	646
10.86	3.05	719
10.88	3.05	834
10.9	3.05	969
10.92	3.05	1019
10.94	3.05	1107
10.96	3.05	1202
10.98	3.05	1203
11	3.05	1260
11.02	3.05	1171
11.04	3.05	1028
11.06	3.05	908
11.08	3.05	778
11.1	3.05	638
11.12	3.05	553
11.14	3.05	495
11.16	3.05	480
11.18	3.05	383
11.2	3.05	351
11.22	3.05	336
11.24	3.05	300
11.26	3.05	274
11.28	3.05	307
11.3	3.05	249
11.32	3.05	267
11.34	3.05	237
11.36	3.05	231
11.38	3.05	224
11.4	3.05	214
11.42	3.05	218
11.44	3.05	197
11.46	3.05	198
11.48	3.05	216
11.5	3.05	199
11.52	3.05	202
11.54	3.05	210
11.56	3.05	190
11.58	3.05	193
11.6	3.05	193
11.62	3.05	211
11.64	3.05	196
11.66	3.05	189
11.68	3.05	175
11.7	3.05	194
11.72	3.05	173
11.74	3.05	177
11.76	3.05	199
11.78	3.05	187
11.8	3.05	177
11.82	3.05	191
11.84	3.05	188
11.86	3.05	184
11.88	3.05	175
11.9	3.05	169
11.92	3.05	183
11.94	3.05	197
11.96	3.05	168
11.98	3.05	184
12	3.05	161
12.02	3.05	211
12.04	3.05	182
12.06	3.05	175
12.08	3.05	171
12.1	3.05	163
12.12	3.05	187
12.14	3.05	182
12.16	3.05	195
12.18	3.05	161
12.2	3.05	160
12.22	3.05	175
12.24	3.05	164
12.26	3.05	181
12.28	3.05	170
12.3	3.05	171
12.32	3.05	159
12.34	3.05	170
12.36	3.05	186
12.38	3.05	170
12.4	3.05	167
12.42	3.05	201
12.44	3.05	180
12.46	3.05	207
12.48	3.05	185
12.5	3.05	191
12.52	3.05	173
12.54	3.05	182
12.56	3.05	169
12.58	3.05	175
12.6	3.05	157
12.62	3.05	175
12.64	3.05	168
12.66	3.05	154
12.68	3.05	184
12.7	3.05	187
12.72	3.05	186
12.74	3.05	173
12.76	3.05	165
12.78	3.05	189
12.8	3.05	208
12.82	3.05	220
12.84	3.05	179
12.86	3.05	173
12.88	3.05	177
12.9	3.05	192
12.92	3.05	170
12.94	3.05	209
12.96	3.05	190
12.98	3.05	190
13	3.05	199
13.02	3.05	200
13.04	3.05	201
13.06	3.05	206
13.08	3.05	174
13.1	3.05	194
13.12	3.05	162
13.14	3.05	184
13.16	3.05	202
13.18	3.05	181
13.2	3.05	189
13.22	3.05	178
13.24	3.05	196
13.26	3.05	165
13.28	3.05	192
13.3	3.05	173
13.32	3.05	188
13.34	3.05	165
13.36	3.05	167
13.38	3.05	182
13.4	3.05	181
13.42	3.05	180
13.44	3.05	182
13.46	3.05	176
13.48	3.05	181
13.5	3.05	180
13.52	3.05	178
13.54	3.05	167
13.56	3.05	172
13.58	3.05	205
13.6	3.05	168
13.62	3.05	192
13.64	3.05	164
13.66	3.05	170
13.68	3.05	191
13.7	3.05	185
13.72	3.05	155
13.74	3.05	174
13.76	3.05	199
13.78	3.05	185
13.8	3.05	156
13.82	3.05	165
13.84	3.05	174
13.86	3.05	154
13.88	3.05	152
13.9	3.05	163
13.92	3.05	163
13.94	3.05	169
13.96	3.05	182
13.98	3.05	174
14	3.05	185
14.02	3.05	187
14.04	3.05	177
14.06	3.05	160
14.08	3.05	157
14.1	3.05	183
14.12	3.05	155
14.14	3.05	173
14.16	3.05	180
14.18	3.05	157
14.2	3.05	152
14.22	3.05	154
14.24	3.05	176
14.26	3.05	179
14.28	3.05	191
14.3	3.05	169
14.32	3.05	180
14.34	3.05	186
14.36	3.05	161
14.38	3.05	185
14.4	3.05	163
14.42	3.05	179
14.44	3.05	169
14.46	3.05	178
14.48	3.05	182
14.5	3.05	170
14.52	3.05	173
14.54	3.05	186
14.56	3.05	183
14.58	3.05	157
14.6	3.05	179
14.62	3.05	168
14.64	3.05	170
14.66	3.05	179
14.68	3.05	173
14.7	3.05	185
14.72	3.05	169
14.74	3.05	177
14.76	3.05	181
14.78	3.05	176
14.8	3.05	180
14.82	3.05	169
14.84	3.05	150
14.86	3.05	170
14.88	3.05	154
14.9	3.05	167
14.92	3.05	181
14.94	3.05	203
14.96	3.05	155
14.98	3.05	183
15	3.05	166
15.02	3.05	150
15.04	3.05	168
15.06	3.05	180
15.08	3.05	171
15.1	3.05	195
15.12	3.05	171
15.14	3.05	183
15.16	3.05	182
15.18	3.05	192
15.2	3.05	173
15.22	3.05	149
15.24	3.05	195
15.26	3.05	204
15.28	3.05	201
15.3	3.05	192
15.32	3.05	169
15.34	3.05	165
15.36	3.05	185
15.38	3.05	176
15.4	3.05	186
15.42	3.05	196
15.44	3.05	171
15.46	3.05	192
15.48	3.05	172
15.5	3.05	186
15.52	3.05	171
15.54	3.05	179
15.56	3.05	174
15.58	3.05	169
15.6	3.05	178
15.62	3.05	173
15.64	3.05	184
15.66	3.05	199
15.68	3.05	225
15.7	3.05	200
15.72	3.05	173
15.74	3.05	160
15.76	3.05	170
15.78	3.05	202
15.8	3.05	191
15.82	3.05	186
15.84	3.05	191
15.86	3.05	202
15.88	3.05	195
15.9	3.05	207
15.92	3.05	186
15.94	3.05	203
15.96	3.05	196
15.98	3.05	204
16	3.05	205
16.02	3.05	207
16.04	3.05	216
16.06	3.05	209
16.08	3.05	206
16.1	3.05	188
16.12	3.05	189
16.14	3.05	179
16.16	3.05	197
16.18	3.05	197
16.2	3.05	230
16.22	3.05	194
16.24	3.05	215
16.26	3.05	236
16.28	3.05	212
16.3	3.05	230
16.32	3.05	213
16.34	3.05	237
16.36	3.05	217
16.38	3.05	234
16.4	3.05	249
16.42	3.05	238
16.44	3.05	277
16.46	3.05	266
16.48	3.05	246
16.5	3.05	287
16.52	3.05	280
16.54	3.05	304
16.56	3.05	324
16.58	3.05	336
16.6	3.05	368
16.62	3.05	358
16.64	3.05	358
16.66	3.05	371
16.68	3.05	403
16.7	3.05	429
16.72	3.05	446
16.74	3.05	456
16.76	3.05	484
16.78	3.05	475
16.8	3.05	482
16.82	3.05	519
16.84	3.05	529
16.86	3.05	502
16.88	3.05	478
16.9	3.05	521
16.92	3.05	497
16.94	3.05	473
16.96	3.05	491
16.98	3.05	505
17	3.05	422
17.02	3.05	446
17.04	3.05	422
17.06	3.05	390
17.08	3.05	378
17.1	3.05	415
17.12	3.05	412
17.14	3.05	440
17.16	3.05	380
17.18	3.05	388
17.2	3.05	384
17.22	3.05	373
17.24	3.05	361
17.26	3.05	391
17.28	3.05	354
17.3	3.05	373
17.32	3.05	347
17.34	3.05	363
17.36	3.05	368
17.38	3.05	360
17.4	3.05	381
17.42	3.05	321
17.44	3.05	353
17.46	3.05	305
17.48	3.05	307
17.5	3.05	298
17.52	3.05	319
17.54	3.05	331
17.56	3.05	338
17.58	3.05	315
17.6	3.05	268
17.62	3.05	285
17.64	3.05	282
17.66	3.05	297
17.68	3.05	265
17.7	3.05	277
17.72	3.05	251
17.74	3.05	249
17.76	3.05	267
17.78	3.05	259
17.8	3.05	259
17.82	3.05	253
17.84	3.05	267
17.86	3.05	244
17.88	3.05	263
17.9	3.05	264
17.92	3.05	269
17.94	3.05	231
17.96	3.05	245
17.98	3.05	221
18	3.05	250
18.02	3.05	247
18.04	3.05	274
18.06	3.05	238
18.08	3.05	208
18.1	3.05	258
18.12	3.05	210
18.14	3.05	203
18.16	3.05	216
18.18	3.05	210
18.2	3.05	211
18.22	3.05	235
18.24	3.05	216
18.26	3.05	234
18.28	3.05	229
18.3	3.05	212
18.32	3.05	213
18.34	3.05	214
18.36	3.05	240
18.38	3.05	218
18.4	3.05	199
18.42	3.05	218
18.44	3.05	224
18.46	3.05	229
18.48	3.05	227
18.5	3.05	201
18.52	3.05	250
18.54	3.05	213
18.56	3.05	234
18.58	3.05	234
18.6	3.05	231
18.62	3.05	236
18.64	3.05	261
18.66	3.05	220
18.68	3.05	240
18.7	3.05	244
18.72	3.05	250
18.74	3.05	236
18.76	3.05	267
18.78	3.05	239
18.8	3.05	231
18.82	3.05	266
18.84	3.05	250
18.86	3.05	240
18.88	3.05	288
18.9	3.05	274
18.92	3.05	276
18.94	3.05	299
18.96	3.05	334
18.98	3.05	321
19	3.05	349
19.02	3.05	334
19.04	3.05	386
19.06	3.05	342
19.08	3.05	373
19.1	3.05	343
19.12	3.05	418
19.14	3.05	387
19.16	3.05	384
19.18	3.05	364
19.2	3.05	378
19.22	3.05	357
19.24	3.05	397
19.26	3.05	350
19.28	3.05	347
19.3	3.05	365
19.32	3.05	345
19.34	3.05	277
19.36	3.05	294
19.38	3.05	290
19.4	3.05	239
19.42	3.05	261
19.44	3.05	261
19.46	3.05	214
19.48	3.05	243
19.5	3.05	212
19.52	3.05	231
19.54	3.05	233
19.56	3.05	241
19.58	3.05	218
19.6	3.05	230
19.62	3.05	225
19.64	3.05	216
19.66	3.05	215
19.68	3.05	227
19.7	3.05	204
19.72	3.05	201
19.74	3.05	209
19.76	3.05	212
19.78	3.05	232
19.8	3.05	247
19.82	3.05	210
19.84	3.05	200
19.86	3.05	214
19.88	3.05	228
19.9	3.05	212
19.92	3.05	203
19.94	3.05	222
19.96	3.05	236
19.98	3.05	206
20	3.05	201
20.02	3.05	210
20.04	3.05	212
20.06	3.05	186
20.08	3.05	237
20.1	3.05	229
20.12	3.05	207
20.14	3.05	219
20.16	3.05	165
20.18	3.05	239
20.2	3.05	218
20.22	3.05	206
20.24	3.05	199
20.26	3.05	211
20.28	3.05	212
20.3	3.05	211
20.32	3.05	208
20.34	3.05	181
20.36	3.05	208
20.38	3.05	210
20.4	3.05	196
20.42	3.05	205
20.44	3.05	200
20.46	3.05	208
20.48	3.05	201
20.5	3.05	194
20.52	3.05	213
20.54	3.05	211
20.56	3.05	208
20.58	3.05	198
20.6	3.05	198
20.62	3.05	215
20.64	3.05	203
20.66	3.05	184
20.68	3.05	196
20.7	3.05	190
20.72	3.05	168
20.74	3.05	219
20.76	3.05	206
20.78	3.05	212
20.8	3.05	183
20.82	3.05	204
20.84	3.05	172
20.86	3.05	206
20.88	3.05	190
20.9	3.05	196
20.92	3.05	189
20.94	3.05	184
20.96	3.05	181
20.98	3.05	200
21	3.05	198
21.02	3.05	189
21.04	3.05	181
21.06	3.05	207
21.08	3.05	197
21.1	3.05	176
21.12	3.05	199
21.14	3.05	185
21.16	3.05	168
21.18	3.05	183
21.2	3.05	189
21.22	3.05	212
21.24	3.05	188
21.26	3.05	193
21.28	3.05	173
21.3	3.05	189
21.32	3.05	151
21.34	3.05	195
21.36	3.05	187
21.38	3.05	172
21.4	3.05	196
21.42	3.05	209
21.44	3.05	193
21.46	3.05	198
21.48	3.05	165
21.5	3.05	208
21.52	3.05	195
21.54	3.05	198
21.56	3.05	192
21.58	3.05	208
21.6	3.05	189
21.62	3.05	191
21.64	3.05	186
21.66	3.05	198
21.68	3.05	191
21.7	3.05	186
21.72	3.05	182
21.74	3.05	201
21.76	3.05	184
21.78	3.05	204
21.8	3.05	187
21.82	3.05	202
21.84	3.05	209
21.86	3.05	199
21.88	3.05	176
21.9	3.05	185
21.92	3.05	201
21.94	3.05	197
21.96	3.05	206
21.98	3.05	201
22	3.05	193
22.02	3.05	194
22.04	3.05	200
22.06	3.05	186
22.08	3.05	181
22.1	3.05	192
22.12	3.05	189
22.14	3.05	192
22.16	3.05	173
22.18	3.05	230
22.2	3.05	182
22.22	3.05	190
22.24	3.05	172
22.26	3.05	218
22.28	3.05	226
22.3	3.05	192
22.32	3.05	195
22.34	3.05	199
22.36	3.05	216
22.38	3.05	191
22.4	3.05	189
22.42	3.05	186
22.44	3.05	202
22.46	3.05	192
22.48	3.05	191
22.5	3.05	180
22.52	3.05	214
22.54	3.05	210
22.56	3.05	170
22.58	3.05	188
22.6	3.05	187
22.62	3.05	174
22.64	3.05	199
22.66	3.05	189
22.68	3.05	179
22.7	3.05	187
22.72	3.05	186
22.74	3.05	196
22.76	3.05	193
22.78	3.05	190
22.8	3.05	210
22.82	3.05	188
22.84	3.05	204
22.86	3.05	183
22.88	3.05	190
22.9	3.05	197
22.92	3.05	187
22.94	3.05	194
22.96	3.05	185
22.98	3.05	185
23	3.05	204
23.02	3.05	188
23.04	3.05	206
23.06	3.05	195
23.08	3.05	213
23.1	3.05	194
23.12	3.05	181
23.14	3.05	199
23.16	3.05	193
23.18	3.05	190
23.2	3.05	204
23.22	3.05	188
23.24	3.05	210
23.26	3.05	192
23.28	3.05	218
23.3	3.05	220
23.32	3.05	195
23.34	3.05	205
23.36	3.05	185
23.38	3.05	211
23.4	3.05	204
23.42	3.05	176
23.44	3.05	173
23.46	3.05	200
23.48	3.05	207
23.5	3.05	196
23.52	3.05	204
23.54	3.05	186
23.56	3.05	177
23.58	3.05	193
23.6	3.05	193
23.62	3.05	206
23.64	3.05	172
23.66	3.05	182
23.68	3.05	192
23.7	3.05	205
23.72	3.05	189
23.74	3.05	204
23.76	3.05	193
23.78	3.05	214
23.8	3.05	212
23.82	3.05	199
23.84	3.05	212
23.86	3.05	195
23.88	3.05	214
23.9	3.05	205
23.92	3.05	208
23.94	3.05	195
23.96	3.05	224
23.98	3.05	221
24	3.05	192
24.02	3.05	220
24.04	3.05	211
24.06	3.05	185
24.08	3.05	220
24.1	3.05	219
24.12	3.05	212
24.14	3.05	211
24.16	3.05	213
24.18	3.05	239
24.2	3.05	210
24.22	3.05	194
24.24	3.05	202
24.26	3.05	230
24.28	3.05	232
24.3	3.05	206
24.32	3.05	226
24.34	3.05	220
24.36	3.05	226
24.38	3.05	227
24.4	3.05	212
24.42	3.05	212
24.44	3.05	235
24.46	3.05	215
24.48	3.05	236
24.5	3.05	224
24.52	3.05	228
24.54	3.05	232
24.56	3.05	244
24.58	3.05	241
24.6	3.05	200
24.62	3.05	242
24.64	3.05	230
24.66	3.05	223
24.68	3.05	205
24.7	3.05	240
24.72	3.05	184
24.74	3.05	233
24.76	3.05	249
24.78	3.05	238
24.8	3.05	209
24.82	3.05	228
24.84	3.05	197
24.86	3.05	222
24.88	3.05	227
24.9	3.05	252
24.92	3.05	254
24.94	3.05	240
24.96	3.05	237
24.98	3.05	240
25	3.05	268
25.02	3.05	246
25.04	3.05	280
25.06	3.05	272
25.08	3.05	257
25.1	3.05	274
25.12	3.05	294
25.14	3.05	285
25.16	3.05	277
25.18	3.05	293
25.2	3.05	266
25.22	3.05	297
25.24	3.05	282
25.26	3.05	305
25.28	3.05	303
25.3	3.05	306
25.32	3.05	303
25.34	3.05	316
25.36	3.05	330
25.38	3.05	315
25.4	3.05	307
25.42	3.05	298
25.44	3.05	298
25.46	3.05	274
25.48	3.05	286
25.5	3.05	305
25.52	3.05	288
25.54	3.05	295
25.56	3.05	275
25.58	3.05	302
25.6	3.05	281
25.62	3.05	276
25.64	3.05	263
25.66	3.05	268
25.68	3.05	289
25.7	3.05	261
25.72	3.05	243
25.74	3.05	254
25.76	3.05	243
25.78	3.05	279
25.8	3.05	284
25.82	3.05	246
25.84	3.05	259
25.86	3.05	237
25.88	3.05	245
25.9	3.05	266
25.92	3.05	243
25.94	3.05	241
25.96	3.05	253
25.98	3.05	233
26	3.05	233
26.02	3.05	231
26.04	3.05	226
26.06	3.05	194
26.08	3.05	224
26.1	3.05	219
26.12	3.05	252
26.14	3.05	235
26.16	3.05	214
26.18	3.05	219
26.2	3.05	229
26.22	3.05	212
26.24	3.05	213
26.26	3.05	237
26.28	3.05	219
26.3	3.05	231
26.32	3.05	213
26.34	3.05	208
26.36	3.05	221
26.38	3.05	206
26.4	3.05	192
26.42	3.05	228
26.44	3.05	186
26.46	3.05	214
26.48	3.05	217
26.5	3.05	218
26.52	3.05	198
26.54	3.05	198
26.56	3.05	206
26.58	3.05	194
26.6	3.05	224
26.62	3.05	222
26.64	3.05	244
26.66	3.05	181
26.68	3.05	193
26.7	3.05	221
26.72	3.05	218
26.74	3.05	204
26.76	3.05	211
26.78	3.05	197
26.8	3.05	204
26.82	3.05	211
26.84	3.05	197
26.86	3.05	211
26.88	3.05	226
26.9	3.05	204
26.92	3.05	198
26.94	3.05	212
26.96	3.05	219
26.98	3.05	191
27	3.05	201
27.02	3.05	206
27.04	3.05	229
27.06	3.05	212
27.08	3.05	207
27.1	3.05	227
27.12	3.05	190
27.14	3.05	223
27.16	3.05	212
27.18	3.05	222
27.2	3.05	211
27.22	3.05	191
27.24	3.05	200
27.26	3.05	223
27.28	3.05	202
27.3	3.05	210
27.32	3.05	191
27.34	3.05	213
27.36	3.05	205
27.38	3.05	222
27.4	3.05	230
27.42	3.05	206
27.44	3.05	201
27.46	3.05	202
27.48	3.05	210
27.5	3.05	196
27.52	3.05	217
27.54	3.05	217
27.56	3.05	221
27.58	3.05	219
27.6	3.05	194
27.62	3.05	198
27.64	3.05	215
27.66	3.05	212
27.68	3.05	221
27.7	3.05	218
27.72	3.05	229
27.74	3.05	210
27.76	3.05	222
27.78	3.05	207
27.8	3.05	213
27.82	3.05	213
27.84	3.05	225
27.86	3.05	234
27.88	3.05	197
27.9	3.05	213
27.92	3.05	214
27.94	3.05	236
27.96	3.05	214
27.98	3.05	236
28	3.05	214
28.02	3.05	231
28.04	3.05	244
28.06	3.05	245
28.08	3.05	213
28.1	3.05	250
28.12	3.05	243
28.14	3.05	228
28.16	3.05	237
28.18	3.05	213
28.2	3.05	220
28.22	3.05	224
28.24	3.05	211
28.26	3.05	236
28.28	3.05	216
28.3	3.05	222
28.32	3.05	218
28.34	3.05	229
28.36	3.05	237
28.38	3.05	222
28.4	3.05	232
28.42	3.05	216
28.44	3.05	195
28.46	3.05	208
28.48	3.05	225
28.5	3.05	220
28.52	3.05	199
28.54	3.05	183
28.56	3.05	187
28.58	3.05	222
28.6	3.05	205
28.62	3.05	191
28.64	3.05	219
28.66	3.05	208
28.68	3.05	225
28.7	3.05	207
28.72	3.05	195
28.74	3.05	193
28.76	3.05	221
28.78	3.05	234
28.8	3.05	228
28.82	3.05	206
28.84	3.05	209
28.86	3.05	169
28.88	3.05	185
28.9	3.05	182
28.92	3.05	201
28.94	3.05	199
28.96	3.05	198
28.98	3.05	210
29	3.05	180
29.02	3.05	199
29.04	3.05	191
29.06	3.05	241
29.08	3.05	236
29.1	3.05	237
29.12	3.05	190
29.14	3.05	200
29.16	3.05	221
29.18	3.05	190
29.2	3.05	211
29.22	3.05	210
29.24	3.05	201
29.26	3.05	214
29.28	3.05	223
29.3	3.05	202
29.32	3.05	202
29.34	3.05	216
29.36	3.05	182
29.38	3.05	214
29.4	3.05	232
29.42	3.05	211
29.44	3.05	216
29.46	3.05	205
29.48	3.05	203
29.5	3.05	214
29.52	3.05	195
29.54	3.05	177
29.56	3.05	223
29.58	3.05	203
29.6	3.05	209
29.62	3.05	203
29.64	3.05	193
29.66	3.05	230
29.68	3.05	189
29.7	3.05	212
29.72	3.05	212
29.74	3.05	229
29.76	3.05	201
29.78	3.05	226
29.8	3.05	208
29.82	3.05	195
29.84	3.05	223
29.86	3.05	195
29.88	3.05	216
29.9	3.05	191
29.92	3.05	216
29.94	3.05	217
29.96	3.05	207
29.98	3.05	199
30	3.05	206
30.02	3.05	231
30.04	3.05	181
30.06	3.05	208
30.08	3.05	190
30.1	3.05	207
30.12	3.05	211
30.14	3.05	201
30.16	3.05	199
30.18	3.05	206
30.2	3.05	219
30.22	3.05	212
30.24	3.05	192
30.26	3.05	183
30.28	3.05	204
30.3	3.05	217
30.32	3.05	197
30.34	3.05	190
30.36	3.05	238
30.38	3.05	202
30.4	3.05	209
30.42	3.05	168
30.44	3.05	187
30.46	3.05	197
30.48	3.05	200
30.5	3.05	188
30.52	3.05	197
30.54	3.05	183
30.56	3.05	185
30.58	3.05	207
30.6	3.05	204
30.62	3.05	198
30.64	3.05	193
30.66	3.05	187
30.68	3.05	196
30.7	3.05	187
30.72	3.05	213
30.74	3.05	213
30.76	3.05	222
30.78	3.05	195
30.8	3.05	200
30.82	3.05	186
30.84	3.05	191
30.86	3.05	200
30.88	3.05	210
30.9	3.05	210
30.92	3.05	201
30.94	3.05	209
30.96	3.05	218
30.98	3.05	182
31	3.05	188
31.02	3.05	189
31.04	3.05	187
31.06	3.05	203
31.08	3.05	193
31.1	3.05	198
31.12	3.05	192
31.14	3.05	221
31.16	3.05	213
31.18	3.05	200
31.2	3.05	210
31.22	3.05	212
31.24	3.05	187
31.26	3.05	186
31.28	3.05	181
31.3	3.05	220
31.32	3.05	222
31.34	3.05	205
31.36	3.05	186
31.38	3.05	198
31.4	3.05	194
31.42	3.05	205
31.44	3.05	189
31.46	3.05	194
31.48	3.05	183
31.5	3.05	205
31.52	3.05	209
31.54	3.05	203
31.56	3.05	205
31.58	3.05	211
31.6	3.05	192
31.62	3.05	209
31.64	3.05	215
31.66	3.05	214
31.68	3.05	207
31.7	3.05	221
31.72	3.05	209
31.74	3.05	197
31.76	3.05	214
31.78	3.05	211
31.8	3.05	199
31.82	3.05	194
31.84	3.05	216
31.86	3.05	190
31.88	3.05	181
31.9	3.05	204
31.92	3.05	219
31.94	3.05	213
31.96	3.05	219
31.98	3.05	202
32	3.05	202
32.02	3.05	201
32.04	3.05	195
32.06	3.05	223
32.08	3.05	204
32.1	3.05	234
32.12	3.05	185
32.14	3.05	237
32.16	3.05	210
32.18	3.05	210
32.2	3.05	215
32.22	3.05	214
32.24	3.05	204
32.26	3.05	223
32.28	3.05	173
32.3	3.05	187
32.32	3.05	216
32.34	3.05	218
32.36	3.05	214
32.38	3.05	227
32.4	3.05	215
32.42	3.05	209
32.44	3.05	223
32.46	3.05	216
32.48	3.05	207
32.5	3.05	198
32.52	3.05	201
32.54	3.05	218
32.56	3.05	184
32.58	3.05	200
32.6	3.05	189
32.62	3.05	186
32.64	3.05	200
32.66	3.05	210
32.68	3.05	215
32.7	3.05	209
32.72	3.05	211
32.74	3.05	204
32.76	3.05	203
32.78	3.05	204
32.8	3.05	205
32.82	3.05	214
32.84	3.05	204
32.86	3.05	200
32.88	3.05	197
32.9	3.05	236
32.92	3.05	196
32.94	3.05	208
32.96	3.05	209
32.98	3.05	180
33	3.05	195
33.02	3.05	194
33.04	3.05	215
33.06	3.05	196
33.08	3.05	188
33.1	3.05	206
33.12	3.05	239
33.14	3.05	194
33.16	3.05	185
33.18	3.05	184
33.2	3.05	210
33.22	3.05	191
33.24	3.05	216
33.26	3.05	232
33.28	3.05	200
33.3	3.05	195
33.32	3.05	225
33.34	3.05	228
33.36	3.05	241
33.38	3.05	221
33.4	3.05	231
33.42	3.05	202
33.44	3.05	215
33.46	3.05	184
33.48	3.05	211
33.5	3.05	198
33.52	3.05	227
33.54	3.05	217
33.56	3.05	225
33.58	3.05	206
33.6	3.05	222
33.62	3.05	195
33.64	3.05	225
33.66	3.05	214
33.68	3.05	236
33.7	3.05	214
33.72	3.05	191
33.74	3.05	192
33.76	3.05	216
33.78	3.05	217
33.8	3.05	244
33.82	3.05	203
33.84	3.05	216
33.86	3.05	220
33.88	3.05	212
33.9	3.05	211
33.92	3.05	215
33.94	3.05	220
33.96	3.05	200
33.98	3.05	237
34	3.05	214
34.02	3.05	208
34.04	3.05	225
34.06	3.05	222
34.08	3.05	215
34.1	3.05	203
34.12	3.05	224
34.14	3.05	212
34.16	3.05	244
34.18	3.05	212
34.2	3.05	206
34.22	3.05	230
34.24	3.05	224
34.26	3.05	233
34.28	3.05	238
34.3	3.05	184
34.32	3.05	213
34.34	3.05	204
34.36	3.05	207
34.38	3.05	196
34.4	3.05	197
34.42	3.05	215
34.44	3.05	199
34.46	3.05	208
34.48	3.05	218
34.5	3.05	182
34.52	3.05	222
34.54	3.05	202
34.56	3.05	220
34.58	3.05	225
34.6	3.05	196
34.62	3.05	224
34.64	3.05	192
34.66	3.05	204
34.68	3.05	200
34.7	3.05	210
34.72	3.05	197
34.74	3.05	229
34.76	3.05	216
34.78	3.05	207
34.8	3.05	192
34.82	3.05	193
34.84	3.05	217
34.86	3.05	204
34.88	3.05	211
34.9	3.05	185
34.92	3.05	219
34.94	3.05	198
34.96	3.05	193
34.98	3.05	236
35	3.05	205
35.02	3.05	224
35.04	3.05	202
35.06	3.05	211
35.08	3.05	215
35.1	3.05	218
35.12	3.05	199
35.14	3.05	207
35.16	3.05	206
35.18	3.05	200
35.2	3.05	221
35.22	3.05	190
35.24	3.05	198
35.26	3.05	221
35.28	3.05	202
35.3	3.05	234
35.32	3.05	216
35.34	3.05	205
35.36	3.05	194
35.38	3.05	211
35.4	3.05	218
35.42	3.05	203
35.44	3.05	187
35.46	3.05	203
35.48	3.05	204
35.5	3.05	211
35.52	3.05	209
35.54	3.05	209
35.56	3.05	190
35.58	3.05	230
35.6	3.05	202
35.62	3.05	216
35.64	3.05	186
35.66	3.05	221
35.68	3.05	206
35.7	3.05	215
35.72	3.05	196
35.74	3.05	211
35.76	3.05	222
35.78	3.05	223
35.8	3.05	199
35.82	3.05	192
35.84	3.05	203
35.86	3.05	210
35.88	3.05	196
35.9	3.05	210
35.92	3.05	195
35.94	3.05	197
35.96	3.05	183
35.98	3.05	212
36	3.05	212
36.02	3.05	221
36.04	3.05	188
36.06	3.05	196
36.08	3.05	220
36.1	3.05	213
36.12	3.05	199
36.14	3.05	204
36.16	3.05	202
36.18	3.05	196
36.2	3.05	189
36.22	3.05	206
36.24	3.05	188
36.26	3.05	206
36.28	3.05	188
36.3	3.05	205
36.32	3.05	184
36.34	3.05	191
36.36	3.05	190
36.38	3.05	185
36.4	3.05	202
36.42	3.05	192
36.44	3.05	176
36.46	3.05	203
36.48	3.05	198
36.5	3.05	188
36.52	3.05	212
36.54	3.05	212
36.56	3.05	196
36.58	3.05	217
36.6	3.05	195
36.62	3.05	195
36.64	3.05	204
36.66	3.05	186
36.68	3.05	197
36.7	3.05	177
36.72	3.05	192
36.74	3.05	206
36.76	3.05	224
36.78	3.05	190
36.8	3.05	210
36.82	3.05	218
36.84	3.05	200
36.86	3.05	194
36.88	3.05	206
36.9	3.05	188
36.92	3.05	207
36.94	3.05	195
36.96	3.05	215
36.98	3.05	205
37	3.05	232
37.02	3.05	227
37.04	3.05	199
37.06	3.05	212
37.08	3.05	182
37.1	3.05	194
37.12	3.05	200
37.14	3.05	196
37.16	3.05	196
37.18	3.05	175
37.2	3.05	221
37.22	3.05	202
37.24	3.05	197
37.26	3.05	203
37.28	3.05	225
37.3	3.05	187
37.32	3.05	214
37.34	3.05	216
37.36	3.05	215
37.38	3.05	185
37.4	3.05	207
37.42	3.05	201
37.44	3.05	194
37.46	3.05	219
37.48	3.05	203
37.5	3.05	202
37.52	3.05	203
37.54	3.05	200
37.56	3.05	206
37.58	3.05	213
37.6	3.05	223
37.62	3.05	215
37.64	3.05	202
37.66	3.05	200
37.68	3.05	213
37.7	3.05	207
37.72	3.05	207
37.74	3.05	197
37.76	3.05	202
37.78	3.05	215
37.8	3.05	233
37.82	3.05	212
37.84	3.05	188
37.86	3.05	198
37.88	3.05	176
37.9	3.05	208
37.92	3.05	206
37.94	3.05	212
37.96	3.05	211
37.98	3.05	215
38	3.05	212
38.02	3.05	217
38.04	3.05	231
38.06	3.05	241
38.08	3.05	291
38.1	3.05	258
38.12	3.05	280
38.14	3.05	269
38.16	3.05	288
38.18	3.05	344
38.2	3.05	454
38.22	3.05	581
38.24	3.05	718
38.26	3.05	769
38.28	3.05	633
38.3	3.05	521
38.32	3.05	481
38.34	3.05	519
38.36	3.05	502
38.38	3.05	424
38.4	3.05	325
38.42	3.05	339
38.44	3.05	289
38.46	3.05	279
38.48	3.05	302
38.5	3.05	282
38.52	3.05	263
38.54	3.05	252
38.56	3.05	243
38.58	3.05	253
38.6	3.05	222
38.62	3.05	245
38.64	3.05	233
38.66	3.05	209
38.68	3.05	212
38.7	3.05	190
38.72	3.05	219
38.74	3.05	197
38.76	3.05	229
38.78	3.05	225
38.8	3.05	218
38.82	3.05	216
38.84	3.05	198
38.86	3.05	208
38.88	3.05	220
38.9	3.05	222
38.92	3.05	210
38.94	3.05	202
38.96	3.05	234
38.98	3.05	184
39	3.05	196
39.02	3.05	192
39.04	3.05	222
39.06	3.05	181
39.08	3.05	214
39.1	3.05	208
39.12	3.05	226
39.14	3.05	194
39.16	3.05	193
39.18	3.05	203
39.2	3.05	222
39.22	3.05	193
39.24	3.05	189
39.26	3.05	208
39.28	3.05	205
39.3	3.05	212
39.32	3.05	211
39.34	3.05	200
39.36	3.05	212
39.38	3.05	209
39.4	3.05	198
39.42	3.05	218
39.44	3.05	203
39.46	3.05	215
39.48	3.05	238
39.5	3.05	222
39.52	3.05	206
39.54	3.05	226
39.56	3.05	214
39.58	3.05	189
39.6	3.05	205
39.62	3.05	223
39.64	3.05	226
39.66	3.05	237
39.68	3.05	237
39.7	3.05	218
39.72	3.05	213
39.74	3.05	214
39.76	3.05	213
39.78	3.05	248
39.8	3.05	219
39.82	3.05	238
39.84	3.05	213
39.86	3.05	232
39.88	3.05	225
39.9	3.05	221
39.92	3.05	232
39.94	3.05	219
39.96	3.05	243
39.98	3.05	215
40	3.05	240
