# Supplementary material for: Sorting polymerization in a bichannel metal-organic framework
Source: Nat Commun. 2025 Aug 5;16:6984. doi: 10.1038/s41467-025-62322-8 (PMC12325995; doi:10.1038/s41467-025-62322-8)
Supplement: Supplementary file 3 — Source data [file 41467_2025_62322_MOESM3_ESM.zip › SOURCE_DATA/SF10/1-PNVF_2theta_vs_scanstarttime_vs_intensity/line_13.csv]

X	Y	Z
3	18.1333333333333	133
3.02	18.1333333333333	141
3.04	18.1333333333333	143
3.06	18.1333333333333	134
3.08	18.1333333333333	145
3.1	18.1333333333333	143
3.12	18.1333333333333	163
3.14	18.1333333333333	151
3.16	18.1333333333333	148
3.18	18.1333333333333	165
3.2	18.1333333333333	133
3.22	18.1333333333333	145
3.24	18.1333333333333	154
3.26	18.1333333333333	143
3.28	18.1333333333333	149
3.3	18.1333333333333	149
3.32	18.1333333333333	137
3.34	18.1333333333333	151
3.36	18.1333333333333	157
3.38	18.1333333333333	154
3.4	18.1333333333333	167
3.42	18.1333333333333	151
3.44	18.1333333333333	152
3.46	18.1333333333333	158
3.48	18.1333333333333	171
3.5	18.1333333333333	158
3.52	18.1333333333333	135
3.54	18.1333333333333	149
3.56	18.1333333333333	147
3.58	18.1333333333333	148
3.6	18.1333333333333	131
3.62	18.1333333333333	148
3.64	18.1333333333333	133
3.66	18.1333333333333	142
3.68	18.1333333333333	159
3.7	18.1333333333333	129
3.72	18.1333333333333	155
3.74	18.1333333333333	168
3.76	18.1333333333333	137
3.78	18.1333333333333	165
3.8	18.1333333333333	134
3.82	18.1333333333333	128
3.84	18.1333333333333	150
3.86	18.1333333333333	141
3.88	18.1333333333333	145
3.9	18.1333333333333	121
3.92	18.1333333333333	154
3.94	18.1333333333333	137
3.96	18.1333333333333	165
3.98	18.1333333333333	148
4	18.1333333333333	149
4.02	18.1333333333333	149
4.04	18.1333333333333	146
4.06	18.1333333333333	153
4.08	18.1333333333333	156
4.1	18.1333333333333	167
4.12	18.1333333333333	163
4.14	18.1333333333333	139
4.16	18.1333333333333	153
4.18	18.1333333333333	145
4.2	18.1333333333333	156
4.22	18.1333333333333	155
4.24	18.1333333333333	176
4.26	18.1333333333333	154
4.28	18.1333333333333	160
4.3	18.1333333333333	158
4.32	18.1333333333333	167
4.34	18.1333333333333	138
4.36	18.1333333333333	145
4.38	18.1333333333333	150
4.4	18.1333333333333	149
4.42	18.1333333333333	154
4.44	18.1333333333333	164
4.46	18.1333333333333	167
4.48	18.1333333333333	158
4.5	18.1333333333333	173
4.52	18.1333333333333	140
4.54	18.1333333333333	147
4.56	18.1333333333333	162
4.58	18.1333333333333	160
4.6	18.1333333333333	179
4.62	18.1333333333333	171
4.64	18.1333333333333	151
4.66	18.1333333333333	136
4.68	18.1333333333333	167
4.7	18.1333333333333	147
4.72	18.1333333333333	174
4.74	18.1333333333333	169
4.76	18.1333333333333	185
4.78	18.1333333333333	168
4.8	18.1333333333333	143
4.82	18.1333333333333	139
4.84	18.1333333333333	162
4.86	18.1333333333333	191
4.88	18.1333333333333	204
4.9	18.1333333333333	196
4.92	18.1333333333333	188
4.94	18.1333333333333	177
4.96	18.1333333333333	197
4.98	18.1333333333333	163
5	18.1333333333333	185
5.02	18.1333333333333	205
5.04	18.1333333333333	224
5.06	18.1333333333333	205
5.08	18.1333333333333	222
5.1	18.1333333333333	238
5.12	18.1333333333333	241
5.14	18.1333333333333	237
5.16	18.1333333333333	247
5.18	18.1333333333333	309
5.2	18.1333333333333	266
5.22	18.1333333333333	298
5.24	18.1333333333333	315
5.26	18.1333333333333	369
5.28	18.1333333333333	377
5.3	18.1333333333333	388
5.32	18.1333333333333	448
5.34	18.1333333333333	485
5.36	18.1333333333333	486
5.38	18.1333333333333	516
5.4	18.1333333333333	488
5.42	18.1333333333333	443
5.44	18.1333333333333	459
5.46	18.1333333333333	406
5.48	18.1333333333333	400
5.5	18.1333333333333	399
5.52	18.1333333333333	389
5.54	18.1333333333333	321
5.56	18.1333333333333	331
5.58	18.1333333333333	311
5.6	18.1333333333333	300
5.62	18.1333333333333	328
5.64	18.1333333333333	308
5.66	18.1333333333333	296
5.68	18.1333333333333	258
5.7	18.1333333333333	264
5.72	18.1333333333333	262
5.74	18.1333333333333	283
5.76	18.1333333333333	260
5.78	18.1333333333333	271
5.8	18.1333333333333	269
5.82	18.1333333333333	267
5.84	18.1333333333333	236
5.86	18.1333333333333	254
5.88	18.1333333333333	242
5.9	18.1333333333333	274
5.92	18.1333333333333	224
5.94	18.1333333333333	267
5.96	18.1333333333333	286
5.98	18.1333333333333	257
6	18.1333333333333	241
6.02	18.1333333333333	241
6.04	18.1333333333333	265
6.06	18.1333333333333	251
6.08	18.1333333333333	243
6.1	18.1333333333333	232
6.12	18.1333333333333	229
6.14	18.1333333333333	246
6.16	18.1333333333333	248
6.18	18.1333333333333	269
6.2	18.1333333333333	241
6.22	18.1333333333333	251
6.24	18.1333333333333	281
6.26	18.1333333333333	254
6.28	18.1333333333333	241
6.3	18.1333333333333	274
6.32	18.1333333333333	230
6.34	18.1333333333333	227
6.36	18.1333333333333	267
6.38	18.1333333333333	256
6.4	18.1333333333333	260
6.42	18.1333333333333	263
6.44	18.1333333333333	223
6.46	18.1333333333333	246
6.48	18.1333333333333	235
6.5	18.1333333333333	241
6.52	18.1333333333333	225
6.54	18.1333333333333	240
6.56	18.1333333333333	239
6.58	18.1333333333333	245
6.6	18.1333333333333	236
6.62	18.1333333333333	250
6.64	18.1333333333333	233
6.66	18.1333333333333	268
6.68	18.1333333333333	245
6.7	18.1333333333333	220
6.72	18.1333333333333	211
6.74	18.1333333333333	210
6.76	18.1333333333333	216
6.78	18.1333333333333	182
6.8	18.1333333333333	193
6.82	18.1333333333333	217
6.84	18.1333333333333	206
6.86	18.1333333333333	205
6.88	18.1333333333333	190
6.9	18.1333333333333	187
6.92	18.1333333333333	208
6.94	18.1333333333333	183
6.96	18.1333333333333	162
6.98	18.1333333333333	179
7	18.1333333333333	196
7.02	18.1333333333333	196
7.04	18.1333333333333	208
7.06	18.1333333333333	200
7.08	18.1333333333333	181
7.1	18.1333333333333	180
7.12	18.1333333333333	186
7.14	18.1333333333333	167
7.16	18.1333333333333	173
7.18	18.1333333333333	160
7.2	18.1333333333333	176
7.22	18.1333333333333	173
7.24	18.1333333333333	171
7.26	18.1333333333333	174
7.28	18.1333333333333	183
7.3	18.1333333333333	177
7.32	18.1333333333333	178
7.34	18.1333333333333	175
7.36	18.1333333333333	170
7.38	18.1333333333333	178
7.4	18.1333333333333	184
7.42	18.1333333333333	180
7.44	18.1333333333333	171
7.46	18.1333333333333	157
7.48	18.1333333333333	176
7.5	18.1333333333333	152
7.52	18.1333333333333	144
7.54	18.1333333333333	157
7.56	18.1333333333333	182
7.58	18.1333333333333	184
7.6	18.1333333333333	160
7.62	18.1333333333333	168
7.64	18.1333333333333	188
7.66	18.1333333333333	185
7.68	18.1333333333333	171
7.7	18.1333333333333	185
7.72	18.1333333333333	151
7.74	18.1333333333333	168
7.76	18.1333333333333	169
7.78	18.1333333333333	143
7.8	18.1333333333333	169
7.82	18.1333333333333	167
7.84	18.1333333333333	185
7.86	18.1333333333333	183
7.88	18.1333333333333	175
7.9	18.1333333333333	167
7.92	18.1333333333333	147
7.94	18.1333333333333	172
7.96	18.1333333333333	163
7.98	18.1333333333333	171
8	18.1333333333333	147
8.02	18.1333333333333	153
8.04	18.1333333333333	151
8.06	18.1333333333333	185
8.08	18.1333333333333	186
8.1	18.1333333333333	152
8.12	18.1333333333333	191
8.14	18.1333333333333	177
8.16	18.1333333333333	181
8.18	18.1333333333333	172
8.2	18.1333333333333	178
8.22	18.1333333333333	175
8.24	18.1333333333333	154
8.26	18.1333333333333	149
8.28	18.1333333333333	174
8.3	18.1333333333333	185
8.32	18.1333333333333	153
8.34	18.1333333333333	155
8.36	18.1333333333333	175
8.38	18.1333333333333	182
8.4	18.1333333333333	185
8.42	18.1333333333333	164
8.44	18.1333333333333	185
8.46	18.1333333333333	176
8.48	18.1333333333333	165
8.5	18.1333333333333	170
8.52	18.1333333333333	168
8.54	18.1333333333333	180
8.56	18.1333333333333	159
8.58	18.1333333333333	168
8.6	18.1333333333333	147
8.62	18.1333333333333	149
8.64	18.1333333333333	161
8.66	18.1333333333333	161
8.68	18.1333333333333	166
8.7	18.1333333333333	152
8.72	18.1333333333333	159
8.74	18.1333333333333	143
8.76	18.1333333333333	189
8.78	18.1333333333333	163
8.8	18.1333333333333	162
8.82	18.1333333333333	178
8.84	18.1333333333333	166
8.86	18.1333333333333	161
8.88	18.1333333333333	170
8.9	18.1333333333333	189
8.92	18.1333333333333	188
8.94	18.1333333333333	170
8.96	18.1333333333333	185
8.98	18.1333333333333	202
9	18.1333333333333	186
9.02	18.1333333333333	172
9.04	18.1333333333333	167
9.06	18.1333333333333	205
9.08	18.1333333333333	193
9.1	18.1333333333333	193
9.12	18.1333333333333	224
9.14	18.1333333333333	231
9.16	18.1333333333333	220
9.18	18.1333333333333	241
9.2	18.1333333333333	229
9.22	18.1333333333333	267
9.24	18.1333333333333	269
9.26	18.1333333333333	278
9.28	18.1333333333333	330
9.3	18.1333333333333	324
9.32	18.1333333333333	304
9.34	18.1333333333333	287
9.36	18.1333333333333	240
9.38	18.1333333333333	273
9.4	18.1333333333333	293
9.42	18.1333333333333	278
9.44	18.1333333333333	275
9.46	18.1333333333333	261
9.48	18.1333333333333	267
9.5	18.1333333333333	236
9.52	18.1333333333333	217
9.54	18.1333333333333	226
9.56	18.1333333333333	245
9.58	18.1333333333333	222
9.6	18.1333333333333	203
9.62	18.1333333333333	230
9.64	18.1333333333333	212
9.66	18.1333333333333	191
9.68	18.1333333333333	212
9.7	18.1333333333333	192
9.72	18.1333333333333	214
9.74	18.1333333333333	190
9.76	18.1333333333333	196
9.78	18.1333333333333	180
9.8	18.1333333333333	210
9.82	18.1333333333333	198
9.84	18.1333333333333	183
9.86	18.1333333333333	199
9.88	18.1333333333333	186
9.9	18.1333333333333	190
9.92	18.1333333333333	210
9.94	18.1333333333333	203
9.96	18.1333333333333	195
9.98	18.1333333333333	204
10	18.1333333333333	164
10.02	18.1333333333333	188
10.04	18.1333333333333	165
10.06	18.1333333333333	189
10.08	18.1333333333333	179
10.1	18.1333333333333	184
10.12	18.1333333333333	183
10.14	18.1333333333333	179
10.16	18.1333333333333	198
10.18	18.1333333333333	172
10.2	18.1333333333333	194
10.22	18.1333333333333	172
10.24	18.1333333333333	195
10.26	18.1333333333333	186
10.28	18.1333333333333	198
10.3	18.1333333333333	184
10.32	18.1333333333333	203
10.34	18.1333333333333	181
10.36	18.1333333333333	206
10.38	18.1333333333333	210
10.4	18.1333333333333	250
10.42	18.1333333333333	203
10.44	18.1333333333333	237
10.46	18.1333333333333	253
10.48	18.1333333333333	259
10.5	18.1333333333333	245
10.52	18.1333333333333	311
10.54	18.1333333333333	323
10.56	18.1333333333333	322
10.58	18.1333333333333	351
10.6	18.1333333333333	396
10.62	18.1333333333333	423
10.64	18.1333333333333	498
10.66	18.1333333333333	553
10.68	18.1333333333333	583
10.7	18.1333333333333	637
10.72	18.1333333333333	693
10.74	18.1333333333333	748
10.76	18.1333333333333	767
10.78	18.1333333333333	820
10.8	18.1333333333333	865
10.82	18.1333333333333	915
10.84	18.1333333333333	981
10.86	18.1333333333333	950
10.88	18.1333333333333	965
10.9	18.1333333333333	913
10.92	18.1333333333333	881
10.94	18.1333333333333	751
10.96	18.1333333333333	665
10.98	18.1333333333333	556
11	18.1333333333333	503
11.02	18.1333333333333	407
11.04	18.1333333333333	416
11.06	18.1333333333333	389
11.08	18.1333333333333	341
11.1	18.1333333333333	302
11.12	18.1333333333333	290
11.14	18.1333333333333	248
11.16	18.1333333333333	242
11.18	18.1333333333333	235
11.2	18.1333333333333	229
11.22	18.1333333333333	241
11.24	18.1333333333333	231
11.26	18.1333333333333	171
11.28	18.1333333333333	196
11.3	18.1333333333333	214
11.32	18.1333333333333	213
11.34	18.1333333333333	200
11.36	18.1333333333333	212
11.38	18.1333333333333	187
11.4	18.1333333333333	203
11.42	18.1333333333333	205
11.44	18.1333333333333	190
11.46	18.1333333333333	169
11.48	18.1333333333333	161
11.5	18.1333333333333	179
11.52	18.1333333333333	192
11.54	18.1333333333333	182
11.56	18.1333333333333	190
11.58	18.1333333333333	156
11.6	18.1333333333333	195
11.62	18.1333333333333	186
11.64	18.1333333333333	178
11.66	18.1333333333333	169
11.68	18.1333333333333	174
11.7	18.1333333333333	160
11.72	18.1333333333333	185
11.74	18.1333333333333	173
11.76	18.1333333333333	174
11.78	18.1333333333333	199
11.8	18.1333333333333	176
11.82	18.1333333333333	168
11.84	18.1333333333333	169
11.86	18.1333333333333	154
11.88	18.1333333333333	167
11.9	18.1333333333333	194
11.92	18.1333333333333	161
11.94	18.1333333333333	176
11.96	18.1333333333333	159
11.98	18.1333333333333	155
12	18.1333333333333	179
12.02	18.1333333333333	173
12.04	18.1333333333333	140
12.06	18.1333333333333	160
12.08	18.1333333333333	165
12.1	18.1333333333333	178
12.12	18.1333333333333	185
12.14	18.1333333333333	158
12.16	18.1333333333333	168
12.18	18.1333333333333	160
12.2	18.1333333333333	157
12.22	18.1333333333333	146
12.24	18.1333333333333	164
12.26	18.1333333333333	164
12.28	18.1333333333333	158
12.3	18.1333333333333	175
12.32	18.1333333333333	178
12.34	18.1333333333333	155
12.36	18.1333333333333	171
12.38	18.1333333333333	170
12.4	18.1333333333333	179
12.42	18.1333333333333	141
12.44	18.1333333333333	148
12.46	18.1333333333333	164
12.48	18.1333333333333	168
12.5	18.1333333333333	153
12.52	18.1333333333333	193
12.54	18.1333333333333	153
12.56	18.1333333333333	156
12.58	18.1333333333333	157
12.6	18.1333333333333	158
12.62	18.1333333333333	154
12.64	18.1333333333333	168
12.66	18.1333333333333	170
12.68	18.1333333333333	164
12.7	18.1333333333333	177
12.72	18.1333333333333	159
12.74	18.1333333333333	158
12.76	18.1333333333333	167
12.78	18.1333333333333	178
12.8	18.1333333333333	168
12.82	18.1333333333333	172
12.84	18.1333333333333	170
12.86	18.1333333333333	169
12.88	18.1333333333333	164
12.9	18.1333333333333	173
12.92	18.1333333333333	152
12.94	18.1333333333333	158
12.96	18.1333333333333	168
12.98	18.1333333333333	170
13	18.1333333333333	160
13.02	18.1333333333333	162
13.04	18.1333333333333	167
13.06	18.1333333333333	153
13.08	18.1333333333333	179
13.1	18.1333333333333	158
13.12	18.1333333333333	150
13.14	18.1333333333333	143
13.16	18.1333333333333	158
13.18	18.1333333333333	180
13.2	18.1333333333333	164
13.22	18.1333333333333	164
13.24	18.1333333333333	171
13.26	18.1333333333333	149
13.28	18.1333333333333	139
13.3	18.1333333333333	170
13.32	18.1333333333333	180
13.34	18.1333333333333	165
13.36	18.1333333333333	166
13.38	18.1333333333333	159
13.4	18.1333333333333	149
13.42	18.1333333333333	147
13.44	18.1333333333333	167
13.46	18.1333333333333	153
13.48	18.1333333333333	172
13.5	18.1333333333333	164
13.52	18.1333333333333	180
13.54	18.1333333333333	158
13.56	18.1333333333333	157
13.58	18.1333333333333	155
13.6	18.1333333333333	157
13.62	18.1333333333333	149
13.64	18.1333333333333	155
13.66	18.1333333333333	151
13.68	18.1333333333333	175
13.7	18.1333333333333	150
13.72	18.1333333333333	170
13.74	18.1333333333333	169
13.76	18.1333333333333	164
13.78	18.1333333333333	166
13.8	18.1333333333333	161
13.82	18.1333333333333	145
13.84	18.1333333333333	154
13.86	18.1333333333333	147
13.88	18.1333333333333	147
13.9	18.1333333333333	180
13.92	18.1333333333333	152
13.94	18.1333333333333	187
13.96	18.1333333333333	166
13.98	18.1333333333333	175
14	18.1333333333333	171
14.02	18.1333333333333	166
14.04	18.1333333333333	174
14.06	18.1333333333333	171
14.08	18.1333333333333	149
14.1	18.1333333333333	199
14.12	18.1333333333333	202
14.14	18.1333333333333	160
14.16	18.1333333333333	157
14.18	18.1333333333333	186
14.2	18.1333333333333	149
14.22	18.1333333333333	176
14.24	18.1333333333333	176
14.26	18.1333333333333	189
14.28	18.1333333333333	177
14.3	18.1333333333333	150
14.32	18.1333333333333	150
14.34	18.1333333333333	172
14.36	18.1333333333333	165
14.38	18.1333333333333	158
14.4	18.1333333333333	185
14.42	18.1333333333333	160
14.44	18.1333333333333	162
14.46	18.1333333333333	172
14.48	18.1333333333333	168
14.5	18.1333333333333	170
14.52	18.1333333333333	158
14.54	18.1333333333333	157
14.56	18.1333333333333	163
14.58	18.1333333333333	159
14.6	18.1333333333333	183
14.62	18.1333333333333	179
14.64	18.1333333333333	168
14.66	18.1333333333333	170
14.68	18.1333333333333	187
14.7	18.1333333333333	173
14.72	18.1333333333333	159
14.74	18.1333333333333	161
14.76	18.1333333333333	161
14.78	18.1333333333333	144
14.8	18.1333333333333	160
14.82	18.1333333333333	192
14.84	18.1333333333333	176
14.86	18.1333333333333	168
14.88	18.1333333333333	183
14.9	18.1333333333333	189
14.92	18.1333333333333	161
14.94	18.1333333333333	147
14.96	18.1333333333333	171
14.98	18.1333333333333	179
15	18.1333333333333	171
15.02	18.1333333333333	165
15.04	18.1333333333333	148
15.06	18.1333333333333	185
15.08	18.1333333333333	165
15.1	18.1333333333333	170
15.12	18.1333333333333	180
15.14	18.1333333333333	176
15.16	18.1333333333333	151
15.18	18.1333333333333	161
15.2	18.1333333333333	172
15.22	18.1333333333333	190
15.24	18.1333333333333	155
15.26	18.1333333333333	176
15.28	18.1333333333333	154
15.3	18.1333333333333	175
15.32	18.1333333333333	193
15.34	18.1333333333333	151
15.36	18.1333333333333	177
15.38	18.1333333333333	164
15.4	18.1333333333333	195
15.42	18.1333333333333	173
15.44	18.1333333333333	166
15.46	18.1333333333333	169
15.48	18.1333333333333	159
15.5	18.1333333333333	172
15.52	18.1333333333333	167
15.54	18.1333333333333	176
15.56	18.1333333333333	152
15.58	18.1333333333333	154
15.6	18.1333333333333	163
15.62	18.1333333333333	163
15.64	18.1333333333333	182
15.66	18.1333333333333	170
15.68	18.1333333333333	188
15.7	18.1333333333333	185
15.72	18.1333333333333	179
15.74	18.1333333333333	172
15.76	18.1333333333333	166
15.78	18.1333333333333	177
15.8	18.1333333333333	190
15.82	18.1333333333333	185
15.84	18.1333333333333	186
15.86	18.1333333333333	181
15.88	18.1333333333333	170
15.9	18.1333333333333	191
15.92	18.1333333333333	179
15.94	18.1333333333333	189
15.96	18.1333333333333	196
15.98	18.1333333333333	188
16	18.1333333333333	169
16.02	18.1333333333333	179
16.04	18.1333333333333	209
16.06	18.1333333333333	203
16.08	18.1333333333333	220
16.1	18.1333333333333	206
16.12	18.1333333333333	193
16.14	18.1333333333333	231
16.16	18.1333333333333	215
16.18	18.1333333333333	206
16.2	18.1333333333333	222
16.22	18.1333333333333	213
16.24	18.1333333333333	214
16.26	18.1333333333333	212
16.28	18.1333333333333	233
16.3	18.1333333333333	219
16.32	18.1333333333333	234
16.34	18.1333333333333	222
16.36	18.1333333333333	231
16.38	18.1333333333333	227
16.4	18.1333333333333	249
16.42	18.1333333333333	257
16.44	18.1333333333333	222
16.46	18.1333333333333	263
16.48	18.1333333333333	266
16.5	18.1333333333333	226
16.52	18.1333333333333	257
16.54	18.1333333333333	270
16.56	18.1333333333333	248
16.58	18.1333333333333	243
16.6	18.1333333333333	222
16.62	18.1333333333333	244
16.64	18.1333333333333	229
16.66	18.1333333333333	275
16.68	18.1333333333333	291
16.7	18.1333333333333	262
16.72	18.1333333333333	284
16.74	18.1333333333333	283
16.76	18.1333333333333	264
16.78	18.1333333333333	288
16.8	18.1333333333333	281
16.82	18.1333333333333	297
16.84	18.1333333333333	290
16.86	18.1333333333333	316
16.88	18.1333333333333	323
16.9	18.1333333333333	326
16.92	18.1333333333333	354
16.94	18.1333333333333	310
16.96	18.1333333333333	324
16.98	18.1333333333333	353
17	18.1333333333333	362
17.02	18.1333333333333	370
17.04	18.1333333333333	355
17.06	18.1333333333333	357
17.08	18.1333333333333	392
17.1	18.1333333333333	387
17.12	18.1333333333333	379
17.14	18.1333333333333	394
17.16	18.1333333333333	353
17.18	18.1333333333333	356
17.2	18.1333333333333	361
17.22	18.1333333333333	337
17.24	18.1333333333333	329
17.26	18.1333333333333	376
17.28	18.1333333333333	319
17.3	18.1333333333333	273
17.32	18.1333333333333	277
17.34	18.1333333333333	274
17.36	18.1333333333333	289
17.38	18.1333333333333	289
17.4	18.1333333333333	270
17.42	18.1333333333333	262
17.44	18.1333333333333	264
17.46	18.1333333333333	245
17.48	18.1333333333333	240
17.5	18.1333333333333	263
17.52	18.1333333333333	268
17.54	18.1333333333333	272
17.56	18.1333333333333	224
17.58	18.1333333333333	265
17.6	18.1333333333333	227
17.62	18.1333333333333	223
17.64	18.1333333333333	264
17.66	18.1333333333333	244
17.68	18.1333333333333	244
17.7	18.1333333333333	210
17.72	18.1333333333333	230
17.74	18.1333333333333	258
17.76	18.1333333333333	245
17.78	18.1333333333333	254
17.8	18.1333333333333	230
17.82	18.1333333333333	239
17.84	18.1333333333333	221
17.86	18.1333333333333	210
17.88	18.1333333333333	234
17.9	18.1333333333333	229
17.92	18.1333333333333	205
17.94	18.1333333333333	245
17.96	18.1333333333333	212
17.98	18.1333333333333	239
18	18.1333333333333	203
18.02	18.1333333333333	220
18.04	18.1333333333333	194
18.06	18.1333333333333	221
18.08	18.1333333333333	217
18.1	18.1333333333333	205
18.12	18.1333333333333	214
18.14	18.1333333333333	228
18.16	18.1333333333333	221
18.18	18.1333333333333	204
18.2	18.1333333333333	230
18.22	18.1333333333333	195
18.24	18.1333333333333	206
18.26	18.1333333333333	212
18.28	18.1333333333333	183
18.3	18.1333333333333	230
18.32	18.1333333333333	235
18.34	18.1333333333333	234
18.36	18.1333333333333	203
18.38	18.1333333333333	201
18.4	18.1333333333333	243
18.42	18.1333333333333	191
18.44	18.1333333333333	218
18.46	18.1333333333333	236
18.48	18.1333333333333	235
18.5	18.1333333333333	229
18.52	18.1333333333333	261
18.54	18.1333333333333	269
18.56	18.1333333333333	244
18.58	18.1333333333333	258
18.6	18.1333333333333	253
18.62	18.1333333333333	272
18.64	18.1333333333333	271
18.66	18.1333333333333	279
18.68	18.1333333333333	270
18.7	18.1333333333333	298
18.72	18.1333333333333	296
18.74	18.1333333333333	287
18.76	18.1333333333333	308
18.78	18.1333333333333	297
18.8	18.1333333333333	324
18.82	18.1333333333333	322
18.84	18.1333333333333	330
18.86	18.1333333333333	326
18.88	18.1333333333333	349
18.9	18.1333333333333	356
18.92	18.1333333333333	334
18.94	18.1333333333333	341
18.96	18.1333333333333	365
18.98	18.1333333333333	308
19	18.1333333333333	309
19.02	18.1333333333333	313
19.04	18.1333333333333	300
19.06	18.1333333333333	303
19.08	18.1333333333333	260
19.1	18.1333333333333	277
19.12	18.1333333333333	275
19.14	18.1333333333333	292
19.16	18.1333333333333	275
19.18	18.1333333333333	260
19.2	18.1333333333333	258
19.22	18.1333333333333	247
19.24	18.1333333333333	214
19.26	18.1333333333333	223
19.28	18.1333333333333	230
19.3	18.1333333333333	234
19.32	18.1333333333333	249
19.34	18.1333333333333	194
19.36	18.1333333333333	217
19.38	18.1333333333333	230
19.4	18.1333333333333	190
19.42	18.1333333333333	216
19.44	18.1333333333333	216
19.46	18.1333333333333	220
19.48	18.1333333333333	201
19.5	18.1333333333333	231
19.52	18.1333333333333	214
19.54	18.1333333333333	215
19.56	18.1333333333333	225
19.58	18.1333333333333	190
19.6	18.1333333333333	228
19.62	18.1333333333333	206
19.64	18.1333333333333	204
19.66	18.1333333333333	189
19.68	18.1333333333333	215
19.7	18.1333333333333	203
19.72	18.1333333333333	198
19.74	18.1333333333333	210
19.76	18.1333333333333	214
19.78	18.1333333333333	223
19.8	18.1333333333333	195
19.82	18.1333333333333	208
19.84	18.1333333333333	221
19.86	18.1333333333333	205
19.88	18.1333333333333	192
19.9	18.1333333333333	222
19.92	18.1333333333333	192
19.94	18.1333333333333	170
19.96	18.1333333333333	200
19.98	18.1333333333333	196
20	18.1333333333333	177
20.02	18.1333333333333	184
20.04	18.1333333333333	195
20.06	18.1333333333333	185
20.08	18.1333333333333	188
20.1	18.1333333333333	183
20.12	18.1333333333333	187
20.14	18.1333333333333	183
20.16	18.1333333333333	184
20.18	18.1333333333333	155
20.2	18.1333333333333	171
20.22	18.1333333333333	168
20.24	18.1333333333333	170
20.26	18.1333333333333	165
20.28	18.1333333333333	174
20.3	18.1333333333333	178
20.32	18.1333333333333	171
20.34	18.1333333333333	186
20.36	18.1333333333333	160
20.38	18.1333333333333	187
20.4	18.1333333333333	167
20.42	18.1333333333333	172
20.44	18.1333333333333	183
20.46	18.1333333333333	172
20.48	18.1333333333333	168
20.5	18.1333333333333	168
20.52	18.1333333333333	166
20.54	18.1333333333333	170
20.56	18.1333333333333	177
20.58	18.1333333333333	172
20.6	18.1333333333333	163
20.62	18.1333333333333	179
20.64	18.1333333333333	165
20.66	18.1333333333333	159
20.68	18.1333333333333	149
20.7	18.1333333333333	174
20.72	18.1333333333333	163
20.74	18.1333333333333	179
20.76	18.1333333333333	179
20.78	18.1333333333333	178
20.8	18.1333333333333	143
20.82	18.1333333333333	155
20.84	18.1333333333333	159
20.86	18.1333333333333	184
20.88	18.1333333333333	151
20.9	18.1333333333333	178
20.92	18.1333333333333	156
20.94	18.1333333333333	192
20.96	18.1333333333333	177
20.98	18.1333333333333	188
21	18.1333333333333	171
21.02	18.1333333333333	181
21.04	18.1333333333333	179
21.06	18.1333333333333	198
21.08	18.1333333333333	158
21.1	18.1333333333333	152
21.12	18.1333333333333	178
21.14	18.1333333333333	167
21.16	18.1333333333333	159
21.18	18.1333333333333	178
21.2	18.1333333333333	172
21.22	18.1333333333333	186
21.24	18.1333333333333	158
21.26	18.1333333333333	178
21.28	18.1333333333333	196
21.3	18.1333333333333	177
21.32	18.1333333333333	168
21.34	18.1333333333333	152
21.36	18.1333333333333	181
21.38	18.1333333333333	155
21.4	18.1333333333333	153
21.42	18.1333333333333	173
21.44	18.1333333333333	173
21.46	18.1333333333333	157
21.48	18.1333333333333	177
21.5	18.1333333333333	149
21.52	18.1333333333333	177
21.54	18.1333333333333	156
21.56	18.1333333333333	178
21.58	18.1333333333333	173
21.6	18.1333333333333	170
21.62	18.1333333333333	167
21.64	18.1333333333333	179
21.66	18.1333333333333	176
21.68	18.1333333333333	168
21.7	18.1333333333333	165
21.72	18.1333333333333	178
21.74	18.1333333333333	179
21.76	18.1333333333333	177
21.78	18.1333333333333	151
21.8	18.1333333333333	170
21.82	18.1333333333333	170
21.84	18.1333333333333	161
21.86	18.1333333333333	176
21.88	18.1333333333333	177
21.9	18.1333333333333	185
21.92	18.1333333333333	162
21.94	18.1333333333333	199
21.96	18.1333333333333	184
21.98	18.1333333333333	167
22	18.1333333333333	155
22.02	18.1333333333333	171
22.04	18.1333333333333	163
22.06	18.1333333333333	160
22.08	18.1333333333333	157
22.1	18.1333333333333	171
22.12	18.1333333333333	162
22.14	18.1333333333333	163
22.16	18.1333333333333	174
22.18	18.1333333333333	162
22.2	18.1333333333333	168
22.22	18.1333333333333	180
22.24	18.1333333333333	189
22.26	18.1333333333333	160
22.28	18.1333333333333	172
22.3	18.1333333333333	177
22.32	18.1333333333333	168
22.34	18.1333333333333	159
22.36	18.1333333333333	180
22.38	18.1333333333333	168
22.4	18.1333333333333	168
22.42	18.1333333333333	178
22.44	18.1333333333333	173
22.46	18.1333333333333	151
22.48	18.1333333333333	175
22.5	18.1333333333333	163
22.52	18.1333333333333	173
22.54	18.1333333333333	158
22.56	18.1333333333333	173
22.58	18.1333333333333	152
22.6	18.1333333333333	154
22.62	18.1333333333333	172
22.64	18.1333333333333	171
22.66	18.1333333333333	176
22.68	18.1333333333333	169
22.7	18.1333333333333	181
22.72	18.1333333333333	156
22.74	18.1333333333333	174
22.76	18.1333333333333	183
22.78	18.1333333333333	180
22.8	18.1333333333333	190
22.82	18.1333333333333	182
22.84	18.1333333333333	170
22.86	18.1333333333333	166
22.88	18.1333333333333	167
22.9	18.1333333333333	187
22.92	18.1333333333333	187
22.94	18.1333333333333	193
22.96	18.1333333333333	164
22.98	18.1333333333333	152
23	18.1333333333333	170
23.02	18.1333333333333	151
23.04	18.1333333333333	171
23.06	18.1333333333333	164
23.08	18.1333333333333	170
23.1	18.1333333333333	161
23.12	18.1333333333333	174
23.14	18.1333333333333	201
23.16	18.1333333333333	186
23.18	18.1333333333333	169
23.2	18.1333333333333	170
23.22	18.1333333333333	178
23.24	18.1333333333333	149
23.26	18.1333333333333	176
23.28	18.1333333333333	179
23.3	18.1333333333333	187
23.32	18.1333333333333	155
23.34	18.1333333333333	165
23.36	18.1333333333333	154
23.38	18.1333333333333	192
23.4	18.1333333333333	176
23.42	18.1333333333333	179
23.44	18.1333333333333	155
23.46	18.1333333333333	167
23.48	18.1333333333333	190
23.5	18.1333333333333	176
23.52	18.1333333333333	164
23.54	18.1333333333333	169
23.56	18.1333333333333	192
23.58	18.1333333333333	209
23.6	18.1333333333333	183
23.62	18.1333333333333	194
23.64	18.1333333333333	177
23.66	18.1333333333333	199
23.68	18.1333333333333	179
23.7	18.1333333333333	164
23.72	18.1333333333333	183
23.74	18.1333333333333	162
23.76	18.1333333333333	181
23.78	18.1333333333333	173
23.8	18.1333333333333	162
23.82	18.1333333333333	168
23.84	18.1333333333333	174
23.86	18.1333333333333	166
23.88	18.1333333333333	187
23.9	18.1333333333333	173
23.92	18.1333333333333	166
23.94	18.1333333333333	187
23.96	18.1333333333333	203
23.98	18.1333333333333	193
24	18.1333333333333	175
24.02	18.1333333333333	191
24.04	18.1333333333333	175
24.06	18.1333333333333	188
24.08	18.1333333333333	189
24.1	18.1333333333333	210
24.12	18.1333333333333	192
24.14	18.1333333333333	201
24.16	18.1333333333333	189
24.18	18.1333333333333	173
24.2	18.1333333333333	186
24.22	18.1333333333333	195
24.24	18.1333333333333	194
24.26	18.1333333333333	197
24.28	18.1333333333333	199
24.3	18.1333333333333	188
24.32	18.1333333333333	183
24.34	18.1333333333333	186
24.36	18.1333333333333	199
24.38	18.1333333333333	183
24.4	18.1333333333333	190
24.42	18.1333333333333	187
24.44	18.1333333333333	190
24.46	18.1333333333333	182
24.48	18.1333333333333	204
24.5	18.1333333333333	187
24.52	18.1333333333333	197
24.54	18.1333333333333	198
24.56	18.1333333333333	189
24.58	18.1333333333333	210
24.6	18.1333333333333	204
24.62	18.1333333333333	195
24.64	18.1333333333333	188
24.66	18.1333333333333	194
24.68	18.1333333333333	195
24.7	18.1333333333333	191
24.72	18.1333333333333	226
24.74	18.1333333333333	215
24.76	18.1333333333333	209
24.78	18.1333333333333	205
24.8	18.1333333333333	200
24.82	18.1333333333333	197
24.84	18.1333333333333	217
24.86	18.1333333333333	217
24.88	18.1333333333333	223
24.9	18.1333333333333	209
24.92	18.1333333333333	219
24.94	18.1333333333333	231
24.96	18.1333333333333	222
24.98	18.1333333333333	196
25	18.1333333333333	224
25.02	18.1333333333333	216
25.04	18.1333333333333	255
25.06	18.1333333333333	204
25.08	18.1333333333333	214
25.1	18.1333333333333	222
25.12	18.1333333333333	210
25.14	18.1333333333333	233
25.16	18.1333333333333	215
25.18	18.1333333333333	198
25.2	18.1333333333333	216
25.22	18.1333333333333	239
25.24	18.1333333333333	223
25.26	18.1333333333333	200
25.28	18.1333333333333	214
25.3	18.1333333333333	228
25.32	18.1333333333333	226
25.34	18.1333333333333	207
25.36	18.1333333333333	219
25.38	18.1333333333333	193
25.4	18.1333333333333	222
25.42	18.1333333333333	190
25.44	18.1333333333333	198
25.46	18.1333333333333	203
25.48	18.1333333333333	225
25.5	18.1333333333333	180
25.52	18.1333333333333	205
25.54	18.1333333333333	209
25.56	18.1333333333333	203
25.58	18.1333333333333	200
25.6	18.1333333333333	199
25.62	18.1333333333333	194
25.64	18.1333333333333	186
25.66	18.1333333333333	188
25.68	18.1333333333333	207
25.7	18.1333333333333	200
25.72	18.1333333333333	195
25.74	18.1333333333333	176
25.76	18.1333333333333	173
25.78	18.1333333333333	179
25.8	18.1333333333333	193
25.82	18.1333333333333	195
25.84	18.1333333333333	189
25.86	18.1333333333333	183
25.88	18.1333333333333	166
25.9	18.1333333333333	172
25.92	18.1333333333333	199
25.94	18.1333333333333	191
25.96	18.1333333333333	177
25.98	18.1333333333333	164
26	18.1333333333333	207
26.02	18.1333333333333	180
26.04	18.1333333333333	196
26.06	18.1333333333333	185
26.08	18.1333333333333	195
26.1	18.1333333333333	163
26.12	18.1333333333333	167
26.14	18.1333333333333	164
26.16	18.1333333333333	191
26.18	18.1333333333333	219
26.2	18.1333333333333	193
26.22	18.1333333333333	184
26.24	18.1333333333333	159
26.26	18.1333333333333	170
26.28	18.1333333333333	183
26.3	18.1333333333333	163
26.32	18.1333333333333	179
26.34	18.1333333333333	194
26.36	18.1333333333333	189
26.38	18.1333333333333	184
26.4	18.1333333333333	189
26.42	18.1333333333333	201
26.44	18.1333333333333	167
26.46	18.1333333333333	198
26.48	18.1333333333333	170
26.5	18.1333333333333	176
26.52	18.1333333333333	166
26.54	18.1333333333333	180
26.56	18.1333333333333	173
26.58	18.1333333333333	181
26.6	18.1333333333333	159
26.62	18.1333333333333	194
26.64	18.1333333333333	180
26.66	18.1333333333333	161
26.68	18.1333333333333	160
26.7	18.1333333333333	148
26.72	18.1333333333333	158
26.74	18.1333333333333	187
26.76	18.1333333333333	174
26.78	18.1333333333333	189
26.8	18.1333333333333	178
26.82	18.1333333333333	168
26.84	18.1333333333333	172
26.86	18.1333333333333	159
26.88	18.1333333333333	192
26.9	18.1333333333333	165
26.92	18.1333333333333	192
26.94	18.1333333333333	180
26.96	18.1333333333333	203
26.98	18.1333333333333	172
27	18.1333333333333	179
27.02	18.1333333333333	189
27.04	18.1333333333333	174
27.06	18.1333333333333	189
27.08	18.1333333333333	190
27.1	18.1333333333333	180
27.12	18.1333333333333	186
27.14	18.1333333333333	217
27.16	18.1333333333333	166
27.18	18.1333333333333	185
27.2	18.1333333333333	183
27.22	18.1333333333333	193
27.24	18.1333333333333	187
27.26	18.1333333333333	201
27.28	18.1333333333333	177
27.3	18.1333333333333	188
27.32	18.1333333333333	152
27.34	18.1333333333333	196
27.36	18.1333333333333	211
27.38	18.1333333333333	204
27.4	18.1333333333333	178
27.42	18.1333333333333	187
27.44	18.1333333333333	182
27.46	18.1333333333333	179
27.48	18.1333333333333	202
27.5	18.1333333333333	213
27.52	18.1333333333333	199
27.54	18.1333333333333	214
27.56	18.1333333333333	199
27.58	18.1333333333333	200
27.6	18.1333333333333	186
27.62	18.1333333333333	172
27.64	18.1333333333333	188
27.66	18.1333333333333	208
27.68	18.1333333333333	196
27.7	18.1333333333333	206
27.72	18.1333333333333	193
27.74	18.1333333333333	211
27.76	18.1333333333333	192
27.78	18.1333333333333	199
27.8	18.1333333333333	222
27.82	18.1333333333333	215
27.84	18.1333333333333	211
27.86	18.1333333333333	222
27.88	18.1333333333333	185
27.9	18.1333333333333	188
27.92	18.1333333333333	210
27.94	18.1333333333333	212
27.96	18.1333333333333	207
27.98	18.1333333333333	192
28	18.1333333333333	191
28.02	18.1333333333333	187
28.04	18.1333333333333	198
28.06	18.1333333333333	195
28.08	18.1333333333333	193
28.1	18.1333333333333	176
28.12	18.1333333333333	195
28.14	18.1333333333333	185
28.16	18.1333333333333	180
28.18	18.1333333333333	181
28.2	18.1333333333333	177
28.22	18.1333333333333	168
28.24	18.1333333333333	160
28.26	18.1333333333333	177
28.28	18.1333333333333	175
28.3	18.1333333333333	180
28.32	18.1333333333333	179
28.34	18.1333333333333	157
28.36	18.1333333333333	205
28.38	18.1333333333333	190
28.4	18.1333333333333	198
28.42	18.1333333333333	186
28.44	18.1333333333333	166
28.46	18.1333333333333	191
28.48	18.1333333333333	186
28.5	18.1333333333333	171
28.52	18.1333333333333	177
28.54	18.1333333333333	177
28.56	18.1333333333333	202
28.58	18.1333333333333	175
28.6	18.1333333333333	172
28.62	18.1333333333333	182
28.64	18.1333333333333	174
28.66	18.1333333333333	193
28.68	18.1333333333333	184
28.7	18.1333333333333	170
28.72	18.1333333333333	177
28.74	18.1333333333333	177
28.76	18.1333333333333	187
28.78	18.1333333333333	188
28.8	18.1333333333333	177
28.82	18.1333333333333	174
28.84	18.1333333333333	172
28.86	18.1333333333333	208
28.88	18.1333333333333	193
28.9	18.1333333333333	181
28.92	18.1333333333333	172
28.94	18.1333333333333	178
28.96	18.1333333333333	168
28.98	18.1333333333333	152
29	18.1333333333333	202
29.02	18.1333333333333	186
29.04	18.1333333333333	177
29.06	18.1333333333333	178
29.08	18.1333333333333	159
29.1	18.1333333333333	189
29.12	18.1333333333333	198
29.14	18.1333333333333	200
29.16	18.1333333333333	202
29.18	18.1333333333333	182
29.2	18.1333333333333	174
29.22	18.1333333333333	202
29.24	18.1333333333333	180
29.26	18.1333333333333	182
29.28	18.1333333333333	191
29.3	18.1333333333333	200
29.32	18.1333333333333	165
29.34	18.1333333333333	210
29.36	18.1333333333333	187
29.38	18.1333333333333	188
29.4	18.1333333333333	161
29.42	18.1333333333333	177
29.44	18.1333333333333	183
29.46	18.1333333333333	176
29.48	18.1333333333333	193
29.5	18.1333333333333	172
29.52	18.1333333333333	183
29.54	18.1333333333333	162
29.56	18.1333333333333	184
29.58	18.1333333333333	174
29.6	18.1333333333333	159
29.62	18.1333333333333	187
29.64	18.1333333333333	189
29.66	18.1333333333333	184
29.68	18.1333333333333	178
29.7	18.1333333333333	180
29.72	18.1333333333333	153
29.74	18.1333333333333	212
29.76	18.1333333333333	159
29.78	18.1333333333333	184
29.8	18.1333333333333	181
29.82	18.1333333333333	173
29.84	18.1333333333333	170
29.86	18.1333333333333	171
29.88	18.1333333333333	172
29.9	18.1333333333333	176
29.92	18.1333333333333	197
29.94	18.1333333333333	184
29.96	18.1333333333333	171
29.98	18.1333333333333	189
30	18.1333333333333	161
30.02	18.1333333333333	184
30.04	18.1333333333333	183
30.06	18.1333333333333	153
30.08	18.1333333333333	172
30.1	18.1333333333333	210
30.12	18.1333333333333	177
30.14	18.1333333333333	200
30.16	18.1333333333333	184
30.18	18.1333333333333	180
30.2	18.1333333333333	199
30.22	18.1333333333333	201
30.24	18.1333333333333	192
30.26	18.1333333333333	197
30.28	18.1333333333333	171
30.3	18.1333333333333	169
30.32	18.1333333333333	168
30.34	18.1333333333333	182
30.36	18.1333333333333	228
30.38	18.1333333333333	173
30.4	18.1333333333333	166
30.42	18.1333333333333	189
30.44	18.1333333333333	162
30.46	18.1333333333333	159
30.48	18.1333333333333	181
30.5	18.1333333333333	187
30.52	18.1333333333333	187
30.54	18.1333333333333	195
30.56	18.1333333333333	186
30.58	18.1333333333333	164
30.6	18.1333333333333	156
30.62	18.1333333333333	169
30.64	18.1333333333333	181
30.66	18.1333333333333	177
30.68	18.1333333333333	184
30.7	18.1333333333333	179
30.72	18.1333333333333	167
30.74	18.1333333333333	167
30.76	18.1333333333333	179
30.78	18.1333333333333	158
30.8	18.1333333333333	180
30.82	18.1333333333333	189
30.84	18.1333333333333	183
30.86	18.1333333333333	193
30.88	18.1333333333333	170
30.9	18.1333333333333	159
30.92	18.1333333333333	164
30.94	18.1333333333333	181
30.96	18.1333333333333	167
30.98	18.1333333333333	173
31	18.1333333333333	177
31.02	18.1333333333333	194
31.04	18.1333333333333	203
31.06	18.1333333333333	171
31.08	18.1333333333333	176
31.1	18.1333333333333	184
31.12	18.1333333333333	172
31.14	18.1333333333333	167
31.16	18.1333333333333	162
31.18	18.1333333333333	194
31.2	18.1333333333333	173
31.22	18.1333333333333	157
31.24	18.1333333333333	177
31.26	18.1333333333333	183
31.28	18.1333333333333	162
31.3	18.1333333333333	205
31.32	18.1333333333333	182
31.34	18.1333333333333	186
31.36	18.1333333333333	185
31.38	18.1333333333333	181
31.4	18.1333333333333	164
31.42	18.1333333333333	168
31.44	18.1333333333333	170
31.46	18.1333333333333	171
31.48	18.1333333333333	205
31.5	18.1333333333333	180
31.52	18.1333333333333	179
31.54	18.1333333333333	163
31.56	18.1333333333333	176
31.58	18.1333333333333	175
31.6	18.1333333333333	179
31.62	18.1333333333333	174
31.64	18.1333333333333	172
31.66	18.1333333333333	186
31.68	18.1333333333333	184
31.7	18.1333333333333	172
31.72	18.1333333333333	176
31.74	18.1333333333333	191
31.76	18.1333333333333	172
31.78	18.1333333333333	189
31.8	18.1333333333333	195
31.82	18.1333333333333	200
31.84	18.1333333333333	181
31.86	18.1333333333333	184
31.88	18.1333333333333	160
31.9	18.1333333333333	188
31.92	18.1333333333333	186
31.94	18.1333333333333	177
31.96	18.1333333333333	190
31.98	18.1333333333333	163
32	18.1333333333333	201
32.02	18.1333333333333	168
32.04	18.1333333333333	189
32.06	18.1333333333333	193
32.08	18.1333333333333	183
32.1	18.1333333333333	170
32.12	18.1333333333333	165
32.14	18.1333333333333	169
32.16	18.1333333333333	172
32.18	18.1333333333333	192
32.2	18.1333333333333	181
32.22	18.1333333333333	157
32.24	18.1333333333333	177
32.26	18.1333333333333	168
32.28	18.1333333333333	166
32.3	18.1333333333333	163
32.32	18.1333333333333	148
32.34	18.1333333333333	180
32.36	18.1333333333333	201
32.38	18.1333333333333	173
32.4	18.1333333333333	177
32.42	18.1333333333333	193
32.44	18.1333333333333	221
32.46	18.1333333333333	142
32.48	18.1333333333333	180
32.5	18.1333333333333	180
32.52	18.1333333333333	193
32.54	18.1333333333333	182
32.56	18.1333333333333	188
32.58	18.1333333333333	192
32.6	18.1333333333333	182
32.62	18.1333333333333	201
32.64	18.1333333333333	180
32.66	18.1333333333333	201
32.68	18.1333333333333	195
32.7	18.1333333333333	177
32.72	18.1333333333333	168
32.74	18.1333333333333	195
32.76	18.1333333333333	174
32.78	18.1333333333333	178
32.8	18.1333333333333	165
32.82	18.1333333333333	184
32.84	18.1333333333333	150
32.86	18.1333333333333	189
32.88	18.1333333333333	177
32.9	18.1333333333333	186
32.92	18.1333333333333	183
32.94	18.1333333333333	180
32.96	18.1333333333333	198
32.98	18.1333333333333	194
33	18.1333333333333	176
33.02	18.1333333333333	169
33.04	18.1333333333333	181
33.06	18.1333333333333	204
33.08	18.1333333333333	178
33.1	18.1333333333333	191
33.12	18.1333333333333	175
33.14	18.1333333333333	204
33.16	18.1333333333333	188
33.18	18.1333333333333	187
33.2	18.1333333333333	176
33.22	18.1333333333333	164
33.24	18.1333333333333	189
33.26	18.1333333333333	189
33.28	18.1333333333333	189
33.3	18.1333333333333	180
33.32	18.1333333333333	189
33.34	18.1333333333333	189
33.36	18.1333333333333	183
33.38	18.1333333333333	176
33.4	18.1333333333333	217
33.42	18.1333333333333	186
33.44	18.1333333333333	192
33.46	18.1333333333333	213
33.48	18.1333333333333	198
33.5	18.1333333333333	186
33.52	18.1333333333333	199
33.54	18.1333333333333	212
33.56	18.1333333333333	206
33.58	18.1333333333333	195
33.6	18.1333333333333	185
33.62	18.1333333333333	177
33.64	18.1333333333333	189
33.66	18.1333333333333	193
33.68	18.1333333333333	204
33.7	18.1333333333333	227
33.72	18.1333333333333	208
33.74	18.1333333333333	190
33.76	18.1333333333333	184
33.78	18.1333333333333	217
33.8	18.1333333333333	175
33.82	18.1333333333333	174
33.84	18.1333333333333	195
33.86	18.1333333333333	189
33.88	18.1333333333333	196
33.9	18.1333333333333	227
33.92	18.1333333333333	213
33.94	18.1333333333333	215
33.96	18.1333333333333	198
33.98	18.1333333333333	182
34	18.1333333333333	167
34.02	18.1333333333333	177
34.04	18.1333333333333	189
34.06	18.1333333333333	191
34.08	18.1333333333333	183
34.1	18.1333333333333	173
34.12	18.1333333333333	198
34.14	18.1333333333333	169
34.16	18.1333333333333	187
34.18	18.1333333333333	197
34.2	18.1333333333333	191
34.22	18.1333333333333	181
34.24	18.1333333333333	172
34.26	18.1333333333333	194
34.28	18.1333333333333	181
34.3	18.1333333333333	196
34.32	18.1333333333333	219
34.34	18.1333333333333	199
34.36	18.1333333333333	194
34.38	18.1333333333333	186
34.4	18.1333333333333	176
34.42	18.1333333333333	196
34.44	18.1333333333333	177
34.46	18.1333333333333	202
34.48	18.1333333333333	214
34.5	18.1333333333333	193
34.52	18.1333333333333	186
34.54	18.1333333333333	194
34.56	18.1333333333333	193
34.58	18.1333333333333	201
34.6	18.1333333333333	214
34.62	18.1333333333333	188
34.64	18.1333333333333	201
34.66	18.1333333333333	178
34.68	18.1333333333333	200
34.7	18.1333333333333	211
34.72	18.1333333333333	173
34.74	18.1333333333333	179
34.76	18.1333333333333	183
34.78	18.1333333333333	194
34.8	18.1333333333333	207
34.82	18.1333333333333	178
34.84	18.1333333333333	169
34.86	18.1333333333333	184
34.88	18.1333333333333	190
34.9	18.1333333333333	178
34.92	18.1333333333333	181
34.94	18.1333333333333	204
34.96	18.1333333333333	211
34.98	18.1333333333333	181
35	18.1333333333333	186
35.02	18.1333333333333	183
35.04	18.1333333333333	208
35.06	18.1333333333333	181
35.08	18.1333333333333	194
35.1	18.1333333333333	188
35.12	18.1333333333333	196
35.14	18.1333333333333	194
35.16	18.1333333333333	220
35.18	18.1333333333333	185
35.2	18.1333333333333	201
35.22	18.1333333333333	170
35.24	18.1333333333333	210
35.26	18.1333333333333	188
35.28	18.1333333333333	213
35.3	18.1333333333333	193
35.32	18.1333333333333	199
35.34	18.1333333333333	172
35.36	18.1333333333333	182
35.38	18.1333333333333	195
35.4	18.1333333333333	182
35.42	18.1333333333333	189
35.44	18.1333333333333	166
35.46	18.1333333333333	178
35.48	18.1333333333333	159
35.5	18.1333333333333	161
35.52	18.1333333333333	190
35.54	18.1333333333333	178
35.56	18.1333333333333	241
35.58	18.1333333333333	187
35.6	18.1333333333333	188
35.62	18.1333333333333	203
35.64	18.1333333333333	196
35.66	18.1333333333333	147
35.68	18.1333333333333	190
35.7	18.1333333333333	204
35.72	18.1333333333333	186
35.74	18.1333333333333	195
35.76	18.1333333333333	145
35.78	18.1333333333333	186
35.8	18.1333333333333	210
35.82	18.1333333333333	201
35.84	18.1333333333333	188
35.86	18.1333333333333	199
35.88	18.1333333333333	174
35.9	18.1333333333333	180
35.92	18.1333333333333	178
35.94	18.1333333333333	195
35.96	18.1333333333333	167
35.98	18.1333333333333	209
36	18.1333333333333	202
36.02	18.1333333333333	195
36.04	18.1333333333333	193
36.06	18.1333333333333	212
36.08	18.1333333333333	189
36.1	18.1333333333333	168
36.12	18.1333333333333	178
36.14	18.1333333333333	186
36.16	18.1333333333333	192
36.18	18.1333333333333	170
36.2	18.1333333333333	199
36.22	18.1333333333333	176
36.24	18.1333333333333	214
36.26	18.1333333333333	191
36.28	18.1333333333333	186
36.3	18.1333333333333	190
36.32	18.1333333333333	195
36.34	18.1333333333333	198
36.36	18.1333333333333	175
36.38	18.1333333333333	192
36.4	18.1333333333333	182
36.42	18.1333333333333	189
36.44	18.1333333333333	164
36.46	18.1333333333333	180
36.48	18.1333333333333	194
36.5	18.1333333333333	194
36.52	18.1333333333333	206
36.54	18.1333333333333	183
36.56	18.1333333333333	178
36.58	18.1333333333333	211
36.6	18.1333333333333	208
36.62	18.1333333333333	184
36.64	18.1333333333333	180
36.66	18.1333333333333	202
36.68	18.1333333333333	218
36.7	18.1333333333333	198
36.72	18.1333333333333	215
36.74	18.1333333333333	190
36.76	18.1333333333333	182
36.78	18.1333333333333	170
36.8	18.1333333333333	181
36.82	18.1333333333333	200
36.84	18.1333333333333	179
36.86	18.1333333333333	200
36.88	18.1333333333333	205
36.9	18.1333333333333	194
36.92	18.1333333333333	191
36.94	18.1333333333333	160
36.96	18.1333333333333	197
36.98	18.1333333333333	197
37	18.1333333333333	185
37.02	18.1333333333333	199
37.04	18.1333333333333	197
37.06	18.1333333333333	182
37.08	18.1333333333333	192
37.1	18.1333333333333	197
37.12	18.1333333333333	187
37.14	18.1333333333333	175
37.16	18.1333333333333	233
37.18	18.1333333333333	192
37.2	18.1333333333333	197
37.22	18.1333333333333	211
37.24	18.1333333333333	187
37.26	18.1333333333333	186
37.28	18.1333333333333	183
37.3	18.1333333333333	208
37.32	18.1333333333333	211
37.34	18.1333333333333	176
37.36	18.1333333333333	184
37.38	18.1333333333333	188
37.4	18.1333333333333	190
37.42	18.1333333333333	178
37.44	18.1333333333333	184
37.46	18.1333333333333	178
37.48	18.1333333333333	193
37.5	18.1333333333333	194
37.52	18.1333333333333	179
37.54	18.1333333333333	196
37.56	18.1333333333333	187
37.58	18.1333333333333	191
37.6	18.1333333333333	206
37.62	18.1333333333333	214
37.64	18.1333333333333	189
37.66	18.1333333333333	182
37.68	18.1333333333333	176
37.7	18.1333333333333	194
37.72	18.1333333333333	196
37.74	18.1333333333333	193
37.76	18.1333333333333	182
37.78	18.1333333333333	187
37.8	18.1333333333333	231
37.82	18.1333333333333	223
37.84	18.1333333333333	228
37.86	18.1333333333333	220
37.88	18.1333333333333	225
37.9	18.1333333333333	215
37.92	18.1333333333333	238
37.94	18.1333333333333	246
37.96	18.1333333333333	224
37.98	18.1333333333333	256
38	18.1333333333333	241
38.02	18.1333333333333	275
38.04	18.1333333333333	281
38.06	18.1333333333333	332
38.08	18.1333333333333	359
38.1	18.1333333333333	466
38.12	18.1333333333333	592
38.14	18.1333333333333	684
38.16	18.1333333333333	709
38.18	18.1333333333333	628
38.2	18.1333333333333	487
38.22	18.1333333333333	474
38.24	18.1333333333333	474
38.26	18.1333333333333	458
38.28	18.1333333333333	399
38.3	18.1333333333333	314
38.32	18.1333333333333	288
38.34	18.1333333333333	272
38.36	18.1333333333333	210
38.38	18.1333333333333	257
38.4	18.1333333333333	231
38.42	18.1333333333333	236
38.44	18.1333333333333	241
38.46	18.1333333333333	186
38.48	18.1333333333333	215
38.5	18.1333333333333	211
38.52	18.1333333333333	224
38.54	18.1333333333333	219
38.56	18.1333333333333	216
38.58	18.1333333333333	217
38.6	18.1333333333333	206
38.62	18.1333333333333	188
38.64	18.1333333333333	190
38.66	18.1333333333333	208
38.68	18.1333333333333	190
38.7	18.1333333333333	215
38.72	18.1333333333333	201
38.74	18.1333333333333	193
38.76	18.1333333333333	168
38.78	18.1333333333333	197
38.8	18.1333333333333	195
38.82	18.1333333333333	198
38.84	18.1333333333333	204
38.86	18.1333333333333	177
38.88	18.1333333333333	188
38.9	18.1333333333333	207
38.92	18.1333333333333	198
38.94	18.1333333333333	191
38.96	18.1333333333333	186
38.98	18.1333333333333	193
39	18.1333333333333	217
39.02	18.1333333333333	182
39.04	18.1333333333333	208
39.06	18.1333333333333	187
39.08	18.1333333333333	206
39.1	18.1333333333333	182
39.12	18.1333333333333	194
39.14	18.1333333333333	208
39.16	18.1333333333333	195
39.18	18.1333333333333	198
39.2	18.1333333333333	189
39.22	18.1333333333333	177
39.24	18.1333333333333	183
39.26	18.1333333333333	183
39.28	18.1333333333333	194
39.3	18.1333333333333	221
39.32	18.1333333333333	218
39.34	18.1333333333333	198
39.36	18.1333333333333	186
39.38	18.1333333333333	185
39.4	18.1333333333333	214
39.42	18.1333333333333	178
39.44	18.1333333333333	191
39.46	18.1333333333333	212
39.48	18.1333333333333	179
39.5	18.1333333333333	208
39.52	18.1333333333333	219
39.54	18.1333333333333	193
39.56	18.1333333333333	204
39.58	18.1333333333333	182
39.6	18.1333333333333	186
39.62	18.1333333333333	211
39.64	18.1333333333333	199
39.66	18.1333333333333	204
39.68	18.1333333333333	178
39.7	18.1333333333333	234
39.72	18.1333333333333	188
39.74	18.1333333333333	205
39.76	18.1333333333333	194
39.78	18.1333333333333	186
39.8	18.1333333333333	196
39.82	18.1333333333333	194
39.84	18.1333333333333	206
39.86	18.1333333333333	224
39.88	18.1333333333333	242
39.9	18.1333333333333	199
39.92	18.1333333333333	224
39.94	18.1333333333333	220
39.96	18.1333333333333	228
39.98	18.1333333333333	199
40	18.1333333333333	177
