# Supplementary material for: Sorting polymerization in a bichannel metal-organic framework
Source: Nat Commun. 2025 Aug 5;16:6984. doi: 10.1038/s41467-025-62322-8 (PMC12325995; doi:10.1038/s41467-025-62322-8)
Supplement: Supplementary file 3 — Source data [file 41467_2025_62322_MOESM3_ESM.zip › SOURCE_DATA/SF10/1-PNVF_2theta_vs_scanstarttime_vs_intensity/line_12.csv]

X	Y	Z
3	19.6333333333333	182
3.02	19.6333333333333	148
3.04	19.6333333333333	127
3.06	19.6333333333333	139
3.08	19.6333333333333	142
3.1	19.6333333333333	162
3.12	19.6333333333333	145
3.14	19.6333333333333	145
3.16	19.6333333333333	170
3.18	19.6333333333333	150
3.2	19.6333333333333	132
3.22	19.6333333333333	153
3.24	19.6333333333333	170
3.26	19.6333333333333	142
3.28	19.6333333333333	134
3.3	19.6333333333333	137
3.32	19.6333333333333	156
3.34	19.6333333333333	143
3.36	19.6333333333333	137
3.38	19.6333333333333	130
3.4	19.6333333333333	149
3.42	19.6333333333333	114
3.44	19.6333333333333	144
3.46	19.6333333333333	128
3.48	19.6333333333333	169
3.5	19.6333333333333	149
3.52	19.6333333333333	149
3.54	19.6333333333333	166
3.56	19.6333333333333	136
3.58	19.6333333333333	157
3.6	19.6333333333333	141
3.62	19.6333333333333	143
3.64	19.6333333333333	150
3.66	19.6333333333333	151
3.68	19.6333333333333	152
3.7	19.6333333333333	130
3.72	19.6333333333333	138
3.74	19.6333333333333	160
3.76	19.6333333333333	151
3.78	19.6333333333333	156
3.8	19.6333333333333	146
3.82	19.6333333333333	138
3.84	19.6333333333333	147
3.86	19.6333333333333	151
3.88	19.6333333333333	155
3.9	19.6333333333333	139
3.92	19.6333333333333	155
3.94	19.6333333333333	177
3.96	19.6333333333333	136
3.98	19.6333333333333	146
4	19.6333333333333	150
4.02	19.6333333333333	154
4.04	19.6333333333333	140
4.06	19.6333333333333	146
4.08	19.6333333333333	156
4.1	19.6333333333333	158
4.12	19.6333333333333	131
4.14	19.6333333333333	149
4.16	19.6333333333333	169
4.18	19.6333333333333	134
4.2	19.6333333333333	141
4.22	19.6333333333333	160
4.24	19.6333333333333	150
4.26	19.6333333333333	154
4.28	19.6333333333333	142
4.3	19.6333333333333	152
4.32	19.6333333333333	136
4.34	19.6333333333333	167
4.36	19.6333333333333	132
4.38	19.6333333333333	159
4.4	19.6333333333333	157
4.42	19.6333333333333	170
4.44	19.6333333333333	171
4.46	19.6333333333333	172
4.48	19.6333333333333	152
4.5	19.6333333333333	153
4.52	19.6333333333333	144
4.54	19.6333333333333	167
4.56	19.6333333333333	160
4.58	19.6333333333333	156
4.6	19.6333333333333	187
4.62	19.6333333333333	174
4.64	19.6333333333333	164
4.66	19.6333333333333	173
4.68	19.6333333333333	160
4.7	19.6333333333333	177
4.72	19.6333333333333	145
4.74	19.6333333333333	176
4.76	19.6333333333333	165
4.78	19.6333333333333	148
4.8	19.6333333333333	177
4.82	19.6333333333333	177
4.84	19.6333333333333	169
4.86	19.6333333333333	167
4.88	19.6333333333333	167
4.9	19.6333333333333	170
4.92	19.6333333333333	180
4.94	19.6333333333333	190
4.96	19.6333333333333	190
4.98	19.6333333333333	203
5	19.6333333333333	169
5.02	19.6333333333333	211
5.04	19.6333333333333	246
5.06	19.6333333333333	206
5.08	19.6333333333333	219
5.1	19.6333333333333	216
5.12	19.6333333333333	230
5.14	19.6333333333333	242
5.16	19.6333333333333	261
5.18	19.6333333333333	292
5.2	19.6333333333333	274
5.22	19.6333333333333	298
5.24	19.6333333333333	324
5.26	19.6333333333333	319
5.28	19.6333333333333	371
5.3	19.6333333333333	416
5.32	19.6333333333333	455
5.34	19.6333333333333	423
5.36	19.6333333333333	506
5.38	19.6333333333333	475
5.4	19.6333333333333	492
5.42	19.6333333333333	477
5.44	19.6333333333333	437
5.46	19.6333333333333	435
5.48	19.6333333333333	367
5.5	19.6333333333333	368
5.52	19.6333333333333	359
5.54	19.6333333333333	360
5.56	19.6333333333333	370
5.58	19.6333333333333	331
5.6	19.6333333333333	318
5.62	19.6333333333333	282
5.64	19.6333333333333	306
5.66	19.6333333333333	291
5.68	19.6333333333333	264
5.7	19.6333333333333	259
5.72	19.6333333333333	308
5.74	19.6333333333333	313
5.76	19.6333333333333	253
5.78	19.6333333333333	283
5.8	19.6333333333333	255
5.82	19.6333333333333	272
5.84	19.6333333333333	253
5.86	19.6333333333333	264
5.88	19.6333333333333	265
5.9	19.6333333333333	258
5.92	19.6333333333333	258
5.94	19.6333333333333	253
5.96	19.6333333333333	228
5.98	19.6333333333333	242
6	19.6333333333333	256
6.02	19.6333333333333	264
6.04	19.6333333333333	224
6.06	19.6333333333333	257
6.08	19.6333333333333	223
6.1	19.6333333333333	259
6.12	19.6333333333333	247
6.14	19.6333333333333	270
6.16	19.6333333333333	272
6.18	19.6333333333333	242
6.2	19.6333333333333	269
6.22	19.6333333333333	245
6.24	19.6333333333333	267
6.26	19.6333333333333	248
6.28	19.6333333333333	230
6.3	19.6333333333333	248
6.32	19.6333333333333	234
6.34	19.6333333333333	263
6.36	19.6333333333333	231
6.38	19.6333333333333	238
6.4	19.6333333333333	242
6.42	19.6333333333333	228
6.44	19.6333333333333	246
6.46	19.6333333333333	229
6.48	19.6333333333333	237
6.5	19.6333333333333	237
6.52	19.6333333333333	249
6.54	19.6333333333333	262
6.56	19.6333333333333	221
6.58	19.6333333333333	232
6.6	19.6333333333333	260
6.62	19.6333333333333	221
6.64	19.6333333333333	201
6.66	19.6333333333333	221
6.68	19.6333333333333	246
6.7	19.6333333333333	229
6.72	19.6333333333333	201
6.74	19.6333333333333	190
6.76	19.6333333333333	219
6.78	19.6333333333333	228
6.8	19.6333333333333	240
6.82	19.6333333333333	201
6.84	19.6333333333333	209
6.86	19.6333333333333	229
6.88	19.6333333333333	188
6.9	19.6333333333333	192
6.92	19.6333333333333	183
6.94	19.6333333333333	208
6.96	19.6333333333333	222
6.98	19.6333333333333	212
7	19.6333333333333	186
7.02	19.6333333333333	191
7.04	19.6333333333333	210
7.06	19.6333333333333	147
7.08	19.6333333333333	192
7.1	19.6333333333333	175
7.12	19.6333333333333	172
7.14	19.6333333333333	177
7.16	19.6333333333333	191
7.18	19.6333333333333	184
7.2	19.6333333333333	180
7.22	19.6333333333333	172
7.24	19.6333333333333	196
7.26	19.6333333333333	182
7.28	19.6333333333333	197
7.3	19.6333333333333	178
7.32	19.6333333333333	176
7.34	19.6333333333333	166
7.36	19.6333333333333	191
7.38	19.6333333333333	179
7.4	19.6333333333333	188
7.42	19.6333333333333	160
7.44	19.6333333333333	187
7.46	19.6333333333333	186
7.48	19.6333333333333	159
7.5	19.6333333333333	169
7.52	19.6333333333333	183
7.54	19.6333333333333	147
7.56	19.6333333333333	181
7.58	19.6333333333333	165
7.6	19.6333333333333	194
7.62	19.6333333333333	186
7.64	19.6333333333333	161
7.66	19.6333333333333	191
7.68	19.6333333333333	171
7.7	19.6333333333333	149
7.72	19.6333333333333	160
7.74	19.6333333333333	164
7.76	19.6333333333333	161
7.78	19.6333333333333	177
7.8	19.6333333333333	183
7.82	19.6333333333333	190
7.84	19.6333333333333	174
7.86	19.6333333333333	176
7.88	19.6333333333333	177
7.9	19.6333333333333	159
7.92	19.6333333333333	161
7.94	19.6333333333333	169
7.96	19.6333333333333	170
7.98	19.6333333333333	183
8	19.6333333333333	154
8.02	19.6333333333333	181
8.04	19.6333333333333	184
8.06	19.6333333333333	173
8.08	19.6333333333333	172
8.1	19.6333333333333	154
8.12	19.6333333333333	139
8.14	19.6333333333333	166
8.16	19.6333333333333	177
8.18	19.6333333333333	166
8.2	19.6333333333333	173
8.22	19.6333333333333	165
8.24	19.6333333333333	151
8.26	19.6333333333333	162
8.28	19.6333333333333	149
8.3	19.6333333333333	152
8.32	19.6333333333333	156
8.34	19.6333333333333	160
8.36	19.6333333333333	172
8.38	19.6333333333333	183
8.4	19.6333333333333	163
8.42	19.6333333333333	175
8.44	19.6333333333333	151
8.46	19.6333333333333	167
8.48	19.6333333333333	161
8.5	19.6333333333333	146
8.52	19.6333333333333	167
8.54	19.6333333333333	171
8.56	19.6333333333333	164
8.58	19.6333333333333	181
8.6	19.6333333333333	179
8.62	19.6333333333333	166
8.64	19.6333333333333	180
8.66	19.6333333333333	193
8.68	19.6333333333333	170
8.7	19.6333333333333	173
8.72	19.6333333333333	168
8.74	19.6333333333333	167
8.76	19.6333333333333	160
8.78	19.6333333333333	152
8.8	19.6333333333333	166
8.82	19.6333333333333	157
8.84	19.6333333333333	170
8.86	19.6333333333333	159
8.88	19.6333333333333	165
8.9	19.6333333333333	157
8.92	19.6333333333333	178
8.94	19.6333333333333	150
8.96	19.6333333333333	163
8.98	19.6333333333333	203
9	19.6333333333333	185
9.02	19.6333333333333	174
9.04	19.6333333333333	187
9.06	19.6333333333333	181
9.08	19.6333333333333	201
9.1	19.6333333333333	207
9.12	19.6333333333333	214
9.14	19.6333333333333	214
9.16	19.6333333333333	195
9.18	19.6333333333333	266
9.2	19.6333333333333	240
9.22	19.6333333333333	275
9.24	19.6333333333333	301
9.26	19.6333333333333	301
9.28	19.6333333333333	318
9.3	19.6333333333333	318
9.32	19.6333333333333	316
9.34	19.6333333333333	298
9.36	19.6333333333333	335
9.38	19.6333333333333	288
9.4	19.6333333333333	307
9.42	19.6333333333333	292
9.44	19.6333333333333	271
9.46	19.6333333333333	261
9.48	19.6333333333333	280
9.5	19.6333333333333	234
9.52	19.6333333333333	231
9.54	19.6333333333333	234
9.56	19.6333333333333	225
9.58	19.6333333333333	214
9.6	19.6333333333333	218
9.62	19.6333333333333	201
9.64	19.6333333333333	200
9.66	19.6333333333333	199
9.68	19.6333333333333	208
9.7	19.6333333333333	220
9.72	19.6333333333333	217
9.74	19.6333333333333	208
9.76	19.6333333333333	189
9.78	19.6333333333333	197
9.8	19.6333333333333	195
9.82	19.6333333333333	206
9.84	19.6333333333333	183
9.86	19.6333333333333	195
9.88	19.6333333333333	198
9.9	19.6333333333333	193
9.92	19.6333333333333	175
9.94	19.6333333333333	178
9.96	19.6333333333333	197
9.98	19.6333333333333	173
10	19.6333333333333	169
10.02	19.6333333333333	189
10.04	19.6333333333333	183
10.06	19.6333333333333	194
10.08	19.6333333333333	197
10.1	19.6333333333333	157
10.12	19.6333333333333	183
10.14	19.6333333333333	187
10.16	19.6333333333333	180
10.18	19.6333333333333	189
10.2	19.6333333333333	186
10.22	19.6333333333333	180
10.24	19.6333333333333	197
10.26	19.6333333333333	165
10.28	19.6333333333333	201
10.3	19.6333333333333	211
10.32	19.6333333333333	208
10.34	19.6333333333333	197
10.36	19.6333333333333	232
10.38	19.6333333333333	198
10.4	19.6333333333333	200
10.42	19.6333333333333	241
10.44	19.6333333333333	214
10.46	19.6333333333333	235
10.48	19.6333333333333	248
10.5	19.6333333333333	288
10.52	19.6333333333333	288
10.54	19.6333333333333	321
10.56	19.6333333333333	328
10.58	19.6333333333333	344
10.6	19.6333333333333	395
10.62	19.6333333333333	467
10.64	19.6333333333333	459
10.66	19.6333333333333	548
10.68	19.6333333333333	568
10.7	19.6333333333333	676
10.72	19.6333333333333	706
10.74	19.6333333333333	755
10.76	19.6333333333333	787
10.78	19.6333333333333	875
10.8	19.6333333333333	933
10.82	19.6333333333333	988
10.84	19.6333333333333	960
10.86	19.6333333333333	936
10.88	19.6333333333333	911
10.9	19.6333333333333	865
10.92	19.6333333333333	809
10.94	19.6333333333333	685
10.96	19.6333333333333	659
10.98	19.6333333333333	591
11	19.6333333333333	522
11.02	19.6333333333333	460
11.04	19.6333333333333	395
11.06	19.6333333333333	375
11.08	19.6333333333333	327
11.1	19.6333333333333	322
11.12	19.6333333333333	275
11.14	19.6333333333333	288
11.16	19.6333333333333	278
11.18	19.6333333333333	250
11.2	19.6333333333333	217
11.22	19.6333333333333	217
11.24	19.6333333333333	230
11.26	19.6333333333333	225
11.28	19.6333333333333	192
11.3	19.6333333333333	194
11.32	19.6333333333333	182
11.34	19.6333333333333	199
11.36	19.6333333333333	180
11.38	19.6333333333333	181
11.4	19.6333333333333	192
11.42	19.6333333333333	214
11.44	19.6333333333333	209
11.46	19.6333333333333	189
11.48	19.6333333333333	194
11.5	19.6333333333333	175
11.52	19.6333333333333	199
11.54	19.6333333333333	177
11.56	19.6333333333333	171
11.58	19.6333333333333	184
11.6	19.6333333333333	196
11.62	19.6333333333333	172
11.64	19.6333333333333	182
11.66	19.6333333333333	189
11.68	19.6333333333333	174
11.7	19.6333333333333	177
11.72	19.6333333333333	188
11.74	19.6333333333333	165
11.76	19.6333333333333	182
11.78	19.6333333333333	194
11.8	19.6333333333333	175
11.82	19.6333333333333	176
11.84	19.6333333333333	151
11.86	19.6333333333333	154
11.88	19.6333333333333	170
11.9	19.6333333333333	158
11.92	19.6333333333333	200
11.94	19.6333333333333	156
11.96	19.6333333333333	178
11.98	19.6333333333333	167
12	19.6333333333333	170
12.02	19.6333333333333	183
12.04	19.6333333333333	170
12.06	19.6333333333333	152
12.08	19.6333333333333	163
12.1	19.6333333333333	177
12.12	19.6333333333333	180
12.14	19.6333333333333	166
12.16	19.6333333333333	172
12.18	19.6333333333333	163
12.2	19.6333333333333	184
12.22	19.6333333333333	178
12.24	19.6333333333333	157
12.26	19.6333333333333	174
12.28	19.6333333333333	199
12.3	19.6333333333333	172
12.32	19.6333333333333	171
12.34	19.6333333333333	152
12.36	19.6333333333333	192
12.38	19.6333333333333	174
12.4	19.6333333333333	157
12.42	19.6333333333333	169
12.44	19.6333333333333	162
12.46	19.6333333333333	167
12.48	19.6333333333333	174
12.5	19.6333333333333	162
12.52	19.6333333333333	159
12.54	19.6333333333333	174
12.56	19.6333333333333	151
12.58	19.6333333333333	162
12.6	19.6333333333333	176
12.62	19.6333333333333	181
12.64	19.6333333333333	168
12.66	19.6333333333333	158
12.68	19.6333333333333	180
12.7	19.6333333333333	157
12.72	19.6333333333333	187
12.74	19.6333333333333	163
12.76	19.6333333333333	172
12.78	19.6333333333333	156
12.8	19.6333333333333	151
12.82	19.6333333333333	159
12.84	19.6333333333333	144
12.86	19.6333333333333	178
12.88	19.6333333333333	171
12.9	19.6333333333333	164
12.92	19.6333333333333	175
12.94	19.6333333333333	168
12.96	19.6333333333333	183
12.98	19.6333333333333	179
13	19.6333333333333	165
13.02	19.6333333333333	193
13.04	19.6333333333333	178
13.06	19.6333333333333	176
13.08	19.6333333333333	152
13.1	19.6333333333333	153
13.12	19.6333333333333	153
13.14	19.6333333333333	161
13.16	19.6333333333333	166
13.18	19.6333333333333	165
13.2	19.6333333333333	160
13.22	19.6333333333333	156
13.24	19.6333333333333	166
13.26	19.6333333333333	163
13.28	19.6333333333333	163
13.3	19.6333333333333	150
13.32	19.6333333333333	159
13.34	19.6333333333333	149
13.36	19.6333333333333	172
13.38	19.6333333333333	173
13.4	19.6333333333333	145
13.42	19.6333333333333	150
13.44	19.6333333333333	150
13.46	19.6333333333333	156
13.48	19.6333333333333	153
13.5	19.6333333333333	153
13.52	19.6333333333333	142
13.54	19.6333333333333	175
13.56	19.6333333333333	166
13.58	19.6333333333333	153
13.6	19.6333333333333	169
13.62	19.6333333333333	173
13.64	19.6333333333333	175
13.66	19.6333333333333	145
13.68	19.6333333333333	164
13.7	19.6333333333333	153
13.72	19.6333333333333	152
13.74	19.6333333333333	170
13.76	19.6333333333333	171
13.78	19.6333333333333	161
13.8	19.6333333333333	159
13.82	19.6333333333333	156
13.84	19.6333333333333	153
13.86	19.6333333333333	165
13.88	19.6333333333333	162
13.9	19.6333333333333	168
13.92	19.6333333333333	162
13.94	19.6333333333333	158
13.96	19.6333333333333	192
13.98	19.6333333333333	184
14	19.6333333333333	181
14.02	19.6333333333333	173
14.04	19.6333333333333	174
14.06	19.6333333333333	165
14.08	19.6333333333333	178
14.1	19.6333333333333	181
14.12	19.6333333333333	179
14.14	19.6333333333333	194
14.16	19.6333333333333	200
14.18	19.6333333333333	150
14.2	19.6333333333333	170
14.22	19.6333333333333	177
14.24	19.6333333333333	174
14.26	19.6333333333333	162
14.28	19.6333333333333	150
14.3	19.6333333333333	165
14.32	19.6333333333333	155
14.34	19.6333333333333	179
14.36	19.6333333333333	162
14.38	19.6333333333333	160
14.4	19.6333333333333	175
14.42	19.6333333333333	165
14.44	19.6333333333333	158
14.46	19.6333333333333	156
14.48	19.6333333333333	160
14.5	19.6333333333333	146
14.52	19.6333333333333	163
14.54	19.6333333333333	162
14.56	19.6333333333333	183
14.58	19.6333333333333	166
14.6	19.6333333333333	189
14.62	19.6333333333333	182
14.64	19.6333333333333	170
14.66	19.6333333333333	167
14.68	19.6333333333333	158
14.7	19.6333333333333	180
14.72	19.6333333333333	148
14.74	19.6333333333333	162
14.76	19.6333333333333	156
14.78	19.6333333333333	142
14.8	19.6333333333333	162
14.82	19.6333333333333	150
14.84	19.6333333333333	149
14.86	19.6333333333333	183
14.88	19.6333333333333	168
14.9	19.6333333333333	170
14.92	19.6333333333333	184
14.94	19.6333333333333	165
14.96	19.6333333333333	142
14.98	19.6333333333333	191
15	19.6333333333333	155
15.02	19.6333333333333	167
15.04	19.6333333333333	181
15.06	19.6333333333333	171
15.08	19.6333333333333	182
15.1	19.6333333333333	159
15.12	19.6333333333333	142
15.14	19.6333333333333	174
15.16	19.6333333333333	159
15.18	19.6333333333333	170
15.2	19.6333333333333	173
15.22	19.6333333333333	161
15.24	19.6333333333333	145
15.26	19.6333333333333	169
15.28	19.6333333333333	162
15.3	19.6333333333333	158
15.32	19.6333333333333	144
15.34	19.6333333333333	166
15.36	19.6333333333333	143
15.38	19.6333333333333	171
15.4	19.6333333333333	153
15.42	19.6333333333333	168
15.44	19.6333333333333	174
15.46	19.6333333333333	180
15.48	19.6333333333333	182
15.5	19.6333333333333	192
15.52	19.6333333333333	154
15.54	19.6333333333333	189
15.56	19.6333333333333	163
15.58	19.6333333333333	179
15.6	19.6333333333333	170
15.62	19.6333333333333	163
15.64	19.6333333333333	177
15.66	19.6333333333333	174
15.68	19.6333333333333	159
15.7	19.6333333333333	178
15.72	19.6333333333333	180
15.74	19.6333333333333	165
15.76	19.6333333333333	186
15.78	19.6333333333333	177
15.8	19.6333333333333	194
15.82	19.6333333333333	163
15.84	19.6333333333333	183
15.86	19.6333333333333	187
15.88	19.6333333333333	174
15.9	19.6333333333333	183
15.92	19.6333333333333	200
15.94	19.6333333333333	197
15.96	19.6333333333333	182
15.98	19.6333333333333	208
16	19.6333333333333	194
16.02	19.6333333333333	204
16.04	19.6333333333333	191
16.06	19.6333333333333	224
16.08	19.6333333333333	227
16.1	19.6333333333333	208
16.12	19.6333333333333	215
16.14	19.6333333333333	246
16.16	19.6333333333333	247
16.18	19.6333333333333	231
16.2	19.6333333333333	257
16.22	19.6333333333333	212
16.24	19.6333333333333	240
16.26	19.6333333333333	214
16.28	19.6333333333333	231
16.3	19.6333333333333	246
16.32	19.6333333333333	224
16.34	19.6333333333333	219
16.36	19.6333333333333	245
16.38	19.6333333333333	249
16.4	19.6333333333333	237
16.42	19.6333333333333	222
16.44	19.6333333333333	236
16.46	19.6333333333333	243
16.48	19.6333333333333	241
16.5	19.6333333333333	214
16.52	19.6333333333333	244
16.54	19.6333333333333	247
16.56	19.6333333333333	250
16.58	19.6333333333333	252
16.6	19.6333333333333	262
16.62	19.6333333333333	251
16.64	19.6333333333333	269
16.66	19.6333333333333	248
16.68	19.6333333333333	275
16.7	19.6333333333333	305
16.72	19.6333333333333	273
16.74	19.6333333333333	260
16.76	19.6333333333333	320
16.78	19.6333333333333	286
16.8	19.6333333333333	308
16.82	19.6333333333333	311
16.84	19.6333333333333	313
16.86	19.6333333333333	295
16.88	19.6333333333333	341
16.9	19.6333333333333	326
16.92	19.6333333333333	336
16.94	19.6333333333333	324
16.96	19.6333333333333	333
16.98	19.6333333333333	353
17	19.6333333333333	337
17.02	19.6333333333333	348
17.04	19.6333333333333	375
17.06	19.6333333333333	346
17.08	19.6333333333333	404
17.1	19.6333333333333	360
17.12	19.6333333333333	424
17.14	19.6333333333333	377
17.16	19.6333333333333	353
17.18	19.6333333333333	370
17.2	19.6333333333333	336
17.22	19.6333333333333	335
17.24	19.6333333333333	344
17.26	19.6333333333333	325
17.28	19.6333333333333	304
17.3	19.6333333333333	324
17.32	19.6333333333333	317
17.34	19.6333333333333	306
17.36	19.6333333333333	307
17.38	19.6333333333333	279
17.4	19.6333333333333	263
17.42	19.6333333333333	241
17.44	19.6333333333333	277
17.46	19.6333333333333	263
17.48	19.6333333333333	248
17.5	19.6333333333333	293
17.52	19.6333333333333	240
17.54	19.6333333333333	242
17.56	19.6333333333333	245
17.58	19.6333333333333	236
17.6	19.6333333333333	239
17.62	19.6333333333333	230
17.64	19.6333333333333	230
17.66	19.6333333333333	217
17.68	19.6333333333333	235
17.7	19.6333333333333	225
17.72	19.6333333333333	252
17.74	19.6333333333333	236
17.76	19.6333333333333	222
17.78	19.6333333333333	227
17.8	19.6333333333333	206
17.82	19.6333333333333	231
17.84	19.6333333333333	213
17.86	19.6333333333333	241
17.88	19.6333333333333	233
17.9	19.6333333333333	251
17.92	19.6333333333333	231
17.94	19.6333333333333	215
17.96	19.6333333333333	225
17.98	19.6333333333333	213
18	19.6333333333333	234
18.02	19.6333333333333	235
18.04	19.6333333333333	226
18.06	19.6333333333333	200
18.08	19.6333333333333	228
18.1	19.6333333333333	239
18.12	19.6333333333333	235
18.14	19.6333333333333	216
18.16	19.6333333333333	212
18.18	19.6333333333333	222
18.2	19.6333333333333	206
18.22	19.6333333333333	203
18.24	19.6333333333333	224
18.26	19.6333333333333	209
18.28	19.6333333333333	228
18.3	19.6333333333333	221
18.32	19.6333333333333	222
18.34	19.6333333333333	211
18.36	19.6333333333333	232
18.38	19.6333333333333	226
18.4	19.6333333333333	206
18.42	19.6333333333333	229
18.44	19.6333333333333	243
18.46	19.6333333333333	250
18.48	19.6333333333333	240
18.5	19.6333333333333	230
18.52	19.6333333333333	232
18.54	19.6333333333333	252
18.56	19.6333333333333	237
18.58	19.6333333333333	245
18.6	19.6333333333333	283
18.62	19.6333333333333	283
18.64	19.6333333333333	265
18.66	19.6333333333333	295
18.68	19.6333333333333	291
18.7	19.6333333333333	274
18.72	19.6333333333333	301
18.74	19.6333333333333	302
18.76	19.6333333333333	301
18.78	19.6333333333333	337
18.8	19.6333333333333	301
18.82	19.6333333333333	323
18.84	19.6333333333333	332
18.86	19.6333333333333	323
18.88	19.6333333333333	351
18.9	19.6333333333333	321
18.92	19.6333333333333	305
18.94	19.6333333333333	334
18.96	19.6333333333333	341
18.98	19.6333333333333	320
19	19.6333333333333	283
19.02	19.6333333333333	292
19.04	19.6333333333333	291
19.06	19.6333333333333	296
19.08	19.6333333333333	259
19.1	19.6333333333333	293
19.12	19.6333333333333	257
19.14	19.6333333333333	273
19.16	19.6333333333333	291
19.18	19.6333333333333	249
19.2	19.6333333333333	253
19.22	19.6333333333333	240
19.24	19.6333333333333	232
19.26	19.6333333333333	248
19.28	19.6333333333333	212
19.3	19.6333333333333	232
19.32	19.6333333333333	225
19.34	19.6333333333333	225
19.36	19.6333333333333	222
19.38	19.6333333333333	223
19.4	19.6333333333333	225
19.42	19.6333333333333	214
19.44	19.6333333333333	215
19.46	19.6333333333333	229
19.48	19.6333333333333	216
19.5	19.6333333333333	228
19.52	19.6333333333333	212
19.54	19.6333333333333	196
19.56	19.6333333333333	210
19.58	19.6333333333333	223
19.6	19.6333333333333	184
19.62	19.6333333333333	203
19.64	19.6333333333333	198
19.66	19.6333333333333	201
19.68	19.6333333333333	204
19.7	19.6333333333333	216
19.72	19.6333333333333	198
19.74	19.6333333333333	219
19.76	19.6333333333333	191
19.78	19.6333333333333	210
19.8	19.6333333333333	192
19.82	19.6333333333333	208
19.84	19.6333333333333	203
19.86	19.6333333333333	214
19.88	19.6333333333333	210
19.9	19.6333333333333	201
19.92	19.6333333333333	195
19.94	19.6333333333333	200
19.96	19.6333333333333	168
19.98	19.6333333333333	203
20	19.6333333333333	187
20.02	19.6333333333333	185
20.04	19.6333333333333	202
20.06	19.6333333333333	176
20.08	19.6333333333333	191
20.1	19.6333333333333	170
20.12	19.6333333333333	191
20.14	19.6333333333333	156
20.16	19.6333333333333	172
20.18	19.6333333333333	194
20.2	19.6333333333333	173
20.22	19.6333333333333	179
20.24	19.6333333333333	192
20.26	19.6333333333333	182
20.28	19.6333333333333	170
20.3	19.6333333333333	174
20.32	19.6333333333333	164
20.34	19.6333333333333	179
20.36	19.6333333333333	190
20.38	19.6333333333333	199
20.4	19.6333333333333	194
20.42	19.6333333333333	170
20.44	19.6333333333333	183
20.46	19.6333333333333	150
20.48	19.6333333333333	176
20.5	19.6333333333333	164
20.52	19.6333333333333	183
20.54	19.6333333333333	179
20.56	19.6333333333333	178
20.58	19.6333333333333	186
20.6	19.6333333333333	178
20.62	19.6333333333333	174
20.64	19.6333333333333	190
20.66	19.6333333333333	159
20.68	19.6333333333333	181
20.7	19.6333333333333	173
20.72	19.6333333333333	194
20.74	19.6333333333333	176
20.76	19.6333333333333	208
20.78	19.6333333333333	173
20.8	19.6333333333333	147
20.82	19.6333333333333	151
20.84	19.6333333333333	186
20.86	19.6333333333333	167
20.88	19.6333333333333	167
20.9	19.6333333333333	188
20.92	19.6333333333333	170
20.94	19.6333333333333	193
20.96	19.6333333333333	167
20.98	19.6333333333333	146
21	19.6333333333333	171
21.02	19.6333333333333	159
21.04	19.6333333333333	182
21.06	19.6333333333333	178
21.08	19.6333333333333	180
21.1	19.6333333333333	173
21.12	19.6333333333333	154
21.14	19.6333333333333	167
21.16	19.6333333333333	197
21.18	19.6333333333333	157
21.2	19.6333333333333	181
21.22	19.6333333333333	176
21.24	19.6333333333333	156
21.26	19.6333333333333	154
21.28	19.6333333333333	174
21.3	19.6333333333333	160
21.32	19.6333333333333	174
21.34	19.6333333333333	176
21.36	19.6333333333333	182
21.38	19.6333333333333	167
21.4	19.6333333333333	176
21.42	19.6333333333333	174
21.44	19.6333333333333	174
21.46	19.6333333333333	158
21.48	19.6333333333333	151
21.5	19.6333333333333	160
21.52	19.6333333333333	166
21.54	19.6333333333333	183
21.56	19.6333333333333	145
21.58	19.6333333333333	150
21.6	19.6333333333333	197
21.62	19.6333333333333	166
21.64	19.6333333333333	163
21.66	19.6333333333333	160
21.68	19.6333333333333	187
21.7	19.6333333333333	170
21.72	19.6333333333333	180
21.74	19.6333333333333	191
21.76	19.6333333333333	179
21.78	19.6333333333333	176
21.8	19.6333333333333	193
21.82	19.6333333333333	165
21.84	19.6333333333333	161
21.86	19.6333333333333	176
21.88	19.6333333333333	174
21.9	19.6333333333333	161
21.92	19.6333333333333	155
21.94	19.6333333333333	176
21.96	19.6333333333333	150
21.98	19.6333333333333	174
22	19.6333333333333	203
22.02	19.6333333333333	165
22.04	19.6333333333333	186
22.06	19.6333333333333	156
22.08	19.6333333333333	166
22.1	19.6333333333333	166
22.12	19.6333333333333	144
22.14	19.6333333333333	165
22.16	19.6333333333333	175
22.18	19.6333333333333	190
22.2	19.6333333333333	157
22.22	19.6333333333333	177
22.24	19.6333333333333	177
22.26	19.6333333333333	177
22.28	19.6333333333333	165
22.3	19.6333333333333	171
22.32	19.6333333333333	168
22.34	19.6333333333333	190
22.36	19.6333333333333	150
22.38	19.6333333333333	165
22.4	19.6333333333333	172
22.42	19.6333333333333	171
22.44	19.6333333333333	181
22.46	19.6333333333333	159
22.48	19.6333333333333	152
22.5	19.6333333333333	166
22.52	19.6333333333333	164
22.54	19.6333333333333	162
22.56	19.6333333333333	156
22.58	19.6333333333333	161
22.6	19.6333333333333	165
22.62	19.6333333333333	177
22.64	19.6333333333333	164
22.66	19.6333333333333	186
22.68	19.6333333333333	182
22.7	19.6333333333333	184
22.72	19.6333333333333	167
22.74	19.6333333333333	164
22.76	19.6333333333333	171
22.78	19.6333333333333	166
22.8	19.6333333333333	177
22.82	19.6333333333333	180
22.84	19.6333333333333	167
22.86	19.6333333333333	153
22.88	19.6333333333333	167
22.9	19.6333333333333	163
22.92	19.6333333333333	165
22.94	19.6333333333333	185
22.96	19.6333333333333	170
22.98	19.6333333333333	187
23	19.6333333333333	170
23.02	19.6333333333333	165
23.04	19.6333333333333	166
23.06	19.6333333333333	177
23.08	19.6333333333333	174
23.1	19.6333333333333	169
23.12	19.6333333333333	166
23.14	19.6333333333333	176
23.16	19.6333333333333	190
23.18	19.6333333333333	150
23.2	19.6333333333333	166
23.22	19.6333333333333	191
23.24	19.6333333333333	178
23.26	19.6333333333333	161
23.28	19.6333333333333	178
23.3	19.6333333333333	160
23.32	19.6333333333333	172
23.34	19.6333333333333	162
23.36	19.6333333333333	168
23.38	19.6333333333333	178
23.4	19.6333333333333	182
23.42	19.6333333333333	193
23.44	19.6333333333333	188
23.46	19.6333333333333	169
23.48	19.6333333333333	175
23.5	19.6333333333333	191
23.52	19.6333333333333	190
23.54	19.6333333333333	198
23.56	19.6333333333333	166
23.58	19.6333333333333	179
23.6	19.6333333333333	172
23.62	19.6333333333333	174
23.64	19.6333333333333	194
23.66	19.6333333333333	175
23.68	19.6333333333333	193
23.7	19.6333333333333	178
23.72	19.6333333333333	186
23.74	19.6333333333333	163
23.76	19.6333333333333	180
23.78	19.6333333333333	157
23.8	19.6333333333333	175
23.82	19.6333333333333	197
23.84	19.6333333333333	178
23.86	19.6333333333333	186
23.88	19.6333333333333	186
23.9	19.6333333333333	170
23.92	19.6333333333333	202
23.94	19.6333333333333	176
23.96	19.6333333333333	189
23.98	19.6333333333333	174
24	19.6333333333333	180
24.02	19.6333333333333	174
24.04	19.6333333333333	222
24.06	19.6333333333333	186
24.08	19.6333333333333	166
24.1	19.6333333333333	184
24.12	19.6333333333333	195
24.14	19.6333333333333	204
24.16	19.6333333333333	188
24.18	19.6333333333333	192
24.2	19.6333333333333	201
24.22	19.6333333333333	193
24.24	19.6333333333333	173
24.26	19.6333333333333	214
24.28	19.6333333333333	184
24.3	19.6333333333333	184
24.32	19.6333333333333	193
24.34	19.6333333333333	199
24.36	19.6333333333333	174
24.38	19.6333333333333	205
24.4	19.6333333333333	200
24.42	19.6333333333333	163
24.44	19.6333333333333	181
24.46	19.6333333333333	189
24.48	19.6333333333333	195
24.5	19.6333333333333	190
24.52	19.6333333333333	202
24.54	19.6333333333333	183
24.56	19.6333333333333	171
24.58	19.6333333333333	196
24.6	19.6333333333333	203
24.62	19.6333333333333	203
24.64	19.6333333333333	220
24.66	19.6333333333333	205
24.68	19.6333333333333	192
24.7	19.6333333333333	193
24.72	19.6333333333333	215
24.74	19.6333333333333	210
24.76	19.6333333333333	208
24.78	19.6333333333333	212
24.8	19.6333333333333	214
24.82	19.6333333333333	216
24.84	19.6333333333333	199
24.86	19.6333333333333	183
24.88	19.6333333333333	217
24.9	19.6333333333333	219
24.92	19.6333333333333	215
24.94	19.6333333333333	199
24.96	19.6333333333333	203
24.98	19.6333333333333	215
25	19.6333333333333	243
25.02	19.6333333333333	228
25.04	19.6333333333333	216
25.06	19.6333333333333	237
25.08	19.6333333333333	212
25.1	19.6333333333333	212
25.12	19.6333333333333	216
25.14	19.6333333333333	224
25.16	19.6333333333333	201
25.18	19.6333333333333	206
25.2	19.6333333333333	221
25.22	19.6333333333333	232
25.24	19.6333333333333	229
25.26	19.6333333333333	231
25.28	19.6333333333333	215
25.3	19.6333333333333	179
25.32	19.6333333333333	209
25.34	19.6333333333333	223
25.36	19.6333333333333	210
25.38	19.6333333333333	192
25.4	19.6333333333333	224
25.42	19.6333333333333	208
25.44	19.6333333333333	210
25.46	19.6333333333333	175
25.48	19.6333333333333	197
25.5	19.6333333333333	199
25.52	19.6333333333333	196
25.54	19.6333333333333	205
25.56	19.6333333333333	201
25.58	19.6333333333333	210
25.6	19.6333333333333	188
25.62	19.6333333333333	213
25.64	19.6333333333333	196
25.66	19.6333333333333	173
25.68	19.6333333333333	196
25.7	19.6333333333333	198
25.72	19.6333333333333	195
25.74	19.6333333333333	215
25.76	19.6333333333333	195
25.78	19.6333333333333	194
25.8	19.6333333333333	208
25.82	19.6333333333333	201
25.84	19.6333333333333	208
25.86	19.6333333333333	196
25.88	19.6333333333333	193
25.9	19.6333333333333	192
25.92	19.6333333333333	190
25.94	19.6333333333333	184
25.96	19.6333333333333	201
25.98	19.6333333333333	182
26	19.6333333333333	187
26.02	19.6333333333333	178
26.04	19.6333333333333	184
26.06	19.6333333333333	179
26.08	19.6333333333333	189
26.1	19.6333333333333	166
26.12	19.6333333333333	167
26.14	19.6333333333333	175
26.16	19.6333333333333	168
26.18	19.6333333333333	171
26.2	19.6333333333333	187
26.22	19.6333333333333	175
26.24	19.6333333333333	173
26.26	19.6333333333333	188
26.28	19.6333333333333	161
26.3	19.6333333333333	177
26.32	19.6333333333333	171
26.34	19.6333333333333	166
26.36	19.6333333333333	185
26.38	19.6333333333333	193
26.4	19.6333333333333	171
26.42	19.6333333333333	195
26.44	19.6333333333333	173
26.46	19.6333333333333	179
26.48	19.6333333333333	173
26.5	19.6333333333333	195
26.52	19.6333333333333	185
26.54	19.6333333333333	165
26.56	19.6333333333333	178
26.58	19.6333333333333	175
26.6	19.6333333333333	176
26.62	19.6333333333333	178
26.64	19.6333333333333	168
26.66	19.6333333333333	158
26.68	19.6333333333333	184
26.7	19.6333333333333	171
26.72	19.6333333333333	163
26.74	19.6333333333333	172
26.76	19.6333333333333	169
26.78	19.6333333333333	185
26.8	19.6333333333333	191
26.82	19.6333333333333	172
26.84	19.6333333333333	177
26.86	19.6333333333333	177
26.88	19.6333333333333	172
26.9	19.6333333333333	173
26.92	19.6333333333333	189
26.94	19.6333333333333	172
26.96	19.6333333333333	176
26.98	19.6333333333333	162
27	19.6333333333333	183
27.02	19.6333333333333	201
27.04	19.6333333333333	181
27.06	19.6333333333333	185
27.08	19.6333333333333	199
27.1	19.6333333333333	219
27.12	19.6333333333333	171
27.14	19.6333333333333	171
27.16	19.6333333333333	183
27.18	19.6333333333333	168
27.2	19.6333333333333	168
27.22	19.6333333333333	166
27.24	19.6333333333333	177
27.26	19.6333333333333	178
27.28	19.6333333333333	174
27.3	19.6333333333333	165
27.32	19.6333333333333	194
27.34	19.6333333333333	164
27.36	19.6333333333333	195
27.38	19.6333333333333	186
27.4	19.6333333333333	185
27.42	19.6333333333333	180
27.44	19.6333333333333	177
27.46	19.6333333333333	187
27.48	19.6333333333333	186
27.5	19.6333333333333	195
27.52	19.6333333333333	169
27.54	19.6333333333333	160
27.56	19.6333333333333	185
27.58	19.6333333333333	179
27.6	19.6333333333333	189
27.62	19.6333333333333	190
27.64	19.6333333333333	204
27.66	19.6333333333333	184
27.68	19.6333333333333	209
27.7	19.6333333333333	207
27.72	19.6333333333333	206
27.74	19.6333333333333	193
27.76	19.6333333333333	207
27.78	19.6333333333333	230
27.8	19.6333333333333	217
27.82	19.6333333333333	204
27.84	19.6333333333333	213
27.86	19.6333333333333	200
27.88	19.6333333333333	181
27.9	19.6333333333333	186
27.92	19.6333333333333	180
27.94	19.6333333333333	221
27.96	19.6333333333333	208
27.98	19.6333333333333	179
28	19.6333333333333	200
28.02	19.6333333333333	198
28.04	19.6333333333333	196
28.06	19.6333333333333	207
28.08	19.6333333333333	182
28.1	19.6333333333333	183
28.12	19.6333333333333	183
28.14	19.6333333333333	191
28.16	19.6333333333333	187
28.18	19.6333333333333	190
28.2	19.6333333333333	208
28.22	19.6333333333333	188
28.24	19.6333333333333	175
28.26	19.6333333333333	204
28.28	19.6333333333333	167
28.3	19.6333333333333	168
28.32	19.6333333333333	186
28.34	19.6333333333333	176
28.36	19.6333333333333	194
28.38	19.6333333333333	179
28.4	19.6333333333333	199
28.42	19.6333333333333	183
28.44	19.6333333333333	174
28.46	19.6333333333333	185
28.48	19.6333333333333	166
28.5	19.6333333333333	174
28.52	19.6333333333333	166
28.54	19.6333333333333	198
28.56	19.6333333333333	164
28.58	19.6333333333333	170
28.6	19.6333333333333	184
28.62	19.6333333333333	167
28.64	19.6333333333333	201
28.66	19.6333333333333	194
28.68	19.6333333333333	185
28.7	19.6333333333333	163
28.72	19.6333333333333	186
28.74	19.6333333333333	167
28.76	19.6333333333333	212
28.78	19.6333333333333	189
28.8	19.6333333333333	183
28.82	19.6333333333333	189
28.84	19.6333333333333	169
28.86	19.6333333333333	193
28.88	19.6333333333333	171
28.9	19.6333333333333	200
28.92	19.6333333333333	198
28.94	19.6333333333333	188
28.96	19.6333333333333	184
28.98	19.6333333333333	182
29	19.6333333333333	193
29.02	19.6333333333333	182
29.04	19.6333333333333	169
29.06	19.6333333333333	196
29.08	19.6333333333333	170
29.1	19.6333333333333	191
29.12	19.6333333333333	190
29.14	19.6333333333333	178
29.16	19.6333333333333	161
29.18	19.6333333333333	176
29.2	19.6333333333333	172
29.22	19.6333333333333	167
29.24	19.6333333333333	171
29.26	19.6333333333333	171
29.28	19.6333333333333	196
29.3	19.6333333333333	181
29.32	19.6333333333333	183
29.34	19.6333333333333	182
29.36	19.6333333333333	178
29.38	19.6333333333333	171
29.4	19.6333333333333	193
29.42	19.6333333333333	188
29.44	19.6333333333333	158
29.46	19.6333333333333	178
29.48	19.6333333333333	179
29.5	19.6333333333333	158
29.52	19.6333333333333	170
29.54	19.6333333333333	178
29.56	19.6333333333333	185
29.58	19.6333333333333	184
29.6	19.6333333333333	163
29.62	19.6333333333333	156
29.64	19.6333333333333	185
29.66	19.6333333333333	186
29.68	19.6333333333333	202
29.7	19.6333333333333	198
29.72	19.6333333333333	186
29.74	19.6333333333333	194
29.76	19.6333333333333	192
29.78	19.6333333333333	168
29.8	19.6333333333333	176
29.82	19.6333333333333	197
29.84	19.6333333333333	162
29.86	19.6333333333333	173
29.88	19.6333333333333	174
29.9	19.6333333333333	164
29.92	19.6333333333333	163
29.94	19.6333333333333	179
29.96	19.6333333333333	177
29.98	19.6333333333333	185
30	19.6333333333333	187
30.02	19.6333333333333	150
30.04	19.6333333333333	159
30.06	19.6333333333333	166
30.08	19.6333333333333	162
30.1	19.6333333333333	162
30.12	19.6333333333333	196
30.14	19.6333333333333	193
30.16	19.6333333333333	164
30.18	19.6333333333333	192
30.2	19.6333333333333	158
30.22	19.6333333333333	163
30.24	19.6333333333333	175
30.26	19.6333333333333	183
30.28	19.6333333333333	168
30.3	19.6333333333333	169
30.32	19.6333333333333	162
30.34	19.6333333333333	188
30.36	19.6333333333333	205
30.38	19.6333333333333	168
30.4	19.6333333333333	185
30.42	19.6333333333333	164
30.44	19.6333333333333	184
30.46	19.6333333333333	199
30.48	19.6333333333333	190
30.5	19.6333333333333	166
30.52	19.6333333333333	184
30.54	19.6333333333333	179
30.56	19.6333333333333	183
30.58	19.6333333333333	192
30.6	19.6333333333333	165
30.62	19.6333333333333	187
30.64	19.6333333333333	180
30.66	19.6333333333333	181
30.68	19.6333333333333	166
30.7	19.6333333333333	170
30.72	19.6333333333333	159
30.74	19.6333333333333	175
30.76	19.6333333333333	173
30.78	19.6333333333333	200
30.8	19.6333333333333	198
30.82	19.6333333333333	179
30.84	19.6333333333333	201
30.86	19.6333333333333	175
30.88	19.6333333333333	179
30.9	19.6333333333333	197
30.92	19.6333333333333	163
30.94	19.6333333333333	162
30.96	19.6333333333333	180
30.98	19.6333333333333	190
31	19.6333333333333	183
31.02	19.6333333333333	200
31.04	19.6333333333333	186
31.06	19.6333333333333	208
31.08	19.6333333333333	156
31.1	19.6333333333333	167
31.12	19.6333333333333	163
31.14	19.6333333333333	192
31.16	19.6333333333333	168
31.18	19.6333333333333	202
31.2	19.6333333333333	172
31.22	19.6333333333333	188
31.24	19.6333333333333	188
31.26	19.6333333333333	183
31.28	19.6333333333333	178
31.3	19.6333333333333	201
31.32	19.6333333333333	178
31.34	19.6333333333333	168
31.36	19.6333333333333	169
31.38	19.6333333333333	182
31.4	19.6333333333333	169
31.42	19.6333333333333	162
31.44	19.6333333333333	186
31.46	19.6333333333333	199
31.48	19.6333333333333	189
31.5	19.6333333333333	172
31.52	19.6333333333333	172
31.54	19.6333333333333	194
31.56	19.6333333333333	182
31.58	19.6333333333333	183
31.6	19.6333333333333	187
31.62	19.6333333333333	168
31.64	19.6333333333333	182
31.66	19.6333333333333	181
31.68	19.6333333333333	164
31.7	19.6333333333333	179
31.72	19.6333333333333	176
31.74	19.6333333333333	188
31.76	19.6333333333333	190
31.78	19.6333333333333	185
31.8	19.6333333333333	180
31.82	19.6333333333333	179
31.84	19.6333333333333	173
31.86	19.6333333333333	174
31.88	19.6333333333333	207
31.9	19.6333333333333	173
31.92	19.6333333333333	170
31.94	19.6333333333333	161
31.96	19.6333333333333	163
31.98	19.6333333333333	184
32	19.6333333333333	167
32.02	19.6333333333333	169
32.04	19.6333333333333	175
32.06	19.6333333333333	184
32.08	19.6333333333333	196
32.1	19.6333333333333	193
32.12	19.6333333333333	167
32.14	19.6333333333333	186
32.16	19.6333333333333	195
32.18	19.6333333333333	193
32.2	19.6333333333333	219
32.22	19.6333333333333	184
32.24	19.6333333333333	181
32.26	19.6333333333333	170
32.28	19.6333333333333	178
32.3	19.6333333333333	176
32.32	19.6333333333333	201
32.34	19.6333333333333	188
32.36	19.6333333333333	155
32.38	19.6333333333333	188
32.4	19.6333333333333	162
32.42	19.6333333333333	184
32.44	19.6333333333333	168
32.46	19.6333333333333	181
32.48	19.6333333333333	196
32.5	19.6333333333333	177
32.52	19.6333333333333	198
32.54	19.6333333333333	200
32.56	19.6333333333333	177
32.58	19.6333333333333	153
32.6	19.6333333333333	181
32.62	19.6333333333333	168
32.64	19.6333333333333	167
32.66	19.6333333333333	177
32.68	19.6333333333333	194
32.7	19.6333333333333	202
32.72	19.6333333333333	178
32.74	19.6333333333333	191
32.76	19.6333333333333	180
32.78	19.6333333333333	189
32.8	19.6333333333333	179
32.82	19.6333333333333	186
32.84	19.6333333333333	188
32.86	19.6333333333333	192
32.88	19.6333333333333	195
32.9	19.6333333333333	172
32.92	19.6333333333333	179
32.94	19.6333333333333	179
32.96	19.6333333333333	180
32.98	19.6333333333333	171
33	19.6333333333333	187
33.02	19.6333333333333	191
33.04	19.6333333333333	207
33.06	19.6333333333333	172
33.08	19.6333333333333	198
33.1	19.6333333333333	170
33.12	19.6333333333333	209
33.14	19.6333333333333	174
33.16	19.6333333333333	191
33.18	19.6333333333333	176
33.2	19.6333333333333	172
33.22	19.6333333333333	175
33.24	19.6333333333333	202
33.26	19.6333333333333	203
33.28	19.6333333333333	175
33.3	19.6333333333333	177
33.32	19.6333333333333	195
33.34	19.6333333333333	181
33.36	19.6333333333333	184
33.38	19.6333333333333	198
33.4	19.6333333333333	201
33.42	19.6333333333333	197
33.44	19.6333333333333	205
33.46	19.6333333333333	197
33.48	19.6333333333333	228
33.5	19.6333333333333	208
33.52	19.6333333333333	213
33.54	19.6333333333333	178
33.56	19.6333333333333	197
33.58	19.6333333333333	202
33.6	19.6333333333333	206
33.62	19.6333333333333	205
33.64	19.6333333333333	194
33.66	19.6333333333333	200
33.68	19.6333333333333	204
33.7	19.6333333333333	178
33.72	19.6333333333333	189
33.74	19.6333333333333	196
33.76	19.6333333333333	209
33.78	19.6333333333333	203
33.8	19.6333333333333	196
33.82	19.6333333333333	185
33.84	19.6333333333333	184
33.86	19.6333333333333	195
33.88	19.6333333333333	215
33.9	19.6333333333333	176
33.92	19.6333333333333	195
33.94	19.6333333333333	201
33.96	19.6333333333333	196
33.98	19.6333333333333	181
34	19.6333333333333	189
34.02	19.6333333333333	196
34.04	19.6333333333333	190
34.06	19.6333333333333	190
34.08	19.6333333333333	194
34.1	19.6333333333333	213
34.12	19.6333333333333	209
34.14	19.6333333333333	190
34.16	19.6333333333333	196
34.18	19.6333333333333	171
34.2	19.6333333333333	206
34.22	19.6333333333333	199
34.24	19.6333333333333	174
34.26	19.6333333333333	176
34.28	19.6333333333333	180
34.3	19.6333333333333	183
34.32	19.6333333333333	191
34.34	19.6333333333333	186
34.36	19.6333333333333	182
34.38	19.6333333333333	174
34.4	19.6333333333333	207
34.42	19.6333333333333	207
34.44	19.6333333333333	206
34.46	19.6333333333333	191
34.48	19.6333333333333	178
34.5	19.6333333333333	188
34.52	19.6333333333333	203
34.54	19.6333333333333	188
34.56	19.6333333333333	178
34.58	19.6333333333333	210
34.6	19.6333333333333	205
34.62	19.6333333333333	173
34.64	19.6333333333333	198
34.66	19.6333333333333	187
34.68	19.6333333333333	193
34.7	19.6333333333333	197
34.72	19.6333333333333	202
34.74	19.6333333333333	206
34.76	19.6333333333333	188
34.78	19.6333333333333	184
34.8	19.6333333333333	181
34.82	19.6333333333333	192
34.84	19.6333333333333	208
34.86	19.6333333333333	187
34.88	19.6333333333333	185
34.9	19.6333333333333	191
34.92	19.6333333333333	194
34.94	19.6333333333333	191
34.96	19.6333333333333	221
34.98	19.6333333333333	185
35	19.6333333333333	221
35.02	19.6333333333333	195
35.04	19.6333333333333	185
35.06	19.6333333333333	200
35.08	19.6333333333333	177
35.1	19.6333333333333	202
35.12	19.6333333333333	191
35.14	19.6333333333333	220
35.16	19.6333333333333	201
35.18	19.6333333333333	195
35.2	19.6333333333333	174
35.22	19.6333333333333	193
35.24	19.6333333333333	208
35.26	19.6333333333333	214
35.28	19.6333333333333	184
35.3	19.6333333333333	185
35.32	19.6333333333333	200
35.34	19.6333333333333	175
35.36	19.6333333333333	202
35.38	19.6333333333333	188
35.4	19.6333333333333	181
35.42	19.6333333333333	183
35.44	19.6333333333333	174
35.46	19.6333333333333	197
35.48	19.6333333333333	201
35.5	19.6333333333333	183
35.52	19.6333333333333	187
35.54	19.6333333333333	183
35.56	19.6333333333333	194
35.58	19.6333333333333	179
35.6	19.6333333333333	182
35.62	19.6333333333333	187
35.64	19.6333333333333	195
35.66	19.6333333333333	177
35.68	19.6333333333333	221
35.7	19.6333333333333	212
35.72	19.6333333333333	170
35.74	19.6333333333333	174
35.76	19.6333333333333	153
35.78	19.6333333333333	165
35.8	19.6333333333333	175
35.82	19.6333333333333	171
35.84	19.6333333333333	179
35.86	19.6333333333333	188
35.88	19.6333333333333	168
35.9	19.6333333333333	180
35.92	19.6333333333333	180
35.94	19.6333333333333	191
35.96	19.6333333333333	184
35.98	19.6333333333333	174
36	19.6333333333333	169
36.02	19.6333333333333	196
36.04	19.6333333333333	182
36.06	19.6333333333333	166
36.08	19.6333333333333	192
36.1	19.6333333333333	172
36.12	19.6333333333333	181
36.14	19.6333333333333	219
36.16	19.6333333333333	204
36.18	19.6333333333333	211
36.2	19.6333333333333	210
36.22	19.6333333333333	172
36.24	19.6333333333333	176
36.26	19.6333333333333	204
36.28	19.6333333333333	169
36.3	19.6333333333333	181
36.32	19.6333333333333	190
36.34	19.6333333333333	198
36.36	19.6333333333333	190
36.38	19.6333333333333	183
36.4	19.6333333333333	184
36.42	19.6333333333333	198
36.44	19.6333333333333	194
36.46	19.6333333333333	215
36.48	19.6333333333333	200
36.5	19.6333333333333	188
36.52	19.6333333333333	190
36.54	19.6333333333333	202
36.56	19.6333333333333	191
36.58	19.6333333333333	177
36.6	19.6333333333333	177
36.62	19.6333333333333	176
36.64	19.6333333333333	200
36.66	19.6333333333333	208
36.68	19.6333333333333	188
36.7	19.6333333333333	187
36.72	19.6333333333333	184
36.74	19.6333333333333	206
36.76	19.6333333333333	195
36.78	19.6333333333333	211
36.8	19.6333333333333	181
36.82	19.6333333333333	177
36.84	19.6333333333333	182
36.86	19.6333333333333	174
36.88	19.6333333333333	197
36.9	19.6333333333333	203
36.92	19.6333333333333	177
36.94	19.6333333333333	198
36.96	19.6333333333333	194
36.98	19.6333333333333	189
37	19.6333333333333	179
37.02	19.6333333333333	172
37.04	19.6333333333333	202
37.06	19.6333333333333	201
37.08	19.6333333333333	191
37.1	19.6333333333333	193
37.12	19.6333333333333	191
37.14	19.6333333333333	179
37.16	19.6333333333333	197
37.18	19.6333333333333	198
37.2	19.6333333333333	193
37.22	19.6333333333333	178
37.24	19.6333333333333	180
37.26	19.6333333333333	200
37.28	19.6333333333333	218
37.3	19.6333333333333	199
37.32	19.6333333333333	217
37.34	19.6333333333333	189
37.36	19.6333333333333	194
37.38	19.6333333333333	199
37.4	19.6333333333333	180
37.42	19.6333333333333	197
37.44	19.6333333333333	202
37.46	19.6333333333333	211
37.48	19.6333333333333	199
37.5	19.6333333333333	196
37.52	19.6333333333333	193
37.54	19.6333333333333	201
37.56	19.6333333333333	190
37.58	19.6333333333333	194
37.6	19.6333333333333	208
37.62	19.6333333333333	201
37.64	19.6333333333333	190
37.66	19.6333333333333	183
37.68	19.6333333333333	194
37.7	19.6333333333333	195
37.72	19.6333333333333	205
37.74	19.6333333333333	205
37.76	19.6333333333333	196
37.78	19.6333333333333	186
37.8	19.6333333333333	194
37.82	19.6333333333333	230
37.84	19.6333333333333	203
37.86	19.6333333333333	234
37.88	19.6333333333333	237
37.9	19.6333333333333	239
37.92	19.6333333333333	243
37.94	19.6333333333333	234
37.96	19.6333333333333	255
37.98	19.6333333333333	271
38	19.6333333333333	250
38.02	19.6333333333333	261
38.04	19.6333333333333	282
38.06	19.6333333333333	312
38.08	19.6333333333333	363
38.1	19.6333333333333	430
38.12	19.6333333333333	489
38.14	19.6333333333333	667
38.16	19.6333333333333	698
38.18	19.6333333333333	639
38.2	19.6333333333333	553
38.22	19.6333333333333	480
38.24	19.6333333333333	481
38.26	19.6333333333333	451
38.28	19.6333333333333	435
38.3	19.6333333333333	352
38.32	19.6333333333333	275
38.34	19.6333333333333	257
38.36	19.6333333333333	256
38.38	19.6333333333333	229
38.4	19.6333333333333	246
38.42	19.6333333333333	236
38.44	19.6333333333333	229
38.46	19.6333333333333	223
38.48	19.6333333333333	228
38.5	19.6333333333333	232
38.52	19.6333333333333	201
38.54	19.6333333333333	248
38.56	19.6333333333333	211
38.58	19.6333333333333	217
38.6	19.6333333333333	211
38.62	19.6333333333333	220
38.64	19.6333333333333	177
38.66	19.6333333333333	202
38.68	19.6333333333333	200
38.7	19.6333333333333	164
38.72	19.6333333333333	188
38.74	19.6333333333333	185
38.76	19.6333333333333	178
38.78	19.6333333333333	175
38.8	19.6333333333333	207
38.82	19.6333333333333	206
38.84	19.6333333333333	199
38.86	19.6333333333333	188
38.88	19.6333333333333	204
38.9	19.6333333333333	196
38.92	19.6333333333333	206
38.94	19.6333333333333	192
38.96	19.6333333333333	211
38.98	19.6333333333333	195
39	19.6333333333333	211
39.02	19.6333333333333	221
39.04	19.6333333333333	179
39.06	19.6333333333333	193
39.08	19.6333333333333	183
39.1	19.6333333333333	190
39.12	19.6333333333333	214
39.14	19.6333333333333	175
39.16	19.6333333333333	210
39.18	19.6333333333333	189
39.2	19.6333333333333	186
39.22	19.6333333333333	196
39.24	19.6333333333333	211
39.26	19.6333333333333	191
39.28	19.6333333333333	203
39.3	19.6333333333333	205
39.32	19.6333333333333	194
39.34	19.6333333333333	170
39.36	19.6333333333333	187
39.38	19.6333333333333	216
39.4	19.6333333333333	189
39.42	19.6333333333333	207
39.44	19.6333333333333	213
39.46	19.6333333333333	227
39.48	19.6333333333333	195
39.5	19.6333333333333	192
39.52	19.6333333333333	169
39.54	19.6333333333333	206
39.56	19.6333333333333	219
39.58	19.6333333333333	190
39.6	19.6333333333333	174
39.62	19.6333333333333	184
39.64	19.6333333333333	208
39.66	19.6333333333333	194
39.68	19.6333333333333	200
39.7	19.6333333333333	166
39.72	19.6333333333333	196
39.74	19.6333333333333	201
39.76	19.6333333333333	213
39.78	19.6333333333333	200
39.8	19.6333333333333	189
39.82	19.6333333333333	225
39.84	19.6333333333333	209
39.86	19.6333333333333	205
39.88	19.6333333333333	182
39.9	19.6333333333333	209
39.92	19.6333333333333	223
39.94	19.6333333333333	220
39.96	19.6333333333333	210
39.98	19.6333333333333	202
40	19.6333333333333	204
