# Supplementary material for: Sorting polymerization in a bichannel metal-organic framework
Source: Nat Commun. 2025 Aug 5;16:6984. doi: 10.1038/s41467-025-62322-8 (PMC12325995; doi:10.1038/s41467-025-62322-8)
Supplement: Supplementary file 3 — Source data [file 41467_2025_62322_MOESM3_ESM.zip › SOURCE_DATA/SF10/1-PNVF_2theta_vs_scanstarttime_vs_intensity/line_10.csv]

X	Y	Z
3	22.6333333333333	170
3.02	22.6333333333333	144
3.04	22.6333333333333	150
3.06	22.6333333333333	143
3.08	22.6333333333333	153
3.1	22.6333333333333	152
3.12	22.6333333333333	143
3.14	22.6333333333333	140
3.16	22.6333333333333	145
3.18	22.6333333333333	135
3.2	22.6333333333333	155
3.22	22.6333333333333	159
3.24	22.6333333333333	138
3.26	22.6333333333333	159
3.28	22.6333333333333	154
3.3	22.6333333333333	139
3.32	22.6333333333333	146
3.34	22.6333333333333	161
3.36	22.6333333333333	150
3.38	22.6333333333333	133
3.4	22.6333333333333	141
3.42	22.6333333333333	149
3.44	22.6333333333333	165
3.46	22.6333333333333	154
3.48	22.6333333333333	154
3.5	22.6333333333333	138
3.52	22.6333333333333	143
3.54	22.6333333333333	163
3.56	22.6333333333333	150
3.58	22.6333333333333	164
3.6	22.6333333333333	161
3.62	22.6333333333333	139
3.64	22.6333333333333	152
3.66	22.6333333333333	154
3.68	22.6333333333333	148
3.7	22.6333333333333	151
3.72	22.6333333333333	165
3.74	22.6333333333333	146
3.76	22.6333333333333	156
3.78	22.6333333333333	169
3.8	22.6333333333333	156
3.82	22.6333333333333	153
3.84	22.6333333333333	166
3.86	22.6333333333333	145
3.88	22.6333333333333	140
3.9	22.6333333333333	149
3.92	22.6333333333333	147
3.94	22.6333333333333	151
3.96	22.6333333333333	160
3.98	22.6333333333333	154
4	22.6333333333333	146
4.02	22.6333333333333	163
4.04	22.6333333333333	152
4.06	22.6333333333333	161
4.08	22.6333333333333	137
4.1	22.6333333333333	157
4.12	22.6333333333333	170
4.14	22.6333333333333	163
4.16	22.6333333333333	151
4.18	22.6333333333333	186
4.2	22.6333333333333	156
4.22	22.6333333333333	151
4.24	22.6333333333333	148
4.26	22.6333333333333	169
4.28	22.6333333333333	176
4.3	22.6333333333333	146
4.32	22.6333333333333	158
4.34	22.6333333333333	155
4.36	22.6333333333333	154
4.38	22.6333333333333	139
4.4	22.6333333333333	174
4.42	22.6333333333333	158
4.44	22.6333333333333	158
4.46	22.6333333333333	149
4.48	22.6333333333333	168
4.5	22.6333333333333	170
4.52	22.6333333333333	151
4.54	22.6333333333333	166
4.56	22.6333333333333	154
4.58	22.6333333333333	176
4.6	22.6333333333333	193
4.62	22.6333333333333	170
4.64	22.6333333333333	135
4.66	22.6333333333333	167
4.68	22.6333333333333	170
4.7	22.6333333333333	178
4.72	22.6333333333333	177
4.74	22.6333333333333	165
4.76	22.6333333333333	171
4.78	22.6333333333333	170
4.8	22.6333333333333	203
4.82	22.6333333333333	178
4.84	22.6333333333333	173
4.86	22.6333333333333	188
4.88	22.6333333333333	182
4.9	22.6333333333333	187
4.92	22.6333333333333	185
4.94	22.6333333333333	202
4.96	22.6333333333333	196
4.98	22.6333333333333	217
5	22.6333333333333	210
5.02	22.6333333333333	214
5.04	22.6333333333333	210
5.06	22.6333333333333	217
5.08	22.6333333333333	226
5.1	22.6333333333333	218
5.12	22.6333333333333	235
5.14	22.6333333333333	265
5.16	22.6333333333333	220
5.18	22.6333333333333	295
5.2	22.6333333333333	306
5.22	22.6333333333333	288
5.24	22.6333333333333	332
5.26	22.6333333333333	379
5.28	22.6333333333333	381
5.3	22.6333333333333	418
5.32	22.6333333333333	485
5.34	22.6333333333333	482
5.36	22.6333333333333	496
5.38	22.6333333333333	492
5.4	22.6333333333333	479
5.42	22.6333333333333	481
5.44	22.6333333333333	478
5.46	22.6333333333333	412
5.48	22.6333333333333	363
5.5	22.6333333333333	429
5.52	22.6333333333333	340
5.54	22.6333333333333	351
5.56	22.6333333333333	337
5.58	22.6333333333333	339
5.6	22.6333333333333	310
5.62	22.6333333333333	335
5.64	22.6333333333333	296
5.66	22.6333333333333	309
5.68	22.6333333333333	271
5.7	22.6333333333333	283
5.72	22.6333333333333	276
5.74	22.6333333333333	295
5.76	22.6333333333333	259
5.78	22.6333333333333	299
5.8	22.6333333333333	268
5.82	22.6333333333333	285
5.84	22.6333333333333	270
5.86	22.6333333333333	241
5.88	22.6333333333333	260
5.9	22.6333333333333	253
5.92	22.6333333333333	265
5.94	22.6333333333333	246
5.96	22.6333333333333	244
5.98	22.6333333333333	254
6	22.6333333333333	246
6.02	22.6333333333333	287
6.04	22.6333333333333	247
6.06	22.6333333333333	257
6.08	22.6333333333333	241
6.1	22.6333333333333	266
6.12	22.6333333333333	226
6.14	22.6333333333333	242
6.16	22.6333333333333	236
6.18	22.6333333333333	270
6.2	22.6333333333333	238
6.22	22.6333333333333	269
6.24	22.6333333333333	268
6.26	22.6333333333333	241
6.28	22.6333333333333	260
6.3	22.6333333333333	263
6.32	22.6333333333333	249
6.34	22.6333333333333	264
6.36	22.6333333333333	264
6.38	22.6333333333333	233
6.4	22.6333333333333	260
6.42	22.6333333333333	235
6.44	22.6333333333333	217
6.46	22.6333333333333	249
6.48	22.6333333333333	212
6.5	22.6333333333333	259
6.52	22.6333333333333	225
6.54	22.6333333333333	220
6.56	22.6333333333333	246
6.58	22.6333333333333	235
6.6	22.6333333333333	226
6.62	22.6333333333333	243
6.64	22.6333333333333	218
6.66	22.6333333333333	231
6.68	22.6333333333333	231
6.7	22.6333333333333	228
6.72	22.6333333333333	215
6.74	22.6333333333333	206
6.76	22.6333333333333	193
6.78	22.6333333333333	217
6.8	22.6333333333333	239
6.82	22.6333333333333	216
6.84	22.6333333333333	211
6.86	22.6333333333333	212
6.88	22.6333333333333	237
6.9	22.6333333333333	198
6.92	22.6333333333333	198
6.94	22.6333333333333	191
6.96	22.6333333333333	201
6.98	22.6333333333333	174
7	22.6333333333333	198
7.02	22.6333333333333	185
7.04	22.6333333333333	200
7.06	22.6333333333333	237
7.08	22.6333333333333	201
7.1	22.6333333333333	202
7.12	22.6333333333333	188
7.14	22.6333333333333	190
7.16	22.6333333333333	200
7.18	22.6333333333333	172
7.2	22.6333333333333	208
7.22	22.6333333333333	201
7.24	22.6333333333333	173
7.26	22.6333333333333	173
7.28	22.6333333333333	186
7.3	22.6333333333333	164
7.32	22.6333333333333	188
7.34	22.6333333333333	192
7.36	22.6333333333333	188
7.38	22.6333333333333	179
7.4	22.6333333333333	168
7.42	22.6333333333333	178
7.44	22.6333333333333	181
7.46	22.6333333333333	173
7.48	22.6333333333333	171
7.5	22.6333333333333	179
7.52	22.6333333333333	183
7.54	22.6333333333333	156
7.56	22.6333333333333	176
7.58	22.6333333333333	182
7.6	22.6333333333333	170
7.62	22.6333333333333	164
7.64	22.6333333333333	181
7.66	22.6333333333333	197
7.68	22.6333333333333	175
7.7	22.6333333333333	207
7.72	22.6333333333333	159
7.74	22.6333333333333	191
7.76	22.6333333333333	149
7.78	22.6333333333333	161
7.8	22.6333333333333	174
7.82	22.6333333333333	148
7.84	22.6333333333333	174
7.86	22.6333333333333	185
7.88	22.6333333333333	213
7.9	22.6333333333333	149
7.92	22.6333333333333	193
7.94	22.6333333333333	182
7.96	22.6333333333333	157
7.98	22.6333333333333	184
8	22.6333333333333	169
8.02	22.6333333333333	171
8.04	22.6333333333333	157
8.06	22.6333333333333	171
8.08	22.6333333333333	163
8.1	22.6333333333333	148
8.12	22.6333333333333	173
8.14	22.6333333333333	164
8.16	22.6333333333333	164
8.18	22.6333333333333	181
8.2	22.6333333333333	160
8.22	22.6333333333333	162
8.24	22.6333333333333	145
8.26	22.6333333333333	172
8.28	22.6333333333333	153
8.3	22.6333333333333	159
8.32	22.6333333333333	182
8.34	22.6333333333333	193
8.36	22.6333333333333	194
8.38	22.6333333333333	172
8.4	22.6333333333333	177
8.42	22.6333333333333	172
8.44	22.6333333333333	178
8.46	22.6333333333333	166
8.48	22.6333333333333	173
8.5	22.6333333333333	169
8.52	22.6333333333333	159
8.54	22.6333333333333	170
8.56	22.6333333333333	198
8.58	22.6333333333333	193
8.6	22.6333333333333	148
8.62	22.6333333333333	170
8.64	22.6333333333333	159
8.66	22.6333333333333	192
8.68	22.6333333333333	183
8.7	22.6333333333333	151
8.72	22.6333333333333	165
8.74	22.6333333333333	169
8.76	22.6333333333333	166
8.78	22.6333333333333	158
8.8	22.6333333333333	160
8.82	22.6333333333333	171
8.84	22.6333333333333	168
8.86	22.6333333333333	141
8.88	22.6333333333333	146
8.9	22.6333333333333	189
8.92	22.6333333333333	176
8.94	22.6333333333333	181
8.96	22.6333333333333	157
8.98	22.6333333333333	188
9	22.6333333333333	165
9.02	22.6333333333333	194
9.04	22.6333333333333	187
9.06	22.6333333333333	189
9.08	22.6333333333333	207
9.1	22.6333333333333	202
9.12	22.6333333333333	208
9.14	22.6333333333333	234
9.16	22.6333333333333	231
9.18	22.6333333333333	282
9.2	22.6333333333333	285
9.22	22.6333333333333	303
9.24	22.6333333333333	305
9.26	22.6333333333333	295
9.28	22.6333333333333	302
9.3	22.6333333333333	325
9.32	22.6333333333333	302
9.34	22.6333333333333	339
9.36	22.6333333333333	291
9.38	22.6333333333333	297
9.4	22.6333333333333	312
9.42	22.6333333333333	266
9.44	22.6333333333333	264
9.46	22.6333333333333	256
9.48	22.6333333333333	270
9.5	22.6333333333333	274
9.52	22.6333333333333	237
9.54	22.6333333333333	227
9.56	22.6333333333333	224
9.58	22.6333333333333	234
9.6	22.6333333333333	216
9.62	22.6333333333333	198
9.64	22.6333333333333	195
9.66	22.6333333333333	245
9.68	22.6333333333333	206
9.7	22.6333333333333	196
9.72	22.6333333333333	221
9.74	22.6333333333333	178
9.76	22.6333333333333	200
9.78	22.6333333333333	186
9.8	22.6333333333333	215
9.82	22.6333333333333	197
9.84	22.6333333333333	189
9.86	22.6333333333333	181
9.88	22.6333333333333	189
9.9	22.6333333333333	170
9.92	22.6333333333333	194
9.94	22.6333333333333	185
9.96	22.6333333333333	188
9.98	22.6333333333333	202
10	22.6333333333333	197
10.02	22.6333333333333	183
10.04	22.6333333333333	196
10.06	22.6333333333333	167
10.08	22.6333333333333	183
10.1	22.6333333333333	182
10.12	22.6333333333333	195
10.14	22.6333333333333	214
10.16	22.6333333333333	196
10.18	22.6333333333333	205
10.2	22.6333333333333	174
10.22	22.6333333333333	194
10.24	22.6333333333333	196
10.26	22.6333333333333	208
10.28	22.6333333333333	177
10.3	22.6333333333333	191
10.32	22.6333333333333	170
10.34	22.6333333333333	197
10.36	22.6333333333333	211
10.38	22.6333333333333	206
10.4	22.6333333333333	221
10.42	22.6333333333333	242
10.44	22.6333333333333	225
10.46	22.6333333333333	261
10.48	22.6333333333333	260
10.5	22.6333333333333	267
10.52	22.6333333333333	316
10.54	22.6333333333333	313
10.56	22.6333333333333	314
10.58	22.6333333333333	356
10.6	22.6333333333333	376
10.62	22.6333333333333	424
10.64	22.6333333333333	470
10.66	22.6333333333333	538
10.68	22.6333333333333	623
10.7	22.6333333333333	684
10.72	22.6333333333333	699
10.74	22.6333333333333	752
10.76	22.6333333333333	848
10.78	22.6333333333333	797
10.8	22.6333333333333	839
10.82	22.6333333333333	933
10.84	22.6333333333333	915
10.86	22.6333333333333	996
10.88	22.6333333333333	1014
10.9	22.6333333333333	908
10.92	22.6333333333333	865
10.94	22.6333333333333	719
10.96	22.6333333333333	654
10.98	22.6333333333333	586
11	22.6333333333333	501
11.02	22.6333333333333	448
11.04	22.6333333333333	331
11.06	22.6333333333333	352
11.08	22.6333333333333	335
11.1	22.6333333333333	318
11.12	22.6333333333333	284
11.14	22.6333333333333	301
11.16	22.6333333333333	272
11.18	22.6333333333333	251
11.2	22.6333333333333	232
11.22	22.6333333333333	201
11.24	22.6333333333333	203
11.26	22.6333333333333	212
11.28	22.6333333333333	200
11.3	22.6333333333333	195
11.32	22.6333333333333	208
11.34	22.6333333333333	211
11.36	22.6333333333333	210
11.38	22.6333333333333	195
11.4	22.6333333333333	213
11.42	22.6333333333333	187
11.44	22.6333333333333	208
11.46	22.6333333333333	195
11.48	22.6333333333333	202
11.5	22.6333333333333	177
11.52	22.6333333333333	196
11.54	22.6333333333333	176
11.56	22.6333333333333	197
11.58	22.6333333333333	174
11.6	22.6333333333333	192
11.62	22.6333333333333	169
11.64	22.6333333333333	174
11.66	22.6333333333333	179
11.68	22.6333333333333	170
11.7	22.6333333333333	190
11.72	22.6333333333333	165
11.74	22.6333333333333	175
11.76	22.6333333333333	191
11.78	22.6333333333333	169
11.8	22.6333333333333	178
11.82	22.6333333333333	168
11.84	22.6333333333333	164
11.86	22.6333333333333	186
11.88	22.6333333333333	178
11.9	22.6333333333333	170
11.92	22.6333333333333	172
11.94	22.6333333333333	172
11.96	22.6333333333333	139
11.98	22.6333333333333	196
12	22.6333333333333	168
12.02	22.6333333333333	161
12.04	22.6333333333333	155
12.06	22.6333333333333	144
12.08	22.6333333333333	173
12.1	22.6333333333333	177
12.12	22.6333333333333	166
12.14	22.6333333333333	169
12.16	22.6333333333333	153
12.18	22.6333333333333	175
12.2	22.6333333333333	183
12.22	22.6333333333333	163
12.24	22.6333333333333	169
12.26	22.6333333333333	190
12.28	22.6333333333333	191
12.3	22.6333333333333	162
12.32	22.6333333333333	173
12.34	22.6333333333333	181
12.36	22.6333333333333	166
12.38	22.6333333333333	147
12.4	22.6333333333333	170
12.42	22.6333333333333	172
12.44	22.6333333333333	154
12.46	22.6333333333333	147
12.48	22.6333333333333	156
12.5	22.6333333333333	172
12.52	22.6333333333333	163
12.54	22.6333333333333	199
12.56	22.6333333333333	162
12.58	22.6333333333333	176
12.6	22.6333333333333	165
12.62	22.6333333333333	169
12.64	22.6333333333333	168
12.66	22.6333333333333	169
12.68	22.6333333333333	179
12.7	22.6333333333333	166
12.72	22.6333333333333	154
12.74	22.6333333333333	172
12.76	22.6333333333333	154
12.78	22.6333333333333	167
12.8	22.6333333333333	172
12.82	22.6333333333333	183
12.84	22.6333333333333	170
12.86	22.6333333333333	147
12.88	22.6333333333333	190
12.9	22.6333333333333	157
12.92	22.6333333333333	164
12.94	22.6333333333333	176
12.96	22.6333333333333	193
12.98	22.6333333333333	172
13	22.6333333333333	167
13.02	22.6333333333333	164
13.04	22.6333333333333	145
13.06	22.6333333333333	163
13.08	22.6333333333333	147
13.1	22.6333333333333	162
13.12	22.6333333333333	173
13.14	22.6333333333333	153
13.16	22.6333333333333	143
13.18	22.6333333333333	155
13.2	22.6333333333333	159
13.22	22.6333333333333	149
13.24	22.6333333333333	173
13.26	22.6333333333333	157
13.28	22.6333333333333	145
13.3	22.6333333333333	167
13.32	22.6333333333333	160
13.34	22.6333333333333	146
13.36	22.6333333333333	162
13.38	22.6333333333333	148
13.4	22.6333333333333	164
13.42	22.6333333333333	156
13.44	22.6333333333333	161
13.46	22.6333333333333	153
13.48	22.6333333333333	164
13.5	22.6333333333333	147
13.52	22.6333333333333	155
13.54	22.6333333333333	160
13.56	22.6333333333333	179
13.58	22.6333333333333	169
13.6	22.6333333333333	166
13.62	22.6333333333333	169
13.64	22.6333333333333	184
13.66	22.6333333333333	178
13.68	22.6333333333333	154
13.7	22.6333333333333	157
13.72	22.6333333333333	143
13.74	22.6333333333333	161
13.76	22.6333333333333	167
13.78	22.6333333333333	175
13.8	22.6333333333333	157
13.82	22.6333333333333	149
13.84	22.6333333333333	168
13.86	22.6333333333333	173
13.88	22.6333333333333	161
13.9	22.6333333333333	159
13.92	22.6333333333333	149
13.94	22.6333333333333	138
13.96	22.6333333333333	151
13.98	22.6333333333333	164
14	22.6333333333333	169
14.02	22.6333333333333	169
14.04	22.6333333333333	187
14.06	22.6333333333333	193
14.08	22.6333333333333	157
14.1	22.6333333333333	170
14.12	22.6333333333333	186
14.14	22.6333333333333	193
14.16	22.6333333333333	168
14.18	22.6333333333333	165
14.2	22.6333333333333	197
14.22	22.6333333333333	208
14.24	22.6333333333333	168
14.26	22.6333333333333	159
14.28	22.6333333333333	172
14.3	22.6333333333333	153
14.32	22.6333333333333	172
14.34	22.6333333333333	167
14.36	22.6333333333333	148
14.38	22.6333333333333	155
14.4	22.6333333333333	172
14.42	22.6333333333333	167
14.44	22.6333333333333	150
14.46	22.6333333333333	158
14.48	22.6333333333333	173
14.5	22.6333333333333	180
14.52	22.6333333333333	177
14.54	22.6333333333333	154
14.56	22.6333333333333	191
14.58	22.6333333333333	201
14.6	22.6333333333333	162
14.62	22.6333333333333	154
14.64	22.6333333333333	185
14.66	22.6333333333333	196
14.68	22.6333333333333	174
14.7	22.6333333333333	145
14.72	22.6333333333333	164
14.74	22.6333333333333	174
14.76	22.6333333333333	186
14.78	22.6333333333333	188
14.8	22.6333333333333	183
14.82	22.6333333333333	174
14.84	22.6333333333333	169
14.86	22.6333333333333	154
14.88	22.6333333333333	179
14.9	22.6333333333333	169
14.92	22.6333333333333	167
14.94	22.6333333333333	156
14.96	22.6333333333333	167
14.98	22.6333333333333	184
15	22.6333333333333	164
15.02	22.6333333333333	174
15.04	22.6333333333333	179
15.06	22.6333333333333	172
15.08	22.6333333333333	187
15.1	22.6333333333333	159
15.12	22.6333333333333	174
15.14	22.6333333333333	185
15.16	22.6333333333333	197
15.18	22.6333333333333	172
15.2	22.6333333333333	166
15.22	22.6333333333333	170
15.24	22.6333333333333	151
15.26	22.6333333333333	156
15.28	22.6333333333333	183
15.3	22.6333333333333	190
15.32	22.6333333333333	156
15.34	22.6333333333333	169
15.36	22.6333333333333	154
15.38	22.6333333333333	193
15.4	22.6333333333333	181
15.42	22.6333333333333	171
15.44	22.6333333333333	162
15.46	22.6333333333333	166
15.48	22.6333333333333	165
15.5	22.6333333333333	175
15.52	22.6333333333333	177
15.54	22.6333333333333	167
15.56	22.6333333333333	201
15.58	22.6333333333333	182
15.6	22.6333333333333	183
15.62	22.6333333333333	168
15.64	22.6333333333333	158
15.66	22.6333333333333	183
15.68	22.6333333333333	179
15.7	22.6333333333333	157
15.72	22.6333333333333	172
15.74	22.6333333333333	172
15.76	22.6333333333333	160
15.78	22.6333333333333	183
15.8	22.6333333333333	189
15.82	22.6333333333333	180
15.84	22.6333333333333	183
15.86	22.6333333333333	183
15.88	22.6333333333333	151
15.9	22.6333333333333	174
15.92	22.6333333333333	154
15.94	22.6333333333333	191
15.96	22.6333333333333	193
15.98	22.6333333333333	178
16	22.6333333333333	189
16.02	22.6333333333333	175
16.04	22.6333333333333	211
16.06	22.6333333333333	208
16.08	22.6333333333333	188
16.1	22.6333333333333	213
16.12	22.6333333333333	224
16.14	22.6333333333333	209
16.16	22.6333333333333	207
16.18	22.6333333333333	210
16.2	22.6333333333333	198
16.22	22.6333333333333	224
16.24	22.6333333333333	212
16.26	22.6333333333333	236
16.28	22.6333333333333	240
16.3	22.6333333333333	229
16.32	22.6333333333333	198
16.34	22.6333333333333	244
16.36	22.6333333333333	220
16.38	22.6333333333333	233
16.4	22.6333333333333	222
16.42	22.6333333333333	229
16.44	22.6333333333333	214
16.46	22.6333333333333	235
16.48	22.6333333333333	237
16.5	22.6333333333333	234
16.52	22.6333333333333	248
16.54	22.6333333333333	244
16.56	22.6333333333333	271
16.58	22.6333333333333	239
16.6	22.6333333333333	269
16.62	22.6333333333333	262
16.64	22.6333333333333	262
16.66	22.6333333333333	282
16.68	22.6333333333333	283
16.7	22.6333333333333	274
16.72	22.6333333333333	286
16.74	22.6333333333333	244
16.76	22.6333333333333	290
16.78	22.6333333333333	263
16.8	22.6333333333333	289
16.82	22.6333333333333	309
16.84	22.6333333333333	299
16.86	22.6333333333333	320
16.88	22.6333333333333	316
16.9	22.6333333333333	312
16.92	22.6333333333333	296
16.94	22.6333333333333	334
16.96	22.6333333333333	349
16.98	22.6333333333333	343
17	22.6333333333333	323
17.02	22.6333333333333	355
17.04	22.6333333333333	356
17.06	22.6333333333333	370
17.08	22.6333333333333	383
17.1	22.6333333333333	388
17.12	22.6333333333333	386
17.14	22.6333333333333	339
17.16	22.6333333333333	379
17.18	22.6333333333333	357
17.2	22.6333333333333	346
17.22	22.6333333333333	331
17.24	22.6333333333333	360
17.26	22.6333333333333	336
17.28	22.6333333333333	335
17.3	22.6333333333333	307
17.32	22.6333333333333	303
17.34	22.6333333333333	309
17.36	22.6333333333333	273
17.38	22.6333333333333	286
17.4	22.6333333333333	282
17.42	22.6333333333333	272
17.44	22.6333333333333	254
17.46	22.6333333333333	277
17.48	22.6333333333333	274
17.5	22.6333333333333	257
17.52	22.6333333333333	275
17.54	22.6333333333333	240
17.56	22.6333333333333	245
17.58	22.6333333333333	243
17.6	22.6333333333333	249
17.62	22.6333333333333	245
17.64	22.6333333333333	241
17.66	22.6333333333333	256
17.68	22.6333333333333	225
17.7	22.6333333333333	227
17.72	22.6333333333333	244
17.74	22.6333333333333	223
17.76	22.6333333333333	215
17.78	22.6333333333333	240
17.8	22.6333333333333	207
17.82	22.6333333333333	214
17.84	22.6333333333333	233
17.86	22.6333333333333	235
17.88	22.6333333333333	252
17.9	22.6333333333333	243
17.92	22.6333333333333	223
17.94	22.6333333333333	208
17.96	22.6333333333333	218
17.98	22.6333333333333	232
18	22.6333333333333	201
18.02	22.6333333333333	221
18.04	22.6333333333333	234
18.06	22.6333333333333	218
18.08	22.6333333333333	209
18.1	22.6333333333333	217
18.12	22.6333333333333	254
18.14	22.6333333333333	214
18.16	22.6333333333333	181
18.18	22.6333333333333	226
18.2	22.6333333333333	220
18.22	22.6333333333333	203
18.24	22.6333333333333	211
18.26	22.6333333333333	210
18.28	22.6333333333333	219
18.3	22.6333333333333	241
18.32	22.6333333333333	228
18.34	22.6333333333333	213
18.36	22.6333333333333	230
18.38	22.6333333333333	215
18.4	22.6333333333333	225
18.42	22.6333333333333	234
18.44	22.6333333333333	252
18.46	22.6333333333333	202
18.48	22.6333333333333	221
18.5	22.6333333333333	236
18.52	22.6333333333333	263
18.54	22.6333333333333	238
18.56	22.6333333333333	264
18.58	22.6333333333333	283
18.6	22.6333333333333	253
18.62	22.6333333333333	266
18.64	22.6333333333333	254
18.66	22.6333333333333	253
18.68	22.6333333333333	294
18.7	22.6333333333333	310
18.72	22.6333333333333	257
18.74	22.6333333333333	313
18.76	22.6333333333333	318
18.78	22.6333333333333	325
18.8	22.6333333333333	323
18.82	22.6333333333333	319
18.84	22.6333333333333	337
18.86	22.6333333333333	342
18.88	22.6333333333333	339
18.9	22.6333333333333	365
18.92	22.6333333333333	375
18.94	22.6333333333333	330
18.96	22.6333333333333	361
18.98	22.6333333333333	359
19	22.6333333333333	323
19.02	22.6333333333333	318
19.04	22.6333333333333	298
19.06	22.6333333333333	308
19.08	22.6333333333333	304
19.1	22.6333333333333	290
19.12	22.6333333333333	281
19.14	22.6333333333333	254
19.16	22.6333333333333	249
19.18	22.6333333333333	251
19.2	22.6333333333333	244
19.22	22.6333333333333	241
19.24	22.6333333333333	213
19.26	22.6333333333333	244
19.28	22.6333333333333	233
19.3	22.6333333333333	223
19.32	22.6333333333333	240
19.34	22.6333333333333	215
19.36	22.6333333333333	212
19.38	22.6333333333333	203
19.4	22.6333333333333	207
19.42	22.6333333333333	240
19.44	22.6333333333333	209
19.46	22.6333333333333	204
19.48	22.6333333333333	234
19.5	22.6333333333333	214
19.52	22.6333333333333	210
19.54	22.6333333333333	217
19.56	22.6333333333333	212
19.58	22.6333333333333	217
19.6	22.6333333333333	211
19.62	22.6333333333333	193
19.64	22.6333333333333	229
19.66	22.6333333333333	231
19.68	22.6333333333333	204
19.7	22.6333333333333	212
19.72	22.6333333333333	226
19.74	22.6333333333333	190
19.76	22.6333333333333	212
19.78	22.6333333333333	191
19.8	22.6333333333333	204
19.82	22.6333333333333	205
19.84	22.6333333333333	188
19.86	22.6333333333333	193
19.88	22.6333333333333	201
19.9	22.6333333333333	199
19.92	22.6333333333333	189
19.94	22.6333333333333	192
19.96	22.6333333333333	190
19.98	22.6333333333333	199
20	22.6333333333333	200
20.02	22.6333333333333	195
20.04	22.6333333333333	188
20.06	22.6333333333333	198
20.08	22.6333333333333	193
20.1	22.6333333333333	170
20.12	22.6333333333333	181
20.14	22.6333333333333	182
20.16	22.6333333333333	186
20.18	22.6333333333333	179
20.2	22.6333333333333	173
20.22	22.6333333333333	156
20.24	22.6333333333333	166
20.26	22.6333333333333	179
20.28	22.6333333333333	179
20.3	22.6333333333333	166
20.32	22.6333333333333	181
20.34	22.6333333333333	183
20.36	22.6333333333333	168
20.38	22.6333333333333	169
20.4	22.6333333333333	177
20.42	22.6333333333333	194
20.44	22.6333333333333	182
20.46	22.6333333333333	164
20.48	22.6333333333333	185
20.5	22.6333333333333	179
20.52	22.6333333333333	174
20.54	22.6333333333333	182
20.56	22.6333333333333	170
20.58	22.6333333333333	170
20.6	22.6333333333333	165
20.62	22.6333333333333	192
20.64	22.6333333333333	181
20.66	22.6333333333333	153
20.68	22.6333333333333	166
20.7	22.6333333333333	178
20.72	22.6333333333333	150
20.74	22.6333333333333	163
20.76	22.6333333333333	169
20.78	22.6333333333333	166
20.8	22.6333333333333	199
20.82	22.6333333333333	168
20.84	22.6333333333333	179
20.86	22.6333333333333	169
20.88	22.6333333333333	164
20.9	22.6333333333333	150
20.92	22.6333333333333	153
20.94	22.6333333333333	169
20.96	22.6333333333333	173
20.98	22.6333333333333	157
21	22.6333333333333	164
21.02	22.6333333333333	167
21.04	22.6333333333333	183
21.06	22.6333333333333	168
21.08	22.6333333333333	172
21.1	22.6333333333333	182
21.12	22.6333333333333	181
21.14	22.6333333333333	177
21.16	22.6333333333333	151
21.18	22.6333333333333	178
21.2	22.6333333333333	163
21.22	22.6333333333333	176
21.24	22.6333333333333	167
21.26	22.6333333333333	169
21.28	22.6333333333333	164
21.3	22.6333333333333	177
21.32	22.6333333333333	166
21.34	22.6333333333333	182
21.36	22.6333333333333	169
21.38	22.6333333333333	176
21.4	22.6333333333333	178
21.42	22.6333333333333	161
21.44	22.6333333333333	163
21.46	22.6333333333333	161
21.48	22.6333333333333	168
21.5	22.6333333333333	200
21.52	22.6333333333333	187
21.54	22.6333333333333	173
21.56	22.6333333333333	188
21.58	22.6333333333333	160
21.6	22.6333333333333	180
21.62	22.6333333333333	163
21.64	22.6333333333333	172
21.66	22.6333333333333	171
21.68	22.6333333333333	159
21.7	22.6333333333333	188
21.72	22.6333333333333	168
21.74	22.6333333333333	161
21.76	22.6333333333333	160
21.78	22.6333333333333	171
21.8	22.6333333333333	156
21.82	22.6333333333333	171
21.84	22.6333333333333	155
21.86	22.6333333333333	166
21.88	22.6333333333333	159
21.9	22.6333333333333	177
21.92	22.6333333333333	166
21.94	22.6333333333333	151
21.96	22.6333333333333	166
21.98	22.6333333333333	169
22	22.6333333333333	188
22.02	22.6333333333333	176
22.04	22.6333333333333	152
22.06	22.6333333333333	148
22.08	22.6333333333333	159
22.1	22.6333333333333	170
22.12	22.6333333333333	158
22.14	22.6333333333333	178
22.16	22.6333333333333	167
22.18	22.6333333333333	149
22.2	22.6333333333333	165
22.22	22.6333333333333	149
22.24	22.6333333333333	169
22.26	22.6333333333333	145
22.28	22.6333333333333	177
22.3	22.6333333333333	171
22.32	22.6333333333333	161
22.34	22.6333333333333	191
22.36	22.6333333333333	178
22.38	22.6333333333333	158
22.4	22.6333333333333	162
22.42	22.6333333333333	194
22.44	22.6333333333333	157
22.46	22.6333333333333	184
22.48	22.6333333333333	171
22.5	22.6333333333333	166
22.52	22.6333333333333	167
22.54	22.6333333333333	188
22.56	22.6333333333333	172
22.58	22.6333333333333	171
22.6	22.6333333333333	153
22.62	22.6333333333333	183
22.64	22.6333333333333	176
22.66	22.6333333333333	162
22.68	22.6333333333333	173
22.7	22.6333333333333	169
22.72	22.6333333333333	181
22.74	22.6333333333333	191
22.76	22.6333333333333	165
22.78	22.6333333333333	159
22.8	22.6333333333333	188
22.82	22.6333333333333	171
22.84	22.6333333333333	160
22.86	22.6333333333333	158
22.88	22.6333333333333	190
22.9	22.6333333333333	158
22.92	22.6333333333333	173
22.94	22.6333333333333	174
22.96	22.6333333333333	161
22.98	22.6333333333333	166
23	22.6333333333333	179
23.02	22.6333333333333	186
23.04	22.6333333333333	178
23.06	22.6333333333333	174
23.08	22.6333333333333	162
23.1	22.6333333333333	167
23.12	22.6333333333333	173
23.14	22.6333333333333	171
23.16	22.6333333333333	169
23.18	22.6333333333333	157
23.2	22.6333333333333	182
23.22	22.6333333333333	158
23.24	22.6333333333333	180
23.26	22.6333333333333	184
23.28	22.6333333333333	174
23.3	22.6333333333333	190
23.32	22.6333333333333	168
23.34	22.6333333333333	163
23.36	22.6333333333333	173
23.38	22.6333333333333	165
23.4	22.6333333333333	174
23.42	22.6333333333333	168
23.44	22.6333333333333	163
23.46	22.6333333333333	171
23.48	22.6333333333333	174
23.5	22.6333333333333	152
23.52	22.6333333333333	178
23.54	22.6333333333333	182
23.56	22.6333333333333	190
23.58	22.6333333333333	159
23.6	22.6333333333333	181
23.62	22.6333333333333	197
23.64	22.6333333333333	164
23.66	22.6333333333333	179
23.68	22.6333333333333	215
23.7	22.6333333333333	189
23.72	22.6333333333333	191
23.74	22.6333333333333	189
23.76	22.6333333333333	172
23.78	22.6333333333333	158
23.8	22.6333333333333	180
23.82	22.6333333333333	179
23.84	22.6333333333333	216
23.86	22.6333333333333	183
23.88	22.6333333333333	186
23.9	22.6333333333333	189
23.92	22.6333333333333	212
23.94	22.6333333333333	194
23.96	22.6333333333333	190
23.98	22.6333333333333	190
24	22.6333333333333	184
24.02	22.6333333333333	187
24.04	22.6333333333333	201
24.06	22.6333333333333	179
24.08	22.6333333333333	165
24.1	22.6333333333333	169
24.12	22.6333333333333	211
24.14	22.6333333333333	162
24.16	22.6333333333333	178
24.18	22.6333333333333	189
24.2	22.6333333333333	208
24.22	22.6333333333333	200
24.24	22.6333333333333	194
24.26	22.6333333333333	195
24.28	22.6333333333333	182
24.3	22.6333333333333	190
24.32	22.6333333333333	179
24.34	22.6333333333333	200
24.36	22.6333333333333	191
24.38	22.6333333333333	192
24.4	22.6333333333333	197
24.42	22.6333333333333	212
24.44	22.6333333333333	181
24.46	22.6333333333333	200
24.48	22.6333333333333	188
24.5	22.6333333333333	185
24.52	22.6333333333333	169
24.54	22.6333333333333	205
24.56	22.6333333333333	194
24.58	22.6333333333333	199
24.6	22.6333333333333	161
24.62	22.6333333333333	206
24.64	22.6333333333333	205
24.66	22.6333333333333	193
24.68	22.6333333333333	189
24.7	22.6333333333333	178
24.72	22.6333333333333	187
24.74	22.6333333333333	179
24.76	22.6333333333333	223
24.78	22.6333333333333	207
24.8	22.6333333333333	194
24.82	22.6333333333333	176
24.84	22.6333333333333	217
24.86	22.6333333333333	223
24.88	22.6333333333333	202
24.9	22.6333333333333	224
24.92	22.6333333333333	205
24.94	22.6333333333333	212
24.96	22.6333333333333	230
24.98	22.6333333333333	244
25	22.6333333333333	208
25.02	22.6333333333333	228
25.04	22.6333333333333	231
25.06	22.6333333333333	235
25.08	22.6333333333333	232
25.1	22.6333333333333	218
25.12	22.6333333333333	210
25.14	22.6333333333333	201
25.16	22.6333333333333	203
25.18	22.6333333333333	229
25.2	22.6333333333333	217
25.22	22.6333333333333	221
25.24	22.6333333333333	200
25.26	22.6333333333333	208
25.28	22.6333333333333	193
25.3	22.6333333333333	197
25.32	22.6333333333333	203
25.34	22.6333333333333	210
25.36	22.6333333333333	201
25.38	22.6333333333333	199
25.4	22.6333333333333	206
25.42	22.6333333333333	211
25.44	22.6333333333333	223
25.46	22.6333333333333	218
25.48	22.6333333333333	201
25.5	22.6333333333333	206
25.52	22.6333333333333	201
25.54	22.6333333333333	194
25.56	22.6333333333333	182
25.58	22.6333333333333	190
25.6	22.6333333333333	199
25.62	22.6333333333333	216
25.64	22.6333333333333	187
25.66	22.6333333333333	196
25.68	22.6333333333333	195
25.7	22.6333333333333	215
25.72	22.6333333333333	189
25.74	22.6333333333333	189
25.76	22.6333333333333	169
25.78	22.6333333333333	196
25.8	22.6333333333333	198
25.82	22.6333333333333	179
25.84	22.6333333333333	177
25.86	22.6333333333333	196
25.88	22.6333333333333	176
25.9	22.6333333333333	179
25.92	22.6333333333333	175
25.94	22.6333333333333	172
25.96	22.6333333333333	206
25.98	22.6333333333333	187
26	22.6333333333333	175
26.02	22.6333333333333	159
26.04	22.6333333333333	197
26.06	22.6333333333333	169
26.08	22.6333333333333	173
26.1	22.6333333333333	169
26.12	22.6333333333333	178
26.14	22.6333333333333	190
26.16	22.6333333333333	213
26.18	22.6333333333333	177
26.2	22.6333333333333	172
26.22	22.6333333333333	168
26.24	22.6333333333333	184
26.26	22.6333333333333	175
26.28	22.6333333333333	186
26.3	22.6333333333333	183
26.32	22.6333333333333	185
26.34	22.6333333333333	199
26.36	22.6333333333333	183
26.38	22.6333333333333	167
26.4	22.6333333333333	199
26.42	22.6333333333333	166
26.44	22.6333333333333	182
26.46	22.6333333333333	167
26.48	22.6333333333333	160
26.5	22.6333333333333	185
26.52	22.6333333333333	180
26.54	22.6333333333333	198
26.56	22.6333333333333	167
26.58	22.6333333333333	197
26.6	22.6333333333333	208
26.62	22.6333333333333	187
26.64	22.6333333333333	161
26.66	22.6333333333333	179
26.68	22.6333333333333	187
26.7	22.6333333333333	190
26.72	22.6333333333333	180
26.74	22.6333333333333	188
26.76	22.6333333333333	184
26.78	22.6333333333333	183
26.8	22.6333333333333	186
26.82	22.6333333333333	198
26.84	22.6333333333333	185
26.86	22.6333333333333	173
26.88	22.6333333333333	174
26.9	22.6333333333333	173
26.92	22.6333333333333	195
26.94	22.6333333333333	182
26.96	22.6333333333333	181
26.98	22.6333333333333	210
27	22.6333333333333	172
27.02	22.6333333333333	176
27.04	22.6333333333333	195
27.06	22.6333333333333	204
27.08	22.6333333333333	189
27.1	22.6333333333333	183
27.12	22.6333333333333	165
27.14	22.6333333333333	163
27.16	22.6333333333333	189
27.18	22.6333333333333	160
27.2	22.6333333333333	178
27.22	22.6333333333333	197
27.24	22.6333333333333	201
27.26	22.6333333333333	202
27.28	22.6333333333333	160
27.3	22.6333333333333	174
27.32	22.6333333333333	178
27.34	22.6333333333333	207
27.36	22.6333333333333	212
27.38	22.6333333333333	184
27.4	22.6333333333333	165
27.42	22.6333333333333	193
27.44	22.6333333333333	201
27.46	22.6333333333333	187
27.48	22.6333333333333	189
27.5	22.6333333333333	208
27.52	22.6333333333333	184
27.54	22.6333333333333	191
27.56	22.6333333333333	209
27.58	22.6333333333333	189
27.6	22.6333333333333	181
27.62	22.6333333333333	190
27.64	22.6333333333333	195
27.66	22.6333333333333	215
27.68	22.6333333333333	208
27.7	22.6333333333333	204
27.72	22.6333333333333	202
27.74	22.6333333333333	224
27.76	22.6333333333333	223
27.78	22.6333333333333	205
27.8	22.6333333333333	224
27.82	22.6333333333333	220
27.84	22.6333333333333	209
27.86	22.6333333333333	188
27.88	22.6333333333333	183
27.9	22.6333333333333	219
27.92	22.6333333333333	209
27.94	22.6333333333333	193
27.96	22.6333333333333	192
27.98	22.6333333333333	192
28	22.6333333333333	204
28.02	22.6333333333333	208
28.04	22.6333333333333	181
28.06	22.6333333333333	189
28.08	22.6333333333333	188
28.1	22.6333333333333	209
28.12	22.6333333333333	197
28.14	22.6333333333333	199
28.16	22.6333333333333	198
28.18	22.6333333333333	172
28.2	22.6333333333333	187
28.22	22.6333333333333	181
28.24	22.6333333333333	168
28.26	22.6333333333333	171
28.28	22.6333333333333	193
28.3	22.6333333333333	174
28.32	22.6333333333333	171
28.34	22.6333333333333	163
28.36	22.6333333333333	171
28.38	22.6333333333333	187
28.4	22.6333333333333	202
28.42	22.6333333333333	160
28.44	22.6333333333333	158
28.46	22.6333333333333	181
28.48	22.6333333333333	189
28.5	22.6333333333333	184
28.52	22.6333333333333	196
28.54	22.6333333333333	181
28.56	22.6333333333333	181
28.58	22.6333333333333	200
28.6	22.6333333333333	170
28.62	22.6333333333333	153
28.64	22.6333333333333	186
28.66	22.6333333333333	167
28.68	22.6333333333333	180
28.7	22.6333333333333	160
28.72	22.6333333333333	176
28.74	22.6333333333333	179
28.76	22.6333333333333	180
28.78	22.6333333333333	172
28.8	22.6333333333333	178
28.82	22.6333333333333	186
28.84	22.6333333333333	194
28.86	22.6333333333333	163
28.88	22.6333333333333	183
28.9	22.6333333333333	185
28.92	22.6333333333333	176
28.94	22.6333333333333	200
28.96	22.6333333333333	159
28.98	22.6333333333333	182
29	22.6333333333333	183
29.02	22.6333333333333	176
29.04	22.6333333333333	186
29.06	22.6333333333333	170
29.08	22.6333333333333	185
29.1	22.6333333333333	180
29.12	22.6333333333333	184
29.14	22.6333333333333	173
29.16	22.6333333333333	177
29.18	22.6333333333333	188
29.2	22.6333333333333	167
29.22	22.6333333333333	181
29.24	22.6333333333333	169
29.26	22.6333333333333	193
29.28	22.6333333333333	160
29.3	22.6333333333333	186
29.32	22.6333333333333	191
29.34	22.6333333333333	180
29.36	22.6333333333333	163
29.38	22.6333333333333	165
29.4	22.6333333333333	172
29.42	22.6333333333333	162
29.44	22.6333333333333	187
29.46	22.6333333333333	172
29.48	22.6333333333333	193
29.5	22.6333333333333	188
29.52	22.6333333333333	163
29.54	22.6333333333333	178
29.56	22.6333333333333	188
29.58	22.6333333333333	184
29.6	22.6333333333333	187
29.62	22.6333333333333	176
29.64	22.6333333333333	187
29.66	22.6333333333333	190
29.68	22.6333333333333	175
29.7	22.6333333333333	200
29.72	22.6333333333333	168
29.74	22.6333333333333	180
29.76	22.6333333333333	185
29.78	22.6333333333333	150
29.8	22.6333333333333	154
29.82	22.6333333333333	186
29.84	22.6333333333333	198
29.86	22.6333333333333	181
29.88	22.6333333333333	184
29.9	22.6333333333333	160
29.92	22.6333333333333	196
29.94	22.6333333333333	166
29.96	22.6333333333333	155
29.98	22.6333333333333	181
30	22.6333333333333	195
30.02	22.6333333333333	150
30.04	22.6333333333333	178
30.06	22.6333333333333	172
30.08	22.6333333333333	185
30.1	22.6333333333333	182
30.12	22.6333333333333	173
30.14	22.6333333333333	192
30.16	22.6333333333333	171
30.18	22.6333333333333	188
30.2	22.6333333333333	161
30.22	22.6333333333333	188
30.24	22.6333333333333	193
30.26	22.6333333333333	198
30.28	22.6333333333333	177
30.3	22.6333333333333	177
30.32	22.6333333333333	175
30.34	22.6333333333333	181
30.36	22.6333333333333	172
30.38	22.6333333333333	195
30.4	22.6333333333333	194
30.42	22.6333333333333	174
30.44	22.6333333333333	169
30.46	22.6333333333333	171
30.48	22.6333333333333	192
30.5	22.6333333333333	175
30.52	22.6333333333333	173
30.54	22.6333333333333	178
30.56	22.6333333333333	195
30.58	22.6333333333333	177
30.6	22.6333333333333	195
30.62	22.6333333333333	169
30.64	22.6333333333333	185
30.66	22.6333333333333	183
30.68	22.6333333333333	187
30.7	22.6333333333333	174
30.72	22.6333333333333	186
30.74	22.6333333333333	193
30.76	22.6333333333333	160
30.78	22.6333333333333	178
30.8	22.6333333333333	177
30.82	22.6333333333333	208
30.84	22.6333333333333	176
30.86	22.6333333333333	161
30.88	22.6333333333333	186
30.9	22.6333333333333	159
30.92	22.6333333333333	172
30.94	22.6333333333333	149
30.96	22.6333333333333	195
30.98	22.6333333333333	198
31	22.6333333333333	185
31.02	22.6333333333333	200
31.04	22.6333333333333	176
31.06	22.6333333333333	186
31.08	22.6333333333333	175
31.1	22.6333333333333	166
31.12	22.6333333333333	208
31.14	22.6333333333333	177
31.16	22.6333333333333	186
31.18	22.6333333333333	189
31.2	22.6333333333333	174
31.22	22.6333333333333	167
31.24	22.6333333333333	165
31.26	22.6333333333333	193
31.28	22.6333333333333	185
31.3	22.6333333333333	169
31.32	22.6333333333333	179
31.34	22.6333333333333	178
31.36	22.6333333333333	168
31.38	22.6333333333333	154
31.4	22.6333333333333	191
31.42	22.6333333333333	173
31.44	22.6333333333333	192
31.46	22.6333333333333	159
31.48	22.6333333333333	188
31.5	22.6333333333333	157
31.52	22.6333333333333	178
31.54	22.6333333333333	182
31.56	22.6333333333333	191
31.58	22.6333333333333	185
31.6	22.6333333333333	187
31.62	22.6333333333333	169
31.64	22.6333333333333	172
31.66	22.6333333333333	204
31.68	22.6333333333333	187
31.7	22.6333333333333	192
31.72	22.6333333333333	184
31.74	22.6333333333333	169
31.76	22.6333333333333	188
31.78	22.6333333333333	192
31.8	22.6333333333333	190
31.82	22.6333333333333	194
31.84	22.6333333333333	179
31.86	22.6333333333333	184
31.88	22.6333333333333	166
31.9	22.6333333333333	175
31.92	22.6333333333333	180
31.94	22.6333333333333	168
31.96	22.6333333333333	180
31.98	22.6333333333333	179
32	22.6333333333333	187
32.02	22.6333333333333	170
32.04	22.6333333333333	174
32.06	22.6333333333333	159
32.08	22.6333333333333	156
32.1	22.6333333333333	197
32.12	22.6333333333333	167
32.14	22.6333333333333	166
32.16	22.6333333333333	171
32.18	22.6333333333333	183
32.2	22.6333333333333	202
32.22	22.6333333333333	192
32.24	22.6333333333333	175
32.26	22.6333333333333	188
32.28	22.6333333333333	176
32.3	22.6333333333333	186
32.32	22.6333333333333	158
32.34	22.6333333333333	181
32.36	22.6333333333333	175
32.38	22.6333333333333	172
32.4	22.6333333333333	179
32.42	22.6333333333333	176
32.44	22.6333333333333	181
32.46	22.6333333333333	177
32.48	22.6333333333333	161
32.5	22.6333333333333	169
32.52	22.6333333333333	181
32.54	22.6333333333333	194
32.56	22.6333333333333	168
32.58	22.6333333333333	181
32.6	22.6333333333333	196
32.62	22.6333333333333	183
32.64	22.6333333333333	157
32.66	22.6333333333333	185
32.68	22.6333333333333	178
32.7	22.6333333333333	173
32.72	22.6333333333333	182
32.74	22.6333333333333	204
32.76	22.6333333333333	172
32.78	22.6333333333333	149
32.8	22.6333333333333	178
32.82	22.6333333333333	156
32.84	22.6333333333333	220
32.86	22.6333333333333	186
32.88	22.6333333333333	186
32.9	22.6333333333333	168
32.92	22.6333333333333	191
32.94	22.6333333333333	203
32.96	22.6333333333333	185
32.98	22.6333333333333	193
33	22.6333333333333	177
33.02	22.6333333333333	192
33.04	22.6333333333333	179
33.06	22.6333333333333	174
33.08	22.6333333333333	169
33.1	22.6333333333333	177
33.12	22.6333333333333	168
33.14	22.6333333333333	192
33.16	22.6333333333333	167
33.18	22.6333333333333	175
33.2	22.6333333333333	193
33.22	22.6333333333333	186
33.24	22.6333333333333	204
33.26	22.6333333333333	213
33.28	22.6333333333333	190
33.3	22.6333333333333	166
33.32	22.6333333333333	212
33.34	22.6333333333333	183
33.36	22.6333333333333	196
33.38	22.6333333333333	185
33.4	22.6333333333333	191
33.42	22.6333333333333	185
33.44	22.6333333333333	213
33.46	22.6333333333333	187
33.48	22.6333333333333	174
33.5	22.6333333333333	190
33.52	22.6333333333333	197
33.54	22.6333333333333	199
33.56	22.6333333333333	185
33.58	22.6333333333333	197
33.6	22.6333333333333	179
33.62	22.6333333333333	182
33.64	22.6333333333333	213
33.66	22.6333333333333	175
33.68	22.6333333333333	181
33.7	22.6333333333333	196
33.72	22.6333333333333	168
33.74	22.6333333333333	187
33.76	22.6333333333333	209
33.78	22.6333333333333	183
33.8	22.6333333333333	221
33.82	22.6333333333333	184
33.84	22.6333333333333	186
33.86	22.6333333333333	197
33.88	22.6333333333333	199
33.9	22.6333333333333	185
33.92	22.6333333333333	198
33.94	22.6333333333333	205
33.96	22.6333333333333	183
33.98	22.6333333333333	187
34	22.6333333333333	173
34.02	22.6333333333333	223
34.04	22.6333333333333	200
34.06	22.6333333333333	198
34.08	22.6333333333333	186
34.1	22.6333333333333	182
34.12	22.6333333333333	206
34.14	22.6333333333333	175
34.16	22.6333333333333	178
34.18	22.6333333333333	196
34.2	22.6333333333333	179
34.22	22.6333333333333	202
34.24	22.6333333333333	195
34.26	22.6333333333333	204
34.28	22.6333333333333	185
34.3	22.6333333333333	190
34.32	22.6333333333333	196
34.34	22.6333333333333	189
34.36	22.6333333333333	214
34.38	22.6333333333333	190
34.4	22.6333333333333	188
34.42	22.6333333333333	191
34.44	22.6333333333333	186
34.46	22.6333333333333	188
34.48	22.6333333333333	182
34.5	22.6333333333333	181
34.52	22.6333333333333	193
34.54	22.6333333333333	193
34.56	22.6333333333333	193
34.58	22.6333333333333	188
34.6	22.6333333333333	190
34.62	22.6333333333333	191
34.64	22.6333333333333	199
34.66	22.6333333333333	195
34.68	22.6333333333333	197
34.7	22.6333333333333	209
34.72	22.6333333333333	211
34.74	22.6333333333333	214
34.76	22.6333333333333	188
34.78	22.6333333333333	216
34.8	22.6333333333333	187
34.82	22.6333333333333	180
34.84	22.6333333333333	189
34.86	22.6333333333333	199
34.88	22.6333333333333	179
34.9	22.6333333333333	230
34.92	22.6333333333333	184
34.94	22.6333333333333	207
34.96	22.6333333333333	187
34.98	22.6333333333333	183
35	22.6333333333333	191
35.02	22.6333333333333	163
35.04	22.6333333333333	197
35.06	22.6333333333333	199
35.08	22.6333333333333	169
35.1	22.6333333333333	227
35.12	22.6333333333333	195
35.14	22.6333333333333	198
35.16	22.6333333333333	201
35.18	22.6333333333333	183
35.2	22.6333333333333	181
35.22	22.6333333333333	195
35.24	22.6333333333333	176
35.26	22.6333333333333	178
35.28	22.6333333333333	179
35.3	22.6333333333333	189
35.32	22.6333333333333	212
35.34	22.6333333333333	175
35.36	22.6333333333333	182
35.38	22.6333333333333	180
35.4	22.6333333333333	190
35.42	22.6333333333333	182
35.44	22.6333333333333	187
35.46	22.6333333333333	177
35.48	22.6333333333333	195
35.5	22.6333333333333	177
35.52	22.6333333333333	179
35.54	22.6333333333333	185
35.56	22.6333333333333	207
35.58	22.6333333333333	203
35.6	22.6333333333333	195
35.62	22.6333333333333	184
35.64	22.6333333333333	188
35.66	22.6333333333333	187
35.68	22.6333333333333	180
35.7	22.6333333333333	181
35.72	22.6333333333333	179
35.74	22.6333333333333	179
35.76	22.6333333333333	192
35.78	22.6333333333333	193
35.8	22.6333333333333	176
35.82	22.6333333333333	195
35.84	22.6333333333333	180
35.86	22.6333333333333	154
35.88	22.6333333333333	191
35.9	22.6333333333333	175
35.92	22.6333333333333	172
35.94	22.6333333333333	177
35.96	22.6333333333333	170
35.98	22.6333333333333	174
36	22.6333333333333	186
36.02	22.6333333333333	181
36.04	22.6333333333333	201
36.06	22.6333333333333	170
36.08	22.6333333333333	177
36.1	22.6333333333333	173
36.12	22.6333333333333	196
36.14	22.6333333333333	205
36.16	22.6333333333333	185
36.18	22.6333333333333	212
36.2	22.6333333333333	162
36.22	22.6333333333333	177
36.24	22.6333333333333	163
36.26	22.6333333333333	173
36.28	22.6333333333333	189
36.3	22.6333333333333	190
36.32	22.6333333333333	186
36.34	22.6333333333333	173
36.36	22.6333333333333	159
36.38	22.6333333333333	186
36.4	22.6333333333333	187
36.42	22.6333333333333	181
36.44	22.6333333333333	177
36.46	22.6333333333333	205
36.48	22.6333333333333	207
36.5	22.6333333333333	196
36.52	22.6333333333333	192
36.54	22.6333333333333	185
36.56	22.6333333333333	179
36.58	22.6333333333333	180
36.6	22.6333333333333	207
36.62	22.6333333333333	216
36.64	22.6333333333333	218
36.66	22.6333333333333	207
36.68	22.6333333333333	185
36.7	22.6333333333333	192
36.72	22.6333333333333	180
36.74	22.6333333333333	186
36.76	22.6333333333333	175
36.78	22.6333333333333	194
36.8	22.6333333333333	195
36.82	22.6333333333333	190
36.84	22.6333333333333	162
36.86	22.6333333333333	205
36.88	22.6333333333333	202
36.9	22.6333333333333	198
36.92	22.6333333333333	187
36.94	22.6333333333333	181
36.96	22.6333333333333	187
36.98	22.6333333333333	188
37	22.6333333333333	189
37.02	22.6333333333333	185
37.04	22.6333333333333	187
37.06	22.6333333333333	193
37.08	22.6333333333333	201
37.1	22.6333333333333	191
37.12	22.6333333333333	218
37.14	22.6333333333333	184
37.16	22.6333333333333	178
37.18	22.6333333333333	191
37.2	22.6333333333333	185
37.22	22.6333333333333	226
37.24	22.6333333333333	183
37.26	22.6333333333333	181
37.28	22.6333333333333	174
37.3	22.6333333333333	172
37.32	22.6333333333333	197
37.34	22.6333333333333	179
37.36	22.6333333333333	176
37.38	22.6333333333333	183
37.4	22.6333333333333	189
37.42	22.6333333333333	203
37.44	22.6333333333333	202
37.46	22.6333333333333	218
37.48	22.6333333333333	196
37.5	22.6333333333333	200
37.52	22.6333333333333	173
37.54	22.6333333333333	202
37.56	22.6333333333333	178
37.58	22.6333333333333	194
37.6	22.6333333333333	192
37.62	22.6333333333333	195
37.64	22.6333333333333	160
37.66	22.6333333333333	193
37.68	22.6333333333333	207
37.7	22.6333333333333	180
37.72	22.6333333333333	192
37.74	22.6333333333333	188
37.76	22.6333333333333	205
37.78	22.6333333333333	162
37.8	22.6333333333333	222
37.82	22.6333333333333	230
37.84	22.6333333333333	187
37.86	22.6333333333333	220
37.88	22.6333333333333	247
37.9	22.6333333333333	229
37.92	22.6333333333333	257
37.94	22.6333333333333	226
37.96	22.6333333333333	244
37.98	22.6333333333333	262
38	22.6333333333333	273
38.02	22.6333333333333	260
38.04	22.6333333333333	255
38.06	22.6333333333333	238
38.08	22.6333333333333	288
38.1	22.6333333333333	283
38.12	22.6333333333333	331
38.14	22.6333333333333	371
38.16	22.6333333333333	442
38.18	22.6333333333333	529
38.2	22.6333333333333	677
38.22	22.6333333333333	737
38.24	22.6333333333333	603
38.26	22.6333333333333	527
38.28	22.6333333333333	493
38.3	22.6333333333333	462
38.32	22.6333333333333	458
38.34	22.6333333333333	401
38.36	22.6333333333333	313
38.38	22.6333333333333	277
38.4	22.6333333333333	235
38.42	22.6333333333333	252
38.44	22.6333333333333	281
38.46	22.6333333333333	243
38.48	22.6333333333333	228
38.5	22.6333333333333	204
38.52	22.6333333333333	258
38.54	22.6333333333333	249
38.56	22.6333333333333	224
38.58	22.6333333333333	209
38.6	22.6333333333333	204
38.62	22.6333333333333	197
38.64	22.6333333333333	221
38.66	22.6333333333333	188
38.68	22.6333333333333	195
38.7	22.6333333333333	194
38.72	22.6333333333333	190
38.74	22.6333333333333	203
38.76	22.6333333333333	202
38.78	22.6333333333333	214
38.8	22.6333333333333	200
38.82	22.6333333333333	201
38.84	22.6333333333333	209
38.86	22.6333333333333	187
38.88	22.6333333333333	191
38.9	22.6333333333333	201
38.92	22.6333333333333	164
38.94	22.6333333333333	189
38.96	22.6333333333333	189
38.98	22.6333333333333	195
39	22.6333333333333	194
39.02	22.6333333333333	196
39.04	22.6333333333333	190
39.06	22.6333333333333	210
39.08	22.6333333333333	206
39.1	22.6333333333333	201
39.12	22.6333333333333	183
39.14	22.6333333333333	213
39.16	22.6333333333333	187
39.18	22.6333333333333	192
39.2	22.6333333333333	201
39.22	22.6333333333333	189
39.24	22.6333333333333	185
39.26	22.6333333333333	189
39.28	22.6333333333333	204
39.3	22.6333333333333	190
39.32	22.6333333333333	192
39.34	22.6333333333333	191
39.36	22.6333333333333	182
39.38	22.6333333333333	188
39.4	22.6333333333333	201
39.42	22.6333333333333	174
39.44	22.6333333333333	195
39.46	22.6333333333333	188
39.48	22.6333333333333	186
39.5	22.6333333333333	196
39.52	22.6333333333333	220
39.54	22.6333333333333	196
39.56	22.6333333333333	194
39.58	22.6333333333333	197
39.6	22.6333333333333	225
39.62	22.6333333333333	198
39.64	22.6333333333333	192
39.66	22.6333333333333	198
39.68	22.6333333333333	178
39.7	22.6333333333333	200
39.72	22.6333333333333	199
39.74	22.6333333333333	204
39.76	22.6333333333333	191
39.78	22.6333333333333	206
39.8	22.6333333333333	191
39.82	22.6333333333333	199
39.84	22.6333333333333	189
39.86	22.6333333333333	201
39.88	22.6333333333333	182
39.9	22.6333333333333	211
39.92	22.6333333333333	225
39.94	22.6333333333333	178
39.96	22.6333333333333	218
39.98	22.6333333333333	222
40	22.6333333333333	218
