# Supplementary material for: Sorting polymerization in a bichannel metal-organic framework
Source: Nat Commun. 2025 Aug 5;16:6984. doi: 10.1038/s41467-025-62322-8 (PMC12325995; doi:10.1038/s41467-025-62322-8)
Supplement: Supplementary file 3 — Source data [file 41467_2025_62322_MOESM3_ESM.zip › SOURCE_DATA/SF10/1-PNVF_2theta_vs_scanstarttime_vs_intensity/line_8.csv]

X	Y	Z
3	25.6333333333333	121
3.02	25.6333333333333	149
3.04	25.6333333333333	146
3.06	25.6333333333333	136
3.08	25.6333333333333	152
3.1	25.6333333333333	142
3.12	25.6333333333333	146
3.14	25.6333333333333	147
3.16	25.6333333333333	142
3.18	25.6333333333333	164
3.2	25.6333333333333	140
3.22	25.6333333333333	163
3.24	25.6333333333333	192
3.26	25.6333333333333	146
3.28	25.6333333333333	147
3.3	25.6333333333333	159
3.32	25.6333333333333	138
3.34	25.6333333333333	143
3.36	25.6333333333333	156
3.38	25.6333333333333	155
3.4	25.6333333333333	130
3.42	25.6333333333333	160
3.44	25.6333333333333	130
3.46	25.6333333333333	149
3.48	25.6333333333333	151
3.5	25.6333333333333	141
3.52	25.6333333333333	177
3.54	25.6333333333333	164
3.56	25.6333333333333	161
3.58	25.6333333333333	132
3.6	25.6333333333333	163
3.62	25.6333333333333	162
3.64	25.6333333333333	167
3.66	25.6333333333333	168
3.68	25.6333333333333	152
3.7	25.6333333333333	159
3.72	25.6333333333333	161
3.74	25.6333333333333	159
3.76	25.6333333333333	157
3.78	25.6333333333333	160
3.8	25.6333333333333	154
3.82	25.6333333333333	167
3.84	25.6333333333333	146
3.86	25.6333333333333	185
3.88	25.6333333333333	133
3.9	25.6333333333333	142
3.92	25.6333333333333	150
3.94	25.6333333333333	171
3.96	25.6333333333333	172
3.98	25.6333333333333	140
4	25.6333333333333	159
4.02	25.6333333333333	154
4.04	25.6333333333333	156
4.06	25.6333333333333	153
4.08	25.6333333333333	145
4.1	25.6333333333333	171
4.12	25.6333333333333	186
4.14	25.6333333333333	171
4.16	25.6333333333333	172
4.18	25.6333333333333	146
4.2	25.6333333333333	158
4.22	25.6333333333333	158
4.24	25.6333333333333	152
4.26	25.6333333333333	148
4.28	25.6333333333333	156
4.3	25.6333333333333	184
4.32	25.6333333333333	143
4.34	25.6333333333333	159
4.36	25.6333333333333	138
4.38	25.6333333333333	154
4.4	25.6333333333333	168
4.42	25.6333333333333	142
4.44	25.6333333333333	143
4.46	25.6333333333333	156
4.48	25.6333333333333	167
4.5	25.6333333333333	174
4.52	25.6333333333333	153
4.54	25.6333333333333	170
4.56	25.6333333333333	146
4.58	25.6333333333333	145
4.6	25.6333333333333	163
4.62	25.6333333333333	146
4.64	25.6333333333333	157
4.66	25.6333333333333	177
4.68	25.6333333333333	164
4.7	25.6333333333333	158
4.72	25.6333333333333	171
4.74	25.6333333333333	178
4.76	25.6333333333333	160
4.78	25.6333333333333	176
4.8	25.6333333333333	199
4.82	25.6333333333333	166
4.84	25.6333333333333	187
4.86	25.6333333333333	210
4.88	25.6333333333333	174
4.9	25.6333333333333	188
4.92	25.6333333333333	192
4.94	25.6333333333333	204
4.96	25.6333333333333	204
4.98	25.6333333333333	210
5	25.6333333333333	220
5.02	25.6333333333333	190
5.04	25.6333333333333	214
5.06	25.6333333333333	201
5.08	25.6333333333333	222
5.1	25.6333333333333	216
5.12	25.6333333333333	237
5.14	25.6333333333333	240
5.16	25.6333333333333	253
5.18	25.6333333333333	242
5.2	25.6333333333333	259
5.22	25.6333333333333	311
5.24	25.6333333333333	302
5.26	25.6333333333333	373
5.28	25.6333333333333	373
5.3	25.6333333333333	384
5.32	25.6333333333333	407
5.34	25.6333333333333	419
5.36	25.6333333333333	445
5.38	25.6333333333333	477
5.4	25.6333333333333	540
5.42	25.6333333333333	625
5.44	25.6333333333333	621
5.46	25.6333333333333	650
5.48	25.6333333333333	563
5.5	25.6333333333333	533
5.52	25.6333333333333	451
5.54	25.6333333333333	434
5.56	25.6333333333333	430
5.58	25.6333333333333	408
5.6	25.6333333333333	383
5.62	25.6333333333333	327
5.64	25.6333333333333	366
5.66	25.6333333333333	308
5.68	25.6333333333333	323
5.7	25.6333333333333	296
5.72	25.6333333333333	322
5.74	25.6333333333333	279
5.76	25.6333333333333	279
5.78	25.6333333333333	321
5.8	25.6333333333333	261
5.82	25.6333333333333	278
5.84	25.6333333333333	267
5.86	25.6333333333333	286
5.88	25.6333333333333	257
5.9	25.6333333333333	266
5.92	25.6333333333333	270
5.94	25.6333333333333	269
5.96	25.6333333333333	245
5.98	25.6333333333333	273
6	25.6333333333333	252
6.02	25.6333333333333	251
6.04	25.6333333333333	251
6.06	25.6333333333333	256
6.08	25.6333333333333	250
6.1	25.6333333333333	255
6.12	25.6333333333333	260
6.14	25.6333333333333	265
6.16	25.6333333333333	258
6.18	25.6333333333333	236
6.2	25.6333333333333	251
6.22	25.6333333333333	234
6.24	25.6333333333333	258
6.26	25.6333333333333	257
6.28	25.6333333333333	236
6.3	25.6333333333333	278
6.32	25.6333333333333	239
6.34	25.6333333333333	256
6.36	25.6333333333333	229
6.38	25.6333333333333	256
6.4	25.6333333333333	259
6.42	25.6333333333333	245
6.44	25.6333333333333	239
6.46	25.6333333333333	231
6.48	25.6333333333333	259
6.5	25.6333333333333	208
6.52	25.6333333333333	258
6.54	25.6333333333333	251
6.56	25.6333333333333	235
6.58	25.6333333333333	220
6.6	25.6333333333333	238
6.62	25.6333333333333	234
6.64	25.6333333333333	241
6.66	25.6333333333333	220
6.68	25.6333333333333	227
6.7	25.6333333333333	229
6.72	25.6333333333333	200
6.74	25.6333333333333	208
6.76	25.6333333333333	212
6.78	25.6333333333333	226
6.8	25.6333333333333	206
6.82	25.6333333333333	251
6.84	25.6333333333333	227
6.86	25.6333333333333	202
6.88	25.6333333333333	199
6.9	25.6333333333333	185
6.92	25.6333333333333	178
6.94	25.6333333333333	174
6.96	25.6333333333333	183
6.98	25.6333333333333	193
7	25.6333333333333	190
7.02	25.6333333333333	174
7.04	25.6333333333333	180
7.06	25.6333333333333	212
7.08	25.6333333333333	197
7.1	25.6333333333333	193
7.12	25.6333333333333	193
7.14	25.6333333333333	188
7.16	25.6333333333333	193
7.18	25.6333333333333	209
7.2	25.6333333333333	200
7.22	25.6333333333333	196
7.24	25.6333333333333	158
7.26	25.6333333333333	171
7.28	25.6333333333333	177
7.3	25.6333333333333	186
7.32	25.6333333333333	165
7.34	25.6333333333333	182
7.36	25.6333333333333	170
7.38	25.6333333333333	197
7.4	25.6333333333333	181
7.42	25.6333333333333	188
7.44	25.6333333333333	165
7.46	25.6333333333333	159
7.48	25.6333333333333	169
7.5	25.6333333333333	167
7.52	25.6333333333333	182
7.54	25.6333333333333	176
7.56	25.6333333333333	172
7.58	25.6333333333333	172
7.6	25.6333333333333	163
7.62	25.6333333333333	188
7.64	25.6333333333333	178
7.66	25.6333333333333	154
7.68	25.6333333333333	160
7.7	25.6333333333333	149
7.72	25.6333333333333	188
7.74	25.6333333333333	161
7.76	25.6333333333333	167
7.78	25.6333333333333	156
7.8	25.6333333333333	183
7.82	25.6333333333333	157
7.84	25.6333333333333	198
7.86	25.6333333333333	148
7.88	25.6333333333333	158
7.9	25.6333333333333	154
7.92	25.6333333333333	173
7.94	25.6333333333333	176
7.96	25.6333333333333	147
7.98	25.6333333333333	149
8	25.6333333333333	168
8.02	25.6333333333333	173
8.04	25.6333333333333	181
8.06	25.6333333333333	178
8.08	25.6333333333333	169
8.1	25.6333333333333	188
8.12	25.6333333333333	166
8.14	25.6333333333333	143
8.16	25.6333333333333	148
8.18	25.6333333333333	184
8.2	25.6333333333333	179
8.22	25.6333333333333	165
8.24	25.6333333333333	166
8.26	25.6333333333333	190
8.28	25.6333333333333	172
8.3	25.6333333333333	148
8.32	25.6333333333333	156
8.34	25.6333333333333	169
8.36	25.6333333333333	143
8.38	25.6333333333333	157
8.4	25.6333333333333	160
8.42	25.6333333333333	165
8.44	25.6333333333333	160
8.46	25.6333333333333	139
8.48	25.6333333333333	154
8.5	25.6333333333333	165
8.52	25.6333333333333	176
8.54	25.6333333333333	173
8.56	25.6333333333333	148
8.58	25.6333333333333	171
8.6	25.6333333333333	157
8.62	25.6333333333333	154
8.64	25.6333333333333	147
8.66	25.6333333333333	179
8.68	25.6333333333333	154
8.7	25.6333333333333	155
8.72	25.6333333333333	174
8.74	25.6333333333333	154
8.76	25.6333333333333	156
8.78	25.6333333333333	152
8.8	25.6333333333333	159
8.82	25.6333333333333	168
8.84	25.6333333333333	171
8.86	25.6333333333333	141
8.88	25.6333333333333	175
8.9	25.6333333333333	158
8.92	25.6333333333333	175
8.94	25.6333333333333	174
8.96	25.6333333333333	171
8.98	25.6333333333333	142
9	25.6333333333333	174
9.02	25.6333333333333	181
9.04	25.6333333333333	176
9.06	25.6333333333333	186
9.08	25.6333333333333	179
9.1	25.6333333333333	176
9.12	25.6333333333333	182
9.14	25.6333333333333	164
9.16	25.6333333333333	196
9.18	25.6333333333333	173
9.2	25.6333333333333	170
9.22	25.6333333333333	178
9.24	25.6333333333333	194
9.26	25.6333333333333	196
9.28	25.6333333333333	197
9.3	25.6333333333333	222
9.32	25.6333333333333	242
9.34	25.6333333333333	242
9.36	25.6333333333333	259
9.38	25.6333333333333	234
9.4	25.6333333333333	283
9.42	25.6333333333333	312
9.44	25.6333333333333	331
9.46	25.6333333333333	334
9.48	25.6333333333333	324
9.5	25.6333333333333	266
9.52	25.6333333333333	274
9.54	25.6333333333333	264
9.56	25.6333333333333	240
9.58	25.6333333333333	195
9.6	25.6333333333333	227
9.62	25.6333333333333	225
9.64	25.6333333333333	214
9.66	25.6333333333333	206
9.68	25.6333333333333	202
9.7	25.6333333333333	214
9.72	25.6333333333333	215
9.74	25.6333333333333	180
9.76	25.6333333333333	198
9.78	25.6333333333333	182
9.8	25.6333333333333	193
9.82	25.6333333333333	177
9.84	25.6333333333333	195
9.86	25.6333333333333	177
9.88	25.6333333333333	185
9.9	25.6333333333333	162
9.92	25.6333333333333	204
9.94	25.6333333333333	189
9.96	25.6333333333333	177
9.98	25.6333333333333	150
10	25.6333333333333	167
10.02	25.6333333333333	199
10.04	25.6333333333333	175
10.06	25.6333333333333	186
10.08	25.6333333333333	164
10.1	25.6333333333333	173
10.12	25.6333333333333	197
10.14	25.6333333333333	181
10.16	25.6333333333333	171
10.18	25.6333333333333	170
10.2	25.6333333333333	180
10.22	25.6333333333333	168
10.24	25.6333333333333	173
10.26	25.6333333333333	176
10.28	25.6333333333333	171
10.3	25.6333333333333	193
10.32	25.6333333333333	174
10.34	25.6333333333333	199
10.36	25.6333333333333	178
10.38	25.6333333333333	174
10.4	25.6333333333333	169
10.42	25.6333333333333	199
10.44	25.6333333333333	190
10.46	25.6333333333333	223
10.48	25.6333333333333	197
10.5	25.6333333333333	198
10.52	25.6333333333333	248
10.54	25.6333333333333	240
10.56	25.6333333333333	240
10.58	25.6333333333333	264
10.6	25.6333333333333	274
10.62	25.6333333333333	291
10.64	25.6333333333333	286
10.66	25.6333333333333	343
10.68	25.6333333333333	383
10.7	25.6333333333333	405
10.72	25.6333333333333	449
10.74	25.6333333333333	525
10.76	25.6333333333333	535
10.78	25.6333333333333	682
10.8	25.6333333333333	714
10.82	25.6333333333333	806
10.84	25.6333333333333	916
10.86	25.6333333333333	1016
10.88	25.6333333333333	1139
10.9	25.6333333333333	1175
10.92	25.6333333333333	1154
10.94	25.6333333333333	1122
10.96	25.6333333333333	1040
10.98	25.6333333333333	904
11	25.6333333333333	710
11.02	25.6333333333333	627
11.04	25.6333333333333	508
11.06	25.6333333333333	446
11.08	25.6333333333333	350
11.1	25.6333333333333	317
11.12	25.6333333333333	321
11.14	25.6333333333333	294
11.16	25.6333333333333	260
11.18	25.6333333333333	236
11.2	25.6333333333333	241
11.22	25.6333333333333	231
11.24	25.6333333333333	223
11.26	25.6333333333333	209
11.28	25.6333333333333	202
11.3	25.6333333333333	237
11.32	25.6333333333333	230
11.34	25.6333333333333	219
11.36	25.6333333333333	212
11.38	25.6333333333333	191
11.4	25.6333333333333	210
11.42	25.6333333333333	145
11.44	25.6333333333333	193
11.46	25.6333333333333	178
11.48	25.6333333333333	172
11.5	25.6333333333333	182
11.52	25.6333333333333	176
11.54	25.6333333333333	186
11.56	25.6333333333333	187
11.58	25.6333333333333	173
11.6	25.6333333333333	175
11.62	25.6333333333333	169
11.64	25.6333333333333	176
11.66	25.6333333333333	173
11.68	25.6333333333333	173
11.7	25.6333333333333	174
11.72	25.6333333333333	158
11.74	25.6333333333333	165
11.76	25.6333333333333	177
11.78	25.6333333333333	201
11.8	25.6333333333333	182
11.82	25.6333333333333	184
11.84	25.6333333333333	148
11.86	25.6333333333333	156
11.88	25.6333333333333	168
11.9	25.6333333333333	184
11.92	25.6333333333333	163
11.94	25.6333333333333	156
11.96	25.6333333333333	156
11.98	25.6333333333333	169
12	25.6333333333333	175
12.02	25.6333333333333	186
12.04	25.6333333333333	178
12.06	25.6333333333333	173
12.08	25.6333333333333	143
12.1	25.6333333333333	196
12.12	25.6333333333333	165
12.14	25.6333333333333	159
12.16	25.6333333333333	152
12.18	25.6333333333333	152
12.2	25.6333333333333	175
12.22	25.6333333333333	155
12.24	25.6333333333333	153
12.26	25.6333333333333	164
12.28	25.6333333333333	174
12.3	25.6333333333333	151
12.32	25.6333333333333	178
12.34	25.6333333333333	160
12.36	25.6333333333333	168
12.38	25.6333333333333	181
12.4	25.6333333333333	187
12.42	25.6333333333333	159
12.44	25.6333333333333	162
12.46	25.6333333333333	161
12.48	25.6333333333333	176
12.5	25.6333333333333	182
12.52	25.6333333333333	162
12.54	25.6333333333333	167
12.56	25.6333333333333	181
12.58	25.6333333333333	157
12.6	25.6333333333333	168
12.62	25.6333333333333	184
12.64	25.6333333333333	160
12.66	25.6333333333333	139
12.68	25.6333333333333	174
12.7	25.6333333333333	179
12.72	25.6333333333333	155
12.74	25.6333333333333	165
12.76	25.6333333333333	165
12.78	25.6333333333333	139
12.8	25.6333333333333	163
12.82	25.6333333333333	170
12.84	25.6333333333333	194
12.86	25.6333333333333	153
12.88	25.6333333333333	126
12.9	25.6333333333333	159
12.92	25.6333333333333	137
12.94	25.6333333333333	181
12.96	25.6333333333333	172
12.98	25.6333333333333	161
13	25.6333333333333	167
13.02	25.6333333333333	182
13.04	25.6333333333333	172
13.06	25.6333333333333	176
13.08	25.6333333333333	160
13.1	25.6333333333333	168
13.12	25.6333333333333	190
13.14	25.6333333333333	184
13.16	25.6333333333333	156
13.18	25.6333333333333	173
13.2	25.6333333333333	170
13.22	25.6333333333333	160
13.24	25.6333333333333	169
13.26	25.6333333333333	152
13.28	25.6333333333333	170
13.3	25.6333333333333	156
13.32	25.6333333333333	167
13.34	25.6333333333333	167
13.36	25.6333333333333	158
13.38	25.6333333333333	156
13.4	25.6333333333333	168
13.42	25.6333333333333	172
13.44	25.6333333333333	178
13.46	25.6333333333333	176
13.48	25.6333333333333	178
13.5	25.6333333333333	151
13.52	25.6333333333333	169
13.54	25.6333333333333	189
13.56	25.6333333333333	155
13.58	25.6333333333333	181
13.6	25.6333333333333	178
13.62	25.6333333333333	188
13.64	25.6333333333333	165
13.66	25.6333333333333	163
13.68	25.6333333333333	165
13.7	25.6333333333333	153
13.72	25.6333333333333	185
13.74	25.6333333333333	179
13.76	25.6333333333333	168
13.78	25.6333333333333	184
13.8	25.6333333333333	179
13.82	25.6333333333333	164
13.84	25.6333333333333	185
13.86	25.6333333333333	172
13.88	25.6333333333333	172
13.9	25.6333333333333	158
13.92	25.6333333333333	184
13.94	25.6333333333333	168
13.96	25.6333333333333	177
13.98	25.6333333333333	180
14	25.6333333333333	152
14.02	25.6333333333333	150
14.04	25.6333333333333	162
14.06	25.6333333333333	165
14.08	25.6333333333333	166
14.1	25.6333333333333	167
14.12	25.6333333333333	175
14.14	25.6333333333333	167
14.16	25.6333333333333	169
14.18	25.6333333333333	172
14.2	25.6333333333333	177
14.22	25.6333333333333	157
14.24	25.6333333333333	153
14.26	25.6333333333333	155
14.28	25.6333333333333	170
14.3	25.6333333333333	193
14.32	25.6333333333333	186
14.34	25.6333333333333	189
14.36	25.6333333333333	169
14.38	25.6333333333333	161
14.4	25.6333333333333	159
14.42	25.6333333333333	173
14.44	25.6333333333333	191
14.46	25.6333333333333	185
14.48	25.6333333333333	183
14.5	25.6333333333333	168
14.52	25.6333333333333	179
14.54	25.6333333333333	169
14.56	25.6333333333333	169
14.58	25.6333333333333	153
14.6	25.6333333333333	178
14.62	25.6333333333333	145
14.64	25.6333333333333	159
14.66	25.6333333333333	179
14.68	25.6333333333333	161
14.7	25.6333333333333	177
14.72	25.6333333333333	167
14.74	25.6333333333333	157
14.76	25.6333333333333	174
14.78	25.6333333333333	150
14.8	25.6333333333333	164
14.82	25.6333333333333	192
14.84	25.6333333333333	151
14.86	25.6333333333333	169
14.88	25.6333333333333	173
14.9	25.6333333333333	164
14.92	25.6333333333333	160
14.94	25.6333333333333	155
14.96	25.6333333333333	144
14.98	25.6333333333333	172
15	25.6333333333333	172
15.02	25.6333333333333	184
15.04	25.6333333333333	175
15.06	25.6333333333333	184
15.08	25.6333333333333	158
15.1	25.6333333333333	155
15.12	25.6333333333333	160
15.14	25.6333333333333	179
15.16	25.6333333333333	198
15.18	25.6333333333333	179
15.2	25.6333333333333	180
15.22	25.6333333333333	175
15.24	25.6333333333333	165
15.26	25.6333333333333	186
15.28	25.6333333333333	173
15.3	25.6333333333333	170
15.32	25.6333333333333	181
15.34	25.6333333333333	177
15.36	25.6333333333333	153
15.38	25.6333333333333	158
15.4	25.6333333333333	167
15.42	25.6333333333333	152
15.44	25.6333333333333	164
15.46	25.6333333333333	145
15.48	25.6333333333333	182
15.5	25.6333333333333	147
15.52	25.6333333333333	163
15.54	25.6333333333333	173
15.56	25.6333333333333	153
15.58	25.6333333333333	178
15.6	25.6333333333333	163
15.62	25.6333333333333	150
15.64	25.6333333333333	165
15.66	25.6333333333333	166
15.68	25.6333333333333	180
15.7	25.6333333333333	185
15.72	25.6333333333333	187
15.74	25.6333333333333	196
15.76	25.6333333333333	198
15.78	25.6333333333333	167
15.8	25.6333333333333	149
15.82	25.6333333333333	167
15.84	25.6333333333333	163
15.86	25.6333333333333	186
15.88	25.6333333333333	199
15.9	25.6333333333333	179
15.92	25.6333333333333	174
15.94	25.6333333333333	169
15.96	25.6333333333333	178
15.98	25.6333333333333	169
16	25.6333333333333	172
16.02	25.6333333333333	195
16.04	25.6333333333333	203
16.06	25.6333333333333	198
16.08	25.6333333333333	190
16.1	25.6333333333333	183
16.12	25.6333333333333	188
16.14	25.6333333333333	205
16.16	25.6333333333333	193
16.18	25.6333333333333	189
16.2	25.6333333333333	193
16.22	25.6333333333333	192
16.24	25.6333333333333	197
16.26	25.6333333333333	180
16.28	25.6333333333333	214
16.3	25.6333333333333	220
16.32	25.6333333333333	211
16.34	25.6333333333333	228
16.36	25.6333333333333	209
16.38	25.6333333333333	218
16.4	25.6333333333333	251
16.42	25.6333333333333	315
16.44	25.6333333333333	296
16.46	25.6333333333333	291
16.48	25.6333333333333	302
16.5	25.6333333333333	321
16.52	25.6333333333333	300
16.54	25.6333333333333	267
16.56	25.6333333333333	295
16.58	25.6333333333333	300
16.6	25.6333333333333	313
16.62	25.6333333333333	319
16.64	25.6333333333333	335
16.66	25.6333333333333	301
16.68	25.6333333333333	327
16.7	25.6333333333333	332
16.72	25.6333333333333	329
16.74	25.6333333333333	353
16.76	25.6333333333333	367
16.78	25.6333333333333	353
16.8	25.6333333333333	410
16.82	25.6333333333333	395
16.84	25.6333333333333	384
16.86	25.6333333333333	381
16.88	25.6333333333333	365
16.9	25.6333333333333	381
16.92	25.6333333333333	387
16.94	25.6333333333333	362
16.96	25.6333333333333	407
16.98	25.6333333333333	411
17	25.6333333333333	374
17.02	25.6333333333333	396
17.04	25.6333333333333	384
17.06	25.6333333333333	395
17.08	25.6333333333333	386
17.1	25.6333333333333	416
17.12	25.6333333333333	399
17.14	25.6333333333333	393
17.16	25.6333333333333	349
17.18	25.6333333333333	395
17.2	25.6333333333333	365
17.22	25.6333333333333	340
17.24	25.6333333333333	333
17.26	25.6333333333333	301
17.28	25.6333333333333	330
17.3	25.6333333333333	365
17.32	25.6333333333333	329
17.34	25.6333333333333	350
17.36	25.6333333333333	295
17.38	25.6333333333333	312
17.4	25.6333333333333	301
17.42	25.6333333333333	287
17.44	25.6333333333333	282
17.46	25.6333333333333	250
17.48	25.6333333333333	256
17.5	25.6333333333333	260
17.52	25.6333333333333	243
17.54	25.6333333333333	260
17.56	25.6333333333333	243
17.58	25.6333333333333	247
17.6	25.6333333333333	254
17.62	25.6333333333333	229
17.64	25.6333333333333	227
17.66	25.6333333333333	233
17.68	25.6333333333333	238
17.7	25.6333333333333	231
17.72	25.6333333333333	209
17.74	25.6333333333333	253
17.76	25.6333333333333	213
17.78	25.6333333333333	231
17.8	25.6333333333333	222
17.82	25.6333333333333	229
17.84	25.6333333333333	222
17.86	25.6333333333333	208
17.88	25.6333333333333	208
17.9	25.6333333333333	201
17.92	25.6333333333333	182
17.94	25.6333333333333	250
17.96	25.6333333333333	217
17.98	25.6333333333333	218
18	25.6333333333333	189
18.02	25.6333333333333	205
18.04	25.6333333333333	244
18.06	25.6333333333333	207
18.08	25.6333333333333	216
18.1	25.6333333333333	217
18.12	25.6333333333333	199
18.14	25.6333333333333	196
18.16	25.6333333333333	207
18.18	25.6333333333333	181
18.2	25.6333333333333	195
18.22	25.6333333333333	215
18.24	25.6333333333333	207
18.26	25.6333333333333	196
18.28	25.6333333333333	202
18.3	25.6333333333333	192
18.32	25.6333333333333	241
18.34	25.6333333333333	222
18.36	25.6333333333333	195
18.38	25.6333333333333	209
18.4	25.6333333333333	194
18.42	25.6333333333333	196
18.44	25.6333333333333	213
18.46	25.6333333333333	180
18.48	25.6333333333333	195
18.5	25.6333333333333	216
18.52	25.6333333333333	198
18.54	25.6333333333333	208
18.56	25.6333333333333	224
18.58	25.6333333333333	221
18.6	25.6333333333333	216
18.62	25.6333333333333	201
18.64	25.6333333333333	215
18.66	25.6333333333333	224
18.68	25.6333333333333	214
18.7	25.6333333333333	230
18.72	25.6333333333333	228
18.74	25.6333333333333	228
18.76	25.6333333333333	244
18.78	25.6333333333333	256
18.8	25.6333333333333	265
18.82	25.6333333333333	278
18.84	25.6333333333333	273
18.86	25.6333333333333	289
18.88	25.6333333333333	318
18.9	25.6333333333333	344
18.92	25.6333333333333	360
18.94	25.6333333333333	379
18.96	25.6333333333333	390
18.98	25.6333333333333	427
19	25.6333333333333	419
19.02	25.6333333333333	424
19.04	25.6333333333333	500
19.06	25.6333333333333	407
19.08	25.6333333333333	409
19.1	25.6333333333333	372
19.12	25.6333333333333	383
19.14	25.6333333333333	351
19.16	25.6333333333333	329
19.18	25.6333333333333	293
19.2	25.6333333333333	281
19.22	25.6333333333333	266
19.24	25.6333333333333	267
19.26	25.6333333333333	249
19.28	25.6333333333333	245
19.3	25.6333333333333	228
19.32	25.6333333333333	233
19.34	25.6333333333333	219
19.36	25.6333333333333	244
19.38	25.6333333333333	206
19.4	25.6333333333333	208
19.42	25.6333333333333	213
19.44	25.6333333333333	218
19.46	25.6333333333333	207
19.48	25.6333333333333	200
19.5	25.6333333333333	192
19.52	25.6333333333333	188
19.54	25.6333333333333	197
19.56	25.6333333333333	210
19.58	25.6333333333333	183
19.6	25.6333333333333	206
19.62	25.6333333333333	203
19.64	25.6333333333333	195
19.66	25.6333333333333	194
19.68	25.6333333333333	201
19.7	25.6333333333333	196
19.72	25.6333333333333	208
19.74	25.6333333333333	198
19.76	25.6333333333333	186
19.78	25.6333333333333	219
19.8	25.6333333333333	201
19.82	25.6333333333333	208
19.84	25.6333333333333	201
19.86	25.6333333333333	218
19.88	25.6333333333333	201
19.9	25.6333333333333	211
19.92	25.6333333333333	196
19.94	25.6333333333333	213
19.96	25.6333333333333	201
19.98	25.6333333333333	205
20	25.6333333333333	174
20.02	25.6333333333333	192
20.04	25.6333333333333	181
20.06	25.6333333333333	200
20.08	25.6333333333333	188
20.1	25.6333333333333	198
20.12	25.6333333333333	173
20.14	25.6333333333333	203
20.16	25.6333333333333	199
20.18	25.6333333333333	183
20.2	25.6333333333333	191
20.22	25.6333333333333	179
20.24	25.6333333333333	183
20.26	25.6333333333333	181
20.28	25.6333333333333	183
20.3	25.6333333333333	182
20.32	25.6333333333333	173
20.34	25.6333333333333	184
20.36	25.6333333333333	183
20.38	25.6333333333333	196
20.4	25.6333333333333	189
20.42	25.6333333333333	171
20.44	25.6333333333333	199
20.46	25.6333333333333	175
20.48	25.6333333333333	185
20.5	25.6333333333333	148
20.52	25.6333333333333	171
20.54	25.6333333333333	181
20.56	25.6333333333333	183
20.58	25.6333333333333	172
20.6	25.6333333333333	176
20.62	25.6333333333333	204
20.64	25.6333333333333	173
20.66	25.6333333333333	176
20.68	25.6333333333333	179
20.7	25.6333333333333	181
20.72	25.6333333333333	189
20.74	25.6333333333333	161
20.76	25.6333333333333	185
20.78	25.6333333333333	177
20.8	25.6333333333333	200
20.82	25.6333333333333	180
20.84	25.6333333333333	172
20.86	25.6333333333333	187
20.88	25.6333333333333	192
20.9	25.6333333333333	189
20.92	25.6333333333333	185
20.94	25.6333333333333	190
20.96	25.6333333333333	205
20.98	25.6333333333333	165
21	25.6333333333333	184
21.02	25.6333333333333	182
21.04	25.6333333333333	188
21.06	25.6333333333333	189
21.08	25.6333333333333	200
21.1	25.6333333333333	166
21.12	25.6333333333333	162
21.14	25.6333333333333	166
21.16	25.6333333333333	174
21.18	25.6333333333333	178
21.2	25.6333333333333	191
21.22	25.6333333333333	181
21.24	25.6333333333333	195
21.26	25.6333333333333	194
21.28	25.6333333333333	168
21.3	25.6333333333333	196
21.32	25.6333333333333	165
21.34	25.6333333333333	198
21.36	25.6333333333333	185
21.38	25.6333333333333	188
21.4	25.6333333333333	159
21.42	25.6333333333333	143
21.44	25.6333333333333	173
21.46	25.6333333333333	158
21.48	25.6333333333333	159
21.5	25.6333333333333	162
21.52	25.6333333333333	152
21.54	25.6333333333333	165
21.56	25.6333333333333	182
21.58	25.6333333333333	171
21.6	25.6333333333333	170
21.62	25.6333333333333	194
21.64	25.6333333333333	181
21.66	25.6333333333333	172
21.68	25.6333333333333	157
21.7	25.6333333333333	158
21.72	25.6333333333333	152
21.74	25.6333333333333	154
21.76	25.6333333333333	166
21.78	25.6333333333333	157
21.8	25.6333333333333	173
21.82	25.6333333333333	175
21.84	25.6333333333333	148
21.86	25.6333333333333	168
21.88	25.6333333333333	158
21.9	25.6333333333333	160
21.92	25.6333333333333	170
21.94	25.6333333333333	164
21.96	25.6333333333333	180
21.98	25.6333333333333	175
22	25.6333333333333	153
22.02	25.6333333333333	174
22.04	25.6333333333333	169
22.06	25.6333333333333	173
22.08	25.6333333333333	169
22.1	25.6333333333333	178
22.12	25.6333333333333	158
22.14	25.6333333333333	153
22.16	25.6333333333333	180
22.18	25.6333333333333	159
22.2	25.6333333333333	165
22.22	25.6333333333333	177
22.24	25.6333333333333	156
22.26	25.6333333333333	162
22.28	25.6333333333333	172
22.3	25.6333333333333	149
22.32	25.6333333333333	166
22.34	25.6333333333333	161
22.36	25.6333333333333	158
22.38	25.6333333333333	171
22.4	25.6333333333333	167
22.42	25.6333333333333	182
22.44	25.6333333333333	185
22.46	25.6333333333333	173
22.48	25.6333333333333	158
22.5	25.6333333333333	148
22.52	25.6333333333333	152
22.54	25.6333333333333	145
22.56	25.6333333333333	190
22.58	25.6333333333333	170
22.6	25.6333333333333	156
22.62	25.6333333333333	164
22.64	25.6333333333333	156
22.66	25.6333333333333	159
22.68	25.6333333333333	161
22.7	25.6333333333333	181
22.72	25.6333333333333	175
22.74	25.6333333333333	185
22.76	25.6333333333333	175
22.78	25.6333333333333	164
22.8	25.6333333333333	187
22.82	25.6333333333333	184
22.84	25.6333333333333	138
22.86	25.6333333333333	179
22.88	25.6333333333333	170
22.9	25.6333333333333	169
22.92	25.6333333333333	170
22.94	25.6333333333333	184
22.96	25.6333333333333	147
22.98	25.6333333333333	167
23	25.6333333333333	162
23.02	25.6333333333333	157
23.04	25.6333333333333	155
23.06	25.6333333333333	181
23.08	25.6333333333333	168
23.1	25.6333333333333	180
23.12	25.6333333333333	155
23.14	25.6333333333333	178
23.16	25.6333333333333	167
23.18	25.6333333333333	170
23.2	25.6333333333333	142
23.22	25.6333333333333	173
23.24	25.6333333333333	184
23.26	25.6333333333333	165
23.28	25.6333333333333	170
23.3	25.6333333333333	180
23.32	25.6333333333333	181
23.34	25.6333333333333	174
23.36	25.6333333333333	179
23.38	25.6333333333333	168
23.4	25.6333333333333	171
23.42	25.6333333333333	178
23.44	25.6333333333333	142
23.46	25.6333333333333	150
23.48	25.6333333333333	160
23.5	25.6333333333333	171
23.52	25.6333333333333	160
23.54	25.6333333333333	171
23.56	25.6333333333333	165
23.58	25.6333333333333	191
23.6	25.6333333333333	196
23.62	25.6333333333333	164
23.64	25.6333333333333	181
23.66	25.6333333333333	175
23.68	25.6333333333333	166
23.7	25.6333333333333	171
23.72	25.6333333333333	184
23.74	25.6333333333333	179
23.76	25.6333333333333	159
23.78	25.6333333333333	164
23.8	25.6333333333333	161
23.82	25.6333333333333	179
23.84	25.6333333333333	183
23.86	25.6333333333333	178
23.88	25.6333333333333	176
23.9	25.6333333333333	168
23.92	25.6333333333333	200
23.94	25.6333333333333	202
23.96	25.6333333333333	197
23.98	25.6333333333333	192
24	25.6333333333333	179
24.02	25.6333333333333	165
24.04	25.6333333333333	221
24.06	25.6333333333333	214
24.08	25.6333333333333	203
24.1	25.6333333333333	194
24.12	25.6333333333333	179
24.14	25.6333333333333	186
24.16	25.6333333333333	200
24.18	25.6333333333333	186
24.2	25.6333333333333	199
24.22	25.6333333333333	199
24.24	25.6333333333333	167
24.26	25.6333333333333	190
24.28	25.6333333333333	208
24.3	25.6333333333333	162
24.32	25.6333333333333	210
24.34	25.6333333333333	203
24.36	25.6333333333333	172
24.38	25.6333333333333	173
24.4	25.6333333333333	200
24.42	25.6333333333333	194
24.44	25.6333333333333	186
24.46	25.6333333333333	192
24.48	25.6333333333333	168
24.5	25.6333333333333	192
24.52	25.6333333333333	195
24.54	25.6333333333333	192
24.56	25.6333333333333	202
24.58	25.6333333333333	182
24.6	25.6333333333333	169
24.62	25.6333333333333	200
24.64	25.6333333333333	202
24.66	25.6333333333333	208
24.68	25.6333333333333	187
24.7	25.6333333333333	191
24.72	25.6333333333333	206
24.74	25.6333333333333	206
24.76	25.6333333333333	210
24.78	25.6333333333333	184
24.8	25.6333333333333	187
24.82	25.6333333333333	223
24.84	25.6333333333333	207
24.86	25.6333333333333	228
24.88	25.6333333333333	217
24.9	25.6333333333333	219
24.92	25.6333333333333	217
24.94	25.6333333333333	205
24.96	25.6333333333333	219
24.98	25.6333333333333	197
25	25.6333333333333	231
25.02	25.6333333333333	208
25.04	25.6333333333333	205
25.06	25.6333333333333	212
25.08	25.6333333333333	225
25.1	25.6333333333333	230
25.12	25.6333333333333	237
25.14	25.6333333333333	275
25.16	25.6333333333333	233
25.18	25.6333333333333	226
25.2	25.6333333333333	231
25.22	25.6333333333333	251
25.24	25.6333333333333	237
25.26	25.6333333333333	250
25.28	25.6333333333333	221
25.3	25.6333333333333	236
25.32	25.6333333333333	243
25.34	25.6333333333333	237
25.36	25.6333333333333	256
25.38	25.6333333333333	256
25.4	25.6333333333333	241
25.42	25.6333333333333	260
25.44	25.6333333333333	233
25.46	25.6333333333333	218
25.48	25.6333333333333	204
25.5	25.6333333333333	198
25.52	25.6333333333333	225
25.54	25.6333333333333	212
25.56	25.6333333333333	220
25.58	25.6333333333333	207
25.6	25.6333333333333	204
25.62	25.6333333333333	231
25.64	25.6333333333333	211
25.66	25.6333333333333	214
25.68	25.6333333333333	192
25.7	25.6333333333333	198
25.72	25.6333333333333	209
25.74	25.6333333333333	171
25.76	25.6333333333333	183
25.78	25.6333333333333	212
25.8	25.6333333333333	194
25.82	25.6333333333333	175
25.84	25.6333333333333	187
25.86	25.6333333333333	200
25.88	25.6333333333333	185
25.9	25.6333333333333	195
25.92	25.6333333333333	201
25.94	25.6333333333333	195
25.96	25.6333333333333	203
25.98	25.6333333333333	187
26	25.6333333333333	194
26.02	25.6333333333333	200
26.04	25.6333333333333	211
26.06	25.6333333333333	181
26.08	25.6333333333333	188
26.1	25.6333333333333	194
26.12	25.6333333333333	172
26.14	25.6333333333333	190
26.16	25.6333333333333	184
26.18	25.6333333333333	171
26.2	25.6333333333333	188
26.22	25.6333333333333	185
26.24	25.6333333333333	186
26.26	25.6333333333333	145
26.28	25.6333333333333	168
26.3	25.6333333333333	182
26.32	25.6333333333333	186
26.34	25.6333333333333	192
26.36	25.6333333333333	162
26.38	25.6333333333333	179
26.4	25.6333333333333	196
26.42	25.6333333333333	187
26.44	25.6333333333333	198
26.46	25.6333333333333	188
26.48	25.6333333333333	207
26.5	25.6333333333333	169
26.52	25.6333333333333	178
26.54	25.6333333333333	186
26.56	25.6333333333333	173
26.58	25.6333333333333	167
26.6	25.6333333333333	159
26.62	25.6333333333333	193
26.64	25.6333333333333	155
26.66	25.6333333333333	155
26.68	25.6333333333333	163
26.7	25.6333333333333	159
26.72	25.6333333333333	144
26.74	25.6333333333333	171
26.76	25.6333333333333	174
26.78	25.6333333333333	185
26.8	25.6333333333333	192
26.82	25.6333333333333	174
26.84	25.6333333333333	181
26.86	25.6333333333333	165
26.88	25.6333333333333	209
26.9	25.6333333333333	174
26.92	25.6333333333333	176
26.94	25.6333333333333	183
26.96	25.6333333333333	190
26.98	25.6333333333333	153
27	25.6333333333333	185
27.02	25.6333333333333	188
27.04	25.6333333333333	198
27.06	25.6333333333333	185
27.08	25.6333333333333	186
27.1	25.6333333333333	176
27.12	25.6333333333333	187
27.14	25.6333333333333	197
27.16	25.6333333333333	191
27.18	25.6333333333333	206
27.2	25.6333333333333	182
27.22	25.6333333333333	204
27.24	25.6333333333333	176
27.26	25.6333333333333	211
27.28	25.6333333333333	175
27.3	25.6333333333333	198
27.32	25.6333333333333	188
27.34	25.6333333333333	172
27.36	25.6333333333333	177
27.38	25.6333333333333	194
27.4	25.6333333333333	177
27.42	25.6333333333333	172
27.44	25.6333333333333	200
27.46	25.6333333333333	186
27.48	25.6333333333333	175
27.5	25.6333333333333	173
27.52	25.6333333333333	183
27.54	25.6333333333333	197
27.56	25.6333333333333	210
27.58	25.6333333333333	183
27.6	25.6333333333333	194
27.62	25.6333333333333	208
27.64	25.6333333333333	200
27.66	25.6333333333333	209
27.68	25.6333333333333	196
27.7	25.6333333333333	220
27.72	25.6333333333333	208
27.74	25.6333333333333	194
27.76	25.6333333333333	192
27.78	25.6333333333333	207
27.8	25.6333333333333	214
27.82	25.6333333333333	193
27.84	25.6333333333333	198
27.86	25.6333333333333	204
27.88	25.6333333333333	206
27.9	25.6333333333333	197
27.92	25.6333333333333	207
27.94	25.6333333333333	169
27.96	25.6333333333333	225
27.98	25.6333333333333	197
28	25.6333333333333	209
28.02	25.6333333333333	183
28.04	25.6333333333333	180
28.06	25.6333333333333	189
28.08	25.6333333333333	202
28.1	25.6333333333333	171
28.12	25.6333333333333	177
28.14	25.6333333333333	178
28.16	25.6333333333333	190
28.18	25.6333333333333	231
28.2	25.6333333333333	168
28.22	25.6333333333333	189
28.24	25.6333333333333	173
28.26	25.6333333333333	173
28.28	25.6333333333333	186
28.3	25.6333333333333	176
28.32	25.6333333333333	185
28.34	25.6333333333333	209
28.36	25.6333333333333	187
28.38	25.6333333333333	179
28.4	25.6333333333333	171
28.42	25.6333333333333	187
28.44	25.6333333333333	170
28.46	25.6333333333333	177
28.48	25.6333333333333	192
28.5	25.6333333333333	184
28.52	25.6333333333333	180
28.54	25.6333333333333	201
28.56	25.6333333333333	178
28.58	25.6333333333333	183
28.6	25.6333333333333	185
28.62	25.6333333333333	180
28.64	25.6333333333333	190
28.66	25.6333333333333	182
28.68	25.6333333333333	187
28.7	25.6333333333333	181
28.72	25.6333333333333	171
28.74	25.6333333333333	189
28.76	25.6333333333333	206
28.78	25.6333333333333	209
28.8	25.6333333333333	184
28.82	25.6333333333333	175
28.84	25.6333333333333	171
28.86	25.6333333333333	141
28.88	25.6333333333333	180
28.9	25.6333333333333	194
28.92	25.6333333333333	178
28.94	25.6333333333333	171
28.96	25.6333333333333	191
28.98	25.6333333333333	166
29	25.6333333333333	156
29.02	25.6333333333333	181
29.04	25.6333333333333	194
29.06	25.6333333333333	173
29.08	25.6333333333333	190
29.1	25.6333333333333	199
29.12	25.6333333333333	188
29.14	25.6333333333333	193
29.16	25.6333333333333	176
29.18	25.6333333333333	187
29.2	25.6333333333333	195
29.22	25.6333333333333	150
29.24	25.6333333333333	187
29.26	25.6333333333333	132
29.28	25.6333333333333	171
29.3	25.6333333333333	169
29.32	25.6333333333333	158
29.34	25.6333333333333	172
29.36	25.6333333333333	182
29.38	25.6333333333333	167
29.4	25.6333333333333	166
29.42	25.6333333333333	174
29.44	25.6333333333333	180
29.46	25.6333333333333	188
29.48	25.6333333333333	158
29.5	25.6333333333333	167
29.52	25.6333333333333	185
29.54	25.6333333333333	185
29.56	25.6333333333333	192
29.58	25.6333333333333	172
29.6	25.6333333333333	194
29.62	25.6333333333333	169
29.64	25.6333333333333	167
29.66	25.6333333333333	166
29.68	25.6333333333333	196
29.7	25.6333333333333	191
29.72	25.6333333333333	166
29.74	25.6333333333333	192
29.76	25.6333333333333	179
29.78	25.6333333333333	168
29.8	25.6333333333333	166
29.82	25.6333333333333	179
29.84	25.6333333333333	206
29.86	25.6333333333333	178
29.88	25.6333333333333	178
29.9	25.6333333333333	184
29.92	25.6333333333333	170
29.94	25.6333333333333	168
29.96	25.6333333333333	192
29.98	25.6333333333333	199
30	25.6333333333333	145
30.02	25.6333333333333	182
30.04	25.6333333333333	186
30.06	25.6333333333333	181
30.08	25.6333333333333	185
30.1	25.6333333333333	188
30.12	25.6333333333333	173
30.14	25.6333333333333	173
30.16	25.6333333333333	173
30.18	25.6333333333333	173
30.2	25.6333333333333	199
30.22	25.6333333333333	175
30.24	25.6333333333333	180
30.26	25.6333333333333	189
30.28	25.6333333333333	214
30.3	25.6333333333333	171
30.32	25.6333333333333	193
30.34	25.6333333333333	193
30.36	25.6333333333333	177
30.38	25.6333333333333	192
30.4	25.6333333333333	170
30.42	25.6333333333333	177
30.44	25.6333333333333	174
30.46	25.6333333333333	199
30.48	25.6333333333333	202
30.5	25.6333333333333	201
30.52	25.6333333333333	181
30.54	25.6333333333333	179
30.56	25.6333333333333	188
30.58	25.6333333333333	207
30.6	25.6333333333333	162
30.62	25.6333333333333	214
30.64	25.6333333333333	183
30.66	25.6333333333333	169
30.68	25.6333333333333	191
30.7	25.6333333333333	189
30.72	25.6333333333333	183
30.74	25.6333333333333	202
30.76	25.6333333333333	207
30.78	25.6333333333333	180
30.8	25.6333333333333	208
30.82	25.6333333333333	172
30.84	25.6333333333333	202
30.86	25.6333333333333	192
30.88	25.6333333333333	206
30.9	25.6333333333333	200
30.92	25.6333333333333	194
30.94	25.6333333333333	180
30.96	25.6333333333333	171
30.98	25.6333333333333	166
31	25.6333333333333	181
31.02	25.6333333333333	194
31.04	25.6333333333333	178
31.06	25.6333333333333	183
31.08	25.6333333333333	180
31.1	25.6333333333333	167
31.12	25.6333333333333	198
31.14	25.6333333333333	162
31.16	25.6333333333333	157
31.18	25.6333333333333	180
31.2	25.6333333333333	182
31.22	25.6333333333333	180
31.24	25.6333333333333	169
31.26	25.6333333333333	158
31.28	25.6333333333333	189
31.3	25.6333333333333	189
31.32	25.6333333333333	179
31.34	25.6333333333333	172
31.36	25.6333333333333	176
31.38	25.6333333333333	151
31.4	25.6333333333333	186
31.42	25.6333333333333	188
31.44	25.6333333333333	183
31.46	25.6333333333333	173
31.48	25.6333333333333	181
31.5	25.6333333333333	174
31.52	25.6333333333333	198
31.54	25.6333333333333	185
31.56	25.6333333333333	188
31.58	25.6333333333333	172
31.6	25.6333333333333	170
31.62	25.6333333333333	175
31.64	25.6333333333333	195
31.66	25.6333333333333	186
31.68	25.6333333333333	173
31.7	25.6333333333333	193
31.72	25.6333333333333	197
31.74	25.6333333333333	157
31.76	25.6333333333333	185
31.78	25.6333333333333	178
31.8	25.6333333333333	199
31.82	25.6333333333333	196
31.84	25.6333333333333	179
31.86	25.6333333333333	188
31.88	25.6333333333333	185
31.9	25.6333333333333	183
31.92	25.6333333333333	188
31.94	25.6333333333333	184
31.96	25.6333333333333	170
31.98	25.6333333333333	198
32	25.6333333333333	177
32.02	25.6333333333333	172
32.04	25.6333333333333	171
32.06	25.6333333333333	174
32.08	25.6333333333333	185
32.1	25.6333333333333	194
32.12	25.6333333333333	186
32.14	25.6333333333333	176
32.16	25.6333333333333	184
32.18	25.6333333333333	180
32.2	25.6333333333333	189
32.22	25.6333333333333	191
32.24	25.6333333333333	187
32.26	25.6333333333333	180
32.28	25.6333333333333	171
32.3	25.6333333333333	155
32.32	25.6333333333333	205
32.34	25.6333333333333	189
32.36	25.6333333333333	178
32.38	25.6333333333333	192
32.4	25.6333333333333	176
32.42	25.6333333333333	159
32.44	25.6333333333333	172
32.46	25.6333333333333	176
32.48	25.6333333333333	170
32.5	25.6333333333333	183
32.52	25.6333333333333	182
32.54	25.6333333333333	182
32.56	25.6333333333333	182
32.58	25.6333333333333	191
32.6	25.6333333333333	172
32.62	25.6333333333333	177
32.64	25.6333333333333	203
32.66	25.6333333333333	202
32.68	25.6333333333333	191
32.7	25.6333333333333	198
32.72	25.6333333333333	176
32.74	25.6333333333333	170
32.76	25.6333333333333	183
32.78	25.6333333333333	194
32.8	25.6333333333333	181
32.82	25.6333333333333	201
32.84	25.6333333333333	181
32.86	25.6333333333333	190
32.88	25.6333333333333	152
32.9	25.6333333333333	194
32.92	25.6333333333333	171
32.94	25.6333333333333	169
32.96	25.6333333333333	171
32.98	25.6333333333333	184
33	25.6333333333333	194
33.02	25.6333333333333	169
33.04	25.6333333333333	188
33.06	25.6333333333333	182
33.08	25.6333333333333	200
33.1	25.6333333333333	192
33.12	25.6333333333333	197
33.14	25.6333333333333	185
33.16	25.6333333333333	185
33.18	25.6333333333333	194
33.2	25.6333333333333	165
33.22	25.6333333333333	190
33.24	25.6333333333333	199
33.26	25.6333333333333	162
33.28	25.6333333333333	188
33.3	25.6333333333333	176
33.32	25.6333333333333	171
33.34	25.6333333333333	183
33.36	25.6333333333333	214
33.38	25.6333333333333	192
33.4	25.6333333333333	205
33.42	25.6333333333333	193
33.44	25.6333333333333	212
33.46	25.6333333333333	185
33.48	25.6333333333333	191
33.5	25.6333333333333	202
33.52	25.6333333333333	192
33.54	25.6333333333333	207
33.56	25.6333333333333	207
33.58	25.6333333333333	181
33.6	25.6333333333333	201
33.62	25.6333333333333	194
33.64	25.6333333333333	201
33.66	25.6333333333333	203
33.68	25.6333333333333	199
33.7	25.6333333333333	206
33.72	25.6333333333333	219
33.74	25.6333333333333	212
33.76	25.6333333333333	201
33.78	25.6333333333333	213
33.8	25.6333333333333	187
33.82	25.6333333333333	213
33.84	25.6333333333333	195
33.86	25.6333333333333	177
33.88	25.6333333333333	193
33.9	25.6333333333333	201
33.92	25.6333333333333	182
33.94	25.6333333333333	174
33.96	25.6333333333333	171
33.98	25.6333333333333	190
34	25.6333333333333	187
34.02	25.6333333333333	200
34.04	25.6333333333333	199
34.06	25.6333333333333	194
34.08	25.6333333333333	177
34.1	25.6333333333333	175
34.12	25.6333333333333	170
34.14	25.6333333333333	191
34.16	25.6333333333333	183
34.18	25.6333333333333	196
34.2	25.6333333333333	191
34.22	25.6333333333333	207
34.24	25.6333333333333	192
34.26	25.6333333333333	186
34.28	25.6333333333333	177
34.3	25.6333333333333	186
34.32	25.6333333333333	184
34.34	25.6333333333333	172
34.36	25.6333333333333	178
34.38	25.6333333333333	209
34.4	25.6333333333333	188
34.42	25.6333333333333	207
34.44	25.6333333333333	187
34.46	25.6333333333333	209
34.48	25.6333333333333	176
34.5	25.6333333333333	204
34.52	25.6333333333333	188
34.54	25.6333333333333	196
34.56	25.6333333333333	188
34.58	25.6333333333333	162
34.6	25.6333333333333	173
34.62	25.6333333333333	206
34.64	25.6333333333333	193
34.66	25.6333333333333	186
34.68	25.6333333333333	197
34.7	25.6333333333333	189
34.72	25.6333333333333	186
34.74	25.6333333333333	206
34.76	25.6333333333333	216
34.78	25.6333333333333	187
34.8	25.6333333333333	184
34.82	25.6333333333333	201
34.84	25.6333333333333	216
34.86	25.6333333333333	185
34.88	25.6333333333333	201
34.9	25.6333333333333	201
34.92	25.6333333333333	201
34.94	25.6333333333333	181
34.96	25.6333333333333	187
34.98	25.6333333333333	197
35	25.6333333333333	219
35.02	25.6333333333333	184
35.04	25.6333333333333	169
35.06	25.6333333333333	184
35.08	25.6333333333333	174
35.1	25.6333333333333	185
35.12	25.6333333333333	185
35.14	25.6333333333333	188
35.16	25.6333333333333	188
35.18	25.6333333333333	202
35.2	25.6333333333333	203
35.22	25.6333333333333	181
35.24	25.6333333333333	195
35.26	25.6333333333333	183
35.28	25.6333333333333	210
35.3	25.6333333333333	187
35.32	25.6333333333333	188
35.34	25.6333333333333	190
35.36	25.6333333333333	178
35.38	25.6333333333333	203
35.4	25.6333333333333	189
35.42	25.6333333333333	200
35.44	25.6333333333333	173
35.46	25.6333333333333	189
35.48	25.6333333333333	184
35.5	25.6333333333333	210
35.52	25.6333333333333	204
35.54	25.6333333333333	184
35.56	25.6333333333333	167
35.58	25.6333333333333	182
35.6	25.6333333333333	203
35.62	25.6333333333333	198
35.64	25.6333333333333	192
35.66	25.6333333333333	184
35.68	25.6333333333333	194
35.7	25.6333333333333	199
35.72	25.6333333333333	227
35.74	25.6333333333333	184
35.76	25.6333333333333	171
35.78	25.6333333333333	183
35.8	25.6333333333333	178
35.82	25.6333333333333	211
35.84	25.6333333333333	167
35.86	25.6333333333333	196
35.88	25.6333333333333	188
35.9	25.6333333333333	193
35.92	25.6333333333333	193
35.94	25.6333333333333	201
35.96	25.6333333333333	202
35.98	25.6333333333333	194
36	25.6333333333333	180
36.02	25.6333333333333	174
36.04	25.6333333333333	174
36.06	25.6333333333333	167
36.08	25.6333333333333	180
36.1	25.6333333333333	178
36.12	25.6333333333333	182
36.14	25.6333333333333	178
36.16	25.6333333333333	172
36.18	25.6333333333333	171
36.2	25.6333333333333	173
36.22	25.6333333333333	189
36.24	25.6333333333333	173
36.26	25.6333333333333	179
36.28	25.6333333333333	194
36.3	25.6333333333333	183
36.32	25.6333333333333	196
36.34	25.6333333333333	197
36.36	25.6333333333333	185
36.38	25.6333333333333	199
36.4	25.6333333333333	195
36.42	25.6333333333333	207
36.44	25.6333333333333	198
36.46	25.6333333333333	187
36.48	25.6333333333333	202
36.5	25.6333333333333	185
36.52	25.6333333333333	209
36.54	25.6333333333333	197
36.56	25.6333333333333	178
36.58	25.6333333333333	197
36.6	25.6333333333333	180
36.62	25.6333333333333	193
36.64	25.6333333333333	191
36.66	25.6333333333333	182
36.68	25.6333333333333	194
36.7	25.6333333333333	210
36.72	25.6333333333333	172
36.74	25.6333333333333	185
36.76	25.6333333333333	170
36.78	25.6333333333333	184
36.8	25.6333333333333	182
36.82	25.6333333333333	175
36.84	25.6333333333333	168
36.86	25.6333333333333	186
36.88	25.6333333333333	188
36.9	25.6333333333333	185
36.92	25.6333333333333	169
36.94	25.6333333333333	191
36.96	25.6333333333333	195
36.98	25.6333333333333	183
37	25.6333333333333	216
37.02	25.6333333333333	177
37.04	25.6333333333333	197
37.06	25.6333333333333	185
37.08	25.6333333333333	199
37.1	25.6333333333333	217
37.12	25.6333333333333	184
37.14	25.6333333333333	182
37.16	25.6333333333333	177
37.18	25.6333333333333	199
37.2	25.6333333333333	189
37.22	25.6333333333333	196
37.24	25.6333333333333	177
37.26	25.6333333333333	204
37.28	25.6333333333333	186
37.3	25.6333333333333	212
37.32	25.6333333333333	211
37.34	25.6333333333333	178
37.36	25.6333333333333	182
37.38	25.6333333333333	183
37.4	25.6333333333333	182
37.42	25.6333333333333	192
37.44	25.6333333333333	210
37.46	25.6333333333333	188
37.48	25.6333333333333	201
37.5	25.6333333333333	200
37.52	25.6333333333333	204
37.54	25.6333333333333	182
37.56	25.6333333333333	182
37.58	25.6333333333333	191
37.6	25.6333333333333	178
37.62	25.6333333333333	184
37.64	25.6333333333333	187
37.66	25.6333333333333	187
37.68	25.6333333333333	208
37.7	25.6333333333333	209
37.72	25.6333333333333	165
37.74	25.6333333333333	184
37.76	25.6333333333333	196
37.78	25.6333333333333	183
37.8	25.6333333333333	216
37.82	25.6333333333333	199
37.84	25.6333333333333	202
37.86	25.6333333333333	201
37.88	25.6333333333333	208
37.9	25.6333333333333	215
37.92	25.6333333333333	225
37.94	25.6333333333333	232
37.96	25.6333333333333	239
37.98	25.6333333333333	249
38	25.6333333333333	227
38.02	25.6333333333333	222
38.04	25.6333333333333	238
38.06	25.6333333333333	249
38.08	25.6333333333333	277
38.1	25.6333333333333	269
38.12	25.6333333333333	295
38.14	25.6333333333333	293
38.16	25.6333333333333	335
38.18	25.6333333333333	410
38.2	25.6333333333333	479
38.22	25.6333333333333	625
38.24	25.6333333333333	721
38.26	25.6333333333333	666
38.28	25.6333333333333	567
38.3	25.6333333333333	462
38.32	25.6333333333333	480
38.34	25.6333333333333	449
38.36	25.6333333333333	446
38.38	25.6333333333333	370
38.4	25.6333333333333	305
38.42	25.6333333333333	222
38.44	25.6333333333333	238
38.46	25.6333333333333	234
38.48	25.6333333333333	249
38.5	25.6333333333333	238
38.52	25.6333333333333	232
38.54	25.6333333333333	234
38.56	25.6333333333333	213
38.58	25.6333333333333	212
38.6	25.6333333333333	213
38.62	25.6333333333333	201
38.64	25.6333333333333	202
38.66	25.6333333333333	203
38.68	25.6333333333333	207
38.7	25.6333333333333	195
38.72	25.6333333333333	198
38.74	25.6333333333333	205
38.76	25.6333333333333	217
38.78	25.6333333333333	195
38.8	25.6333333333333	184
38.82	25.6333333333333	222
38.84	25.6333333333333	194
38.86	25.6333333333333	201
38.88	25.6333333333333	216
38.9	25.6333333333333	220
38.92	25.6333333333333	173
38.94	25.6333333333333	204
38.96	25.6333333333333	191
38.98	25.6333333333333	168
39	25.6333333333333	176
39.02	25.6333333333333	182
39.04	25.6333333333333	193
39.06	25.6333333333333	189
39.08	25.6333333333333	193
39.1	25.6333333333333	190
39.12	25.6333333333333	189
39.14	25.6333333333333	168
39.16	25.6333333333333	189
39.18	25.6333333333333	200
39.2	25.6333333333333	218
39.22	25.6333333333333	198
39.24	25.6333333333333	209
39.26	25.6333333333333	184
39.28	25.6333333333333	173
39.3	25.6333333333333	196
39.32	25.6333333333333	205
39.34	25.6333333333333	189
39.36	25.6333333333333	206
39.38	25.6333333333333	214
39.4	25.6333333333333	181
39.42	25.6333333333333	197
39.44	25.6333333333333	231
39.46	25.6333333333333	209
39.48	25.6333333333333	202
39.5	25.6333333333333	202
39.52	25.6333333333333	197
39.54	25.6333333333333	192
39.56	25.6333333333333	212
39.58	25.6333333333333	202
39.6	25.6333333333333	202
39.62	25.6333333333333	189
39.64	25.6333333333333	207
39.66	25.6333333333333	197
39.68	25.6333333333333	192
39.7	25.6333333333333	195
39.72	25.6333333333333	212
39.74	25.6333333333333	202
39.76	25.6333333333333	207
39.78	25.6333333333333	200
39.8	25.6333333333333	196
39.82	25.6333333333333	206
39.84	25.6333333333333	201
39.86	25.6333333333333	171
39.88	25.6333333333333	200
39.9	25.6333333333333	198
39.92	25.6333333333333	205
39.94	25.6333333333333	215
39.96	25.6333333333333	199
39.98	25.6333333333333	220
40	25.6333333333333	200
