# Supplementary material for: Sorting polymerization in a bichannel metal-organic framework
Source: Nat Commun. 2025 Aug 5;16:6984. doi: 10.1038/s41467-025-62322-8 (PMC12325995; doi:10.1038/s41467-025-62322-8)
Supplement: Supplementary file 3 — Source data [file 41467_2025_62322_MOESM3_ESM.zip › SOURCE_DATA/SF10/1-PNVF_2theta_vs_scanstarttime_vs_intensity/line_9.csv]

X	Y	Z
3	24.1333333333333	169
3.02	24.1333333333333	185
3.04	24.1333333333333	157
3.06	24.1333333333333	141
3.08	24.1333333333333	145
3.1	24.1333333333333	152
3.12	24.1333333333333	142
3.14	24.1333333333333	147
3.16	24.1333333333333	141
3.18	24.1333333333333	128
3.2	24.1333333333333	160
3.22	24.1333333333333	137
3.24	24.1333333333333	138
3.26	24.1333333333333	142
3.28	24.1333333333333	154
3.3	24.1333333333333	162
3.32	24.1333333333333	167
3.34	24.1333333333333	154
3.36	24.1333333333333	161
3.38	24.1333333333333	161
3.4	24.1333333333333	141
3.42	24.1333333333333	163
3.44	24.1333333333333	155
3.46	24.1333333333333	148
3.48	24.1333333333333	164
3.5	24.1333333333333	170
3.52	24.1333333333333	126
3.54	24.1333333333333	156
3.56	24.1333333333333	143
3.58	24.1333333333333	164
3.6	24.1333333333333	146
3.62	24.1333333333333	157
3.64	24.1333333333333	152
3.66	24.1333333333333	155
3.68	24.1333333333333	159
3.7	24.1333333333333	164
3.72	24.1333333333333	153
3.74	24.1333333333333	145
3.76	24.1333333333333	148
3.78	24.1333333333333	152
3.8	24.1333333333333	164
3.82	24.1333333333333	158
3.84	24.1333333333333	163
3.86	24.1333333333333	165
3.88	24.1333333333333	174
3.9	24.1333333333333	173
3.92	24.1333333333333	139
3.94	24.1333333333333	160
3.96	24.1333333333333	172
3.98	24.1333333333333	155
4	24.1333333333333	161
4.02	24.1333333333333	129
4.04	24.1333333333333	152
4.06	24.1333333333333	157
4.08	24.1333333333333	154
4.1	24.1333333333333	143
4.12	24.1333333333333	166
4.14	24.1333333333333	151
4.16	24.1333333333333	158
4.18	24.1333333333333	157
4.2	24.1333333333333	188
4.22	24.1333333333333	158
4.24	24.1333333333333	177
4.26	24.1333333333333	159
4.28	24.1333333333333	175
4.3	24.1333333333333	175
4.32	24.1333333333333	164
4.34	24.1333333333333	165
4.36	24.1333333333333	160
4.38	24.1333333333333	157
4.4	24.1333333333333	170
4.42	24.1333333333333	149
4.44	24.1333333333333	156
4.46	24.1333333333333	179
4.48	24.1333333333333	155
4.5	24.1333333333333	176
4.52	24.1333333333333	159
4.54	24.1333333333333	163
4.56	24.1333333333333	164
4.58	24.1333333333333	159
4.6	24.1333333333333	154
4.62	24.1333333333333	180
4.64	24.1333333333333	162
4.66	24.1333333333333	161
4.68	24.1333333333333	154
4.7	24.1333333333333	151
4.72	24.1333333333333	164
4.74	24.1333333333333	156
4.76	24.1333333333333	187
4.78	24.1333333333333	191
4.8	24.1333333333333	185
4.82	24.1333333333333	161
4.84	24.1333333333333	173
4.86	24.1333333333333	149
4.88	24.1333333333333	176
4.9	24.1333333333333	204
4.92	24.1333333333333	195
4.94	24.1333333333333	200
4.96	24.1333333333333	189
4.98	24.1333333333333	181
5	24.1333333333333	211
5.02	24.1333333333333	191
5.04	24.1333333333333	217
5.06	24.1333333333333	209
5.08	24.1333333333333	221
5.1	24.1333333333333	228
5.12	24.1333333333333	257
5.14	24.1333333333333	241
5.16	24.1333333333333	285
5.18	24.1333333333333	261
5.2	24.1333333333333	292
5.22	24.1333333333333	310
5.24	24.1333333333333	326
5.26	24.1333333333333	346
5.28	24.1333333333333	388
5.3	24.1333333333333	435
5.32	24.1333333333333	410
5.34	24.1333333333333	438
5.36	24.1333333333333	482
5.38	24.1333333333333	513
5.4	24.1333333333333	492
5.42	24.1333333333333	524
5.44	24.1333333333333	429
5.46	24.1333333333333	480
5.48	24.1333333333333	423
5.5	24.1333333333333	398
5.52	24.1333333333333	415
5.54	24.1333333333333	375
5.56	24.1333333333333	365
5.58	24.1333333333333	344
5.6	24.1333333333333	340
5.62	24.1333333333333	323
5.64	24.1333333333333	305
5.66	24.1333333333333	285
5.68	24.1333333333333	310
5.7	24.1333333333333	301
5.72	24.1333333333333	315
5.74	24.1333333333333	296
5.76	24.1333333333333	266
5.78	24.1333333333333	262
5.8	24.1333333333333	296
5.82	24.1333333333333	264
5.84	24.1333333333333	274
5.86	24.1333333333333	286
5.88	24.1333333333333	266
5.9	24.1333333333333	303
5.92	24.1333333333333	258
5.94	24.1333333333333	237
5.96	24.1333333333333	254
5.98	24.1333333333333	266
6	24.1333333333333	236
6.02	24.1333333333333	263
6.04	24.1333333333333	269
6.06	24.1333333333333	244
6.08	24.1333333333333	225
6.1	24.1333333333333	266
6.12	24.1333333333333	249
6.14	24.1333333333333	284
6.16	24.1333333333333	236
6.18	24.1333333333333	209
6.2	24.1333333333333	258
6.22	24.1333333333333	275
6.24	24.1333333333333	242
6.26	24.1333333333333	252
6.28	24.1333333333333	271
6.3	24.1333333333333	268
6.32	24.1333333333333	270
6.34	24.1333333333333	253
6.36	24.1333333333333	236
6.38	24.1333333333333	236
6.4	24.1333333333333	257
6.42	24.1333333333333	237
6.44	24.1333333333333	235
6.46	24.1333333333333	251
6.48	24.1333333333333	222
6.5	24.1333333333333	254
6.52	24.1333333333333	243
6.54	24.1333333333333	238
6.56	24.1333333333333	252
6.58	24.1333333333333	235
6.6	24.1333333333333	233
6.62	24.1333333333333	248
6.64	24.1333333333333	242
6.66	24.1333333333333	233
6.68	24.1333333333333	221
6.7	24.1333333333333	217
6.72	24.1333333333333	199
6.74	24.1333333333333	190
6.76	24.1333333333333	236
6.78	24.1333333333333	231
6.8	24.1333333333333	213
6.82	24.1333333333333	214
6.84	24.1333333333333	192
6.86	24.1333333333333	216
6.88	24.1333333333333	215
6.9	24.1333333333333	202
6.92	24.1333333333333	230
6.94	24.1333333333333	187
6.96	24.1333333333333	208
6.98	24.1333333333333	194
7	24.1333333333333	189
7.02	24.1333333333333	177
7.04	24.1333333333333	194
7.06	24.1333333333333	188
7.08	24.1333333333333	192
7.1	24.1333333333333	200
7.12	24.1333333333333	179
7.14	24.1333333333333	158
7.16	24.1333333333333	182
7.18	24.1333333333333	163
7.2	24.1333333333333	158
7.22	24.1333333333333	171
7.24	24.1333333333333	191
7.26	24.1333333333333	170
7.28	24.1333333333333	188
7.3	24.1333333333333	202
7.32	24.1333333333333	175
7.34	24.1333333333333	179
7.36	24.1333333333333	161
7.38	24.1333333333333	180
7.4	24.1333333333333	195
7.42	24.1333333333333	178
7.44	24.1333333333333	168
7.46	24.1333333333333	165
7.48	24.1333333333333	175
7.5	24.1333333333333	158
7.52	24.1333333333333	145
7.54	24.1333333333333	163
7.56	24.1333333333333	153
7.58	24.1333333333333	173
7.6	24.1333333333333	174
7.62	24.1333333333333	183
7.64	24.1333333333333	170
7.66	24.1333333333333	173
7.68	24.1333333333333	182
7.7	24.1333333333333	181
7.72	24.1333333333333	164
7.74	24.1333333333333	170
7.76	24.1333333333333	177
7.78	24.1333333333333	190
7.8	24.1333333333333	158
7.82	24.1333333333333	179
7.84	24.1333333333333	179
7.86	24.1333333333333	164
7.88	24.1333333333333	172
7.9	24.1333333333333	176
7.92	24.1333333333333	161
7.94	24.1333333333333	187
7.96	24.1333333333333	211
7.98	24.1333333333333	157
8	24.1333333333333	177
8.02	24.1333333333333	169
8.04	24.1333333333333	187
8.06	24.1333333333333	184
8.08	24.1333333333333	180
8.1	24.1333333333333	169
8.12	24.1333333333333	167
8.14	24.1333333333333	169
8.16	24.1333333333333	171
8.18	24.1333333333333	146
8.2	24.1333333333333	169
8.22	24.1333333333333	171
8.24	24.1333333333333	163
8.26	24.1333333333333	174
8.28	24.1333333333333	188
8.3	24.1333333333333	175
8.32	24.1333333333333	167
8.34	24.1333333333333	169
8.36	24.1333333333333	187
8.38	24.1333333333333	185
8.4	24.1333333333333	175
8.42	24.1333333333333	170
8.44	24.1333333333333	180
8.46	24.1333333333333	171
8.48	24.1333333333333	156
8.5	24.1333333333333	167
8.52	24.1333333333333	146
8.54	24.1333333333333	152
8.56	24.1333333333333	162
8.58	24.1333333333333	158
8.6	24.1333333333333	176
8.62	24.1333333333333	168
8.64	24.1333333333333	147
8.66	24.1333333333333	167
8.68	24.1333333333333	152
8.7	24.1333333333333	163
8.72	24.1333333333333	165
8.74	24.1333333333333	153
8.76	24.1333333333333	161
8.78	24.1333333333333	147
8.8	24.1333333333333	156
8.82	24.1333333333333	144
8.84	24.1333333333333	171
8.86	24.1333333333333	180
8.88	24.1333333333333	168
8.9	24.1333333333333	160
8.92	24.1333333333333	191
8.94	24.1333333333333	183
8.96	24.1333333333333	172
8.98	24.1333333333333	187
9	24.1333333333333	176
9.02	24.1333333333333	179
9.04	24.1333333333333	181
9.06	24.1333333333333	181
9.08	24.1333333333333	194
9.1	24.1333333333333	209
9.12	24.1333333333333	231
9.14	24.1333333333333	226
9.16	24.1333333333333	236
9.18	24.1333333333333	265
9.2	24.1333333333333	236
9.22	24.1333333333333	267
9.24	24.1333333333333	283
9.26	24.1333333333333	293
9.28	24.1333333333333	292
9.3	24.1333333333333	312
9.32	24.1333333333333	279
9.34	24.1333333333333	286
9.36	24.1333333333333	287
9.38	24.1333333333333	262
9.4	24.1333333333333	265
9.42	24.1333333333333	260
9.44	24.1333333333333	272
9.46	24.1333333333333	250
9.48	24.1333333333333	269
9.5	24.1333333333333	228
9.52	24.1333333333333	230
9.54	24.1333333333333	226
9.56	24.1333333333333	207
9.58	24.1333333333333	241
9.6	24.1333333333333	209
9.62	24.1333333333333	205
9.64	24.1333333333333	230
9.66	24.1333333333333	185
9.68	24.1333333333333	201
9.7	24.1333333333333	182
9.72	24.1333333333333	177
9.74	24.1333333333333	173
9.76	24.1333333333333	190
9.78	24.1333333333333	206
9.8	24.1333333333333	207
9.82	24.1333333333333	194
9.84	24.1333333333333	190
9.86	24.1333333333333	177
9.88	24.1333333333333	202
9.9	24.1333333333333	210
9.92	24.1333333333333	188
9.94	24.1333333333333	178
9.96	24.1333333333333	181
9.98	24.1333333333333	189
10	24.1333333333333	176
10.02	24.1333333333333	205
10.04	24.1333333333333	180
10.06	24.1333333333333	164
10.08	24.1333333333333	170
10.1	24.1333333333333	163
10.12	24.1333333333333	183
10.14	24.1333333333333	193
10.16	24.1333333333333	182
10.18	24.1333333333333	194
10.2	24.1333333333333	181
10.22	24.1333333333333	197
10.24	24.1333333333333	168
10.26	24.1333333333333	193
10.28	24.1333333333333	162
10.3	24.1333333333333	187
10.32	24.1333333333333	207
10.34	24.1333333333333	204
10.36	24.1333333333333	207
10.38	24.1333333333333	206
10.4	24.1333333333333	226
10.42	24.1333333333333	234
10.44	24.1333333333333	219
10.46	24.1333333333333	246
10.48	24.1333333333333	259
10.5	24.1333333333333	270
10.52	24.1333333333333	279
10.54	24.1333333333333	282
10.56	24.1333333333333	285
10.58	24.1333333333333	348
10.6	24.1333333333333	365
10.62	24.1333333333333	418
10.64	24.1333333333333	462
10.66	24.1333333333333	466
10.68	24.1333333333333	517
10.7	24.1333333333333	618
10.72	24.1333333333333	629
10.74	24.1333333333333	673
10.76	24.1333333333333	683
10.78	24.1333333333333	765
10.8	24.1333333333333	841
10.82	24.1333333333333	870
10.84	24.1333333333333	962
10.86	24.1333333333333	1033
10.88	24.1333333333333	987
10.9	24.1333333333333	957
10.92	24.1333333333333	939
10.94	24.1333333333333	856
10.96	24.1333333333333	740
10.98	24.1333333333333	657
11	24.1333333333333	540
11.02	24.1333333333333	480
11.04	24.1333333333333	398
11.06	24.1333333333333	443
11.08	24.1333333333333	358
11.1	24.1333333333333	331
11.12	24.1333333333333	308
11.14	24.1333333333333	293
11.16	24.1333333333333	290
11.18	24.1333333333333	250
11.2	24.1333333333333	249
11.22	24.1333333333333	206
11.24	24.1333333333333	258
11.26	24.1333333333333	205
11.28	24.1333333333333	205
11.3	24.1333333333333	203
11.32	24.1333333333333	199
11.34	24.1333333333333	219
11.36	24.1333333333333	209
11.38	24.1333333333333	202
11.4	24.1333333333333	223
11.42	24.1333333333333	201
11.44	24.1333333333333	180
11.46	24.1333333333333	187
11.48	24.1333333333333	181
11.5	24.1333333333333	200
11.52	24.1333333333333	186
11.54	24.1333333333333	186
11.56	24.1333333333333	202
11.58	24.1333333333333	187
11.6	24.1333333333333	197
11.62	24.1333333333333	163
11.64	24.1333333333333	174
11.66	24.1333333333333	185
11.68	24.1333333333333	189
11.7	24.1333333333333	188
11.72	24.1333333333333	166
11.74	24.1333333333333	178
11.76	24.1333333333333	181
11.78	24.1333333333333	177
11.8	24.1333333333333	168
11.82	24.1333333333333	176
11.84	24.1333333333333	163
11.86	24.1333333333333	156
11.88	24.1333333333333	179
11.9	24.1333333333333	176
11.92	24.1333333333333	155
11.94	24.1333333333333	163
11.96	24.1333333333333	160
11.98	24.1333333333333	185
12	24.1333333333333	155
12.02	24.1333333333333	162
12.04	24.1333333333333	163
12.06	24.1333333333333	174
12.08	24.1333333333333	168
12.1	24.1333333333333	165
12.12	24.1333333333333	173
12.14	24.1333333333333	193
12.16	24.1333333333333	178
12.18	24.1333333333333	160
12.2	24.1333333333333	159
12.22	24.1333333333333	178
12.24	24.1333333333333	179
12.26	24.1333333333333	140
12.28	24.1333333333333	146
12.3	24.1333333333333	149
12.32	24.1333333333333	157
12.34	24.1333333333333	173
12.36	24.1333333333333	165
12.38	24.1333333333333	170
12.4	24.1333333333333	168
12.42	24.1333333333333	181
12.44	24.1333333333333	157
12.46	24.1333333333333	158
12.48	24.1333333333333	152
12.5	24.1333333333333	183
12.52	24.1333333333333	160
12.54	24.1333333333333	169
12.56	24.1333333333333	165
12.58	24.1333333333333	173
12.6	24.1333333333333	175
12.62	24.1333333333333	170
12.64	24.1333333333333	158
12.66	24.1333333333333	168
12.68	24.1333333333333	150
12.7	24.1333333333333	184
12.72	24.1333333333333	164
12.74	24.1333333333333	177
12.76	24.1333333333333	163
12.78	24.1333333333333	168
12.8	24.1333333333333	160
12.82	24.1333333333333	168
12.84	24.1333333333333	142
12.86	24.1333333333333	164
12.88	24.1333333333333	176
12.9	24.1333333333333	161
12.92	24.1333333333333	161
12.94	24.1333333333333	147
12.96	24.1333333333333	153
12.98	24.1333333333333	171
13	24.1333333333333	191
13.02	24.1333333333333	159
13.04	24.1333333333333	174
13.06	24.1333333333333	189
13.08	24.1333333333333	165
13.1	24.1333333333333	184
13.12	24.1333333333333	177
13.14	24.1333333333333	183
13.16	24.1333333333333	166
13.18	24.1333333333333	173
13.2	24.1333333333333	167
13.22	24.1333333333333	166
13.24	24.1333333333333	143
13.26	24.1333333333333	155
13.28	24.1333333333333	171
13.3	24.1333333333333	147
13.32	24.1333333333333	176
13.34	24.1333333333333	157
13.36	24.1333333333333	167
13.38	24.1333333333333	168
13.4	24.1333333333333	156
13.42	24.1333333333333	159
13.44	24.1333333333333	176
13.46	24.1333333333333	170
13.48	24.1333333333333	177
13.5	24.1333333333333	159
13.52	24.1333333333333	159
13.54	24.1333333333333	144
13.56	24.1333333333333	161
13.58	24.1333333333333	171
13.6	24.1333333333333	168
13.62	24.1333333333333	162
13.64	24.1333333333333	165
13.66	24.1333333333333	176
13.68	24.1333333333333	168
13.7	24.1333333333333	176
13.72	24.1333333333333	145
13.74	24.1333333333333	183
13.76	24.1333333333333	195
13.78	24.1333333333333	159
13.8	24.1333333333333	176
13.82	24.1333333333333	129
13.84	24.1333333333333	180
13.86	24.1333333333333	163
13.88	24.1333333333333	155
13.9	24.1333333333333	187
13.92	24.1333333333333	166
13.94	24.1333333333333	178
13.96	24.1333333333333	182
13.98	24.1333333333333	178
14	24.1333333333333	180
14.02	24.1333333333333	162
14.04	24.1333333333333	161
14.06	24.1333333333333	171
14.08	24.1333333333333	173
14.1	24.1333333333333	141
14.12	24.1333333333333	146
14.14	24.1333333333333	168
14.16	24.1333333333333	162
14.18	24.1333333333333	177
14.2	24.1333333333333	199
14.22	24.1333333333333	172
14.24	24.1333333333333	186
14.26	24.1333333333333	161
14.28	24.1333333333333	160
14.3	24.1333333333333	167
14.32	24.1333333333333	166
14.34	24.1333333333333	156
14.36	24.1333333333333	170
14.38	24.1333333333333	165
14.4	24.1333333333333	182
14.42	24.1333333333333	154
14.44	24.1333333333333	172
14.46	24.1333333333333	177
14.48	24.1333333333333	135
14.5	24.1333333333333	176
14.52	24.1333333333333	161
14.54	24.1333333333333	160
14.56	24.1333333333333	154
14.58	24.1333333333333	170
14.6	24.1333333333333	179
14.62	24.1333333333333	174
14.64	24.1333333333333	155
14.66	24.1333333333333	148
14.68	24.1333333333333	153
14.7	24.1333333333333	156
14.72	24.1333333333333	161
14.74	24.1333333333333	148
14.76	24.1333333333333	178
14.78	24.1333333333333	163
14.8	24.1333333333333	157
14.82	24.1333333333333	162
14.84	24.1333333333333	178
14.86	24.1333333333333	177
14.88	24.1333333333333	148
14.9	24.1333333333333	173
14.92	24.1333333333333	175
14.94	24.1333333333333	152
14.96	24.1333333333333	155
14.98	24.1333333333333	191
15	24.1333333333333	182
15.02	24.1333333333333	169
15.04	24.1333333333333	155
15.06	24.1333333333333	141
15.08	24.1333333333333	153
15.1	24.1333333333333	167
15.12	24.1333333333333	169
15.14	24.1333333333333	169
15.16	24.1333333333333	170
15.18	24.1333333333333	167
15.2	24.1333333333333	167
15.22	24.1333333333333	169
15.24	24.1333333333333	140
15.26	24.1333333333333	161
15.28	24.1333333333333	174
15.3	24.1333333333333	176
15.32	24.1333333333333	154
15.34	24.1333333333333	155
15.36	24.1333333333333	167
15.38	24.1333333333333	161
15.4	24.1333333333333	175
15.42	24.1333333333333	194
15.44	24.1333333333333	159
15.46	24.1333333333333	147
15.48	24.1333333333333	149
15.5	24.1333333333333	173
15.52	24.1333333333333	184
15.54	24.1333333333333	174
15.56	24.1333333333333	175
15.58	24.1333333333333	165
15.6	24.1333333333333	179
15.62	24.1333333333333	178
15.64	24.1333333333333	185
15.66	24.1333333333333	189
15.68	24.1333333333333	190
15.7	24.1333333333333	161
15.72	24.1333333333333	162
15.74	24.1333333333333	164
15.76	24.1333333333333	183
15.78	24.1333333333333	162
15.8	24.1333333333333	176
15.82	24.1333333333333	162
15.84	24.1333333333333	181
15.86	24.1333333333333	167
15.88	24.1333333333333	164
15.9	24.1333333333333	167
15.92	24.1333333333333	204
15.94	24.1333333333333	214
15.96	24.1333333333333	194
15.98	24.1333333333333	183
16	24.1333333333333	219
16.02	24.1333333333333	203
16.04	24.1333333333333	176
16.06	24.1333333333333	214
16.08	24.1333333333333	207
16.1	24.1333333333333	222
16.12	24.1333333333333	237
16.14	24.1333333333333	220
16.16	24.1333333333333	195
16.18	24.1333333333333	225
16.2	24.1333333333333	212
16.22	24.1333333333333	189
16.24	24.1333333333333	218
16.26	24.1333333333333	217
16.28	24.1333333333333	212
16.3	24.1333333333333	221
16.32	24.1333333333333	211
16.34	24.1333333333333	240
16.36	24.1333333333333	233
16.38	24.1333333333333	254
16.4	24.1333333333333	234
16.42	24.1333333333333	264
16.44	24.1333333333333	244
16.46	24.1333333333333	265
16.48	24.1333333333333	251
16.5	24.1333333333333	250
16.52	24.1333333333333	267
16.54	24.1333333333333	247
16.56	24.1333333333333	277
16.58	24.1333333333333	267
16.6	24.1333333333333	252
16.62	24.1333333333333	240
16.64	24.1333333333333	268
16.66	24.1333333333333	290
16.68	24.1333333333333	282
16.7	24.1333333333333	299
16.72	24.1333333333333	299
16.74	24.1333333333333	295
16.76	24.1333333333333	335
16.78	24.1333333333333	323
16.8	24.1333333333333	342
16.82	24.1333333333333	307
16.84	24.1333333333333	351
16.86	24.1333333333333	366
16.88	24.1333333333333	336
16.9	24.1333333333333	317
16.92	24.1333333333333	335
16.94	24.1333333333333	347
16.96	24.1333333333333	356
16.98	24.1333333333333	339
17	24.1333333333333	355
17.02	24.1333333333333	345
17.04	24.1333333333333	365
17.06	24.1333333333333	397
17.08	24.1333333333333	408
17.1	24.1333333333333	369
17.12	24.1333333333333	382
17.14	24.1333333333333	379
17.16	24.1333333333333	391
17.18	24.1333333333333	396
17.2	24.1333333333333	398
17.22	24.1333333333333	361
17.24	24.1333333333333	374
17.26	24.1333333333333	379
17.28	24.1333333333333	324
17.3	24.1333333333333	347
17.32	24.1333333333333	306
17.34	24.1333333333333	305
17.36	24.1333333333333	314
17.38	24.1333333333333	293
17.4	24.1333333333333	271
17.42	24.1333333333333	300
17.44	24.1333333333333	284
17.46	24.1333333333333	314
17.48	24.1333333333333	256
17.5	24.1333333333333	248
17.52	24.1333333333333	266
17.54	24.1333333333333	280
17.56	24.1333333333333	232
17.58	24.1333333333333	265
17.6	24.1333333333333	262
17.62	24.1333333333333	259
17.64	24.1333333333333	225
17.66	24.1333333333333	228
17.68	24.1333333333333	214
17.7	24.1333333333333	217
17.72	24.1333333333333	240
17.74	24.1333333333333	225
17.76	24.1333333333333	232
17.78	24.1333333333333	256
17.8	24.1333333333333	245
17.82	24.1333333333333	264
17.84	24.1333333333333	230
17.86	24.1333333333333	204
17.88	24.1333333333333	209
17.9	24.1333333333333	241
17.92	24.1333333333333	218
17.94	24.1333333333333	227
17.96	24.1333333333333	210
17.98	24.1333333333333	187
18	24.1333333333333	198
18.02	24.1333333333333	216
18.04	24.1333333333333	217
18.06	24.1333333333333	222
18.08	24.1333333333333	218
18.1	24.1333333333333	212
18.12	24.1333333333333	208
18.14	24.1333333333333	192
18.16	24.1333333333333	214
18.18	24.1333333333333	229
18.2	24.1333333333333	203
18.22	24.1333333333333	209
18.24	24.1333333333333	223
18.26	24.1333333333333	208
18.28	24.1333333333333	194
18.3	24.1333333333333	210
18.32	24.1333333333333	221
18.34	24.1333333333333	205
18.36	24.1333333333333	226
18.38	24.1333333333333	217
18.4	24.1333333333333	220
18.42	24.1333333333333	220
18.44	24.1333333333333	221
18.46	24.1333333333333	226
18.48	24.1333333333333	220
18.5	24.1333333333333	232
18.52	24.1333333333333	244
18.54	24.1333333333333	243
18.56	24.1333333333333	249
18.58	24.1333333333333	274
18.6	24.1333333333333	266
18.62	24.1333333333333	253
18.64	24.1333333333333	255
18.66	24.1333333333333	252
18.68	24.1333333333333	241
18.7	24.1333333333333	264
18.72	24.1333333333333	271
18.74	24.1333333333333	272
18.76	24.1333333333333	284
18.78	24.1333333333333	267
18.8	24.1333333333333	315
18.82	24.1333333333333	296
18.84	24.1333333333333	312
18.86	24.1333333333333	356
18.88	24.1333333333333	331
18.9	24.1333333333333	337
18.92	24.1333333333333	322
18.94	24.1333333333333	369
18.96	24.1333333333333	379
18.98	24.1333333333333	360
19	24.1333333333333	365
19.02	24.1333333333333	323
19.04	24.1333333333333	359
19.06	24.1333333333333	351
19.08	24.1333333333333	372
19.1	24.1333333333333	311
19.12	24.1333333333333	304
19.14	24.1333333333333	306
19.16	24.1333333333333	291
19.18	24.1333333333333	285
19.2	24.1333333333333	246
19.22	24.1333333333333	285
19.24	24.1333333333333	249
19.26	24.1333333333333	261
19.28	24.1333333333333	250
19.3	24.1333333333333	239
19.32	24.1333333333333	229
19.34	24.1333333333333	212
19.36	24.1333333333333	248
19.38	24.1333333333333	220
19.4	24.1333333333333	230
19.42	24.1333333333333	219
19.44	24.1333333333333	216
19.46	24.1333333333333	221
19.48	24.1333333333333	215
19.5	24.1333333333333	175
19.52	24.1333333333333	207
19.54	24.1333333333333	224
19.56	24.1333333333333	200
19.58	24.1333333333333	212
19.6	24.1333333333333	206
19.62	24.1333333333333	190
19.64	24.1333333333333	199
19.66	24.1333333333333	211
19.68	24.1333333333333	201
19.7	24.1333333333333	202
19.72	24.1333333333333	211
19.74	24.1333333333333	209
19.76	24.1333333333333	204
19.78	24.1333333333333	207
19.8	24.1333333333333	213
19.82	24.1333333333333	210
19.84	24.1333333333333	208
19.86	24.1333333333333	223
19.88	24.1333333333333	211
19.9	24.1333333333333	198
19.92	24.1333333333333	189
19.94	24.1333333333333	201
19.96	24.1333333333333	189
19.98	24.1333333333333	178
20	24.1333333333333	183
20.02	24.1333333333333	202
20.04	24.1333333333333	174
20.06	24.1333333333333	199
20.08	24.1333333333333	181
20.1	24.1333333333333	179
20.12	24.1333333333333	196
20.14	24.1333333333333	182
20.16	24.1333333333333	183
20.18	24.1333333333333	169
20.2	24.1333333333333	176
20.22	24.1333333333333	179
20.24	24.1333333333333	178
20.26	24.1333333333333	183
20.28	24.1333333333333	190
20.3	24.1333333333333	181
20.32	24.1333333333333	193
20.34	24.1333333333333	173
20.36	24.1333333333333	166
20.38	24.1333333333333	174
20.4	24.1333333333333	196
20.42	24.1333333333333	177
20.44	24.1333333333333	186
20.46	24.1333333333333	188
20.48	24.1333333333333	197
20.5	24.1333333333333	182
20.52	24.1333333333333	182
20.54	24.1333333333333	175
20.56	24.1333333333333	187
20.58	24.1333333333333	166
20.6	24.1333333333333	160
20.62	24.1333333333333	145
20.64	24.1333333333333	169
20.66	24.1333333333333	154
20.68	24.1333333333333	167
20.7	24.1333333333333	165
20.72	24.1333333333333	183
20.74	24.1333333333333	169
20.76	24.1333333333333	168
20.78	24.1333333333333	181
20.8	24.1333333333333	206
20.82	24.1333333333333	155
20.84	24.1333333333333	163
20.86	24.1333333333333	160
20.88	24.1333333333333	184
20.9	24.1333333333333	181
20.92	24.1333333333333	176
20.94	24.1333333333333	164
20.96	24.1333333333333	158
20.98	24.1333333333333	169
21	24.1333333333333	170
21.02	24.1333333333333	160
21.04	24.1333333333333	174
21.06	24.1333333333333	158
21.08	24.1333333333333	159
21.1	24.1333333333333	165
21.12	24.1333333333333	188
21.14	24.1333333333333	163
21.16	24.1333333333333	176
21.18	24.1333333333333	186
21.2	24.1333333333333	180
21.22	24.1333333333333	170
21.24	24.1333333333333	168
21.26	24.1333333333333	187
21.28	24.1333333333333	137
21.3	24.1333333333333	193
21.32	24.1333333333333	167
21.34	24.1333333333333	193
21.36	24.1333333333333	183
21.38	24.1333333333333	185
21.4	24.1333333333333	166
21.42	24.1333333333333	174
21.44	24.1333333333333	160
21.46	24.1333333333333	160
21.48	24.1333333333333	159
21.5	24.1333333333333	161
21.52	24.1333333333333	174
21.54	24.1333333333333	160
21.56	24.1333333333333	172
21.58	24.1333333333333	189
21.6	24.1333333333333	184
21.62	24.1333333333333	161
21.64	24.1333333333333	144
21.66	24.1333333333333	188
21.68	24.1333333333333	178
21.7	24.1333333333333	166
21.72	24.1333333333333	173
21.74	24.1333333333333	180
21.76	24.1333333333333	172
21.78	24.1333333333333	163
21.8	24.1333333333333	135
21.82	24.1333333333333	188
21.84	24.1333333333333	168
21.86	24.1333333333333	168
21.88	24.1333333333333	140
21.9	24.1333333333333	159
21.92	24.1333333333333	173
21.94	24.1333333333333	168
21.96	24.1333333333333	213
21.98	24.1333333333333	191
22	24.1333333333333	166
22.02	24.1333333333333	180
22.04	24.1333333333333	162
22.06	24.1333333333333	198
22.08	24.1333333333333	171
22.1	24.1333333333333	162
22.12	24.1333333333333	177
22.14	24.1333333333333	176
22.16	24.1333333333333	176
22.18	24.1333333333333	166
22.2	24.1333333333333	164
22.22	24.1333333333333	160
22.24	24.1333333333333	165
22.26	24.1333333333333	176
22.28	24.1333333333333	170
22.3	24.1333333333333	189
22.32	24.1333333333333	171
22.34	24.1333333333333	163
22.36	24.1333333333333	171
22.38	24.1333333333333	158
22.4	24.1333333333333	169
22.42	24.1333333333333	166
22.44	24.1333333333333	150
22.46	24.1333333333333	164
22.48	24.1333333333333	157
22.5	24.1333333333333	166
22.52	24.1333333333333	166
22.54	24.1333333333333	169
22.56	24.1333333333333	164
22.58	24.1333333333333	148
22.6	24.1333333333333	184
22.62	24.1333333333333	176
22.64	24.1333333333333	159
22.66	24.1333333333333	153
22.68	24.1333333333333	189
22.7	24.1333333333333	155
22.72	24.1333333333333	161
22.74	24.1333333333333	162
22.76	24.1333333333333	154
22.78	24.1333333333333	175
22.8	24.1333333333333	164
22.82	24.1333333333333	190
22.84	24.1333333333333	179
22.86	24.1333333333333	160
22.88	24.1333333333333	173
22.9	24.1333333333333	198
22.92	24.1333333333333	171
22.94	24.1333333333333	195
22.96	24.1333333333333	149
22.98	24.1333333333333	178
23	24.1333333333333	175
23.02	24.1333333333333	194
23.04	24.1333333333333	157
23.06	24.1333333333333	166
23.08	24.1333333333333	179
23.1	24.1333333333333	183
23.12	24.1333333333333	167
23.14	24.1333333333333	181
23.16	24.1333333333333	179
23.18	24.1333333333333	174
23.2	24.1333333333333	164
23.22	24.1333333333333	151
23.24	24.1333333333333	167
23.26	24.1333333333333	175
23.28	24.1333333333333	177
23.3	24.1333333333333	188
23.32	24.1333333333333	175
23.34	24.1333333333333	175
23.36	24.1333333333333	171
23.38	24.1333333333333	171
23.4	24.1333333333333	174
23.42	24.1333333333333	187
23.44	24.1333333333333	214
23.46	24.1333333333333	171
23.48	24.1333333333333	159
23.5	24.1333333333333	160
23.52	24.1333333333333	178
23.54	24.1333333333333	169
23.56	24.1333333333333	182
23.58	24.1333333333333	161
23.6	24.1333333333333	193
23.62	24.1333333333333	187
23.64	24.1333333333333	164
23.66	24.1333333333333	164
23.68	24.1333333333333	172
23.7	24.1333333333333	186
23.72	24.1333333333333	164
23.74	24.1333333333333	181
23.76	24.1333333333333	181
23.78	24.1333333333333	192
23.8	24.1333333333333	183
23.82	24.1333333333333	187
23.84	24.1333333333333	189
23.86	24.1333333333333	190
23.88	24.1333333333333	186
23.9	24.1333333333333	206
23.92	24.1333333333333	176
23.94	24.1333333333333	172
23.96	24.1333333333333	182
23.98	24.1333333333333	176
24	24.1333333333333	187
24.02	24.1333333333333	192
24.04	24.1333333333333	173
24.06	24.1333333333333	191
24.08	24.1333333333333	192
24.1	24.1333333333333	171
24.12	24.1333333333333	186
24.14	24.1333333333333	204
24.16	24.1333333333333	197
24.18	24.1333333333333	204
24.2	24.1333333333333	200
24.22	24.1333333333333	200
24.24	24.1333333333333	197
24.26	24.1333333333333	190
24.28	24.1333333333333	185
24.3	24.1333333333333	196
24.32	24.1333333333333	170
24.34	24.1333333333333	191
24.36	24.1333333333333	197
24.38	24.1333333333333	202
24.4	24.1333333333333	208
24.42	24.1333333333333	223
24.44	24.1333333333333	200
24.46	24.1333333333333	181
24.48	24.1333333333333	177
24.5	24.1333333333333	194
24.52	24.1333333333333	205
24.54	24.1333333333333	182
24.56	24.1333333333333	189
24.58	24.1333333333333	165
24.6	24.1333333333333	186
24.62	24.1333333333333	196
24.64	24.1333333333333	184
24.66	24.1333333333333	190
24.68	24.1333333333333	185
24.7	24.1333333333333	197
24.72	24.1333333333333	183
24.74	24.1333333333333	205
24.76	24.1333333333333	199
24.78	24.1333333333333	211
24.8	24.1333333333333	192
24.82	24.1333333333333	206
24.84	24.1333333333333	214
24.86	24.1333333333333	198
24.88	24.1333333333333	205
24.9	24.1333333333333	190
24.92	24.1333333333333	217
24.94	24.1333333333333	206
24.96	24.1333333333333	242
24.98	24.1333333333333	208
25	24.1333333333333	217
25.02	24.1333333333333	225
25.04	24.1333333333333	244
25.06	24.1333333333333	218
25.08	24.1333333333333	218
25.1	24.1333333333333	223
25.12	24.1333333333333	252
25.14	24.1333333333333	210
25.16	24.1333333333333	226
25.18	24.1333333333333	235
25.2	24.1333333333333	244
25.22	24.1333333333333	235
25.24	24.1333333333333	218
25.26	24.1333333333333	253
25.28	24.1333333333333	246
25.3	24.1333333333333	225
25.32	24.1333333333333	260
25.34	24.1333333333333	232
25.36	24.1333333333333	199
25.38	24.1333333333333	190
25.4	24.1333333333333	254
25.42	24.1333333333333	219
25.44	24.1333333333333	226
25.46	24.1333333333333	246
25.48	24.1333333333333	257
25.5	24.1333333333333	212
25.52	24.1333333333333	199
25.54	24.1333333333333	210
25.56	24.1333333333333	190
25.58	24.1333333333333	218
25.6	24.1333333333333	217
25.62	24.1333333333333	189
25.64	24.1333333333333	179
25.66	24.1333333333333	190
25.68	24.1333333333333	197
25.7	24.1333333333333	196
25.72	24.1333333333333	191
25.74	24.1333333333333	203
25.76	24.1333333333333	191
25.78	24.1333333333333	182
25.8	24.1333333333333	194
25.82	24.1333333333333	191
25.84	24.1333333333333	200
25.86	24.1333333333333	187
25.88	24.1333333333333	178
25.9	24.1333333333333	189
25.92	24.1333333333333	183
25.94	24.1333333333333	192
25.96	24.1333333333333	171
25.98	24.1333333333333	192
26	24.1333333333333	198
26.02	24.1333333333333	192
26.04	24.1333333333333	184
26.06	24.1333333333333	178
26.08	24.1333333333333	197
26.1	24.1333333333333	182
26.12	24.1333333333333	178
26.14	24.1333333333333	174
26.16	24.1333333333333	161
26.18	24.1333333333333	171
26.2	24.1333333333333	181
26.22	24.1333333333333	176
26.24	24.1333333333333	166
26.26	24.1333333333333	172
26.28	24.1333333333333	176
26.3	24.1333333333333	179
26.32	24.1333333333333	189
26.34	24.1333333333333	209
26.36	24.1333333333333	179
26.38	24.1333333333333	184
26.4	24.1333333333333	172
26.42	24.1333333333333	167
26.44	24.1333333333333	181
26.46	24.1333333333333	178
26.48	24.1333333333333	171
26.5	24.1333333333333	184
26.52	24.1333333333333	182
26.54	24.1333333333333	176
26.56	24.1333333333333	168
26.58	24.1333333333333	172
26.6	24.1333333333333	184
26.62	24.1333333333333	175
26.64	24.1333333333333	164
26.66	24.1333333333333	194
26.68	24.1333333333333	187
26.7	24.1333333333333	215
26.72	24.1333333333333	180
26.74	24.1333333333333	177
26.76	24.1333333333333	188
26.78	24.1333333333333	174
26.8	24.1333333333333	167
26.82	24.1333333333333	187
26.84	24.1333333333333	184
26.86	24.1333333333333	198
26.88	24.1333333333333	183
26.9	24.1333333333333	188
26.92	24.1333333333333	177
26.94	24.1333333333333	172
26.96	24.1333333333333	171
26.98	24.1333333333333	187
27	24.1333333333333	202
27.02	24.1333333333333	183
27.04	24.1333333333333	177
27.06	24.1333333333333	183
27.08	24.1333333333333	209
27.1	24.1333333333333	185
27.12	24.1333333333333	179
27.14	24.1333333333333	192
27.16	24.1333333333333	171
27.18	24.1333333333333	172
27.2	24.1333333333333	186
27.22	24.1333333333333	171
27.24	24.1333333333333	176
27.26	24.1333333333333	181
27.28	24.1333333333333	199
27.3	24.1333333333333	170
27.32	24.1333333333333	182
27.34	24.1333333333333	189
27.36	24.1333333333333	208
27.38	24.1333333333333	207
27.4	24.1333333333333	186
27.42	24.1333333333333	194
27.44	24.1333333333333	198
27.46	24.1333333333333	188
27.48	24.1333333333333	179
27.5	24.1333333333333	187
27.52	24.1333333333333	185
27.54	24.1333333333333	190
27.56	24.1333333333333	190
27.58	24.1333333333333	157
27.6	24.1333333333333	188
27.62	24.1333333333333	186
27.64	24.1333333333333	195
27.66	24.1333333333333	191
27.68	24.1333333333333	200
27.7	24.1333333333333	209
27.72	24.1333333333333	190
27.74	24.1333333333333	199
27.76	24.1333333333333	229
27.78	24.1333333333333	206
27.8	24.1333333333333	201
27.82	24.1333333333333	189
27.84	24.1333333333333	193
27.86	24.1333333333333	220
27.88	24.1333333333333	193
27.9	24.1333333333333	190
27.92	24.1333333333333	222
27.94	24.1333333333333	192
27.96	24.1333333333333	178
27.98	24.1333333333333	194
28	24.1333333333333	196
28.02	24.1333333333333	223
28.04	24.1333333333333	202
28.06	24.1333333333333	203
28.08	24.1333333333333	191
28.1	24.1333333333333	172
28.12	24.1333333333333	181
28.14	24.1333333333333	210
28.16	24.1333333333333	172
28.18	24.1333333333333	171
28.2	24.1333333333333	190
28.22	24.1333333333333	168
28.24	24.1333333333333	180
28.26	24.1333333333333	188
28.28	24.1333333333333	201
28.3	24.1333333333333	187
28.32	24.1333333333333	173
28.34	24.1333333333333	177
28.36	24.1333333333333	178
28.38	24.1333333333333	175
28.4	24.1333333333333	191
28.42	24.1333333333333	172
28.44	24.1333333333333	199
28.46	24.1333333333333	189
28.48	24.1333333333333	181
28.5	24.1333333333333	197
28.52	24.1333333333333	198
28.54	24.1333333333333	195
28.56	24.1333333333333	200
28.58	24.1333333333333	195
28.6	24.1333333333333	181
28.62	24.1333333333333	174
28.64	24.1333333333333	185
28.66	24.1333333333333	196
28.68	24.1333333333333	189
28.7	24.1333333333333	177
28.72	24.1333333333333	196
28.74	24.1333333333333	191
28.76	24.1333333333333	200
28.78	24.1333333333333	197
28.8	24.1333333333333	208
28.82	24.1333333333333	212
28.84	24.1333333333333	207
28.86	24.1333333333333	183
28.88	24.1333333333333	181
28.9	24.1333333333333	190
28.92	24.1333333333333	183
28.94	24.1333333333333	190
28.96	24.1333333333333	183
28.98	24.1333333333333	174
29	24.1333333333333	178
29.02	24.1333333333333	177
29.04	24.1333333333333	182
29.06	24.1333333333333	174
29.08	24.1333333333333	180
29.1	24.1333333333333	196
29.12	24.1333333333333	183
29.14	24.1333333333333	186
29.16	24.1333333333333	177
29.18	24.1333333333333	190
29.2	24.1333333333333	174
29.22	24.1333333333333	187
29.24	24.1333333333333	181
29.26	24.1333333333333	170
29.28	24.1333333333333	182
29.3	24.1333333333333	169
29.32	24.1333333333333	168
29.34	24.1333333333333	177
29.36	24.1333333333333	196
29.38	24.1333333333333	170
29.4	24.1333333333333	163
29.42	24.1333333333333	163
29.44	24.1333333333333	187
29.46	24.1333333333333	165
29.48	24.1333333333333	182
29.5	24.1333333333333	181
29.52	24.1333333333333	181
29.54	24.1333333333333	178
29.56	24.1333333333333	157
29.58	24.1333333333333	160
29.6	24.1333333333333	169
29.62	24.1333333333333	190
29.64	24.1333333333333	182
29.66	24.1333333333333	171
29.68	24.1333333333333	166
29.7	24.1333333333333	156
29.72	24.1333333333333	185
29.74	24.1333333333333	172
29.76	24.1333333333333	182
29.78	24.1333333333333	177
29.8	24.1333333333333	188
29.82	24.1333333333333	199
29.84	24.1333333333333	174
29.86	24.1333333333333	196
29.88	24.1333333333333	178
29.9	24.1333333333333	156
29.92	24.1333333333333	209
29.94	24.1333333333333	169
29.96	24.1333333333333	186
29.98	24.1333333333333	170
30	24.1333333333333	182
30.02	24.1333333333333	163
30.04	24.1333333333333	189
30.06	24.1333333333333	198
30.08	24.1333333333333	170
30.1	24.1333333333333	175
30.12	24.1333333333333	184
30.14	24.1333333333333	172
30.16	24.1333333333333	185
30.18	24.1333333333333	168
30.2	24.1333333333333	193
30.22	24.1333333333333	164
30.24	24.1333333333333	170
30.26	24.1333333333333	185
30.28	24.1333333333333	159
30.3	24.1333333333333	184
30.32	24.1333333333333	201
30.34	24.1333333333333	175
30.36	24.1333333333333	174
30.38	24.1333333333333	190
30.4	24.1333333333333	177
30.42	24.1333333333333	183
30.44	24.1333333333333	160
30.46	24.1333333333333	200
30.48	24.1333333333333	174
30.5	24.1333333333333	179
30.52	24.1333333333333	167
30.54	24.1333333333333	164
30.56	24.1333333333333	164
30.58	24.1333333333333	185
30.6	24.1333333333333	169
30.62	24.1333333333333	184
30.64	24.1333333333333	182
30.66	24.1333333333333	175
30.68	24.1333333333333	189
30.7	24.1333333333333	156
30.72	24.1333333333333	200
30.74	24.1333333333333	185
30.76	24.1333333333333	184
30.78	24.1333333333333	152
30.8	24.1333333333333	181
30.82	24.1333333333333	177
30.84	24.1333333333333	176
30.86	24.1333333333333	184
30.88	24.1333333333333	177
30.9	24.1333333333333	184
30.92	24.1333333333333	173
30.94	24.1333333333333	154
30.96	24.1333333333333	194
30.98	24.1333333333333	165
31	24.1333333333333	203
31.02	24.1333333333333	201
31.04	24.1333333333333	172
31.06	24.1333333333333	204
31.08	24.1333333333333	191
31.1	24.1333333333333	165
31.12	24.1333333333333	192
31.14	24.1333333333333	178
31.16	24.1333333333333	200
31.18	24.1333333333333	158
31.2	24.1333333333333	202
31.22	24.1333333333333	181
31.24	24.1333333333333	164
31.26	24.1333333333333	186
31.28	24.1333333333333	173
31.3	24.1333333333333	184
31.32	24.1333333333333	186
31.34	24.1333333333333	179
31.36	24.1333333333333	180
31.38	24.1333333333333	192
31.4	24.1333333333333	182
31.42	24.1333333333333	160
31.44	24.1333333333333	167
31.46	24.1333333333333	157
31.48	24.1333333333333	181
31.5	24.1333333333333	175
31.52	24.1333333333333	179
31.54	24.1333333333333	181
31.56	24.1333333333333	170
31.58	24.1333333333333	165
31.6	24.1333333333333	182
31.62	24.1333333333333	179
31.64	24.1333333333333	185
31.66	24.1333333333333	173
31.68	24.1333333333333	173
31.7	24.1333333333333	167
31.72	24.1333333333333	162
31.74	24.1333333333333	178
31.76	24.1333333333333	171
31.78	24.1333333333333	186
31.8	24.1333333333333	164
31.82	24.1333333333333	167
31.84	24.1333333333333	186
31.86	24.1333333333333	173
31.88	24.1333333333333	200
31.9	24.1333333333333	160
31.92	24.1333333333333	155
31.94	24.1333333333333	176
31.96	24.1333333333333	179
31.98	24.1333333333333	180
32	24.1333333333333	191
32.02	24.1333333333333	202
32.04	24.1333333333333	165
32.06	24.1333333333333	159
32.08	24.1333333333333	174
32.1	24.1333333333333	176
32.12	24.1333333333333	157
32.14	24.1333333333333	171
32.16	24.1333333333333	172
32.18	24.1333333333333	165
32.2	24.1333333333333	173
32.22	24.1333333333333	169
32.24	24.1333333333333	174
32.26	24.1333333333333	175
32.28	24.1333333333333	173
32.3	24.1333333333333	174
32.32	24.1333333333333	155
32.34	24.1333333333333	152
32.36	24.1333333333333	188
32.38	24.1333333333333	190
32.4	24.1333333333333	180
32.42	24.1333333333333	171
32.44	24.1333333333333	166
32.46	24.1333333333333	192
32.48	24.1333333333333	171
32.5	24.1333333333333	170
32.52	24.1333333333333	189
32.54	24.1333333333333	171
32.56	24.1333333333333	180
32.58	24.1333333333333	187
32.6	24.1333333333333	190
32.62	24.1333333333333	184
32.64	24.1333333333333	176
32.66	24.1333333333333	180
32.68	24.1333333333333	158
32.7	24.1333333333333	178
32.72	24.1333333333333	197
32.74	24.1333333333333	198
32.76	24.1333333333333	161
32.78	24.1333333333333	203
32.8	24.1333333333333	172
32.82	24.1333333333333	177
32.84	24.1333333333333	199
32.86	24.1333333333333	183
32.88	24.1333333333333	182
32.9	24.1333333333333	205
32.92	24.1333333333333	182
32.94	24.1333333333333	196
32.96	24.1333333333333	190
32.98	24.1333333333333	197
33	24.1333333333333	172
33.02	24.1333333333333	176
33.04	24.1333333333333	172
33.06	24.1333333333333	163
33.08	24.1333333333333	189
33.1	24.1333333333333	180
33.12	24.1333333333333	203
33.14	24.1333333333333	184
33.16	24.1333333333333	195
33.18	24.1333333333333	181
33.2	24.1333333333333	182
33.22	24.1333333333333	185
33.24	24.1333333333333	196
33.26	24.1333333333333	212
33.28	24.1333333333333	190
33.3	24.1333333333333	180
33.32	24.1333333333333	194
33.34	24.1333333333333	183
33.36	24.1333333333333	167
33.38	24.1333333333333	197
33.4	24.1333333333333	193
33.42	24.1333333333333	188
33.44	24.1333333333333	171
33.46	24.1333333333333	194
33.48	24.1333333333333	171
33.5	24.1333333333333	204
33.52	24.1333333333333	192
33.54	24.1333333333333	193
33.56	24.1333333333333	204
33.58	24.1333333333333	207
33.6	24.1333333333333	186
33.62	24.1333333333333	187
33.64	24.1333333333333	182
33.66	24.1333333333333	188
33.68	24.1333333333333	175
33.7	24.1333333333333	188
33.72	24.1333333333333	188
33.74	24.1333333333333	184
33.76	24.1333333333333	187
33.78	24.1333333333333	163
33.8	24.1333333333333	199
33.82	24.1333333333333	178
33.84	24.1333333333333	193
33.86	24.1333333333333	210
33.88	24.1333333333333	198
33.9	24.1333333333333	187
33.92	24.1333333333333	191
33.94	24.1333333333333	185
33.96	24.1333333333333	182
33.98	24.1333333333333	210
34	24.1333333333333	210
34.02	24.1333333333333	178
34.04	24.1333333333333	218
34.06	24.1333333333333	190
34.08	24.1333333333333	191
34.1	24.1333333333333	194
34.12	24.1333333333333	206
34.14	24.1333333333333	182
34.16	24.1333333333333	174
34.18	24.1333333333333	196
34.2	24.1333333333333	199
34.22	24.1333333333333	204
34.24	24.1333333333333	173
34.26	24.1333333333333	180
34.28	24.1333333333333	183
34.3	24.1333333333333	199
34.32	24.1333333333333	180
34.34	24.1333333333333	158
34.36	24.1333333333333	201
34.38	24.1333333333333	186
34.4	24.1333333333333	174
34.42	24.1333333333333	197
34.44	24.1333333333333	206
34.46	24.1333333333333	188
34.48	24.1333333333333	207
34.5	24.1333333333333	199
34.52	24.1333333333333	178
34.54	24.1333333333333	191
34.56	24.1333333333333	189
34.58	24.1333333333333	199
34.6	24.1333333333333	187
34.62	24.1333333333333	192
34.64	24.1333333333333	182
34.66	24.1333333333333	207
34.68	24.1333333333333	182
34.7	24.1333333333333	190
34.72	24.1333333333333	189
34.74	24.1333333333333	201
34.76	24.1333333333333	198
34.78	24.1333333333333	198
34.8	24.1333333333333	205
34.82	24.1333333333333	194
34.84	24.1333333333333	190
34.86	24.1333333333333	184
34.88	24.1333333333333	196
34.9	24.1333333333333	190
34.92	24.1333333333333	172
34.94	24.1333333333333	188
34.96	24.1333333333333	180
34.98	24.1333333333333	200
35	24.1333333333333	197
35.02	24.1333333333333	164
35.04	24.1333333333333	176
35.06	24.1333333333333	219
35.08	24.1333333333333	208
35.1	24.1333333333333	189
35.12	24.1333333333333	195
35.14	24.1333333333333	189
35.16	24.1333333333333	198
35.18	24.1333333333333	201
35.2	24.1333333333333	185
35.22	24.1333333333333	189
35.24	24.1333333333333	173
35.26	24.1333333333333	194
35.28	24.1333333333333	197
35.3	24.1333333333333	170
35.32	24.1333333333333	200
35.34	24.1333333333333	191
35.36	24.1333333333333	190
35.38	24.1333333333333	161
35.4	24.1333333333333	188
35.42	24.1333333333333	188
35.44	24.1333333333333	167
35.46	24.1333333333333	170
35.48	24.1333333333333	192
35.5	24.1333333333333	205
35.52	24.1333333333333	198
35.54	24.1333333333333	220
35.56	24.1333333333333	175
35.58	24.1333333333333	193
35.6	24.1333333333333	226
35.62	24.1333333333333	180
35.64	24.1333333333333	162
35.66	24.1333333333333	182
35.68	24.1333333333333	177
35.7	24.1333333333333	169
35.72	24.1333333333333	182
35.74	24.1333333333333	194
35.76	24.1333333333333	184
35.78	24.1333333333333	179
35.8	24.1333333333333	179
35.82	24.1333333333333	179
35.84	24.1333333333333	197
35.86	24.1333333333333	168
35.88	24.1333333333333	185
35.9	24.1333333333333	202
35.92	24.1333333333333	217
35.94	24.1333333333333	184
35.96	24.1333333333333	189
35.98	24.1333333333333	192
36	24.1333333333333	161
36.02	24.1333333333333	199
36.04	24.1333333333333	188
36.06	24.1333333333333	187
36.08	24.1333333333333	190
36.1	24.1333333333333	184
36.12	24.1333333333333	199
36.14	24.1333333333333	198
36.16	24.1333333333333	184
36.18	24.1333333333333	180
36.2	24.1333333333333	188
36.22	24.1333333333333	188
36.24	24.1333333333333	200
36.26	24.1333333333333	199
36.28	24.1333333333333	179
36.3	24.1333333333333	199
36.32	24.1333333333333	167
36.34	24.1333333333333	189
36.36	24.1333333333333	192
36.38	24.1333333333333	184
36.4	24.1333333333333	180
36.42	24.1333333333333	175
36.44	24.1333333333333	195
36.46	24.1333333333333	201
36.48	24.1333333333333	192
36.5	24.1333333333333	194
36.52	24.1333333333333	181
36.54	24.1333333333333	177
36.56	24.1333333333333	199
36.58	24.1333333333333	197
36.6	24.1333333333333	187
36.62	24.1333333333333	197
36.64	24.1333333333333	167
36.66	24.1333333333333	191
36.68	24.1333333333333	207
36.7	24.1333333333333	177
36.72	24.1333333333333	180
36.74	24.1333333333333	193
36.76	24.1333333333333	186
36.78	24.1333333333333	202
36.8	24.1333333333333	202
36.82	24.1333333333333	225
36.84	24.1333333333333	184
36.86	24.1333333333333	173
36.88	24.1333333333333	177
36.9	24.1333333333333	192
36.92	24.1333333333333	184
36.94	24.1333333333333	195
36.96	24.1333333333333	170
36.98	24.1333333333333	217
37	24.1333333333333	185
37.02	24.1333333333333	192
37.04	24.1333333333333	198
37.06	24.1333333333333	194
37.08	24.1333333333333	199
37.1	24.1333333333333	186
37.12	24.1333333333333	180
37.14	24.1333333333333	199
37.16	24.1333333333333	199
37.18	24.1333333333333	193
37.2	24.1333333333333	199
37.22	24.1333333333333	183
37.24	24.1333333333333	185
37.26	24.1333333333333	196
37.28	24.1333333333333	198
37.3	24.1333333333333	178
37.32	24.1333333333333	179
37.34	24.1333333333333	169
37.36	24.1333333333333	196
37.38	24.1333333333333	208
37.4	24.1333333333333	191
37.42	24.1333333333333	177
37.44	24.1333333333333	213
37.46	24.1333333333333	202
37.48	24.1333333333333	179
37.5	24.1333333333333	193
37.52	24.1333333333333	200
37.54	24.1333333333333	191
37.56	24.1333333333333	201
37.58	24.1333333333333	197
37.6	24.1333333333333	188
37.62	24.1333333333333	188
37.64	24.1333333333333	200
37.66	24.1333333333333	196
37.68	24.1333333333333	188
37.7	24.1333333333333	206
37.72	24.1333333333333	194
37.74	24.1333333333333	191
37.76	24.1333333333333	200
37.78	24.1333333333333	204
37.8	24.1333333333333	202
37.82	24.1333333333333	209
37.84	24.1333333333333	217
37.86	24.1333333333333	181
37.88	24.1333333333333	218
37.9	24.1333333333333	224
37.92	24.1333333333333	235
37.94	24.1333333333333	232
37.96	24.1333333333333	243
37.98	24.1333333333333	250
38	24.1333333333333	229
38.02	24.1333333333333	251
38.04	24.1333333333333	268
38.06	24.1333333333333	256
38.08	24.1333333333333	269
38.1	24.1333333333333	274
38.12	24.1333333333333	340
38.14	24.1333333333333	315
38.16	24.1333333333333	394
38.18	24.1333333333333	453
38.2	24.1333333333333	557
38.22	24.1333333333333	712
38.24	24.1333333333333	727
38.26	24.1333333333333	591
38.28	24.1333333333333	485
38.3	24.1333333333333	446
38.32	24.1333333333333	533
38.34	24.1333333333333	487
38.36	24.1333333333333	426
38.38	24.1333333333333	319
38.4	24.1333333333333	269
38.42	24.1333333333333	259
38.44	24.1333333333333	238
38.46	24.1333333333333	258
38.48	24.1333333333333	215
38.5	24.1333333333333	257
38.52	24.1333333333333	233
38.54	24.1333333333333	219
38.56	24.1333333333333	210
38.58	24.1333333333333	221
38.6	24.1333333333333	224
38.62	24.1333333333333	197
38.64	24.1333333333333	195
38.66	24.1333333333333	204
38.68	24.1333333333333	193
38.7	24.1333333333333	178
38.72	24.1333333333333	201
38.74	24.1333333333333	209
38.76	24.1333333333333	194
38.78	24.1333333333333	206
38.8	24.1333333333333	185
38.82	24.1333333333333	205
38.84	24.1333333333333	214
38.86	24.1333333333333	202
38.88	24.1333333333333	201
38.9	24.1333333333333	214
38.92	24.1333333333333	193
38.94	24.1333333333333	177
38.96	24.1333333333333	191
38.98	24.1333333333333	194
39	24.1333333333333	215
39.02	24.1333333333333	188
39.04	24.1333333333333	184
39.06	24.1333333333333	204
39.08	24.1333333333333	194
39.1	24.1333333333333	217
39.12	24.1333333333333	219
39.14	24.1333333333333	203
39.16	24.1333333333333	185
39.18	24.1333333333333	187
39.2	24.1333333333333	181
39.22	24.1333333333333	215
39.24	24.1333333333333	202
39.26	24.1333333333333	192
39.28	24.1333333333333	193
39.3	24.1333333333333	218
39.32	24.1333333333333	200
39.34	24.1333333333333	199
39.36	24.1333333333333	191
39.38	24.1333333333333	192
39.4	24.1333333333333	203
39.42	24.1333333333333	179
39.44	24.1333333333333	201
39.46	24.1333333333333	187
39.48	24.1333333333333	178
39.5	24.1333333333333	198
39.52	24.1333333333333	197
39.54	24.1333333333333	181
39.56	24.1333333333333	209
39.58	24.1333333333333	191
39.6	24.1333333333333	187
39.62	24.1333333333333	182
39.64	24.1333333333333	203
39.66	24.1333333333333	174
39.68	24.1333333333333	175
39.7	24.1333333333333	175
39.72	24.1333333333333	189
39.74	24.1333333333333	207
39.76	24.1333333333333	211
39.78	24.1333333333333	193
39.8	24.1333333333333	188
39.82	24.1333333333333	205
39.84	24.1333333333333	181
39.86	24.1333333333333	194
39.88	24.1333333333333	165
39.9	24.1333333333333	199
39.92	24.1333333333333	190
39.94	24.1333333333333	200
39.96	24.1333333333333	207
39.98	24.1333333333333	215
40	24.1333333333333	208
