# Supplementary material for: Sorting polymerization in a bichannel metal-organic framework
Source: Nat Commun. 2025 Aug 5;16:6984. doi: 10.1038/s41467-025-62322-8 (PMC12325995; doi:10.1038/s41467-025-62322-8)
Supplement: Supplementary file 3 — Source data [file 41467_2025_62322_MOESM3_ESM.zip › SOURCE_DATA/SF10/1-PNVF_2theta_vs_scanstarttime_vs_intensity/line_11.csv]

X	Y	Z
3	21.1333333333333	112
3.02	21.1333333333333	140
3.04	21.1333333333333	128
3.06	21.1333333333333	144
3.08	21.1333333333333	148
3.1	21.1333333333333	140
3.12	21.1333333333333	157
3.14	21.1333333333333	153
3.16	21.1333333333333	146
3.18	21.1333333333333	140
3.2	21.1333333333333	142
3.22	21.1333333333333	147
3.24	21.1333333333333	168
3.26	21.1333333333333	135
3.28	21.1333333333333	156
3.3	21.1333333333333	151
3.32	21.1333333333333	160
3.34	21.1333333333333	165
3.36	21.1333333333333	164
3.38	21.1333333333333	157
3.4	21.1333333333333	129
3.42	21.1333333333333	148
3.44	21.1333333333333	148
3.46	21.1333333333333	155
3.48	21.1333333333333	161
3.5	21.1333333333333	165
3.52	21.1333333333333	132
3.54	21.1333333333333	135
3.56	21.1333333333333	140
3.58	21.1333333333333	139
3.6	21.1333333333333	170
3.62	21.1333333333333	137
3.64	21.1333333333333	143
3.66	21.1333333333333	160
3.68	21.1333333333333	146
3.7	21.1333333333333	133
3.72	21.1333333333333	159
3.74	21.1333333333333	139
3.76	21.1333333333333	142
3.78	21.1333333333333	144
3.8	21.1333333333333	153
3.82	21.1333333333333	160
3.84	21.1333333333333	125
3.86	21.1333333333333	132
3.88	21.1333333333333	141
3.9	21.1333333333333	160
3.92	21.1333333333333	174
3.94	21.1333333333333	146
3.96	21.1333333333333	152
3.98	21.1333333333333	133
4	21.1333333333333	144
4.02	21.1333333333333	153
4.04	21.1333333333333	164
4.06	21.1333333333333	172
4.08	21.1333333333333	149
4.1	21.1333333333333	148
4.12	21.1333333333333	148
4.14	21.1333333333333	160
4.16	21.1333333333333	137
4.18	21.1333333333333	140
4.2	21.1333333333333	181
4.22	21.1333333333333	155
4.24	21.1333333333333	160
4.26	21.1333333333333	166
4.28	21.1333333333333	130
4.3	21.1333333333333	133
4.32	21.1333333333333	152
4.34	21.1333333333333	146
4.36	21.1333333333333	170
4.38	21.1333333333333	159
4.4	21.1333333333333	165
4.42	21.1333333333333	142
4.44	21.1333333333333	138
4.46	21.1333333333333	163
4.48	21.1333333333333	159
4.5	21.1333333333333	169
4.52	21.1333333333333	179
4.54	21.1333333333333	141
4.56	21.1333333333333	144
4.58	21.1333333333333	176
4.6	21.1333333333333	145
4.62	21.1333333333333	156
4.64	21.1333333333333	145
4.66	21.1333333333333	167
4.68	21.1333333333333	153
4.7	21.1333333333333	169
4.72	21.1333333333333	166
4.74	21.1333333333333	169
4.76	21.1333333333333	180
4.78	21.1333333333333	158
4.8	21.1333333333333	166
4.82	21.1333333333333	176
4.84	21.1333333333333	173
4.86	21.1333333333333	170
4.88	21.1333333333333	168
4.9	21.1333333333333	190
4.92	21.1333333333333	206
4.94	21.1333333333333	197
4.96	21.1333333333333	196
4.98	21.1333333333333	204
5	21.1333333333333	184
5.02	21.1333333333333	189
5.04	21.1333333333333	216
5.06	21.1333333333333	205
5.08	21.1333333333333	217
5.1	21.1333333333333	244
5.12	21.1333333333333	242
5.14	21.1333333333333	220
5.16	21.1333333333333	268
5.18	21.1333333333333	250
5.2	21.1333333333333	274
5.22	21.1333333333333	301
5.24	21.1333333333333	322
5.26	21.1333333333333	361
5.28	21.1333333333333	363
5.3	21.1333333333333	444
5.32	21.1333333333333	441
5.34	21.1333333333333	468
5.36	21.1333333333333	480
5.38	21.1333333333333	458
5.4	21.1333333333333	491
5.42	21.1333333333333	467
5.44	21.1333333333333	423
5.46	21.1333333333333	430
5.48	21.1333333333333	392
5.5	21.1333333333333	387
5.52	21.1333333333333	369
5.54	21.1333333333333	365
5.56	21.1333333333333	367
5.58	21.1333333333333	345
5.6	21.1333333333333	326
5.62	21.1333333333333	303
5.64	21.1333333333333	285
5.66	21.1333333333333	286
5.68	21.1333333333333	293
5.7	21.1333333333333	283
5.72	21.1333333333333	271
5.74	21.1333333333333	285
5.76	21.1333333333333	269
5.78	21.1333333333333	270
5.8	21.1333333333333	273
5.82	21.1333333333333	231
5.84	21.1333333333333	245
5.86	21.1333333333333	241
5.88	21.1333333333333	233
5.9	21.1333333333333	249
5.92	21.1333333333333	252
5.94	21.1333333333333	241
5.96	21.1333333333333	279
5.98	21.1333333333333	278
6	21.1333333333333	265
6.02	21.1333333333333	259
6.04	21.1333333333333	242
6.06	21.1333333333333	269
6.08	21.1333333333333	260
6.1	21.1333333333333	229
6.12	21.1333333333333	251
6.14	21.1333333333333	260
6.16	21.1333333333333	255
6.18	21.1333333333333	249
6.2	21.1333333333333	248
6.22	21.1333333333333	214
6.24	21.1333333333333	270
6.26	21.1333333333333	242
6.28	21.1333333333333	256
6.3	21.1333333333333	233
6.32	21.1333333333333	275
6.34	21.1333333333333	264
6.36	21.1333333333333	264
6.38	21.1333333333333	251
6.4	21.1333333333333	225
6.42	21.1333333333333	230
6.44	21.1333333333333	252
6.46	21.1333333333333	231
6.48	21.1333333333333	242
6.5	21.1333333333333	252
6.52	21.1333333333333	227
6.54	21.1333333333333	231
6.56	21.1333333333333	223
6.58	21.1333333333333	239
6.6	21.1333333333333	257
6.62	21.1333333333333	242
6.64	21.1333333333333	228
6.66	21.1333333333333	236
6.68	21.1333333333333	222
6.7	21.1333333333333	224
6.72	21.1333333333333	218
6.74	21.1333333333333	199
6.76	21.1333333333333	220
6.78	21.1333333333333	202
6.8	21.1333333333333	193
6.82	21.1333333333333	200
6.84	21.1333333333333	206
6.86	21.1333333333333	216
6.88	21.1333333333333	197
6.9	21.1333333333333	221
6.92	21.1333333333333	191
6.94	21.1333333333333	199
6.96	21.1333333333333	187
6.98	21.1333333333333	208
7	21.1333333333333	175
7.02	21.1333333333333	211
7.04	21.1333333333333	181
7.06	21.1333333333333	224
7.08	21.1333333333333	203
7.1	21.1333333333333	192
7.12	21.1333333333333	189
7.14	21.1333333333333	159
7.16	21.1333333333333	171
7.18	21.1333333333333	173
7.2	21.1333333333333	204
7.22	21.1333333333333	177
7.24	21.1333333333333	155
7.26	21.1333333333333	156
7.28	21.1333333333333	195
7.3	21.1333333333333	176
7.32	21.1333333333333	172
7.34	21.1333333333333	143
7.36	21.1333333333333	164
7.38	21.1333333333333	161
7.4	21.1333333333333	194
7.42	21.1333333333333	178
7.44	21.1333333333333	190
7.46	21.1333333333333	173
7.48	21.1333333333333	162
7.5	21.1333333333333	149
7.52	21.1333333333333	191
7.54	21.1333333333333	145
7.56	21.1333333333333	158
7.58	21.1333333333333	170
7.6	21.1333333333333	188
7.62	21.1333333333333	187
7.64	21.1333333333333	178
7.66	21.1333333333333	174
7.68	21.1333333333333	169
7.7	21.1333333333333	168
7.72	21.1333333333333	150
7.74	21.1333333333333	178
7.76	21.1333333333333	182
7.78	21.1333333333333	187
7.8	21.1333333333333	181
7.82	21.1333333333333	180
7.84	21.1333333333333	183
7.86	21.1333333333333	183
7.88	21.1333333333333	190
7.9	21.1333333333333	180
7.92	21.1333333333333	160
7.94	21.1333333333333	173
7.96	21.1333333333333	167
7.98	21.1333333333333	180
8	21.1333333333333	172
8.02	21.1333333333333	167
8.04	21.1333333333333	187
8.06	21.1333333333333	169
8.08	21.1333333333333	169
8.1	21.1333333333333	167
8.12	21.1333333333333	203
8.14	21.1333333333333	187
8.16	21.1333333333333	171
8.18	21.1333333333333	187
8.2	21.1333333333333	166
8.22	21.1333333333333	160
8.24	21.1333333333333	195
8.26	21.1333333333333	183
8.28	21.1333333333333	158
8.3	21.1333333333333	171
8.32	21.1333333333333	164
8.34	21.1333333333333	175
8.36	21.1333333333333	162
8.38	21.1333333333333	160
8.4	21.1333333333333	178
8.42	21.1333333333333	176
8.44	21.1333333333333	179
8.46	21.1333333333333	167
8.48	21.1333333333333	163
8.5	21.1333333333333	162
8.52	21.1333333333333	161
8.54	21.1333333333333	161
8.56	21.1333333333333	179
8.58	21.1333333333333	144
8.6	21.1333333333333	152
8.62	21.1333333333333	173
8.64	21.1333333333333	169
8.66	21.1333333333333	178
8.68	21.1333333333333	191
8.7	21.1333333333333	158
8.72	21.1333333333333	154
8.74	21.1333333333333	170
8.76	21.1333333333333	181
8.78	21.1333333333333	179
8.8	21.1333333333333	157
8.82	21.1333333333333	164
8.84	21.1333333333333	180
8.86	21.1333333333333	177
8.88	21.1333333333333	176
8.9	21.1333333333333	172
8.92	21.1333333333333	174
8.94	21.1333333333333	169
8.96	21.1333333333333	189
8.98	21.1333333333333	163
9	21.1333333333333	170
9.02	21.1333333333333	188
9.04	21.1333333333333	185
9.06	21.1333333333333	203
9.08	21.1333333333333	201
9.1	21.1333333333333	192
9.12	21.1333333333333	224
9.14	21.1333333333333	224
9.16	21.1333333333333	246
9.18	21.1333333333333	227
9.2	21.1333333333333	261
9.22	21.1333333333333	258
9.24	21.1333333333333	294
9.26	21.1333333333333	312
9.28	21.1333333333333	257
9.3	21.1333333333333	332
9.32	21.1333333333333	316
9.34	21.1333333333333	328
9.36	21.1333333333333	307
9.38	21.1333333333333	309
9.4	21.1333333333333	291
9.42	21.1333333333333	306
9.44	21.1333333333333	250
9.46	21.1333333333333	257
9.48	21.1333333333333	249
9.5	21.1333333333333	245
9.52	21.1333333333333	249
9.54	21.1333333333333	223
9.56	21.1333333333333	224
9.58	21.1333333333333	215
9.6	21.1333333333333	223
9.62	21.1333333333333	227
9.64	21.1333333333333	219
9.66	21.1333333333333	198
9.68	21.1333333333333	194
9.7	21.1333333333333	197
9.72	21.1333333333333	215
9.74	21.1333333333333	215
9.76	21.1333333333333	196
9.78	21.1333333333333	175
9.8	21.1333333333333	201
9.82	21.1333333333333	175
9.84	21.1333333333333	208
9.86	21.1333333333333	217
9.88	21.1333333333333	203
9.9	21.1333333333333	203
9.92	21.1333333333333	182
9.94	21.1333333333333	206
9.96	21.1333333333333	193
9.98	21.1333333333333	200
10	21.1333333333333	196
10.02	21.1333333333333	191
10.04	21.1333333333333	176
10.06	21.1333333333333	168
10.08	21.1333333333333	177
10.1	21.1333333333333	187
10.12	21.1333333333333	171
10.14	21.1333333333333	202
10.16	21.1333333333333	187
10.18	21.1333333333333	164
10.2	21.1333333333333	180
10.22	21.1333333333333	181
10.24	21.1333333333333	176
10.26	21.1333333333333	176
10.28	21.1333333333333	200
10.3	21.1333333333333	204
10.32	21.1333333333333	181
10.34	21.1333333333333	197
10.36	21.1333333333333	209
10.38	21.1333333333333	209
10.4	21.1333333333333	204
10.42	21.1333333333333	226
10.44	21.1333333333333	231
10.46	21.1333333333333	253
10.48	21.1333333333333	214
10.5	21.1333333333333	287
10.52	21.1333333333333	306
10.54	21.1333333333333	334
10.56	21.1333333333333	315
10.58	21.1333333333333	375
10.6	21.1333333333333	384
10.62	21.1333333333333	396
10.64	21.1333333333333	446
10.66	21.1333333333333	536
10.68	21.1333333333333	586
10.7	21.1333333333333	634
10.72	21.1333333333333	694
10.74	21.1333333333333	779
10.76	21.1333333333333	813
10.78	21.1333333333333	892
10.8	21.1333333333333	866
10.82	21.1333333333333	906
10.84	21.1333333333333	943
10.86	21.1333333333333	939
10.88	21.1333333333333	943
10.9	21.1333333333333	854
10.92	21.1333333333333	827
10.94	21.1333333333333	732
10.96	21.1333333333333	653
10.98	21.1333333333333	541
11	21.1333333333333	465
11.02	21.1333333333333	427
11.04	21.1333333333333	406
11.06	21.1333333333333	349
11.08	21.1333333333333	339
11.1	21.1333333333333	297
11.12	21.1333333333333	274
11.14	21.1333333333333	266
11.16	21.1333333333333	273
11.18	21.1333333333333	243
11.2	21.1333333333333	243
11.22	21.1333333333333	213
11.24	21.1333333333333	213
11.26	21.1333333333333	193
11.28	21.1333333333333	230
11.3	21.1333333333333	204
11.32	21.1333333333333	203
11.34	21.1333333333333	191
11.36	21.1333333333333	219
11.38	21.1333333333333	197
11.4	21.1333333333333	186
11.42	21.1333333333333	189
11.44	21.1333333333333	175
11.46	21.1333333333333	201
11.48	21.1333333333333	176
11.5	21.1333333333333	182
11.52	21.1333333333333	211
11.54	21.1333333333333	197
11.56	21.1333333333333	180
11.58	21.1333333333333	167
11.6	21.1333333333333	173
11.62	21.1333333333333	177
11.64	21.1333333333333	187
11.66	21.1333333333333	174
11.68	21.1333333333333	204
11.7	21.1333333333333	203
11.72	21.1333333333333	151
11.74	21.1333333333333	195
11.76	21.1333333333333	194
11.78	21.1333333333333	182
11.8	21.1333333333333	174
11.82	21.1333333333333	186
11.84	21.1333333333333	166
11.86	21.1333333333333	192
11.88	21.1333333333333	170
11.9	21.1333333333333	170
11.92	21.1333333333333	159
11.94	21.1333333333333	179
11.96	21.1333333333333	170
11.98	21.1333333333333	176
12	21.1333333333333	157
12.02	21.1333333333333	141
12.04	21.1333333333333	161
12.06	21.1333333333333	176
12.08	21.1333333333333	200
12.1	21.1333333333333	172
12.12	21.1333333333333	174
12.14	21.1333333333333	183
12.16	21.1333333333333	152
12.18	21.1333333333333	182
12.2	21.1333333333333	163
12.22	21.1333333333333	192
12.24	21.1333333333333	151
12.26	21.1333333333333	157
12.28	21.1333333333333	171
12.3	21.1333333333333	155
12.32	21.1333333333333	178
12.34	21.1333333333333	173
12.36	21.1333333333333	151
12.38	21.1333333333333	163
12.4	21.1333333333333	173
12.42	21.1333333333333	172
12.44	21.1333333333333	170
12.46	21.1333333333333	177
12.48	21.1333333333333	155
12.5	21.1333333333333	171
12.52	21.1333333333333	174
12.54	21.1333333333333	171
12.56	21.1333333333333	156
12.58	21.1333333333333	156
12.6	21.1333333333333	158
12.62	21.1333333333333	157
12.64	21.1333333333333	151
12.66	21.1333333333333	151
12.68	21.1333333333333	162
12.7	21.1333333333333	140
12.72	21.1333333333333	159
12.74	21.1333333333333	173
12.76	21.1333333333333	163
12.78	21.1333333333333	147
12.8	21.1333333333333	145
12.82	21.1333333333333	161
12.84	21.1333333333333	169
12.86	21.1333333333333	160
12.88	21.1333333333333	160
12.9	21.1333333333333	163
12.92	21.1333333333333	167
12.94	21.1333333333333	145
12.96	21.1333333333333	161
12.98	21.1333333333333	161
13	21.1333333333333	164
13.02	21.1333333333333	170
13.04	21.1333333333333	163
13.06	21.1333333333333	143
13.08	21.1333333333333	167
13.1	21.1333333333333	160
13.12	21.1333333333333	148
13.14	21.1333333333333	138
13.16	21.1333333333333	158
13.18	21.1333333333333	136
13.2	21.1333333333333	157
13.22	21.1333333333333	173
13.24	21.1333333333333	180
13.26	21.1333333333333	173
13.28	21.1333333333333	184
13.3	21.1333333333333	157
13.32	21.1333333333333	169
13.34	21.1333333333333	171
13.36	21.1333333333333	161
13.38	21.1333333333333	162
13.4	21.1333333333333	145
13.42	21.1333333333333	176
13.44	21.1333333333333	141
13.46	21.1333333333333	148
13.48	21.1333333333333	159
13.5	21.1333333333333	152
13.52	21.1333333333333	131
13.54	21.1333333333333	165
13.56	21.1333333333333	185
13.58	21.1333333333333	176
13.6	21.1333333333333	169
13.62	21.1333333333333	156
13.64	21.1333333333333	169
13.66	21.1333333333333	153
13.68	21.1333333333333	163
13.7	21.1333333333333	176
13.72	21.1333333333333	178
13.74	21.1333333333333	147
13.76	21.1333333333333	154
13.78	21.1333333333333	157
13.8	21.1333333333333	146
13.82	21.1333333333333	169
13.84	21.1333333333333	169
13.86	21.1333333333333	173
13.88	21.1333333333333	171
13.9	21.1333333333333	190
13.92	21.1333333333333	152
13.94	21.1333333333333	149
13.96	21.1333333333333	163
13.98	21.1333333333333	158
14	21.1333333333333	163
14.02	21.1333333333333	155
14.04	21.1333333333333	184
14.06	21.1333333333333	153
14.08	21.1333333333333	178
14.1	21.1333333333333	171
14.12	21.1333333333333	175
14.14	21.1333333333333	172
14.16	21.1333333333333	181
14.18	21.1333333333333	169
14.2	21.1333333333333	182
14.22	21.1333333333333	197
14.24	21.1333333333333	185
14.26	21.1333333333333	164
14.28	21.1333333333333	180
14.3	21.1333333333333	184
14.32	21.1333333333333	160
14.34	21.1333333333333	175
14.36	21.1333333333333	158
14.38	21.1333333333333	143
14.4	21.1333333333333	159
14.42	21.1333333333333	186
14.44	21.1333333333333	156
14.46	21.1333333333333	176
14.48	21.1333333333333	165
14.5	21.1333333333333	152
14.52	21.1333333333333	158
14.54	21.1333333333333	186
14.56	21.1333333333333	164
14.58	21.1333333333333	176
14.6	21.1333333333333	187
14.62	21.1333333333333	182
14.64	21.1333333333333	163
14.66	21.1333333333333	176
14.68	21.1333333333333	174
14.7	21.1333333333333	178
14.72	21.1333333333333	190
14.74	21.1333333333333	160
14.76	21.1333333333333	164
14.78	21.1333333333333	159
14.8	21.1333333333333	170
14.82	21.1333333333333	159
14.84	21.1333333333333	174
14.86	21.1333333333333	152
14.88	21.1333333333333	163
14.9	21.1333333333333	153
14.92	21.1333333333333	161
14.94	21.1333333333333	163
14.96	21.1333333333333	178
14.98	21.1333333333333	170
15	21.1333333333333	174
15.02	21.1333333333333	172
15.04	21.1333333333333	181
15.06	21.1333333333333	183
15.08	21.1333333333333	168
15.1	21.1333333333333	181
15.12	21.1333333333333	167
15.14	21.1333333333333	160
15.16	21.1333333333333	168
15.18	21.1333333333333	174
15.2	21.1333333333333	160
15.22	21.1333333333333	171
15.24	21.1333333333333	169
15.26	21.1333333333333	181
15.28	21.1333333333333	163
15.3	21.1333333333333	171
15.32	21.1333333333333	169
15.34	21.1333333333333	147
15.36	21.1333333333333	166
15.38	21.1333333333333	152
15.4	21.1333333333333	157
15.42	21.1333333333333	174
15.44	21.1333333333333	169
15.46	21.1333333333333	164
15.48	21.1333333333333	160
15.5	21.1333333333333	152
15.52	21.1333333333333	185
15.54	21.1333333333333	149
15.56	21.1333333333333	166
15.58	21.1333333333333	190
15.6	21.1333333333333	178
15.62	21.1333333333333	152
15.64	21.1333333333333	184
15.66	21.1333333333333	164
15.68	21.1333333333333	202
15.7	21.1333333333333	198
15.72	21.1333333333333	169
15.74	21.1333333333333	172
15.76	21.1333333333333	179
15.78	21.1333333333333	181
15.8	21.1333333333333	186
15.82	21.1333333333333	171
15.84	21.1333333333333	192
15.86	21.1333333333333	190
15.88	21.1333333333333	169
15.9	21.1333333333333	199
15.92	21.1333333333333	209
15.94	21.1333333333333	169
15.96	21.1333333333333	169
15.98	21.1333333333333	179
16	21.1333333333333	195
16.02	21.1333333333333	226
16.04	21.1333333333333	178
16.06	21.1333333333333	215
16.08	21.1333333333333	242
16.1	21.1333333333333	232
16.12	21.1333333333333	185
16.14	21.1333333333333	207
16.16	21.1333333333333	220
16.18	21.1333333333333	211
16.2	21.1333333333333	234
16.22	21.1333333333333	215
16.24	21.1333333333333	233
16.26	21.1333333333333	224
16.28	21.1333333333333	237
16.3	21.1333333333333	188
16.32	21.1333333333333	228
16.34	21.1333333333333	226
16.36	21.1333333333333	258
16.38	21.1333333333333	229
16.4	21.1333333333333	216
16.42	21.1333333333333	240
16.44	21.1333333333333	230
16.46	21.1333333333333	216
16.48	21.1333333333333	239
16.5	21.1333333333333	279
16.52	21.1333333333333	272
16.54	21.1333333333333	246
16.56	21.1333333333333	239
16.58	21.1333333333333	244
16.6	21.1333333333333	241
16.62	21.1333333333333	255
16.64	21.1333333333333	256
16.66	21.1333333333333	228
16.68	21.1333333333333	252
16.7	21.1333333333333	270
16.72	21.1333333333333	264
16.74	21.1333333333333	283
16.76	21.1333333333333	277
16.78	21.1333333333333	252
16.8	21.1333333333333	247
16.82	21.1333333333333	308
16.84	21.1333333333333	279
16.86	21.1333333333333	310
16.88	21.1333333333333	292
16.9	21.1333333333333	313
16.92	21.1333333333333	341
16.94	21.1333333333333	333
16.96	21.1333333333333	361
16.98	21.1333333333333	371
17	21.1333333333333	375
17.02	21.1333333333333	361
17.04	21.1333333333333	342
17.06	21.1333333333333	346
17.08	21.1333333333333	342
17.1	21.1333333333333	354
17.12	21.1333333333333	382
17.14	21.1333333333333	349
17.16	21.1333333333333	338
17.18	21.1333333333333	360
17.2	21.1333333333333	357
17.22	21.1333333333333	360
17.24	21.1333333333333	349
17.26	21.1333333333333	358
17.28	21.1333333333333	350
17.3	21.1333333333333	328
17.32	21.1333333333333	310
17.34	21.1333333333333	326
17.36	21.1333333333333	277
17.38	21.1333333333333	281
17.4	21.1333333333333	281
17.42	21.1333333333333	270
17.44	21.1333333333333	286
17.46	21.1333333333333	257
17.48	21.1333333333333	264
17.5	21.1333333333333	273
17.52	21.1333333333333	238
17.54	21.1333333333333	242
17.56	21.1333333333333	228
17.58	21.1333333333333	252
17.6	21.1333333333333	241
17.62	21.1333333333333	226
17.64	21.1333333333333	268
17.66	21.1333333333333	193
17.68	21.1333333333333	241
17.7	21.1333333333333	239
17.72	21.1333333333333	252
17.74	21.1333333333333	243
17.76	21.1333333333333	244
17.78	21.1333333333333	232
17.8	21.1333333333333	235
17.82	21.1333333333333	211
17.84	21.1333333333333	231
17.86	21.1333333333333	248
17.88	21.1333333333333	200
17.9	21.1333333333333	213
17.92	21.1333333333333	251
17.94	21.1333333333333	238
17.96	21.1333333333333	207
17.98	21.1333333333333	220
18	21.1333333333333	220
18.02	21.1333333333333	195
18.04	21.1333333333333	193
18.06	21.1333333333333	219
18.08	21.1333333333333	206
18.1	21.1333333333333	212
18.12	21.1333333333333	234
18.14	21.1333333333333	238
18.16	21.1333333333333	225
18.18	21.1333333333333	218
18.2	21.1333333333333	239
18.22	21.1333333333333	196
18.24	21.1333333333333	228
18.26	21.1333333333333	199
18.28	21.1333333333333	204
18.3	21.1333333333333	202
18.32	21.1333333333333	205
18.34	21.1333333333333	228
18.36	21.1333333333333	256
18.38	21.1333333333333	235
18.4	21.1333333333333	226
18.42	21.1333333333333	226
18.44	21.1333333333333	225
18.46	21.1333333333333	230
18.48	21.1333333333333	234
18.5	21.1333333333333	211
18.52	21.1333333333333	258
18.54	21.1333333333333	245
18.56	21.1333333333333	221
18.58	21.1333333333333	262
18.6	21.1333333333333	292
18.62	21.1333333333333	268
18.64	21.1333333333333	278
18.66	21.1333333333333	284
18.68	21.1333333333333	266
18.7	21.1333333333333	292
18.72	21.1333333333333	315
18.74	21.1333333333333	337
18.76	21.1333333333333	296
18.78	21.1333333333333	299
18.8	21.1333333333333	341
18.82	21.1333333333333	366
18.84	21.1333333333333	354
18.86	21.1333333333333	340
18.88	21.1333333333333	328
18.9	21.1333333333333	362
18.92	21.1333333333333	346
18.94	21.1333333333333	345
18.96	21.1333333333333	330
18.98	21.1333333333333	336
19	21.1333333333333	299
19.02	21.1333333333333	316
19.04	21.1333333333333	320
19.06	21.1333333333333	288
19.08	21.1333333333333	272
19.1	21.1333333333333	281
19.12	21.1333333333333	264
19.14	21.1333333333333	253
19.16	21.1333333333333	239
19.18	21.1333333333333	240
19.2	21.1333333333333	242
19.22	21.1333333333333	262
19.24	21.1333333333333	230
19.26	21.1333333333333	235
19.28	21.1333333333333	224
19.3	21.1333333333333	250
19.32	21.1333333333333	219
19.34	21.1333333333333	246
19.36	21.1333333333333	225
19.38	21.1333333333333	226
19.4	21.1333333333333	212
19.42	21.1333333333333	206
19.44	21.1333333333333	234
19.46	21.1333333333333	198
19.48	21.1333333333333	232
19.5	21.1333333333333	201
19.52	21.1333333333333	174
19.54	21.1333333333333	203
19.56	21.1333333333333	213
19.58	21.1333333333333	217
19.6	21.1333333333333	232
19.62	21.1333333333333	186
19.64	21.1333333333333	227
19.66	21.1333333333333	238
19.68	21.1333333333333	215
19.7	21.1333333333333	229
19.72	21.1333333333333	223
19.74	21.1333333333333	208
19.76	21.1333333333333	194
19.78	21.1333333333333	208
19.8	21.1333333333333	217
19.82	21.1333333333333	199
19.84	21.1333333333333	216
19.86	21.1333333333333	202
19.88	21.1333333333333	187
19.9	21.1333333333333	188
19.92	21.1333333333333	198
19.94	21.1333333333333	192
19.96	21.1333333333333	193
19.98	21.1333333333333	199
20	21.1333333333333	181
20.02	21.1333333333333	174
20.04	21.1333333333333	178
20.06	21.1333333333333	199
20.08	21.1333333333333	171
20.1	21.1333333333333	187
20.12	21.1333333333333	186
20.14	21.1333333333333	213
20.16	21.1333333333333	204
20.18	21.1333333333333	182
20.2	21.1333333333333	164
20.22	21.1333333333333	174
20.24	21.1333333333333	187
20.26	21.1333333333333	176
20.28	21.1333333333333	177
20.3	21.1333333333333	171
20.32	21.1333333333333	173
20.34	21.1333333333333	180
20.36	21.1333333333333	169
20.38	21.1333333333333	182
20.4	21.1333333333333	177
20.42	21.1333333333333	165
20.44	21.1333333333333	204
20.46	21.1333333333333	200
20.48	21.1333333333333	182
20.5	21.1333333333333	177
20.52	21.1333333333333	173
20.54	21.1333333333333	200
20.56	21.1333333333333	177
20.58	21.1333333333333	164
20.6	21.1333333333333	176
20.62	21.1333333333333	169
20.64	21.1333333333333	158
20.66	21.1333333333333	154
20.68	21.1333333333333	197
20.7	21.1333333333333	153
20.72	21.1333333333333	192
20.74	21.1333333333333	186
20.76	21.1333333333333	161
20.78	21.1333333333333	164
20.8	21.1333333333333	155
20.82	21.1333333333333	165
20.84	21.1333333333333	159
20.86	21.1333333333333	172
20.88	21.1333333333333	164
20.9	21.1333333333333	162
20.92	21.1333333333333	183
20.94	21.1333333333333	173
20.96	21.1333333333333	159
20.98	21.1333333333333	157
21	21.1333333333333	188
21.02	21.1333333333333	178
21.04	21.1333333333333	169
21.06	21.1333333333333	176
21.08	21.1333333333333	169
21.1	21.1333333333333	180
21.12	21.1333333333333	170
21.14	21.1333333333333	180
21.16	21.1333333333333	176
21.18	21.1333333333333	189
21.2	21.1333333333333	165
21.22	21.1333333333333	161
21.24	21.1333333333333	170
21.26	21.1333333333333	161
21.28	21.1333333333333	183
21.3	21.1333333333333	178
21.32	21.1333333333333	174
21.34	21.1333333333333	169
21.36	21.1333333333333	148
21.38	21.1333333333333	156
21.4	21.1333333333333	149
21.42	21.1333333333333	159
21.44	21.1333333333333	163
21.46	21.1333333333333	169
21.48	21.1333333333333	174
21.5	21.1333333333333	149
21.52	21.1333333333333	164
21.54	21.1333333333333	140
21.56	21.1333333333333	171
21.58	21.1333333333333	153
21.6	21.1333333333333	171
21.62	21.1333333333333	190
21.64	21.1333333333333	168
21.66	21.1333333333333	165
21.68	21.1333333333333	176
21.7	21.1333333333333	154
21.72	21.1333333333333	168
21.74	21.1333333333333	174
21.76	21.1333333333333	170
21.78	21.1333333333333	182
21.8	21.1333333333333	169
21.82	21.1333333333333	168
21.84	21.1333333333333	159
21.86	21.1333333333333	170
21.88	21.1333333333333	174
21.9	21.1333333333333	171
21.92	21.1333333333333	177
21.94	21.1333333333333	176
21.96	21.1333333333333	198
21.98	21.1333333333333	176
22	21.1333333333333	172
22.02	21.1333333333333	155
22.04	21.1333333333333	168
22.06	21.1333333333333	179
22.08	21.1333333333333	162
22.1	21.1333333333333	186
22.12	21.1333333333333	171
22.14	21.1333333333333	161
22.16	21.1333333333333	159
22.18	21.1333333333333	171
22.2	21.1333333333333	174
22.22	21.1333333333333	164
22.24	21.1333333333333	173
22.26	21.1333333333333	175
22.28	21.1333333333333	166
22.3	21.1333333333333	166
22.32	21.1333333333333	156
22.34	21.1333333333333	165
22.36	21.1333333333333	178
22.38	21.1333333333333	165
22.4	21.1333333333333	155
22.42	21.1333333333333	163
22.44	21.1333333333333	145
22.46	21.1333333333333	154
22.48	21.1333333333333	179
22.5	21.1333333333333	185
22.52	21.1333333333333	172
22.54	21.1333333333333	159
22.56	21.1333333333333	148
22.58	21.1333333333333	184
22.6	21.1333333333333	186
22.62	21.1333333333333	156
22.64	21.1333333333333	155
22.66	21.1333333333333	185
22.68	21.1333333333333	156
22.7	21.1333333333333	166
22.72	21.1333333333333	161
22.74	21.1333333333333	155
22.76	21.1333333333333	171
22.78	21.1333333333333	170
22.8	21.1333333333333	158
22.82	21.1333333333333	148
22.84	21.1333333333333	178
22.86	21.1333333333333	159
22.88	21.1333333333333	154
22.9	21.1333333333333	167
22.92	21.1333333333333	158
22.94	21.1333333333333	170
22.96	21.1333333333333	181
22.98	21.1333333333333	151
23	21.1333333333333	169
23.02	21.1333333333333	182
23.04	21.1333333333333	163
23.06	21.1333333333333	169
23.08	21.1333333333333	200
23.1	21.1333333333333	181
23.12	21.1333333333333	164
23.14	21.1333333333333	182
23.16	21.1333333333333	171
23.18	21.1333333333333	156
23.2	21.1333333333333	181
23.22	21.1333333333333	152
23.24	21.1333333333333	195
23.26	21.1333333333333	176
23.28	21.1333333333333	163
23.3	21.1333333333333	177
23.32	21.1333333333333	159
23.34	21.1333333333333	150
23.36	21.1333333333333	166
23.38	21.1333333333333	191
23.4	21.1333333333333	192
23.42	21.1333333333333	172
23.44	21.1333333333333	152
23.46	21.1333333333333	168
23.48	21.1333333333333	163
23.5	21.1333333333333	168
23.52	21.1333333333333	167
23.54	21.1333333333333	204
23.56	21.1333333333333	160
23.58	21.1333333333333	183
23.6	21.1333333333333	190
23.62	21.1333333333333	162
23.64	21.1333333333333	185
23.66	21.1333333333333	198
23.68	21.1333333333333	166
23.7	21.1333333333333	173
23.72	21.1333333333333	173
23.74	21.1333333333333	186
23.76	21.1333333333333	150
23.78	21.1333333333333	182
23.8	21.1333333333333	174
23.82	21.1333333333333	178
23.84	21.1333333333333	195
23.86	21.1333333333333	181
23.88	21.1333333333333	183
23.9	21.1333333333333	193
23.92	21.1333333333333	186
23.94	21.1333333333333	198
23.96	21.1333333333333	185
23.98	21.1333333333333	189
24	21.1333333333333	182
24.02	21.1333333333333	214
24.04	21.1333333333333	204
24.06	21.1333333333333	177
24.08	21.1333333333333	188
24.1	21.1333333333333	169
24.12	21.1333333333333	167
24.14	21.1333333333333	182
24.16	21.1333333333333	183
24.18	21.1333333333333	174
24.2	21.1333333333333	223
24.22	21.1333333333333	185
24.24	21.1333333333333	190
24.26	21.1333333333333	166
24.28	21.1333333333333	172
24.3	21.1333333333333	184
24.32	21.1333333333333	193
24.34	21.1333333333333	201
24.36	21.1333333333333	162
24.38	21.1333333333333	198
24.4	21.1333333333333	180
24.42	21.1333333333333	172
24.44	21.1333333333333	204
24.46	21.1333333333333	180
24.48	21.1333333333333	181
24.5	21.1333333333333	197
24.52	21.1333333333333	171
24.54	21.1333333333333	203
24.56	21.1333333333333	182
24.58	21.1333333333333	213
24.6	21.1333333333333	199
24.62	21.1333333333333	231
24.64	21.1333333333333	204
24.66	21.1333333333333	208
24.68	21.1333333333333	174
24.7	21.1333333333333	193
24.72	21.1333333333333	216
24.74	21.1333333333333	212
24.76	21.1333333333333	210
24.78	21.1333333333333	207
24.8	21.1333333333333	194
24.82	21.1333333333333	198
24.84	21.1333333333333	211
24.86	21.1333333333333	225
24.88	21.1333333333333	210
24.9	21.1333333333333	213
24.92	21.1333333333333	224
24.94	21.1333333333333	233
24.96	21.1333333333333	220
24.98	21.1333333333333	193
25	21.1333333333333	218
25.02	21.1333333333333	214
25.04	21.1333333333333	243
25.06	21.1333333333333	236
25.08	21.1333333333333	198
25.1	21.1333333333333	212
25.12	21.1333333333333	200
25.14	21.1333333333333	235
25.16	21.1333333333333	239
25.18	21.1333333333333	216
25.2	21.1333333333333	208
25.22	21.1333333333333	243
25.24	21.1333333333333	208
25.26	21.1333333333333	225
25.28	21.1333333333333	207
25.3	21.1333333333333	208
25.32	21.1333333333333	224
25.34	21.1333333333333	214
25.36	21.1333333333333	243
25.38	21.1333333333333	195
25.4	21.1333333333333	208
25.42	21.1333333333333	205
25.44	21.1333333333333	213
25.46	21.1333333333333	210
25.48	21.1333333333333	213
25.5	21.1333333333333	200
25.52	21.1333333333333	214
25.54	21.1333333333333	206
25.56	21.1333333333333	192
25.58	21.1333333333333	196
25.6	21.1333333333333	211
25.62	21.1333333333333	232
25.64	21.1333333333333	197
25.66	21.1333333333333	204
25.68	21.1333333333333	163
25.7	21.1333333333333	197
25.72	21.1333333333333	194
25.74	21.1333333333333	191
25.76	21.1333333333333	180
25.78	21.1333333333333	199
25.8	21.1333333333333	186
25.82	21.1333333333333	192
25.84	21.1333333333333	186
25.86	21.1333333333333	182
25.88	21.1333333333333	200
25.9	21.1333333333333	220
25.92	21.1333333333333	187
25.94	21.1333333333333	169
25.96	21.1333333333333	188
25.98	21.1333333333333	175
26	21.1333333333333	184
26.02	21.1333333333333	186
26.04	21.1333333333333	178
26.06	21.1333333333333	160
26.08	21.1333333333333	167
26.1	21.1333333333333	173
26.12	21.1333333333333	184
26.14	21.1333333333333	170
26.16	21.1333333333333	160
26.18	21.1333333333333	184
26.2	21.1333333333333	180
26.22	21.1333333333333	178
26.24	21.1333333333333	213
26.26	21.1333333333333	189
26.28	21.1333333333333	187
26.3	21.1333333333333	190
26.32	21.1333333333333	174
26.34	21.1333333333333	187
26.36	21.1333333333333	177
26.38	21.1333333333333	167
26.4	21.1333333333333	164
26.42	21.1333333333333	153
26.44	21.1333333333333	165
26.46	21.1333333333333	184
26.48	21.1333333333333	177
26.5	21.1333333333333	179
26.52	21.1333333333333	197
26.54	21.1333333333333	169
26.56	21.1333333333333	171
26.58	21.1333333333333	149
26.6	21.1333333333333	165
26.62	21.1333333333333	184
26.64	21.1333333333333	186
26.66	21.1333333333333	182
26.68	21.1333333333333	190
26.7	21.1333333333333	179
26.72	21.1333333333333	188
26.74	21.1333333333333	198
26.76	21.1333333333333	191
26.78	21.1333333333333	169
26.8	21.1333333333333	172
26.82	21.1333333333333	190
26.84	21.1333333333333	145
26.86	21.1333333333333	169
26.88	21.1333333333333	193
26.9	21.1333333333333	181
26.92	21.1333333333333	164
26.94	21.1333333333333	171
26.96	21.1333333333333	155
26.98	21.1333333333333	203
27	21.1333333333333	168
27.02	21.1333333333333	174
27.04	21.1333333333333	169
27.06	21.1333333333333	193
27.08	21.1333333333333	172
27.1	21.1333333333333	168
27.12	21.1333333333333	189
27.14	21.1333333333333	197
27.16	21.1333333333333	165
27.18	21.1333333333333	168
27.2	21.1333333333333	169
27.22	21.1333333333333	178
27.24	21.1333333333333	174
27.26	21.1333333333333	181
27.28	21.1333333333333	176
27.3	21.1333333333333	194
27.32	21.1333333333333	182
27.34	21.1333333333333	188
27.36	21.1333333333333	210
27.38	21.1333333333333	179
27.4	21.1333333333333	192
27.42	21.1333333333333	199
27.44	21.1333333333333	187
27.46	21.1333333333333	188
27.48	21.1333333333333	190
27.5	21.1333333333333	196
27.52	21.1333333333333	179
27.54	21.1333333333333	180
27.56	21.1333333333333	189
27.58	21.1333333333333	161
27.6	21.1333333333333	213
27.62	21.1333333333333	226
27.64	21.1333333333333	205
27.66	21.1333333333333	182
27.68	21.1333333333333	194
27.7	21.1333333333333	193
27.72	21.1333333333333	190
27.74	21.1333333333333	215
27.76	21.1333333333333	178
27.78	21.1333333333333	195
27.8	21.1333333333333	192
27.82	21.1333333333333	211
27.84	21.1333333333333	221
27.86	21.1333333333333	204
27.88	21.1333333333333	204
27.9	21.1333333333333	216
27.92	21.1333333333333	196
27.94	21.1333333333333	187
27.96	21.1333333333333	205
27.98	21.1333333333333	196
28	21.1333333333333	199
28.02	21.1333333333333	213
28.04	21.1333333333333	213
28.06	21.1333333333333	190
28.08	21.1333333333333	194
28.1	21.1333333333333	180
28.12	21.1333333333333	167
28.14	21.1333333333333	177
28.16	21.1333333333333	198
28.18	21.1333333333333	169
28.2	21.1333333333333	186
28.22	21.1333333333333	200
28.24	21.1333333333333	176
28.26	21.1333333333333	173
28.28	21.1333333333333	176
28.3	21.1333333333333	167
28.32	21.1333333333333	194
28.34	21.1333333333333	177
28.36	21.1333333333333	189
28.38	21.1333333333333	172
28.4	21.1333333333333	167
28.42	21.1333333333333	157
28.44	21.1333333333333	190
28.46	21.1333333333333	172
28.48	21.1333333333333	179
28.5	21.1333333333333	198
28.52	21.1333333333333	174
28.54	21.1333333333333	167
28.56	21.1333333333333	192
28.58	21.1333333333333	172
28.6	21.1333333333333	174
28.62	21.1333333333333	184
28.64	21.1333333333333	195
28.66	21.1333333333333	159
28.68	21.1333333333333	173
28.7	21.1333333333333	183
28.72	21.1333333333333	165
28.74	21.1333333333333	175
28.76	21.1333333333333	172
28.78	21.1333333333333	186
28.8	21.1333333333333	193
28.82	21.1333333333333	190
28.84	21.1333333333333	195
28.86	21.1333333333333	202
28.88	21.1333333333333	200
28.9	21.1333333333333	169
28.92	21.1333333333333	199
28.94	21.1333333333333	164
28.96	21.1333333333333	180
28.98	21.1333333333333	219
29	21.1333333333333	230
29.02	21.1333333333333	192
29.04	21.1333333333333	179
29.06	21.1333333333333	169
29.08	21.1333333333333	172
29.1	21.1333333333333	186
29.12	21.1333333333333	182
29.14	21.1333333333333	175
29.16	21.1333333333333	189
29.18	21.1333333333333	188
29.2	21.1333333333333	181
29.22	21.1333333333333	184
29.24	21.1333333333333	170
29.26	21.1333333333333	156
29.28	21.1333333333333	170
29.3	21.1333333333333	196
29.32	21.1333333333333	187
29.34	21.1333333333333	205
29.36	21.1333333333333	167
29.38	21.1333333333333	184
29.4	21.1333333333333	166
29.42	21.1333333333333	194
29.44	21.1333333333333	202
29.46	21.1333333333333	185
29.48	21.1333333333333	179
29.5	21.1333333333333	180
29.52	21.1333333333333	180
29.54	21.1333333333333	189
29.56	21.1333333333333	180
29.58	21.1333333333333	189
29.6	21.1333333333333	168
29.62	21.1333333333333	177
29.64	21.1333333333333	172
29.66	21.1333333333333	171
29.68	21.1333333333333	168
29.7	21.1333333333333	176
29.72	21.1333333333333	173
29.74	21.1333333333333	183
29.76	21.1333333333333	178
29.78	21.1333333333333	172
29.8	21.1333333333333	187
29.82	21.1333333333333	187
29.84	21.1333333333333	195
29.86	21.1333333333333	188
29.88	21.1333333333333	158
29.9	21.1333333333333	157
29.92	21.1333333333333	171
29.94	21.1333333333333	178
29.96	21.1333333333333	183
29.98	21.1333333333333	196
30	21.1333333333333	175
30.02	21.1333333333333	169
30.04	21.1333333333333	188
30.06	21.1333333333333	193
30.08	21.1333333333333	171
30.1	21.1333333333333	160
30.12	21.1333333333333	179
30.14	21.1333333333333	182
30.16	21.1333333333333	165
30.18	21.1333333333333	160
30.2	21.1333333333333	172
30.22	21.1333333333333	150
30.24	21.1333333333333	192
30.26	21.1333333333333	182
30.28	21.1333333333333	176
30.3	21.1333333333333	161
30.32	21.1333333333333	156
30.34	21.1333333333333	177
30.36	21.1333333333333	188
30.38	21.1333333333333	183
30.4	21.1333333333333	169
30.42	21.1333333333333	168
30.44	21.1333333333333	170
30.46	21.1333333333333	172
30.48	21.1333333333333	172
30.5	21.1333333333333	180
30.52	21.1333333333333	172
30.54	21.1333333333333	154
30.56	21.1333333333333	172
30.58	21.1333333333333	178
30.6	21.1333333333333	178
30.62	21.1333333333333	179
30.64	21.1333333333333	186
30.66	21.1333333333333	168
30.68	21.1333333333333	200
30.7	21.1333333333333	177
30.72	21.1333333333333	175
30.74	21.1333333333333	191
30.76	21.1333333333333	185
30.78	21.1333333333333	175
30.8	21.1333333333333	160
30.82	21.1333333333333	152
30.84	21.1333333333333	152
30.86	21.1333333333333	163
30.88	21.1333333333333	183
30.9	21.1333333333333	167
30.92	21.1333333333333	173
30.94	21.1333333333333	163
30.96	21.1333333333333	174
30.98	21.1333333333333	183
31	21.1333333333333	195
31.02	21.1333333333333	170
31.04	21.1333333333333	162
31.06	21.1333333333333	175
31.08	21.1333333333333	182
31.1	21.1333333333333	181
31.12	21.1333333333333	186
31.14	21.1333333333333	173
31.16	21.1333333333333	175
31.18	21.1333333333333	198
31.2	21.1333333333333	158
31.22	21.1333333333333	166
31.24	21.1333333333333	181
31.26	21.1333333333333	173
31.28	21.1333333333333	170
31.3	21.1333333333333	183
31.32	21.1333333333333	184
31.34	21.1333333333333	177
31.36	21.1333333333333	167
31.38	21.1333333333333	175
31.4	21.1333333333333	180
31.42	21.1333333333333	166
31.44	21.1333333333333	185
31.46	21.1333333333333	163
31.48	21.1333333333333	165
31.5	21.1333333333333	154
31.52	21.1333333333333	168
31.54	21.1333333333333	172
31.56	21.1333333333333	181
31.58	21.1333333333333	164
31.6	21.1333333333333	160
31.62	21.1333333333333	174
31.64	21.1333333333333	168
31.66	21.1333333333333	157
31.68	21.1333333333333	159
31.7	21.1333333333333	166
31.72	21.1333333333333	188
31.74	21.1333333333333	178
31.76	21.1333333333333	183
31.78	21.1333333333333	154
31.8	21.1333333333333	176
31.82	21.1333333333333	186
31.84	21.1333333333333	161
31.86	21.1333333333333	196
31.88	21.1333333333333	172
31.9	21.1333333333333	165
31.92	21.1333333333333	163
31.94	21.1333333333333	169
31.96	21.1333333333333	181
31.98	21.1333333333333	176
32	21.1333333333333	170
32.02	21.1333333333333	153
32.04	21.1333333333333	176
32.06	21.1333333333333	215
32.08	21.1333333333333	205
32.1	21.1333333333333	202
32.12	21.1333333333333	178
32.14	21.1333333333333	178
32.16	21.1333333333333	188
32.18	21.1333333333333	185
32.2	21.1333333333333	171
32.22	21.1333333333333	190
32.24	21.1333333333333	183
32.26	21.1333333333333	153
32.28	21.1333333333333	172
32.3	21.1333333333333	177
32.32	21.1333333333333	177
32.34	21.1333333333333	184
32.36	21.1333333333333	191
32.38	21.1333333333333	195
32.4	21.1333333333333	183
32.42	21.1333333333333	165
32.44	21.1333333333333	179
32.46	21.1333333333333	171
32.48	21.1333333333333	173
32.5	21.1333333333333	173
32.52	21.1333333333333	167
32.54	21.1333333333333	193
32.56	21.1333333333333	178
32.58	21.1333333333333	193
32.6	21.1333333333333	191
32.62	21.1333333333333	171
32.64	21.1333333333333	183
32.66	21.1333333333333	186
32.68	21.1333333333333	155
32.7	21.1333333333333	181
32.72	21.1333333333333	210
32.74	21.1333333333333	163
32.76	21.1333333333333	164
32.78	21.1333333333333	166
32.8	21.1333333333333	151
32.82	21.1333333333333	165
32.84	21.1333333333333	165
32.86	21.1333333333333	166
32.88	21.1333333333333	169
32.9	21.1333333333333	184
32.92	21.1333333333333	200
32.94	21.1333333333333	184
32.96	21.1333333333333	178
32.98	21.1333333333333	191
33	21.1333333333333	176
33.02	21.1333333333333	194
33.04	21.1333333333333	191
33.06	21.1333333333333	168
33.08	21.1333333333333	160
33.1	21.1333333333333	182
33.12	21.1333333333333	172
33.14	21.1333333333333	167
33.16	21.1333333333333	164
33.18	21.1333333333333	184
33.2	21.1333333333333	174
33.22	21.1333333333333	189
33.24	21.1333333333333	168
33.26	21.1333333333333	181
33.28	21.1333333333333	173
33.3	21.1333333333333	193
33.32	21.1333333333333	209
33.34	21.1333333333333	208
33.36	21.1333333333333	208
33.38	21.1333333333333	206
33.4	21.1333333333333	195
33.42	21.1333333333333	190
33.44	21.1333333333333	166
33.46	21.1333333333333	192
33.48	21.1333333333333	206
33.5	21.1333333333333	207
33.52	21.1333333333333	181
33.54	21.1333333333333	210
33.56	21.1333333333333	188
33.58	21.1333333333333	193
33.6	21.1333333333333	193
33.62	21.1333333333333	200
33.64	21.1333333333333	185
33.66	21.1333333333333	188
33.68	21.1333333333333	193
33.7	21.1333333333333	189
33.72	21.1333333333333	202
33.74	21.1333333333333	188
33.76	21.1333333333333	183
33.78	21.1333333333333	203
33.8	21.1333333333333	181
33.82	21.1333333333333	190
33.84	21.1333333333333	201
33.86	21.1333333333333	221
33.88	21.1333333333333	204
33.9	21.1333333333333	184
33.92	21.1333333333333	178
33.94	21.1333333333333	206
33.96	21.1333333333333	171
33.98	21.1333333333333	197
34	21.1333333333333	192
34.02	21.1333333333333	174
34.04	21.1333333333333	188
34.06	21.1333333333333	183
34.08	21.1333333333333	195
34.1	21.1333333333333	209
34.12	21.1333333333333	175
34.14	21.1333333333333	200
34.16	21.1333333333333	195
34.18	21.1333333333333	206
34.2	21.1333333333333	185
34.22	21.1333333333333	199
34.24	21.1333333333333	209
34.26	21.1333333333333	196
34.28	21.1333333333333	183
34.3	21.1333333333333	182
34.32	21.1333333333333	196
34.34	21.1333333333333	192
34.36	21.1333333333333	200
34.38	21.1333333333333	191
34.4	21.1333333333333	185
34.42	21.1333333333333	184
34.44	21.1333333333333	204
34.46	21.1333333333333	200
34.48	21.1333333333333	192
34.5	21.1333333333333	180
34.52	21.1333333333333	189
34.54	21.1333333333333	199
34.56	21.1333333333333	183
34.58	21.1333333333333	197
34.6	21.1333333333333	173
34.62	21.1333333333333	203
34.64	21.1333333333333	199
34.66	21.1333333333333	202
34.68	21.1333333333333	188
34.7	21.1333333333333	190
34.72	21.1333333333333	193
34.74	21.1333333333333	170
34.76	21.1333333333333	175
34.78	21.1333333333333	182
34.8	21.1333333333333	170
34.82	21.1333333333333	179
34.84	21.1333333333333	207
34.86	21.1333333333333	191
34.88	21.1333333333333	213
34.9	21.1333333333333	204
34.92	21.1333333333333	177
34.94	21.1333333333333	203
34.96	21.1333333333333	206
34.98	21.1333333333333	179
35	21.1333333333333	196
35.02	21.1333333333333	180
35.04	21.1333333333333	185
35.06	21.1333333333333	191
35.08	21.1333333333333	184
35.1	21.1333333333333	178
35.12	21.1333333333333	205
35.14	21.1333333333333	173
35.16	21.1333333333333	190
35.18	21.1333333333333	190
35.2	21.1333333333333	184
35.22	21.1333333333333	185
35.24	21.1333333333333	191
35.26	21.1333333333333	189
35.28	21.1333333333333	189
35.3	21.1333333333333	195
35.32	21.1333333333333	172
35.34	21.1333333333333	174
35.36	21.1333333333333	195
35.38	21.1333333333333	201
35.4	21.1333333333333	186
35.42	21.1333333333333	204
35.44	21.1333333333333	196
35.46	21.1333333333333	167
35.48	21.1333333333333	195
35.5	21.1333333333333	180
35.52	21.1333333333333	189
35.54	21.1333333333333	188
35.56	21.1333333333333	176
35.58	21.1333333333333	188
35.6	21.1333333333333	207
35.62	21.1333333333333	206
35.64	21.1333333333333	188
35.66	21.1333333333333	160
35.68	21.1333333333333	166
35.7	21.1333333333333	175
35.72	21.1333333333333	178
35.74	21.1333333333333	173
35.76	21.1333333333333	184
35.78	21.1333333333333	163
35.8	21.1333333333333	185
35.82	21.1333333333333	179
35.84	21.1333333333333	198
35.86	21.1333333333333	187
35.88	21.1333333333333	197
35.9	21.1333333333333	167
35.92	21.1333333333333	185
35.94	21.1333333333333	163
35.96	21.1333333333333	193
35.98	21.1333333333333	157
36	21.1333333333333	166
36.02	21.1333333333333	206
36.04	21.1333333333333	183
36.06	21.1333333333333	192
36.08	21.1333333333333	169
36.1	21.1333333333333	211
36.12	21.1333333333333	180
36.14	21.1333333333333	160
36.16	21.1333333333333	201
36.18	21.1333333333333	176
36.2	21.1333333333333	188
36.22	21.1333333333333	195
36.24	21.1333333333333	178
36.26	21.1333333333333	173
36.28	21.1333333333333	168
36.3	21.1333333333333	178
36.32	21.1333333333333	203
36.34	21.1333333333333	191
36.36	21.1333333333333	193
36.38	21.1333333333333	180
36.4	21.1333333333333	188
36.42	21.1333333333333	184
36.44	21.1333333333333	181
36.46	21.1333333333333	227
36.48	21.1333333333333	192
36.5	21.1333333333333	205
36.52	21.1333333333333	187
36.54	21.1333333333333	166
36.56	21.1333333333333	194
36.58	21.1333333333333	192
36.6	21.1333333333333	182
36.62	21.1333333333333	199
36.64	21.1333333333333	192
36.66	21.1333333333333	213
36.68	21.1333333333333	176
36.7	21.1333333333333	188
36.72	21.1333333333333	202
36.74	21.1333333333333	197
36.76	21.1333333333333	194
36.78	21.1333333333333	197
36.8	21.1333333333333	184
36.82	21.1333333333333	179
36.84	21.1333333333333	184
36.86	21.1333333333333	185
36.88	21.1333333333333	196
36.9	21.1333333333333	200
36.92	21.1333333333333	172
36.94	21.1333333333333	181
36.96	21.1333333333333	184
36.98	21.1333333333333	194
37	21.1333333333333	192
37.02	21.1333333333333	163
37.04	21.1333333333333	159
37.06	21.1333333333333	198
37.08	21.1333333333333	174
37.1	21.1333333333333	195
37.12	21.1333333333333	191
37.14	21.1333333333333	215
37.16	21.1333333333333	200
37.18	21.1333333333333	211
37.2	21.1333333333333	185
37.22	21.1333333333333	195
37.24	21.1333333333333	200
37.26	21.1333333333333	201
37.28	21.1333333333333	200
37.3	21.1333333333333	181
37.32	21.1333333333333	195
37.34	21.1333333333333	207
37.36	21.1333333333333	181
37.38	21.1333333333333	197
37.4	21.1333333333333	195
37.42	21.1333333333333	186
37.44	21.1333333333333	176
37.46	21.1333333333333	192
37.48	21.1333333333333	188
37.5	21.1333333333333	173
37.52	21.1333333333333	200
37.54	21.1333333333333	188
37.56	21.1333333333333	182
37.58	21.1333333333333	212
37.6	21.1333333333333	187
37.62	21.1333333333333	180
37.64	21.1333333333333	177
37.66	21.1333333333333	181
37.68	21.1333333333333	194
37.7	21.1333333333333	203
37.72	21.1333333333333	218
37.74	21.1333333333333	216
37.76	21.1333333333333	185
37.78	21.1333333333333	211
37.8	21.1333333333333	184
37.82	21.1333333333333	196
37.84	21.1333333333333	205
37.86	21.1333333333333	234
37.88	21.1333333333333	224
37.9	21.1333333333333	242
37.92	21.1333333333333	260
37.94	21.1333333333333	237
37.96	21.1333333333333	246
37.98	21.1333333333333	221
38	21.1333333333333	233
38.02	21.1333333333333	275
38.04	21.1333333333333	260
38.06	21.1333333333333	270
38.08	21.1333333333333	316
38.1	21.1333333333333	332
38.12	21.1333333333333	435
38.14	21.1333333333333	448
38.16	21.1333333333333	596
38.18	21.1333333333333	729
38.2	21.1333333333333	667
38.22	21.1333333333333	601
38.24	21.1333333333333	436
38.26	21.1333333333333	436
38.28	21.1333333333333	482
38.3	21.1333333333333	443
38.32	21.1333333333333	411
38.34	21.1333333333333	300
38.36	21.1333333333333	264
38.38	21.1333333333333	249
38.4	21.1333333333333	245
38.42	21.1333333333333	241
38.44	21.1333333333333	242
38.46	21.1333333333333	240
38.48	21.1333333333333	251
38.5	21.1333333333333	221
38.52	21.1333333333333	219
38.54	21.1333333333333	226
38.56	21.1333333333333	179
38.58	21.1333333333333	207
38.6	21.1333333333333	225
38.62	21.1333333333333	206
38.64	21.1333333333333	225
38.66	21.1333333333333	203
38.68	21.1333333333333	206
38.7	21.1333333333333	202
38.72	21.1333333333333	202
38.74	21.1333333333333	210
38.76	21.1333333333333	161
38.78	21.1333333333333	207
38.8	21.1333333333333	185
38.82	21.1333333333333	198
38.84	21.1333333333333	174
38.86	21.1333333333333	184
38.88	21.1333333333333	203
38.9	21.1333333333333	171
38.92	21.1333333333333	220
38.94	21.1333333333333	177
38.96	21.1333333333333	220
38.98	21.1333333333333	189
39	21.1333333333333	207
39.02	21.1333333333333	177
39.04	21.1333333333333	202
39.06	21.1333333333333	234
39.08	21.1333333333333	212
39.1	21.1333333333333	193
39.12	21.1333333333333	178
39.14	21.1333333333333	201
39.16	21.1333333333333	189
39.18	21.1333333333333	219
39.2	21.1333333333333	196
39.22	21.1333333333333	186
39.24	21.1333333333333	173
39.26	21.1333333333333	205
39.28	21.1333333333333	205
39.3	21.1333333333333	183
39.32	21.1333333333333	194
39.34	21.1333333333333	197
39.36	21.1333333333333	194
39.38	21.1333333333333	198
39.4	21.1333333333333	186
39.42	21.1333333333333	197
39.44	21.1333333333333	207
39.46	21.1333333333333	192
39.48	21.1333333333333	194
39.5	21.1333333333333	203
39.52	21.1333333333333	215
39.54	21.1333333333333	197
39.56	21.1333333333333	208
39.58	21.1333333333333	179
39.6	21.1333333333333	209
39.62	21.1333333333333	229
39.64	21.1333333333333	203
39.66	21.1333333333333	181
39.68	21.1333333333333	178
39.7	21.1333333333333	223
39.72	21.1333333333333	190
39.74	21.1333333333333	221
39.76	21.1333333333333	219
39.78	21.1333333333333	206
39.8	21.1333333333333	201
39.82	21.1333333333333	213
39.84	21.1333333333333	201
39.86	21.1333333333333	227
39.88	21.1333333333333	183
39.9	21.1333333333333	233
39.92	21.1333333333333	225
39.94	21.1333333333333	177
39.96	21.1333333333333	187
39.98	21.1333333333333	208
40	21.1333333333333	215
