# Supplementary material for: Sorting polymerization in a bichannel metal-organic framework
Source: Nat Commun. 2025 Aug 5;16:6984. doi: 10.1038/s41467-025-62322-8 (PMC12325995; doi:10.1038/s41467-025-62322-8)
Supplement: Supplementary file 3 — Source data [file 41467_2025_62322_MOESM3_ESM.zip › SOURCE_DATA/SF10/1-PNVF_2theta_vs_scanstarttime_vs_intensity/line_15.csv]

X	Y	Z
3	15.1333333333333	131
3.02	15.1333333333333	152
3.04	15.1333333333333	133
3.06	15.1333333333333	135
3.08	15.1333333333333	129
3.1	15.1333333333333	152
3.12	15.1333333333333	122
3.14	15.1333333333333	136
3.16	15.1333333333333	157
3.18	15.1333333333333	158
3.2	15.1333333333333	150
3.22	15.1333333333333	158
3.24	15.1333333333333	152
3.26	15.1333333333333	131
3.28	15.1333333333333	149
3.3	15.1333333333333	160
3.32	15.1333333333333	135
3.34	15.1333333333333	152
3.36	15.1333333333333	154
3.38	15.1333333333333	154
3.4	15.1333333333333	126
3.42	15.1333333333333	146
3.44	15.1333333333333	140
3.46	15.1333333333333	133
3.48	15.1333333333333	138
3.5	15.1333333333333	161
3.52	15.1333333333333	140
3.54	15.1333333333333	135
3.56	15.1333333333333	144
3.58	15.1333333333333	139
3.6	15.1333333333333	164
3.62	15.1333333333333	142
3.64	15.1333333333333	158
3.66	15.1333333333333	157
3.68	15.1333333333333	160
3.7	15.1333333333333	136
3.72	15.1333333333333	164
3.74	15.1333333333333	150
3.76	15.1333333333333	165
3.78	15.1333333333333	130
3.8	15.1333333333333	147
3.82	15.1333333333333	168
3.84	15.1333333333333	137
3.86	15.1333333333333	157
3.88	15.1333333333333	151
3.9	15.1333333333333	153
3.92	15.1333333333333	152
3.94	15.1333333333333	160
3.96	15.1333333333333	135
3.98	15.1333333333333	151
4	15.1333333333333	157
4.02	15.1333333333333	141
4.04	15.1333333333333	157
4.06	15.1333333333333	145
4.08	15.1333333333333	131
4.1	15.1333333333333	173
4.12	15.1333333333333	139
4.14	15.1333333333333	130
4.16	15.1333333333333	170
4.18	15.1333333333333	137
4.2	15.1333333333333	146
4.22	15.1333333333333	136
4.24	15.1333333333333	157
4.26	15.1333333333333	137
4.28	15.1333333333333	167
4.3	15.1333333333333	158
4.32	15.1333333333333	152
4.34	15.1333333333333	156
4.36	15.1333333333333	154
4.38	15.1333333333333	152
4.4	15.1333333333333	141
4.42	15.1333333333333	161
4.44	15.1333333333333	147
4.46	15.1333333333333	185
4.48	15.1333333333333	152
4.5	15.1333333333333	153
4.52	15.1333333333333	165
4.54	15.1333333333333	157
4.56	15.1333333333333	154
4.58	15.1333333333333	168
4.6	15.1333333333333	157
4.62	15.1333333333333	170
4.64	15.1333333333333	179
4.66	15.1333333333333	161
4.68	15.1333333333333	177
4.7	15.1333333333333	142
4.72	15.1333333333333	158
4.74	15.1333333333333	173
4.76	15.1333333333333	157
4.78	15.1333333333333	162
4.8	15.1333333333333	157
4.82	15.1333333333333	164
4.84	15.1333333333333	191
4.86	15.1333333333333	183
4.88	15.1333333333333	165
4.9	15.1333333333333	173
4.92	15.1333333333333	169
4.94	15.1333333333333	171
4.96	15.1333333333333	198
4.98	15.1333333333333	208
5	15.1333333333333	202
5.02	15.1333333333333	223
5.04	15.1333333333333	229
5.06	15.1333333333333	191
5.08	15.1333333333333	210
5.1	15.1333333333333	224
5.12	15.1333333333333	216
5.14	15.1333333333333	262
5.16	15.1333333333333	246
5.18	15.1333333333333	282
5.2	15.1333333333333	280
5.22	15.1333333333333	311
5.24	15.1333333333333	323
5.26	15.1333333333333	313
5.28	15.1333333333333	377
5.3	15.1333333333333	366
5.32	15.1333333333333	438
5.34	15.1333333333333	443
5.36	15.1333333333333	473
5.38	15.1333333333333	471
5.4	15.1333333333333	514
5.42	15.1333333333333	477
5.44	15.1333333333333	471
5.46	15.1333333333333	461
5.48	15.1333333333333	395
5.5	15.1333333333333	466
5.52	15.1333333333333	370
5.54	15.1333333333333	366
5.56	15.1333333333333	330
5.58	15.1333333333333	341
5.6	15.1333333333333	302
5.62	15.1333333333333	342
5.64	15.1333333333333	302
5.66	15.1333333333333	302
5.68	15.1333333333333	288
5.7	15.1333333333333	276
5.72	15.1333333333333	292
5.74	15.1333333333333	294
5.76	15.1333333333333	253
5.78	15.1333333333333	279
5.8	15.1333333333333	287
5.82	15.1333333333333	266
5.84	15.1333333333333	293
5.86	15.1333333333333	250
5.88	15.1333333333333	227
5.9	15.1333333333333	230
5.92	15.1333333333333	256
5.94	15.1333333333333	255
5.96	15.1333333333333	250
5.98	15.1333333333333	253
6	15.1333333333333	278
6.02	15.1333333333333	260
6.04	15.1333333333333	257
6.06	15.1333333333333	244
6.08	15.1333333333333	254
6.1	15.1333333333333	225
6.12	15.1333333333333	236
6.14	15.1333333333333	254
6.16	15.1333333333333	285
6.18	15.1333333333333	224
6.2	15.1333333333333	238
6.22	15.1333333333333	256
6.24	15.1333333333333	228
6.26	15.1333333333333	236
6.28	15.1333333333333	234
6.3	15.1333333333333	227
6.32	15.1333333333333	228
6.34	15.1333333333333	232
6.36	15.1333333333333	231
6.38	15.1333333333333	237
6.4	15.1333333333333	239
6.42	15.1333333333333	237
6.44	15.1333333333333	251
6.46	15.1333333333333	262
6.48	15.1333333333333	236
6.5	15.1333333333333	253
6.52	15.1333333333333	230
6.54	15.1333333333333	239
6.56	15.1333333333333	245
6.58	15.1333333333333	233
6.6	15.1333333333333	234
6.62	15.1333333333333	221
6.64	15.1333333333333	215
6.66	15.1333333333333	215
6.68	15.1333333333333	233
6.7	15.1333333333333	200
6.72	15.1333333333333	206
6.74	15.1333333333333	223
6.76	15.1333333333333	204
6.78	15.1333333333333	213
6.8	15.1333333333333	182
6.82	15.1333333333333	222
6.84	15.1333333333333	221
6.86	15.1333333333333	208
6.88	15.1333333333333	201
6.9	15.1333333333333	195
6.92	15.1333333333333	202
6.94	15.1333333333333	189
6.96	15.1333333333333	185
6.98	15.1333333333333	203
7	15.1333333333333	179
7.02	15.1333333333333	203
7.04	15.1333333333333	185
7.06	15.1333333333333	210
7.08	15.1333333333333	177
7.1	15.1333333333333	167
7.12	15.1333333333333	178
7.14	15.1333333333333	173
7.16	15.1333333333333	192
7.18	15.1333333333333	174
7.2	15.1333333333333	192
7.22	15.1333333333333	168
7.24	15.1333333333333	174
7.26	15.1333333333333	167
7.28	15.1333333333333	168
7.3	15.1333333333333	175
7.32	15.1333333333333	191
7.34	15.1333333333333	162
7.36	15.1333333333333	150
7.38	15.1333333333333	176
7.4	15.1333333333333	174
7.42	15.1333333333333	165
7.44	15.1333333333333	172
7.46	15.1333333333333	155
7.48	15.1333333333333	157
7.5	15.1333333333333	184
7.52	15.1333333333333	169
7.54	15.1333333333333	171
7.56	15.1333333333333	161
7.58	15.1333333333333	172
7.6	15.1333333333333	152
7.62	15.1333333333333	163
7.64	15.1333333333333	162
7.66	15.1333333333333	164
7.68	15.1333333333333	176
7.7	15.1333333333333	169
7.72	15.1333333333333	181
7.74	15.1333333333333	158
7.76	15.1333333333333	169
7.78	15.1333333333333	177
7.8	15.1333333333333	176
7.82	15.1333333333333	132
7.84	15.1333333333333	175
7.86	15.1333333333333	192
7.88	15.1333333333333	193
7.9	15.1333333333333	189
7.92	15.1333333333333	183
7.94	15.1333333333333	155
7.96	15.1333333333333	146
7.98	15.1333333333333	180
8	15.1333333333333	169
8.02	15.1333333333333	170
8.04	15.1333333333333	165
8.06	15.1333333333333	158
8.08	15.1333333333333	170
8.1	15.1333333333333	172
8.12	15.1333333333333	171
8.14	15.1333333333333	152
8.16	15.1333333333333	159
8.18	15.1333333333333	164
8.2	15.1333333333333	151
8.22	15.1333333333333	161
8.24	15.1333333333333	170
8.26	15.1333333333333	174
8.28	15.1333333333333	155
8.3	15.1333333333333	169
8.32	15.1333333333333	151
8.34	15.1333333333333	144
8.36	15.1333333333333	153
8.38	15.1333333333333	158
8.4	15.1333333333333	174
8.42	15.1333333333333	189
8.44	15.1333333333333	171
8.46	15.1333333333333	158
8.48	15.1333333333333	144
8.5	15.1333333333333	164
8.52	15.1333333333333	168
8.54	15.1333333333333	170
8.56	15.1333333333333	178
8.58	15.1333333333333	176
8.6	15.1333333333333	167
8.62	15.1333333333333	171
8.64	15.1333333333333	163
8.66	15.1333333333333	155
8.68	15.1333333333333	168
8.7	15.1333333333333	172
8.72	15.1333333333333	175
8.74	15.1333333333333	169
8.76	15.1333333333333	138
8.78	15.1333333333333	162
8.8	15.1333333333333	161
8.82	15.1333333333333	144
8.84	15.1333333333333	174
8.86	15.1333333333333	166
8.88	15.1333333333333	178
8.9	15.1333333333333	145
8.92	15.1333333333333	182
8.94	15.1333333333333	160
8.96	15.1333333333333	156
8.98	15.1333333333333	155
9	15.1333333333333	191
9.02	15.1333333333333	178
9.04	15.1333333333333	164
9.06	15.1333333333333	195
9.08	15.1333333333333	190
9.1	15.1333333333333	215
9.12	15.1333333333333	206
9.14	15.1333333333333	197
9.16	15.1333333333333	225
9.18	15.1333333333333	234
9.2	15.1333333333333	253
9.22	15.1333333333333	256
9.24	15.1333333333333	293
9.26	15.1333333333333	305
9.28	15.1333333333333	277
9.3	15.1333333333333	296
9.32	15.1333333333333	277
9.34	15.1333333333333	287
9.36	15.1333333333333	290
9.38	15.1333333333333	291
9.4	15.1333333333333	264
9.42	15.1333333333333	264
9.44	15.1333333333333	264
9.46	15.1333333333333	266
9.48	15.1333333333333	244
9.5	15.1333333333333	214
9.52	15.1333333333333	256
9.54	15.1333333333333	230
9.56	15.1333333333333	228
9.58	15.1333333333333	242
9.6	15.1333333333333	225
9.62	15.1333333333333	222
9.64	15.1333333333333	207
9.66	15.1333333333333	189
9.68	15.1333333333333	226
9.7	15.1333333333333	209
9.72	15.1333333333333	183
9.74	15.1333333333333	187
9.76	15.1333333333333	190
9.78	15.1333333333333	199
9.8	15.1333333333333	184
9.82	15.1333333333333	197
9.84	15.1333333333333	177
9.86	15.1333333333333	179
9.88	15.1333333333333	176
9.9	15.1333333333333	176
9.92	15.1333333333333	210
9.94	15.1333333333333	218
9.96	15.1333333333333	184
9.98	15.1333333333333	183
10	15.1333333333333	187
10.02	15.1333333333333	178
10.04	15.1333333333333	184
10.06	15.1333333333333	186
10.08	15.1333333333333	185
10.1	15.1333333333333	179
10.12	15.1333333333333	175
10.14	15.1333333333333	173
10.16	15.1333333333333	167
10.18	15.1333333333333	159
10.2	15.1333333333333	183
10.22	15.1333333333333	195
10.24	15.1333333333333	163
10.26	15.1333333333333	169
10.28	15.1333333333333	195
10.3	15.1333333333333	189
10.32	15.1333333333333	192
10.34	15.1333333333333	215
10.36	15.1333333333333	224
10.38	15.1333333333333	189
10.4	15.1333333333333	197
10.42	15.1333333333333	202
10.44	15.1333333333333	209
10.46	15.1333333333333	225
10.48	15.1333333333333	253
10.5	15.1333333333333	274
10.52	15.1333333333333	233
10.54	15.1333333333333	282
10.56	15.1333333333333	290
10.58	15.1333333333333	329
10.6	15.1333333333333	358
10.62	15.1333333333333	351
10.64	15.1333333333333	446
10.66	15.1333333333333	479
10.68	15.1333333333333	533
10.7	15.1333333333333	554
10.72	15.1333333333333	620
10.74	15.1333333333333	615
10.76	15.1333333333333	687
10.78	15.1333333333333	741
10.8	15.1333333333333	816
10.82	15.1333333333333	843
10.84	15.1333333333333	876
10.86	15.1333333333333	995
10.88	15.1333333333333	1019
10.9	15.1333333333333	922
10.92	15.1333333333333	957
10.94	15.1333333333333	871
10.96	15.1333333333333	747
10.98	15.1333333333333	667
11	15.1333333333333	605
11.02	15.1333333333333	490
11.04	15.1333333333333	467
11.06	15.1333333333333	421
11.08	15.1333333333333	373
11.1	15.1333333333333	340
11.12	15.1333333333333	279
11.14	15.1333333333333	262
11.16	15.1333333333333	283
11.18	15.1333333333333	207
11.2	15.1333333333333	245
11.22	15.1333333333333	239
11.24	15.1333333333333	198
11.26	15.1333333333333	263
11.28	15.1333333333333	208
11.3	15.1333333333333	194
11.32	15.1333333333333	209
11.34	15.1333333333333	218
11.36	15.1333333333333	188
11.38	15.1333333333333	205
11.4	15.1333333333333	191
11.42	15.1333333333333	182
11.44	15.1333333333333	185
11.46	15.1333333333333	173
11.48	15.1333333333333	203
11.5	15.1333333333333	209
11.52	15.1333333333333	197
11.54	15.1333333333333	189
11.56	15.1333333333333	171
11.58	15.1333333333333	177
11.6	15.1333333333333	184
11.62	15.1333333333333	180
11.64	15.1333333333333	160
11.66	15.1333333333333	168
11.68	15.1333333333333	179
11.7	15.1333333333333	192
11.72	15.1333333333333	180
11.74	15.1333333333333	197
11.76	15.1333333333333	163
11.78	15.1333333333333	180
11.8	15.1333333333333	187
11.82	15.1333333333333	189
11.84	15.1333333333333	175
11.86	15.1333333333333	187
11.88	15.1333333333333	169
11.9	15.1333333333333	184
11.92	15.1333333333333	174
11.94	15.1333333333333	179
11.96	15.1333333333333	162
11.98	15.1333333333333	158
12	15.1333333333333	167
12.02	15.1333333333333	163
12.04	15.1333333333333	174
12.06	15.1333333333333	161
12.08	15.1333333333333	155
12.1	15.1333333333333	193
12.12	15.1333333333333	159
12.14	15.1333333333333	177
12.16	15.1333333333333	174
12.18	15.1333333333333	160
12.2	15.1333333333333	188
12.22	15.1333333333333	165
12.24	15.1333333333333	176
12.26	15.1333333333333	158
12.28	15.1333333333333	197
12.3	15.1333333333333	157
12.32	15.1333333333333	145
12.34	15.1333333333333	161
12.36	15.1333333333333	181
12.38	15.1333333333333	177
12.4	15.1333333333333	165
12.42	15.1333333333333	162
12.44	15.1333333333333	167
12.46	15.1333333333333	166
12.48	15.1333333333333	182
12.5	15.1333333333333	158
12.52	15.1333333333333	152
12.54	15.1333333333333	181
12.56	15.1333333333333	183
12.58	15.1333333333333	177
12.6	15.1333333333333	164
12.62	15.1333333333333	173
12.64	15.1333333333333	178
12.66	15.1333333333333	157
12.68	15.1333333333333	173
12.7	15.1333333333333	148
12.72	15.1333333333333	145
12.74	15.1333333333333	162
12.76	15.1333333333333	174
12.78	15.1333333333333	153
12.8	15.1333333333333	156
12.82	15.1333333333333	171
12.84	15.1333333333333	171
12.86	15.1333333333333	173
12.88	15.1333333333333	173
12.9	15.1333333333333	158
12.92	15.1333333333333	160
12.94	15.1333333333333	168
12.96	15.1333333333333	168
12.98	15.1333333333333	166
13	15.1333333333333	167
13.02	15.1333333333333	154
13.04	15.1333333333333	139
13.06	15.1333333333333	146
13.08	15.1333333333333	161
13.1	15.1333333333333	147
13.12	15.1333333333333	150
13.14	15.1333333333333	169
13.16	15.1333333333333	173
13.18	15.1333333333333	169
13.2	15.1333333333333	144
13.22	15.1333333333333	174
13.24	15.1333333333333	147
13.26	15.1333333333333	171
13.28	15.1333333333333	177
13.3	15.1333333333333	161
13.32	15.1333333333333	165
13.34	15.1333333333333	150
13.36	15.1333333333333	158
13.38	15.1333333333333	157
13.4	15.1333333333333	176
13.42	15.1333333333333	162
13.44	15.1333333333333	163
13.46	15.1333333333333	171
13.48	15.1333333333333	169
13.5	15.1333333333333	184
13.52	15.1333333333333	157
13.54	15.1333333333333	171
13.56	15.1333333333333	169
13.58	15.1333333333333	171
13.6	15.1333333333333	173
13.62	15.1333333333333	185
13.64	15.1333333333333	162
13.66	15.1333333333333	174
13.68	15.1333333333333	168
13.7	15.1333333333333	174
13.72	15.1333333333333	166
13.74	15.1333333333333	187
13.76	15.1333333333333	176
13.78	15.1333333333333	172
13.8	15.1333333333333	191
13.82	15.1333333333333	171
13.84	15.1333333333333	148
13.86	15.1333333333333	175
13.88	15.1333333333333	156
13.9	15.1333333333333	152
13.92	15.1333333333333	157
13.94	15.1333333333333	200
13.96	15.1333333333333	151
13.98	15.1333333333333	158
14	15.1333333333333	147
14.02	15.1333333333333	177
14.04	15.1333333333333	141
14.06	15.1333333333333	180
14.08	15.1333333333333	166
14.1	15.1333333333333	173
14.12	15.1333333333333	174
14.14	15.1333333333333	188
14.16	15.1333333333333	163
14.18	15.1333333333333	170
14.2	15.1333333333333	166
14.22	15.1333333333333	179
14.24	15.1333333333333	159
14.26	15.1333333333333	162
14.28	15.1333333333333	151
14.3	15.1333333333333	171
14.32	15.1333333333333	152
14.34	15.1333333333333	174
14.36	15.1333333333333	202
14.38	15.1333333333333	193
14.4	15.1333333333333	184
14.42	15.1333333333333	162
14.44	15.1333333333333	171
14.46	15.1333333333333	164
14.48	15.1333333333333	151
14.5	15.1333333333333	182
14.52	15.1333333333333	160
14.54	15.1333333333333	170
14.56	15.1333333333333	175
14.58	15.1333333333333	184
14.6	15.1333333333333	186
14.62	15.1333333333333	153
14.64	15.1333333333333	172
14.66	15.1333333333333	180
14.68	15.1333333333333	151
14.7	15.1333333333333	161
14.72	15.1333333333333	179
14.74	15.1333333333333	154
14.76	15.1333333333333	182
14.78	15.1333333333333	155
14.8	15.1333333333333	162
14.82	15.1333333333333	157
14.84	15.1333333333333	163
14.86	15.1333333333333	173
14.88	15.1333333333333	181
14.9	15.1333333333333	156
14.92	15.1333333333333	188
14.94	15.1333333333333	156
14.96	15.1333333333333	162
14.98	15.1333333333333	174
15	15.1333333333333	171
15.02	15.1333333333333	162
15.04	15.1333333333333	167
15.06	15.1333333333333	158
15.08	15.1333333333333	165
15.1	15.1333333333333	159
15.12	15.1333333333333	161
15.14	15.1333333333333	162
15.16	15.1333333333333	160
15.18	15.1333333333333	173
15.2	15.1333333333333	205
15.22	15.1333333333333	183
15.24	15.1333333333333	145
15.26	15.1333333333333	163
15.28	15.1333333333333	192
15.3	15.1333333333333	167
15.32	15.1333333333333	195
15.34	15.1333333333333	171
15.36	15.1333333333333	167
15.38	15.1333333333333	142
15.4	15.1333333333333	184
15.42	15.1333333333333	173
15.44	15.1333333333333	154
15.46	15.1333333333333	147
15.48	15.1333333333333	187
15.5	15.1333333333333	187
15.52	15.1333333333333	156
15.54	15.1333333333333	180
15.56	15.1333333333333	153
15.58	15.1333333333333	164
15.6	15.1333333333333	152
15.62	15.1333333333333	164
15.64	15.1333333333333	155
15.66	15.1333333333333	192
15.68	15.1333333333333	177
15.7	15.1333333333333	171
15.72	15.1333333333333	185
15.74	15.1333333333333	183
15.76	15.1333333333333	177
15.78	15.1333333333333	172
15.8	15.1333333333333	153
15.82	15.1333333333333	195
15.84	15.1333333333333	216
15.86	15.1333333333333	182
15.88	15.1333333333333	179
15.9	15.1333333333333	172
15.92	15.1333333333333	186
15.94	15.1333333333333	186
15.96	15.1333333333333	183
15.98	15.1333333333333	194
16	15.1333333333333	204
16.02	15.1333333333333	195
16.04	15.1333333333333	186
16.06	15.1333333333333	196
16.08	15.1333333333333	181
16.1	15.1333333333333	220
16.12	15.1333333333333	199
16.14	15.1333333333333	199
16.16	15.1333333333333	229
16.18	15.1333333333333	212
16.2	15.1333333333333	222
16.22	15.1333333333333	216
16.24	15.1333333333333	208
16.26	15.1333333333333	222
16.28	15.1333333333333	214
16.3	15.1333333333333	220
16.32	15.1333333333333	230
16.34	15.1333333333333	217
16.36	15.1333333333333	226
16.38	15.1333333333333	205
16.4	15.1333333333333	231
16.42	15.1333333333333	255
16.44	15.1333333333333	255
16.46	15.1333333333333	249
16.48	15.1333333333333	260
16.5	15.1333333333333	255
16.52	15.1333333333333	256
16.54	15.1333333333333	265
16.56	15.1333333333333	275
16.58	15.1333333333333	264
16.6	15.1333333333333	264
16.62	15.1333333333333	272
16.64	15.1333333333333	292
16.66	15.1333333333333	296
16.68	15.1333333333333	306
16.7	15.1333333333333	286
16.72	15.1333333333333	300
16.74	15.1333333333333	313
16.76	15.1333333333333	283
16.78	15.1333333333333	294
16.8	15.1333333333333	327
16.82	15.1333333333333	270
16.84	15.1333333333333	324
16.86	15.1333333333333	330
16.88	15.1333333333333	339
16.9	15.1333333333333	363
16.92	15.1333333333333	359
16.94	15.1333333333333	342
16.96	15.1333333333333	366
16.98	15.1333333333333	358
17	15.1333333333333	387
17.02	15.1333333333333	374
17.04	15.1333333333333	396
17.06	15.1333333333333	372
17.08	15.1333333333333	365
17.1	15.1333333333333	407
17.12	15.1333333333333	377
17.14	15.1333333333333	416
17.16	15.1333333333333	370
17.18	15.1333333333333	384
17.2	15.1333333333333	391
17.22	15.1333333333333	363
17.24	15.1333333333333	349
17.26	15.1333333333333	354
17.28	15.1333333333333	322
17.3	15.1333333333333	329
17.32	15.1333333333333	297
17.34	15.1333333333333	302
17.36	15.1333333333333	273
17.38	15.1333333333333	296
17.4	15.1333333333333	266
17.42	15.1333333333333	289
17.44	15.1333333333333	283
17.46	15.1333333333333	266
17.48	15.1333333333333	269
17.5	15.1333333333333	242
17.52	15.1333333333333	250
17.54	15.1333333333333	253
17.56	15.1333333333333	254
17.58	15.1333333333333	253
17.6	15.1333333333333	240
17.62	15.1333333333333	250
17.64	15.1333333333333	218
17.66	15.1333333333333	260
17.68	15.1333333333333	234
17.7	15.1333333333333	242
17.72	15.1333333333333	225
17.74	15.1333333333333	236
17.76	15.1333333333333	248
17.78	15.1333333333333	255
17.8	15.1333333333333	234
17.82	15.1333333333333	206
17.84	15.1333333333333	234
17.86	15.1333333333333	221
17.88	15.1333333333333	215
17.9	15.1333333333333	255
17.92	15.1333333333333	185
17.94	15.1333333333333	218
17.96	15.1333333333333	200
17.98	15.1333333333333	226
18	15.1333333333333	222
18.02	15.1333333333333	222
18.04	15.1333333333333	219
18.06	15.1333333333333	210
18.08	15.1333333333333	207
18.1	15.1333333333333	195
18.12	15.1333333333333	218
18.14	15.1333333333333	193
18.16	15.1333333333333	197
18.18	15.1333333333333	178
18.2	15.1333333333333	207
18.22	15.1333333333333	215
18.24	15.1333333333333	234
18.26	15.1333333333333	205
18.28	15.1333333333333	210
18.3	15.1333333333333	215
18.32	15.1333333333333	226
18.34	15.1333333333333	221
18.36	15.1333333333333	206
18.38	15.1333333333333	210
18.4	15.1333333333333	228
18.42	15.1333333333333	233
18.44	15.1333333333333	228
18.46	15.1333333333333	240
18.48	15.1333333333333	211
18.5	15.1333333333333	231
18.52	15.1333333333333	231
18.54	15.1333333333333	241
18.56	15.1333333333333	213
18.58	15.1333333333333	267
18.6	15.1333333333333	251
18.62	15.1333333333333	252
18.64	15.1333333333333	264
18.66	15.1333333333333	268
18.68	15.1333333333333	277
18.7	15.1333333333333	251
18.72	15.1333333333333	267
18.74	15.1333333333333	284
18.76	15.1333333333333	279
18.78	15.1333333333333	258
18.8	15.1333333333333	286
18.82	15.1333333333333	293
18.84	15.1333333333333	298
18.86	15.1333333333333	325
18.88	15.1333333333333	350
18.9	15.1333333333333	342
18.92	15.1333333333333	348
18.94	15.1333333333333	345
18.96	15.1333333333333	370
18.98	15.1333333333333	357
19	15.1333333333333	332
19.02	15.1333333333333	337
19.04	15.1333333333333	331
19.06	15.1333333333333	326
19.08	15.1333333333333	317
19.1	15.1333333333333	307
19.12	15.1333333333333	301
19.14	15.1333333333333	264
19.16	15.1333333333333	270
19.18	15.1333333333333	271
19.2	15.1333333333333	216
19.22	15.1333333333333	230
19.24	15.1333333333333	233
19.26	15.1333333333333	235
19.28	15.1333333333333	212
19.3	15.1333333333333	228
19.32	15.1333333333333	219
19.34	15.1333333333333	213
19.36	15.1333333333333	216
19.38	15.1333333333333	213
19.4	15.1333333333333	206
19.42	15.1333333333333	235
19.44	15.1333333333333	206
19.46	15.1333333333333	214
19.48	15.1333333333333	218
19.5	15.1333333333333	216
19.52	15.1333333333333	202
19.54	15.1333333333333	187
19.56	15.1333333333333	201
19.58	15.1333333333333	203
19.6	15.1333333333333	219
19.62	15.1333333333333	212
19.64	15.1333333333333	197
19.66	15.1333333333333	192
19.68	15.1333333333333	224
19.7	15.1333333333333	204
19.72	15.1333333333333	184
19.74	15.1333333333333	205
19.76	15.1333333333333	216
19.78	15.1333333333333	186
19.8	15.1333333333333	167
19.82	15.1333333333333	178
19.84	15.1333333333333	217
19.86	15.1333333333333	208
19.88	15.1333333333333	193
19.9	15.1333333333333	208
19.92	15.1333333333333	189
19.94	15.1333333333333	197
19.96	15.1333333333333	202
19.98	15.1333333333333	172
20	15.1333333333333	219
20.02	15.1333333333333	185
20.04	15.1333333333333	179
20.06	15.1333333333333	172
20.08	15.1333333333333	188
20.1	15.1333333333333	172
20.12	15.1333333333333	186
20.14	15.1333333333333	187
20.16	15.1333333333333	184
20.18	15.1333333333333	178
20.2	15.1333333333333	180
20.22	15.1333333333333	181
20.24	15.1333333333333	166
20.26	15.1333333333333	193
20.28	15.1333333333333	162
20.3	15.1333333333333	159
20.32	15.1333333333333	190
20.34	15.1333333333333	183
20.36	15.1333333333333	187
20.38	15.1333333333333	187
20.4	15.1333333333333	178
20.42	15.1333333333333	172
20.44	15.1333333333333	170
20.46	15.1333333333333	165
20.48	15.1333333333333	167
20.5	15.1333333333333	178
20.52	15.1333333333333	178
20.54	15.1333333333333	163
20.56	15.1333333333333	174
20.58	15.1333333333333	160
20.6	15.1333333333333	176
20.62	15.1333333333333	149
20.64	15.1333333333333	189
20.66	15.1333333333333	150
20.68	15.1333333333333	179
20.7	15.1333333333333	188
20.72	15.1333333333333	171
20.74	15.1333333333333	172
20.76	15.1333333333333	159
20.78	15.1333333333333	175
20.8	15.1333333333333	179
20.82	15.1333333333333	183
20.84	15.1333333333333	185
20.86	15.1333333333333	175
20.88	15.1333333333333	174
20.9	15.1333333333333	167
20.92	15.1333333333333	163
20.94	15.1333333333333	175
20.96	15.1333333333333	154
20.98	15.1333333333333	158
21	15.1333333333333	185
21.02	15.1333333333333	146
21.04	15.1333333333333	167
21.06	15.1333333333333	166
21.08	15.1333333333333	168
21.1	15.1333333333333	173
21.12	15.1333333333333	179
21.14	15.1333333333333	166
21.16	15.1333333333333	182
21.18	15.1333333333333	157
21.2	15.1333333333333	172
21.22	15.1333333333333	169
21.24	15.1333333333333	197
21.26	15.1333333333333	169
21.28	15.1333333333333	186
21.3	15.1333333333333	159
21.32	15.1333333333333	171
21.34	15.1333333333333	187
21.36	15.1333333333333	171
21.38	15.1333333333333	178
21.4	15.1333333333333	168
21.42	15.1333333333333	169
21.44	15.1333333333333	170
21.46	15.1333333333333	166
21.48	15.1333333333333	145
21.5	15.1333333333333	155
21.52	15.1333333333333	165
21.54	15.1333333333333	177
21.56	15.1333333333333	164
21.58	15.1333333333333	165
21.6	15.1333333333333	170
21.62	15.1333333333333	205
21.64	15.1333333333333	181
21.66	15.1333333333333	161
21.68	15.1333333333333	194
21.7	15.1333333333333	170
21.72	15.1333333333333	176
21.74	15.1333333333333	193
21.76	15.1333333333333	172
21.78	15.1333333333333	160
21.8	15.1333333333333	184
21.82	15.1333333333333	174
21.84	15.1333333333333	165
21.86	15.1333333333333	205
21.88	15.1333333333333	158
21.9	15.1333333333333	167
21.92	15.1333333333333	154
21.94	15.1333333333333	150
21.96	15.1333333333333	155
21.98	15.1333333333333	171
22	15.1333333333333	154
22.02	15.1333333333333	164
22.04	15.1333333333333	167
22.06	15.1333333333333	171
22.08	15.1333333333333	184
22.1	15.1333333333333	176
22.12	15.1333333333333	171
22.14	15.1333333333333	170
22.16	15.1333333333333	177
22.18	15.1333333333333	157
22.2	15.1333333333333	181
22.22	15.1333333333333	168
22.24	15.1333333333333	169
22.26	15.1333333333333	160
22.28	15.1333333333333	183
22.3	15.1333333333333	180
22.32	15.1333333333333	165
22.34	15.1333333333333	171
22.36	15.1333333333333	164
22.38	15.1333333333333	175
22.4	15.1333333333333	151
22.42	15.1333333333333	171
22.44	15.1333333333333	164
22.46	15.1333333333333	151
22.48	15.1333333333333	160
22.5	15.1333333333333	187
22.52	15.1333333333333	170
22.54	15.1333333333333	152
22.56	15.1333333333333	151
22.58	15.1333333333333	182
22.6	15.1333333333333	164
22.62	15.1333333333333	157
22.64	15.1333333333333	198
22.66	15.1333333333333	157
22.68	15.1333333333333	153
22.7	15.1333333333333	180
22.72	15.1333333333333	199
22.74	15.1333333333333	168
22.76	15.1333333333333	159
22.78	15.1333333333333	176
22.8	15.1333333333333	175
22.82	15.1333333333333	167
22.84	15.1333333333333	143
22.86	15.1333333333333	194
22.88	15.1333333333333	167
22.9	15.1333333333333	171
22.92	15.1333333333333	144
22.94	15.1333333333333	173
22.96	15.1333333333333	177
22.98	15.1333333333333	167
23	15.1333333333333	153
23.02	15.1333333333333	198
23.04	15.1333333333333	161
23.06	15.1333333333333	172
23.08	15.1333333333333	169
23.1	15.1333333333333	175
23.12	15.1333333333333	173
23.14	15.1333333333333	178
23.16	15.1333333333333	179
23.18	15.1333333333333	168
23.2	15.1333333333333	148
23.22	15.1333333333333	171
23.24	15.1333333333333	150
23.26	15.1333333333333	152
23.28	15.1333333333333	158
23.3	15.1333333333333	158
23.32	15.1333333333333	180
23.34	15.1333333333333	170
23.36	15.1333333333333	185
23.38	15.1333333333333	177
23.4	15.1333333333333	169
23.42	15.1333333333333	185
23.44	15.1333333333333	182
23.46	15.1333333333333	159
23.48	15.1333333333333	175
23.5	15.1333333333333	175
23.52	15.1333333333333	186
23.54	15.1333333333333	171
23.56	15.1333333333333	175
23.58	15.1333333333333	178
23.6	15.1333333333333	177
23.62	15.1333333333333	165
23.64	15.1333333333333	178
23.66	15.1333333333333	175
23.68	15.1333333333333	172
23.7	15.1333333333333	183
23.72	15.1333333333333	169
23.74	15.1333333333333	171
23.76	15.1333333333333	185
23.78	15.1333333333333	196
23.8	15.1333333333333	170
23.82	15.1333333333333	201
23.84	15.1333333333333	174
23.86	15.1333333333333	213
23.88	15.1333333333333	208
23.9	15.1333333333333	187
23.92	15.1333333333333	196
23.94	15.1333333333333	169
23.96	15.1333333333333	171
23.98	15.1333333333333	188
24	15.1333333333333	177
24.02	15.1333333333333	201
24.04	15.1333333333333	191
24.06	15.1333333333333	183
24.08	15.1333333333333	229
24.1	15.1333333333333	187
24.12	15.1333333333333	178
24.14	15.1333333333333	179
24.16	15.1333333333333	198
24.18	15.1333333333333	181
24.2	15.1333333333333	196
24.22	15.1333333333333	178
24.24	15.1333333333333	190
24.26	15.1333333333333	196
24.28	15.1333333333333	203
24.3	15.1333333333333	208
24.32	15.1333333333333	191
24.34	15.1333333333333	174
24.36	15.1333333333333	188
24.38	15.1333333333333	169
24.4	15.1333333333333	199
24.42	15.1333333333333	195
24.44	15.1333333333333	195
24.46	15.1333333333333	188
24.48	15.1333333333333	220
24.5	15.1333333333333	198
24.52	15.1333333333333	193
24.54	15.1333333333333	194
24.56	15.1333333333333	197
24.58	15.1333333333333	214
24.6	15.1333333333333	198
24.62	15.1333333333333	194
24.64	15.1333333333333	178
24.66	15.1333333333333	206
24.68	15.1333333333333	217
24.7	15.1333333333333	218
24.72	15.1333333333333	169
24.74	15.1333333333333	195
24.76	15.1333333333333	197
24.78	15.1333333333333	200
24.8	15.1333333333333	220
24.82	15.1333333333333	221
24.84	15.1333333333333	206
24.86	15.1333333333333	196
24.88	15.1333333333333	226
24.9	15.1333333333333	203
24.92	15.1333333333333	212
24.94	15.1333333333333	224
24.96	15.1333333333333	216
24.98	15.1333333333333	226
25	15.1333333333333	214
25.02	15.1333333333333	241
25.04	15.1333333333333	230
25.06	15.1333333333333	217
25.08	15.1333333333333	202
25.1	15.1333333333333	245
25.12	15.1333333333333	234
25.14	15.1333333333333	211
25.16	15.1333333333333	219
25.18	15.1333333333333	238
25.2	15.1333333333333	231
25.22	15.1333333333333	211
25.24	15.1333333333333	204
25.26	15.1333333333333	215
25.28	15.1333333333333	212
25.3	15.1333333333333	232
25.32	15.1333333333333	247
25.34	15.1333333333333	232
25.36	15.1333333333333	204
25.38	15.1333333333333	213
25.4	15.1333333333333	204
25.42	15.1333333333333	203
25.44	15.1333333333333	194
25.46	15.1333333333333	199
25.48	15.1333333333333	207
25.5	15.1333333333333	202
25.52	15.1333333333333	187
25.54	15.1333333333333	212
25.56	15.1333333333333	175
25.58	15.1333333333333	204
25.6	15.1333333333333	184
25.62	15.1333333333333	199
25.64	15.1333333333333	230
25.66	15.1333333333333	211
25.68	15.1333333333333	171
25.7	15.1333333333333	218
25.72	15.1333333333333	207
25.74	15.1333333333333	207
25.76	15.1333333333333	188
25.78	15.1333333333333	203
25.8	15.1333333333333	194
25.82	15.1333333333333	172
25.84	15.1333333333333	184
25.86	15.1333333333333	194
25.88	15.1333333333333	183
25.9	15.1333333333333	191
25.92	15.1333333333333	193
25.94	15.1333333333333	189
25.96	15.1333333333333	203
25.98	15.1333333333333	198
26	15.1333333333333	185
26.02	15.1333333333333	169
26.04	15.1333333333333	184
26.06	15.1333333333333	190
26.08	15.1333333333333	169
26.1	15.1333333333333	181
26.12	15.1333333333333	186
26.14	15.1333333333333	188
26.16	15.1333333333333	192
26.18	15.1333333333333	167
26.2	15.1333333333333	180
26.22	15.1333333333333	190
26.24	15.1333333333333	171
26.26	15.1333333333333	173
26.28	15.1333333333333	168
26.3	15.1333333333333	185
26.32	15.1333333333333	171
26.34	15.1333333333333	197
26.36	15.1333333333333	206
26.38	15.1333333333333	177
26.4	15.1333333333333	179
26.42	15.1333333333333	190
26.44	15.1333333333333	179
26.46	15.1333333333333	157
26.48	15.1333333333333	178
26.5	15.1333333333333	160
26.52	15.1333333333333	186
26.54	15.1333333333333	178
26.56	15.1333333333333	193
26.58	15.1333333333333	170
26.6	15.1333333333333	183
26.62	15.1333333333333	203
26.64	15.1333333333333	175
26.66	15.1333333333333	184
26.68	15.1333333333333	175
26.7	15.1333333333333	191
26.72	15.1333333333333	198
26.74	15.1333333333333	173
26.76	15.1333333333333	174
26.78	15.1333333333333	163
26.8	15.1333333333333	160
26.82	15.1333333333333	166
26.84	15.1333333333333	171
26.86	15.1333333333333	157
26.88	15.1333333333333	189
26.9	15.1333333333333	190
26.92	15.1333333333333	211
26.94	15.1333333333333	177
26.96	15.1333333333333	178
26.98	15.1333333333333	172
27	15.1333333333333	179
27.02	15.1333333333333	190
27.04	15.1333333333333	186
27.06	15.1333333333333	187
27.08	15.1333333333333	183
27.1	15.1333333333333	179
27.12	15.1333333333333	164
27.14	15.1333333333333	163
27.16	15.1333333333333	185
27.18	15.1333333333333	180
27.2	15.1333333333333	175
27.22	15.1333333333333	194
27.24	15.1333333333333	184
27.26	15.1333333333333	209
27.28	15.1333333333333	204
27.3	15.1333333333333	199
27.32	15.1333333333333	184
27.34	15.1333333333333	201
27.36	15.1333333333333	172
27.38	15.1333333333333	176
27.4	15.1333333333333	196
27.42	15.1333333333333	178
27.44	15.1333333333333	205
27.46	15.1333333333333	179
27.48	15.1333333333333	216
27.5	15.1333333333333	204
27.52	15.1333333333333	175
27.54	15.1333333333333	180
27.56	15.1333333333333	208
27.58	15.1333333333333	189
27.6	15.1333333333333	196
27.62	15.1333333333333	192
27.64	15.1333333333333	203
27.66	15.1333333333333	171
27.68	15.1333333333333	193
27.7	15.1333333333333	204
27.72	15.1333333333333	180
27.74	15.1333333333333	204
27.76	15.1333333333333	203
27.78	15.1333333333333	186
27.8	15.1333333333333	203
27.82	15.1333333333333	191
27.84	15.1333333333333	207
27.86	15.1333333333333	206
27.88	15.1333333333333	209
27.9	15.1333333333333	216
27.92	15.1333333333333	207
27.94	15.1333333333333	215
27.96	15.1333333333333	213
27.98	15.1333333333333	196
28	15.1333333333333	172
28.02	15.1333333333333	205
28.04	15.1333333333333	198
28.06	15.1333333333333	213
28.08	15.1333333333333	179
28.1	15.1333333333333	194
28.12	15.1333333333333	183
28.14	15.1333333333333	186
28.16	15.1333333333333	176
28.18	15.1333333333333	212
28.2	15.1333333333333	194
28.22	15.1333333333333	178
28.24	15.1333333333333	193
28.26	15.1333333333333	172
28.28	15.1333333333333	169
28.3	15.1333333333333	179
28.32	15.1333333333333	188
28.34	15.1333333333333	181
28.36	15.1333333333333	162
28.38	15.1333333333333	176
28.4	15.1333333333333	163
28.42	15.1333333333333	162
28.44	15.1333333333333	177
28.46	15.1333333333333	190
28.48	15.1333333333333	183
28.5	15.1333333333333	173
28.52	15.1333333333333	179
28.54	15.1333333333333	165
28.56	15.1333333333333	168
28.58	15.1333333333333	182
28.6	15.1333333333333	202
28.62	15.1333333333333	194
28.64	15.1333333333333	193
28.66	15.1333333333333	189
28.68	15.1333333333333	188
28.7	15.1333333333333	197
28.72	15.1333333333333	187
28.74	15.1333333333333	196
28.76	15.1333333333333	182
28.78	15.1333333333333	188
28.8	15.1333333333333	177
28.82	15.1333333333333	173
28.84	15.1333333333333	186
28.86	15.1333333333333	187
28.88	15.1333333333333	184
28.9	15.1333333333333	180
28.92	15.1333333333333	175
28.94	15.1333333333333	175
28.96	15.1333333333333	169
28.98	15.1333333333333	194
29	15.1333333333333	160
29.02	15.1333333333333	155
29.04	15.1333333333333	178
29.06	15.1333333333333	196
29.08	15.1333333333333	185
29.1	15.1333333333333	168
29.12	15.1333333333333	170
29.14	15.1333333333333	176
29.16	15.1333333333333	184
29.18	15.1333333333333	185
29.2	15.1333333333333	172
29.22	15.1333333333333	178
29.24	15.1333333333333	184
29.26	15.1333333333333	195
29.28	15.1333333333333	212
29.3	15.1333333333333	180
29.32	15.1333333333333	186
29.34	15.1333333333333	187
29.36	15.1333333333333	190
29.38	15.1333333333333	201
29.4	15.1333333333333	199
29.42	15.1333333333333	166
29.44	15.1333333333333	193
29.46	15.1333333333333	178
29.48	15.1333333333333	186
29.5	15.1333333333333	191
29.52	15.1333333333333	179
29.54	15.1333333333333	187
29.56	15.1333333333333	179
29.58	15.1333333333333	166
29.6	15.1333333333333	171
29.62	15.1333333333333	186
29.64	15.1333333333333	161
29.66	15.1333333333333	171
29.68	15.1333333333333	173
29.7	15.1333333333333	202
29.72	15.1333333333333	166
29.74	15.1333333333333	196
29.76	15.1333333333333	175
29.78	15.1333333333333	176
29.8	15.1333333333333	176
29.82	15.1333333333333	185
29.84	15.1333333333333	151
29.86	15.1333333333333	188
29.88	15.1333333333333	178
29.9	15.1333333333333	166
29.92	15.1333333333333	190
29.94	15.1333333333333	185
29.96	15.1333333333333	183
29.98	15.1333333333333	180
30	15.1333333333333	162
30.02	15.1333333333333	163
30.04	15.1333333333333	169
30.06	15.1333333333333	162
30.08	15.1333333333333	196
30.1	15.1333333333333	179
30.12	15.1333333333333	152
30.14	15.1333333333333	180
30.16	15.1333333333333	182
30.18	15.1333333333333	186
30.2	15.1333333333333	184
30.22	15.1333333333333	196
30.24	15.1333333333333	186
30.26	15.1333333333333	178
30.28	15.1333333333333	183
30.3	15.1333333333333	179
30.32	15.1333333333333	178
30.34	15.1333333333333	167
30.36	15.1333333333333	189
30.38	15.1333333333333	179
30.4	15.1333333333333	174
30.42	15.1333333333333	199
30.44	15.1333333333333	199
30.46	15.1333333333333	180
30.48	15.1333333333333	171
30.5	15.1333333333333	165
30.52	15.1333333333333	196
30.54	15.1333333333333	180
30.56	15.1333333333333	179
30.58	15.1333333333333	160
30.6	15.1333333333333	178
30.62	15.1333333333333	200
30.64	15.1333333333333	192
30.66	15.1333333333333	156
30.68	15.1333333333333	161
30.7	15.1333333333333	203
30.72	15.1333333333333	197
30.74	15.1333333333333	187
30.76	15.1333333333333	159
30.78	15.1333333333333	180
30.8	15.1333333333333	175
30.82	15.1333333333333	175
30.84	15.1333333333333	173
30.86	15.1333333333333	207
30.88	15.1333333333333	211
30.9	15.1333333333333	199
30.92	15.1333333333333	192
30.94	15.1333333333333	196
30.96	15.1333333333333	201
30.98	15.1333333333333	181
31	15.1333333333333	209
31.02	15.1333333333333	174
31.04	15.1333333333333	180
31.06	15.1333333333333	188
31.08	15.1333333333333	166
31.1	15.1333333333333	165
31.12	15.1333333333333	194
31.14	15.1333333333333	197
31.16	15.1333333333333	182
31.18	15.1333333333333	191
31.2	15.1333333333333	187
31.22	15.1333333333333	170
31.24	15.1333333333333	179
31.26	15.1333333333333	180
31.28	15.1333333333333	185
31.3	15.1333333333333	163
31.32	15.1333333333333	166
31.34	15.1333333333333	176
31.36	15.1333333333333	163
31.38	15.1333333333333	168
31.4	15.1333333333333	174
31.42	15.1333333333333	165
31.44	15.1333333333333	174
31.46	15.1333333333333	190
31.48	15.1333333333333	160
31.5	15.1333333333333	178
31.52	15.1333333333333	187
31.54	15.1333333333333	182
31.56	15.1333333333333	164
31.58	15.1333333333333	185
31.6	15.1333333333333	167
31.62	15.1333333333333	177
31.64	15.1333333333333	170
31.66	15.1333333333333	156
31.68	15.1333333333333	179
31.7	15.1333333333333	168
31.72	15.1333333333333	175
31.74	15.1333333333333	199
31.76	15.1333333333333	178
31.78	15.1333333333333	172
31.8	15.1333333333333	181
31.82	15.1333333333333	189
31.84	15.1333333333333	177
31.86	15.1333333333333	186
31.88	15.1333333333333	187
31.9	15.1333333333333	201
31.92	15.1333333333333	187
31.94	15.1333333333333	197
31.96	15.1333333333333	153
31.98	15.1333333333333	211
32	15.1333333333333	194
32.02	15.1333333333333	193
32.04	15.1333333333333	172
32.06	15.1333333333333	171
32.08	15.1333333333333	169
32.1	15.1333333333333	168
32.12	15.1333333333333	192
32.14	15.1333333333333	192
32.16	15.1333333333333	167
32.18	15.1333333333333	161
32.2	15.1333333333333	170
32.22	15.1333333333333	194
32.24	15.1333333333333	167
32.26	15.1333333333333	185
32.28	15.1333333333333	163
32.3	15.1333333333333	160
32.32	15.1333333333333	155
32.34	15.1333333333333	191
32.36	15.1333333333333	168
32.38	15.1333333333333	183
32.4	15.1333333333333	190
32.42	15.1333333333333	177
32.44	15.1333333333333	175
32.46	15.1333333333333	168
32.48	15.1333333333333	196
32.5	15.1333333333333	173
32.52	15.1333333333333	177
32.54	15.1333333333333	193
32.56	15.1333333333333	180
32.58	15.1333333333333	183
32.6	15.1333333333333	168
32.62	15.1333333333333	163
32.64	15.1333333333333	165
32.66	15.1333333333333	169
32.68	15.1333333333333	175
32.7	15.1333333333333	178
32.72	15.1333333333333	210
32.74	15.1333333333333	188
32.76	15.1333333333333	175
32.78	15.1333333333333	199
32.8	15.1333333333333	188
32.82	15.1333333333333	173
32.84	15.1333333333333	187
32.86	15.1333333333333	187
32.88	15.1333333333333	188
32.9	15.1333333333333	167
32.92	15.1333333333333	185
32.94	15.1333333333333	185
32.96	15.1333333333333	182
32.98	15.1333333333333	167
33	15.1333333333333	185
33.02	15.1333333333333	196
33.04	15.1333333333333	173
33.06	15.1333333333333	182
33.08	15.1333333333333	187
33.1	15.1333333333333	190
33.12	15.1333333333333	186
33.14	15.1333333333333	189
33.16	15.1333333333333	217
33.18	15.1333333333333	180
33.2	15.1333333333333	208
33.22	15.1333333333333	189
33.24	15.1333333333333	164
33.26	15.1333333333333	196
33.28	15.1333333333333	188
33.3	15.1333333333333	199
33.32	15.1333333333333	204
33.34	15.1333333333333	189
33.36	15.1333333333333	198
33.38	15.1333333333333	177
33.4	15.1333333333333	190
33.42	15.1333333333333	210
33.44	15.1333333333333	204
33.46	15.1333333333333	195
33.48	15.1333333333333	214
33.5	15.1333333333333	174
33.52	15.1333333333333	182
33.54	15.1333333333333	199
33.56	15.1333333333333	196
33.58	15.1333333333333	185
33.6	15.1333333333333	180
33.62	15.1333333333333	213
33.64	15.1333333333333	173
33.66	15.1333333333333	185
33.68	15.1333333333333	194
33.7	15.1333333333333	179
33.72	15.1333333333333	180
33.74	15.1333333333333	180
33.76	15.1333333333333	178
33.78	15.1333333333333	178
33.8	15.1333333333333	190
33.82	15.1333333333333	203
33.84	15.1333333333333	224
33.86	15.1333333333333	190
33.88	15.1333333333333	177
33.9	15.1333333333333	190
33.92	15.1333333333333	192
33.94	15.1333333333333	191
33.96	15.1333333333333	207
33.98	15.1333333333333	207
34	15.1333333333333	184
34.02	15.1333333333333	199
34.04	15.1333333333333	222
34.06	15.1333333333333	181
34.08	15.1333333333333	203
34.1	15.1333333333333	198
34.12	15.1333333333333	183
34.14	15.1333333333333	194
34.16	15.1333333333333	185
34.18	15.1333333333333	186
34.2	15.1333333333333	210
34.22	15.1333333333333	180
34.24	15.1333333333333	196
34.26	15.1333333333333	179
34.28	15.1333333333333	189
34.3	15.1333333333333	206
34.32	15.1333333333333	180
34.34	15.1333333333333	197
34.36	15.1333333333333	201
34.38	15.1333333333333	180
34.4	15.1333333333333	174
34.42	15.1333333333333	173
34.44	15.1333333333333	196
34.46	15.1333333333333	206
34.48	15.1333333333333	181
34.5	15.1333333333333	209
34.52	15.1333333333333	207
34.54	15.1333333333333	203
34.56	15.1333333333333	185
34.58	15.1333333333333	189
34.6	15.1333333333333	178
34.62	15.1333333333333	179
34.64	15.1333333333333	210
34.66	15.1333333333333	193
34.68	15.1333333333333	175
34.7	15.1333333333333	196
34.72	15.1333333333333	188
34.74	15.1333333333333	204
34.76	15.1333333333333	179
34.78	15.1333333333333	195
34.8	15.1333333333333	210
34.82	15.1333333333333	205
34.84	15.1333333333333	184
34.86	15.1333333333333	197
34.88	15.1333333333333	182
34.9	15.1333333333333	203
34.92	15.1333333333333	195
34.94	15.1333333333333	202
34.96	15.1333333333333	187
34.98	15.1333333333333	200
35	15.1333333333333	186
35.02	15.1333333333333	188
35.04	15.1333333333333	204
35.06	15.1333333333333	193
35.08	15.1333333333333	177
35.1	15.1333333333333	201
35.12	15.1333333333333	195
35.14	15.1333333333333	208
35.16	15.1333333333333	198
35.18	15.1333333333333	196
35.2	15.1333333333333	201
35.22	15.1333333333333	191
35.24	15.1333333333333	184
35.26	15.1333333333333	164
35.28	15.1333333333333	163
35.3	15.1333333333333	183
35.32	15.1333333333333	170
35.34	15.1333333333333	194
35.36	15.1333333333333	200
35.38	15.1333333333333	204
35.4	15.1333333333333	179
35.42	15.1333333333333	190
35.44	15.1333333333333	196
35.46	15.1333333333333	188
35.48	15.1333333333333	201
35.5	15.1333333333333	177
35.52	15.1333333333333	162
35.54	15.1333333333333	202
35.56	15.1333333333333	194
35.58	15.1333333333333	188
35.6	15.1333333333333	187
35.62	15.1333333333333	162
35.64	15.1333333333333	193
35.66	15.1333333333333	167
35.68	15.1333333333333	182
35.7	15.1333333333333	190
35.72	15.1333333333333	209
35.74	15.1333333333333	176
35.76	15.1333333333333	199
35.78	15.1333333333333	199
35.8	15.1333333333333	189
35.82	15.1333333333333	181
35.84	15.1333333333333	181
35.86	15.1333333333333	188
35.88	15.1333333333333	178
35.9	15.1333333333333	183
35.92	15.1333333333333	199
35.94	15.1333333333333	193
35.96	15.1333333333333	185
35.98	15.1333333333333	180
36	15.1333333333333	220
36.02	15.1333333333333	187
36.04	15.1333333333333	162
36.06	15.1333333333333	181
36.08	15.1333333333333	169
36.1	15.1333333333333	170
36.12	15.1333333333333	182
36.14	15.1333333333333	180
36.16	15.1333333333333	179
36.18	15.1333333333333	182
36.2	15.1333333333333	165
36.22	15.1333333333333	208
36.24	15.1333333333333	182
36.26	15.1333333333333	177
36.28	15.1333333333333	214
36.3	15.1333333333333	179
36.32	15.1333333333333	175
36.34	15.1333333333333	176
36.36	15.1333333333333	189
36.38	15.1333333333333	183
36.4	15.1333333333333	172
36.42	15.1333333333333	181
36.44	15.1333333333333	188
36.46	15.1333333333333	190
36.48	15.1333333333333	183
36.5	15.1333333333333	205
36.52	15.1333333333333	197
36.54	15.1333333333333	189
36.56	15.1333333333333	198
36.58	15.1333333333333	211
36.6	15.1333333333333	203
36.62	15.1333333333333	194
36.64	15.1333333333333	193
36.66	15.1333333333333	204
36.68	15.1333333333333	203
36.7	15.1333333333333	174
36.72	15.1333333333333	190
36.74	15.1333333333333	183
36.76	15.1333333333333	173
36.78	15.1333333333333	196
36.8	15.1333333333333	201
36.82	15.1333333333333	198
36.84	15.1333333333333	205
36.86	15.1333333333333	189
36.88	15.1333333333333	190
36.9	15.1333333333333	201
36.92	15.1333333333333	188
36.94	15.1333333333333	195
36.96	15.1333333333333	187
36.98	15.1333333333333	193
37	15.1333333333333	177
37.02	15.1333333333333	196
37.04	15.1333333333333	194
37.06	15.1333333333333	192
37.08	15.1333333333333	196
37.1	15.1333333333333	214
37.12	15.1333333333333	217
37.14	15.1333333333333	199
37.16	15.1333333333333	194
37.18	15.1333333333333	182
37.2	15.1333333333333	182
37.22	15.1333333333333	220
37.24	15.1333333333333	205
37.26	15.1333333333333	185
37.28	15.1333333333333	189
37.3	15.1333333333333	197
37.32	15.1333333333333	216
37.34	15.1333333333333	201
37.36	15.1333333333333	222
37.38	15.1333333333333	203
37.4	15.1333333333333	206
37.42	15.1333333333333	204
37.44	15.1333333333333	167
37.46	15.1333333333333	190
37.48	15.1333333333333	196
37.5	15.1333333333333	214
37.52	15.1333333333333	182
37.54	15.1333333333333	191
37.56	15.1333333333333	176
37.58	15.1333333333333	178
37.6	15.1333333333333	208
37.62	15.1333333333333	202
37.64	15.1333333333333	178
37.66	15.1333333333333	173
37.68	15.1333333333333	204
37.7	15.1333333333333	185
37.72	15.1333333333333	216
37.74	15.1333333333333	190
37.76	15.1333333333333	215
37.78	15.1333333333333	202
37.8	15.1333333333333	221
37.82	15.1333333333333	204
37.84	15.1333333333333	200
37.86	15.1333333333333	213
37.88	15.1333333333333	195
37.9	15.1333333333333	227
37.92	15.1333333333333	246
37.94	15.1333333333333	230
37.96	15.1333333333333	269
37.98	15.1333333333333	249
38	15.1333333333333	259
38.02	15.1333333333333	255
38.04	15.1333333333333	294
38.06	15.1333333333333	293
38.08	15.1333333333333	363
38.1	15.1333333333333	416
38.12	15.1333333333333	558
38.14	15.1333333333333	639
38.16	15.1333333333333	726
38.18	15.1333333333333	623
38.2	15.1333333333333	517
38.22	15.1333333333333	460
38.24	15.1333333333333	497
38.26	15.1333333333333	443
38.28	15.1333333333333	457
38.3	15.1333333333333	346
38.32	15.1333333333333	287
38.34	15.1333333333333	282
38.36	15.1333333333333	237
38.38	15.1333333333333	253
38.4	15.1333333333333	229
38.42	15.1333333333333	247
38.44	15.1333333333333	252
38.46	15.1333333333333	262
38.48	15.1333333333333	205
38.5	15.1333333333333	248
38.52	15.1333333333333	193
38.54	15.1333333333333	214
38.56	15.1333333333333	246
38.58	15.1333333333333	191
38.6	15.1333333333333	206
38.62	15.1333333333333	173
38.64	15.1333333333333	185
38.66	15.1333333333333	202
38.68	15.1333333333333	214
38.7	15.1333333333333	208
38.72	15.1333333333333	201
38.74	15.1333333333333	201
38.76	15.1333333333333	194
38.78	15.1333333333333	200
38.8	15.1333333333333	181
38.82	15.1333333333333	183
38.84	15.1333333333333	199
38.86	15.1333333333333	195
38.88	15.1333333333333	211
38.9	15.1333333333333	205
38.92	15.1333333333333	205
38.94	15.1333333333333	201
38.96	15.1333333333333	198
38.98	15.1333333333333	176
39	15.1333333333333	176
39.02	15.1333333333333	182
39.04	15.1333333333333	209
39.06	15.1333333333333	212
39.08	15.1333333333333	201
39.1	15.1333333333333	200
39.12	15.1333333333333	195
39.14	15.1333333333333	216
39.16	15.1333333333333	180
39.18	15.1333333333333	196
39.2	15.1333333333333	209
39.22	15.1333333333333	226
39.24	15.1333333333333	187
39.26	15.1333333333333	223
39.28	15.1333333333333	215
39.3	15.1333333333333	185
39.32	15.1333333333333	201
39.34	15.1333333333333	202
39.36	15.1333333333333	200
39.38	15.1333333333333	178
39.4	15.1333333333333	196
39.42	15.1333333333333	196
39.44	15.1333333333333	169
39.46	15.1333333333333	205
39.48	15.1333333333333	194
39.5	15.1333333333333	194
39.52	15.1333333333333	199
39.54	15.1333333333333	206
39.56	15.1333333333333	198
39.58	15.1333333333333	195
39.6	15.1333333333333	220
39.62	15.1333333333333	180
39.64	15.1333333333333	190
39.66	15.1333333333333	194
39.68	15.1333333333333	186
39.7	15.1333333333333	196
39.72	15.1333333333333	208
39.74	15.1333333333333	191
39.76	15.1333333333333	223
39.78	15.1333333333333	220
39.8	15.1333333333333	208
39.82	15.1333333333333	234
39.84	15.1333333333333	244
39.86	15.1333333333333	210
39.88	15.1333333333333	213
39.9	15.1333333333333	218
39.92	15.1333333333333	223
39.94	15.1333333333333	201
39.96	15.1333333333333	201
39.98	15.1333333333333	202
40	15.1333333333333	198
