# Supplementary material for: Sorting polymerization in a bichannel metal-organic framework
Source: Nat Commun. 2025 Aug 5;16:6984. doi: 10.1038/s41467-025-62322-8 (PMC12325995; doi:10.1038/s41467-025-62322-8)
Supplement: Supplementary file 3 — Source data [file 41467_2025_62322_MOESM3_ESM.zip › SOURCE_DATA/SF10/1-PNVF_2theta_vs_scanstarttime_vs_intensity/line_14.csv]

X	Y	Z
3	16.6333333333333	123
3.02	16.6333333333333	128
3.04	16.6333333333333	144
3.06	16.6333333333333	154
3.08	16.6333333333333	138
3.1	16.6333333333333	149
3.12	16.6333333333333	173
3.14	16.6333333333333	146
3.16	16.6333333333333	144
3.18	16.6333333333333	131
3.2	16.6333333333333	147
3.22	16.6333333333333	130
3.24	16.6333333333333	150
3.26	16.6333333333333	137
3.28	16.6333333333333	144
3.3	16.6333333333333	179
3.32	16.6333333333333	138
3.34	16.6333333333333	151
3.36	16.6333333333333	125
3.38	16.6333333333333	131
3.4	16.6333333333333	147
3.42	16.6333333333333	139
3.44	16.6333333333333	138
3.46	16.6333333333333	145
3.48	16.6333333333333	161
3.5	16.6333333333333	156
3.52	16.6333333333333	145
3.54	16.6333333333333	132
3.56	16.6333333333333	144
3.58	16.6333333333333	133
3.6	16.6333333333333	143
3.62	16.6333333333333	138
3.64	16.6333333333333	145
3.66	16.6333333333333	132
3.68	16.6333333333333	133
3.7	16.6333333333333	147
3.72	16.6333333333333	135
3.74	16.6333333333333	129
3.76	16.6333333333333	157
3.78	16.6333333333333	139
3.8	16.6333333333333	148
3.82	16.6333333333333	154
3.84	16.6333333333333	156
3.86	16.6333333333333	168
3.88	16.6333333333333	159
3.9	16.6333333333333	150
3.92	16.6333333333333	151
3.94	16.6333333333333	152
3.96	16.6333333333333	153
3.98	16.6333333333333	130
4	16.6333333333333	134
4.02	16.6333333333333	169
4.04	16.6333333333333	156
4.06	16.6333333333333	146
4.08	16.6333333333333	149
4.1	16.6333333333333	142
4.12	16.6333333333333	114
4.14	16.6333333333333	135
4.16	16.6333333333333	158
4.18	16.6333333333333	134
4.2	16.6333333333333	144
4.22	16.6333333333333	163
4.24	16.6333333333333	159
4.26	16.6333333333333	141
4.28	16.6333333333333	136
4.3	16.6333333333333	149
4.32	16.6333333333333	147
4.34	16.6333333333333	160
4.36	16.6333333333333	161
4.38	16.6333333333333	149
4.4	16.6333333333333	153
4.42	16.6333333333333	169
4.44	16.6333333333333	156
4.46	16.6333333333333	147
4.48	16.6333333333333	157
4.5	16.6333333333333	158
4.52	16.6333333333333	157
4.54	16.6333333333333	161
4.56	16.6333333333333	143
4.58	16.6333333333333	176
4.6	16.6333333333333	159
4.62	16.6333333333333	153
4.64	16.6333333333333	173
4.66	16.6333333333333	168
4.68	16.6333333333333	174
4.7	16.6333333333333	172
4.72	16.6333333333333	155
4.74	16.6333333333333	160
4.76	16.6333333333333	192
4.78	16.6333333333333	183
4.8	16.6333333333333	164
4.82	16.6333333333333	166
4.84	16.6333333333333	145
4.86	16.6333333333333	172
4.88	16.6333333333333	176
4.9	16.6333333333333	197
4.92	16.6333333333333	196
4.94	16.6333333333333	178
4.96	16.6333333333333	195
4.98	16.6333333333333	209
5	16.6333333333333	210
5.02	16.6333333333333	212
5.04	16.6333333333333	208
5.06	16.6333333333333	212
5.08	16.6333333333333	219
5.1	16.6333333333333	203
5.12	16.6333333333333	227
5.14	16.6333333333333	266
5.16	16.6333333333333	273
5.18	16.6333333333333	268
5.2	16.6333333333333	270
5.22	16.6333333333333	312
5.24	16.6333333333333	302
5.26	16.6333333333333	360
5.28	16.6333333333333	404
5.3	16.6333333333333	407
5.32	16.6333333333333	434
5.34	16.6333333333333	437
5.36	16.6333333333333	479
5.38	16.6333333333333	494
5.4	16.6333333333333	492
5.42	16.6333333333333	472
5.44	16.6333333333333	467
5.46	16.6333333333333	442
5.48	16.6333333333333	394
5.5	16.6333333333333	385
5.52	16.6333333333333	354
5.54	16.6333333333333	358
5.56	16.6333333333333	304
5.58	16.6333333333333	323
5.6	16.6333333333333	310
5.62	16.6333333333333	302
5.64	16.6333333333333	310
5.66	16.6333333333333	280
5.68	16.6333333333333	303
5.7	16.6333333333333	277
5.72	16.6333333333333	298
5.74	16.6333333333333	263
5.76	16.6333333333333	246
5.78	16.6333333333333	264
5.8	16.6333333333333	246
5.82	16.6333333333333	275
5.84	16.6333333333333	242
5.86	16.6333333333333	248
5.88	16.6333333333333	272
5.9	16.6333333333333	245
5.92	16.6333333333333	239
5.94	16.6333333333333	268
5.96	16.6333333333333	266
5.98	16.6333333333333	245
6	16.6333333333333	229
6.02	16.6333333333333	224
6.04	16.6333333333333	257
6.06	16.6333333333333	233
6.08	16.6333333333333	245
6.1	16.6333333333333	215
6.12	16.6333333333333	251
6.14	16.6333333333333	229
6.16	16.6333333333333	280
6.18	16.6333333333333	223
6.2	16.6333333333333	238
6.22	16.6333333333333	244
6.24	16.6333333333333	230
6.26	16.6333333333333	241
6.28	16.6333333333333	232
6.3	16.6333333333333	234
6.32	16.6333333333333	245
6.34	16.6333333333333	259
6.36	16.6333333333333	235
6.38	16.6333333333333	238
6.4	16.6333333333333	256
6.42	16.6333333333333	239
6.44	16.6333333333333	235
6.46	16.6333333333333	239
6.48	16.6333333333333	233
6.5	16.6333333333333	253
6.52	16.6333333333333	227
6.54	16.6333333333333	206
6.56	16.6333333333333	246
6.58	16.6333333333333	230
6.6	16.6333333333333	246
6.62	16.6333333333333	239
6.64	16.6333333333333	228
6.66	16.6333333333333	199
6.68	16.6333333333333	239
6.7	16.6333333333333	205
6.72	16.6333333333333	220
6.74	16.6333333333333	213
6.76	16.6333333333333	206
6.78	16.6333333333333	217
6.8	16.6333333333333	232
6.82	16.6333333333333	213
6.84	16.6333333333333	195
6.86	16.6333333333333	200
6.88	16.6333333333333	204
6.9	16.6333333333333	194
6.92	16.6333333333333	201
6.94	16.6333333333333	207
6.96	16.6333333333333	194
6.98	16.6333333333333	178
7	16.6333333333333	176
7.02	16.6333333333333	175
7.04	16.6333333333333	175
7.06	16.6333333333333	187
7.08	16.6333333333333	200
7.1	16.6333333333333	183
7.12	16.6333333333333	191
7.14	16.6333333333333	186
7.16	16.6333333333333	201
7.18	16.6333333333333	180
7.2	16.6333333333333	192
7.22	16.6333333333333	183
7.24	16.6333333333333	177
7.26	16.6333333333333	199
7.28	16.6333333333333	160
7.3	16.6333333333333	188
7.32	16.6333333333333	179
7.34	16.6333333333333	182
7.36	16.6333333333333	171
7.38	16.6333333333333	181
7.4	16.6333333333333	175
7.42	16.6333333333333	177
7.44	16.6333333333333	165
7.46	16.6333333333333	171
7.48	16.6333333333333	172
7.5	16.6333333333333	171
7.52	16.6333333333333	165
7.54	16.6333333333333	164
7.56	16.6333333333333	167
7.58	16.6333333333333	176
7.6	16.6333333333333	195
7.62	16.6333333333333	151
7.64	16.6333333333333	185
7.66	16.6333333333333	162
7.68	16.6333333333333	180
7.7	16.6333333333333	159
7.72	16.6333333333333	194
7.74	16.6333333333333	154
7.76	16.6333333333333	146
7.78	16.6333333333333	173
7.8	16.6333333333333	148
7.82	16.6333333333333	168
7.84	16.6333333333333	158
7.86	16.6333333333333	167
7.88	16.6333333333333	168
7.9	16.6333333333333	157
7.92	16.6333333333333	155
7.94	16.6333333333333	153
7.96	16.6333333333333	190
7.98	16.6333333333333	176
8	16.6333333333333	170
8.02	16.6333333333333	184
8.04	16.6333333333333	148
8.06	16.6333333333333	172
8.08	16.6333333333333	165
8.1	16.6333333333333	182
8.12	16.6333333333333	169
8.14	16.6333333333333	159
8.16	16.6333333333333	184
8.18	16.6333333333333	164
8.2	16.6333333333333	173
8.22	16.6333333333333	180
8.24	16.6333333333333	155
8.26	16.6333333333333	165
8.28	16.6333333333333	180
8.3	16.6333333333333	177
8.32	16.6333333333333	162
8.34	16.6333333333333	175
8.36	16.6333333333333	181
8.38	16.6333333333333	164
8.4	16.6333333333333	171
8.42	16.6333333333333	146
8.44	16.6333333333333	194
8.46	16.6333333333333	184
8.48	16.6333333333333	172
8.5	16.6333333333333	166
8.52	16.6333333333333	170
8.54	16.6333333333333	178
8.56	16.6333333333333	156
8.58	16.6333333333333	155
8.6	16.6333333333333	158
8.62	16.6333333333333	156
8.64	16.6333333333333	142
8.66	16.6333333333333	166
8.68	16.6333333333333	133
8.7	16.6333333333333	172
8.72	16.6333333333333	146
8.74	16.6333333333333	141
8.76	16.6333333333333	161
8.78	16.6333333333333	164
8.8	16.6333333333333	186
8.82	16.6333333333333	149
8.84	16.6333333333333	152
8.86	16.6333333333333	165
8.88	16.6333333333333	171
8.9	16.6333333333333	167
8.92	16.6333333333333	175
8.94	16.6333333333333	162
8.96	16.6333333333333	173
8.98	16.6333333333333	177
9	16.6333333333333	168
9.02	16.6333333333333	164
9.04	16.6333333333333	179
9.06	16.6333333333333	189
9.08	16.6333333333333	194
9.1	16.6333333333333	196
9.12	16.6333333333333	217
9.14	16.6333333333333	207
9.16	16.6333333333333	228
9.18	16.6333333333333	248
9.2	16.6333333333333	251
9.22	16.6333333333333	261
9.24	16.6333333333333	309
9.26	16.6333333333333	263
9.28	16.6333333333333	310
9.3	16.6333333333333	311
9.32	16.6333333333333	288
9.34	16.6333333333333	292
9.36	16.6333333333333	281
9.38	16.6333333333333	303
9.4	16.6333333333333	281
9.42	16.6333333333333	267
9.44	16.6333333333333	256
9.46	16.6333333333333	253
9.48	16.6333333333333	246
9.5	16.6333333333333	239
9.52	16.6333333333333	270
9.54	16.6333333333333	221
9.56	16.6333333333333	217
9.58	16.6333333333333	221
9.6	16.6333333333333	199
9.62	16.6333333333333	202
9.64	16.6333333333333	206
9.66	16.6333333333333	216
9.68	16.6333333333333	185
9.7	16.6333333333333	209
9.72	16.6333333333333	202
9.74	16.6333333333333	192
9.76	16.6333333333333	198
9.78	16.6333333333333	182
9.8	16.6333333333333	186
9.82	16.6333333333333	202
9.84	16.6333333333333	198
9.86	16.6333333333333	155
9.88	16.6333333333333	192
9.9	16.6333333333333	189
9.92	16.6333333333333	199
9.94	16.6333333333333	198
9.96	16.6333333333333	192
9.98	16.6333333333333	211
10	16.6333333333333	169
10.02	16.6333333333333	165
10.04	16.6333333333333	182
10.06	16.6333333333333	160
10.08	16.6333333333333	204
10.1	16.6333333333333	167
10.12	16.6333333333333	167
10.14	16.6333333333333	184
10.16	16.6333333333333	168
10.18	16.6333333333333	205
10.2	16.6333333333333	183
10.22	16.6333333333333	192
10.24	16.6333333333333	198
10.26	16.6333333333333	170
10.28	16.6333333333333	175
10.3	16.6333333333333	172
10.32	16.6333333333333	211
10.34	16.6333333333333	206
10.36	16.6333333333333	199
10.38	16.6333333333333	203
10.4	16.6333333333333	208
10.42	16.6333333333333	206
10.44	16.6333333333333	239
10.46	16.6333333333333	222
10.48	16.6333333333333	240
10.5	16.6333333333333	245
10.52	16.6333333333333	270
10.54	16.6333333333333	293
10.56	16.6333333333333	345
10.58	16.6333333333333	356
10.6	16.6333333333333	370
10.62	16.6333333333333	435
10.64	16.6333333333333	504
10.66	16.6333333333333	514
10.68	16.6333333333333	600
10.7	16.6333333333333	588
10.72	16.6333333333333	614
10.74	16.6333333333333	700
10.76	16.6333333333333	781
10.78	16.6333333333333	806
10.8	16.6333333333333	877
10.82	16.6333333333333	953
10.84	16.6333333333333	991
10.86	16.6333333333333	1023
10.88	16.6333333333333	971
10.9	16.6333333333333	966
10.92	16.6333333333333	825
10.94	16.6333333333333	830
10.96	16.6333333333333	701
10.98	16.6333333333333	613
11	16.6333333333333	518
11.02	16.6333333333333	474
11.04	16.6333333333333	400
11.06	16.6333333333333	419
11.08	16.6333333333333	361
11.1	16.6333333333333	319
11.12	16.6333333333333	283
11.14	16.6333333333333	266
11.16	16.6333333333333	249
11.18	16.6333333333333	276
11.2	16.6333333333333	250
11.22	16.6333333333333	236
11.24	16.6333333333333	206
11.26	16.6333333333333	247
11.28	16.6333333333333	206
11.3	16.6333333333333	197
11.32	16.6333333333333	205
11.34	16.6333333333333	184
11.36	16.6333333333333	185
11.38	16.6333333333333	199
11.4	16.6333333333333	188
11.42	16.6333333333333	192
11.44	16.6333333333333	196
11.46	16.6333333333333	189
11.48	16.6333333333333	187
11.5	16.6333333333333	222
11.52	16.6333333333333	194
11.54	16.6333333333333	197
11.56	16.6333333333333	187
11.58	16.6333333333333	169
11.6	16.6333333333333	178
11.62	16.6333333333333	161
11.64	16.6333333333333	166
11.66	16.6333333333333	178
11.68	16.6333333333333	170
11.7	16.6333333333333	146
11.72	16.6333333333333	168
11.74	16.6333333333333	192
11.76	16.6333333333333	175
11.78	16.6333333333333	162
11.8	16.6333333333333	160
11.82	16.6333333333333	162
11.84	16.6333333333333	191
11.86	16.6333333333333	193
11.88	16.6333333333333	151
11.9	16.6333333333333	163
11.92	16.6333333333333	184
11.94	16.6333333333333	168
11.96	16.6333333333333	164
11.98	16.6333333333333	169
12	16.6333333333333	159
12.02	16.6333333333333	166
12.04	16.6333333333333	165
12.06	16.6333333333333	176
12.08	16.6333333333333	178
12.1	16.6333333333333	188
12.12	16.6333333333333	175
12.14	16.6333333333333	169
12.16	16.6333333333333	156
12.18	16.6333333333333	178
12.2	16.6333333333333	177
12.22	16.6333333333333	167
12.24	16.6333333333333	178
12.26	16.6333333333333	165
12.28	16.6333333333333	156
12.3	16.6333333333333	160
12.32	16.6333333333333	173
12.34	16.6333333333333	174
12.36	16.6333333333333	161
12.38	16.6333333333333	155
12.4	16.6333333333333	162
12.42	16.6333333333333	157
12.44	16.6333333333333	186
12.46	16.6333333333333	186
12.48	16.6333333333333	180
12.5	16.6333333333333	178
12.52	16.6333333333333	171
12.54	16.6333333333333	168
12.56	16.6333333333333	164
12.58	16.6333333333333	147
12.6	16.6333333333333	152
12.62	16.6333333333333	175
12.64	16.6333333333333	170
12.66	16.6333333333333	161
12.68	16.6333333333333	162
12.7	16.6333333333333	138
12.72	16.6333333333333	169
12.74	16.6333333333333	177
12.76	16.6333333333333	177
12.78	16.6333333333333	162
12.8	16.6333333333333	157
12.82	16.6333333333333	157
12.84	16.6333333333333	170
12.86	16.6333333333333	161
12.88	16.6333333333333	149
12.9	16.6333333333333	154
12.92	16.6333333333333	165
12.94	16.6333333333333	159
12.96	16.6333333333333	153
12.98	16.6333333333333	165
13	16.6333333333333	170
13.02	16.6333333333333	169
13.04	16.6333333333333	182
13.06	16.6333333333333	182
13.08	16.6333333333333	170
13.1	16.6333333333333	145
13.12	16.6333333333333	140
13.14	16.6333333333333	141
13.16	16.6333333333333	150
13.18	16.6333333333333	158
13.2	16.6333333333333	154
13.22	16.6333333333333	148
13.24	16.6333333333333	134
13.26	16.6333333333333	152
13.28	16.6333333333333	154
13.3	16.6333333333333	164
13.32	16.6333333333333	176
13.34	16.6333333333333	172
13.36	16.6333333333333	169
13.38	16.6333333333333	156
13.4	16.6333333333333	169
13.42	16.6333333333333	150
13.44	16.6333333333333	167
13.46	16.6333333333333	187
13.48	16.6333333333333	193
13.5	16.6333333333333	163
13.52	16.6333333333333	166
13.54	16.6333333333333	135
13.56	16.6333333333333	143
13.58	16.6333333333333	161
13.6	16.6333333333333	170
13.62	16.6333333333333	188
13.64	16.6333333333333	156
13.66	16.6333333333333	161
13.68	16.6333333333333	180
13.7	16.6333333333333	168
13.72	16.6333333333333	165
13.74	16.6333333333333	155
13.76	16.6333333333333	160
13.78	16.6333333333333	147
13.8	16.6333333333333	165
13.82	16.6333333333333	182
13.84	16.6333333333333	140
13.86	16.6333333333333	141
13.88	16.6333333333333	167
13.9	16.6333333333333	147
13.92	16.6333333333333	174
13.94	16.6333333333333	158
13.96	16.6333333333333	191
13.98	16.6333333333333	141
14	16.6333333333333	166
14.02	16.6333333333333	169
14.04	16.6333333333333	173
14.06	16.6333333333333	178
14.08	16.6333333333333	170
14.1	16.6333333333333	155
14.12	16.6333333333333	150
14.14	16.6333333333333	151
14.16	16.6333333333333	176
14.18	16.6333333333333	152
14.2	16.6333333333333	175
14.22	16.6333333333333	167
14.24	16.6333333333333	198
14.26	16.6333333333333	168
14.28	16.6333333333333	179
14.3	16.6333333333333	174
14.32	16.6333333333333	159
14.34	16.6333333333333	165
14.36	16.6333333333333	178
14.38	16.6333333333333	169
14.4	16.6333333333333	182
14.42	16.6333333333333	178
14.44	16.6333333333333	177
14.46	16.6333333333333	173
14.48	16.6333333333333	148
14.5	16.6333333333333	170
14.52	16.6333333333333	172
14.54	16.6333333333333	154
14.56	16.6333333333333	155
14.58	16.6333333333333	184
14.6	16.6333333333333	169
14.62	16.6333333333333	150
14.64	16.6333333333333	174
14.66	16.6333333333333	170
14.68	16.6333333333333	171
14.7	16.6333333333333	162
14.72	16.6333333333333	161
14.74	16.6333333333333	179
14.76	16.6333333333333	177
14.78	16.6333333333333	174
14.8	16.6333333333333	165
14.82	16.6333333333333	156
14.84	16.6333333333333	174
14.86	16.6333333333333	170
14.88	16.6333333333333	172
14.9	16.6333333333333	170
14.92	16.6333333333333	164
14.94	16.6333333333333	154
14.96	16.6333333333333	157
14.98	16.6333333333333	165
15	16.6333333333333	183
15.02	16.6333333333333	172
15.04	16.6333333333333	177
15.06	16.6333333333333	164
15.08	16.6333333333333	182
15.1	16.6333333333333	186
15.12	16.6333333333333	181
15.14	16.6333333333333	160
15.16	16.6333333333333	169
15.18	16.6333333333333	158
15.2	16.6333333333333	145
15.22	16.6333333333333	167
15.24	16.6333333333333	187
15.26	16.6333333333333	167
15.28	16.6333333333333	187
15.3	16.6333333333333	187
15.32	16.6333333333333	172
15.34	16.6333333333333	163
15.36	16.6333333333333	156
15.38	16.6333333333333	156
15.4	16.6333333333333	163
15.42	16.6333333333333	157
15.44	16.6333333333333	163
15.46	16.6333333333333	183
15.48	16.6333333333333	182
15.5	16.6333333333333	159
15.52	16.6333333333333	158
15.54	16.6333333333333	163
15.56	16.6333333333333	160
15.58	16.6333333333333	178
15.6	16.6333333333333	158
15.62	16.6333333333333	176
15.64	16.6333333333333	159
15.66	16.6333333333333	175
15.68	16.6333333333333	207
15.7	16.6333333333333	188
15.72	16.6333333333333	178
15.74	16.6333333333333	169
15.76	16.6333333333333	174
15.78	16.6333333333333	162
15.8	16.6333333333333	200
15.82	16.6333333333333	165
15.84	16.6333333333333	175
15.86	16.6333333333333	189
15.88	16.6333333333333	190
15.9	16.6333333333333	162
15.92	16.6333333333333	189
15.94	16.6333333333333	178
15.96	16.6333333333333	176
15.98	16.6333333333333	179
16	16.6333333333333	190
16.02	16.6333333333333	200
16.04	16.6333333333333	223
16.06	16.6333333333333	200
16.08	16.6333333333333	215
16.1	16.6333333333333	208
16.12	16.6333333333333	205
16.14	16.6333333333333	258
16.16	16.6333333333333	235
16.18	16.6333333333333	208
16.2	16.6333333333333	216
16.22	16.6333333333333	218
16.24	16.6333333333333	214
16.26	16.6333333333333	206
16.28	16.6333333333333	193
16.3	16.6333333333333	251
16.32	16.6333333333333	205
16.34	16.6333333333333	232
16.36	16.6333333333333	225
16.38	16.6333333333333	254
16.4	16.6333333333333	253
16.42	16.6333333333333	219
16.44	16.6333333333333	241
16.46	16.6333333333333	232
16.48	16.6333333333333	242
16.5	16.6333333333333	219
16.52	16.6333333333333	253
16.54	16.6333333333333	261
16.56	16.6333333333333	245
16.58	16.6333333333333	258
16.6	16.6333333333333	277
16.62	16.6333333333333	237
16.64	16.6333333333333	271
16.66	16.6333333333333	238
16.68	16.6333333333333	266
16.7	16.6333333333333	249
16.72	16.6333333333333	268
16.74	16.6333333333333	282
16.76	16.6333333333333	285
16.78	16.6333333333333	289
16.8	16.6333333333333	300
16.82	16.6333333333333	288
16.84	16.6333333333333	313
16.86	16.6333333333333	311
16.88	16.6333333333333	313
16.9	16.6333333333333	291
16.92	16.6333333333333	318
16.94	16.6333333333333	325
16.96	16.6333333333333	338
16.98	16.6333333333333	353
17	16.6333333333333	338
17.02	16.6333333333333	337
17.04	16.6333333333333	382
17.06	16.6333333333333	381
17.08	16.6333333333333	383
17.1	16.6333333333333	373
17.12	16.6333333333333	384
17.14	16.6333333333333	374
17.16	16.6333333333333	399
17.18	16.6333333333333	346
17.2	16.6333333333333	322
17.22	16.6333333333333	354
17.24	16.6333333333333	362
17.26	16.6333333333333	346
17.28	16.6333333333333	322
17.3	16.6333333333333	323
17.32	16.6333333333333	286
17.34	16.6333333333333	273
17.36	16.6333333333333	289
17.38	16.6333333333333	277
17.4	16.6333333333333	288
17.42	16.6333333333333	240
17.44	16.6333333333333	289
17.46	16.6333333333333	280
17.48	16.6333333333333	275
17.5	16.6333333333333	252
17.52	16.6333333333333	260
17.54	16.6333333333333	271
17.56	16.6333333333333	241
17.58	16.6333333333333	248
17.6	16.6333333333333	248
17.62	16.6333333333333	257
17.64	16.6333333333333	246
17.66	16.6333333333333	227
17.68	16.6333333333333	232
17.7	16.6333333333333	218
17.72	16.6333333333333	209
17.74	16.6333333333333	233
17.76	16.6333333333333	236
17.78	16.6333333333333	247
17.8	16.6333333333333	207
17.82	16.6333333333333	213
17.84	16.6333333333333	241
17.86	16.6333333333333	215
17.88	16.6333333333333	240
17.9	16.6333333333333	229
17.92	16.6333333333333	231
17.94	16.6333333333333	234
17.96	16.6333333333333	218
17.98	16.6333333333333	200
18	16.6333333333333	241
18.02	16.6333333333333	242
18.04	16.6333333333333	212
18.06	16.6333333333333	222
18.08	16.6333333333333	202
18.1	16.6333333333333	227
18.12	16.6333333333333	216
18.14	16.6333333333333	187
18.16	16.6333333333333	227
18.18	16.6333333333333	198
18.2	16.6333333333333	218
18.22	16.6333333333333	214
18.24	16.6333333333333	236
18.26	16.6333333333333	220
18.28	16.6333333333333	211
18.3	16.6333333333333	212
18.32	16.6333333333333	195
18.34	16.6333333333333	229
18.36	16.6333333333333	225
18.38	16.6333333333333	233
18.4	16.6333333333333	226
18.42	16.6333333333333	210
18.44	16.6333333333333	210
18.46	16.6333333333333	211
18.48	16.6333333333333	236
18.5	16.6333333333333	227
18.52	16.6333333333333	237
18.54	16.6333333333333	236
18.56	16.6333333333333	225
18.58	16.6333333333333	283
18.6	16.6333333333333	274
18.62	16.6333333333333	277
18.64	16.6333333333333	278
18.66	16.6333333333333	285
18.68	16.6333333333333	282
18.7	16.6333333333333	290
18.72	16.6333333333333	273
18.74	16.6333333333333	287
18.76	16.6333333333333	287
18.78	16.6333333333333	272
18.8	16.6333333333333	319
18.82	16.6333333333333	305
18.84	16.6333333333333	340
18.86	16.6333333333333	327
18.88	16.6333333333333	339
18.9	16.6333333333333	330
18.92	16.6333333333333	340
18.94	16.6333333333333	357
18.96	16.6333333333333	337
18.98	16.6333333333333	322
19	16.6333333333333	321
19.02	16.6333333333333	330
19.04	16.6333333333333	305
19.06	16.6333333333333	329
19.08	16.6333333333333	289
19.1	16.6333333333333	267
19.12	16.6333333333333	292
19.14	16.6333333333333	292
19.16	16.6333333333333	249
19.18	16.6333333333333	249
19.2	16.6333333333333	243
19.22	16.6333333333333	279
19.24	16.6333333333333	218
19.26	16.6333333333333	220
19.28	16.6333333333333	248
19.3	16.6333333333333	242
19.32	16.6333333333333	219
19.34	16.6333333333333	242
19.36	16.6333333333333	199
19.38	16.6333333333333	190
19.4	16.6333333333333	198
19.42	16.6333333333333	213
19.44	16.6333333333333	227
19.46	16.6333333333333	225
19.48	16.6333333333333	229
19.5	16.6333333333333	210
19.52	16.6333333333333	208
19.54	16.6333333333333	201
19.56	16.6333333333333	221
19.58	16.6333333333333	204
19.6	16.6333333333333	220
19.62	16.6333333333333	188
19.64	16.6333333333333	213
19.66	16.6333333333333	211
19.68	16.6333333333333	168
19.7	16.6333333333333	206
19.72	16.6333333333333	179
19.74	16.6333333333333	183
19.76	16.6333333333333	206
19.78	16.6333333333333	213
19.8	16.6333333333333	175
19.82	16.6333333333333	192
19.84	16.6333333333333	187
19.86	16.6333333333333	199
19.88	16.6333333333333	204
19.9	16.6333333333333	204
19.92	16.6333333333333	190
19.94	16.6333333333333	213
19.96	16.6333333333333	187
19.98	16.6333333333333	177
20	16.6333333333333	189
20.02	16.6333333333333	178
20.04	16.6333333333333	176
20.06	16.6333333333333	170
20.08	16.6333333333333	169
20.1	16.6333333333333	183
20.12	16.6333333333333	170
20.14	16.6333333333333	183
20.16	16.6333333333333	169
20.18	16.6333333333333	186
20.2	16.6333333333333	192
20.22	16.6333333333333	173
20.24	16.6333333333333	181
20.26	16.6333333333333	175
20.28	16.6333333333333	159
20.3	16.6333333333333	177
20.32	16.6333333333333	165
20.34	16.6333333333333	182
20.36	16.6333333333333	199
20.38	16.6333333333333	150
20.4	16.6333333333333	174
20.42	16.6333333333333	153
20.44	16.6333333333333	181
20.46	16.6333333333333	178
20.48	16.6333333333333	177
20.5	16.6333333333333	167
20.52	16.6333333333333	166
20.54	16.6333333333333	155
20.56	16.6333333333333	172
20.58	16.6333333333333	165
20.6	16.6333333333333	168
20.62	16.6333333333333	198
20.64	16.6333333333333	175
20.66	16.6333333333333	175
20.68	16.6333333333333	180
20.7	16.6333333333333	158
20.72	16.6333333333333	173
20.74	16.6333333333333	167
20.76	16.6333333333333	164
20.78	16.6333333333333	172
20.8	16.6333333333333	170
20.82	16.6333333333333	147
20.84	16.6333333333333	154
20.86	16.6333333333333	155
20.88	16.6333333333333	152
20.9	16.6333333333333	143
20.92	16.6333333333333	173
20.94	16.6333333333333	180
20.96	16.6333333333333	164
20.98	16.6333333333333	165
21	16.6333333333333	176
21.02	16.6333333333333	186
21.04	16.6333333333333	179
21.06	16.6333333333333	191
21.08	16.6333333333333	170
21.1	16.6333333333333	191
21.12	16.6333333333333	161
21.14	16.6333333333333	166
21.16	16.6333333333333	159
21.18	16.6333333333333	192
21.2	16.6333333333333	145
21.22	16.6333333333333	157
21.24	16.6333333333333	172
21.26	16.6333333333333	169
21.28	16.6333333333333	166
21.3	16.6333333333333	170
21.32	16.6333333333333	169
21.34	16.6333333333333	177
21.36	16.6333333333333	168
21.38	16.6333333333333	162
21.4	16.6333333333333	167
21.42	16.6333333333333	183
21.44	16.6333333333333	165
21.46	16.6333333333333	177
21.48	16.6333333333333	156
21.5	16.6333333333333	153
21.52	16.6333333333333	181
21.54	16.6333333333333	153
21.56	16.6333333333333	174
21.58	16.6333333333333	166
21.6	16.6333333333333	174
21.62	16.6333333333333	183
21.64	16.6333333333333	191
21.66	16.6333333333333	156
21.68	16.6333333333333	183
21.7	16.6333333333333	148
21.72	16.6333333333333	150
21.74	16.6333333333333	169
21.76	16.6333333333333	179
21.78	16.6333333333333	165
21.8	16.6333333333333	170
21.82	16.6333333333333	172
21.84	16.6333333333333	165
21.86	16.6333333333333	173
21.88	16.6333333333333	164
21.9	16.6333333333333	162
21.92	16.6333333333333	178
21.94	16.6333333333333	155
21.96	16.6333333333333	166
21.98	16.6333333333333	169
22	16.6333333333333	164
22.02	16.6333333333333	177
22.04	16.6333333333333	182
22.06	16.6333333333333	170
22.08	16.6333333333333	160
22.1	16.6333333333333	162
22.12	16.6333333333333	146
22.14	16.6333333333333	173
22.16	16.6333333333333	174
22.18	16.6333333333333	136
22.2	16.6333333333333	145
22.22	16.6333333333333	161
22.24	16.6333333333333	169
22.26	16.6333333333333	182
22.28	16.6333333333333	154
22.3	16.6333333333333	171
22.32	16.6333333333333	173
22.34	16.6333333333333	168
22.36	16.6333333333333	166
22.38	16.6333333333333	151
22.4	16.6333333333333	161
22.42	16.6333333333333	163
22.44	16.6333333333333	180
22.46	16.6333333333333	171
22.48	16.6333333333333	144
22.5	16.6333333333333	150
22.52	16.6333333333333	181
22.54	16.6333333333333	151
22.56	16.6333333333333	167
22.58	16.6333333333333	174
22.6	16.6333333333333	172
22.62	16.6333333333333	161
22.64	16.6333333333333	158
22.66	16.6333333333333	143
22.68	16.6333333333333	169
22.7	16.6333333333333	154
22.72	16.6333333333333	164
22.74	16.6333333333333	170
22.76	16.6333333333333	161
22.78	16.6333333333333	167
22.8	16.6333333333333	162
22.82	16.6333333333333	159
22.84	16.6333333333333	156
22.86	16.6333333333333	170
22.88	16.6333333333333	182
22.9	16.6333333333333	164
22.92	16.6333333333333	153
22.94	16.6333333333333	191
22.96	16.6333333333333	174
22.98	16.6333333333333	174
23	16.6333333333333	173
23.02	16.6333333333333	181
23.04	16.6333333333333	185
23.06	16.6333333333333	157
23.08	16.6333333333333	174
23.1	16.6333333333333	176
23.12	16.6333333333333	160
23.14	16.6333333333333	172
23.16	16.6333333333333	184
23.18	16.6333333333333	166
23.2	16.6333333333333	165
23.22	16.6333333333333	178
23.24	16.6333333333333	176
23.26	16.6333333333333	180
23.28	16.6333333333333	170
23.3	16.6333333333333	218
23.32	16.6333333333333	189
23.34	16.6333333333333	177
23.36	16.6333333333333	188
23.38	16.6333333333333	182
23.4	16.6333333333333	156
23.42	16.6333333333333	192
23.44	16.6333333333333	167
23.46	16.6333333333333	187
23.48	16.6333333333333	187
23.5	16.6333333333333	179
23.52	16.6333333333333	190
23.54	16.6333333333333	188
23.56	16.6333333333333	161
23.58	16.6333333333333	165
23.6	16.6333333333333	164
23.62	16.6333333333333	184
23.64	16.6333333333333	181
23.66	16.6333333333333	185
23.68	16.6333333333333	159
23.7	16.6333333333333	176
23.72	16.6333333333333	175
23.74	16.6333333333333	185
23.76	16.6333333333333	166
23.78	16.6333333333333	194
23.8	16.6333333333333	203
23.82	16.6333333333333	171
23.84	16.6333333333333	159
23.86	16.6333333333333	199
23.88	16.6333333333333	185
23.9	16.6333333333333	168
23.92	16.6333333333333	178
23.94	16.6333333333333	176
23.96	16.6333333333333	204
23.98	16.6333333333333	182
24	16.6333333333333	170
24.02	16.6333333333333	174
24.04	16.6333333333333	180
24.06	16.6333333333333	178
24.08	16.6333333333333	182
24.1	16.6333333333333	176
24.12	16.6333333333333	211
24.14	16.6333333333333	194
24.16	16.6333333333333	190
24.18	16.6333333333333	198
24.2	16.6333333333333	209
24.22	16.6333333333333	153
24.24	16.6333333333333	199
24.26	16.6333333333333	195
24.28	16.6333333333333	163
24.3	16.6333333333333	193
24.32	16.6333333333333	185
24.34	16.6333333333333	182
24.36	16.6333333333333	187
24.38	16.6333333333333	218
24.4	16.6333333333333	210
24.42	16.6333333333333	204
24.44	16.6333333333333	202
24.46	16.6333333333333	202
24.48	16.6333333333333	177
24.5	16.6333333333333	188
24.52	16.6333333333333	174
24.54	16.6333333333333	161
24.56	16.6333333333333	201
24.58	16.6333333333333	180
24.6	16.6333333333333	222
24.62	16.6333333333333	195
24.64	16.6333333333333	174
24.66	16.6333333333333	182
24.68	16.6333333333333	200
24.7	16.6333333333333	207
24.72	16.6333333333333	210
24.74	16.6333333333333	233
24.76	16.6333333333333	180
24.78	16.6333333333333	199
24.8	16.6333333333333	208
24.82	16.6333333333333	198
24.84	16.6333333333333	193
24.86	16.6333333333333	243
24.88	16.6333333333333	188
24.9	16.6333333333333	199
24.92	16.6333333333333	206
24.94	16.6333333333333	227
24.96	16.6333333333333	199
24.98	16.6333333333333	192
25	16.6333333333333	201
25.02	16.6333333333333	193
25.04	16.6333333333333	202
25.06	16.6333333333333	211
25.08	16.6333333333333	227
25.1	16.6333333333333	206
25.12	16.6333333333333	236
25.14	16.6333333333333	204
25.16	16.6333333333333	210
25.18	16.6333333333333	238
25.2	16.6333333333333	213
25.22	16.6333333333333	205
25.24	16.6333333333333	212
25.26	16.6333333333333	212
25.28	16.6333333333333	221
25.3	16.6333333333333	212
25.32	16.6333333333333	232
25.34	16.6333333333333	231
25.36	16.6333333333333	208
25.38	16.6333333333333	210
25.4	16.6333333333333	212
25.42	16.6333333333333	195
25.44	16.6333333333333	216
25.46	16.6333333333333	189
25.48	16.6333333333333	215
25.5	16.6333333333333	216
25.52	16.6333333333333	245
25.54	16.6333333333333	202
25.56	16.6333333333333	199
25.58	16.6333333333333	183
25.6	16.6333333333333	194
25.62	16.6333333333333	207
25.64	16.6333333333333	196
25.66	16.6333333333333	172
25.68	16.6333333333333	189
25.7	16.6333333333333	191
25.72	16.6333333333333	194
25.74	16.6333333333333	211
25.76	16.6333333333333	184
25.78	16.6333333333333	205
25.8	16.6333333333333	197
25.82	16.6333333333333	181
25.84	16.6333333333333	190
25.86	16.6333333333333	192
25.88	16.6333333333333	180
25.9	16.6333333333333	195
25.92	16.6333333333333	167
25.94	16.6333333333333	193
25.96	16.6333333333333	205
25.98	16.6333333333333	173
26	16.6333333333333	199
26.02	16.6333333333333	190
26.04	16.6333333333333	161
26.06	16.6333333333333	172
26.08	16.6333333333333	181
26.1	16.6333333333333	175
26.12	16.6333333333333	175
26.14	16.6333333333333	179
26.16	16.6333333333333	209
26.18	16.6333333333333	153
26.2	16.6333333333333	182
26.22	16.6333333333333	181
26.24	16.6333333333333	163
26.26	16.6333333333333	206
26.28	16.6333333333333	206
26.3	16.6333333333333	185
26.32	16.6333333333333	179
26.34	16.6333333333333	173
26.36	16.6333333333333	195
26.38	16.6333333333333	169
26.4	16.6333333333333	176
26.42	16.6333333333333	197
26.44	16.6333333333333	197
26.46	16.6333333333333	169
26.48	16.6333333333333	180
26.5	16.6333333333333	180
26.52	16.6333333333333	199
26.54	16.6333333333333	202
26.56	16.6333333333333	200
26.58	16.6333333333333	169
26.6	16.6333333333333	192
26.62	16.6333333333333	188
26.64	16.6333333333333	196
26.66	16.6333333333333	194
26.68	16.6333333333333	170
26.7	16.6333333333333	176
26.72	16.6333333333333	180
26.74	16.6333333333333	179
26.76	16.6333333333333	174
26.78	16.6333333333333	187
26.8	16.6333333333333	199
26.82	16.6333333333333	179
26.84	16.6333333333333	172
26.86	16.6333333333333	196
26.88	16.6333333333333	180
26.9	16.6333333333333	184
26.92	16.6333333333333	207
26.94	16.6333333333333	186
26.96	16.6333333333333	197
26.98	16.6333333333333	156
27	16.6333333333333	184
27.02	16.6333333333333	182
27.04	16.6333333333333	176
27.06	16.6333333333333	181
27.08	16.6333333333333	176
27.1	16.6333333333333	174
27.12	16.6333333333333	157
27.14	16.6333333333333	182
27.16	16.6333333333333	189
27.18	16.6333333333333	175
27.2	16.6333333333333	187
27.22	16.6333333333333	188
27.24	16.6333333333333	160
27.26	16.6333333333333	170
27.28	16.6333333333333	178
27.3	16.6333333333333	184
27.32	16.6333333333333	189
27.34	16.6333333333333	189
27.36	16.6333333333333	178
27.38	16.6333333333333	179
27.4	16.6333333333333	192
27.42	16.6333333333333	172
27.44	16.6333333333333	186
27.46	16.6333333333333	204
27.48	16.6333333333333	187
27.5	16.6333333333333	199
27.52	16.6333333333333	193
27.54	16.6333333333333	188
27.56	16.6333333333333	186
27.58	16.6333333333333	204
27.6	16.6333333333333	198
27.62	16.6333333333333	183
27.64	16.6333333333333	187
27.66	16.6333333333333	203
27.68	16.6333333333333	195
27.7	16.6333333333333	204
27.72	16.6333333333333	188
27.74	16.6333333333333	197
27.76	16.6333333333333	168
27.78	16.6333333333333	195
27.8	16.6333333333333	193
27.82	16.6333333333333	202
27.84	16.6333333333333	176
27.86	16.6333333333333	192
27.88	16.6333333333333	180
27.9	16.6333333333333	201
27.92	16.6333333333333	223
27.94	16.6333333333333	223
27.96	16.6333333333333	205
27.98	16.6333333333333	240
28	16.6333333333333	187
28.02	16.6333333333333	169
28.04	16.6333333333333	199
28.06	16.6333333333333	189
28.08	16.6333333333333	182
28.1	16.6333333333333	194
28.12	16.6333333333333	193
28.14	16.6333333333333	192
28.16	16.6333333333333	185
28.18	16.6333333333333	171
28.2	16.6333333333333	169
28.22	16.6333333333333	172
28.24	16.6333333333333	174
28.26	16.6333333333333	187
28.28	16.6333333333333	188
28.3	16.6333333333333	199
28.32	16.6333333333333	186
28.34	16.6333333333333	176
28.36	16.6333333333333	180
28.38	16.6333333333333	195
28.4	16.6333333333333	166
28.42	16.6333333333333	179
28.44	16.6333333333333	172
28.46	16.6333333333333	172
28.48	16.6333333333333	174
28.5	16.6333333333333	185
28.52	16.6333333333333	201
28.54	16.6333333333333	192
28.56	16.6333333333333	168
28.58	16.6333333333333	183
28.6	16.6333333333333	178
28.62	16.6333333333333	181
28.64	16.6333333333333	165
28.66	16.6333333333333	188
28.68	16.6333333333333	176
28.7	16.6333333333333	175
28.72	16.6333333333333	183
28.74	16.6333333333333	160
28.76	16.6333333333333	183
28.78	16.6333333333333	206
28.8	16.6333333333333	148
28.82	16.6333333333333	181
28.84	16.6333333333333	193
28.86	16.6333333333333	178
28.88	16.6333333333333	192
28.9	16.6333333333333	181
28.92	16.6333333333333	191
28.94	16.6333333333333	195
28.96	16.6333333333333	170
28.98	16.6333333333333	195
29	16.6333333333333	165
29.02	16.6333333333333	199
29.04	16.6333333333333	199
29.06	16.6333333333333	166
29.08	16.6333333333333	190
29.1	16.6333333333333	169
29.12	16.6333333333333	174
29.14	16.6333333333333	180
29.16	16.6333333333333	211
29.18	16.6333333333333	196
29.2	16.6333333333333	199
29.22	16.6333333333333	180
29.24	16.6333333333333	170
29.26	16.6333333333333	160
29.28	16.6333333333333	175
29.3	16.6333333333333	179
29.32	16.6333333333333	159
29.34	16.6333333333333	178
29.36	16.6333333333333	188
29.38	16.6333333333333	154
29.4	16.6333333333333	182
29.42	16.6333333333333	190
29.44	16.6333333333333	167
29.46	16.6333333333333	200
29.48	16.6333333333333	175
29.5	16.6333333333333	194
29.52	16.6333333333333	165
29.54	16.6333333333333	185
29.56	16.6333333333333	181
29.58	16.6333333333333	191
29.6	16.6333333333333	207
29.62	16.6333333333333	159
29.64	16.6333333333333	159
29.66	16.6333333333333	167
29.68	16.6333333333333	174
29.7	16.6333333333333	181
29.72	16.6333333333333	205
29.74	16.6333333333333	167
29.76	16.6333333333333	182
29.78	16.6333333333333	162
29.8	16.6333333333333	158
29.82	16.6333333333333	184
29.84	16.6333333333333	161
29.86	16.6333333333333	174
29.88	16.6333333333333	191
29.9	16.6333333333333	186
29.92	16.6333333333333	158
29.94	16.6333333333333	192
29.96	16.6333333333333	184
29.98	16.6333333333333	178
30	16.6333333333333	162
30.02	16.6333333333333	178
30.04	16.6333333333333	198
30.06	16.6333333333333	191
30.08	16.6333333333333	188
30.1	16.6333333333333	192
30.12	16.6333333333333	170
30.14	16.6333333333333	174
30.16	16.6333333333333	197
30.18	16.6333333333333	184
30.2	16.6333333333333	172
30.22	16.6333333333333	178
30.24	16.6333333333333	163
30.26	16.6333333333333	187
30.28	16.6333333333333	183
30.3	16.6333333333333	162
30.32	16.6333333333333	172
30.34	16.6333333333333	172
30.36	16.6333333333333	175
30.38	16.6333333333333	175
30.4	16.6333333333333	194
30.42	16.6333333333333	166
30.44	16.6333333333333	174
30.46	16.6333333333333	165
30.48	16.6333333333333	177
30.5	16.6333333333333	181
30.52	16.6333333333333	196
30.54	16.6333333333333	187
30.56	16.6333333333333	186
30.58	16.6333333333333	191
30.6	16.6333333333333	185
30.62	16.6333333333333	174
30.64	16.6333333333333	178
30.66	16.6333333333333	207
30.68	16.6333333333333	180
30.7	16.6333333333333	182
30.72	16.6333333333333	175
30.74	16.6333333333333	179
30.76	16.6333333333333	184
30.78	16.6333333333333	168
30.8	16.6333333333333	188
30.82	16.6333333333333	179
30.84	16.6333333333333	153
30.86	16.6333333333333	176
30.88	16.6333333333333	168
30.9	16.6333333333333	180
30.92	16.6333333333333	162
30.94	16.6333333333333	166
30.96	16.6333333333333	194
30.98	16.6333333333333	183
31	16.6333333333333	177
31.02	16.6333333333333	163
31.04	16.6333333333333	180
31.06	16.6333333333333	182
31.08	16.6333333333333	172
31.1	16.6333333333333	192
31.12	16.6333333333333	174
31.14	16.6333333333333	184
31.16	16.6333333333333	169
31.18	16.6333333333333	178
31.2	16.6333333333333	173
31.22	16.6333333333333	182
31.24	16.6333333333333	192
31.26	16.6333333333333	177
31.28	16.6333333333333	176
31.3	16.6333333333333	202
31.32	16.6333333333333	170
31.34	16.6333333333333	176
31.36	16.6333333333333	153
31.38	16.6333333333333	189
31.4	16.6333333333333	186
31.42	16.6333333333333	155
31.44	16.6333333333333	178
31.46	16.6333333333333	191
31.48	16.6333333333333	177
31.5	16.6333333333333	142
31.52	16.6333333333333	174
31.54	16.6333333333333	165
31.56	16.6333333333333	164
31.58	16.6333333333333	186
31.6	16.6333333333333	162
31.62	16.6333333333333	187
31.64	16.6333333333333	170
31.66	16.6333333333333	145
31.68	16.6333333333333	171
31.7	16.6333333333333	175
31.72	16.6333333333333	175
31.74	16.6333333333333	174
31.76	16.6333333333333	157
31.78	16.6333333333333	180
31.8	16.6333333333333	195
31.82	16.6333333333333	185
31.84	16.6333333333333	165
31.86	16.6333333333333	176
31.88	16.6333333333333	157
31.9	16.6333333333333	166
31.92	16.6333333333333	196
31.94	16.6333333333333	181
31.96	16.6333333333333	162
31.98	16.6333333333333	174
32	16.6333333333333	179
32.02	16.6333333333333	174
32.04	16.6333333333333	198
32.06	16.6333333333333	166
32.08	16.6333333333333	158
32.1	16.6333333333333	188
32.12	16.6333333333333	186
32.14	16.6333333333333	175
32.16	16.6333333333333	174
32.18	16.6333333333333	166
32.2	16.6333333333333	195
32.22	16.6333333333333	189
32.24	16.6333333333333	171
32.26	16.6333333333333	180
32.28	16.6333333333333	178
32.3	16.6333333333333	180
32.32	16.6333333333333	174
32.34	16.6333333333333	171
32.36	16.6333333333333	152
32.38	16.6333333333333	185
32.4	16.6333333333333	189
32.42	16.6333333333333	146
32.44	16.6333333333333	184
32.46	16.6333333333333	169
32.48	16.6333333333333	163
32.5	16.6333333333333	180
32.52	16.6333333333333	187
32.54	16.6333333333333	159
32.56	16.6333333333333	179
32.58	16.6333333333333	163
32.6	16.6333333333333	166
32.62	16.6333333333333	179
32.64	16.6333333333333	191
32.66	16.6333333333333	178
32.68	16.6333333333333	189
32.7	16.6333333333333	176
32.72	16.6333333333333	165
32.74	16.6333333333333	178
32.76	16.6333333333333	183
32.78	16.6333333333333	196
32.8	16.6333333333333	187
32.82	16.6333333333333	168
32.84	16.6333333333333	194
32.86	16.6333333333333	176
32.88	16.6333333333333	194
32.9	16.6333333333333	167
32.92	16.6333333333333	194
32.94	16.6333333333333	203
32.96	16.6333333333333	190
32.98	16.6333333333333	170
33	16.6333333333333	169
33.02	16.6333333333333	171
33.04	16.6333333333333	187
33.06	16.6333333333333	143
33.08	16.6333333333333	181
33.1	16.6333333333333	174
33.12	16.6333333333333	184
33.14	16.6333333333333	190
33.16	16.6333333333333	196
33.18	16.6333333333333	200
33.2	16.6333333333333	204
33.22	16.6333333333333	184
33.24	16.6333333333333	191
33.26	16.6333333333333	193
33.28	16.6333333333333	180
33.3	16.6333333333333	171
33.32	16.6333333333333	178
33.34	16.6333333333333	182
33.36	16.6333333333333	203
33.38	16.6333333333333	184
33.4	16.6333333333333	198
33.42	16.6333333333333	189
33.44	16.6333333333333	205
33.46	16.6333333333333	208
33.48	16.6333333333333	175
33.5	16.6333333333333	189
33.52	16.6333333333333	187
33.54	16.6333333333333	189
33.56	16.6333333333333	217
33.58	16.6333333333333	183
33.6	16.6333333333333	172
33.62	16.6333333333333	193
33.64	16.6333333333333	215
33.66	16.6333333333333	177
33.68	16.6333333333333	171
33.7	16.6333333333333	183
33.72	16.6333333333333	200
33.74	16.6333333333333	171
33.76	16.6333333333333	187
33.78	16.6333333333333	204
33.8	16.6333333333333	203
33.82	16.6333333333333	195
33.84	16.6333333333333	191
33.86	16.6333333333333	191
33.88	16.6333333333333	196
33.9	16.6333333333333	198
33.92	16.6333333333333	183
33.94	16.6333333333333	194
33.96	16.6333333333333	181
33.98	16.6333333333333	204
34	16.6333333333333	202
34.02	16.6333333333333	192
34.04	16.6333333333333	185
34.06	16.6333333333333	180
34.08	16.6333333333333	205
34.1	16.6333333333333	163
34.12	16.6333333333333	179
34.14	16.6333333333333	196
34.16	16.6333333333333	205
34.18	16.6333333333333	185
34.2	16.6333333333333	201
34.22	16.6333333333333	190
34.24	16.6333333333333	187
34.26	16.6333333333333	196
34.28	16.6333333333333	195
34.3	16.6333333333333	202
34.32	16.6333333333333	217
34.34	16.6333333333333	197
34.36	16.6333333333333	188
34.38	16.6333333333333	209
34.4	16.6333333333333	181
34.42	16.6333333333333	207
34.44	16.6333333333333	192
34.46	16.6333333333333	204
34.48	16.6333333333333	202
34.5	16.6333333333333	188
34.52	16.6333333333333	188
34.54	16.6333333333333	178
34.56	16.6333333333333	179
34.58	16.6333333333333	180
34.6	16.6333333333333	166
34.62	16.6333333333333	189
34.64	16.6333333333333	196
34.66	16.6333333333333	210
34.68	16.6333333333333	184
34.7	16.6333333333333	191
34.72	16.6333333333333	195
34.74	16.6333333333333	177
34.76	16.6333333333333	180
34.78	16.6333333333333	179
34.8	16.6333333333333	197
34.82	16.6333333333333	197
34.84	16.6333333333333	179
34.86	16.6333333333333	184
34.88	16.6333333333333	181
34.9	16.6333333333333	225
34.92	16.6333333333333	208
34.94	16.6333333333333	187
34.96	16.6333333333333	206
34.98	16.6333333333333	178
35	16.6333333333333	198
35.02	16.6333333333333	183
35.04	16.6333333333333	167
35.06	16.6333333333333	188
35.08	16.6333333333333	193
35.1	16.6333333333333	189
35.12	16.6333333333333	192
35.14	16.6333333333333	192
35.16	16.6333333333333	200
35.18	16.6333333333333	178
35.2	16.6333333333333	183
35.22	16.6333333333333	188
35.24	16.6333333333333	189
35.26	16.6333333333333	173
35.28	16.6333333333333	188
35.3	16.6333333333333	201
35.32	16.6333333333333	173
35.34	16.6333333333333	182
35.36	16.6333333333333	195
35.38	16.6333333333333	177
35.4	16.6333333333333	207
35.42	16.6333333333333	185
35.44	16.6333333333333	188
35.46	16.6333333333333	177
35.48	16.6333333333333	184
35.5	16.6333333333333	184
35.52	16.6333333333333	198
35.54	16.6333333333333	193
35.56	16.6333333333333	188
35.58	16.6333333333333	182
35.6	16.6333333333333	183
35.62	16.6333333333333	172
35.64	16.6333333333333	200
35.66	16.6333333333333	199
35.68	16.6333333333333	184
35.7	16.6333333333333	182
35.72	16.6333333333333	193
35.74	16.6333333333333	193
35.76	16.6333333333333	169
35.78	16.6333333333333	169
35.8	16.6333333333333	207
35.82	16.6333333333333	182
35.84	16.6333333333333	201
35.86	16.6333333333333	201
35.88	16.6333333333333	169
35.9	16.6333333333333	167
35.92	16.6333333333333	208
35.94	16.6333333333333	190
35.96	16.6333333333333	187
35.98	16.6333333333333	196
36	16.6333333333333	175
36.02	16.6333333333333	182
36.04	16.6333333333333	190
36.06	16.6333333333333	203
36.08	16.6333333333333	167
36.1	16.6333333333333	180
36.12	16.6333333333333	202
36.14	16.6333333333333	176
36.16	16.6333333333333	179
36.18	16.6333333333333	185
36.2	16.6333333333333	178
36.22	16.6333333333333	190
36.24	16.6333333333333	225
36.26	16.6333333333333	181
36.28	16.6333333333333	211
36.3	16.6333333333333	193
36.32	16.6333333333333	185
36.34	16.6333333333333	196
36.36	16.6333333333333	189
36.38	16.6333333333333	183
36.4	16.6333333333333	177
36.42	16.6333333333333	189
36.44	16.6333333333333	213
36.46	16.6333333333333	191
36.48	16.6333333333333	175
36.5	16.6333333333333	181
36.52	16.6333333333333	196
36.54	16.6333333333333	175
36.56	16.6333333333333	176
36.58	16.6333333333333	187
36.6	16.6333333333333	174
36.62	16.6333333333333	199
36.64	16.6333333333333	190
36.66	16.6333333333333	202
36.68	16.6333333333333	203
36.7	16.6333333333333	183
36.72	16.6333333333333	217
36.74	16.6333333333333	178
36.76	16.6333333333333	163
36.78	16.6333333333333	202
36.8	16.6333333333333	207
36.82	16.6333333333333	180
36.84	16.6333333333333	206
36.86	16.6333333333333	185
36.88	16.6333333333333	172
36.9	16.6333333333333	176
36.92	16.6333333333333	169
36.94	16.6333333333333	194
36.96	16.6333333333333	178
36.98	16.6333333333333	190
37	16.6333333333333	194
37.02	16.6333333333333	203
37.04	16.6333333333333	175
37.06	16.6333333333333	192
37.08	16.6333333333333	192
37.1	16.6333333333333	195
37.12	16.6333333333333	193
37.14	16.6333333333333	192
37.16	16.6333333333333	175
37.18	16.6333333333333	211
37.2	16.6333333333333	193
37.22	16.6333333333333	187
37.24	16.6333333333333	172
37.26	16.6333333333333	172
37.28	16.6333333333333	190
37.3	16.6333333333333	179
37.32	16.6333333333333	205
37.34	16.6333333333333	190
37.36	16.6333333333333	183
37.38	16.6333333333333	190
37.4	16.6333333333333	191
37.42	16.6333333333333	185
37.44	16.6333333333333	215
37.46	16.6333333333333	234
37.48	16.6333333333333	230
37.5	16.6333333333333	209
37.52	16.6333333333333	198
37.54	16.6333333333333	199
37.56	16.6333333333333	198
37.58	16.6333333333333	202
37.6	16.6333333333333	193
37.62	16.6333333333333	180
37.64	16.6333333333333	195
37.66	16.6333333333333	190
37.68	16.6333333333333	180
37.7	16.6333333333333	184
37.72	16.6333333333333	188
37.74	16.6333333333333	199
37.76	16.6333333333333	206
37.78	16.6333333333333	181
37.8	16.6333333333333	205
37.82	16.6333333333333	238
37.84	16.6333333333333	207
37.86	16.6333333333333	216
37.88	16.6333333333333	272
37.9	16.6333333333333	235
37.92	16.6333333333333	252
37.94	16.6333333333333	239
37.96	16.6333333333333	243
37.98	16.6333333333333	261
38	16.6333333333333	254
38.02	16.6333333333333	284
38.04	16.6333333333333	320
38.06	16.6333333333333	326
38.08	16.6333333333333	371
38.1	16.6333333333333	455
38.12	16.6333333333333	577
38.14	16.6333333333333	682
38.16	16.6333333333333	662
38.18	16.6333333333333	627
38.2	16.6333333333333	555
38.22	16.6333333333333	470
38.24	16.6333333333333	494
38.26	16.6333333333333	442
38.28	16.6333333333333	354
38.3	16.6333333333333	309
38.32	16.6333333333333	275
38.34	16.6333333333333	271
38.36	16.6333333333333	248
38.38	16.6333333333333	243
38.4	16.6333333333333	223
38.42	16.6333333333333	231
38.44	16.6333333333333	218
38.46	16.6333333333333	256
38.48	16.6333333333333	248
38.5	16.6333333333333	231
38.52	16.6333333333333	220
38.54	16.6333333333333	208
38.56	16.6333333333333	210
38.58	16.6333333333333	209
38.6	16.6333333333333	206
38.62	16.6333333333333	220
38.64	16.6333333333333	204
38.66	16.6333333333333	192
38.68	16.6333333333333	201
38.7	16.6333333333333	171
38.72	16.6333333333333	226
38.74	16.6333333333333	196
38.76	16.6333333333333	225
38.78	16.6333333333333	198
38.8	16.6333333333333	205
38.82	16.6333333333333	188
38.84	16.6333333333333	188
38.86	16.6333333333333	214
38.88	16.6333333333333	211
38.9	16.6333333333333	218
38.92	16.6333333333333	200
38.94	16.6333333333333	237
38.96	16.6333333333333	192
38.98	16.6333333333333	195
39	16.6333333333333	194
39.02	16.6333333333333	206
39.04	16.6333333333333	189
39.06	16.6333333333333	180
39.08	16.6333333333333	182
39.1	16.6333333333333	174
39.12	16.6333333333333	195
39.14	16.6333333333333	183
39.16	16.6333333333333	195
39.18	16.6333333333333	191
39.2	16.6333333333333	174
39.22	16.6333333333333	213
39.24	16.6333333333333	176
39.26	16.6333333333333	175
39.28	16.6333333333333	179
39.3	16.6333333333333	209
39.32	16.6333333333333	167
39.34	16.6333333333333	199
39.36	16.6333333333333	202
39.38	16.6333333333333	199
39.4	16.6333333333333	197
39.42	16.6333333333333	195
39.44	16.6333333333333	198
39.46	16.6333333333333	215
39.48	16.6333333333333	204
39.5	16.6333333333333	221
39.52	16.6333333333333	200
39.54	16.6333333333333	193
39.56	16.6333333333333	223
39.58	16.6333333333333	216
39.6	16.6333333333333	175
39.62	16.6333333333333	217
39.64	16.6333333333333	202
39.66	16.6333333333333	214
39.68	16.6333333333333	206
39.7	16.6333333333333	192
39.72	16.6333333333333	182
39.74	16.6333333333333	212
39.76	16.6333333333333	218
39.78	16.6333333333333	199
39.8	16.6333333333333	197
39.82	16.6333333333333	188
39.84	16.6333333333333	223
39.86	16.6333333333333	228
39.88	16.6333333333333	214
39.9	16.6333333333333	227
39.92	16.6333333333333	179
39.94	16.6333333333333	235
39.96	16.6333333333333	202
39.98	16.6333333333333	216
40	16.6333333333333	194
