# Supplementary material for: Sorting polymerization in a bichannel metal-organic framework
Source: Nat Commun. 2025 Aug 5;16:6984. doi: 10.1038/s41467-025-62322-8 (PMC12325995; doi:10.1038/s41467-025-62322-8)
Supplement: Supplementary file 3 — Source data [file 41467_2025_62322_MOESM3_ESM.zip › SOURCE_DATA/SF10/1-PNVF_2theta_vs_scanstarttime_vs_intensity/line_16.csv]

X	Y	Z
3	13.6333333333333	149
3.02	13.6333333333333	142
3.04	13.6333333333333	130
3.06	13.6333333333333	141
3.08	13.6333333333333	149
3.1	13.6333333333333	135
3.12	13.6333333333333	133
3.14	13.6333333333333	136
3.16	13.6333333333333	147
3.18	13.6333333333333	132
3.2	13.6333333333333	137
3.22	13.6333333333333	145
3.24	13.6333333333333	141
3.26	13.6333333333333	128
3.28	13.6333333333333	129
3.3	13.6333333333333	137
3.32	13.6333333333333	147
3.34	13.6333333333333	146
3.36	13.6333333333333	136
3.38	13.6333333333333	133
3.4	13.6333333333333	161
3.42	13.6333333333333	162
3.44	13.6333333333333	119
3.46	13.6333333333333	141
3.48	13.6333333333333	133
3.5	13.6333333333333	132
3.52	13.6333333333333	142
3.54	13.6333333333333	146
3.56	13.6333333333333	160
3.58	13.6333333333333	151
3.6	13.6333333333333	143
3.62	13.6333333333333	169
3.64	13.6333333333333	158
3.66	13.6333333333333	138
3.68	13.6333333333333	155
3.7	13.6333333333333	163
3.72	13.6333333333333	157
3.74	13.6333333333333	154
3.76	13.6333333333333	127
3.78	13.6333333333333	120
3.8	13.6333333333333	134
3.82	13.6333333333333	154
3.84	13.6333333333333	136
3.86	13.6333333333333	166
3.88	13.6333333333333	153
3.9	13.6333333333333	132
3.92	13.6333333333333	160
3.94	13.6333333333333	153
3.96	13.6333333333333	159
3.98	13.6333333333333	149
4	13.6333333333333	123
4.02	13.6333333333333	146
4.04	13.6333333333333	159
4.06	13.6333333333333	145
4.08	13.6333333333333	154
4.1	13.6333333333333	190
4.12	13.6333333333333	151
4.14	13.6333333333333	150
4.16	13.6333333333333	154
4.18	13.6333333333333	152
4.2	13.6333333333333	154
4.22	13.6333333333333	145
4.24	13.6333333333333	155
4.26	13.6333333333333	147
4.28	13.6333333333333	153
4.3	13.6333333333333	160
4.32	13.6333333333333	153
4.34	13.6333333333333	145
4.36	13.6333333333333	138
4.38	13.6333333333333	167
4.4	13.6333333333333	145
4.42	13.6333333333333	159
4.44	13.6333333333333	171
4.46	13.6333333333333	166
4.48	13.6333333333333	179
4.5	13.6333333333333	158
4.52	13.6333333333333	159
4.54	13.6333333333333	160
4.56	13.6333333333333	154
4.58	13.6333333333333	156
4.6	13.6333333333333	161
4.62	13.6333333333333	166
4.64	13.6333333333333	167
4.66	13.6333333333333	171
4.68	13.6333333333333	180
4.7	13.6333333333333	152
4.72	13.6333333333333	157
4.74	13.6333333333333	155
4.76	13.6333333333333	174
4.78	13.6333333333333	168
4.8	13.6333333333333	151
4.82	13.6333333333333	168
4.84	13.6333333333333	176
4.86	13.6333333333333	167
4.88	13.6333333333333	169
4.9	13.6333333333333	160
4.92	13.6333333333333	174
4.94	13.6333333333333	212
4.96	13.6333333333333	175
4.98	13.6333333333333	198
5	13.6333333333333	181
5.02	13.6333333333333	193
5.04	13.6333333333333	202
5.06	13.6333333333333	213
5.08	13.6333333333333	223
5.1	13.6333333333333	222
5.12	13.6333333333333	221
5.14	13.6333333333333	232
5.16	13.6333333333333	246
5.18	13.6333333333333	251
5.2	13.6333333333333	236
5.22	13.6333333333333	284
5.24	13.6333333333333	287
5.26	13.6333333333333	327
5.28	13.6333333333333	313
5.3	13.6333333333333	365
5.32	13.6333333333333	390
5.34	13.6333333333333	372
5.36	13.6333333333333	448
5.38	13.6333333333333	436
5.4	13.6333333333333	493
5.42	13.6333333333333	528
5.44	13.6333333333333	557
5.46	13.6333333333333	583
5.48	13.6333333333333	561
5.5	13.6333333333333	521
5.52	13.6333333333333	477
5.54	13.6333333333333	427
5.56	13.6333333333333	377
5.58	13.6333333333333	360
5.6	13.6333333333333	352
5.62	13.6333333333333	376
5.64	13.6333333333333	322
5.66	13.6333333333333	318
5.68	13.6333333333333	308
5.7	13.6333333333333	307
5.72	13.6333333333333	313
5.74	13.6333333333333	290
5.76	13.6333333333333	283
5.78	13.6333333333333	286
5.8	13.6333333333333	267
5.82	13.6333333333333	269
5.84	13.6333333333333	247
5.86	13.6333333333333	268
5.88	13.6333333333333	241
5.9	13.6333333333333	268
5.92	13.6333333333333	268
5.94	13.6333333333333	227
5.96	13.6333333333333	251
5.98	13.6333333333333	251
6	13.6333333333333	259
6.02	13.6333333333333	247
6.04	13.6333333333333	245
6.06	13.6333333333333	263
6.08	13.6333333333333	244
6.1	13.6333333333333	247
6.12	13.6333333333333	261
6.14	13.6333333333333	265
6.16	13.6333333333333	275
6.18	13.6333333333333	252
6.2	13.6333333333333	230
6.22	13.6333333333333	242
6.24	13.6333333333333	227
6.26	13.6333333333333	254
6.28	13.6333333333333	231
6.3	13.6333333333333	255
6.32	13.6333333333333	252
6.34	13.6333333333333	264
6.36	13.6333333333333	242
6.38	13.6333333333333	240
6.4	13.6333333333333	245
6.42	13.6333333333333	242
6.44	13.6333333333333	228
6.46	13.6333333333333	225
6.48	13.6333333333333	256
6.5	13.6333333333333	238
6.52	13.6333333333333	226
6.54	13.6333333333333	248
6.56	13.6333333333333	223
6.58	13.6333333333333	232
6.6	13.6333333333333	226
6.62	13.6333333333333	236
6.64	13.6333333333333	227
6.66	13.6333333333333	200
6.68	13.6333333333333	214
6.7	13.6333333333333	235
6.72	13.6333333333333	217
6.74	13.6333333333333	240
6.76	13.6333333333333	226
6.78	13.6333333333333	219
6.8	13.6333333333333	204
6.82	13.6333333333333	221
6.84	13.6333333333333	207
6.86	13.6333333333333	195
6.88	13.6333333333333	190
6.9	13.6333333333333	174
6.92	13.6333333333333	205
6.94	13.6333333333333	188
6.96	13.6333333333333	178
6.98	13.6333333333333	185
7	13.6333333333333	197
7.02	13.6333333333333	205
7.04	13.6333333333333	200
7.06	13.6333333333333	175
7.08	13.6333333333333	199
7.1	13.6333333333333	183
7.12	13.6333333333333	196
7.14	13.6333333333333	191
7.16	13.6333333333333	168
7.18	13.6333333333333	176
7.2	13.6333333333333	168
7.22	13.6333333333333	162
7.24	13.6333333333333	188
7.26	13.6333333333333	171
7.28	13.6333333333333	171
7.3	13.6333333333333	179
7.32	13.6333333333333	184
7.34	13.6333333333333	170
7.36	13.6333333333333	192
7.38	13.6333333333333	192
7.4	13.6333333333333	190
7.42	13.6333333333333	166
7.44	13.6333333333333	180
7.46	13.6333333333333	149
7.48	13.6333333333333	161
7.5	13.6333333333333	200
7.52	13.6333333333333	175
7.54	13.6333333333333	180
7.56	13.6333333333333	180
7.58	13.6333333333333	166
7.6	13.6333333333333	200
7.62	13.6333333333333	150
7.64	13.6333333333333	176
7.66	13.6333333333333	162
7.68	13.6333333333333	174
7.7	13.6333333333333	175
7.72	13.6333333333333	142
7.74	13.6333333333333	175
7.76	13.6333333333333	158
7.78	13.6333333333333	181
7.8	13.6333333333333	179
7.82	13.6333333333333	177
7.84	13.6333333333333	139
7.86	13.6333333333333	179
7.88	13.6333333333333	165
7.9	13.6333333333333	167
7.92	13.6333333333333	173
7.94	13.6333333333333	156
7.96	13.6333333333333	160
7.98	13.6333333333333	194
8	13.6333333333333	188
8.02	13.6333333333333	168
8.04	13.6333333333333	156
8.06	13.6333333333333	179
8.08	13.6333333333333	173
8.1	13.6333333333333	161
8.12	13.6333333333333	141
8.14	13.6333333333333	189
8.16	13.6333333333333	163
8.18	13.6333333333333	182
8.2	13.6333333333333	157
8.22	13.6333333333333	179
8.24	13.6333333333333	171
8.26	13.6333333333333	166
8.28	13.6333333333333	168
8.3	13.6333333333333	149
8.32	13.6333333333333	164
8.34	13.6333333333333	162
8.36	13.6333333333333	172
8.38	13.6333333333333	187
8.4	13.6333333333333	154
8.42	13.6333333333333	165
8.44	13.6333333333333	174
8.46	13.6333333333333	138
8.48	13.6333333333333	149
8.5	13.6333333333333	151
8.52	13.6333333333333	158
8.54	13.6333333333333	167
8.56	13.6333333333333	166
8.58	13.6333333333333	149
8.6	13.6333333333333	163
8.62	13.6333333333333	154
8.64	13.6333333333333	165
8.66	13.6333333333333	172
8.68	13.6333333333333	157
8.7	13.6333333333333	160
8.72	13.6333333333333	153
8.74	13.6333333333333	171
8.76	13.6333333333333	164
8.78	13.6333333333333	164
8.8	13.6333333333333	173
8.82	13.6333333333333	175
8.84	13.6333333333333	142
8.86	13.6333333333333	163
8.88	13.6333333333333	149
8.9	13.6333333333333	164
8.92	13.6333333333333	165
8.94	13.6333333333333	162
8.96	13.6333333333333	147
8.98	13.6333333333333	155
9	13.6333333333333	160
9.02	13.6333333333333	169
9.04	13.6333333333333	186
9.06	13.6333333333333	169
9.08	13.6333333333333	171
9.1	13.6333333333333	179
9.12	13.6333333333333	199
9.14	13.6333333333333	173
9.16	13.6333333333333	168
9.18	13.6333333333333	197
9.2	13.6333333333333	210
9.22	13.6333333333333	227
9.24	13.6333333333333	217
9.26	13.6333333333333	226
9.28	13.6333333333333	257
9.3	13.6333333333333	210
9.32	13.6333333333333	252
9.34	13.6333333333333	221
9.36	13.6333333333333	255
9.38	13.6333333333333	249
9.4	13.6333333333333	238
9.42	13.6333333333333	282
9.44	13.6333333333333	299
9.46	13.6333333333333	301
9.48	13.6333333333333	291
9.5	13.6333333333333	302
9.52	13.6333333333333	290
9.54	13.6333333333333	262
9.56	13.6333333333333	280
9.58	13.6333333333333	218
9.6	13.6333333333333	228
9.62	13.6333333333333	206
9.64	13.6333333333333	209
9.66	13.6333333333333	199
9.68	13.6333333333333	192
9.7	13.6333333333333	185
9.72	13.6333333333333	208
9.74	13.6333333333333	198
9.76	13.6333333333333	210
9.78	13.6333333333333	197
9.8	13.6333333333333	221
9.82	13.6333333333333	190
9.84	13.6333333333333	195
9.86	13.6333333333333	189
9.88	13.6333333333333	211
9.9	13.6333333333333	198
9.92	13.6333333333333	183
9.94	13.6333333333333	162
9.96	13.6333333333333	205
9.98	13.6333333333333	177
10	13.6333333333333	184
10.02	13.6333333333333	189
10.04	13.6333333333333	185
10.06	13.6333333333333	159
10.08	13.6333333333333	163
10.1	13.6333333333333	193
10.12	13.6333333333333	178
10.14	13.6333333333333	182
10.16	13.6333333333333	165
10.18	13.6333333333333	188
10.2	13.6333333333333	191
10.22	13.6333333333333	172
10.24	13.6333333333333	171
10.26	13.6333333333333	161
10.28	13.6333333333333	178
10.3	13.6333333333333	186
10.32	13.6333333333333	191
10.34	13.6333333333333	165
10.36	13.6333333333333	188
10.38	13.6333333333333	183
10.4	13.6333333333333	198
10.42	13.6333333333333	209
10.44	13.6333333333333	208
10.46	13.6333333333333	187
10.48	13.6333333333333	218
10.5	13.6333333333333	203
10.52	13.6333333333333	219
10.54	13.6333333333333	243
10.56	13.6333333333333	282
10.58	13.6333333333333	315
10.6	13.6333333333333	306
10.62	13.6333333333333	306
10.64	13.6333333333333	336
10.66	13.6333333333333	401
10.68	13.6333333333333	404
10.7	13.6333333333333	445
10.72	13.6333333333333	489
10.74	13.6333333333333	517
10.76	13.6333333333333	608
10.78	13.6333333333333	633
10.8	13.6333333333333	722
10.82	13.6333333333333	803
10.84	13.6333333333333	843
10.86	13.6333333333333	963
10.88	13.6333333333333	1021
10.9	13.6333333333333	1098
10.92	13.6333333333333	1022
10.94	13.6333333333333	1037
10.96	13.6333333333333	995
10.98	13.6333333333333	918
11	13.6333333333333	746
11.02	13.6333333333333	673
11.04	13.6333333333333	494
11.06	13.6333333333333	476
11.08	13.6333333333333	425
11.1	13.6333333333333	379
11.12	13.6333333333333	357
11.14	13.6333333333333	301
11.16	13.6333333333333	263
11.18	13.6333333333333	253
11.2	13.6333333333333	276
11.22	13.6333333333333	210
11.24	13.6333333333333	244
11.26	13.6333333333333	217
11.28	13.6333333333333	219
11.3	13.6333333333333	212
11.32	13.6333333333333	209
11.34	13.6333333333333	203
11.36	13.6333333333333	206
11.38	13.6333333333333	211
11.4	13.6333333333333	192
11.42	13.6333333333333	169
11.44	13.6333333333333	165
11.46	13.6333333333333	194
11.48	13.6333333333333	193
11.5	13.6333333333333	181
11.52	13.6333333333333	193
11.54	13.6333333333333	190
11.56	13.6333333333333	195
11.58	13.6333333333333	186
11.6	13.6333333333333	195
11.62	13.6333333333333	159
11.64	13.6333333333333	175
11.66	13.6333333333333	163
11.68	13.6333333333333	185
11.7	13.6333333333333	175
11.72	13.6333333333333	190
11.74	13.6333333333333	177
11.76	13.6333333333333	174
11.78	13.6333333333333	176
11.8	13.6333333333333	165
11.82	13.6333333333333	196
11.84	13.6333333333333	174
11.86	13.6333333333333	175
11.88	13.6333333333333	179
11.9	13.6333333333333	178
11.92	13.6333333333333	156
11.94	13.6333333333333	174
11.96	13.6333333333333	175
11.98	13.6333333333333	153
12	13.6333333333333	177
12.02	13.6333333333333	181
12.04	13.6333333333333	180
12.06	13.6333333333333	185
12.08	13.6333333333333	165
12.1	13.6333333333333	181
12.12	13.6333333333333	184
12.14	13.6333333333333	179
12.16	13.6333333333333	154
12.18	13.6333333333333	179
12.2	13.6333333333333	155
12.22	13.6333333333333	170
12.24	13.6333333333333	173
12.26	13.6333333333333	156
12.28	13.6333333333333	189
12.3	13.6333333333333	188
12.32	13.6333333333333	182
12.34	13.6333333333333	176
12.36	13.6333333333333	169
12.38	13.6333333333333	172
12.4	13.6333333333333	174
12.42	13.6333333333333	148
12.44	13.6333333333333	144
12.46	13.6333333333333	166
12.48	13.6333333333333	180
12.5	13.6333333333333	163
12.52	13.6333333333333	180
12.54	13.6333333333333	181
12.56	13.6333333333333	160
12.58	13.6333333333333	172
12.6	13.6333333333333	181
12.62	13.6333333333333	170
12.64	13.6333333333333	149
12.66	13.6333333333333	159
12.68	13.6333333333333	165
12.7	13.6333333333333	173
12.72	13.6333333333333	205
12.74	13.6333333333333	178
12.76	13.6333333333333	157
12.78	13.6333333333333	154
12.8	13.6333333333333	167
12.82	13.6333333333333	160
12.84	13.6333333333333	183
12.86	13.6333333333333	167
12.88	13.6333333333333	174
12.9	13.6333333333333	162
12.92	13.6333333333333	137
12.94	13.6333333333333	159
12.96	13.6333333333333	186
12.98	13.6333333333333	178
13	13.6333333333333	173
13.02	13.6333333333333	175
13.04	13.6333333333333	164
13.06	13.6333333333333	152
13.08	13.6333333333333	170
13.1	13.6333333333333	162
13.12	13.6333333333333	146
13.14	13.6333333333333	146
13.16	13.6333333333333	180
13.18	13.6333333333333	144
13.2	13.6333333333333	148
13.22	13.6333333333333	166
13.24	13.6333333333333	161
13.26	13.6333333333333	159
13.28	13.6333333333333	165
13.3	13.6333333333333	152
13.32	13.6333333333333	153
13.34	13.6333333333333	161
13.36	13.6333333333333	168
13.38	13.6333333333333	152
13.4	13.6333333333333	161
13.42	13.6333333333333	180
13.44	13.6333333333333	143
13.46	13.6333333333333	176
13.48	13.6333333333333	162
13.5	13.6333333333333	160
13.52	13.6333333333333	170
13.54	13.6333333333333	172
13.56	13.6333333333333	181
13.58	13.6333333333333	154
13.6	13.6333333333333	156
13.62	13.6333333333333	169
13.64	13.6333333333333	179
13.66	13.6333333333333	166
13.68	13.6333333333333	159
13.7	13.6333333333333	148
13.72	13.6333333333333	178
13.74	13.6333333333333	181
13.76	13.6333333333333	160
13.78	13.6333333333333	173
13.8	13.6333333333333	185
13.82	13.6333333333333	178
13.84	13.6333333333333	171
13.86	13.6333333333333	166
13.88	13.6333333333333	154
13.9	13.6333333333333	168
13.92	13.6333333333333	157
13.94	13.6333333333333	166
13.96	13.6333333333333	183
13.98	13.6333333333333	167
14	13.6333333333333	166
14.02	13.6333333333333	158
14.04	13.6333333333333	186
14.06	13.6333333333333	179
14.08	13.6333333333333	175
14.1	13.6333333333333	183
14.12	13.6333333333333	171
14.14	13.6333333333333	184
14.16	13.6333333333333	170
14.18	13.6333333333333	162
14.2	13.6333333333333	175
14.22	13.6333333333333	150
14.24	13.6333333333333	166
14.26	13.6333333333333	175
14.28	13.6333333333333	184
14.3	13.6333333333333	179
14.32	13.6333333333333	158
14.34	13.6333333333333	164
14.36	13.6333333333333	189
14.38	13.6333333333333	172
14.4	13.6333333333333	140
14.42	13.6333333333333	173
14.44	13.6333333333333	201
14.46	13.6333333333333	177
14.48	13.6333333333333	165
14.5	13.6333333333333	166
14.52	13.6333333333333	181
14.54	13.6333333333333	156
14.56	13.6333333333333	161
14.58	13.6333333333333	172
14.6	13.6333333333333	171
14.62	13.6333333333333	159
14.64	13.6333333333333	174
14.66	13.6333333333333	158
14.68	13.6333333333333	158
14.7	13.6333333333333	145
14.72	13.6333333333333	164
14.74	13.6333333333333	173
14.76	13.6333333333333	165
14.78	13.6333333333333	182
14.8	13.6333333333333	176
14.82	13.6333333333333	171
14.84	13.6333333333333	175
14.86	13.6333333333333	153
14.88	13.6333333333333	165
14.9	13.6333333333333	161
14.92	13.6333333333333	158
14.94	13.6333333333333	128
14.96	13.6333333333333	160
14.98	13.6333333333333	137
15	13.6333333333333	181
15.02	13.6333333333333	159
15.04	13.6333333333333	153
15.06	13.6333333333333	170
15.08	13.6333333333333	162
15.1	13.6333333333333	169
15.12	13.6333333333333	163
15.14	13.6333333333333	167
15.16	13.6333333333333	157
15.18	13.6333333333333	175
15.2	13.6333333333333	163
15.22	13.6333333333333	168
15.24	13.6333333333333	159
15.26	13.6333333333333	164
15.28	13.6333333333333	191
15.3	13.6333333333333	158
15.32	13.6333333333333	148
15.34	13.6333333333333	152
15.36	13.6333333333333	161
15.38	13.6333333333333	179
15.4	13.6333333333333	155
15.42	13.6333333333333	155
15.44	13.6333333333333	184
15.46	13.6333333333333	188
15.48	13.6333333333333	163
15.5	13.6333333333333	172
15.52	13.6333333333333	191
15.54	13.6333333333333	151
15.56	13.6333333333333	148
15.58	13.6333333333333	158
15.6	13.6333333333333	179
15.62	13.6333333333333	170
15.64	13.6333333333333	170
15.66	13.6333333333333	170
15.68	13.6333333333333	165
15.7	13.6333333333333	165
15.72	13.6333333333333	201
15.74	13.6333333333333	173
15.76	13.6333333333333	165
15.78	13.6333333333333	190
15.8	13.6333333333333	192
15.82	13.6333333333333	176
15.84	13.6333333333333	152
15.86	13.6333333333333	179
15.88	13.6333333333333	170
15.9	13.6333333333333	188
15.92	13.6333333333333	194
15.94	13.6333333333333	177
15.96	13.6333333333333	205
15.98	13.6333333333333	179
16	13.6333333333333	182
16.02	13.6333333333333	208
16.04	13.6333333333333	189
16.06	13.6333333333333	197
16.08	13.6333333333333	192
16.1	13.6333333333333	212
16.12	13.6333333333333	211
16.14	13.6333333333333	220
16.16	13.6333333333333	209
16.18	13.6333333333333	183
16.2	13.6333333333333	220
16.22	13.6333333333333	211
16.24	13.6333333333333	220
16.26	13.6333333333333	212
16.28	13.6333333333333	222
16.3	13.6333333333333	227
16.32	13.6333333333333	201
16.34	13.6333333333333	207
16.36	13.6333333333333	223
16.38	13.6333333333333	258
16.4	13.6333333333333	236
16.42	13.6333333333333	237
16.44	13.6333333333333	242
16.46	13.6333333333333	267
16.48	13.6333333333333	312
16.5	13.6333333333333	284
16.52	13.6333333333333	309
16.54	13.6333333333333	291
16.56	13.6333333333333	290
16.58	13.6333333333333	333
16.6	13.6333333333333	306
16.62	13.6333333333333	318
16.64	13.6333333333333	281
16.66	13.6333333333333	323
16.68	13.6333333333333	314
16.7	13.6333333333333	311
16.72	13.6333333333333	338
16.74	13.6333333333333	319
16.76	13.6333333333333	346
16.78	13.6333333333333	341
16.8	13.6333333333333	378
16.82	13.6333333333333	343
16.84	13.6333333333333	372
16.86	13.6333333333333	359
16.88	13.6333333333333	374
16.9	13.6333333333333	376
16.92	13.6333333333333	388
16.94	13.6333333333333	363
16.96	13.6333333333333	418
16.98	13.6333333333333	371
17	13.6333333333333	398
17.02	13.6333333333333	399
17.04	13.6333333333333	389
17.06	13.6333333333333	399
17.08	13.6333333333333	394
17.1	13.6333333333333	391
17.12	13.6333333333333	417
17.14	13.6333333333333	397
17.16	13.6333333333333	383
17.18	13.6333333333333	378
17.2	13.6333333333333	342
17.22	13.6333333333333	362
17.24	13.6333333333333	361
17.26	13.6333333333333	373
17.28	13.6333333333333	365
17.3	13.6333333333333	298
17.32	13.6333333333333	297
17.34	13.6333333333333	296
17.36	13.6333333333333	293
17.38	13.6333333333333	231
17.4	13.6333333333333	256
17.42	13.6333333333333	269
17.44	13.6333333333333	281
17.46	13.6333333333333	257
17.48	13.6333333333333	249
17.5	13.6333333333333	253
17.52	13.6333333333333	248
17.54	13.6333333333333	251
17.56	13.6333333333333	260
17.58	13.6333333333333	240
17.6	13.6333333333333	280
17.62	13.6333333333333	265
17.64	13.6333333333333	248
17.66	13.6333333333333	228
17.68	13.6333333333333	231
17.7	13.6333333333333	244
17.72	13.6333333333333	222
17.74	13.6333333333333	232
17.76	13.6333333333333	225
17.78	13.6333333333333	226
17.8	13.6333333333333	228
17.82	13.6333333333333	223
17.84	13.6333333333333	212
17.86	13.6333333333333	233
17.88	13.6333333333333	209
17.9	13.6333333333333	227
17.92	13.6333333333333	219
17.94	13.6333333333333	221
17.96	13.6333333333333	235
17.98	13.6333333333333	207
18	13.6333333333333	195
18.02	13.6333333333333	226
18.04	13.6333333333333	211
18.06	13.6333333333333	213
18.08	13.6333333333333	214
18.1	13.6333333333333	217
18.12	13.6333333333333	233
18.14	13.6333333333333	218
18.16	13.6333333333333	213
18.18	13.6333333333333	210
18.2	13.6333333333333	232
18.22	13.6333333333333	208
18.24	13.6333333333333	220
18.26	13.6333333333333	214
18.28	13.6333333333333	184
18.3	13.6333333333333	207
18.32	13.6333333333333	193
18.34	13.6333333333333	214
18.36	13.6333333333333	228
18.38	13.6333333333333	225
18.4	13.6333333333333	206
18.42	13.6333333333333	186
18.44	13.6333333333333	204
18.46	13.6333333333333	216
18.48	13.6333333333333	240
18.5	13.6333333333333	205
18.52	13.6333333333333	207
18.54	13.6333333333333	227
18.56	13.6333333333333	245
18.58	13.6333333333333	235
18.6	13.6333333333333	215
18.62	13.6333333333333	219
18.64	13.6333333333333	237
18.66	13.6333333333333	223
18.68	13.6333333333333	228
18.7	13.6333333333333	243
18.72	13.6333333333333	238
18.74	13.6333333333333	233
18.76	13.6333333333333	255
18.78	13.6333333333333	267
18.8	13.6333333333333	264
18.82	13.6333333333333	319
18.84	13.6333333333333	297
18.86	13.6333333333333	272
18.88	13.6333333333333	290
18.9	13.6333333333333	316
18.92	13.6333333333333	343
18.94	13.6333333333333	325
18.96	13.6333333333333	363
18.98	13.6333333333333	331
19	13.6333333333333	354
19.02	13.6333333333333	348
19.04	13.6333333333333	373
19.06	13.6333333333333	363
19.08	13.6333333333333	342
19.1	13.6333333333333	352
19.12	13.6333333333333	327
19.14	13.6333333333333	330
19.16	13.6333333333333	315
19.18	13.6333333333333	314
19.2	13.6333333333333	296
19.22	13.6333333333333	282
19.24	13.6333333333333	257
19.26	13.6333333333333	231
19.28	13.6333333333333	236
19.3	13.6333333333333	244
19.32	13.6333333333333	234
19.34	13.6333333333333	254
19.36	13.6333333333333	245
19.38	13.6333333333333	230
19.4	13.6333333333333	224
19.42	13.6333333333333	230
19.44	13.6333333333333	187
19.46	13.6333333333333	204
19.48	13.6333333333333	194
19.5	13.6333333333333	211
19.52	13.6333333333333	221
19.54	13.6333333333333	190
19.56	13.6333333333333	228
19.58	13.6333333333333	204
19.6	13.6333333333333	211
19.62	13.6333333333333	206
19.64	13.6333333333333	202
19.66	13.6333333333333	204
19.68	13.6333333333333	207
19.7	13.6333333333333	194
19.72	13.6333333333333	231
19.74	13.6333333333333	180
19.76	13.6333333333333	196
19.78	13.6333333333333	198
19.8	13.6333333333333	210
19.82	13.6333333333333	203
19.84	13.6333333333333	218
19.86	13.6333333333333	220
19.88	13.6333333333333	198
19.9	13.6333333333333	178
19.92	13.6333333333333	215
19.94	13.6333333333333	194
19.96	13.6333333333333	207
19.98	13.6333333333333	187
20	13.6333333333333	200
20.02	13.6333333333333	193
20.04	13.6333333333333	208
20.06	13.6333333333333	174
20.08	13.6333333333333	217
20.1	13.6333333333333	180
20.12	13.6333333333333	200
20.14	13.6333333333333	191
20.16	13.6333333333333	178
20.18	13.6333333333333	167
20.2	13.6333333333333	163
20.22	13.6333333333333	190
20.24	13.6333333333333	179
20.26	13.6333333333333	172
20.28	13.6333333333333	176
20.3	13.6333333333333	193
20.32	13.6333333333333	181
20.34	13.6333333333333	181
20.36	13.6333333333333	175
20.38	13.6333333333333	181
20.4	13.6333333333333	173
20.42	13.6333333333333	195
20.44	13.6333333333333	184
20.46	13.6333333333333	184
20.48	13.6333333333333	174
20.5	13.6333333333333	168
20.52	13.6333333333333	170
20.54	13.6333333333333	175
20.56	13.6333333333333	181
20.58	13.6333333333333	165
20.6	13.6333333333333	156
20.62	13.6333333333333	193
20.64	13.6333333333333	139
20.66	13.6333333333333	147
20.68	13.6333333333333	185
20.7	13.6333333333333	188
20.72	13.6333333333333	160
20.74	13.6333333333333	171
20.76	13.6333333333333	172
20.78	13.6333333333333	175
20.8	13.6333333333333	175
20.82	13.6333333333333	166
20.84	13.6333333333333	191
20.86	13.6333333333333	156
20.88	13.6333333333333	169
20.9	13.6333333333333	175
20.92	13.6333333333333	169
20.94	13.6333333333333	184
20.96	13.6333333333333	162
20.98	13.6333333333333	181
21	13.6333333333333	170
21.02	13.6333333333333	169
21.04	13.6333333333333	164
21.06	13.6333333333333	172
21.08	13.6333333333333	176
21.1	13.6333333333333	168
21.12	13.6333333333333	174
21.14	13.6333333333333	158
21.16	13.6333333333333	164
21.18	13.6333333333333	187
21.2	13.6333333333333	165
21.22	13.6333333333333	162
21.24	13.6333333333333	163
21.26	13.6333333333333	140
21.28	13.6333333333333	186
21.3	13.6333333333333	158
21.32	13.6333333333333	156
21.34	13.6333333333333	149
21.36	13.6333333333333	168
21.38	13.6333333333333	167
21.4	13.6333333333333	172
21.42	13.6333333333333	158
21.44	13.6333333333333	158
21.46	13.6333333333333	168
21.48	13.6333333333333	172
21.5	13.6333333333333	180
21.52	13.6333333333333	168
21.54	13.6333333333333	181
21.56	13.6333333333333	166
21.58	13.6333333333333	150
21.6	13.6333333333333	170
21.62	13.6333333333333	184
21.64	13.6333333333333	151
21.66	13.6333333333333	166
21.68	13.6333333333333	163
21.7	13.6333333333333	186
21.72	13.6333333333333	158
21.74	13.6333333333333	177
21.76	13.6333333333333	171
21.78	13.6333333333333	163
21.8	13.6333333333333	136
21.82	13.6333333333333	173
21.84	13.6333333333333	150
21.86	13.6333333333333	157
21.88	13.6333333333333	179
21.9	13.6333333333333	156
21.92	13.6333333333333	181
21.94	13.6333333333333	162
21.96	13.6333333333333	179
21.98	13.6333333333333	167
22	13.6333333333333	174
22.02	13.6333333333333	167
22.04	13.6333333333333	170
22.06	13.6333333333333	179
22.08	13.6333333333333	169
22.1	13.6333333333333	171
22.12	13.6333333333333	166
22.14	13.6333333333333	157
22.16	13.6333333333333	162
22.18	13.6333333333333	171
22.2	13.6333333333333	150
22.22	13.6333333333333	160
22.24	13.6333333333333	177
22.26	13.6333333333333	160
22.28	13.6333333333333	174
22.3	13.6333333333333	148
22.32	13.6333333333333	151
22.34	13.6333333333333	149
22.36	13.6333333333333	186
22.38	13.6333333333333	179
22.4	13.6333333333333	177
22.42	13.6333333333333	161
22.44	13.6333333333333	173
22.46	13.6333333333333	168
22.48	13.6333333333333	175
22.5	13.6333333333333	194
22.52	13.6333333333333	172
22.54	13.6333333333333	161
22.56	13.6333333333333	159
22.58	13.6333333333333	138
22.6	13.6333333333333	157
22.62	13.6333333333333	209
22.64	13.6333333333333	182
22.66	13.6333333333333	175
22.68	13.6333333333333	176
22.7	13.6333333333333	165
22.72	13.6333333333333	157
22.74	13.6333333333333	171
22.76	13.6333333333333	154
22.78	13.6333333333333	175
22.8	13.6333333333333	170
22.82	13.6333333333333	162
22.84	13.6333333333333	172
22.86	13.6333333333333	166
22.88	13.6333333333333	181
22.9	13.6333333333333	147
22.92	13.6333333333333	170
22.94	13.6333333333333	168
22.96	13.6333333333333	186
22.98	13.6333333333333	182
23	13.6333333333333	188
23.02	13.6333333333333	182
23.04	13.6333333333333	191
23.06	13.6333333333333	170
23.08	13.6333333333333	176
23.1	13.6333333333333	153
23.12	13.6333333333333	178
23.14	13.6333333333333	162
23.16	13.6333333333333	166
23.18	13.6333333333333	160
23.2	13.6333333333333	164
23.22	13.6333333333333	187
23.24	13.6333333333333	174
23.26	13.6333333333333	163
23.28	13.6333333333333	166
23.3	13.6333333333333	182
23.32	13.6333333333333	167
23.34	13.6333333333333	164
23.36	13.6333333333333	167
23.38	13.6333333333333	168
23.4	13.6333333333333	198
23.42	13.6333333333333	152
23.44	13.6333333333333	158
23.46	13.6333333333333	178
23.48	13.6333333333333	168
23.5	13.6333333333333	171
23.52	13.6333333333333	164
23.54	13.6333333333333	188
23.56	13.6333333333333	157
23.58	13.6333333333333	169
23.6	13.6333333333333	183
23.62	13.6333333333333	190
23.64	13.6333333333333	189
23.66	13.6333333333333	165
23.68	13.6333333333333	157
23.7	13.6333333333333	164
23.72	13.6333333333333	154
23.74	13.6333333333333	172
23.76	13.6333333333333	176
23.78	13.6333333333333	163
23.8	13.6333333333333	176
23.82	13.6333333333333	200
23.84	13.6333333333333	211
23.86	13.6333333333333	163
23.88	13.6333333333333	181
23.9	13.6333333333333	197
23.92	13.6333333333333	181
23.94	13.6333333333333	177
23.96	13.6333333333333	190
23.98	13.6333333333333	173
24	13.6333333333333	195
24.02	13.6333333333333	187
24.04	13.6333333333333	165
24.06	13.6333333333333	161
24.08	13.6333333333333	172
24.1	13.6333333333333	172
24.12	13.6333333333333	188
24.14	13.6333333333333	213
24.16	13.6333333333333	170
24.18	13.6333333333333	174
24.2	13.6333333333333	170
24.22	13.6333333333333	193
24.24	13.6333333333333	196
24.26	13.6333333333333	212
24.28	13.6333333333333	201
24.3	13.6333333333333	182
24.32	13.6333333333333	210
24.34	13.6333333333333	182
24.36	13.6333333333333	206
24.38	13.6333333333333	186
24.4	13.6333333333333	211
24.42	13.6333333333333	195
24.44	13.6333333333333	189
24.46	13.6333333333333	218
24.48	13.6333333333333	179
24.5	13.6333333333333	176
24.52	13.6333333333333	204
24.54	13.6333333333333	197
24.56	13.6333333333333	162
24.58	13.6333333333333	186
24.6	13.6333333333333	193
24.62	13.6333333333333	176
24.64	13.6333333333333	198
24.66	13.6333333333333	207
24.68	13.6333333333333	211
24.7	13.6333333333333	182
24.72	13.6333333333333	167
24.74	13.6333333333333	197
24.76	13.6333333333333	191
24.78	13.6333333333333	190
24.8	13.6333333333333	225
24.82	13.6333333333333	205
24.84	13.6333333333333	200
24.86	13.6333333333333	193
24.88	13.6333333333333	237
24.9	13.6333333333333	214
24.92	13.6333333333333	207
24.94	13.6333333333333	222
24.96	13.6333333333333	220
24.98	13.6333333333333	225
25	13.6333333333333	221
25.02	13.6333333333333	215
25.04	13.6333333333333	217
25.06	13.6333333333333	206
25.08	13.6333333333333	224
25.1	13.6333333333333	221
25.12	13.6333333333333	222
25.14	13.6333333333333	243
25.16	13.6333333333333	216
25.18	13.6333333333333	235
25.2	13.6333333333333	224
25.22	13.6333333333333	246
25.24	13.6333333333333	214
25.26	13.6333333333333	234
25.28	13.6333333333333	245
25.3	13.6333333333333	239
25.32	13.6333333333333	246
25.34	13.6333333333333	244
25.36	13.6333333333333	238
25.38	13.6333333333333	232
25.4	13.6333333333333	267
25.42	13.6333333333333	253
25.44	13.6333333333333	240
25.46	13.6333333333333	233
25.48	13.6333333333333	218
25.5	13.6333333333333	215
25.52	13.6333333333333	210
25.54	13.6333333333333	222
25.56	13.6333333333333	215
25.58	13.6333333333333	215
25.6	13.6333333333333	191
25.62	13.6333333333333	223
25.64	13.6333333333333	200
25.66	13.6333333333333	181
25.68	13.6333333333333	209
25.7	13.6333333333333	189
25.72	13.6333333333333	204
25.74	13.6333333333333	178
25.76	13.6333333333333	189
25.78	13.6333333333333	194
25.8	13.6333333333333	198
25.82	13.6333333333333	184
25.84	13.6333333333333	191
25.86	13.6333333333333	179
25.88	13.6333333333333	192
25.9	13.6333333333333	221
25.92	13.6333333333333	187
25.94	13.6333333333333	184
25.96	13.6333333333333	177
25.98	13.6333333333333	179
26	13.6333333333333	180
26.02	13.6333333333333	194
26.04	13.6333333333333	172
26.06	13.6333333333333	171
26.08	13.6333333333333	170
26.1	13.6333333333333	189
26.12	13.6333333333333	180
26.14	13.6333333333333	149
26.16	13.6333333333333	194
26.18	13.6333333333333	172
26.2	13.6333333333333	178
26.22	13.6333333333333	195
26.24	13.6333333333333	166
26.26	13.6333333333333	183
26.28	13.6333333333333	184
26.3	13.6333333333333	179
26.32	13.6333333333333	188
26.34	13.6333333333333	202
26.36	13.6333333333333	192
26.38	13.6333333333333	180
26.4	13.6333333333333	191
26.42	13.6333333333333	152
26.44	13.6333333333333	185
26.46	13.6333333333333	186
26.48	13.6333333333333	192
26.5	13.6333333333333	189
26.52	13.6333333333333	159
26.54	13.6333333333333	201
26.56	13.6333333333333	189
26.58	13.6333333333333	154
26.6	13.6333333333333	175
26.62	13.6333333333333	209
26.64	13.6333333333333	178
26.66	13.6333333333333	162
26.68	13.6333333333333	188
26.7	13.6333333333333	194
26.72	13.6333333333333	178
26.74	13.6333333333333	165
26.76	13.6333333333333	183
26.78	13.6333333333333	177
26.8	13.6333333333333	186
26.82	13.6333333333333	149
26.84	13.6333333333333	177
26.86	13.6333333333333	177
26.88	13.6333333333333	175
26.9	13.6333333333333	169
26.92	13.6333333333333	188
26.94	13.6333333333333	177
26.96	13.6333333333333	177
26.98	13.6333333333333	191
27	13.6333333333333	172
27.02	13.6333333333333	193
27.04	13.6333333333333	184
27.06	13.6333333333333	190
27.08	13.6333333333333	164
27.1	13.6333333333333	176
27.12	13.6333333333333	186
27.14	13.6333333333333	168
27.16	13.6333333333333	163
27.18	13.6333333333333	159
27.2	13.6333333333333	191
27.22	13.6333333333333	193
27.24	13.6333333333333	168
27.26	13.6333333333333	179
27.28	13.6333333333333	176
27.3	13.6333333333333	213
27.32	13.6333333333333	189
27.34	13.6333333333333	172
27.36	13.6333333333333	155
27.38	13.6333333333333	184
27.4	13.6333333333333	188
27.42	13.6333333333333	145
27.44	13.6333333333333	156
27.46	13.6333333333333	198
27.48	13.6333333333333	180
27.5	13.6333333333333	181
27.52	13.6333333333333	169
27.54	13.6333333333333	175
27.56	13.6333333333333	179
27.58	13.6333333333333	196
27.6	13.6333333333333	181
27.62	13.6333333333333	205
27.64	13.6333333333333	198
27.66	13.6333333333333	178
27.68	13.6333333333333	192
27.7	13.6333333333333	200
27.72	13.6333333333333	207
27.74	13.6333333333333	170
27.76	13.6333333333333	210
27.78	13.6333333333333	180
27.8	13.6333333333333	198
27.82	13.6333333333333	209
27.84	13.6333333333333	199
27.86	13.6333333333333	194
27.88	13.6333333333333	188
27.9	13.6333333333333	202
27.92	13.6333333333333	210
27.94	13.6333333333333	220
27.96	13.6333333333333	202
27.98	13.6333333333333	195
28	13.6333333333333	220
28.02	13.6333333333333	193
28.04	13.6333333333333	168
28.06	13.6333333333333	191
28.08	13.6333333333333	206
28.1	13.6333333333333	191
28.12	13.6333333333333	181
28.14	13.6333333333333	192
28.16	13.6333333333333	171
28.18	13.6333333333333	203
28.2	13.6333333333333	191
28.22	13.6333333333333	179
28.24	13.6333333333333	177
28.26	13.6333333333333	204
28.28	13.6333333333333	201
28.3	13.6333333333333	190
28.32	13.6333333333333	159
28.34	13.6333333333333	197
28.36	13.6333333333333	174
28.38	13.6333333333333	181
28.4	13.6333333333333	174
28.42	13.6333333333333	168
28.44	13.6333333333333	160
28.46	13.6333333333333	193
28.48	13.6333333333333	160
28.5	13.6333333333333	173
28.52	13.6333333333333	160
28.54	13.6333333333333	185
28.56	13.6333333333333	173
28.58	13.6333333333333	174
28.6	13.6333333333333	172
28.62	13.6333333333333	177
28.64	13.6333333333333	160
28.66	13.6333333333333	179
28.68	13.6333333333333	191
28.7	13.6333333333333	176
28.72	13.6333333333333	163
28.74	13.6333333333333	167
28.76	13.6333333333333	177
28.78	13.6333333333333	184
28.8	13.6333333333333	198
28.82	13.6333333333333	184
28.84	13.6333333333333	193
28.86	13.6333333333333	157
28.88	13.6333333333333	176
28.9	13.6333333333333	184
28.92	13.6333333333333	191
28.94	13.6333333333333	189
28.96	13.6333333333333	188
28.98	13.6333333333333	162
29	13.6333333333333	176
29.02	13.6333333333333	170
29.04	13.6333333333333	168
29.06	13.6333333333333	177
29.08	13.6333333333333	163
29.1	13.6333333333333	188
29.12	13.6333333333333	165
29.14	13.6333333333333	175
29.16	13.6333333333333	176
29.18	13.6333333333333	190
29.2	13.6333333333333	186
29.22	13.6333333333333	191
29.24	13.6333333333333	188
29.26	13.6333333333333	198
29.28	13.6333333333333	209
29.3	13.6333333333333	177
29.32	13.6333333333333	201
29.34	13.6333333333333	172
29.36	13.6333333333333	192
29.38	13.6333333333333	175
29.4	13.6333333333333	159
29.42	13.6333333333333	199
29.44	13.6333333333333	173
29.46	13.6333333333333	173
29.48	13.6333333333333	170
29.5	13.6333333333333	200
29.52	13.6333333333333	160
29.54	13.6333333333333	174
29.56	13.6333333333333	177
29.58	13.6333333333333	183
29.6	13.6333333333333	166
29.62	13.6333333333333	178
29.64	13.6333333333333	178
29.66	13.6333333333333	159
29.68	13.6333333333333	178
29.7	13.6333333333333	193
29.72	13.6333333333333	203
29.74	13.6333333333333	205
29.76	13.6333333333333	176
29.78	13.6333333333333	176
29.8	13.6333333333333	166
29.82	13.6333333333333	166
29.84	13.6333333333333	163
29.86	13.6333333333333	172
29.88	13.6333333333333	182
29.9	13.6333333333333	177
29.92	13.6333333333333	182
29.94	13.6333333333333	198
29.96	13.6333333333333	179
29.98	13.6333333333333	198
30	13.6333333333333	190
30.02	13.6333333333333	172
30.04	13.6333333333333	178
30.06	13.6333333333333	186
30.08	13.6333333333333	202
30.1	13.6333333333333	174
30.12	13.6333333333333	160
30.14	13.6333333333333	178
30.16	13.6333333333333	144
30.18	13.6333333333333	173
30.2	13.6333333333333	183
30.22	13.6333333333333	161
30.24	13.6333333333333	168
30.26	13.6333333333333	166
30.28	13.6333333333333	199
30.3	13.6333333333333	181
30.32	13.6333333333333	190
30.34	13.6333333333333	172
30.36	13.6333333333333	184
30.38	13.6333333333333	165
30.4	13.6333333333333	180
30.42	13.6333333333333	182
30.44	13.6333333333333	183
30.46	13.6333333333333	167
30.48	13.6333333333333	164
30.5	13.6333333333333	176
30.52	13.6333333333333	180
30.54	13.6333333333333	163
30.56	13.6333333333333	191
30.58	13.6333333333333	188
30.6	13.6333333333333	169
30.62	13.6333333333333	178
30.64	13.6333333333333	163
30.66	13.6333333333333	190
30.68	13.6333333333333	177
30.7	13.6333333333333	200
30.72	13.6333333333333	189
30.74	13.6333333333333	165
30.76	13.6333333333333	193
30.78	13.6333333333333	179
30.8	13.6333333333333	183
30.82	13.6333333333333	193
30.84	13.6333333333333	167
30.86	13.6333333333333	183
30.88	13.6333333333333	179
30.9	13.6333333333333	172
30.92	13.6333333333333	176
30.94	13.6333333333333	202
30.96	13.6333333333333	190
30.98	13.6333333333333	161
31	13.6333333333333	163
31.02	13.6333333333333	182
31.04	13.6333333333333	179
31.06	13.6333333333333	185
31.08	13.6333333333333	173
31.1	13.6333333333333	201
31.12	13.6333333333333	200
31.14	13.6333333333333	187
31.16	13.6333333333333	173
31.18	13.6333333333333	168
31.2	13.6333333333333	179
31.22	13.6333333333333	185
31.24	13.6333333333333	157
31.26	13.6333333333333	186
31.28	13.6333333333333	182
31.3	13.6333333333333	179
31.32	13.6333333333333	177
31.34	13.6333333333333	200
31.36	13.6333333333333	172
31.38	13.6333333333333	155
31.4	13.6333333333333	186
31.42	13.6333333333333	168
31.44	13.6333333333333	166
31.46	13.6333333333333	162
31.48	13.6333333333333	180
31.5	13.6333333333333	167
31.52	13.6333333333333	176
31.54	13.6333333333333	188
31.56	13.6333333333333	181
31.58	13.6333333333333	182
31.6	13.6333333333333	186
31.62	13.6333333333333	179
31.64	13.6333333333333	176
31.66	13.6333333333333	149
31.68	13.6333333333333	197
31.7	13.6333333333333	178
31.72	13.6333333333333	194
31.74	13.6333333333333	190
31.76	13.6333333333333	180
31.78	13.6333333333333	190
31.8	13.6333333333333	165
31.82	13.6333333333333	178
31.84	13.6333333333333	177
31.86	13.6333333333333	173
31.88	13.6333333333333	171
31.9	13.6333333333333	198
31.92	13.6333333333333	183
31.94	13.6333333333333	179
31.96	13.6333333333333	172
31.98	13.6333333333333	190
32	13.6333333333333	202
32.02	13.6333333333333	182
32.04	13.6333333333333	184
32.06	13.6333333333333	194
32.08	13.6333333333333	177
32.1	13.6333333333333	168
32.12	13.6333333333333	177
32.14	13.6333333333333	185
32.16	13.6333333333333	171
32.18	13.6333333333333	191
32.2	13.6333333333333	193
32.22	13.6333333333333	189
32.24	13.6333333333333	151
32.26	13.6333333333333	182
32.28	13.6333333333333	178
32.3	13.6333333333333	175
32.32	13.6333333333333	193
32.34	13.6333333333333	179
32.36	13.6333333333333	170
32.38	13.6333333333333	190
32.4	13.6333333333333	156
32.42	13.6333333333333	190
32.44	13.6333333333333	165
32.46	13.6333333333333	180
32.48	13.6333333333333	167
32.5	13.6333333333333	185
32.52	13.6333333333333	179
32.54	13.6333333333333	164
32.56	13.6333333333333	165
32.58	13.6333333333333	152
32.6	13.6333333333333	168
32.62	13.6333333333333	175
32.64	13.6333333333333	164
32.66	13.6333333333333	185
32.68	13.6333333333333	180
32.7	13.6333333333333	178
32.72	13.6333333333333	170
32.74	13.6333333333333	181
32.76	13.6333333333333	181
32.78	13.6333333333333	181
32.8	13.6333333333333	184
32.82	13.6333333333333	153
32.84	13.6333333333333	170
32.86	13.6333333333333	160
32.88	13.6333333333333	180
32.9	13.6333333333333	150
32.92	13.6333333333333	196
32.94	13.6333333333333	166
32.96	13.6333333333333	174
32.98	13.6333333333333	191
33	13.6333333333333	182
33.02	13.6333333333333	183
33.04	13.6333333333333	182
33.06	13.6333333333333	183
33.08	13.6333333333333	205
33.1	13.6333333333333	190
33.12	13.6333333333333	196
33.14	13.6333333333333	184
33.16	13.6333333333333	185
33.18	13.6333333333333	184
33.2	13.6333333333333	185
33.22	13.6333333333333	165
33.24	13.6333333333333	191
33.26	13.6333333333333	171
33.28	13.6333333333333	186
33.3	13.6333333333333	199
33.32	13.6333333333333	170
33.34	13.6333333333333	189
33.36	13.6333333333333	204
33.38	13.6333333333333	181
33.4	13.6333333333333	199
33.42	13.6333333333333	188
33.44	13.6333333333333	174
33.46	13.6333333333333	187
33.48	13.6333333333333	197
33.5	13.6333333333333	188
33.52	13.6333333333333	215
33.54	13.6333333333333	189
33.56	13.6333333333333	199
33.58	13.6333333333333	182
33.6	13.6333333333333	192
33.62	13.6333333333333	192
33.64	13.6333333333333	194
33.66	13.6333333333333	183
33.68	13.6333333333333	205
33.7	13.6333333333333	198
33.72	13.6333333333333	183
33.74	13.6333333333333	183
33.76	13.6333333333333	186
33.78	13.6333333333333	192
33.8	13.6333333333333	206
33.82	13.6333333333333	185
33.84	13.6333333333333	183
33.86	13.6333333333333	191
33.88	13.6333333333333	184
33.9	13.6333333333333	186
33.92	13.6333333333333	210
33.94	13.6333333333333	205
33.96	13.6333333333333	198
33.98	13.6333333333333	195
34	13.6333333333333	202
34.02	13.6333333333333	179
34.04	13.6333333333333	188
34.06	13.6333333333333	188
34.08	13.6333333333333	178
34.1	13.6333333333333	189
34.12	13.6333333333333	175
34.14	13.6333333333333	176
34.16	13.6333333333333	182
34.18	13.6333333333333	186
34.2	13.6333333333333	194
34.22	13.6333333333333	183
34.24	13.6333333333333	178
34.26	13.6333333333333	179
34.28	13.6333333333333	179
34.3	13.6333333333333	217
34.32	13.6333333333333	193
34.34	13.6333333333333	194
34.36	13.6333333333333	173
34.38	13.6333333333333	203
34.4	13.6333333333333	193
34.42	13.6333333333333	185
34.44	13.6333333333333	193
34.46	13.6333333333333	194
34.48	13.6333333333333	187
34.5	13.6333333333333	197
34.52	13.6333333333333	192
34.54	13.6333333333333	170
34.56	13.6333333333333	178
34.58	13.6333333333333	189
34.6	13.6333333333333	197
34.62	13.6333333333333	199
34.64	13.6333333333333	183
34.66	13.6333333333333	193
34.68	13.6333333333333	208
34.7	13.6333333333333	197
34.72	13.6333333333333	223
34.74	13.6333333333333	181
34.76	13.6333333333333	216
34.78	13.6333333333333	217
34.8	13.6333333333333	187
34.82	13.6333333333333	201
34.84	13.6333333333333	195
34.86	13.6333333333333	206
34.88	13.6333333333333	174
34.9	13.6333333333333	190
34.92	13.6333333333333	205
34.94	13.6333333333333	214
34.96	13.6333333333333	160
34.98	13.6333333333333	171
35	13.6333333333333	201
35.02	13.6333333333333	195
35.04	13.6333333333333	181
35.06	13.6333333333333	182
35.08	13.6333333333333	198
35.1	13.6333333333333	192
35.12	13.6333333333333	175
35.14	13.6333333333333	181
35.16	13.6333333333333	190
35.18	13.6333333333333	183
35.2	13.6333333333333	198
35.22	13.6333333333333	168
35.24	13.6333333333333	187
35.26	13.6333333333333	200
35.28	13.6333333333333	213
35.3	13.6333333333333	177
35.32	13.6333333333333	190
35.34	13.6333333333333	179
35.36	13.6333333333333	203
35.38	13.6333333333333	191
35.4	13.6333333333333	192
35.42	13.6333333333333	173
35.44	13.6333333333333	188
35.46	13.6333333333333	188
35.48	13.6333333333333	179
35.5	13.6333333333333	198
35.52	13.6333333333333	181
35.54	13.6333333333333	199
35.56	13.6333333333333	194
35.58	13.6333333333333	200
35.6	13.6333333333333	166
35.62	13.6333333333333	190
35.64	13.6333333333333	185
35.66	13.6333333333333	185
35.68	13.6333333333333	189
35.7	13.6333333333333	186
35.72	13.6333333333333	186
35.74	13.6333333333333	164
35.76	13.6333333333333	189
35.78	13.6333333333333	173
35.8	13.6333333333333	203
35.82	13.6333333333333	187
35.84	13.6333333333333	209
35.86	13.6333333333333	203
35.88	13.6333333333333	196
35.9	13.6333333333333	203
35.92	13.6333333333333	182
35.94	13.6333333333333	193
35.96	13.6333333333333	191
35.98	13.6333333333333	193
36	13.6333333333333	213
36.02	13.6333333333333	190
36.04	13.6333333333333	165
36.06	13.6333333333333	196
36.08	13.6333333333333	170
36.1	13.6333333333333	179
36.12	13.6333333333333	185
36.14	13.6333333333333	194
36.16	13.6333333333333	181
36.18	13.6333333333333	190
36.2	13.6333333333333	187
36.22	13.6333333333333	183
36.24	13.6333333333333	164
36.26	13.6333333333333	172
36.28	13.6333333333333	178
36.3	13.6333333333333	200
36.32	13.6333333333333	178
36.34	13.6333333333333	177
36.36	13.6333333333333	180
36.38	13.6333333333333	182
36.4	13.6333333333333	174
36.42	13.6333333333333	189
36.44	13.6333333333333	192
36.46	13.6333333333333	173
36.48	13.6333333333333	167
36.5	13.6333333333333	206
36.52	13.6333333333333	192
36.54	13.6333333333333	184
36.56	13.6333333333333	180
36.58	13.6333333333333	210
36.6	13.6333333333333	184
36.62	13.6333333333333	184
36.64	13.6333333333333	203
36.66	13.6333333333333	192
36.68	13.6333333333333	202
36.7	13.6333333333333	176
36.72	13.6333333333333	169
36.74	13.6333333333333	187
36.76	13.6333333333333	187
36.78	13.6333333333333	183
36.8	13.6333333333333	171
36.82	13.6333333333333	162
36.84	13.6333333333333	182
36.86	13.6333333333333	198
36.88	13.6333333333333	209
36.9	13.6333333333333	188
36.92	13.6333333333333	177
36.94	13.6333333333333	182
36.96	13.6333333333333	199
36.98	13.6333333333333	179
37	13.6333333333333	172
37.02	13.6333333333333	188
37.04	13.6333333333333	188
37.06	13.6333333333333	158
37.08	13.6333333333333	181
37.1	13.6333333333333	189
37.12	13.6333333333333	202
37.14	13.6333333333333	188
37.16	13.6333333333333	205
37.18	13.6333333333333	191
37.2	13.6333333333333	205
37.22	13.6333333333333	198
37.24	13.6333333333333	211
37.26	13.6333333333333	201
37.28	13.6333333333333	191
37.3	13.6333333333333	183
37.32	13.6333333333333	200
37.34	13.6333333333333	202
37.36	13.6333333333333	176
37.38	13.6333333333333	189
37.4	13.6333333333333	187
37.42	13.6333333333333	171
37.44	13.6333333333333	187
37.46	13.6333333333333	188
37.48	13.6333333333333	165
37.5	13.6333333333333	179
37.52	13.6333333333333	205
37.54	13.6333333333333	184
37.56	13.6333333333333	172
37.58	13.6333333333333	182
37.6	13.6333333333333	189
37.62	13.6333333333333	196
37.64	13.6333333333333	196
37.66	13.6333333333333	200
37.68	13.6333333333333	185
37.7	13.6333333333333	201
37.72	13.6333333333333	200
37.74	13.6333333333333	188
37.76	13.6333333333333	191
37.78	13.6333333333333	193
37.8	13.6333333333333	176
37.82	13.6333333333333	211
37.84	13.6333333333333	216
37.86	13.6333333333333	220
37.88	13.6333333333333	231
37.9	13.6333333333333	242
37.92	13.6333333333333	236
37.94	13.6333333333333	223
37.96	13.6333333333333	244
37.98	13.6333333333333	250
38	13.6333333333333	230
38.02	13.6333333333333	266
38.04	13.6333333333333	283
38.06	13.6333333333333	308
38.08	13.6333333333333	342
38.1	13.6333333333333	377
38.12	13.6333333333333	425
38.14	13.6333333333333	549
38.16	13.6333333333333	641
38.18	13.6333333333333	649
38.2	13.6333333333333	643
38.22	13.6333333333333	480
38.24	13.6333333333333	474
38.26	13.6333333333333	461
38.28	13.6333333333333	422
38.3	13.6333333333333	384
38.32	13.6333333333333	329
38.34	13.6333333333333	254
38.36	13.6333333333333	268
38.38	13.6333333333333	240
38.4	13.6333333333333	232
38.42	13.6333333333333	234
38.44	13.6333333333333	242
38.46	13.6333333333333	222
38.48	13.6333333333333	237
38.5	13.6333333333333	218
38.52	13.6333333333333	218
38.54	13.6333333333333	210
38.56	13.6333333333333	194
38.58	13.6333333333333	209
38.6	13.6333333333333	190
38.62	13.6333333333333	206
38.64	13.6333333333333	171
38.66	13.6333333333333	206
38.68	13.6333333333333	207
38.7	13.6333333333333	198
38.72	13.6333333333333	192
38.74	13.6333333333333	192
38.76	13.6333333333333	196
38.78	13.6333333333333	217
38.8	13.6333333333333	208
38.82	13.6333333333333	207
38.84	13.6333333333333	203
38.86	13.6333333333333	194
38.88	13.6333333333333	189
38.9	13.6333333333333	216
38.92	13.6333333333333	186
38.94	13.6333333333333	199
38.96	13.6333333333333	185
38.98	13.6333333333333	174
39	13.6333333333333	178
39.02	13.6333333333333	220
39.04	13.6333333333333	216
39.06	13.6333333333333	186
39.08	13.6333333333333	183
39.1	13.6333333333333	173
39.12	13.6333333333333	183
39.14	13.6333333333333	180
39.16	13.6333333333333	201
39.18	13.6333333333333	211
39.2	13.6333333333333	211
39.22	13.6333333333333	220
39.24	13.6333333333333	184
39.26	13.6333333333333	164
39.28	13.6333333333333	186
39.3	13.6333333333333	209
39.32	13.6333333333333	190
39.34	13.6333333333333	202
39.36	13.6333333333333	183
39.38	13.6333333333333	187
39.4	13.6333333333333	210
39.42	13.6333333333333	192
39.44	13.6333333333333	199
39.46	13.6333333333333	218
39.48	13.6333333333333	198
39.5	13.6333333333333	182
39.52	13.6333333333333	202
39.54	13.6333333333333	177
39.56	13.6333333333333	184
39.58	13.6333333333333	175
39.6	13.6333333333333	185
39.62	13.6333333333333	188
39.64	13.6333333333333	200
39.66	13.6333333333333	180
39.68	13.6333333333333	193
39.7	13.6333333333333	190
39.72	13.6333333333333	206
39.74	13.6333333333333	179
39.76	13.6333333333333	210
39.78	13.6333333333333	206
39.8	13.6333333333333	197
39.82	13.6333333333333	215
39.84	13.6333333333333	188
39.86	13.6333333333333	189
39.88	13.6333333333333	197
39.9	13.6333333333333	215
39.92	13.6333333333333	210
39.94	13.6333333333333	211
39.96	13.6333333333333	173
39.98	13.6333333333333	217
40	13.6333333333333	206
