# Supplementary material for: Sorting polymerization in a bichannel metal-organic framework
Source: Nat Commun. 2025 Aug 5;16:6984. doi: 10.1038/s41467-025-62322-8 (PMC12325995; doi:10.1038/s41467-025-62322-8)
Supplement: Supplementary file 3 — Source data [file 41467_2025_62322_MOESM3_ESM.zip › SOURCE_DATA/SF10/1-PNVF_2theta_vs_scanstarttime_vs_intensity/line_17.csv]

X	Y	Z
3	12.1333333333333	153
3.02	12.1333333333333	132
3.04	12.1333333333333	137
3.06	12.1333333333333	153
3.08	12.1333333333333	148
3.1	12.1333333333333	154
3.12	12.1333333333333	141
3.14	12.1333333333333	160
3.16	12.1333333333333	155
3.18	12.1333333333333	138
3.2	12.1333333333333	121
3.22	12.1333333333333	139
3.24	12.1333333333333	149
3.26	12.1333333333333	169
3.28	12.1333333333333	132
3.3	12.1333333333333	170
3.32	12.1333333333333	150
3.34	12.1333333333333	165
3.36	12.1333333333333	151
3.38	12.1333333333333	165
3.4	12.1333333333333	140
3.42	12.1333333333333	135
3.44	12.1333333333333	136
3.46	12.1333333333333	127
3.48	12.1333333333333	139
3.5	12.1333333333333	157
3.52	12.1333333333333	142
3.54	12.1333333333333	162
3.56	12.1333333333333	162
3.58	12.1333333333333	150
3.6	12.1333333333333	148
3.62	12.1333333333333	133
3.64	12.1333333333333	161
3.66	12.1333333333333	140
3.68	12.1333333333333	131
3.7	12.1333333333333	139
3.72	12.1333333333333	151
3.74	12.1333333333333	130
3.76	12.1333333333333	140
3.78	12.1333333333333	159
3.8	12.1333333333333	157
3.82	12.1333333333333	155
3.84	12.1333333333333	154
3.86	12.1333333333333	158
3.88	12.1333333333333	164
3.9	12.1333333333333	163
3.92	12.1333333333333	131
3.94	12.1333333333333	150
3.96	12.1333333333333	172
3.98	12.1333333333333	155
4	12.1333333333333	162
4.02	12.1333333333333	143
4.04	12.1333333333333	159
4.06	12.1333333333333	167
4.08	12.1333333333333	161
4.1	12.1333333333333	145
4.12	12.1333333333333	161
4.14	12.1333333333333	155
4.16	12.1333333333333	159
4.18	12.1333333333333	140
4.2	12.1333333333333	162
4.22	12.1333333333333	172
4.24	12.1333333333333	173
4.26	12.1333333333333	153
4.28	12.1333333333333	162
4.3	12.1333333333333	158
4.32	12.1333333333333	155
4.34	12.1333333333333	152
4.36	12.1333333333333	143
4.38	12.1333333333333	152
4.4	12.1333333333333	155
4.42	12.1333333333333	151
4.44	12.1333333333333	159
4.46	12.1333333333333	167
4.48	12.1333333333333	155
4.5	12.1333333333333	151
4.52	12.1333333333333	150
4.54	12.1333333333333	154
4.56	12.1333333333333	152
4.58	12.1333333333333	166
4.6	12.1333333333333	157
4.62	12.1333333333333	161
4.64	12.1333333333333	149
4.66	12.1333333333333	174
4.68	12.1333333333333	160
4.7	12.1333333333333	192
4.72	12.1333333333333	166
4.74	12.1333333333333	171
4.76	12.1333333333333	174
4.78	12.1333333333333	180
4.8	12.1333333333333	187
4.82	12.1333333333333	153
4.84	12.1333333333333	164
4.86	12.1333333333333	177
4.88	12.1333333333333	188
4.9	12.1333333333333	193
4.92	12.1333333333333	194
4.94	12.1333333333333	183
4.96	12.1333333333333	205
4.98	12.1333333333333	197
5	12.1333333333333	177
5.02	12.1333333333333	216
5.04	12.1333333333333	188
5.06	12.1333333333333	235
5.08	12.1333333333333	220
5.1	12.1333333333333	204
5.12	12.1333333333333	227
5.14	12.1333333333333	225
5.16	12.1333333333333	267
5.18	12.1333333333333	256
5.2	12.1333333333333	254
5.22	12.1333333333333	253
5.24	12.1333333333333	298
5.26	12.1333333333333	305
5.28	12.1333333333333	339
5.3	12.1333333333333	343
5.32	12.1333333333333	357
5.34	12.1333333333333	391
5.36	12.1333333333333	457
5.38	12.1333333333333	496
5.4	12.1333333333333	531
5.42	12.1333333333333	554
5.44	12.1333333333333	636
5.46	12.1333333333333	678
5.48	12.1333333333333	645
5.5	12.1333333333333	518
5.52	12.1333333333333	481
5.54	12.1333333333333	414
5.56	12.1333333333333	388
5.58	12.1333333333333	404
5.6	12.1333333333333	371
5.62	12.1333333333333	319
5.64	12.1333333333333	324
5.66	12.1333333333333	335
5.68	12.1333333333333	279
5.7	12.1333333333333	299
5.72	12.1333333333333	317
5.74	12.1333333333333	280
5.76	12.1333333333333	302
5.78	12.1333333333333	270
5.8	12.1333333333333	276
5.82	12.1333333333333	295
5.84	12.1333333333333	296
5.86	12.1333333333333	269
5.88	12.1333333333333	269
5.9	12.1333333333333	285
5.92	12.1333333333333	267
5.94	12.1333333333333	272
5.96	12.1333333333333	279
5.98	12.1333333333333	246
6	12.1333333333333	247
6.02	12.1333333333333	256
6.04	12.1333333333333	264
6.06	12.1333333333333	256
6.08	12.1333333333333	258
6.1	12.1333333333333	242
6.12	12.1333333333333	258
6.14	12.1333333333333	225
6.16	12.1333333333333	269
6.18	12.1333333333333	232
6.2	12.1333333333333	236
6.22	12.1333333333333	242
6.24	12.1333333333333	247
6.26	12.1333333333333	263
6.28	12.1333333333333	253
6.3	12.1333333333333	232
6.32	12.1333333333333	237
6.34	12.1333333333333	241
6.36	12.1333333333333	287
6.38	12.1333333333333	275
6.4	12.1333333333333	266
6.42	12.1333333333333	260
6.44	12.1333333333333	239
6.46	12.1333333333333	218
6.48	12.1333333333333	224
6.5	12.1333333333333	225
6.52	12.1333333333333	234
6.54	12.1333333333333	229
6.56	12.1333333333333	247
6.58	12.1333333333333	217
6.6	12.1333333333333	221
6.62	12.1333333333333	208
6.64	12.1333333333333	240
6.66	12.1333333333333	237
6.68	12.1333333333333	227
6.7	12.1333333333333	229
6.72	12.1333333333333	223
6.74	12.1333333333333	200
6.76	12.1333333333333	210
6.78	12.1333333333333	235
6.8	12.1333333333333	222
6.82	12.1333333333333	224
6.84	12.1333333333333	191
6.86	12.1333333333333	203
6.88	12.1333333333333	197
6.9	12.1333333333333	202
6.92	12.1333333333333	208
6.94	12.1333333333333	188
6.96	12.1333333333333	196
6.98	12.1333333333333	202
7	12.1333333333333	201
7.02	12.1333333333333	175
7.04	12.1333333333333	182
7.06	12.1333333333333	191
7.08	12.1333333333333	181
7.1	12.1333333333333	174
7.12	12.1333333333333	192
7.14	12.1333333333333	194
7.16	12.1333333333333	186
7.18	12.1333333333333	188
7.2	12.1333333333333	177
7.22	12.1333333333333	164
7.24	12.1333333333333	177
7.26	12.1333333333333	173
7.28	12.1333333333333	183
7.3	12.1333333333333	189
7.32	12.1333333333333	169
7.34	12.1333333333333	171
7.36	12.1333333333333	175
7.38	12.1333333333333	151
7.4	12.1333333333333	184
7.42	12.1333333333333	164
7.44	12.1333333333333	179
7.46	12.1333333333333	169
7.48	12.1333333333333	156
7.5	12.1333333333333	161
7.52	12.1333333333333	175
7.54	12.1333333333333	182
7.56	12.1333333333333	190
7.58	12.1333333333333	168
7.6	12.1333333333333	178
7.62	12.1333333333333	196
7.64	12.1333333333333	175
7.66	12.1333333333333	181
7.68	12.1333333333333	171
7.7	12.1333333333333	168
7.72	12.1333333333333	183
7.74	12.1333333333333	166
7.76	12.1333333333333	170
7.78	12.1333333333333	168
7.8	12.1333333333333	193
7.82	12.1333333333333	156
7.84	12.1333333333333	151
7.86	12.1333333333333	173
7.88	12.1333333333333	169
7.9	12.1333333333333	200
7.92	12.1333333333333	154
7.94	12.1333333333333	164
7.96	12.1333333333333	157
7.98	12.1333333333333	188
8	12.1333333333333	151
8.02	12.1333333333333	178
8.04	12.1333333333333	181
8.06	12.1333333333333	147
8.08	12.1333333333333	189
8.1	12.1333333333333	163
8.12	12.1333333333333	178
8.14	12.1333333333333	160
8.16	12.1333333333333	166
8.18	12.1333333333333	184
8.2	12.1333333333333	191
8.22	12.1333333333333	152
8.24	12.1333333333333	173
8.26	12.1333333333333	168
8.28	12.1333333333333	167
8.3	12.1333333333333	164
8.32	12.1333333333333	171
8.34	12.1333333333333	171
8.36	12.1333333333333	177
8.38	12.1333333333333	174
8.4	12.1333333333333	171
8.42	12.1333333333333	164
8.44	12.1333333333333	137
8.46	12.1333333333333	192
8.48	12.1333333333333	172
8.5	12.1333333333333	176
8.52	12.1333333333333	152
8.54	12.1333333333333	160
8.56	12.1333333333333	186
8.58	12.1333333333333	164
8.6	12.1333333333333	137
8.62	12.1333333333333	164
8.64	12.1333333333333	155
8.66	12.1333333333333	170
8.68	12.1333333333333	153
8.7	12.1333333333333	142
8.72	12.1333333333333	146
8.74	12.1333333333333	149
8.76	12.1333333333333	187
8.78	12.1333333333333	164
8.8	12.1333333333333	141
8.82	12.1333333333333	144
8.84	12.1333333333333	171
8.86	12.1333333333333	164
8.88	12.1333333333333	166
8.9	12.1333333333333	161
8.92	12.1333333333333	160
8.94	12.1333333333333	168
8.96	12.1333333333333	149
8.98	12.1333333333333	158
9	12.1333333333333	154
9.02	12.1333333333333	169
9.04	12.1333333333333	157
9.06	12.1333333333333	158
9.08	12.1333333333333	169
9.1	12.1333333333333	169
9.12	12.1333333333333	158
9.14	12.1333333333333	163
9.16	12.1333333333333	188
9.18	12.1333333333333	184
9.2	12.1333333333333	170
9.22	12.1333333333333	161
9.24	12.1333333333333	185
9.26	12.1333333333333	201
9.28	12.1333333333333	211
9.3	12.1333333333333	195
9.32	12.1333333333333	230
9.34	12.1333333333333	228
9.36	12.1333333333333	227
9.38	12.1333333333333	222
9.4	12.1333333333333	267
9.42	12.1333333333333	278
9.44	12.1333333333333	264
9.46	12.1333333333333	311
9.48	12.1333333333333	367
9.5	12.1333333333333	328
9.52	12.1333333333333	292
9.54	12.1333333333333	266
9.56	12.1333333333333	269
9.58	12.1333333333333	263
9.6	12.1333333333333	241
9.62	12.1333333333333	201
9.64	12.1333333333333	235
9.66	12.1333333333333	204
9.68	12.1333333333333	199
9.7	12.1333333333333	219
9.72	12.1333333333333	209
9.74	12.1333333333333	188
9.76	12.1333333333333	186
9.78	12.1333333333333	192
9.8	12.1333333333333	181
9.82	12.1333333333333	193
9.84	12.1333333333333	169
9.86	12.1333333333333	172
9.88	12.1333333333333	200
9.9	12.1333333333333	203
9.92	12.1333333333333	174
9.94	12.1333333333333	187
9.96	12.1333333333333	167
9.98	12.1333333333333	195
10	12.1333333333333	162
10.02	12.1333333333333	203
10.04	12.1333333333333	179
10.06	12.1333333333333	185
10.08	12.1333333333333	156
10.1	12.1333333333333	173
10.12	12.1333333333333	171
10.14	12.1333333333333	167
10.16	12.1333333333333	186
10.18	12.1333333333333	198
10.2	12.1333333333333	199
10.22	12.1333333333333	174
10.24	12.1333333333333	173
10.26	12.1333333333333	175
10.28	12.1333333333333	179
10.3	12.1333333333333	179
10.32	12.1333333333333	193
10.34	12.1333333333333	179
10.36	12.1333333333333	181
10.38	12.1333333333333	198
10.4	12.1333333333333	181
10.42	12.1333333333333	178
10.44	12.1333333333333	179
10.46	12.1333333333333	207
10.48	12.1333333333333	202
10.5	12.1333333333333	201
10.52	12.1333333333333	231
10.54	12.1333333333333	250
10.56	12.1333333333333	196
10.58	12.1333333333333	253
10.6	12.1333333333333	244
10.62	12.1333333333333	285
10.64	12.1333333333333	312
10.66	12.1333333333333	334
10.68	12.1333333333333	368
10.7	12.1333333333333	370
10.72	12.1333333333333	435
10.74	12.1333333333333	454
10.76	12.1333333333333	566
10.78	12.1333333333333	585
10.8	12.1333333333333	706
10.82	12.1333333333333	750
10.84	12.1333333333333	848
10.86	12.1333333333333	945
10.88	12.1333333333333	1060
10.9	12.1333333333333	1126
10.92	12.1333333333333	1090
10.94	12.1333333333333	1164
10.96	12.1333333333333	1097
10.98	12.1333333333333	1018
11	12.1333333333333	842
11.02	12.1333333333333	701
11.04	12.1333333333333	527
11.06	12.1333333333333	470
11.08	12.1333333333333	403
11.1	12.1333333333333	357
11.12	12.1333333333333	315
11.14	12.1333333333333	278
11.16	12.1333333333333	264
11.18	12.1333333333333	265
11.2	12.1333333333333	248
11.22	12.1333333333333	266
11.24	12.1333333333333	234
11.26	12.1333333333333	237
11.28	12.1333333333333	196
11.3	12.1333333333333	216
11.32	12.1333333333333	186
11.34	12.1333333333333	204
11.36	12.1333333333333	190
11.38	12.1333333333333	179
11.4	12.1333333333333	188
11.42	12.1333333333333	199
11.44	12.1333333333333	167
11.46	12.1333333333333	215
11.48	12.1333333333333	194
11.5	12.1333333333333	190
11.52	12.1333333333333	205
11.54	12.1333333333333	180
11.56	12.1333333333333	169
11.58	12.1333333333333	165
11.6	12.1333333333333	186
11.62	12.1333333333333	173
11.64	12.1333333333333	151
11.66	12.1333333333333	168
11.68	12.1333333333333	167
11.7	12.1333333333333	176
11.72	12.1333333333333	188
11.74	12.1333333333333	175
11.76	12.1333333333333	177
11.78	12.1333333333333	175
11.8	12.1333333333333	167
11.82	12.1333333333333	168
11.84	12.1333333333333	215
11.86	12.1333333333333	189
11.88	12.1333333333333	164
11.9	12.1333333333333	186
11.92	12.1333333333333	165
11.94	12.1333333333333	178
11.96	12.1333333333333	181
11.98	12.1333333333333	164
12	12.1333333333333	150
12.02	12.1333333333333	156
12.04	12.1333333333333	161
12.06	12.1333333333333	170
12.08	12.1333333333333	179
12.1	12.1333333333333	161
12.12	12.1333333333333	169
12.14	12.1333333333333	157
12.16	12.1333333333333	155
12.18	12.1333333333333	170
12.2	12.1333333333333	168
12.22	12.1333333333333	157
12.24	12.1333333333333	149
12.26	12.1333333333333	158
12.28	12.1333333333333	186
12.3	12.1333333333333	169
12.32	12.1333333333333	190
12.34	12.1333333333333	182
12.36	12.1333333333333	149
12.38	12.1333333333333	159
12.4	12.1333333333333	172
12.42	12.1333333333333	165
12.44	12.1333333333333	156
12.46	12.1333333333333	174
12.48	12.1333333333333	165
12.5	12.1333333333333	171
12.52	12.1333333333333	163
12.54	12.1333333333333	174
12.56	12.1333333333333	155
12.58	12.1333333333333	164
12.6	12.1333333333333	162
12.62	12.1333333333333	173
12.64	12.1333333333333	148
12.66	12.1333333333333	188
12.68	12.1333333333333	177
12.7	12.1333333333333	170
12.72	12.1333333333333	180
12.74	12.1333333333333	170
12.76	12.1333333333333	150
12.78	12.1333333333333	170
12.8	12.1333333333333	168
12.82	12.1333333333333	172
12.84	12.1333333333333	152
12.86	12.1333333333333	188
12.88	12.1333333333333	153
12.9	12.1333333333333	163
12.92	12.1333333333333	174
12.94	12.1333333333333	180
12.96	12.1333333333333	164
12.98	12.1333333333333	162
13	12.1333333333333	153
13.02	12.1333333333333	176
13.04	12.1333333333333	166
13.06	12.1333333333333	161
13.08	12.1333333333333	169
13.1	12.1333333333333	165
13.12	12.1333333333333	154
13.14	12.1333333333333	168
13.16	12.1333333333333	165
13.18	12.1333333333333	156
13.2	12.1333333333333	146
13.22	12.1333333333333	170
13.24	12.1333333333333	136
13.26	12.1333333333333	150
13.28	12.1333333333333	169
13.3	12.1333333333333	151
13.32	12.1333333333333	184
13.34	12.1333333333333	167
13.36	12.1333333333333	167
13.38	12.1333333333333	172
13.4	12.1333333333333	165
13.42	12.1333333333333	127
13.44	12.1333333333333	142
13.46	12.1333333333333	151
13.48	12.1333333333333	170
13.5	12.1333333333333	168
13.52	12.1333333333333	170
13.54	12.1333333333333	163
13.56	12.1333333333333	154
13.58	12.1333333333333	173
13.6	12.1333333333333	142
13.62	12.1333333333333	169
13.64	12.1333333333333	173
13.66	12.1333333333333	180
13.68	12.1333333333333	178
13.7	12.1333333333333	184
13.72	12.1333333333333	184
13.74	12.1333333333333	155
13.76	12.1333333333333	136
13.78	12.1333333333333	164
13.8	12.1333333333333	192
13.82	12.1333333333333	187
13.84	12.1333333333333	153
13.86	12.1333333333333	182
13.88	12.1333333333333	165
13.9	12.1333333333333	159
13.92	12.1333333333333	176
13.94	12.1333333333333	180
13.96	12.1333333333333	179
13.98	12.1333333333333	173
14	12.1333333333333	161
14.02	12.1333333333333	181
14.04	12.1333333333333	174
14.06	12.1333333333333	156
14.08	12.1333333333333	166
14.1	12.1333333333333	161
14.12	12.1333333333333	153
14.14	12.1333333333333	149
14.16	12.1333333333333	180
14.18	12.1333333333333	161
14.2	12.1333333333333	186
14.22	12.1333333333333	176
14.24	12.1333333333333	154
14.26	12.1333333333333	168
14.28	12.1333333333333	158
14.3	12.1333333333333	154
14.32	12.1333333333333	164
14.34	12.1333333333333	156
14.36	12.1333333333333	159
14.38	12.1333333333333	188
14.4	12.1333333333333	156
14.42	12.1333333333333	160
14.44	12.1333333333333	158
14.46	12.1333333333333	182
14.48	12.1333333333333	167
14.5	12.1333333333333	162
14.52	12.1333333333333	153
14.54	12.1333333333333	172
14.56	12.1333333333333	154
14.58	12.1333333333333	155
14.6	12.1333333333333	154
14.62	12.1333333333333	166
14.64	12.1333333333333	178
14.66	12.1333333333333	165
14.68	12.1333333333333	167
14.7	12.1333333333333	160
14.72	12.1333333333333	181
14.74	12.1333333333333	168
14.76	12.1333333333333	149
14.78	12.1333333333333	161
14.8	12.1333333333333	155
14.82	12.1333333333333	169
14.84	12.1333333333333	192
14.86	12.1333333333333	151
14.88	12.1333333333333	158
14.9	12.1333333333333	169
14.92	12.1333333333333	155
14.94	12.1333333333333	166
14.96	12.1333333333333	151
14.98	12.1333333333333	165
15	12.1333333333333	165
15.02	12.1333333333333	185
15.04	12.1333333333333	159
15.06	12.1333333333333	170
15.08	12.1333333333333	160
15.1	12.1333333333333	151
15.12	12.1333333333333	159
15.14	12.1333333333333	148
15.16	12.1333333333333	164
15.18	12.1333333333333	162
15.2	12.1333333333333	175
15.22	12.1333333333333	181
15.24	12.1333333333333	147
15.26	12.1333333333333	189
15.28	12.1333333333333	185
15.3	12.1333333333333	166
15.32	12.1333333333333	161
15.34	12.1333333333333	157
15.36	12.1333333333333	183
15.38	12.1333333333333	177
15.4	12.1333333333333	169
15.42	12.1333333333333	175
15.44	12.1333333333333	171
15.46	12.1333333333333	149
15.48	12.1333333333333	183
15.5	12.1333333333333	173
15.52	12.1333333333333	162
15.54	12.1333333333333	155
15.56	12.1333333333333	188
15.58	12.1333333333333	186
15.6	12.1333333333333	184
15.62	12.1333333333333	144
15.64	12.1333333333333	172
15.66	12.1333333333333	154
15.68	12.1333333333333	196
15.7	12.1333333333333	179
15.72	12.1333333333333	146
15.74	12.1333333333333	168
15.76	12.1333333333333	173
15.78	12.1333333333333	163
15.8	12.1333333333333	189
15.82	12.1333333333333	174
15.84	12.1333333333333	195
15.86	12.1333333333333	173
15.88	12.1333333333333	168
15.9	12.1333333333333	163
15.92	12.1333333333333	153
15.94	12.1333333333333	173
15.96	12.1333333333333	178
15.98	12.1333333333333	170
16	12.1333333333333	173
16.02	12.1333333333333	149
16.04	12.1333333333333	186
16.06	12.1333333333333	197
16.08	12.1333333333333	183
16.1	12.1333333333333	206
16.12	12.1333333333333	201
16.14	12.1333333333333	177
16.16	12.1333333333333	200
16.18	12.1333333333333	179
16.2	12.1333333333333	184
16.22	12.1333333333333	216
16.24	12.1333333333333	188
16.26	12.1333333333333	218
16.28	12.1333333333333	204
16.3	12.1333333333333	193
16.32	12.1333333333333	228
16.34	12.1333333333333	199
16.36	12.1333333333333	211
16.38	12.1333333333333	214
16.4	12.1333333333333	249
16.42	12.1333333333333	260
16.44	12.1333333333333	258
16.46	12.1333333333333	264
16.48	12.1333333333333	319
16.5	12.1333333333333	298
16.52	12.1333333333333	303
16.54	12.1333333333333	324
16.56	12.1333333333333	314
16.58	12.1333333333333	346
16.6	12.1333333333333	314
16.62	12.1333333333333	327
16.64	12.1333333333333	339
16.66	12.1333333333333	334
16.68	12.1333333333333	377
16.7	12.1333333333333	395
16.72	12.1333333333333	366
16.74	12.1333333333333	385
16.76	12.1333333333333	417
16.78	12.1333333333333	369
16.8	12.1333333333333	378
16.82	12.1333333333333	366
16.84	12.1333333333333	396
16.86	12.1333333333333	353
16.88	12.1333333333333	375
16.9	12.1333333333333	399
16.92	12.1333333333333	360
16.94	12.1333333333333	386
16.96	12.1333333333333	374
16.98	12.1333333333333	415
17	12.1333333333333	428
17.02	12.1333333333333	391
17.04	12.1333333333333	401
17.06	12.1333333333333	409
17.08	12.1333333333333	406
17.1	12.1333333333333	384
17.12	12.1333333333333	394
17.14	12.1333333333333	411
17.16	12.1333333333333	370
17.18	12.1333333333333	414
17.2	12.1333333333333	388
17.22	12.1333333333333	389
17.24	12.1333333333333	344
17.26	12.1333333333333	359
17.28	12.1333333333333	309
17.3	12.1333333333333	317
17.32	12.1333333333333	314
17.34	12.1333333333333	311
17.36	12.1333333333333	307
17.38	12.1333333333333	283
17.4	12.1333333333333	294
17.42	12.1333333333333	267
17.44	12.1333333333333	260
17.46	12.1333333333333	243
17.48	12.1333333333333	257
17.5	12.1333333333333	262
17.52	12.1333333333333	232
17.54	12.1333333333333	262
17.56	12.1333333333333	242
17.58	12.1333333333333	253
17.6	12.1333333333333	247
17.62	12.1333333333333	223
17.64	12.1333333333333	253
17.66	12.1333333333333	248
17.68	12.1333333333333	227
17.7	12.1333333333333	240
17.72	12.1333333333333	259
17.74	12.1333333333333	209
17.76	12.1333333333333	230
17.78	12.1333333333333	214
17.8	12.1333333333333	219
17.82	12.1333333333333	207
17.84	12.1333333333333	239
17.86	12.1333333333333	198
17.88	12.1333333333333	200
17.9	12.1333333333333	231
17.92	12.1333333333333	207
17.94	12.1333333333333	198
17.96	12.1333333333333	232
17.98	12.1333333333333	215
18	12.1333333333333	207
18.02	12.1333333333333	201
18.04	12.1333333333333	193
18.06	12.1333333333333	217
18.08	12.1333333333333	207
18.1	12.1333333333333	195
18.12	12.1333333333333	180
18.14	12.1333333333333	193
18.16	12.1333333333333	237
18.18	12.1333333333333	196
18.2	12.1333333333333	180
18.22	12.1333333333333	194
18.24	12.1333333333333	219
18.26	12.1333333333333	226
18.28	12.1333333333333	189
18.3	12.1333333333333	194
18.32	12.1333333333333	201
18.34	12.1333333333333	197
18.36	12.1333333333333	200
18.38	12.1333333333333	188
18.4	12.1333333333333	183
18.42	12.1333333333333	218
18.44	12.1333333333333	221
18.46	12.1333333333333	187
18.48	12.1333333333333	200
18.5	12.1333333333333	210
18.52	12.1333333333333	188
18.54	12.1333333333333	230
18.56	12.1333333333333	209
18.58	12.1333333333333	198
18.6	12.1333333333333	213
18.62	12.1333333333333	189
18.64	12.1333333333333	215
18.66	12.1333333333333	205
18.68	12.1333333333333	211
18.7	12.1333333333333	205
18.72	12.1333333333333	212
18.74	12.1333333333333	218
18.76	12.1333333333333	235
18.78	12.1333333333333	235
18.8	12.1333333333333	224
18.82	12.1333333333333	246
18.84	12.1333333333333	234
18.86	12.1333333333333	275
18.88	12.1333333333333	281
18.9	12.1333333333333	335
18.92	12.1333333333333	323
18.94	12.1333333333333	334
18.96	12.1333333333333	348
18.98	12.1333333333333	365
19	12.1333333333333	382
19.02	12.1333333333333	376
19.04	12.1333333333333	360
19.06	12.1333333333333	424
19.08	12.1333333333333	411
19.1	12.1333333333333	417
19.12	12.1333333333333	390
19.14	12.1333333333333	374
19.16	12.1333333333333	361
19.18	12.1333333333333	315
19.2	12.1333333333333	333
19.22	12.1333333333333	269
19.24	12.1333333333333	266
19.26	12.1333333333333	253
19.28	12.1333333333333	268
19.3	12.1333333333333	219
19.32	12.1333333333333	236
19.34	12.1333333333333	229
19.36	12.1333333333333	210
19.38	12.1333333333333	218
19.4	12.1333333333333	231
19.42	12.1333333333333	215
19.44	12.1333333333333	223
19.46	12.1333333333333	203
19.48	12.1333333333333	179
19.5	12.1333333333333	195
19.52	12.1333333333333	201
19.54	12.1333333333333	216
19.56	12.1333333333333	161
19.58	12.1333333333333	191
19.6	12.1333333333333	188
19.62	12.1333333333333	192
19.64	12.1333333333333	230
19.66	12.1333333333333	209
19.68	12.1333333333333	205
19.7	12.1333333333333	194
19.72	12.1333333333333	209
19.74	12.1333333333333	182
19.76	12.1333333333333	211
19.78	12.1333333333333	207
19.8	12.1333333333333	208
19.82	12.1333333333333	197
19.84	12.1333333333333	196
19.86	12.1333333333333	196
19.88	12.1333333333333	232
19.9	12.1333333333333	213
19.92	12.1333333333333	196
19.94	12.1333333333333	198
19.96	12.1333333333333	194
19.98	12.1333333333333	207
20	12.1333333333333	177
20.02	12.1333333333333	186
20.04	12.1333333333333	167
20.06	12.1333333333333	159
20.08	12.1333333333333	190
20.1	12.1333333333333	164
20.12	12.1333333333333	176
20.14	12.1333333333333	198
20.16	12.1333333333333	169
20.18	12.1333333333333	179
20.2	12.1333333333333	193
20.22	12.1333333333333	165
20.24	12.1333333333333	154
20.26	12.1333333333333	186
20.28	12.1333333333333	181
20.3	12.1333333333333	181
20.32	12.1333333333333	188
20.34	12.1333333333333	188
20.36	12.1333333333333	175
20.38	12.1333333333333	175
20.4	12.1333333333333	168
20.42	12.1333333333333	174
20.44	12.1333333333333	173
20.46	12.1333333333333	167
20.48	12.1333333333333	215
20.5	12.1333333333333	198
20.52	12.1333333333333	181
20.54	12.1333333333333	165
20.56	12.1333333333333	203
20.58	12.1333333333333	196
20.6	12.1333333333333	168
20.62	12.1333333333333	176
20.64	12.1333333333333	179
20.66	12.1333333333333	178
20.68	12.1333333333333	196
20.7	12.1333333333333	177
20.72	12.1333333333333	164
20.74	12.1333333333333	190
20.76	12.1333333333333	169
20.78	12.1333333333333	173
20.8	12.1333333333333	154
20.82	12.1333333333333	186
20.84	12.1333333333333	168
20.86	12.1333333333333	197
20.88	12.1333333333333	185
20.9	12.1333333333333	177
20.92	12.1333333333333	159
20.94	12.1333333333333	176
20.96	12.1333333333333	187
20.98	12.1333333333333	182
21	12.1333333333333	195
21.02	12.1333333333333	160
21.04	12.1333333333333	164
21.06	12.1333333333333	180
21.08	12.1333333333333	171
21.1	12.1333333333333	170
21.12	12.1333333333333	174
21.14	12.1333333333333	177
21.16	12.1333333333333	168
21.18	12.1333333333333	188
21.2	12.1333333333333	160
21.22	12.1333333333333	164
21.24	12.1333333333333	211
21.26	12.1333333333333	180
21.28	12.1333333333333	166
21.3	12.1333333333333	187
21.32	12.1333333333333	185
21.34	12.1333333333333	169
21.36	12.1333333333333	137
21.38	12.1333333333333	165
21.4	12.1333333333333	164
21.42	12.1333333333333	168
21.44	12.1333333333333	171
21.46	12.1333333333333	186
21.48	12.1333333333333	161
21.5	12.1333333333333	153
21.52	12.1333333333333	150
21.54	12.1333333333333	166
21.56	12.1333333333333	194
21.58	12.1333333333333	167
21.6	12.1333333333333	180
21.62	12.1333333333333	192
21.64	12.1333333333333	174
21.66	12.1333333333333	155
21.68	12.1333333333333	172
21.7	12.1333333333333	161
21.72	12.1333333333333	153
21.74	12.1333333333333	165
21.76	12.1333333333333	170
21.78	12.1333333333333	167
21.8	12.1333333333333	175
21.82	12.1333333333333	174
21.84	12.1333333333333	171
21.86	12.1333333333333	174
21.88	12.1333333333333	151
21.9	12.1333333333333	170
21.92	12.1333333333333	180
21.94	12.1333333333333	142
21.96	12.1333333333333	149
21.98	12.1333333333333	185
22	12.1333333333333	152
22.02	12.1333333333333	183
22.04	12.1333333333333	145
22.06	12.1333333333333	175
22.08	12.1333333333333	161
22.1	12.1333333333333	174
22.12	12.1333333333333	164
22.14	12.1333333333333	176
22.16	12.1333333333333	157
22.18	12.1333333333333	158
22.2	12.1333333333333	146
22.22	12.1333333333333	162
22.24	12.1333333333333	157
22.26	12.1333333333333	198
22.28	12.1333333333333	183
22.3	12.1333333333333	171
22.32	12.1333333333333	169
22.34	12.1333333333333	172
22.36	12.1333333333333	171
22.38	12.1333333333333	203
22.4	12.1333333333333	147
22.42	12.1333333333333	152
22.44	12.1333333333333	152
22.46	12.1333333333333	151
22.48	12.1333333333333	174
22.5	12.1333333333333	141
22.52	12.1333333333333	152
22.54	12.1333333333333	158
22.56	12.1333333333333	177
22.58	12.1333333333333	167
22.6	12.1333333333333	156
22.62	12.1333333333333	163
22.64	12.1333333333333	165
22.66	12.1333333333333	152
22.68	12.1333333333333	170
22.7	12.1333333333333	181
22.72	12.1333333333333	164
22.74	12.1333333333333	153
22.76	12.1333333333333	164
22.78	12.1333333333333	160
22.8	12.1333333333333	177
22.82	12.1333333333333	151
22.84	12.1333333333333	180
22.86	12.1333333333333	154
22.88	12.1333333333333	147
22.9	12.1333333333333	168
22.92	12.1333333333333	158
22.94	12.1333333333333	145
22.96	12.1333333333333	150
22.98	12.1333333333333	160
23	12.1333333333333	154
23.02	12.1333333333333	162
23.04	12.1333333333333	180
23.06	12.1333333333333	145
23.08	12.1333333333333	155
23.1	12.1333333333333	145
23.12	12.1333333333333	136
23.14	12.1333333333333	168
23.16	12.1333333333333	144
23.18	12.1333333333333	138
23.2	12.1333333333333	196
23.22	12.1333333333333	156
23.24	12.1333333333333	176
23.26	12.1333333333333	152
23.28	12.1333333333333	169
23.3	12.1333333333333	158
23.32	12.1333333333333	169
23.34	12.1333333333333	158
23.36	12.1333333333333	171
23.38	12.1333333333333	166
23.4	12.1333333333333	185
23.42	12.1333333333333	150
23.44	12.1333333333333	193
23.46	12.1333333333333	144
23.48	12.1333333333333	166
23.5	12.1333333333333	159
23.52	12.1333333333333	153
23.54	12.1333333333333	170
23.56	12.1333333333333	182
23.58	12.1333333333333	176
23.6	12.1333333333333	173
23.62	12.1333333333333	163
23.64	12.1333333333333	190
23.66	12.1333333333333	166
23.68	12.1333333333333	150
23.7	12.1333333333333	190
23.72	12.1333333333333	159
23.74	12.1333333333333	166
23.76	12.1333333333333	175
23.78	12.1333333333333	179
23.8	12.1333333333333	173
23.82	12.1333333333333	170
23.84	12.1333333333333	159
23.86	12.1333333333333	180
23.88	12.1333333333333	185
23.9	12.1333333333333	167
23.92	12.1333333333333	185
23.94	12.1333333333333	154
23.96	12.1333333333333	206
23.98	12.1333333333333	174
24	12.1333333333333	164
24.02	12.1333333333333	180
24.04	12.1333333333333	195
24.06	12.1333333333333	174
24.08	12.1333333333333	204
24.1	12.1333333333333	168
24.12	12.1333333333333	197
24.14	12.1333333333333	196
24.16	12.1333333333333	194
24.18	12.1333333333333	202
24.2	12.1333333333333	204
24.22	12.1333333333333	182
24.24	12.1333333333333	177
24.26	12.1333333333333	179
24.28	12.1333333333333	191
24.3	12.1333333333333	197
24.32	12.1333333333333	186
24.34	12.1333333333333	177
24.36	12.1333333333333	172
24.38	12.1333333333333	198
24.4	12.1333333333333	169
24.42	12.1333333333333	176
24.44	12.1333333333333	199
24.46	12.1333333333333	198
24.48	12.1333333333333	200
24.5	12.1333333333333	203
24.52	12.1333333333333	181
24.54	12.1333333333333	173
24.56	12.1333333333333	190
24.58	12.1333333333333	180
24.6	12.1333333333333	174
24.62	12.1333333333333	197
24.64	12.1333333333333	196
24.66	12.1333333333333	201
24.68	12.1333333333333	209
24.7	12.1333333333333	211
24.72	12.1333333333333	199
24.74	12.1333333333333	177
24.76	12.1333333333333	197
24.78	12.1333333333333	212
24.8	12.1333333333333	180
24.82	12.1333333333333	217
24.84	12.1333333333333	191
24.86	12.1333333333333	184
24.88	12.1333333333333	206
24.9	12.1333333333333	227
24.92	12.1333333333333	200
24.94	12.1333333333333	218
24.96	12.1333333333333	227
24.98	12.1333333333333	215
25	12.1333333333333	222
25.02	12.1333333333333	204
25.04	12.1333333333333	204
25.06	12.1333333333333	249
25.08	12.1333333333333	233
25.1	12.1333333333333	223
25.12	12.1333333333333	207
25.14	12.1333333333333	254
25.16	12.1333333333333	221
25.18	12.1333333333333	246
25.2	12.1333333333333	225
25.22	12.1333333333333	222
25.24	12.1333333333333	230
25.26	12.1333333333333	233
25.28	12.1333333333333	247
25.3	12.1333333333333	253
25.32	12.1333333333333	251
25.34	12.1333333333333	232
25.36	12.1333333333333	258
25.38	12.1333333333333	212
25.4	12.1333333333333	252
25.42	12.1333333333333	246
25.44	12.1333333333333	263
25.46	12.1333333333333	241
25.48	12.1333333333333	223
25.5	12.1333333333333	211
25.52	12.1333333333333	254
25.54	12.1333333333333	235
25.56	12.1333333333333	218
25.58	12.1333333333333	234
25.6	12.1333333333333	201
25.62	12.1333333333333	216
25.64	12.1333333333333	199
25.66	12.1333333333333	204
25.68	12.1333333333333	225
25.7	12.1333333333333	188
25.72	12.1333333333333	179
25.74	12.1333333333333	189
25.76	12.1333333333333	190
25.78	12.1333333333333	201
25.8	12.1333333333333	194
25.82	12.1333333333333	166
25.84	12.1333333333333	191
25.86	12.1333333333333	182
25.88	12.1333333333333	207
25.9	12.1333333333333	171
25.92	12.1333333333333	187
25.94	12.1333333333333	197
25.96	12.1333333333333	190
25.98	12.1333333333333	194
26	12.1333333333333	179
26.02	12.1333333333333	174
26.04	12.1333333333333	169
26.06	12.1333333333333	182
26.08	12.1333333333333	178
26.1	12.1333333333333	172
26.12	12.1333333333333	183
26.14	12.1333333333333	187
26.16	12.1333333333333	184
26.18	12.1333333333333	202
26.2	12.1333333333333	183
26.22	12.1333333333333	158
26.24	12.1333333333333	174
26.26	12.1333333333333	191
26.28	12.1333333333333	170
26.3	12.1333333333333	183
26.32	12.1333333333333	167
26.34	12.1333333333333	175
26.36	12.1333333333333	174
26.38	12.1333333333333	184
26.4	12.1333333333333	168
26.42	12.1333333333333	166
26.44	12.1333333333333	213
26.46	12.1333333333333	178
26.48	12.1333333333333	196
26.5	12.1333333333333	177
26.52	12.1333333333333	172
26.54	12.1333333333333	188
26.56	12.1333333333333	158
26.58	12.1333333333333	198
26.6	12.1333333333333	172
26.62	12.1333333333333	172
26.64	12.1333333333333	178
26.66	12.1333333333333	169
26.68	12.1333333333333	182
26.7	12.1333333333333	167
26.72	12.1333333333333	170
26.74	12.1333333333333	170
26.76	12.1333333333333	182
26.78	12.1333333333333	178
26.8	12.1333333333333	193
26.82	12.1333333333333	190
26.84	12.1333333333333	187
26.86	12.1333333333333	168
26.88	12.1333333333333	182
26.9	12.1333333333333	161
26.92	12.1333333333333	180
26.94	12.1333333333333	182
26.96	12.1333333333333	186
26.98	12.1333333333333	156
27	12.1333333333333	180
27.02	12.1333333333333	174
27.04	12.1333333333333	164
27.06	12.1333333333333	191
27.08	12.1333333333333	168
27.1	12.1333333333333	163
27.12	12.1333333333333	192
27.14	12.1333333333333	165
27.16	12.1333333333333	174
27.18	12.1333333333333	181
27.2	12.1333333333333	202
27.22	12.1333333333333	197
27.24	12.1333333333333	181
27.26	12.1333333333333	184
27.28	12.1333333333333	188
27.3	12.1333333333333	177
27.32	12.1333333333333	182
27.34	12.1333333333333	196
27.36	12.1333333333333	201
27.38	12.1333333333333	190
27.4	12.1333333333333	183
27.42	12.1333333333333	171
27.44	12.1333333333333	189
27.46	12.1333333333333	185
27.48	12.1333333333333	196
27.5	12.1333333333333	165
27.52	12.1333333333333	163
27.54	12.1333333333333	194
27.56	12.1333333333333	159
27.58	12.1333333333333	182
27.6	12.1333333333333	192
27.62	12.1333333333333	221
27.64	12.1333333333333	200
27.66	12.1333333333333	183
27.68	12.1333333333333	186
27.7	12.1333333333333	196
27.72	12.1333333333333	196
27.74	12.1333333333333	215
27.76	12.1333333333333	191
27.78	12.1333333333333	213
27.8	12.1333333333333	202
27.82	12.1333333333333	197
27.84	12.1333333333333	221
27.86	12.1333333333333	233
27.88	12.1333333333333	212
27.9	12.1333333333333	203
27.92	12.1333333333333	206
27.94	12.1333333333333	204
27.96	12.1333333333333	217
27.98	12.1333333333333	203
28	12.1333333333333	189
28.02	12.1333333333333	210
28.04	12.1333333333333	198
28.06	12.1333333333333	198
28.08	12.1333333333333	206
28.1	12.1333333333333	179
28.12	12.1333333333333	177
28.14	12.1333333333333	193
28.16	12.1333333333333	174
28.18	12.1333333333333	194
28.2	12.1333333333333	194
28.22	12.1333333333333	177
28.24	12.1333333333333	164
28.26	12.1333333333333	168
28.28	12.1333333333333	173
28.3	12.1333333333333	190
28.32	12.1333333333333	176
28.34	12.1333333333333	175
28.36	12.1333333333333	181
28.38	12.1333333333333	163
28.4	12.1333333333333	186
28.42	12.1333333333333	164
28.44	12.1333333333333	207
28.46	12.1333333333333	186
28.48	12.1333333333333	187
28.5	12.1333333333333	193
28.52	12.1333333333333	169
28.54	12.1333333333333	206
28.56	12.1333333333333	175
28.58	12.1333333333333	180
28.6	12.1333333333333	167
28.62	12.1333333333333	187
28.64	12.1333333333333	188
28.66	12.1333333333333	188
28.68	12.1333333333333	191
28.7	12.1333333333333	168
28.72	12.1333333333333	179
28.74	12.1333333333333	167
28.76	12.1333333333333	168
28.78	12.1333333333333	156
28.8	12.1333333333333	182
28.82	12.1333333333333	186
28.84	12.1333333333333	180
28.86	12.1333333333333	161
28.88	12.1333333333333	164
28.9	12.1333333333333	173
28.92	12.1333333333333	188
28.94	12.1333333333333	198
28.96	12.1333333333333	181
28.98	12.1333333333333	192
29	12.1333333333333	173
29.02	12.1333333333333	177
29.04	12.1333333333333	156
29.06	12.1333333333333	172
29.08	12.1333333333333	169
29.1	12.1333333333333	179
29.12	12.1333333333333	178
29.14	12.1333333333333	149
29.16	12.1333333333333	172
29.18	12.1333333333333	174
29.2	12.1333333333333	184
29.22	12.1333333333333	167
29.24	12.1333333333333	182
29.26	12.1333333333333	190
29.28	12.1333333333333	177
29.3	12.1333333333333	166
29.32	12.1333333333333	159
29.34	12.1333333333333	152
29.36	12.1333333333333	162
29.38	12.1333333333333	187
29.4	12.1333333333333	162
29.42	12.1333333333333	180
29.44	12.1333333333333	162
29.46	12.1333333333333	181
29.48	12.1333333333333	184
29.5	12.1333333333333	174
29.52	12.1333333333333	183
29.54	12.1333333333333	169
29.56	12.1333333333333	134
29.58	12.1333333333333	199
29.6	12.1333333333333	156
29.62	12.1333333333333	158
29.64	12.1333333333333	162
29.66	12.1333333333333	201
29.68	12.1333333333333	174
29.7	12.1333333333333	167
29.72	12.1333333333333	189
29.74	12.1333333333333	179
29.76	12.1333333333333	149
29.78	12.1333333333333	170
29.8	12.1333333333333	173
29.82	12.1333333333333	178
29.84	12.1333333333333	167
29.86	12.1333333333333	190
29.88	12.1333333333333	184
29.9	12.1333333333333	173
29.92	12.1333333333333	167
29.94	12.1333333333333	174
29.96	12.1333333333333	181
29.98	12.1333333333333	181
30	12.1333333333333	177
30.02	12.1333333333333	190
30.04	12.1333333333333	200
30.06	12.1333333333333	175
30.08	12.1333333333333	193
30.1	12.1333333333333	185
30.12	12.1333333333333	194
30.14	12.1333333333333	150
30.16	12.1333333333333	184
30.18	12.1333333333333	173
30.2	12.1333333333333	184
30.22	12.1333333333333	178
30.24	12.1333333333333	174
30.26	12.1333333333333	178
30.28	12.1333333333333	170
30.3	12.1333333333333	176
30.32	12.1333333333333	196
30.34	12.1333333333333	208
30.36	12.1333333333333	195
30.38	12.1333333333333	173
30.4	12.1333333333333	159
30.42	12.1333333333333	184
30.44	12.1333333333333	175
30.46	12.1333333333333	175
30.48	12.1333333333333	171
30.5	12.1333333333333	187
30.52	12.1333333333333	218
30.54	12.1333333333333	195
30.56	12.1333333333333	171
30.58	12.1333333333333	163
30.6	12.1333333333333	193
30.62	12.1333333333333	183
30.64	12.1333333333333	160
30.66	12.1333333333333	185
30.68	12.1333333333333	178
30.7	12.1333333333333	178
30.72	12.1333333333333	174
30.74	12.1333333333333	184
30.76	12.1333333333333	183
30.78	12.1333333333333	166
30.8	12.1333333333333	189
30.82	12.1333333333333	190
30.84	12.1333333333333	204
30.86	12.1333333333333	159
30.88	12.1333333333333	158
30.9	12.1333333333333	184
30.92	12.1333333333333	189
30.94	12.1333333333333	168
30.96	12.1333333333333	185
30.98	12.1333333333333	192
31	12.1333333333333	188
31.02	12.1333333333333	176
31.04	12.1333333333333	211
31.06	12.1333333333333	174
31.08	12.1333333333333	159
31.1	12.1333333333333	186
31.12	12.1333333333333	185
31.14	12.1333333333333	159
31.16	12.1333333333333	165
31.18	12.1333333333333	172
31.2	12.1333333333333	183
31.22	12.1333333333333	175
31.24	12.1333333333333	176
31.26	12.1333333333333	183
31.28	12.1333333333333	175
31.3	12.1333333333333	173
31.32	12.1333333333333	177
31.34	12.1333333333333	176
31.36	12.1333333333333	176
31.38	12.1333333333333	179
31.4	12.1333333333333	162
31.42	12.1333333333333	192
31.44	12.1333333333333	164
31.46	12.1333333333333	180
31.48	12.1333333333333	187
31.5	12.1333333333333	182
31.52	12.1333333333333	173
31.54	12.1333333333333	186
31.56	12.1333333333333	184
31.58	12.1333333333333	187
31.6	12.1333333333333	184
31.62	12.1333333333333	173
31.64	12.1333333333333	188
31.66	12.1333333333333	176
31.68	12.1333333333333	162
31.7	12.1333333333333	172
31.72	12.1333333333333	201
31.74	12.1333333333333	185
31.76	12.1333333333333	193
31.78	12.1333333333333	188
31.8	12.1333333333333	170
31.82	12.1333333333333	168
31.84	12.1333333333333	179
31.86	12.1333333333333	152
31.88	12.1333333333333	158
31.9	12.1333333333333	182
31.92	12.1333333333333	189
31.94	12.1333333333333	150
31.96	12.1333333333333	194
31.98	12.1333333333333	174
32	12.1333333333333	171
32.02	12.1333333333333	188
32.04	12.1333333333333	185
32.06	12.1333333333333	193
32.08	12.1333333333333	189
32.1	12.1333333333333	197
32.12	12.1333333333333	179
32.14	12.1333333333333	171
32.16	12.1333333333333	167
32.18	12.1333333333333	176
32.2	12.1333333333333	196
32.22	12.1333333333333	156
32.24	12.1333333333333	152
32.26	12.1333333333333	163
32.28	12.1333333333333	189
32.3	12.1333333333333	153
32.32	12.1333333333333	182
32.34	12.1333333333333	195
32.36	12.1333333333333	178
32.38	12.1333333333333	152
32.4	12.1333333333333	194
32.42	12.1333333333333	183
32.44	12.1333333333333	165
32.46	12.1333333333333	167
32.48	12.1333333333333	189
32.5	12.1333333333333	168
32.52	12.1333333333333	166
32.54	12.1333333333333	179
32.56	12.1333333333333	188
32.58	12.1333333333333	178
32.6	12.1333333333333	172
32.62	12.1333333333333	172
32.64	12.1333333333333	165
32.66	12.1333333333333	171
32.68	12.1333333333333	195
32.7	12.1333333333333	181
32.72	12.1333333333333	155
32.74	12.1333333333333	185
32.76	12.1333333333333	171
32.78	12.1333333333333	184
32.8	12.1333333333333	178
32.82	12.1333333333333	177
32.84	12.1333333333333	186
32.86	12.1333333333333	189
32.88	12.1333333333333	179
32.9	12.1333333333333	190
32.92	12.1333333333333	179
32.94	12.1333333333333	166
32.96	12.1333333333333	188
32.98	12.1333333333333	198
33	12.1333333333333	188
33.02	12.1333333333333	187
33.04	12.1333333333333	165
33.06	12.1333333333333	194
33.08	12.1333333333333	160
33.1	12.1333333333333	180
33.12	12.1333333333333	158
33.14	12.1333333333333	166
33.16	12.1333333333333	191
33.18	12.1333333333333	171
33.2	12.1333333333333	196
33.22	12.1333333333333	178
33.24	12.1333333333333	171
33.26	12.1333333333333	186
33.28	12.1333333333333	185
33.3	12.1333333333333	190
33.32	12.1333333333333	176
33.34	12.1333333333333	219
33.36	12.1333333333333	171
33.38	12.1333333333333	199
33.4	12.1333333333333	168
33.42	12.1333333333333	196
33.44	12.1333333333333	182
33.46	12.1333333333333	173
33.48	12.1333333333333	175
33.5	12.1333333333333	210
33.52	12.1333333333333	209
33.54	12.1333333333333	175
33.56	12.1333333333333	166
33.58	12.1333333333333	206
33.6	12.1333333333333	180
33.62	12.1333333333333	183
33.64	12.1333333333333	190
33.66	12.1333333333333	193
33.68	12.1333333333333	179
33.7	12.1333333333333	197
33.72	12.1333333333333	208
33.74	12.1333333333333	207
33.76	12.1333333333333	189
33.78	12.1333333333333	201
33.8	12.1333333333333	181
33.82	12.1333333333333	182
33.84	12.1333333333333	172
33.86	12.1333333333333	168
33.88	12.1333333333333	180
33.9	12.1333333333333	199
33.92	12.1333333333333	190
33.94	12.1333333333333	174
33.96	12.1333333333333	182
33.98	12.1333333333333	165
34	12.1333333333333	186
34.02	12.1333333333333	182
34.04	12.1333333333333	193
34.06	12.1333333333333	221
34.08	12.1333333333333	180
34.1	12.1333333333333	188
34.12	12.1333333333333	197
34.14	12.1333333333333	173
34.16	12.1333333333333	190
34.18	12.1333333333333	209
34.2	12.1333333333333	186
34.22	12.1333333333333	207
34.24	12.1333333333333	196
34.26	12.1333333333333	187
34.28	12.1333333333333	207
34.3	12.1333333333333	174
34.32	12.1333333333333	192
34.34	12.1333333333333	195
34.36	12.1333333333333	176
34.38	12.1333333333333	171
34.4	12.1333333333333	178
34.42	12.1333333333333	158
34.44	12.1333333333333	179
34.46	12.1333333333333	185
34.48	12.1333333333333	196
34.5	12.1333333333333	181
34.52	12.1333333333333	180
34.54	12.1333333333333	183
34.56	12.1333333333333	168
34.58	12.1333333333333	201
34.6	12.1333333333333	170
34.62	12.1333333333333	172
34.64	12.1333333333333	210
34.66	12.1333333333333	174
34.68	12.1333333333333	193
34.7	12.1333333333333	199
34.72	12.1333333333333	202
34.74	12.1333333333333	180
34.76	12.1333333333333	179
34.78	12.1333333333333	177
34.8	12.1333333333333	170
34.82	12.1333333333333	181
34.84	12.1333333333333	196
34.86	12.1333333333333	189
34.88	12.1333333333333	168
34.9	12.1333333333333	209
34.92	12.1333333333333	191
34.94	12.1333333333333	208
34.96	12.1333333333333	192
34.98	12.1333333333333	192
35	12.1333333333333	193
35.02	12.1333333333333	191
35.04	12.1333333333333	164
35.06	12.1333333333333	194
35.08	12.1333333333333	168
35.1	12.1333333333333	161
35.12	12.1333333333333	212
35.14	12.1333333333333	225
35.16	12.1333333333333	200
35.18	12.1333333333333	221
35.2	12.1333333333333	185
35.22	12.1333333333333	196
35.24	12.1333333333333	199
35.26	12.1333333333333	191
35.28	12.1333333333333	155
35.3	12.1333333333333	209
35.32	12.1333333333333	224
35.34	12.1333333333333	179
35.36	12.1333333333333	192
35.38	12.1333333333333	206
35.4	12.1333333333333	175
35.42	12.1333333333333	188
35.44	12.1333333333333	189
35.46	12.1333333333333	173
35.48	12.1333333333333	189
35.5	12.1333333333333	183
35.52	12.1333333333333	169
35.54	12.1333333333333	181
35.56	12.1333333333333	195
35.58	12.1333333333333	191
35.6	12.1333333333333	167
35.62	12.1333333333333	199
35.64	12.1333333333333	181
35.66	12.1333333333333	203
35.68	12.1333333333333	169
35.7	12.1333333333333	146
35.72	12.1333333333333	182
35.74	12.1333333333333	175
35.76	12.1333333333333	184
35.78	12.1333333333333	154
35.8	12.1333333333333	190
35.82	12.1333333333333	200
35.84	12.1333333333333	207
35.86	12.1333333333333	203
35.88	12.1333333333333	187
35.9	12.1333333333333	179
35.92	12.1333333333333	195
35.94	12.1333333333333	184
35.96	12.1333333333333	190
35.98	12.1333333333333	163
36	12.1333333333333	168
36.02	12.1333333333333	189
36.04	12.1333333333333	173
36.06	12.1333333333333	205
36.08	12.1333333333333	195
36.1	12.1333333333333	172
36.12	12.1333333333333	179
36.14	12.1333333333333	177
36.16	12.1333333333333	188
36.18	12.1333333333333	187
36.2	12.1333333333333	191
36.22	12.1333333333333	172
36.24	12.1333333333333	172
36.26	12.1333333333333	212
36.28	12.1333333333333	188
36.3	12.1333333333333	198
36.32	12.1333333333333	187
36.34	12.1333333333333	187
36.36	12.1333333333333	181
36.38	12.1333333333333	179
36.4	12.1333333333333	192
36.42	12.1333333333333	191
36.44	12.1333333333333	180
36.46	12.1333333333333	193
36.48	12.1333333333333	196
36.5	12.1333333333333	196
36.52	12.1333333333333	204
36.54	12.1333333333333	225
36.56	12.1333333333333	196
36.58	12.1333333333333	197
36.6	12.1333333333333	175
36.62	12.1333333333333	197
36.64	12.1333333333333	190
36.66	12.1333333333333	186
36.68	12.1333333333333	197
36.7	12.1333333333333	207
36.72	12.1333333333333	177
36.74	12.1333333333333	153
36.76	12.1333333333333	165
36.78	12.1333333333333	211
36.8	12.1333333333333	194
36.82	12.1333333333333	185
36.84	12.1333333333333	189
36.86	12.1333333333333	191
36.88	12.1333333333333	193
36.9	12.1333333333333	201
36.92	12.1333333333333	177
36.94	12.1333333333333	187
36.96	12.1333333333333	190
36.98	12.1333333333333	171
37	12.1333333333333	186
37.02	12.1333333333333	203
37.04	12.1333333333333	201
37.06	12.1333333333333	219
37.08	12.1333333333333	185
37.1	12.1333333333333	190
37.12	12.1333333333333	194
37.14	12.1333333333333	182
37.16	12.1333333333333	188
37.18	12.1333333333333	175
37.2	12.1333333333333	222
37.22	12.1333333333333	190
37.24	12.1333333333333	194
37.26	12.1333333333333	184
37.28	12.1333333333333	205
37.3	12.1333333333333	184
37.32	12.1333333333333	225
37.34	12.1333333333333	209
37.36	12.1333333333333	208
37.38	12.1333333333333	192
37.4	12.1333333333333	202
37.42	12.1333333333333	182
37.44	12.1333333333333	192
37.46	12.1333333333333	195
37.48	12.1333333333333	181
37.5	12.1333333333333	207
37.52	12.1333333333333	176
37.54	12.1333333333333	199
37.56	12.1333333333333	214
37.58	12.1333333333333	195
37.6	12.1333333333333	199
37.62	12.1333333333333	189
37.64	12.1333333333333	192
37.66	12.1333333333333	212
37.68	12.1333333333333	190
37.7	12.1333333333333	211
37.72	12.1333333333333	189
37.74	12.1333333333333	219
37.76	12.1333333333333	190
37.78	12.1333333333333	196
37.8	12.1333333333333	212
37.82	12.1333333333333	221
37.84	12.1333333333333	237
37.86	12.1333333333333	229
37.88	12.1333333333333	209
37.9	12.1333333333333	216
37.92	12.1333333333333	252
37.94	12.1333333333333	214
37.96	12.1333333333333	232
37.98	12.1333333333333	257
38	12.1333333333333	269
38.02	12.1333333333333	257
38.04	12.1333333333333	276
38.06	12.1333333333333	302
38.08	12.1333333333333	312
38.1	12.1333333333333	364
38.12	12.1333333333333	400
38.14	12.1333333333333	523
38.16	12.1333333333333	611
38.18	12.1333333333333	698
38.2	12.1333333333333	698
38.22	12.1333333333333	533
38.24	12.1333333333333	484
38.26	12.1333333333333	480
38.28	12.1333333333333	499
38.3	12.1333333333333	473
38.32	12.1333333333333	364
38.34	12.1333333333333	303
38.36	12.1333333333333	272
38.38	12.1333333333333	244
38.4	12.1333333333333	267
38.42	12.1333333333333	244
38.44	12.1333333333333	242
38.46	12.1333333333333	244
38.48	12.1333333333333	235
38.5	12.1333333333333	218
38.52	12.1333333333333	225
38.54	12.1333333333333	207
38.56	12.1333333333333	207
38.58	12.1333333333333	204
38.6	12.1333333333333	212
38.62	12.1333333333333	223
38.64	12.1333333333333	208
38.66	12.1333333333333	196
38.68	12.1333333333333	196
38.7	12.1333333333333	190
38.72	12.1333333333333	198
38.74	12.1333333333333	185
38.76	12.1333333333333	215
38.78	12.1333333333333	188
38.8	12.1333333333333	185
38.82	12.1333333333333	204
38.84	12.1333333333333	186
38.86	12.1333333333333	176
38.88	12.1333333333333	180
38.9	12.1333333333333	210
38.92	12.1333333333333	197
38.94	12.1333333333333	202
38.96	12.1333333333333	172
38.98	12.1333333333333	208
39	12.1333333333333	202
39.02	12.1333333333333	196
39.04	12.1333333333333	192
39.06	12.1333333333333	186
39.08	12.1333333333333	165
39.1	12.1333333333333	202
39.12	12.1333333333333	211
39.14	12.1333333333333	214
39.16	12.1333333333333	201
39.18	12.1333333333333	196
39.2	12.1333333333333	171
39.22	12.1333333333333	201
39.24	12.1333333333333	228
39.26	12.1333333333333	198
39.28	12.1333333333333	193
39.3	12.1333333333333	220
39.32	12.1333333333333	174
39.34	12.1333333333333	186
39.36	12.1333333333333	187
39.38	12.1333333333333	194
39.4	12.1333333333333	175
39.42	12.1333333333333	184
39.44	12.1333333333333	198
39.46	12.1333333333333	177
39.48	12.1333333333333	178
39.5	12.1333333333333	185
39.52	12.1333333333333	223
39.54	12.1333333333333	196
39.56	12.1333333333333	212
39.58	12.1333333333333	174
39.6	12.1333333333333	192
39.62	12.1333333333333	171
39.64	12.1333333333333	177
39.66	12.1333333333333	179
39.68	12.1333333333333	190
39.7	12.1333333333333	201
39.72	12.1333333333333	198
39.74	12.1333333333333	211
39.76	12.1333333333333	203
39.78	12.1333333333333	192
39.8	12.1333333333333	207
39.82	12.1333333333333	201
39.84	12.1333333333333	184
39.86	12.1333333333333	190
39.88	12.1333333333333	240
39.9	12.1333333333333	203
39.92	12.1333333333333	213
39.94	12.1333333333333	206
39.96	12.1333333333333	204
39.98	12.1333333333333	211
40	12.1333333333333	196
