# Supplementary material for: Sorting polymerization in a bichannel metal-organic framework
Source: Nat Commun. 2025 Aug 5;16:6984. doi: 10.1038/s41467-025-62322-8 (PMC12325995; doi:10.1038/s41467-025-62322-8)
Supplement: Supplementary file 3 — Source data [file 41467_2025_62322_MOESM3_ESM.zip › SOURCE_DATA/SF10/1-PNVF_2theta_vs_scanstarttime_vs_intensity/line_2.csv]

X	Y	Z
3	34.6333333333333	137
3.02	34.6333333333333	167
3.04	34.6333333333333	151
3.06	34.6333333333333	152
3.08	34.6333333333333	140
3.1	34.6333333333333	150
3.12	34.6333333333333	169
3.14	34.6333333333333	158
3.16	34.6333333333333	135
3.18	34.6333333333333	161
3.2	34.6333333333333	150
3.22	34.6333333333333	151
3.24	34.6333333333333	138
3.26	34.6333333333333	148
3.28	34.6333333333333	127
3.3	34.6333333333333	150
3.32	34.6333333333333	138
3.34	34.6333333333333	152
3.36	34.6333333333333	170
3.38	34.6333333333333	159
3.4	34.6333333333333	140
3.42	34.6333333333333	157
3.44	34.6333333333333	145
3.46	34.6333333333333	156
3.48	34.6333333333333	163
3.5	34.6333333333333	150
3.52	34.6333333333333	130
3.54	34.6333333333333	163
3.56	34.6333333333333	130
3.58	34.6333333333333	141
3.6	34.6333333333333	170
3.62	34.6333333333333	162
3.64	34.6333333333333	158
3.66	34.6333333333333	153
3.68	34.6333333333333	147
3.7	34.6333333333333	149
3.72	34.6333333333333	156
3.74	34.6333333333333	156
3.76	34.6333333333333	165
3.78	34.6333333333333	169
3.8	34.6333333333333	150
3.82	34.6333333333333	154
3.84	34.6333333333333	156
3.86	34.6333333333333	144
3.88	34.6333333333333	169
3.9	34.6333333333333	167
3.92	34.6333333333333	157
3.94	34.6333333333333	152
3.96	34.6333333333333	141
3.98	34.6333333333333	160
4	34.6333333333333	150
4.02	34.6333333333333	161
4.04	34.6333333333333	159
4.06	34.6333333333333	124
4.08	34.6333333333333	155
4.1	34.6333333333333	146
4.12	34.6333333333333	166
4.14	34.6333333333333	178
4.16	34.6333333333333	136
4.18	34.6333333333333	155
4.2	34.6333333333333	159
4.22	34.6333333333333	171
4.24	34.6333333333333	141
4.26	34.6333333333333	157
4.28	34.6333333333333	171
4.3	34.6333333333333	148
4.32	34.6333333333333	168
4.34	34.6333333333333	162
4.36	34.6333333333333	146
4.38	34.6333333333333	149
4.4	34.6333333333333	177
4.42	34.6333333333333	147
4.44	34.6333333333333	154
4.46	34.6333333333333	156
4.48	34.6333333333333	170
4.5	34.6333333333333	167
4.52	34.6333333333333	185
4.54	34.6333333333333	169
4.56	34.6333333333333	149
4.58	34.6333333333333	158
4.6	34.6333333333333	161
4.62	34.6333333333333	176
4.64	34.6333333333333	138
4.66	34.6333333333333	170
4.68	34.6333333333333	168
4.7	34.6333333333333	181
4.72	34.6333333333333	150
4.74	34.6333333333333	173
4.76	34.6333333333333	168
4.78	34.6333333333333	169
4.8	34.6333333333333	170
4.82	34.6333333333333	185
4.84	34.6333333333333	200
4.86	34.6333333333333	166
4.88	34.6333333333333	185
4.9	34.6333333333333	184
4.92	34.6333333333333	190
4.94	34.6333333333333	192
4.96	34.6333333333333	202
4.98	34.6333333333333	206
5	34.6333333333333	194
5.02	34.6333333333333	185
5.04	34.6333333333333	213
5.06	34.6333333333333	209
5.08	34.6333333333333	226
5.1	34.6333333333333	239
5.12	34.6333333333333	214
5.14	34.6333333333333	245
5.16	34.6333333333333	249
5.18	34.6333333333333	270
5.2	34.6333333333333	306
5.22	34.6333333333333	274
5.24	34.6333333333333	293
5.26	34.6333333333333	316
5.28	34.6333333333333	336
5.3	34.6333333333333	356
5.32	34.6333333333333	389
5.34	34.6333333333333	425
5.36	34.6333333333333	446
5.38	34.6333333333333	504
5.4	34.6333333333333	566
5.42	34.6333333333333	605
5.44	34.6333333333333	649
5.46	34.6333333333333	666
5.48	34.6333333333333	582
5.5	34.6333333333333	568
5.52	34.6333333333333	474
5.54	34.6333333333333	436
5.56	34.6333333333333	379
5.58	34.6333333333333	382
5.6	34.6333333333333	335
5.62	34.6333333333333	326
5.64	34.6333333333333	341
5.66	34.6333333333333	327
5.68	34.6333333333333	294
5.7	34.6333333333333	287
5.72	34.6333333333333	300
5.74	34.6333333333333	275
5.76	34.6333333333333	294
5.78	34.6333333333333	261
5.8	34.6333333333333	284
5.82	34.6333333333333	281
5.84	34.6333333333333	269
5.86	34.6333333333333	257
5.88	34.6333333333333	247
5.9	34.6333333333333	258
5.92	34.6333333333333	253
5.94	34.6333333333333	269
5.96	34.6333333333333	241
5.98	34.6333333333333	256
6	34.6333333333333	254
6.02	34.6333333333333	250
6.04	34.6333333333333	277
6.06	34.6333333333333	288
6.08	34.6333333333333	246
6.1	34.6333333333333	255
6.12	34.6333333333333	235
6.14	34.6333333333333	281
6.16	34.6333333333333	241
6.18	34.6333333333333	252
6.2	34.6333333333333	263
6.22	34.6333333333333	234
6.24	34.6333333333333	253
6.26	34.6333333333333	265
6.28	34.6333333333333	231
6.3	34.6333333333333	257
6.32	34.6333333333333	245
6.34	34.6333333333333	240
6.36	34.6333333333333	217
6.38	34.6333333333333	241
6.4	34.6333333333333	249
6.42	34.6333333333333	241
6.44	34.6333333333333	257
6.46	34.6333333333333	210
6.48	34.6333333333333	235
6.5	34.6333333333333	251
6.52	34.6333333333333	227
6.54	34.6333333333333	239
6.56	34.6333333333333	234
6.58	34.6333333333333	252
6.6	34.6333333333333	244
6.62	34.6333333333333	207
6.64	34.6333333333333	240
6.66	34.6333333333333	197
6.68	34.6333333333333	244
6.7	34.6333333333333	207
6.72	34.6333333333333	196
6.74	34.6333333333333	208
6.76	34.6333333333333	217
6.78	34.6333333333333	198
6.8	34.6333333333333	218
6.82	34.6333333333333	212
6.84	34.6333333333333	209
6.86	34.6333333333333	213
6.88	34.6333333333333	183
6.9	34.6333333333333	220
6.92	34.6333333333333	189
6.94	34.6333333333333	181
6.96	34.6333333333333	184
6.98	34.6333333333333	187
7	34.6333333333333	188
7.02	34.6333333333333	192
7.04	34.6333333333333	173
7.06	34.6333333333333	203
7.08	34.6333333333333	192
7.1	34.6333333333333	192
7.12	34.6333333333333	199
7.14	34.6333333333333	181
7.16	34.6333333333333	190
7.18	34.6333333333333	194
7.2	34.6333333333333	180
7.22	34.6333333333333	183
7.24	34.6333333333333	172
7.26	34.6333333333333	177
7.28	34.6333333333333	171
7.3	34.6333333333333	193
7.32	34.6333333333333	177
7.34	34.6333333333333	189
7.36	34.6333333333333	173
7.38	34.6333333333333	211
7.4	34.6333333333333	180
7.42	34.6333333333333	181
7.44	34.6333333333333	175
7.46	34.6333333333333	203
7.48	34.6333333333333	190
7.5	34.6333333333333	176
7.52	34.6333333333333	164
7.54	34.6333333333333	145
7.56	34.6333333333333	205
7.58	34.6333333333333	207
7.6	34.6333333333333	144
7.62	34.6333333333333	176
7.64	34.6333333333333	162
7.66	34.6333333333333	164
7.68	34.6333333333333	163
7.7	34.6333333333333	170
7.72	34.6333333333333	164
7.74	34.6333333333333	139
7.76	34.6333333333333	165
7.78	34.6333333333333	164
7.8	34.6333333333333	172
7.82	34.6333333333333	160
7.84	34.6333333333333	154
7.86	34.6333333333333	159
7.88	34.6333333333333	162
7.9	34.6333333333333	165
7.92	34.6333333333333	169
7.94	34.6333333333333	188
7.96	34.6333333333333	156
7.98	34.6333333333333	169
8	34.6333333333333	163
8.02	34.6333333333333	185
8.04	34.6333333333333	168
8.06	34.6333333333333	169
8.08	34.6333333333333	168
8.1	34.6333333333333	168
8.12	34.6333333333333	172
8.14	34.6333333333333	170
8.16	34.6333333333333	176
8.18	34.6333333333333	169
8.2	34.6333333333333	161
8.22	34.6333333333333	170
8.24	34.6333333333333	170
8.26	34.6333333333333	166
8.28	34.6333333333333	151
8.3	34.6333333333333	150
8.32	34.6333333333333	179
8.34	34.6333333333333	165
8.36	34.6333333333333	153
8.38	34.6333333333333	164
8.4	34.6333333333333	162
8.42	34.6333333333333	149
8.44	34.6333333333333	149
8.46	34.6333333333333	156
8.48	34.6333333333333	148
8.5	34.6333333333333	186
8.52	34.6333333333333	174
8.54	34.6333333333333	180
8.56	34.6333333333333	154
8.58	34.6333333333333	162
8.6	34.6333333333333	169
8.62	34.6333333333333	154
8.64	34.6333333333333	147
8.66	34.6333333333333	156
8.68	34.6333333333333	185
8.7	34.6333333333333	145
8.72	34.6333333333333	161
8.74	34.6333333333333	156
8.76	34.6333333333333	167
8.78	34.6333333333333	149
8.8	34.6333333333333	159
8.82	34.6333333333333	159
8.84	34.6333333333333	181
8.86	34.6333333333333	176
8.88	34.6333333333333	161
8.9	34.6333333333333	163
8.92	34.6333333333333	149
8.94	34.6333333333333	166
8.96	34.6333333333333	172
8.98	34.6333333333333	152
9	34.6333333333333	158
9.02	34.6333333333333	135
9.04	34.6333333333333	148
9.06	34.6333333333333	167
9.08	34.6333333333333	166
9.1	34.6333333333333	176
9.12	34.6333333333333	146
9.14	34.6333333333333	152
9.16	34.6333333333333	149
9.18	34.6333333333333	170
9.2	34.6333333333333	188
9.22	34.6333333333333	184
9.24	34.6333333333333	173
9.26	34.6333333333333	162
9.28	34.6333333333333	181
9.3	34.6333333333333	169
9.32	34.6333333333333	210
9.34	34.6333333333333	183
9.36	34.6333333333333	210
9.38	34.6333333333333	233
9.4	34.6333333333333	234
9.42	34.6333333333333	256
9.44	34.6333333333333	274
9.46	34.6333333333333	274
9.48	34.6333333333333	271
9.5	34.6333333333333	290
9.52	34.6333333333333	292
9.54	34.6333333333333	260
9.56	34.6333333333333	222
9.58	34.6333333333333	218
9.6	34.6333333333333	199
9.62	34.6333333333333	204
9.64	34.6333333333333	178
9.66	34.6333333333333	195
9.68	34.6333333333333	178
9.7	34.6333333333333	189
9.72	34.6333333333333	173
9.74	34.6333333333333	183
9.76	34.6333333333333	163
9.78	34.6333333333333	212
9.8	34.6333333333333	177
9.82	34.6333333333333	181
9.84	34.6333333333333	188
9.86	34.6333333333333	169
9.88	34.6333333333333	195
9.9	34.6333333333333	180
9.92	34.6333333333333	172
9.94	34.6333333333333	165
9.96	34.6333333333333	197
9.98	34.6333333333333	186
10	34.6333333333333	178
10.02	34.6333333333333	168
10.04	34.6333333333333	183
10.06	34.6333333333333	182
10.08	34.6333333333333	202
10.1	34.6333333333333	168
10.12	34.6333333333333	160
10.14	34.6333333333333	164
10.16	34.6333333333333	188
10.18	34.6333333333333	164
10.2	34.6333333333333	169
10.22	34.6333333333333	151
10.24	34.6333333333333	163
10.26	34.6333333333333	186
10.28	34.6333333333333	157
10.3	34.6333333333333	161
10.32	34.6333333333333	176
10.34	34.6333333333333	160
10.36	34.6333333333333	162
10.38	34.6333333333333	189
10.4	34.6333333333333	186
10.42	34.6333333333333	191
10.44	34.6333333333333	176
10.46	34.6333333333333	164
10.48	34.6333333333333	204
10.5	34.6333333333333	201
10.52	34.6333333333333	195
10.54	34.6333333333333	202
10.56	34.6333333333333	202
10.58	34.6333333333333	198
10.6	34.6333333333333	227
10.62	34.6333333333333	271
10.64	34.6333333333333	293
10.66	34.6333333333333	318
10.68	34.6333333333333	306
10.7	34.6333333333333	355
10.72	34.6333333333333	372
10.74	34.6333333333333	411
10.76	34.6333333333333	468
10.78	34.6333333333333	512
10.8	34.6333333333333	544
10.82	34.6333333333333	641
10.84	34.6333333333333	770
10.86	34.6333333333333	841
10.88	34.6333333333333	1017
10.9	34.6333333333333	1104
10.92	34.6333333333333	1288
10.94	34.6333333333333	1285
10.96	34.6333333333333	1272
10.98	34.6333333333333	1203
11	34.6333333333333	972
11.02	34.6333333333333	807
11.04	34.6333333333333	660
11.06	34.6333333333333	569
11.08	34.6333333333333	491
11.1	34.6333333333333	410
11.12	34.6333333333333	375
11.14	34.6333333333333	342
11.16	34.6333333333333	291
11.18	34.6333333333333	273
11.2	34.6333333333333	255
11.22	34.6333333333333	260
11.24	34.6333333333333	262
11.26	34.6333333333333	227
11.28	34.6333333333333	219
11.3	34.6333333333333	216
11.32	34.6333333333333	206
11.34	34.6333333333333	177
11.36	34.6333333333333	208
11.38	34.6333333333333	178
11.4	34.6333333333333	199
11.42	34.6333333333333	210
11.44	34.6333333333333	194
11.46	34.6333333333333	172
11.48	34.6333333333333	156
11.5	34.6333333333333	180
11.52	34.6333333333333	174
11.54	34.6333333333333	167
11.56	34.6333333333333	154
11.58	34.6333333333333	180
11.6	34.6333333333333	162
11.62	34.6333333333333	173
11.64	34.6333333333333	181
11.66	34.6333333333333	205
11.68	34.6333333333333	163
11.7	34.6333333333333	176
11.72	34.6333333333333	172
11.74	34.6333333333333	176
11.76	34.6333333333333	193
11.78	34.6333333333333	179
11.8	34.6333333333333	167
11.82	34.6333333333333	159
11.84	34.6333333333333	157
11.86	34.6333333333333	179
11.88	34.6333333333333	173
11.9	34.6333333333333	159
11.92	34.6333333333333	163
11.94	34.6333333333333	163
11.96	34.6333333333333	186
11.98	34.6333333333333	174
12	34.6333333333333	168
12.02	34.6333333333333	170
12.04	34.6333333333333	174
12.06	34.6333333333333	159
12.08	34.6333333333333	156
12.1	34.6333333333333	135
12.12	34.6333333333333	198
12.14	34.6333333333333	147
12.16	34.6333333333333	170
12.18	34.6333333333333	169
12.2	34.6333333333333	169
12.22	34.6333333333333	154
12.24	34.6333333333333	163
12.26	34.6333333333333	154
12.28	34.6333333333333	182
12.3	34.6333333333333	177
12.32	34.6333333333333	183
12.34	34.6333333333333	162
12.36	34.6333333333333	162
12.38	34.6333333333333	174
12.4	34.6333333333333	148
12.42	34.6333333333333	163
12.44	34.6333333333333	181
12.46	34.6333333333333	172
12.48	34.6333333333333	170
12.5	34.6333333333333	166
12.52	34.6333333333333	148
12.54	34.6333333333333	167
12.56	34.6333333333333	159
12.58	34.6333333333333	166
12.6	34.6333333333333	169
12.62	34.6333333333333	143
12.64	34.6333333333333	149
12.66	34.6333333333333	159
12.68	34.6333333333333	164
12.7	34.6333333333333	174
12.72	34.6333333333333	163
12.74	34.6333333333333	164
12.76	34.6333333333333	164
12.78	34.6333333333333	178
12.8	34.6333333333333	145
12.82	34.6333333333333	163
12.84	34.6333333333333	160
12.86	34.6333333333333	185
12.88	34.6333333333333	171
12.9	34.6333333333333	170
12.92	34.6333333333333	194
12.94	34.6333333333333	177
12.96	34.6333333333333	182
12.98	34.6333333333333	166
13	34.6333333333333	170
13.02	34.6333333333333	181
13.04	34.6333333333333	171
13.06	34.6333333333333	143
13.08	34.6333333333333	165
13.1	34.6333333333333	168
13.12	34.6333333333333	157
13.14	34.6333333333333	154
13.16	34.6333333333333	165
13.18	34.6333333333333	171
13.2	34.6333333333333	184
13.22	34.6333333333333	144
13.24	34.6333333333333	164
13.26	34.6333333333333	160
13.28	34.6333333333333	172
13.3	34.6333333333333	173
13.32	34.6333333333333	165
13.34	34.6333333333333	188
13.36	34.6333333333333	185
13.38	34.6333333333333	184
13.4	34.6333333333333	161
13.42	34.6333333333333	164
13.44	34.6333333333333	180
13.46	34.6333333333333	162
13.48	34.6333333333333	167
13.5	34.6333333333333	162
13.52	34.6333333333333	182
13.54	34.6333333333333	159
13.56	34.6333333333333	172
13.58	34.6333333333333	159
13.6	34.6333333333333	167
13.62	34.6333333333333	156
13.64	34.6333333333333	195
13.66	34.6333333333333	171
13.68	34.6333333333333	153
13.7	34.6333333333333	188
13.72	34.6333333333333	164
13.74	34.6333333333333	178
13.76	34.6333333333333	172
13.78	34.6333333333333	170
13.8	34.6333333333333	169
13.82	34.6333333333333	175
13.84	34.6333333333333	170
13.86	34.6333333333333	165
13.88	34.6333333333333	190
13.9	34.6333333333333	156
13.92	34.6333333333333	186
13.94	34.6333333333333	189
13.96	34.6333333333333	174
13.98	34.6333333333333	168
14	34.6333333333333	196
14.02	34.6333333333333	164
14.04	34.6333333333333	157
14.06	34.6333333333333	169
14.08	34.6333333333333	171
14.1	34.6333333333333	169
14.12	34.6333333333333	163
14.14	34.6333333333333	168
14.16	34.6333333333333	141
14.18	34.6333333333333	155
14.2	34.6333333333333	167
14.22	34.6333333333333	145
14.24	34.6333333333333	187
14.26	34.6333333333333	142
14.28	34.6333333333333	148
14.3	34.6333333333333	155
14.32	34.6333333333333	177
14.34	34.6333333333333	170
14.36	34.6333333333333	175
14.38	34.6333333333333	184
14.4	34.6333333333333	173
14.42	34.6333333333333	159
14.44	34.6333333333333	161
14.46	34.6333333333333	177
14.48	34.6333333333333	167
14.5	34.6333333333333	177
14.52	34.6333333333333	178
14.54	34.6333333333333	174
14.56	34.6333333333333	163
14.58	34.6333333333333	175
14.6	34.6333333333333	155
14.62	34.6333333333333	165
14.64	34.6333333333333	192
14.66	34.6333333333333	145
14.68	34.6333333333333	195
14.7	34.6333333333333	168
14.72	34.6333333333333	173
14.74	34.6333333333333	172
14.76	34.6333333333333	166
14.78	34.6333333333333	180
14.8	34.6333333333333	134
14.82	34.6333333333333	166
14.84	34.6333333333333	158
14.86	34.6333333333333	178
14.88	34.6333333333333	175
14.9	34.6333333333333	170
14.92	34.6333333333333	164
14.94	34.6333333333333	154
14.96	34.6333333333333	161
14.98	34.6333333333333	179
15	34.6333333333333	141
15.02	34.6333333333333	179
15.04	34.6333333333333	161
15.06	34.6333333333333	172
15.08	34.6333333333333	172
15.1	34.6333333333333	166
15.12	34.6333333333333	141
15.14	34.6333333333333	164
15.16	34.6333333333333	174
15.18	34.6333333333333	150
15.2	34.6333333333333	178
15.22	34.6333333333333	149
15.24	34.6333333333333	160
15.26	34.6333333333333	174
15.28	34.6333333333333	196
15.3	34.6333333333333	190
15.32	34.6333333333333	154
15.34	34.6333333333333	191
15.36	34.6333333333333	170
15.38	34.6333333333333	160
15.4	34.6333333333333	183
15.42	34.6333333333333	183
15.44	34.6333333333333	173
15.46	34.6333333333333	182
15.48	34.6333333333333	152
15.5	34.6333333333333	156
15.52	34.6333333333333	179
15.54	34.6333333333333	165
15.56	34.6333333333333	148
15.58	34.6333333333333	165
15.6	34.6333333333333	164
15.62	34.6333333333333	152
15.64	34.6333333333333	201
15.66	34.6333333333333	172
15.68	34.6333333333333	163
15.7	34.6333333333333	191
15.72	34.6333333333333	179
15.74	34.6333333333333	185
15.76	34.6333333333333	184
15.78	34.6333333333333	174
15.8	34.6333333333333	183
15.82	34.6333333333333	201
15.84	34.6333333333333	172
15.86	34.6333333333333	188
15.88	34.6333333333333	182
15.9	34.6333333333333	166
15.92	34.6333333333333	165
15.94	34.6333333333333	184
15.96	34.6333333333333	194
15.98	34.6333333333333	198
16	34.6333333333333	166
16.02	34.6333333333333	196
16.04	34.6333333333333	186
16.06	34.6333333333333	183
16.08	34.6333333333333	191
16.1	34.6333333333333	192
16.12	34.6333333333333	184
16.14	34.6333333333333	178
16.16	34.6333333333333	205
16.18	34.6333333333333	185
16.2	34.6333333333333	215
16.22	34.6333333333333	203
16.24	34.6333333333333	203
16.26	34.6333333333333	192
16.28	34.6333333333333	228
16.3	34.6333333333333	204
16.32	34.6333333333333	198
16.34	34.6333333333333	220
16.36	34.6333333333333	239
16.38	34.6333333333333	235
16.4	34.6333333333333	265
16.42	34.6333333333333	263
16.44	34.6333333333333	298
16.46	34.6333333333333	324
16.48	34.6333333333333	315
16.5	34.6333333333333	338
16.52	34.6333333333333	295
16.54	34.6333333333333	323
16.56	34.6333333333333	300
16.58	34.6333333333333	368
16.6	34.6333333333333	308
16.62	34.6333333333333	321
16.64	34.6333333333333	337
16.66	34.6333333333333	331
16.68	34.6333333333333	364
16.7	34.6333333333333	318
16.72	34.6333333333333	383
16.74	34.6333333333333	370
16.76	34.6333333333333	369
16.78	34.6333333333333	388
16.8	34.6333333333333	382
16.82	34.6333333333333	371
16.84	34.6333333333333	388
16.86	34.6333333333333	375
16.88	34.6333333333333	370
16.9	34.6333333333333	393
16.92	34.6333333333333	391
16.94	34.6333333333333	393
16.96	34.6333333333333	343
16.98	34.6333333333333	369
17	34.6333333333333	416
17.02	34.6333333333333	385
17.04	34.6333333333333	368
17.06	34.6333333333333	356
17.08	34.6333333333333	367
17.1	34.6333333333333	353
17.12	34.6333333333333	355
17.14	34.6333333333333	368
17.16	34.6333333333333	338
17.18	34.6333333333333	365
17.2	34.6333333333333	369
17.22	34.6333333333333	353
17.24	34.6333333333333	360
17.26	34.6333333333333	381
17.28	34.6333333333333	331
17.3	34.6333333333333	329
17.32	34.6333333333333	333
17.34	34.6333333333333	319
17.36	34.6333333333333	294
17.38	34.6333333333333	294
17.4	34.6333333333333	288
17.42	34.6333333333333	288
17.44	34.6333333333333	286
17.46	34.6333333333333	294
17.48	34.6333333333333	290
17.5	34.6333333333333	276
17.52	34.6333333333333	267
17.54	34.6333333333333	231
17.56	34.6333333333333	264
17.58	34.6333333333333	262
17.6	34.6333333333333	249
17.62	34.6333333333333	249
17.64	34.6333333333333	257
17.66	34.6333333333333	228
17.68	34.6333333333333	231
17.7	34.6333333333333	260
17.72	34.6333333333333	230
17.74	34.6333333333333	191
17.76	34.6333333333333	239
17.78	34.6333333333333	217
17.8	34.6333333333333	212
17.82	34.6333333333333	233
17.84	34.6333333333333	239
17.86	34.6333333333333	193
17.88	34.6333333333333	223
17.9	34.6333333333333	221
17.92	34.6333333333333	220
17.94	34.6333333333333	209
17.96	34.6333333333333	209
17.98	34.6333333333333	199
18	34.6333333333333	227
18.02	34.6333333333333	183
18.04	34.6333333333333	189
18.06	34.6333333333333	216
18.08	34.6333333333333	204
18.1	34.6333333333333	199
18.12	34.6333333333333	190
18.14	34.6333333333333	235
18.16	34.6333333333333	178
18.18	34.6333333333333	181
18.2	34.6333333333333	221
18.22	34.6333333333333	193
18.24	34.6333333333333	211
18.26	34.6333333333333	205
18.28	34.6333333333333	195
18.3	34.6333333333333	203
18.32	34.6333333333333	207
18.34	34.6333333333333	188
18.36	34.6333333333333	205
18.38	34.6333333333333	213
18.4	34.6333333333333	213
18.42	34.6333333333333	224
18.44	34.6333333333333	235
18.46	34.6333333333333	214
18.48	34.6333333333333	202
18.5	34.6333333333333	179
18.52	34.6333333333333	211
18.54	34.6333333333333	185
18.56	34.6333333333333	199
18.58	34.6333333333333	194
18.6	34.6333333333333	184
18.62	34.6333333333333	185
18.64	34.6333333333333	208
18.66	34.6333333333333	229
18.68	34.6333333333333	217
18.7	34.6333333333333	189
18.72	34.6333333333333	209
18.74	34.6333333333333	195
18.76	34.6333333333333	193
18.78	34.6333333333333	220
18.8	34.6333333333333	199
18.82	34.6333333333333	204
18.84	34.6333333333333	231
18.86	34.6333333333333	231
18.88	34.6333333333333	269
18.9	34.6333333333333	252
18.92	34.6333333333333	282
18.94	34.6333333333333	288
18.96	34.6333333333333	307
18.98	34.6333333333333	344
19	34.6333333333333	362
19.02	34.6333333333333	408
19.04	34.6333333333333	421
19.06	34.6333333333333	426
19.08	34.6333333333333	430
19.1	34.6333333333333	443
19.12	34.6333333333333	426
19.14	34.6333333333333	384
19.16	34.6333333333333	367
19.18	34.6333333333333	343
19.2	34.6333333333333	327
19.22	34.6333333333333	302
19.24	34.6333333333333	296
19.26	34.6333333333333	255
19.28	34.6333333333333	259
19.3	34.6333333333333	241
19.32	34.6333333333333	229
19.34	34.6333333333333	234
19.36	34.6333333333333	226
19.38	34.6333333333333	222
19.4	34.6333333333333	211
19.42	34.6333333333333	203
19.44	34.6333333333333	232
19.46	34.6333333333333	198
19.48	34.6333333333333	223
19.5	34.6333333333333	224
19.52	34.6333333333333	206
19.54	34.6333333333333	200
19.56	34.6333333333333	191
19.58	34.6333333333333	208
19.6	34.6333333333333	208
19.62	34.6333333333333	181
19.64	34.6333333333333	174
19.66	34.6333333333333	189
19.68	34.6333333333333	223
19.7	34.6333333333333	204
19.72	34.6333333333333	214
19.74	34.6333333333333	198
19.76	34.6333333333333	188
19.78	34.6333333333333	184
19.8	34.6333333333333	193
19.82	34.6333333333333	209
19.84	34.6333333333333	237
19.86	34.6333333333333	222
19.88	34.6333333333333	198
19.9	34.6333333333333	186
19.92	34.6333333333333	223
19.94	34.6333333333333	190
19.96	34.6333333333333	197
19.98	34.6333333333333	203
20	34.6333333333333	215
20.02	34.6333333333333	197
20.04	34.6333333333333	191
20.06	34.6333333333333	180
20.08	34.6333333333333	181
20.1	34.6333333333333	197
20.12	34.6333333333333	194
20.14	34.6333333333333	199
20.16	34.6333333333333	195
20.18	34.6333333333333	208
20.2	34.6333333333333	177
20.22	34.6333333333333	169
20.24	34.6333333333333	178
20.26	34.6333333333333	183
20.28	34.6333333333333	185
20.3	34.6333333333333	190
20.32	34.6333333333333	178
20.34	34.6333333333333	187
20.36	34.6333333333333	178
20.38	34.6333333333333	187
20.4	34.6333333333333	193
20.42	34.6333333333333	205
20.44	34.6333333333333	186
20.46	34.6333333333333	185
20.48	34.6333333333333	155
20.5	34.6333333333333	188
20.52	34.6333333333333	180
20.54	34.6333333333333	198
20.56	34.6333333333333	200
20.58	34.6333333333333	182
20.6	34.6333333333333	191
20.62	34.6333333333333	181
20.64	34.6333333333333	183
20.66	34.6333333333333	189
20.68	34.6333333333333	169
20.7	34.6333333333333	174
20.72	34.6333333333333	198
20.74	34.6333333333333	183
20.76	34.6333333333333	205
20.78	34.6333333333333	195
20.8	34.6333333333333	198
20.82	34.6333333333333	199
20.84	34.6333333333333	211
20.86	34.6333333333333	176
20.88	34.6333333333333	163
20.9	34.6333333333333	224
20.92	34.6333333333333	189
20.94	34.6333333333333	205
20.96	34.6333333333333	195
20.98	34.6333333333333	200
21	34.6333333333333	202
21.02	34.6333333333333	188
21.04	34.6333333333333	166
21.06	34.6333333333333	178
21.08	34.6333333333333	196
21.1	34.6333333333333	173
21.12	34.6333333333333	165
21.14	34.6333333333333	186
21.16	34.6333333333333	164
21.18	34.6333333333333	187
21.2	34.6333333333333	192
21.22	34.6333333333333	187
21.24	34.6333333333333	168
21.26	34.6333333333333	174
21.28	34.6333333333333	161
21.3	34.6333333333333	157
21.32	34.6333333333333	167
21.34	34.6333333333333	184
21.36	34.6333333333333	141
21.38	34.6333333333333	156
21.4	34.6333333333333	158
21.42	34.6333333333333	173
21.44	34.6333333333333	174
21.46	34.6333333333333	163
21.48	34.6333333333333	164
21.5	34.6333333333333	166
21.52	34.6333333333333	157
21.54	34.6333333333333	165
21.56	34.6333333333333	185
21.58	34.6333333333333	150
21.6	34.6333333333333	151
21.62	34.6333333333333	173
21.64	34.6333333333333	160
21.66	34.6333333333333	159
21.68	34.6333333333333	173
21.7	34.6333333333333	168
21.72	34.6333333333333	169
21.74	34.6333333333333	163
21.76	34.6333333333333	140
21.78	34.6333333333333	158
21.8	34.6333333333333	173
21.82	34.6333333333333	158
21.84	34.6333333333333	159
21.86	34.6333333333333	161
21.88	34.6333333333333	180
21.9	34.6333333333333	156
21.92	34.6333333333333	190
21.94	34.6333333333333	157
21.96	34.6333333333333	169
21.98	34.6333333333333	147
22	34.6333333333333	172
22.02	34.6333333333333	184
22.04	34.6333333333333	164
22.06	34.6333333333333	153
22.08	34.6333333333333	185
22.1	34.6333333333333	156
22.12	34.6333333333333	168
22.14	34.6333333333333	176
22.16	34.6333333333333	161
22.18	34.6333333333333	164
22.2	34.6333333333333	180
22.22	34.6333333333333	178
22.24	34.6333333333333	165
22.26	34.6333333333333	158
22.28	34.6333333333333	178
22.3	34.6333333333333	152
22.32	34.6333333333333	158
22.34	34.6333333333333	183
22.36	34.6333333333333	196
22.38	34.6333333333333	159
22.4	34.6333333333333	195
22.42	34.6333333333333	164
22.44	34.6333333333333	147
22.46	34.6333333333333	162
22.48	34.6333333333333	161
22.5	34.6333333333333	166
22.52	34.6333333333333	163
22.54	34.6333333333333	149
22.56	34.6333333333333	181
22.58	34.6333333333333	167
22.6	34.6333333333333	165
22.62	34.6333333333333	168
22.64	34.6333333333333	164
22.66	34.6333333333333	182
22.68	34.6333333333333	186
22.7	34.6333333333333	154
22.72	34.6333333333333	172
22.74	34.6333333333333	162
22.76	34.6333333333333	178
22.78	34.6333333333333	141
22.8	34.6333333333333	170
22.82	34.6333333333333	172
22.84	34.6333333333333	147
22.86	34.6333333333333	159
22.88	34.6333333333333	166
22.9	34.6333333333333	168
22.92	34.6333333333333	167
22.94	34.6333333333333	170
22.96	34.6333333333333	162
22.98	34.6333333333333	176
23	34.6333333333333	166
23.02	34.6333333333333	182
23.04	34.6333333333333	155
23.06	34.6333333333333	159
23.08	34.6333333333333	183
23.1	34.6333333333333	172
23.12	34.6333333333333	176
23.14	34.6333333333333	156
23.16	34.6333333333333	168
23.18	34.6333333333333	163
23.2	34.6333333333333	170
23.22	34.6333333333333	176
23.24	34.6333333333333	155
23.26	34.6333333333333	180
23.28	34.6333333333333	141
23.3	34.6333333333333	146
23.32	34.6333333333333	178
23.34	34.6333333333333	170
23.36	34.6333333333333	166
23.38	34.6333333333333	177
23.4	34.6333333333333	165
23.42	34.6333333333333	171
23.44	34.6333333333333	175
23.46	34.6333333333333	170
23.48	34.6333333333333	167
23.5	34.6333333333333	176
23.52	34.6333333333333	200
23.54	34.6333333333333	158
23.56	34.6333333333333	177
23.58	34.6333333333333	160
23.6	34.6333333333333	149
23.62	34.6333333333333	159
23.64	34.6333333333333	153
23.66	34.6333333333333	161
23.68	34.6333333333333	188
23.7	34.6333333333333	182
23.72	34.6333333333333	187
23.74	34.6333333333333	147
23.76	34.6333333333333	180
23.78	34.6333333333333	185
23.8	34.6333333333333	178
23.82	34.6333333333333	174
23.84	34.6333333333333	154
23.86	34.6333333333333	141
23.88	34.6333333333333	180
23.9	34.6333333333333	191
23.92	34.6333333333333	164
23.94	34.6333333333333	167
23.96	34.6333333333333	157
23.98	34.6333333333333	183
24	34.6333333333333	155
24.02	34.6333333333333	206
24.04	34.6333333333333	175
24.06	34.6333333333333	210
24.08	34.6333333333333	221
24.1	34.6333333333333	229
24.12	34.6333333333333	194
24.14	34.6333333333333	222
24.16	34.6333333333333	183
24.18	34.6333333333333	204
24.2	34.6333333333333	186
24.22	34.6333333333333	204
24.24	34.6333333333333	188
24.26	34.6333333333333	181
24.28	34.6333333333333	180
24.3	34.6333333333333	211
24.32	34.6333333333333	175
24.34	34.6333333333333	211
24.36	34.6333333333333	196
24.38	34.6333333333333	174
24.4	34.6333333333333	174
24.42	34.6333333333333	170
24.44	34.6333333333333	174
24.46	34.6333333333333	191
24.48	34.6333333333333	177
24.5	34.6333333333333	188
24.52	34.6333333333333	173
24.54	34.6333333333333	187
24.56	34.6333333333333	188
24.58	34.6333333333333	184
24.6	34.6333333333333	183
24.62	34.6333333333333	207
24.64	34.6333333333333	212
24.66	34.6333333333333	185
24.68	34.6333333333333	192
24.7	34.6333333333333	206
24.72	34.6333333333333	208
24.74	34.6333333333333	163
24.76	34.6333333333333	206
24.78	34.6333333333333	226
24.8	34.6333333333333	185
24.82	34.6333333333333	210
24.84	34.6333333333333	197
24.86	34.6333333333333	198
24.88	34.6333333333333	190
24.9	34.6333333333333	205
24.92	34.6333333333333	214
24.94	34.6333333333333	235
24.96	34.6333333333333	216
24.98	34.6333333333333	231
25	34.6333333333333	216
25.02	34.6333333333333	223
25.04	34.6333333333333	228
25.06	34.6333333333333	205
25.08	34.6333333333333	227
25.1	34.6333333333333	251
25.12	34.6333333333333	238
25.14	34.6333333333333	253
25.16	34.6333333333333	225
25.18	34.6333333333333	242
25.2	34.6333333333333	258
25.22	34.6333333333333	250
25.24	34.6333333333333	248
25.26	34.6333333333333	270
25.28	34.6333333333333	260
25.3	34.6333333333333	267
25.32	34.6333333333333	263
25.34	34.6333333333333	260
25.36	34.6333333333333	274
25.38	34.6333333333333	258
25.4	34.6333333333333	272
25.42	34.6333333333333	267
25.44	34.6333333333333	257
25.46	34.6333333333333	249
25.48	34.6333333333333	279
25.5	34.6333333333333	222
25.52	34.6333333333333	262
25.54	34.6333333333333	243
25.56	34.6333333333333	257
25.58	34.6333333333333	223
25.6	34.6333333333333	240
25.62	34.6333333333333	216
25.64	34.6333333333333	212
25.66	34.6333333333333	231
25.68	34.6333333333333	211
25.7	34.6333333333333	207
25.72	34.6333333333333	202
25.74	34.6333333333333	227
25.76	34.6333333333333	213
25.78	34.6333333333333	202
25.8	34.6333333333333	176
25.82	34.6333333333333	185
25.84	34.6333333333333	198
25.86	34.6333333333333	168
25.88	34.6333333333333	207
25.9	34.6333333333333	217
25.92	34.6333333333333	178
25.94	34.6333333333333	187
25.96	34.6333333333333	195
25.98	34.6333333333333	187
26	34.6333333333333	175
26.02	34.6333333333333	183
26.04	34.6333333333333	181
26.06	34.6333333333333	190
26.08	34.6333333333333	184
26.1	34.6333333333333	194
26.12	34.6333333333333	199
26.14	34.6333333333333	208
26.16	34.6333333333333	184
26.18	34.6333333333333	214
26.2	34.6333333333333	222
26.22	34.6333333333333	191
26.24	34.6333333333333	181
26.26	34.6333333333333	190
26.28	34.6333333333333	189
26.3	34.6333333333333	198
26.32	34.6333333333333	197
26.34	34.6333333333333	180
26.36	34.6333333333333	169
26.38	34.6333333333333	184
26.4	34.6333333333333	180
26.42	34.6333333333333	188
26.44	34.6333333333333	206
26.46	34.6333333333333	165
26.48	34.6333333333333	195
26.5	34.6333333333333	181
26.52	34.6333333333333	188
26.54	34.6333333333333	184
26.56	34.6333333333333	195
26.58	34.6333333333333	185
26.6	34.6333333333333	165
26.62	34.6333333333333	148
26.64	34.6333333333333	174
26.66	34.6333333333333	191
26.68	34.6333333333333	187
26.7	34.6333333333333	168
26.72	34.6333333333333	183
26.74	34.6333333333333	160
26.76	34.6333333333333	178
26.78	34.6333333333333	181
26.8	34.6333333333333	193
26.82	34.6333333333333	170
26.84	34.6333333333333	160
26.86	34.6333333333333	177
26.88	34.6333333333333	180
26.9	34.6333333333333	162
26.92	34.6333333333333	195
26.94	34.6333333333333	181
26.96	34.6333333333333	166
26.98	34.6333333333333	182
27	34.6333333333333	176
27.02	34.6333333333333	184
27.04	34.6333333333333	185
27.06	34.6333333333333	181
27.08	34.6333333333333	163
27.1	34.6333333333333	200
27.12	34.6333333333333	198
27.14	34.6333333333333	180
27.16	34.6333333333333	192
27.18	34.6333333333333	185
27.2	34.6333333333333	178
27.22	34.6333333333333	191
27.24	34.6333333333333	211
27.26	34.6333333333333	185
27.28	34.6333333333333	187
27.3	34.6333333333333	185
27.32	34.6333333333333	174
27.34	34.6333333333333	197
27.36	34.6333333333333	161
27.38	34.6333333333333	195
27.4	34.6333333333333	202
27.42	34.6333333333333	206
27.44	34.6333333333333	212
27.46	34.6333333333333	186
27.48	34.6333333333333	210
27.5	34.6333333333333	186
27.52	34.6333333333333	171
27.54	34.6333333333333	195
27.56	34.6333333333333	199
27.58	34.6333333333333	189
27.6	34.6333333333333	209
27.62	34.6333333333333	204
27.64	34.6333333333333	184
27.66	34.6333333333333	211
27.68	34.6333333333333	205
27.7	34.6333333333333	224
27.72	34.6333333333333	205
27.74	34.6333333333333	199
27.76	34.6333333333333	186
27.78	34.6333333333333	185
27.8	34.6333333333333	213
27.82	34.6333333333333	206
27.84	34.6333333333333	187
27.86	34.6333333333333	217
27.88	34.6333333333333	218
27.9	34.6333333333333	219
27.92	34.6333333333333	201
27.94	34.6333333333333	198
27.96	34.6333333333333	206
27.98	34.6333333333333	225
28	34.6333333333333	208
28.02	34.6333333333333	196
28.04	34.6333333333333	201
28.06	34.6333333333333	190
28.08	34.6333333333333	238
28.1	34.6333333333333	187
28.12	34.6333333333333	184
28.14	34.6333333333333	197
28.16	34.6333333333333	193
28.18	34.6333333333333	184
28.2	34.6333333333333	210
28.22	34.6333333333333	213
28.24	34.6333333333333	197
28.26	34.6333333333333	177
28.28	34.6333333333333	185
28.3	34.6333333333333	202
28.32	34.6333333333333	188
28.34	34.6333333333333	189
28.36	34.6333333333333	175
28.38	34.6333333333333	169
28.4	34.6333333333333	190
28.42	34.6333333333333	225
28.44	34.6333333333333	185
28.46	34.6333333333333	187
28.48	34.6333333333333	194
28.5	34.6333333333333	167
28.52	34.6333333333333	187
28.54	34.6333333333333	176
28.56	34.6333333333333	172
28.58	34.6333333333333	198
28.6	34.6333333333333	199
28.62	34.6333333333333	181
28.64	34.6333333333333	190
28.66	34.6333333333333	205
28.68	34.6333333333333	156
28.7	34.6333333333333	182
28.72	34.6333333333333	182
28.74	34.6333333333333	175
28.76	34.6333333333333	169
28.78	34.6333333333333	188
28.8	34.6333333333333	168
28.82	34.6333333333333	191
28.84	34.6333333333333	168
28.86	34.6333333333333	155
28.88	34.6333333333333	177
28.9	34.6333333333333	186
28.92	34.6333333333333	182
28.94	34.6333333333333	184
28.96	34.6333333333333	181
28.98	34.6333333333333	188
29	34.6333333333333	160
29.02	34.6333333333333	185
29.04	34.6333333333333	158
29.06	34.6333333333333	170
29.08	34.6333333333333	169
29.1	34.6333333333333	172
29.12	34.6333333333333	187
29.14	34.6333333333333	163
29.16	34.6333333333333	184
29.18	34.6333333333333	181
29.2	34.6333333333333	201
29.22	34.6333333333333	190
29.24	34.6333333333333	177
29.26	34.6333333333333	182
29.28	34.6333333333333	180
29.3	34.6333333333333	178
29.32	34.6333333333333	171
29.34	34.6333333333333	183
29.36	34.6333333333333	186
29.38	34.6333333333333	175
29.4	34.6333333333333	175
29.42	34.6333333333333	199
29.44	34.6333333333333	164
29.46	34.6333333333333	183
29.48	34.6333333333333	165
29.5	34.6333333333333	187
29.52	34.6333333333333	182
29.54	34.6333333333333	170
29.56	34.6333333333333	197
29.58	34.6333333333333	201
29.6	34.6333333333333	193
29.62	34.6333333333333	185
29.64	34.6333333333333	156
29.66	34.6333333333333	157
29.68	34.6333333333333	171
29.7	34.6333333333333	169
29.72	34.6333333333333	180
29.74	34.6333333333333	183
29.76	34.6333333333333	191
29.78	34.6333333333333	175
29.8	34.6333333333333	176
29.82	34.6333333333333	185
29.84	34.6333333333333	189
29.86	34.6333333333333	184
29.88	34.6333333333333	175
29.9	34.6333333333333	173
29.92	34.6333333333333	178
29.94	34.6333333333333	180
29.96	34.6333333333333	188
29.98	34.6333333333333	177
30	34.6333333333333	171
30.02	34.6333333333333	197
30.04	34.6333333333333	175
30.06	34.6333333333333	205
30.08	34.6333333333333	178
30.1	34.6333333333333	173
30.12	34.6333333333333	181
30.14	34.6333333333333	182
30.16	34.6333333333333	187
30.18	34.6333333333333	174
30.2	34.6333333333333	185
30.22	34.6333333333333	205
30.24	34.6333333333333	176
30.26	34.6333333333333	179
30.28	34.6333333333333	187
30.3	34.6333333333333	198
30.32	34.6333333333333	186
30.34	34.6333333333333	151
30.36	34.6333333333333	177
30.38	34.6333333333333	177
30.4	34.6333333333333	188
30.42	34.6333333333333	195
30.44	34.6333333333333	194
30.46	34.6333333333333	184
30.48	34.6333333333333	174
30.5	34.6333333333333	156
30.52	34.6333333333333	194
30.54	34.6333333333333	173
30.56	34.6333333333333	191
30.58	34.6333333333333	199
30.6	34.6333333333333	190
30.62	34.6333333333333	168
30.64	34.6333333333333	183
30.66	34.6333333333333	192
30.68	34.6333333333333	199
30.7	34.6333333333333	208
30.72	34.6333333333333	185
30.74	34.6333333333333	164
30.76	34.6333333333333	185
30.78	34.6333333333333	195
30.8	34.6333333333333	165
30.82	34.6333333333333	174
30.84	34.6333333333333	201
30.86	34.6333333333333	190
30.88	34.6333333333333	219
30.9	34.6333333333333	173
30.92	34.6333333333333	177
30.94	34.6333333333333	164
30.96	34.6333333333333	185
30.98	34.6333333333333	179
31	34.6333333333333	153
31.02	34.6333333333333	184
31.04	34.6333333333333	195
31.06	34.6333333333333	175
31.08	34.6333333333333	183
31.1	34.6333333333333	193
31.12	34.6333333333333	185
31.14	34.6333333333333	165
31.16	34.6333333333333	181
31.18	34.6333333333333	168
31.2	34.6333333333333	179
31.22	34.6333333333333	175
31.24	34.6333333333333	161
31.26	34.6333333333333	172
31.28	34.6333333333333	171
31.3	34.6333333333333	194
31.32	34.6333333333333	193
31.34	34.6333333333333	205
31.36	34.6333333333333	179
31.38	34.6333333333333	189
31.4	34.6333333333333	185
31.42	34.6333333333333	176
31.44	34.6333333333333	166
31.46	34.6333333333333	172
31.48	34.6333333333333	153
31.5	34.6333333333333	173
31.52	34.6333333333333	181
31.54	34.6333333333333	177
31.56	34.6333333333333	177
31.58	34.6333333333333	198
31.6	34.6333333333333	166
31.62	34.6333333333333	171
31.64	34.6333333333333	176
31.66	34.6333333333333	175
31.68	34.6333333333333	178
31.7	34.6333333333333	165
31.72	34.6333333333333	181
31.74	34.6333333333333	182
31.76	34.6333333333333	167
31.78	34.6333333333333	191
31.8	34.6333333333333	172
31.82	34.6333333333333	187
31.84	34.6333333333333	202
31.86	34.6333333333333	185
31.88	34.6333333333333	172
31.9	34.6333333333333	174
31.92	34.6333333333333	158
31.94	34.6333333333333	176
31.96	34.6333333333333	168
31.98	34.6333333333333	209
32	34.6333333333333	197
32.02	34.6333333333333	198
32.04	34.6333333333333	191
32.06	34.6333333333333	143
32.08	34.6333333333333	192
32.1	34.6333333333333	178
32.12	34.6333333333333	169
32.14	34.6333333333333	204
32.16	34.6333333333333	184
32.18	34.6333333333333	178
32.2	34.6333333333333	167
32.22	34.6333333333333	200
32.24	34.6333333333333	204
32.26	34.6333333333333	174
32.28	34.6333333333333	189
32.3	34.6333333333333	188
32.32	34.6333333333333	172
32.34	34.6333333333333	162
32.36	34.6333333333333	173
32.38	34.6333333333333	195
32.4	34.6333333333333	177
32.42	34.6333333333333	180
32.44	34.6333333333333	179
32.46	34.6333333333333	168
32.48	34.6333333333333	160
32.5	34.6333333333333	162
32.52	34.6333333333333	196
32.54	34.6333333333333	188
32.56	34.6333333333333	169
32.58	34.6333333333333	187
32.6	34.6333333333333	188
32.62	34.6333333333333	186
32.64	34.6333333333333	174
32.66	34.6333333333333	173
32.68	34.6333333333333	184
32.7	34.6333333333333	182
32.72	34.6333333333333	156
32.74	34.6333333333333	195
32.76	34.6333333333333	183
32.78	34.6333333333333	205
32.8	34.6333333333333	184
32.82	34.6333333333333	168
32.84	34.6333333333333	207
32.86	34.6333333333333	175
32.88	34.6333333333333	195
32.9	34.6333333333333	193
32.92	34.6333333333333	202
32.94	34.6333333333333	181
32.96	34.6333333333333	191
32.98	34.6333333333333	185
33	34.6333333333333	193
33.02	34.6333333333333	167
33.04	34.6333333333333	190
33.06	34.6333333333333	160
33.08	34.6333333333333	170
33.1	34.6333333333333	190
33.12	34.6333333333333	173
33.14	34.6333333333333	158
33.16	34.6333333333333	178
33.18	34.6333333333333	192
33.2	34.6333333333333	185
33.22	34.6333333333333	190
33.24	34.6333333333333	193
33.26	34.6333333333333	218
33.28	34.6333333333333	185
33.3	34.6333333333333	197
33.32	34.6333333333333	182
33.34	34.6333333333333	187
33.36	34.6333333333333	190
33.38	34.6333333333333	169
33.4	34.6333333333333	206
33.42	34.6333333333333	188
33.44	34.6333333333333	194
33.46	34.6333333333333	197
33.48	34.6333333333333	198
33.5	34.6333333333333	200
33.52	34.6333333333333	201
33.54	34.6333333333333	164
33.56	34.6333333333333	193
33.58	34.6333333333333	192
33.6	34.6333333333333	175
33.62	34.6333333333333	200
33.64	34.6333333333333	204
33.66	34.6333333333333	211
33.68	34.6333333333333	182
33.7	34.6333333333333	218
33.72	34.6333333333333	188
33.74	34.6333333333333	191
33.76	34.6333333333333	201
33.78	34.6333333333333	177
33.8	34.6333333333333	185
33.82	34.6333333333333	204
33.84	34.6333333333333	172
33.86	34.6333333333333	225
33.88	34.6333333333333	196
33.9	34.6333333333333	198
33.92	34.6333333333333	190
33.94	34.6333333333333	214
33.96	34.6333333333333	167
33.98	34.6333333333333	171
34	34.6333333333333	180
34.02	34.6333333333333	193
34.04	34.6333333333333	193
34.06	34.6333333333333	196
34.08	34.6333333333333	181
34.1	34.6333333333333	195
34.12	34.6333333333333	187
34.14	34.6333333333333	173
34.16	34.6333333333333	185
34.18	34.6333333333333	185
34.2	34.6333333333333	188
34.22	34.6333333333333	182
34.24	34.6333333333333	176
34.26	34.6333333333333	181
34.28	34.6333333333333	200
34.3	34.6333333333333	178
34.32	34.6333333333333	203
34.34	34.6333333333333	166
34.36	34.6333333333333	189
34.38	34.6333333333333	181
34.4	34.6333333333333	172
34.42	34.6333333333333	203
34.44	34.6333333333333	182
34.46	34.6333333333333	188
34.48	34.6333333333333	188
34.5	34.6333333333333	198
34.52	34.6333333333333	192
34.54	34.6333333333333	199
34.56	34.6333333333333	201
34.58	34.6333333333333	194
34.6	34.6333333333333	183
34.62	34.6333333333333	191
34.64	34.6333333333333	168
34.66	34.6333333333333	196
34.68	34.6333333333333	205
34.7	34.6333333333333	196
34.72	34.6333333333333	204
34.74	34.6333333333333	190
34.76	34.6333333333333	186
34.78	34.6333333333333	170
34.8	34.6333333333333	189
34.82	34.6333333333333	184
34.84	34.6333333333333	176
34.86	34.6333333333333	205
34.88	34.6333333333333	192
34.9	34.6333333333333	190
34.92	34.6333333333333	192
34.94	34.6333333333333	177
34.96	34.6333333333333	191
34.98	34.6333333333333	196
35	34.6333333333333	199
35.02	34.6333333333333	186
35.04	34.6333333333333	220
35.06	34.6333333333333	193
35.08	34.6333333333333	181
35.1	34.6333333333333	191
35.12	34.6333333333333	183
35.14	34.6333333333333	199
35.16	34.6333333333333	189
35.18	34.6333333333333	186
35.2	34.6333333333333	193
35.22	34.6333333333333	187
35.24	34.6333333333333	203
35.26	34.6333333333333	198
35.28	34.6333333333333	193
35.3	34.6333333333333	186
35.32	34.6333333333333	198
35.34	34.6333333333333	185
35.36	34.6333333333333	203
35.38	34.6333333333333	164
35.4	34.6333333333333	195
35.42	34.6333333333333	193
35.44	34.6333333333333	171
35.46	34.6333333333333	192
35.48	34.6333333333333	184
35.5	34.6333333333333	195
35.52	34.6333333333333	195
35.54	34.6333333333333	201
35.56	34.6333333333333	182
35.58	34.6333333333333	177
35.6	34.6333333333333	198
35.62	34.6333333333333	185
35.64	34.6333333333333	187
35.66	34.6333333333333	201
35.68	34.6333333333333	168
35.7	34.6333333333333	209
35.72	34.6333333333333	198
35.74	34.6333333333333	208
35.76	34.6333333333333	196
35.78	34.6333333333333	193
35.8	34.6333333333333	183
35.82	34.6333333333333	197
35.84	34.6333333333333	188
35.86	34.6333333333333	186
35.88	34.6333333333333	211
35.9	34.6333333333333	186
35.92	34.6333333333333	186
35.94	34.6333333333333	196
35.96	34.6333333333333	184
35.98	34.6333333333333	180
36	34.6333333333333	176
36.02	34.6333333333333	174
36.04	34.6333333333333	164
36.06	34.6333333333333	176
36.08	34.6333333333333	197
36.1	34.6333333333333	180
36.12	34.6333333333333	175
36.14	34.6333333333333	202
36.16	34.6333333333333	177
36.18	34.6333333333333	176
36.2	34.6333333333333	194
36.22	34.6333333333333	160
36.24	34.6333333333333	187
36.26	34.6333333333333	202
36.28	34.6333333333333	169
36.3	34.6333333333333	208
36.32	34.6333333333333	184
36.34	34.6333333333333	166
36.36	34.6333333333333	182
36.38	34.6333333333333	159
36.4	34.6333333333333	186
36.42	34.6333333333333	185
36.44	34.6333333333333	186
36.46	34.6333333333333	188
36.48	34.6333333333333	190
36.5	34.6333333333333	185
36.52	34.6333333333333	198
36.54	34.6333333333333	208
36.56	34.6333333333333	199
36.58	34.6333333333333	181
36.6	34.6333333333333	175
36.62	34.6333333333333	195
36.64	34.6333333333333	173
36.66	34.6333333333333	184
36.68	34.6333333333333	199
36.7	34.6333333333333	193
36.72	34.6333333333333	194
36.74	34.6333333333333	178
36.76	34.6333333333333	213
36.78	34.6333333333333	197
36.8	34.6333333333333	162
36.82	34.6333333333333	170
36.84	34.6333333333333	183
36.86	34.6333333333333	196
36.88	34.6333333333333	210
36.9	34.6333333333333	192
36.92	34.6333333333333	194
36.94	34.6333333333333	152
36.96	34.6333333333333	168
36.98	34.6333333333333	166
37	34.6333333333333	214
37.02	34.6333333333333	198
37.04	34.6333333333333	212
37.06	34.6333333333333	212
37.08	34.6333333333333	166
37.1	34.6333333333333	207
37.12	34.6333333333333	217
37.14	34.6333333333333	184
37.16	34.6333333333333	198
37.18	34.6333333333333	190
37.2	34.6333333333333	202
37.22	34.6333333333333	190
37.24	34.6333333333333	215
37.26	34.6333333333333	206
37.28	34.6333333333333	182
37.3	34.6333333333333	193
37.32	34.6333333333333	191
37.34	34.6333333333333	191
37.36	34.6333333333333	190
37.38	34.6333333333333	193
37.4	34.6333333333333	189
37.42	34.6333333333333	181
37.44	34.6333333333333	181
37.46	34.6333333333333	195
37.48	34.6333333333333	187
37.5	34.6333333333333	187
37.52	34.6333333333333	194
37.54	34.6333333333333	207
37.56	34.6333333333333	179
37.58	34.6333333333333	194
37.6	34.6333333333333	186
37.62	34.6333333333333	178
37.64	34.6333333333333	185
37.66	34.6333333333333	197
37.68	34.6333333333333	181
37.7	34.6333333333333	196
37.72	34.6333333333333	183
37.74	34.6333333333333	195
37.76	34.6333333333333	173
37.78	34.6333333333333	201
37.8	34.6333333333333	189
37.82	34.6333333333333	176
37.84	34.6333333333333	183
37.86	34.6333333333333	219
37.88	34.6333333333333	214
37.9	34.6333333333333	221
37.92	34.6333333333333	219
37.94	34.6333333333333	233
37.96	34.6333333333333	235
37.98	34.6333333333333	262
38	34.6333333333333	256
38.02	34.6333333333333	263
38.04	34.6333333333333	251
38.06	34.6333333333333	278
38.08	34.6333333333333	281
38.1	34.6333333333333	256
38.12	34.6333333333333	290
38.14	34.6333333333333	282
38.16	34.6333333333333	323
38.18	34.6333333333333	326
38.2	34.6333333333333	419
38.22	34.6333333333333	502
38.24	34.6333333333333	616
38.26	34.6333333333333	711
38.28	34.6333333333333	680
38.3	34.6333333333333	508
38.32	34.6333333333333	468
38.34	34.6333333333333	504
38.36	34.6333333333333	515
38.38	34.6333333333333	457
38.4	34.6333333333333	368
38.42	34.6333333333333	295
38.44	34.6333333333333	246
38.46	34.6333333333333	275
38.48	34.6333333333333	241
38.5	34.6333333333333	236
38.52	34.6333333333333	257
38.54	34.6333333333333	245
38.56	34.6333333333333	229
38.58	34.6333333333333	195
38.6	34.6333333333333	218
38.62	34.6333333333333	199
38.64	34.6333333333333	222
38.66	34.6333333333333	196
38.68	34.6333333333333	224
38.7	34.6333333333333	195
38.72	34.6333333333333	190
38.74	34.6333333333333	228
38.76	34.6333333333333	191
38.78	34.6333333333333	215
38.8	34.6333333333333	208
38.82	34.6333333333333	195
38.84	34.6333333333333	190
38.86	34.6333333333333	173
38.88	34.6333333333333	178
38.9	34.6333333333333	206
38.92	34.6333333333333	192
38.94	34.6333333333333	179
38.96	34.6333333333333	217
38.98	34.6333333333333	170
39	34.6333333333333	186
39.02	34.6333333333333	196
39.04	34.6333333333333	175
39.06	34.6333333333333	174
39.08	34.6333333333333	200
39.1	34.6333333333333	202
39.12	34.6333333333333	208
39.14	34.6333333333333	187
39.16	34.6333333333333	203
39.18	34.6333333333333	199
39.2	34.6333333333333	205
39.22	34.6333333333333	199
39.24	34.6333333333333	176
39.26	34.6333333333333	172
39.28	34.6333333333333	208
39.3	34.6333333333333	211
39.32	34.6333333333333	214
39.34	34.6333333333333	190
39.36	34.6333333333333	194
39.38	34.6333333333333	165
39.4	34.6333333333333	199
39.42	34.6333333333333	204
39.44	34.6333333333333	197
39.46	34.6333333333333	186
39.48	34.6333333333333	182
39.5	34.6333333333333	199
39.52	34.6333333333333	187
39.54	34.6333333333333	195
39.56	34.6333333333333	200
39.58	34.6333333333333	215
39.6	34.6333333333333	195
39.62	34.6333333333333	196
39.64	34.6333333333333	182
39.66	34.6333333333333	202
39.68	34.6333333333333	212
39.7	34.6333333333333	202
39.72	34.6333333333333	199
39.74	34.6333333333333	204
39.76	34.6333333333333	176
39.78	34.6333333333333	188
39.8	34.6333333333333	182
39.82	34.6333333333333	194
39.84	34.6333333333333	196
39.86	34.6333333333333	186
39.88	34.6333333333333	194
39.9	34.6333333333333	201
39.92	34.6333333333333	179
39.94	34.6333333333333	204
39.96	34.6333333333333	211
39.98	34.6333333333333	202
40	34.6333333333333	217
