# Supplementary material for: Sorting polymerization in a bichannel metal-organic framework
Source: Nat Commun. 2025 Aug 5;16:6984. doi: 10.1038/s41467-025-62322-8 (PMC12325995; doi:10.1038/s41467-025-62322-8)
Supplement: Supplementary file 3 — Source data [file 41467_2025_62322_MOESM3_ESM.zip › SOURCE_DATA/SF10/1-PNVF_2theta_vs_scanstarttime_vs_intensity/line_3.csv]

X	Y	Z
3	33.1333333333333	150
3.02	33.1333333333333	158
3.04	33.1333333333333	137
3.06	33.1333333333333	162
3.08	33.1333333333333	159
3.1	33.1333333333333	148
3.12	33.1333333333333	166
3.14	33.1333333333333	146
3.16	33.1333333333333	183
3.18	33.1333333333333	150
3.2	33.1333333333333	140
3.22	33.1333333333333	134
3.24	33.1333333333333	162
3.26	33.1333333333333	132
3.28	33.1333333333333	146
3.3	33.1333333333333	150
3.32	33.1333333333333	170
3.34	33.1333333333333	164
3.36	33.1333333333333	154
3.38	33.1333333333333	154
3.4	33.1333333333333	148
3.42	33.1333333333333	154
3.44	33.1333333333333	146
3.46	33.1333333333333	134
3.48	33.1333333333333	135
3.5	33.1333333333333	146
3.52	33.1333333333333	157
3.54	33.1333333333333	148
3.56	33.1333333333333	163
3.58	33.1333333333333	155
3.6	33.1333333333333	161
3.62	33.1333333333333	149
3.64	33.1333333333333	144
3.66	33.1333333333333	135
3.68	33.1333333333333	149
3.7	33.1333333333333	169
3.72	33.1333333333333	146
3.74	33.1333333333333	150
3.76	33.1333333333333	164
3.78	33.1333333333333	168
3.8	33.1333333333333	144
3.82	33.1333333333333	140
3.84	33.1333333333333	137
3.86	33.1333333333333	161
3.88	33.1333333333333	151
3.9	33.1333333333333	173
3.92	33.1333333333333	160
3.94	33.1333333333333	175
3.96	33.1333333333333	164
3.98	33.1333333333333	158
4	33.1333333333333	151
4.02	33.1333333333333	167
4.04	33.1333333333333	153
4.06	33.1333333333333	157
4.08	33.1333333333333	166
4.1	33.1333333333333	158
4.12	33.1333333333333	148
4.14	33.1333333333333	160
4.16	33.1333333333333	153
4.18	33.1333333333333	152
4.2	33.1333333333333	145
4.22	33.1333333333333	165
4.24	33.1333333333333	171
4.26	33.1333333333333	172
4.28	33.1333333333333	174
4.3	33.1333333333333	169
4.32	33.1333333333333	144
4.34	33.1333333333333	164
4.36	33.1333333333333	167
4.38	33.1333333333333	179
4.4	33.1333333333333	158
4.42	33.1333333333333	149
4.44	33.1333333333333	141
4.46	33.1333333333333	170
4.48	33.1333333333333	165
4.5	33.1333333333333	165
4.52	33.1333333333333	175
4.54	33.1333333333333	176
4.56	33.1333333333333	188
4.58	33.1333333333333	168
4.6	33.1333333333333	130
4.62	33.1333333333333	167
4.64	33.1333333333333	179
4.66	33.1333333333333	171
4.68	33.1333333333333	148
4.7	33.1333333333333	190
4.72	33.1333333333333	163
4.74	33.1333333333333	177
4.76	33.1333333333333	196
4.78	33.1333333333333	173
4.8	33.1333333333333	167
4.82	33.1333333333333	164
4.84	33.1333333333333	181
4.86	33.1333333333333	171
4.88	33.1333333333333	192
4.9	33.1333333333333	205
4.92	33.1333333333333	180
4.94	33.1333333333333	181
4.96	33.1333333333333	207
4.98	33.1333333333333	178
5	33.1333333333333	170
5.02	33.1333333333333	206
5.04	33.1333333333333	193
5.06	33.1333333333333	222
5.08	33.1333333333333	239
5.1	33.1333333333333	227
5.12	33.1333333333333	227
5.14	33.1333333333333	227
5.16	33.1333333333333	256
5.18	33.1333333333333	261
5.2	33.1333333333333	298
5.22	33.1333333333333	279
5.24	33.1333333333333	311
5.26	33.1333333333333	327
5.28	33.1333333333333	322
5.3	33.1333333333333	365
5.32	33.1333333333333	398
5.34	33.1333333333333	429
5.36	33.1333333333333	434
5.38	33.1333333333333	457
5.4	33.1333333333333	540
5.42	33.1333333333333	595
5.44	33.1333333333333	703
5.46	33.1333333333333	669
5.48	33.1333333333333	616
5.5	33.1333333333333	581
5.52	33.1333333333333	476
5.54	33.1333333333333	412
5.56	33.1333333333333	380
5.58	33.1333333333333	389
5.6	33.1333333333333	380
5.62	33.1333333333333	327
5.64	33.1333333333333	359
5.66	33.1333333333333	326
5.68	33.1333333333333	304
5.7	33.1333333333333	317
5.72	33.1333333333333	288
5.74	33.1333333333333	291
5.76	33.1333333333333	271
5.78	33.1333333333333	276
5.8	33.1333333333333	261
5.82	33.1333333333333	270
5.84	33.1333333333333	275
5.86	33.1333333333333	262
5.88	33.1333333333333	260
5.9	33.1333333333333	273
5.92	33.1333333333333	254
5.94	33.1333333333333	293
5.96	33.1333333333333	238
5.98	33.1333333333333	277
6	33.1333333333333	254
6.02	33.1333333333333	249
6.04	33.1333333333333	243
6.06	33.1333333333333	232
6.08	33.1333333333333	265
6.1	33.1333333333333	259
6.12	33.1333333333333	260
6.14	33.1333333333333	258
6.16	33.1333333333333	262
6.18	33.1333333333333	240
6.2	33.1333333333333	270
6.22	33.1333333333333	259
6.24	33.1333333333333	240
6.26	33.1333333333333	269
6.28	33.1333333333333	256
6.3	33.1333333333333	245
6.32	33.1333333333333	229
6.34	33.1333333333333	276
6.36	33.1333333333333	253
6.38	33.1333333333333	239
6.4	33.1333333333333	274
6.42	33.1333333333333	245
6.44	33.1333333333333	240
6.46	33.1333333333333	215
6.48	33.1333333333333	236
6.5	33.1333333333333	229
6.52	33.1333333333333	238
6.54	33.1333333333333	227
6.56	33.1333333333333	252
6.58	33.1333333333333	257
6.6	33.1333333333333	225
6.62	33.1333333333333	225
6.64	33.1333333333333	212
6.66	33.1333333333333	223
6.68	33.1333333333333	215
6.7	33.1333333333333	238
6.72	33.1333333333333	216
6.74	33.1333333333333	214
6.76	33.1333333333333	225
6.78	33.1333333333333	191
6.8	33.1333333333333	206
6.82	33.1333333333333	206
6.84	33.1333333333333	204
6.86	33.1333333333333	219
6.88	33.1333333333333	200
6.9	33.1333333333333	178
6.92	33.1333333333333	206
6.94	33.1333333333333	190
6.96	33.1333333333333	201
6.98	33.1333333333333	205
7	33.1333333333333	178
7.02	33.1333333333333	197
7.04	33.1333333333333	175
7.06	33.1333333333333	184
7.08	33.1333333333333	157
7.1	33.1333333333333	197
7.12	33.1333333333333	198
7.14	33.1333333333333	179
7.16	33.1333333333333	190
7.18	33.1333333333333	177
7.2	33.1333333333333	175
7.22	33.1333333333333	178
7.24	33.1333333333333	166
7.26	33.1333333333333	169
7.28	33.1333333333333	166
7.3	33.1333333333333	191
7.32	33.1333333333333	168
7.34	33.1333333333333	156
7.36	33.1333333333333	160
7.38	33.1333333333333	168
7.4	33.1333333333333	170
7.42	33.1333333333333	182
7.44	33.1333333333333	165
7.46	33.1333333333333	152
7.48	33.1333333333333	163
7.5	33.1333333333333	189
7.52	33.1333333333333	186
7.54	33.1333333333333	162
7.56	33.1333333333333	159
7.58	33.1333333333333	168
7.6	33.1333333333333	161
7.62	33.1333333333333	165
7.64	33.1333333333333	179
7.66	33.1333333333333	157
7.68	33.1333333333333	155
7.7	33.1333333333333	164
7.72	33.1333333333333	145
7.74	33.1333333333333	161
7.76	33.1333333333333	178
7.78	33.1333333333333	184
7.8	33.1333333333333	157
7.82	33.1333333333333	177
7.84	33.1333333333333	189
7.86	33.1333333333333	168
7.88	33.1333333333333	176
7.9	33.1333333333333	192
7.92	33.1333333333333	182
7.94	33.1333333333333	182
7.96	33.1333333333333	161
7.98	33.1333333333333	163
8	33.1333333333333	160
8.02	33.1333333333333	170
8.04	33.1333333333333	176
8.06	33.1333333333333	180
8.08	33.1333333333333	137
8.1	33.1333333333333	142
8.12	33.1333333333333	170
8.14	33.1333333333333	168
8.16	33.1333333333333	180
8.18	33.1333333333333	148
8.2	33.1333333333333	158
8.22	33.1333333333333	187
8.24	33.1333333333333	157
8.26	33.1333333333333	159
8.28	33.1333333333333	171
8.3	33.1333333333333	153
8.32	33.1333333333333	166
8.34	33.1333333333333	148
8.36	33.1333333333333	168
8.38	33.1333333333333	154
8.4	33.1333333333333	147
8.42	33.1333333333333	182
8.44	33.1333333333333	175
8.46	33.1333333333333	179
8.48	33.1333333333333	193
8.5	33.1333333333333	156
8.52	33.1333333333333	161
8.54	33.1333333333333	169
8.56	33.1333333333333	152
8.58	33.1333333333333	153
8.6	33.1333333333333	166
8.62	33.1333333333333	146
8.64	33.1333333333333	161
8.66	33.1333333333333	144
8.68	33.1333333333333	164
8.7	33.1333333333333	160
8.72	33.1333333333333	156
8.74	33.1333333333333	169
8.76	33.1333333333333	167
8.78	33.1333333333333	178
8.8	33.1333333333333	153
8.82	33.1333333333333	175
8.84	33.1333333333333	145
8.86	33.1333333333333	186
8.88	33.1333333333333	149
8.9	33.1333333333333	185
8.92	33.1333333333333	135
8.94	33.1333333333333	150
8.96	33.1333333333333	169
8.98	33.1333333333333	157
9	33.1333333333333	150
9.02	33.1333333333333	158
9.04	33.1333333333333	202
9.06	33.1333333333333	159
9.08	33.1333333333333	157
9.1	33.1333333333333	162
9.12	33.1333333333333	169
9.14	33.1333333333333	176
9.16	33.1333333333333	171
9.18	33.1333333333333	145
9.2	33.1333333333333	164
9.22	33.1333333333333	175
9.24	33.1333333333333	184
9.26	33.1333333333333	208
9.28	33.1333333333333	194
9.3	33.1333333333333	199
9.32	33.1333333333333	200
9.34	33.1333333333333	207
9.36	33.1333333333333	214
9.38	33.1333333333333	249
9.4	33.1333333333333	225
9.42	33.1333333333333	249
9.44	33.1333333333333	271
9.46	33.1333333333333	304
9.48	33.1333333333333	311
9.5	33.1333333333333	277
9.52	33.1333333333333	290
9.54	33.1333333333333	260
9.56	33.1333333333333	249
9.58	33.1333333333333	237
9.6	33.1333333333333	215
9.62	33.1333333333333	197
9.64	33.1333333333333	198
9.66	33.1333333333333	218
9.68	33.1333333333333	186
9.7	33.1333333333333	189
9.72	33.1333333333333	201
9.74	33.1333333333333	180
9.76	33.1333333333333	190
9.78	33.1333333333333	208
9.8	33.1333333333333	190
9.82	33.1333333333333	192
9.84	33.1333333333333	179
9.86	33.1333333333333	189
9.88	33.1333333333333	202
9.9	33.1333333333333	185
9.92	33.1333333333333	155
9.94	33.1333333333333	179
9.96	33.1333333333333	177
9.98	33.1333333333333	185
10	33.1333333333333	189
10.02	33.1333333333333	156
10.04	33.1333333333333	202
10.06	33.1333333333333	173
10.08	33.1333333333333	168
10.1	33.1333333333333	166
10.12	33.1333333333333	171
10.14	33.1333333333333	178
10.16	33.1333333333333	182
10.18	33.1333333333333	190
10.2	33.1333333333333	167
10.22	33.1333333333333	166
10.24	33.1333333333333	181
10.26	33.1333333333333	181
10.28	33.1333333333333	177
10.3	33.1333333333333	188
10.32	33.1333333333333	182
10.34	33.1333333333333	153
10.36	33.1333333333333	176
10.38	33.1333333333333	167
10.4	33.1333333333333	180
10.42	33.1333333333333	200
10.44	33.1333333333333	186
10.46	33.1333333333333	203
10.48	33.1333333333333	205
10.5	33.1333333333333	212
10.52	33.1333333333333	225
10.54	33.1333333333333	236
10.56	33.1333333333333	222
10.58	33.1333333333333	222
10.6	33.1333333333333	247
10.62	33.1333333333333	268
10.64	33.1333333333333	295
10.66	33.1333333333333	324
10.68	33.1333333333333	305
10.7	33.1333333333333	327
10.72	33.1333333333333	367
10.74	33.1333333333333	447
10.76	33.1333333333333	466
10.78	33.1333333333333	492
10.8	33.1333333333333	636
10.82	33.1333333333333	660
10.84	33.1333333333333	827
10.86	33.1333333333333	850
10.88	33.1333333333333	965
10.9	33.1333333333333	1098
10.92	33.1333333333333	1161
10.94	33.1333333333333	1237
10.96	33.1333333333333	1235
10.98	33.1333333333333	1080
11	33.1333333333333	956
11.02	33.1333333333333	785
11.04	33.1333333333333	632
11.06	33.1333333333333	504
11.08	33.1333333333333	428
11.1	33.1333333333333	389
11.12	33.1333333333333	352
11.14	33.1333333333333	353
11.16	33.1333333333333	320
11.18	33.1333333333333	276
11.2	33.1333333333333	235
11.22	33.1333333333333	238
11.24	33.1333333333333	214
11.26	33.1333333333333	243
11.28	33.1333333333333	221
11.3	33.1333333333333	221
11.32	33.1333333333333	199
11.34	33.1333333333333	193
11.36	33.1333333333333	207
11.38	33.1333333333333	193
11.4	33.1333333333333	194
11.42	33.1333333333333	204
11.44	33.1333333333333	188
11.46	33.1333333333333	208
11.48	33.1333333333333	217
11.5	33.1333333333333	189
11.52	33.1333333333333	173
11.54	33.1333333333333	184
11.56	33.1333333333333	164
11.58	33.1333333333333	170
11.6	33.1333333333333	162
11.62	33.1333333333333	173
11.64	33.1333333333333	185
11.66	33.1333333333333	165
11.68	33.1333333333333	185
11.7	33.1333333333333	168
11.72	33.1333333333333	180
11.74	33.1333333333333	182
11.76	33.1333333333333	192
11.78	33.1333333333333	136
11.8	33.1333333333333	184
11.82	33.1333333333333	177
11.84	33.1333333333333	174
11.86	33.1333333333333	164
11.88	33.1333333333333	159
11.9	33.1333333333333	169
11.92	33.1333333333333	146
11.94	33.1333333333333	177
11.96	33.1333333333333	161
11.98	33.1333333333333	149
12	33.1333333333333	179
12.02	33.1333333333333	174
12.04	33.1333333333333	164
12.06	33.1333333333333	177
12.08	33.1333333333333	168
12.1	33.1333333333333	160
12.12	33.1333333333333	137
12.14	33.1333333333333	161
12.16	33.1333333333333	176
12.18	33.1333333333333	168
12.2	33.1333333333333	143
12.22	33.1333333333333	183
12.24	33.1333333333333	164
12.26	33.1333333333333	145
12.28	33.1333333333333	169
12.3	33.1333333333333	163
12.32	33.1333333333333	164
12.34	33.1333333333333	155
12.36	33.1333333333333	171
12.38	33.1333333333333	150
12.4	33.1333333333333	171
12.42	33.1333333333333	166
12.44	33.1333333333333	157
12.46	33.1333333333333	163
12.48	33.1333333333333	149
12.5	33.1333333333333	179
12.52	33.1333333333333	187
12.54	33.1333333333333	153
12.56	33.1333333333333	153
12.58	33.1333333333333	149
12.6	33.1333333333333	160
12.62	33.1333333333333	164
12.64	33.1333333333333	186
12.66	33.1333333333333	183
12.68	33.1333333333333	164
12.7	33.1333333333333	184
12.72	33.1333333333333	179
12.74	33.1333333333333	154
12.76	33.1333333333333	156
12.78	33.1333333333333	160
12.8	33.1333333333333	154
12.82	33.1333333333333	144
12.84	33.1333333333333	184
12.86	33.1333333333333	195
12.88	33.1333333333333	162
12.9	33.1333333333333	164
12.92	33.1333333333333	171
12.94	33.1333333333333	182
12.96	33.1333333333333	168
12.98	33.1333333333333	175
13	33.1333333333333	170
13.02	33.1333333333333	160
13.04	33.1333333333333	182
13.06	33.1333333333333	161
13.08	33.1333333333333	173
13.1	33.1333333333333	143
13.12	33.1333333333333	183
13.14	33.1333333333333	169
13.16	33.1333333333333	178
13.18	33.1333333333333	158
13.2	33.1333333333333	168
13.22	33.1333333333333	151
13.24	33.1333333333333	173
13.26	33.1333333333333	163
13.28	33.1333333333333	157
13.3	33.1333333333333	154
13.32	33.1333333333333	161
13.34	33.1333333333333	153
13.36	33.1333333333333	173
13.38	33.1333333333333	152
13.4	33.1333333333333	190
13.42	33.1333333333333	147
13.44	33.1333333333333	190
13.46	33.1333333333333	174
13.48	33.1333333333333	160
13.5	33.1333333333333	162
13.52	33.1333333333333	164
13.54	33.1333333333333	166
13.56	33.1333333333333	162
13.58	33.1333333333333	158
13.6	33.1333333333333	175
13.62	33.1333333333333	183
13.64	33.1333333333333	167
13.66	33.1333333333333	172
13.68	33.1333333333333	170
13.7	33.1333333333333	172
13.72	33.1333333333333	179
13.74	33.1333333333333	166
13.76	33.1333333333333	185
13.78	33.1333333333333	182
13.8	33.1333333333333	177
13.82	33.1333333333333	162
13.84	33.1333333333333	160
13.86	33.1333333333333	180
13.88	33.1333333333333	148
13.9	33.1333333333333	152
13.92	33.1333333333333	154
13.94	33.1333333333333	181
13.96	33.1333333333333	166
13.98	33.1333333333333	149
14	33.1333333333333	189
14.02	33.1333333333333	151
14.04	33.1333333333333	173
14.06	33.1333333333333	179
14.08	33.1333333333333	170
14.1	33.1333333333333	167
14.12	33.1333333333333	159
14.14	33.1333333333333	172
14.16	33.1333333333333	179
14.18	33.1333333333333	168
14.2	33.1333333333333	162
14.22	33.1333333333333	168
14.24	33.1333333333333	165
14.26	33.1333333333333	171
14.28	33.1333333333333	170
14.3	33.1333333333333	171
14.32	33.1333333333333	177
14.34	33.1333333333333	162
14.36	33.1333333333333	158
14.38	33.1333333333333	161
14.4	33.1333333333333	164
14.42	33.1333333333333	170
14.44	33.1333333333333	167
14.46	33.1333333333333	178
14.48	33.1333333333333	168
14.5	33.1333333333333	183
14.52	33.1333333333333	160
14.54	33.1333333333333	157
14.56	33.1333333333333	150
14.58	33.1333333333333	174
14.6	33.1333333333333	171
14.62	33.1333333333333	168
14.64	33.1333333333333	175
14.66	33.1333333333333	179
14.68	33.1333333333333	160
14.7	33.1333333333333	167
14.72	33.1333333333333	157
14.74	33.1333333333333	166
14.76	33.1333333333333	157
14.78	33.1333333333333	173
14.8	33.1333333333333	164
14.82	33.1333333333333	172
14.84	33.1333333333333	169
14.86	33.1333333333333	163
14.88	33.1333333333333	167
14.9	33.1333333333333	188
14.92	33.1333333333333	156
14.94	33.1333333333333	150
14.96	33.1333333333333	183
14.98	33.1333333333333	170
15	33.1333333333333	155
15.02	33.1333333333333	183
15.04	33.1333333333333	158
15.06	33.1333333333333	182
15.08	33.1333333333333	172
15.1	33.1333333333333	160
15.12	33.1333333333333	172
15.14	33.1333333333333	187
15.16	33.1333333333333	157
15.18	33.1333333333333	162
15.2	33.1333333333333	173
15.22	33.1333333333333	159
15.24	33.1333333333333	153
15.26	33.1333333333333	149
15.28	33.1333333333333	178
15.3	33.1333333333333	161
15.32	33.1333333333333	162
15.34	33.1333333333333	171
15.36	33.1333333333333	145
15.38	33.1333333333333	140
15.4	33.1333333333333	175
15.42	33.1333333333333	178
15.44	33.1333333333333	161
15.46	33.1333333333333	179
15.48	33.1333333333333	193
15.5	33.1333333333333	167
15.52	33.1333333333333	162
15.54	33.1333333333333	168
15.56	33.1333333333333	154
15.58	33.1333333333333	171
15.6	33.1333333333333	145
15.62	33.1333333333333	178
15.64	33.1333333333333	160
15.66	33.1333333333333	171
15.68	33.1333333333333	164
15.7	33.1333333333333	194
15.72	33.1333333333333	169
15.74	33.1333333333333	165
15.76	33.1333333333333	163
15.78	33.1333333333333	159
15.8	33.1333333333333	180
15.82	33.1333333333333	167
15.84	33.1333333333333	179
15.86	33.1333333333333	175
15.88	33.1333333333333	163
15.9	33.1333333333333	164
15.92	33.1333333333333	187
15.94	33.1333333333333	174
15.96	33.1333333333333	190
15.98	33.1333333333333	158
16	33.1333333333333	189
16.02	33.1333333333333	181
16.04	33.1333333333333	159
16.06	33.1333333333333	196
16.08	33.1333333333333	196
16.1	33.1333333333333	195
16.12	33.1333333333333	173
16.14	33.1333333333333	201
16.16	33.1333333333333	205
16.18	33.1333333333333	196
16.2	33.1333333333333	186
16.22	33.1333333333333	167
16.24	33.1333333333333	189
16.26	33.1333333333333	199
16.28	33.1333333333333	226
16.3	33.1333333333333	203
16.32	33.1333333333333	199
16.34	33.1333333333333	231
16.36	33.1333333333333	232
16.38	33.1333333333333	253
16.4	33.1333333333333	241
16.42	33.1333333333333	250
16.44	33.1333333333333	271
16.46	33.1333333333333	299
16.48	33.1333333333333	315
16.5	33.1333333333333	320
16.52	33.1333333333333	321
16.54	33.1333333333333	333
16.56	33.1333333333333	297
16.58	33.1333333333333	337
16.6	33.1333333333333	326
16.62	33.1333333333333	317
16.64	33.1333333333333	324
16.66	33.1333333333333	315
16.68	33.1333333333333	338
16.7	33.1333333333333	352
16.72	33.1333333333333	356
16.74	33.1333333333333	355
16.76	33.1333333333333	391
16.78	33.1333333333333	384
16.8	33.1333333333333	397
16.82	33.1333333333333	408
16.84	33.1333333333333	394
16.86	33.1333333333333	407
16.88	33.1333333333333	407
16.9	33.1333333333333	417
16.92	33.1333333333333	367
16.94	33.1333333333333	376
16.96	33.1333333333333	374
16.98	33.1333333333333	371
17	33.1333333333333	368
17.02	33.1333333333333	368
17.04	33.1333333333333	347
17.06	33.1333333333333	366
17.08	33.1333333333333	374
17.1	33.1333333333333	332
17.12	33.1333333333333	370
17.14	33.1333333333333	329
17.16	33.1333333333333	360
17.18	33.1333333333333	362
17.2	33.1333333333333	371
17.22	33.1333333333333	375
17.24	33.1333333333333	373
17.26	33.1333333333333	382
17.28	33.1333333333333	333
17.3	33.1333333333333	325
17.32	33.1333333333333	314
17.34	33.1333333333333	298
17.36	33.1333333333333	296
17.38	33.1333333333333	299
17.4	33.1333333333333	325
17.42	33.1333333333333	294
17.44	33.1333333333333	298
17.46	33.1333333333333	285
17.48	33.1333333333333	286
17.5	33.1333333333333	245
17.52	33.1333333333333	257
17.54	33.1333333333333	280
17.56	33.1333333333333	230
17.58	33.1333333333333	290
17.6	33.1333333333333	261
17.62	33.1333333333333	258
17.64	33.1333333333333	250
17.66	33.1333333333333	237
17.68	33.1333333333333	240
17.7	33.1333333333333	237
17.72	33.1333333333333	227
17.74	33.1333333333333	236
17.76	33.1333333333333	241
17.78	33.1333333333333	226
17.8	33.1333333333333	218
17.82	33.1333333333333	213
17.84	33.1333333333333	203
17.86	33.1333333333333	197
17.88	33.1333333333333	211
17.9	33.1333333333333	202
17.92	33.1333333333333	234
17.94	33.1333333333333	249
17.96	33.1333333333333	194
17.98	33.1333333333333	216
18	33.1333333333333	206
18.02	33.1333333333333	213
18.04	33.1333333333333	189
18.06	33.1333333333333	200
18.08	33.1333333333333	216
18.1	33.1333333333333	180
18.12	33.1333333333333	221
18.14	33.1333333333333	229
18.16	33.1333333333333	217
18.18	33.1333333333333	218
18.2	33.1333333333333	202
18.22	33.1333333333333	205
18.24	33.1333333333333	173
18.26	33.1333333333333	192
18.28	33.1333333333333	238
18.3	33.1333333333333	184
18.32	33.1333333333333	209
18.34	33.1333333333333	202
18.36	33.1333333333333	223
18.38	33.1333333333333	214
18.4	33.1333333333333	186
18.42	33.1333333333333	188
18.44	33.1333333333333	190
18.46	33.1333333333333	228
18.48	33.1333333333333	183
18.5	33.1333333333333	191
18.52	33.1333333333333	196
18.54	33.1333333333333	227
18.56	33.1333333333333	216
18.58	33.1333333333333	178
18.6	33.1333333333333	211
18.62	33.1333333333333	191
18.64	33.1333333333333	206
18.66	33.1333333333333	216
18.68	33.1333333333333	211
18.7	33.1333333333333	205
18.72	33.1333333333333	202
18.74	33.1333333333333	205
18.76	33.1333333333333	224
18.78	33.1333333333333	203
18.8	33.1333333333333	221
18.82	33.1333333333333	210
18.84	33.1333333333333	250
18.86	33.1333333333333	241
18.88	33.1333333333333	276
18.9	33.1333333333333	248
18.92	33.1333333333333	302
18.94	33.1333333333333	295
18.96	33.1333333333333	361
18.98	33.1333333333333	397
19	33.1333333333333	379
19.02	33.1333333333333	363
19.04	33.1333333333333	435
19.06	33.1333333333333	463
19.08	33.1333333333333	462
19.1	33.1333333333333	449
19.12	33.1333333333333	439
19.14	33.1333333333333	387
19.16	33.1333333333333	385
19.18	33.1333333333333	340
19.2	33.1333333333333	293
19.22	33.1333333333333	275
19.24	33.1333333333333	278
19.26	33.1333333333333	233
19.28	33.1333333333333	272
19.3	33.1333333333333	220
19.32	33.1333333333333	230
19.34	33.1333333333333	220
19.36	33.1333333333333	215
19.38	33.1333333333333	221
19.4	33.1333333333333	214
19.42	33.1333333333333	205
19.44	33.1333333333333	203
19.46	33.1333333333333	214
19.48	33.1333333333333	190
19.5	33.1333333333333	208
19.52	33.1333333333333	207
19.54	33.1333333333333	191
19.56	33.1333333333333	176
19.58	33.1333333333333	186
19.6	33.1333333333333	172
19.62	33.1333333333333	218
19.64	33.1333333333333	207
19.66	33.1333333333333	186
19.68	33.1333333333333	198
19.7	33.1333333333333	185
19.72	33.1333333333333	207
19.74	33.1333333333333	200
19.76	33.1333333333333	192
19.78	33.1333333333333	216
19.8	33.1333333333333	233
19.82	33.1333333333333	200
19.84	33.1333333333333	218
19.86	33.1333333333333	227
19.88	33.1333333333333	203
19.9	33.1333333333333	214
19.92	33.1333333333333	217
19.94	33.1333333333333	213
19.96	33.1333333333333	189
19.98	33.1333333333333	196
20	33.1333333333333	203
20.02	33.1333333333333	191
20.04	33.1333333333333	200
20.06	33.1333333333333	220
20.08	33.1333333333333	196
20.1	33.1333333333333	188
20.12	33.1333333333333	168
20.14	33.1333333333333	175
20.16	33.1333333333333	180
20.18	33.1333333333333	203
20.2	33.1333333333333	180
20.22	33.1333333333333	185
20.24	33.1333333333333	208
20.26	33.1333333333333	172
20.28	33.1333333333333	176
20.3	33.1333333333333	195
20.32	33.1333333333333	172
20.34	33.1333333333333	154
20.36	33.1333333333333	187
20.38	33.1333333333333	166
20.4	33.1333333333333	193
20.42	33.1333333333333	195
20.44	33.1333333333333	178
20.46	33.1333333333333	214
20.48	33.1333333333333	194
20.5	33.1333333333333	203
20.52	33.1333333333333	159
20.54	33.1333333333333	157
20.56	33.1333333333333	198
20.58	33.1333333333333	193
20.6	33.1333333333333	189
20.62	33.1333333333333	185
20.64	33.1333333333333	181
20.66	33.1333333333333	199
20.68	33.1333333333333	160
20.7	33.1333333333333	193
20.72	33.1333333333333	167
20.74	33.1333333333333	183
20.76	33.1333333333333	192
20.78	33.1333333333333	180
20.8	33.1333333333333	169
20.82	33.1333333333333	199
20.84	33.1333333333333	186
20.86	33.1333333333333	165
20.88	33.1333333333333	179
20.9	33.1333333333333	173
20.92	33.1333333333333	170
20.94	33.1333333333333	184
20.96	33.1333333333333	216
20.98	33.1333333333333	190
21	33.1333333333333	188
21.02	33.1333333333333	179
21.04	33.1333333333333	186
21.06	33.1333333333333	186
21.08	33.1333333333333	170
21.1	33.1333333333333	171
21.12	33.1333333333333	173
21.14	33.1333333333333	158
21.16	33.1333333333333	177
21.18	33.1333333333333	188
21.2	33.1333333333333	169
21.22	33.1333333333333	171
21.24	33.1333333333333	174
21.26	33.1333333333333	162
21.28	33.1333333333333	158
21.3	33.1333333333333	193
21.32	33.1333333333333	159
21.34	33.1333333333333	168
21.36	33.1333333333333	177
21.38	33.1333333333333	170
21.4	33.1333333333333	154
21.42	33.1333333333333	191
21.44	33.1333333333333	168
21.46	33.1333333333333	152
21.48	33.1333333333333	170
21.5	33.1333333333333	200
21.52	33.1333333333333	166
21.54	33.1333333333333	169
21.56	33.1333333333333	169
21.58	33.1333333333333	176
21.6	33.1333333333333	163
21.62	33.1333333333333	183
21.64	33.1333333333333	159
21.66	33.1333333333333	157
21.68	33.1333333333333	187
21.7	33.1333333333333	171
21.72	33.1333333333333	171
21.74	33.1333333333333	166
21.76	33.1333333333333	185
21.78	33.1333333333333	161
21.8	33.1333333333333	160
21.82	33.1333333333333	193
21.84	33.1333333333333	161
21.86	33.1333333333333	173
21.88	33.1333333333333	191
21.9	33.1333333333333	174
21.92	33.1333333333333	159
21.94	33.1333333333333	156
21.96	33.1333333333333	178
21.98	33.1333333333333	176
22	33.1333333333333	182
22.02	33.1333333333333	176
22.04	33.1333333333333	183
22.06	33.1333333333333	211
22.08	33.1333333333333	190
22.1	33.1333333333333	181
22.12	33.1333333333333	180
22.14	33.1333333333333	158
22.16	33.1333333333333	144
22.18	33.1333333333333	164
22.2	33.1333333333333	168
22.22	33.1333333333333	175
22.24	33.1333333333333	164
22.26	33.1333333333333	170
22.28	33.1333333333333	178
22.3	33.1333333333333	174
22.32	33.1333333333333	180
22.34	33.1333333333333	164
22.36	33.1333333333333	172
22.38	33.1333333333333	184
22.4	33.1333333333333	170
22.42	33.1333333333333	166
22.44	33.1333333333333	168
22.46	33.1333333333333	168
22.48	33.1333333333333	175
22.5	33.1333333333333	167
22.52	33.1333333333333	172
22.54	33.1333333333333	159
22.56	33.1333333333333	168
22.58	33.1333333333333	148
22.6	33.1333333333333	157
22.62	33.1333333333333	191
22.64	33.1333333333333	185
22.66	33.1333333333333	199
22.68	33.1333333333333	168
22.7	33.1333333333333	176
22.72	33.1333333333333	188
22.74	33.1333333333333	176
22.76	33.1333333333333	164
22.78	33.1333333333333	151
22.8	33.1333333333333	163
22.82	33.1333333333333	155
22.84	33.1333333333333	163
22.86	33.1333333333333	158
22.88	33.1333333333333	160
22.9	33.1333333333333	205
22.92	33.1333333333333	179
22.94	33.1333333333333	154
22.96	33.1333333333333	160
22.98	33.1333333333333	171
23	33.1333333333333	147
23.02	33.1333333333333	167
23.04	33.1333333333333	159
23.06	33.1333333333333	158
23.08	33.1333333333333	174
23.1	33.1333333333333	157
23.12	33.1333333333333	161
23.14	33.1333333333333	153
23.16	33.1333333333333	190
23.18	33.1333333333333	171
23.2	33.1333333333333	157
23.22	33.1333333333333	179
23.24	33.1333333333333	164
23.26	33.1333333333333	173
23.28	33.1333333333333	150
23.3	33.1333333333333	148
23.32	33.1333333333333	163
23.34	33.1333333333333	137
23.36	33.1333333333333	158
23.38	33.1333333333333	184
23.4	33.1333333333333	187
23.42	33.1333333333333	167
23.44	33.1333333333333	183
23.46	33.1333333333333	192
23.48	33.1333333333333	180
23.5	33.1333333333333	164
23.52	33.1333333333333	146
23.54	33.1333333333333	182
23.56	33.1333333333333	165
23.58	33.1333333333333	174
23.6	33.1333333333333	189
23.62	33.1333333333333	177
23.64	33.1333333333333	169
23.66	33.1333333333333	184
23.68	33.1333333333333	192
23.7	33.1333333333333	174
23.72	33.1333333333333	153
23.74	33.1333333333333	181
23.76	33.1333333333333	170
23.78	33.1333333333333	189
23.8	33.1333333333333	175
23.82	33.1333333333333	171
23.84	33.1333333333333	152
23.86	33.1333333333333	196
23.88	33.1333333333333	153
23.9	33.1333333333333	173
23.92	33.1333333333333	182
23.94	33.1333333333333	178
23.96	33.1333333333333	167
23.98	33.1333333333333	178
24	33.1333333333333	174
24.02	33.1333333333333	194
24.04	33.1333333333333	183
24.06	33.1333333333333	192
24.08	33.1333333333333	190
24.1	33.1333333333333	192
24.12	33.1333333333333	191
24.14	33.1333333333333	184
24.16	33.1333333333333	218
24.18	33.1333333333333	202
24.2	33.1333333333333	216
24.22	33.1333333333333	200
24.24	33.1333333333333	186
24.26	33.1333333333333	184
24.28	33.1333333333333	214
24.3	33.1333333333333	181
24.32	33.1333333333333	180
24.34	33.1333333333333	187
24.36	33.1333333333333	199
24.38	33.1333333333333	203
24.4	33.1333333333333	199
24.42	33.1333333333333	172
24.44	33.1333333333333	172
24.46	33.1333333333333	173
24.48	33.1333333333333	195
24.5	33.1333333333333	169
24.52	33.1333333333333	215
24.54	33.1333333333333	194
24.56	33.1333333333333	172
24.58	33.1333333333333	203
24.6	33.1333333333333	183
24.62	33.1333333333333	195
24.64	33.1333333333333	173
24.66	33.1333333333333	191
24.68	33.1333333333333	185
24.7	33.1333333333333	199
24.72	33.1333333333333	183
24.74	33.1333333333333	191
24.76	33.1333333333333	205
24.78	33.1333333333333	178
24.8	33.1333333333333	208
24.82	33.1333333333333	229
24.84	33.1333333333333	218
24.86	33.1333333333333	209
24.88	33.1333333333333	203
24.9	33.1333333333333	203
24.92	33.1333333333333	186
24.94	33.1333333333333	214
24.96	33.1333333333333	219
24.98	33.1333333333333	208
25	33.1333333333333	220
25.02	33.1333333333333	242
25.04	33.1333333333333	239
25.06	33.1333333333333	223
25.08	33.1333333333333	229
25.1	33.1333333333333	210
25.12	33.1333333333333	233
25.14	33.1333333333333	256
25.16	33.1333333333333	241
25.18	33.1333333333333	266
25.2	33.1333333333333	242
25.22	33.1333333333333	267
25.24	33.1333333333333	220
25.26	33.1333333333333	269
25.28	33.1333333333333	266
25.3	33.1333333333333	267
25.32	33.1333333333333	241
25.34	33.1333333333333	237
25.36	33.1333333333333	253
25.38	33.1333333333333	281
25.4	33.1333333333333	293
25.42	33.1333333333333	253
25.44	33.1333333333333	270
25.46	33.1333333333333	239
25.48	33.1333333333333	263
25.5	33.1333333333333	280
25.52	33.1333333333333	252
25.54	33.1333333333333	221
25.56	33.1333333333333	265
25.58	33.1333333333333	250
25.6	33.1333333333333	245
25.62	33.1333333333333	223
25.64	33.1333333333333	243
25.66	33.1333333333333	208
25.68	33.1333333333333	203
25.7	33.1333333333333	222
25.72	33.1333333333333	221
25.74	33.1333333333333	221
25.76	33.1333333333333	197
25.78	33.1333333333333	216
25.8	33.1333333333333	233
25.82	33.1333333333333	202
25.84	33.1333333333333	196
25.86	33.1333333333333	209
25.88	33.1333333333333	198
25.9	33.1333333333333	187
25.92	33.1333333333333	188
25.94	33.1333333333333	217
25.96	33.1333333333333	196
25.98	33.1333333333333	175
26	33.1333333333333	193
26.02	33.1333333333333	199
26.04	33.1333333333333	202
26.06	33.1333333333333	183
26.08	33.1333333333333	186
26.1	33.1333333333333	174
26.12	33.1333333333333	189
26.14	33.1333333333333	168
26.16	33.1333333333333	162
26.18	33.1333333333333	184
26.2	33.1333333333333	177
26.22	33.1333333333333	167
26.24	33.1333333333333	169
26.26	33.1333333333333	176
26.28	33.1333333333333	188
26.3	33.1333333333333	192
26.32	33.1333333333333	199
26.34	33.1333333333333	172
26.36	33.1333333333333	197
26.38	33.1333333333333	190
26.4	33.1333333333333	166
26.42	33.1333333333333	182
26.44	33.1333333333333	191
26.46	33.1333333333333	180
26.48	33.1333333333333	180
26.5	33.1333333333333	172
26.52	33.1333333333333	170
26.54	33.1333333333333	190
26.56	33.1333333333333	164
26.58	33.1333333333333	178
26.6	33.1333333333333	212
26.62	33.1333333333333	192
26.64	33.1333333333333	175
26.66	33.1333333333333	159
26.68	33.1333333333333	154
26.7	33.1333333333333	181
26.72	33.1333333333333	170
26.74	33.1333333333333	184
26.76	33.1333333333333	175
26.78	33.1333333333333	166
26.8	33.1333333333333	185
26.82	33.1333333333333	198
26.84	33.1333333333333	176
26.86	33.1333333333333	178
26.88	33.1333333333333	187
26.9	33.1333333333333	181
26.92	33.1333333333333	182
26.94	33.1333333333333	196
26.96	33.1333333333333	164
26.98	33.1333333333333	163
27	33.1333333333333	166
27.02	33.1333333333333	202
27.04	33.1333333333333	193
27.06	33.1333333333333	162
27.08	33.1333333333333	201
27.1	33.1333333333333	190
27.12	33.1333333333333	179
27.14	33.1333333333333	155
27.16	33.1333333333333	189
27.18	33.1333333333333	194
27.2	33.1333333333333	177
27.22	33.1333333333333	173
27.24	33.1333333333333	183
27.26	33.1333333333333	168
27.28	33.1333333333333	184
27.3	33.1333333333333	174
27.32	33.1333333333333	180
27.34	33.1333333333333	176
27.36	33.1333333333333	166
27.38	33.1333333333333	187
27.4	33.1333333333333	194
27.42	33.1333333333333	204
27.44	33.1333333333333	184
27.46	33.1333333333333	187
27.48	33.1333333333333	215
27.5	33.1333333333333	192
27.52	33.1333333333333	214
27.54	33.1333333333333	190
27.56	33.1333333333333	199
27.58	33.1333333333333	189
27.6	33.1333333333333	178
27.62	33.1333333333333	196
27.64	33.1333333333333	203
27.66	33.1333333333333	200
27.68	33.1333333333333	214
27.7	33.1333333333333	205
27.72	33.1333333333333	210
27.74	33.1333333333333	202
27.76	33.1333333333333	182
27.78	33.1333333333333	208
27.8	33.1333333333333	198
27.82	33.1333333333333	211
27.84	33.1333333333333	236
27.86	33.1333333333333	199
27.88	33.1333333333333	194
27.9	33.1333333333333	227
27.92	33.1333333333333	218
27.94	33.1333333333333	200
27.96	33.1333333333333	202
27.98	33.1333333333333	204
28	33.1333333333333	205
28.02	33.1333333333333	214
28.04	33.1333333333333	189
28.06	33.1333333333333	197
28.08	33.1333333333333	191
28.1	33.1333333333333	207
28.12	33.1333333333333	210
28.14	33.1333333333333	196
28.16	33.1333333333333	199
28.18	33.1333333333333	221
28.2	33.1333333333333	195
28.22	33.1333333333333	209
28.24	33.1333333333333	191
28.26	33.1333333333333	178
28.28	33.1333333333333	204
28.3	33.1333333333333	209
28.32	33.1333333333333	175
28.34	33.1333333333333	190
28.36	33.1333333333333	182
28.38	33.1333333333333	198
28.4	33.1333333333333	160
28.42	33.1333333333333	187
28.44	33.1333333333333	181
28.46	33.1333333333333	190
28.48	33.1333333333333	191
28.5	33.1333333333333	198
28.52	33.1333333333333	201
28.54	33.1333333333333	168
28.56	33.1333333333333	171
28.58	33.1333333333333	185
28.6	33.1333333333333	181
28.62	33.1333333333333	186
28.64	33.1333333333333	177
28.66	33.1333333333333	195
28.68	33.1333333333333	181
28.7	33.1333333333333	183
28.72	33.1333333333333	162
28.74	33.1333333333333	200
28.76	33.1333333333333	168
28.78	33.1333333333333	212
28.8	33.1333333333333	155
28.82	33.1333333333333	166
28.84	33.1333333333333	165
28.86	33.1333333333333	179
28.88	33.1333333333333	188
28.9	33.1333333333333	169
28.92	33.1333333333333	180
28.94	33.1333333333333	168
28.96	33.1333333333333	160
28.98	33.1333333333333	155
29	33.1333333333333	174
29.02	33.1333333333333	183
29.04	33.1333333333333	165
29.06	33.1333333333333	165
29.08	33.1333333333333	178
29.1	33.1333333333333	166
29.12	33.1333333333333	188
29.14	33.1333333333333	173
29.16	33.1333333333333	166
29.18	33.1333333333333	171
29.2	33.1333333333333	190
29.22	33.1333333333333	200
29.24	33.1333333333333	167
29.26	33.1333333333333	191
29.28	33.1333333333333	191
29.3	33.1333333333333	155
29.32	33.1333333333333	167
29.34	33.1333333333333	185
29.36	33.1333333333333	192
29.38	33.1333333333333	196
29.4	33.1333333333333	175
29.42	33.1333333333333	207
29.44	33.1333333333333	178
29.46	33.1333333333333	156
29.48	33.1333333333333	191
29.5	33.1333333333333	164
29.52	33.1333333333333	176
29.54	33.1333333333333	167
29.56	33.1333333333333	157
29.58	33.1333333333333	206
29.6	33.1333333333333	200
29.62	33.1333333333333	174
29.64	33.1333333333333	172
29.66	33.1333333333333	177
29.68	33.1333333333333	148
29.7	33.1333333333333	178
29.72	33.1333333333333	199
29.74	33.1333333333333	183
29.76	33.1333333333333	180
29.78	33.1333333333333	213
29.8	33.1333333333333	173
29.82	33.1333333333333	184
29.84	33.1333333333333	185
29.86	33.1333333333333	182
29.88	33.1333333333333	171
29.9	33.1333333333333	165
29.92	33.1333333333333	172
29.94	33.1333333333333	191
29.96	33.1333333333333	196
29.98	33.1333333333333	169
30	33.1333333333333	180
30.02	33.1333333333333	172
30.04	33.1333333333333	190
30.06	33.1333333333333	173
30.08	33.1333333333333	180
30.1	33.1333333333333	181
30.12	33.1333333333333	202
30.14	33.1333333333333	189
30.16	33.1333333333333	172
30.18	33.1333333333333	170
30.2	33.1333333333333	169
30.22	33.1333333333333	166
30.24	33.1333333333333	183
30.26	33.1333333333333	183
30.28	33.1333333333333	174
30.3	33.1333333333333	167
30.32	33.1333333333333	184
30.34	33.1333333333333	183
30.36	33.1333333333333	186
30.38	33.1333333333333	179
30.4	33.1333333333333	204
30.42	33.1333333333333	175
30.44	33.1333333333333	174
30.46	33.1333333333333	173
30.48	33.1333333333333	173
30.5	33.1333333333333	196
30.52	33.1333333333333	189
30.54	33.1333333333333	193
30.56	33.1333333333333	164
30.58	33.1333333333333	190
30.6	33.1333333333333	198
30.62	33.1333333333333	191
30.64	33.1333333333333	203
30.66	33.1333333333333	188
30.68	33.1333333333333	184
30.7	33.1333333333333	179
30.72	33.1333333333333	181
30.74	33.1333333333333	191
30.76	33.1333333333333	176
30.78	33.1333333333333	181
30.8	33.1333333333333	176
30.82	33.1333333333333	199
30.84	33.1333333333333	193
30.86	33.1333333333333	164
30.88	33.1333333333333	181
30.9	33.1333333333333	185
30.92	33.1333333333333	170
30.94	33.1333333333333	205
30.96	33.1333333333333	199
30.98	33.1333333333333	210
31	33.1333333333333	185
31.02	33.1333333333333	197
31.04	33.1333333333333	190
31.06	33.1333333333333	174
31.08	33.1333333333333	185
31.1	33.1333333333333	169
31.12	33.1333333333333	202
31.14	33.1333333333333	195
31.16	33.1333333333333	173
31.18	33.1333333333333	179
31.2	33.1333333333333	187
31.22	33.1333333333333	190
31.24	33.1333333333333	175
31.26	33.1333333333333	175
31.28	33.1333333333333	175
31.3	33.1333333333333	168
31.32	33.1333333333333	197
31.34	33.1333333333333	194
31.36	33.1333333333333	174
31.38	33.1333333333333	174
31.4	33.1333333333333	156
31.42	33.1333333333333	160
31.44	33.1333333333333	163
31.46	33.1333333333333	186
31.48	33.1333333333333	186
31.5	33.1333333333333	170
31.52	33.1333333333333	203
31.54	33.1333333333333	171
31.56	33.1333333333333	173
31.58	33.1333333333333	166
31.6	33.1333333333333	158
31.62	33.1333333333333	190
31.64	33.1333333333333	186
31.66	33.1333333333333	186
31.68	33.1333333333333	178
31.7	33.1333333333333	178
31.72	33.1333333333333	185
31.74	33.1333333333333	187
31.76	33.1333333333333	194
31.78	33.1333333333333	171
31.8	33.1333333333333	198
31.82	33.1333333333333	160
31.84	33.1333333333333	171
31.86	33.1333333333333	176
31.88	33.1333333333333	179
31.9	33.1333333333333	175
31.92	33.1333333333333	189
31.94	33.1333333333333	189
31.96	33.1333333333333	188
31.98	33.1333333333333	194
32	33.1333333333333	179
32.02	33.1333333333333	184
32.04	33.1333333333333	183
32.06	33.1333333333333	173
32.08	33.1333333333333	148
32.1	33.1333333333333	207
32.12	33.1333333333333	186
32.14	33.1333333333333	194
32.16	33.1333333333333	173
32.18	33.1333333333333	154
32.2	33.1333333333333	183
32.22	33.1333333333333	154
32.24	33.1333333333333	177
32.26	33.1333333333333	167
32.28	33.1333333333333	194
32.3	33.1333333333333	169
32.32	33.1333333333333	168
32.34	33.1333333333333	167
32.36	33.1333333333333	171
32.38	33.1333333333333	183
32.4	33.1333333333333	188
32.42	33.1333333333333	195
32.44	33.1333333333333	183
32.46	33.1333333333333	194
32.48	33.1333333333333	196
32.5	33.1333333333333	180
32.52	33.1333333333333	180
32.54	33.1333333333333	167
32.56	33.1333333333333	186
32.58	33.1333333333333	200
32.6	33.1333333333333	174
32.62	33.1333333333333	190
32.64	33.1333333333333	169
32.66	33.1333333333333	169
32.68	33.1333333333333	184
32.7	33.1333333333333	182
32.72	33.1333333333333	176
32.74	33.1333333333333	201
32.76	33.1333333333333	181
32.78	33.1333333333333	176
32.8	33.1333333333333	181
32.82	33.1333333333333	174
32.84	33.1333333333333	183
32.86	33.1333333333333	172
32.88	33.1333333333333	205
32.9	33.1333333333333	181
32.92	33.1333333333333	191
32.94	33.1333333333333	194
32.96	33.1333333333333	190
32.98	33.1333333333333	192
33	33.1333333333333	175
33.02	33.1333333333333	161
33.04	33.1333333333333	178
33.06	33.1333333333333	169
33.08	33.1333333333333	151
33.1	33.1333333333333	171
33.12	33.1333333333333	176
33.14	33.1333333333333	165
33.16	33.1333333333333	172
33.18	33.1333333333333	173
33.2	33.1333333333333	168
33.22	33.1333333333333	180
33.24	33.1333333333333	179
33.26	33.1333333333333	168
33.28	33.1333333333333	192
33.3	33.1333333333333	184
33.32	33.1333333333333	199
33.34	33.1333333333333	171
33.36	33.1333333333333	175
33.38	33.1333333333333	174
33.4	33.1333333333333	187
33.42	33.1333333333333	200
33.44	33.1333333333333	212
33.46	33.1333333333333	178
33.48	33.1333333333333	196
33.5	33.1333333333333	206
33.52	33.1333333333333	196
33.54	33.1333333333333	192
33.56	33.1333333333333	204
33.58	33.1333333333333	185
33.6	33.1333333333333	188
33.62	33.1333333333333	194
33.64	33.1333333333333	215
33.66	33.1333333333333	233
33.68	33.1333333333333	195
33.7	33.1333333333333	161
33.72	33.1333333333333	198
33.74	33.1333333333333	211
33.76	33.1333333333333	197
33.78	33.1333333333333	183
33.8	33.1333333333333	163
33.82	33.1333333333333	180
33.84	33.1333333333333	178
33.86	33.1333333333333	190
33.88	33.1333333333333	181
33.9	33.1333333333333	186
33.92	33.1333333333333	186
33.94	33.1333333333333	182
33.96	33.1333333333333	179
33.98	33.1333333333333	180
34	33.1333333333333	181
34.02	33.1333333333333	191
34.04	33.1333333333333	190
34.06	33.1333333333333	172
34.08	33.1333333333333	208
34.1	33.1333333333333	214
34.12	33.1333333333333	199
34.14	33.1333333333333	176
34.16	33.1333333333333	174
34.18	33.1333333333333	180
34.2	33.1333333333333	197
34.22	33.1333333333333	199
34.24	33.1333333333333	194
34.26	33.1333333333333	188
34.28	33.1333333333333	186
34.3	33.1333333333333	185
34.32	33.1333333333333	184
34.34	33.1333333333333	193
34.36	33.1333333333333	200
34.38	33.1333333333333	171
34.4	33.1333333333333	178
34.42	33.1333333333333	183
34.44	33.1333333333333	215
34.46	33.1333333333333	179
34.48	33.1333333333333	186
34.5	33.1333333333333	189
34.52	33.1333333333333	175
34.54	33.1333333333333	200
34.56	33.1333333333333	196
34.58	33.1333333333333	185
34.6	33.1333333333333	173
34.62	33.1333333333333	178
34.64	33.1333333333333	180
34.66	33.1333333333333	179
34.68	33.1333333333333	185
34.7	33.1333333333333	202
34.72	33.1333333333333	173
34.74	33.1333333333333	207
34.76	33.1333333333333	180
34.78	33.1333333333333	199
34.8	33.1333333333333	200
34.82	33.1333333333333	172
34.84	33.1333333333333	206
34.86	33.1333333333333	179
34.88	33.1333333333333	191
34.9	33.1333333333333	186
34.92	33.1333333333333	185
34.94	33.1333333333333	213
34.96	33.1333333333333	198
34.98	33.1333333333333	183
35	33.1333333333333	192
35.02	33.1333333333333	172
35.04	33.1333333333333	188
35.06	33.1333333333333	188
35.08	33.1333333333333	182
35.1	33.1333333333333	163
35.12	33.1333333333333	183
35.14	33.1333333333333	181
35.16	33.1333333333333	211
35.18	33.1333333333333	161
35.2	33.1333333333333	170
35.22	33.1333333333333	184
35.24	33.1333333333333	197
35.26	33.1333333333333	201
35.28	33.1333333333333	179
35.3	33.1333333333333	207
35.32	33.1333333333333	209
35.34	33.1333333333333	177
35.36	33.1333333333333	183
35.38	33.1333333333333	187
35.4	33.1333333333333	180
35.42	33.1333333333333	199
35.44	33.1333333333333	186
35.46	33.1333333333333	200
35.48	33.1333333333333	195
35.5	33.1333333333333	191
35.52	33.1333333333333	159
35.54	33.1333333333333	199
35.56	33.1333333333333	198
35.58	33.1333333333333	194
35.6	33.1333333333333	198
35.62	33.1333333333333	196
35.64	33.1333333333333	183
35.66	33.1333333333333	170
35.68	33.1333333333333	194
35.7	33.1333333333333	173
35.72	33.1333333333333	215
35.74	33.1333333333333	188
35.76	33.1333333333333	198
35.78	33.1333333333333	200
35.8	33.1333333333333	183
35.82	33.1333333333333	175
35.84	33.1333333333333	197
35.86	33.1333333333333	176
35.88	33.1333333333333	190
35.9	33.1333333333333	172
35.92	33.1333333333333	175
35.94	33.1333333333333	174
35.96	33.1333333333333	165
35.98	33.1333333333333	176
36	33.1333333333333	181
36.02	33.1333333333333	180
36.04	33.1333333333333	154
36.06	33.1333333333333	202
36.08	33.1333333333333	174
36.1	33.1333333333333	167
36.12	33.1333333333333	163
36.14	33.1333333333333	173
36.16	33.1333333333333	192
36.18	33.1333333333333	186
36.2	33.1333333333333	198
36.22	33.1333333333333	167
36.24	33.1333333333333	159
36.26	33.1333333333333	181
36.28	33.1333333333333	175
36.3	33.1333333333333	180
36.32	33.1333333333333	165
36.34	33.1333333333333	182
36.36	33.1333333333333	192
36.38	33.1333333333333	176
36.4	33.1333333333333	188
36.42	33.1333333333333	158
36.44	33.1333333333333	184
36.46	33.1333333333333	177
36.48	33.1333333333333	196
36.5	33.1333333333333	163
36.52	33.1333333333333	184
36.54	33.1333333333333	207
36.56	33.1333333333333	192
36.58	33.1333333333333	192
36.6	33.1333333333333	190
36.62	33.1333333333333	200
36.64	33.1333333333333	190
36.66	33.1333333333333	193
36.68	33.1333333333333	174
36.7	33.1333333333333	163
36.72	33.1333333333333	189
36.74	33.1333333333333	192
36.76	33.1333333333333	192
36.78	33.1333333333333	185
36.8	33.1333333333333	177
36.82	33.1333333333333	182
36.84	33.1333333333333	193
36.86	33.1333333333333	202
36.88	33.1333333333333	178
36.9	33.1333333333333	210
36.92	33.1333333333333	186
36.94	33.1333333333333	194
36.96	33.1333333333333	175
36.98	33.1333333333333	188
37	33.1333333333333	202
37.02	33.1333333333333	200
37.04	33.1333333333333	175
37.06	33.1333333333333	183
37.08	33.1333333333333	199
37.1	33.1333333333333	184
37.12	33.1333333333333	180
37.14	33.1333333333333	187
37.16	33.1333333333333	177
37.18	33.1333333333333	153
37.2	33.1333333333333	191
37.22	33.1333333333333	187
37.24	33.1333333333333	183
37.26	33.1333333333333	189
37.28	33.1333333333333	175
37.3	33.1333333333333	197
37.32	33.1333333333333	185
37.34	33.1333333333333	179
37.36	33.1333333333333	201
37.38	33.1333333333333	190
37.4	33.1333333333333	205
37.42	33.1333333333333	193
37.44	33.1333333333333	188
37.46	33.1333333333333	194
37.48	33.1333333333333	202
37.5	33.1333333333333	178
37.52	33.1333333333333	187
37.54	33.1333333333333	173
37.56	33.1333333333333	196
37.58	33.1333333333333	188
37.6	33.1333333333333	175
37.62	33.1333333333333	184
37.64	33.1333333333333	196
37.66	33.1333333333333	207
37.68	33.1333333333333	189
37.7	33.1333333333333	189
37.72	33.1333333333333	204
37.74	33.1333333333333	182
37.76	33.1333333333333	175
37.78	33.1333333333333	178
37.8	33.1333333333333	174
37.82	33.1333333333333	199
37.84	33.1333333333333	216
37.86	33.1333333333333	205
37.88	33.1333333333333	195
37.9	33.1333333333333	220
37.92	33.1333333333333	244
37.94	33.1333333333333	249
37.96	33.1333333333333	259
37.98	33.1333333333333	273
38	33.1333333333333	259
38.02	33.1333333333333	265
38.04	33.1333333333333	265
38.06	33.1333333333333	264
38.08	33.1333333333333	275
38.1	33.1333333333333	294
38.12	33.1333333333333	283
38.14	33.1333333333333	292
38.16	33.1333333333333	320
38.18	33.1333333333333	377
38.2	33.1333333333333	390
38.22	33.1333333333333	503
38.24	33.1333333333333	620
38.26	33.1333333333333	736
38.28	33.1333333333333	692
38.3	33.1333333333333	566
38.32	33.1333333333333	485
38.34	33.1333333333333	506
38.36	33.1333333333333	473
38.38	33.1333333333333	466
38.4	33.1333333333333	327
38.42	33.1333333333333	285
38.44	33.1333333333333	271
38.46	33.1333333333333	259
38.48	33.1333333333333	243
38.5	33.1333333333333	240
38.52	33.1333333333333	227
38.54	33.1333333333333	230
38.56	33.1333333333333	243
38.58	33.1333333333333	233
38.6	33.1333333333333	202
38.62	33.1333333333333	199
38.64	33.1333333333333	205
38.66	33.1333333333333	188
38.68	33.1333333333333	216
38.7	33.1333333333333	188
38.72	33.1333333333333	206
38.74	33.1333333333333	204
38.76	33.1333333333333	213
38.78	33.1333333333333	166
38.8	33.1333333333333	208
38.82	33.1333333333333	188
38.84	33.1333333333333	192
38.86	33.1333333333333	199
38.88	33.1333333333333	216
38.9	33.1333333333333	196
38.92	33.1333333333333	213
38.94	33.1333333333333	191
38.96	33.1333333333333	196
38.98	33.1333333333333	189
39	33.1333333333333	202
39.02	33.1333333333333	207
39.04	33.1333333333333	204
39.06	33.1333333333333	189
39.08	33.1333333333333	194
39.1	33.1333333333333	201
39.12	33.1333333333333	200
39.14	33.1333333333333	182
39.16	33.1333333333333	189
39.18	33.1333333333333	221
39.2	33.1333333333333	187
39.22	33.1333333333333	191
39.24	33.1333333333333	190
39.26	33.1333333333333	199
39.28	33.1333333333333	188
39.3	33.1333333333333	173
39.32	33.1333333333333	164
39.34	33.1333333333333	204
39.36	33.1333333333333	206
39.38	33.1333333333333	203
39.4	33.1333333333333	195
39.42	33.1333333333333	180
39.44	33.1333333333333	206
39.46	33.1333333333333	184
39.48	33.1333333333333	222
39.5	33.1333333333333	183
39.52	33.1333333333333	207
39.54	33.1333333333333	200
39.56	33.1333333333333	184
39.58	33.1333333333333	191
39.6	33.1333333333333	185
39.62	33.1333333333333	216
39.64	33.1333333333333	183
39.66	33.1333333333333	187
39.68	33.1333333333333	208
39.7	33.1333333333333	184
39.72	33.1333333333333	202
39.74	33.1333333333333	200
39.76	33.1333333333333	165
39.78	33.1333333333333	206
39.8	33.1333333333333	189
39.82	33.1333333333333	175
39.84	33.1333333333333	200
39.86	33.1333333333333	204
39.88	33.1333333333333	201
39.9	33.1333333333333	185
39.92	33.1333333333333	199
39.94	33.1333333333333	232
39.96	33.1333333333333	197
39.98	33.1333333333333	183
40	33.1333333333333	224
