# Supplementary material for: Sorting polymerization in a bichannel metal-organic framework
Source: Nat Commun. 2025 Aug 5;16:6984. doi: 10.1038/s41467-025-62322-8 (PMC12325995; doi:10.1038/s41467-025-62322-8)
Supplement: Supplementary file 3 — Source data [file 41467_2025_62322_MOESM3_ESM.zip › SOURCE_DATA/SF10/1-PNVF_2theta_vs_scanstarttime_vs_intensity/line_19.csv]

X	Y	Z
3	9.13333333333333	124
3.02	9.13333333333333	138
3.04	9.13333333333333	136
3.06	9.13333333333333	157
3.08	9.13333333333333	169
3.1	9.13333333333333	157
3.12	9.13333333333333	159
3.14	9.13333333333333	165
3.16	9.13333333333333	147
3.18	9.13333333333333	132
3.2	9.13333333333333	143
3.22	9.13333333333333	146
3.24	9.13333333333333	151
3.26	9.13333333333333	143
3.28	9.13333333333333	160
3.3	9.13333333333333	158
3.32	9.13333333333333	146
3.34	9.13333333333333	136
3.36	9.13333333333333	138
3.38	9.13333333333333	136
3.4	9.13333333333333	156
3.42	9.13333333333333	147
3.44	9.13333333333333	129
3.46	9.13333333333333	145
3.48	9.13333333333333	138
3.5	9.13333333333333	145
3.52	9.13333333333333	144
3.54	9.13333333333333	144
3.56	9.13333333333333	144
3.58	9.13333333333333	137
3.6	9.13333333333333	157
3.62	9.13333333333333	144
3.64	9.13333333333333	153
3.66	9.13333333333333	156
3.68	9.13333333333333	146
3.7	9.13333333333333	147
3.72	9.13333333333333	138
3.74	9.13333333333333	162
3.76	9.13333333333333	164
3.78	9.13333333333333	145
3.8	9.13333333333333	145
3.82	9.13333333333333	159
3.84	9.13333333333333	124
3.86	9.13333333333333	159
3.88	9.13333333333333	161
3.9	9.13333333333333	179
3.92	9.13333333333333	129
3.94	9.13333333333333	154
3.96	9.13333333333333	184
3.98	9.13333333333333	147
4	9.13333333333333	168
4.02	9.13333333333333	150
4.04	9.13333333333333	148
4.06	9.13333333333333	166
4.08	9.13333333333333	139
4.1	9.13333333333333	158
4.12	9.13333333333333	151
4.14	9.13333333333333	176
4.16	9.13333333333333	144
4.18	9.13333333333333	142
4.2	9.13333333333333	165
4.22	9.13333333333333	155
4.24	9.13333333333333	155
4.26	9.13333333333333	151
4.28	9.13333333333333	154
4.3	9.13333333333333	140
4.32	9.13333333333333	168
4.34	9.13333333333333	169
4.36	9.13333333333333	164
4.38	9.13333333333333	151
4.4	9.13333333333333	158
4.42	9.13333333333333	145
4.44	9.13333333333333	174
4.46	9.13333333333333	157
4.48	9.13333333333333	155
4.5	9.13333333333333	157
4.52	9.13333333333333	162
4.54	9.13333333333333	172
4.56	9.13333333333333	164
4.58	9.13333333333333	169
4.6	9.13333333333333	166
4.62	9.13333333333333	150
4.64	9.13333333333333	173
4.66	9.13333333333333	167
4.68	9.13333333333333	177
4.7	9.13333333333333	161
4.72	9.13333333333333	163
4.74	9.13333333333333	190
4.76	9.13333333333333	171
4.78	9.13333333333333	170
4.8	9.13333333333333	195
4.82	9.13333333333333	181
4.84	9.13333333333333	189
4.86	9.13333333333333	182
4.88	9.13333333333333	187
4.9	9.13333333333333	178
4.92	9.13333333333333	189
4.94	9.13333333333333	182
4.96	9.13333333333333	196
4.98	9.13333333333333	194
5	9.13333333333333	202
5.02	9.13333333333333	201
5.04	9.13333333333333	210
5.06	9.13333333333333	221
5.08	9.13333333333333	214
5.1	9.13333333333333	229
5.12	9.13333333333333	218
5.14	9.13333333333333	211
5.16	9.13333333333333	245
5.18	9.13333333333333	246
5.2	9.13333333333333	274
5.22	9.13333333333333	273
5.24	9.13333333333333	292
5.26	9.13333333333333	328
5.28	9.13333333333333	313
5.3	9.13333333333333	305
5.32	9.13333333333333	395
5.34	9.13333333333333	396
5.36	9.13333333333333	421
5.38	9.13333333333333	459
5.4	9.13333333333333	517
5.42	9.13333333333333	616
5.44	9.13333333333333	671
5.46	9.13333333333333	673
5.48	9.13333333333333	663
5.5	9.13333333333333	546
5.52	9.13333333333333	465
5.54	9.13333333333333	462
5.56	9.13333333333333	401
5.58	9.13333333333333	393
5.6	9.13333333333333	366
5.62	9.13333333333333	342
5.64	9.13333333333333	297
5.66	9.13333333333333	283
5.68	9.13333333333333	300
5.7	9.13333333333333	325
5.72	9.13333333333333	276
5.74	9.13333333333333	252
5.76	9.13333333333333	298
5.78	9.13333333333333	266
5.8	9.13333333333333	265
5.82	9.13333333333333	280
5.84	9.13333333333333	263
5.86	9.13333333333333	291
5.88	9.13333333333333	272
5.9	9.13333333333333	283
5.92	9.13333333333333	245
5.94	9.13333333333333	261
5.96	9.13333333333333	267
5.98	9.13333333333333	257
6	9.13333333333333	248
6.02	9.13333333333333	235
6.04	9.13333333333333	246
6.06	9.13333333333333	259
6.08	9.13333333333333	234
6.1	9.13333333333333	242
6.12	9.13333333333333	231
6.14	9.13333333333333	265
6.16	9.13333333333333	265
6.18	9.13333333333333	271
6.2	9.13333333333333	270
6.22	9.13333333333333	272
6.24	9.13333333333333	253
6.26	9.13333333333333	246
6.28	9.13333333333333	267
6.3	9.13333333333333	241
6.32	9.13333333333333	249
6.34	9.13333333333333	248
6.36	9.13333333333333	252
6.38	9.13333333333333	257
6.4	9.13333333333333	246
6.42	9.13333333333333	253
6.44	9.13333333333333	254
6.46	9.13333333333333	236
6.48	9.13333333333333	235
6.5	9.13333333333333	221
6.52	9.13333333333333	233
6.54	9.13333333333333	229
6.56	9.13333333333333	229
6.58	9.13333333333333	227
6.6	9.13333333333333	202
6.62	9.13333333333333	231
6.64	9.13333333333333	240
6.66	9.13333333333333	226
6.68	9.13333333333333	211
6.7	9.13333333333333	207
6.72	9.13333333333333	231
6.74	9.13333333333333	184
6.76	9.13333333333333	205
6.78	9.13333333333333	199
6.8	9.13333333333333	213
6.82	9.13333333333333	211
6.84	9.13333333333333	202
6.86	9.13333333333333	205
6.88	9.13333333333333	215
6.9	9.13333333333333	208
6.92	9.13333333333333	188
6.94	9.13333333333333	207
6.96	9.13333333333333	187
6.98	9.13333333333333	207
7	9.13333333333333	201
7.02	9.13333333333333	193
7.04	9.13333333333333	172
7.06	9.13333333333333	163
7.08	9.13333333333333	185
7.1	9.13333333333333	201
7.12	9.13333333333333	181
7.14	9.13333333333333	160
7.16	9.13333333333333	199
7.18	9.13333333333333	174
7.2	9.13333333333333	151
7.22	9.13333333333333	174
7.24	9.13333333333333	176
7.26	9.13333333333333	186
7.28	9.13333333333333	180
7.3	9.13333333333333	200
7.32	9.13333333333333	167
7.34	9.13333333333333	185
7.36	9.13333333333333	183
7.38	9.13333333333333	169
7.4	9.13333333333333	190
7.42	9.13333333333333	176
7.44	9.13333333333333	181
7.46	9.13333333333333	192
7.48	9.13333333333333	167
7.5	9.13333333333333	169
7.52	9.13333333333333	157
7.54	9.13333333333333	172
7.56	9.13333333333333	175
7.58	9.13333333333333	172
7.6	9.13333333333333	196
7.62	9.13333333333333	168
7.64	9.13333333333333	160
7.66	9.13333333333333	158
7.68	9.13333333333333	166
7.7	9.13333333333333	178
7.72	9.13333333333333	174
7.74	9.13333333333333	159
7.76	9.13333333333333	166
7.78	9.13333333333333	175
7.8	9.13333333333333	181
7.82	9.13333333333333	160
7.84	9.13333333333333	176
7.86	9.13333333333333	161
7.88	9.13333333333333	186
7.9	9.13333333333333	173
7.92	9.13333333333333	168
7.94	9.13333333333333	187
7.96	9.13333333333333	181
7.98	9.13333333333333	132
8	9.13333333333333	163
8.02	9.13333333333333	157
8.04	9.13333333333333	163
8.06	9.13333333333333	185
8.08	9.13333333333333	178
8.1	9.13333333333333	172
8.12	9.13333333333333	157
8.14	9.13333333333333	147
8.16	9.13333333333333	138
8.18	9.13333333333333	185
8.2	9.13333333333333	164
8.22	9.13333333333333	160
8.24	9.13333333333333	169
8.26	9.13333333333333	165
8.28	9.13333333333333	156
8.3	9.13333333333333	164
8.32	9.13333333333333	150
8.34	9.13333333333333	180
8.36	9.13333333333333	171
8.38	9.13333333333333	156
8.4	9.13333333333333	182
8.42	9.13333333333333	157
8.44	9.13333333333333	167
8.46	9.13333333333333	182
8.48	9.13333333333333	163
8.5	9.13333333333333	176
8.52	9.13333333333333	188
8.54	9.13333333333333	173
8.56	9.13333333333333	164
8.58	9.13333333333333	169
8.6	9.13333333333333	168
8.62	9.13333333333333	182
8.64	9.13333333333333	178
8.66	9.13333333333333	143
8.68	9.13333333333333	165
8.7	9.13333333333333	147
8.72	9.13333333333333	170
8.74	9.13333333333333	149
8.76	9.13333333333333	149
8.78	9.13333333333333	174
8.8	9.13333333333333	136
8.82	9.13333333333333	166
8.84	9.13333333333333	163
8.86	9.13333333333333	167
8.88	9.13333333333333	143
8.9	9.13333333333333	173
8.92	9.13333333333333	174
8.94	9.13333333333333	164
8.96	9.13333333333333	151
8.98	9.13333333333333	150
9	9.13333333333333	150
9.02	9.13333333333333	165
9.04	9.13333333333333	176
9.06	9.13333333333333	163
9.08	9.13333333333333	170
9.1	9.13333333333333	151
9.12	9.13333333333333	159
9.14	9.13333333333333	177
9.16	9.13333333333333	170
9.18	9.13333333333333	194
9.2	9.13333333333333	166
9.22	9.13333333333333	173
9.24	9.13333333333333	179
9.26	9.13333333333333	166
9.28	9.13333333333333	194
9.3	9.13333333333333	205
9.32	9.13333333333333	227
9.34	9.13333333333333	246
9.36	9.13333333333333	249
9.38	9.13333333333333	239
9.4	9.13333333333333	256
9.42	9.13333333333333	269
9.44	9.13333333333333	299
9.46	9.13333333333333	292
9.48	9.13333333333333	312
9.5	9.13333333333333	346
9.52	9.13333333333333	291
9.54	9.13333333333333	261
9.56	9.13333333333333	224
9.58	9.13333333333333	230
9.6	9.13333333333333	218
9.62	9.13333333333333	230
9.64	9.13333333333333	208
9.66	9.13333333333333	225
9.68	9.13333333333333	201
9.7	9.13333333333333	205
9.72	9.13333333333333	196
9.74	9.13333333333333	199
9.76	9.13333333333333	182
9.78	9.13333333333333	169
9.8	9.13333333333333	182
9.82	9.13333333333333	197
9.84	9.13333333333333	197
9.86	9.13333333333333	201
9.88	9.13333333333333	181
9.9	9.13333333333333	173
9.92	9.13333333333333	190
9.94	9.13333333333333	178
9.96	9.13333333333333	196
9.98	9.13333333333333	143
10	9.13333333333333	168
10.02	9.13333333333333	198
10.04	9.13333333333333	155
10.06	9.13333333333333	176
10.08	9.13333333333333	186
10.1	9.13333333333333	171
10.12	9.13333333333333	148
10.14	9.13333333333333	178
10.16	9.13333333333333	166
10.18	9.13333333333333	188
10.2	9.13333333333333	167
10.22	9.13333333333333	169
10.24	9.13333333333333	189
10.26	9.13333333333333	154
10.28	9.13333333333333	178
10.3	9.13333333333333	143
10.32	9.13333333333333	166
10.34	9.13333333333333	166
10.36	9.13333333333333	173
10.38	9.13333333333333	166
10.4	9.13333333333333	193
10.42	9.13333333333333	188
10.44	9.13333333333333	191
10.46	9.13333333333333	170
10.48	9.13333333333333	205
10.5	9.13333333333333	199
10.52	9.13333333333333	195
10.54	9.13333333333333	215
10.56	9.13333333333333	235
10.58	9.13333333333333	252
10.6	9.13333333333333	233
10.62	9.13333333333333	269
10.64	9.13333333333333	260
10.66	9.13333333333333	295
10.68	9.13333333333333	306
10.7	9.13333333333333	348
10.72	9.13333333333333	365
10.74	9.13333333333333	470
10.76	9.13333333333333	474
10.78	9.13333333333333	516
10.8	9.13333333333333	628
10.82	9.13333333333333	717
10.84	9.13333333333333	822
10.86	9.13333333333333	908
10.88	9.13333333333333	1059
10.9	9.13333333333333	1063
10.92	9.13333333333333	1204
10.94	9.13333333333333	1222
10.96	9.13333333333333	1150
10.98	9.13333333333333	1045
11	9.13333333333333	974
11.02	9.13333333333333	741
11.04	9.13333333333333	582
11.06	9.13333333333333	530
11.08	9.13333333333333	478
11.1	9.13333333333333	404
11.12	9.13333333333333	346
11.14	9.13333333333333	316
11.16	9.13333333333333	298
11.18	9.13333333333333	298
11.2	9.13333333333333	253
11.22	9.13333333333333	249
11.24	9.13333333333333	234
11.26	9.13333333333333	216
11.28	9.13333333333333	235
11.3	9.13333333333333	201
11.32	9.13333333333333	203
11.34	9.13333333333333	205
11.36	9.13333333333333	202
11.38	9.13333333333333	194
11.4	9.13333333333333	191
11.42	9.13333333333333	181
11.44	9.13333333333333	185
11.46	9.13333333333333	194
11.48	9.13333333333333	194
11.5	9.13333333333333	208
11.52	9.13333333333333	190
11.54	9.13333333333333	174
11.56	9.13333333333333	168
11.58	9.13333333333333	190
11.6	9.13333333333333	183
11.62	9.13333333333333	186
11.64	9.13333333333333	184
11.66	9.13333333333333	183
11.68	9.13333333333333	157
11.7	9.13333333333333	179
11.72	9.13333333333333	185
11.74	9.13333333333333	157
11.76	9.13333333333333	166
11.78	9.13333333333333	180
11.8	9.13333333333333	180
11.82	9.13333333333333	163
11.84	9.13333333333333	187
11.86	9.13333333333333	172
11.88	9.13333333333333	177
11.9	9.13333333333333	192
11.92	9.13333333333333	177
11.94	9.13333333333333	170
11.96	9.13333333333333	170
11.98	9.13333333333333	149
12	9.13333333333333	172
12.02	9.13333333333333	174
12.04	9.13333333333333	171
12.06	9.13333333333333	162
12.08	9.13333333333333	164
12.1	9.13333333333333	163
12.12	9.13333333333333	189
12.14	9.13333333333333	127
12.16	9.13333333333333	184
12.18	9.13333333333333	168
12.2	9.13333333333333	162
12.22	9.13333333333333	157
12.24	9.13333333333333	148
12.26	9.13333333333333	153
12.28	9.13333333333333	170
12.3	9.13333333333333	145
12.32	9.13333333333333	157
12.34	9.13333333333333	176
12.36	9.13333333333333	174
12.38	9.13333333333333	175
12.4	9.13333333333333	179
12.42	9.13333333333333	154
12.44	9.13333333333333	161
12.46	9.13333333333333	156
12.48	9.13333333333333	161
12.5	9.13333333333333	166
12.52	9.13333333333333	166
12.54	9.13333333333333	164
12.56	9.13333333333333	145
12.58	9.13333333333333	158
12.6	9.13333333333333	173
12.62	9.13333333333333	168
12.64	9.13333333333333	194
12.66	9.13333333333333	164
12.68	9.13333333333333	160
12.7	9.13333333333333	174
12.72	9.13333333333333	177
12.74	9.13333333333333	174
12.76	9.13333333333333	175
12.78	9.13333333333333	164
12.8	9.13333333333333	157
12.82	9.13333333333333	161
12.84	9.13333333333333	167
12.86	9.13333333333333	160
12.88	9.13333333333333	138
12.9	9.13333333333333	139
12.92	9.13333333333333	170
12.94	9.13333333333333	147
12.96	9.13333333333333	161
12.98	9.13333333333333	150
13	9.13333333333333	180
13.02	9.13333333333333	143
13.04	9.13333333333333	175
13.06	9.13333333333333	169
13.08	9.13333333333333	147
13.1	9.13333333333333	160
13.12	9.13333333333333	179
13.14	9.13333333333333	160
13.16	9.13333333333333	151
13.18	9.13333333333333	158
13.2	9.13333333333333	182
13.22	9.13333333333333	168
13.24	9.13333333333333	166
13.26	9.13333333333333	165
13.28	9.13333333333333	176
13.3	9.13333333333333	155
13.32	9.13333333333333	163
13.34	9.13333333333333	151
13.36	9.13333333333333	140
13.38	9.13333333333333	162
13.4	9.13333333333333	169
13.42	9.13333333333333	144
13.44	9.13333333333333	172
13.46	9.13333333333333	159
13.48	9.13333333333333	153
13.5	9.13333333333333	180
13.52	9.13333333333333	161
13.54	9.13333333333333	151
13.56	9.13333333333333	158
13.58	9.13333333333333	170
13.6	9.13333333333333	160
13.62	9.13333333333333	163
13.64	9.13333333333333	188
13.66	9.13333333333333	174
13.68	9.13333333333333	163
13.7	9.13333333333333	163
13.72	9.13333333333333	172
13.74	9.13333333333333	160
13.76	9.13333333333333	177
13.78	9.13333333333333	159
13.8	9.13333333333333	157
13.82	9.13333333333333	178
13.84	9.13333333333333	153
13.86	9.13333333333333	136
13.88	9.13333333333333	152
13.9	9.13333333333333	176
13.92	9.13333333333333	202
13.94	9.13333333333333	168
13.96	9.13333333333333	179
13.98	9.13333333333333	171
14	9.13333333333333	170
14.02	9.13333333333333	158
14.04	9.13333333333333	159
14.06	9.13333333333333	185
14.08	9.13333333333333	165
14.1	9.13333333333333	153
14.12	9.13333333333333	144
14.14	9.13333333333333	178
14.16	9.13333333333333	169
14.18	9.13333333333333	163
14.2	9.13333333333333	146
14.22	9.13333333333333	165
14.24	9.13333333333333	184
14.26	9.13333333333333	184
14.28	9.13333333333333	147
14.3	9.13333333333333	165
14.32	9.13333333333333	166
14.34	9.13333333333333	163
14.36	9.13333333333333	149
14.38	9.13333333333333	161
14.4	9.13333333333333	157
14.42	9.13333333333333	166
14.44	9.13333333333333	176
14.46	9.13333333333333	162
14.48	9.13333333333333	182
14.5	9.13333333333333	144
14.52	9.13333333333333	167
14.54	9.13333333333333	191
14.56	9.13333333333333	171
14.58	9.13333333333333	136
14.6	9.13333333333333	167
14.62	9.13333333333333	167
14.64	9.13333333333333	157
14.66	9.13333333333333	153
14.68	9.13333333333333	142
14.7	9.13333333333333	163
14.72	9.13333333333333	177
14.74	9.13333333333333	147
14.76	9.13333333333333	166
14.78	9.13333333333333	156
14.8	9.13333333333333	165
14.82	9.13333333333333	164
14.84	9.13333333333333	179
14.86	9.13333333333333	175
14.88	9.13333333333333	152
14.9	9.13333333333333	157
14.92	9.13333333333333	176
14.94	9.13333333333333	179
14.96	9.13333333333333	145
14.98	9.13333333333333	179
15	9.13333333333333	182
15.02	9.13333333333333	178
15.04	9.13333333333333	161
15.06	9.13333333333333	159
15.08	9.13333333333333	162
15.1	9.13333333333333	151
15.12	9.13333333333333	168
15.14	9.13333333333333	162
15.16	9.13333333333333	139
15.18	9.13333333333333	176
15.2	9.13333333333333	173
15.22	9.13333333333333	158
15.24	9.13333333333333	166
15.26	9.13333333333333	164
15.28	9.13333333333333	152
15.3	9.13333333333333	166
15.32	9.13333333333333	180
15.34	9.13333333333333	178
15.36	9.13333333333333	162
15.38	9.13333333333333	166
15.4	9.13333333333333	171
15.42	9.13333333333333	176
15.44	9.13333333333333	169
15.46	9.13333333333333	172
15.48	9.13333333333333	167
15.5	9.13333333333333	159
15.52	9.13333333333333	151
15.54	9.13333333333333	170
15.56	9.13333333333333	160
15.58	9.13333333333333	164
15.6	9.13333333333333	172
15.62	9.13333333333333	167
15.64	9.13333333333333	180
15.66	9.13333333333333	146
15.68	9.13333333333333	158
15.7	9.13333333333333	176
15.72	9.13333333333333	173
15.74	9.13333333333333	168
15.76	9.13333333333333	157
15.78	9.13333333333333	198
15.8	9.13333333333333	172
15.82	9.13333333333333	178
15.84	9.13333333333333	166
15.86	9.13333333333333	174
15.88	9.13333333333333	186
15.9	9.13333333333333	192
15.92	9.13333333333333	166
15.94	9.13333333333333	199
15.96	9.13333333333333	197
15.98	9.13333333333333	196
16	9.13333333333333	189
16.02	9.13333333333333	175
16.04	9.13333333333333	153
16.06	9.13333333333333	196
16.08	9.13333333333333	157
16.1	9.13333333333333	183
16.12	9.13333333333333	200
16.14	9.13333333333333	184
16.16	9.13333333333333	172
16.18	9.13333333333333	191
16.2	9.13333333333333	165
16.22	9.13333333333333	201
16.24	9.13333333333333	183
16.26	9.13333333333333	203
16.28	9.13333333333333	210
16.3	9.13333333333333	232
16.32	9.13333333333333	221
16.34	9.13333333333333	212
16.36	9.13333333333333	232
16.38	9.13333333333333	249
16.4	9.13333333333333	259
16.42	9.13333333333333	235
16.44	9.13333333333333	297
16.46	9.13333333333333	286
16.48	9.13333333333333	288
16.5	9.13333333333333	295
16.52	9.13333333333333	325
16.54	9.13333333333333	336
16.56	9.13333333333333	323
16.58	9.13333333333333	333
16.6	9.13333333333333	314
16.62	9.13333333333333	355
16.64	9.13333333333333	334
16.66	9.13333333333333	362
16.68	9.13333333333333	385
16.7	9.13333333333333	333
16.72	9.13333333333333	341
16.74	9.13333333333333	404
16.76	9.13333333333333	379
16.78	9.13333333333333	403
16.8	9.13333333333333	408
16.82	9.13333333333333	390
16.84	9.13333333333333	444
16.86	9.13333333333333	408
16.88	9.13333333333333	418
16.9	9.13333333333333	427
16.92	9.13333333333333	393
16.94	9.13333333333333	381
16.96	9.13333333333333	397
16.98	9.13333333333333	368
17	9.13333333333333	370
17.02	9.13333333333333	377
17.04	9.13333333333333	401
17.06	9.13333333333333	402
17.08	9.13333333333333	395
17.1	9.13333333333333	374
17.12	9.13333333333333	406
17.14	9.13333333333333	404
17.16	9.13333333333333	373
17.18	9.13333333333333	371
17.2	9.13333333333333	356
17.22	9.13333333333333	348
17.24	9.13333333333333	360
17.26	9.13333333333333	373
17.28	9.13333333333333	366
17.3	9.13333333333333	312
17.32	9.13333333333333	318
17.34	9.13333333333333	320
17.36	9.13333333333333	333
17.38	9.13333333333333	342
17.4	9.13333333333333	289
17.42	9.13333333333333	301
17.44	9.13333333333333	267
17.46	9.13333333333333	262
17.48	9.13333333333333	269
17.5	9.13333333333333	232
17.52	9.13333333333333	267
17.54	9.13333333333333	266
17.56	9.13333333333333	225
17.58	9.13333333333333	237
17.6	9.13333333333333	257
17.62	9.13333333333333	243
17.64	9.13333333333333	217
17.66	9.13333333333333	248
17.68	9.13333333333333	225
17.7	9.13333333333333	246
17.72	9.13333333333333	222
17.74	9.13333333333333	221
17.76	9.13333333333333	227
17.78	9.13333333333333	231
17.8	9.13333333333333	244
17.82	9.13333333333333	222
17.84	9.13333333333333	210
17.86	9.13333333333333	219
17.88	9.13333333333333	211
17.9	9.13333333333333	211
17.92	9.13333333333333	237
17.94	9.13333333333333	203
17.96	9.13333333333333	196
17.98	9.13333333333333	222
18	9.13333333333333	191
18.02	9.13333333333333	174
18.04	9.13333333333333	220
18.06	9.13333333333333	211
18.08	9.13333333333333	201
18.1	9.13333333333333	199
18.12	9.13333333333333	176
18.14	9.13333333333333	203
18.16	9.13333333333333	213
18.18	9.13333333333333	203
18.2	9.13333333333333	186
18.22	9.13333333333333	190
18.24	9.13333333333333	211
18.26	9.13333333333333	193
18.28	9.13333333333333	176
18.3	9.13333333333333	200
18.32	9.13333333333333	209
18.34	9.13333333333333	219
18.36	9.13333333333333	188
18.38	9.13333333333333	224
18.4	9.13333333333333	208
18.42	9.13333333333333	191
18.44	9.13333333333333	196
18.46	9.13333333333333	205
18.48	9.13333333333333	183
18.5	9.13333333333333	214
18.52	9.13333333333333	193
18.54	9.13333333333333	178
18.56	9.13333333333333	193
18.58	9.13333333333333	186
18.6	9.13333333333333	208
18.62	9.13333333333333	208
18.64	9.13333333333333	214
18.66	9.13333333333333	222
18.68	9.13333333333333	238
18.7	9.13333333333333	201
18.72	9.13333333333333	209
18.74	9.13333333333333	216
18.76	9.13333333333333	237
18.78	9.13333333333333	238
18.8	9.13333333333333	212
18.82	9.13333333333333	219
18.84	9.13333333333333	228
18.86	9.13333333333333	269
18.88	9.13333333333333	275
18.9	9.13333333333333	303
18.92	9.13333333333333	294
18.94	9.13333333333333	304
18.96	9.13333333333333	322
18.98	9.13333333333333	340
19	9.13333333333333	385
19.02	9.13333333333333	393
19.04	9.13333333333333	438
19.06	9.13333333333333	402
19.08	9.13333333333333	432
19.1	9.13333333333333	447
19.12	9.13333333333333	428
19.14	9.13333333333333	377
19.16	9.13333333333333	365
19.18	9.13333333333333	334
19.2	9.13333333333333	308
19.22	9.13333333333333	300
19.24	9.13333333333333	293
19.26	9.13333333333333	254
19.28	9.13333333333333	259
19.3	9.13333333333333	232
19.32	9.13333333333333	246
19.34	9.13333333333333	207
19.36	9.13333333333333	232
19.38	9.13333333333333	235
19.4	9.13333333333333	240
19.42	9.13333333333333	202
19.44	9.13333333333333	220
19.46	9.13333333333333	227
19.48	9.13333333333333	189
19.5	9.13333333333333	188
19.52	9.13333333333333	192
19.54	9.13333333333333	213
19.56	9.13333333333333	188
19.58	9.13333333333333	205
19.6	9.13333333333333	206
19.62	9.13333333333333	201
19.64	9.13333333333333	194
19.66	9.13333333333333	191
19.68	9.13333333333333	186
19.7	9.13333333333333	194
19.72	9.13333333333333	209
19.74	9.13333333333333	206
19.76	9.13333333333333	214
19.78	9.13333333333333	209
19.8	9.13333333333333	218
19.82	9.13333333333333	181
19.84	9.13333333333333	190
19.86	9.13333333333333	250
19.88	9.13333333333333	213
19.9	9.13333333333333	237
19.92	9.13333333333333	171
19.94	9.13333333333333	196
19.96	9.13333333333333	196
19.98	9.13333333333333	189
20	9.13333333333333	203
20.02	9.13333333333333	180
20.04	9.13333333333333	170
20.06	9.13333333333333	193
20.08	9.13333333333333	194
20.1	9.13333333333333	181
20.12	9.13333333333333	199
20.14	9.13333333333333	198
20.16	9.13333333333333	178
20.18	9.13333333333333	170
20.2	9.13333333333333	178
20.22	9.13333333333333	187
20.24	9.13333333333333	155
20.26	9.13333333333333	181
20.28	9.13333333333333	187
20.3	9.13333333333333	170
20.32	9.13333333333333	201
20.34	9.13333333333333	194
20.36	9.13333333333333	195
20.38	9.13333333333333	196
20.4	9.13333333333333	192
20.42	9.13333333333333	168
20.44	9.13333333333333	183
20.46	9.13333333333333	194
20.48	9.13333333333333	155
20.5	9.13333333333333	188
20.52	9.13333333333333	167
20.54	9.13333333333333	201
20.56	9.13333333333333	170
20.58	9.13333333333333	192
20.6	9.13333333333333	163
20.62	9.13333333333333	179
20.64	9.13333333333333	193
20.66	9.13333333333333	195
20.68	9.13333333333333	198
20.7	9.13333333333333	175
20.72	9.13333333333333	172
20.74	9.13333333333333	209
20.76	9.13333333333333	184
20.78	9.13333333333333	189
20.8	9.13333333333333	196
20.82	9.13333333333333	190
20.84	9.13333333333333	178
20.86	9.13333333333333	204
20.88	9.13333333333333	203
20.9	9.13333333333333	201
20.92	9.13333333333333	190
20.94	9.13333333333333	185
20.96	9.13333333333333	205
20.98	9.13333333333333	174
21	9.13333333333333	210
21.02	9.13333333333333	185
21.04	9.13333333333333	172
21.06	9.13333333333333	180
21.08	9.13333333333333	181
21.1	9.13333333333333	162
21.12	9.13333333333333	161
21.14	9.13333333333333	183
21.16	9.13333333333333	168
21.18	9.13333333333333	165
21.2	9.13333333333333	182
21.22	9.13333333333333	171
21.24	9.13333333333333	186
21.26	9.13333333333333	168
21.28	9.13333333333333	182
21.3	9.13333333333333	164
21.32	9.13333333333333	160
21.34	9.13333333333333	174
21.36	9.13333333333333	164
21.38	9.13333333333333	177
21.4	9.13333333333333	178
21.42	9.13333333333333	155
21.44	9.13333333333333	189
21.46	9.13333333333333	161
21.48	9.13333333333333	134
21.5	9.13333333333333	162
21.52	9.13333333333333	166
21.54	9.13333333333333	152
21.56	9.13333333333333	179
21.58	9.13333333333333	182
21.6	9.13333333333333	153
21.62	9.13333333333333	169
21.64	9.13333333333333	177
21.66	9.13333333333333	168
21.68	9.13333333333333	187
21.7	9.13333333333333	167
21.72	9.13333333333333	144
21.74	9.13333333333333	160
21.76	9.13333333333333	167
21.78	9.13333333333333	158
21.8	9.13333333333333	179
21.82	9.13333333333333	181
21.84	9.13333333333333	173
21.86	9.13333333333333	193
21.88	9.13333333333333	156
21.9	9.13333333333333	155
21.92	9.13333333333333	169
21.94	9.13333333333333	156
21.96	9.13333333333333	183
21.98	9.13333333333333	161
22	9.13333333333333	164
22.02	9.13333333333333	180
22.04	9.13333333333333	152
22.06	9.13333333333333	169
22.08	9.13333333333333	168
22.1	9.13333333333333	156
22.12	9.13333333333333	162
22.14	9.13333333333333	172
22.16	9.13333333333333	171
22.18	9.13333333333333	164
22.2	9.13333333333333	167
22.22	9.13333333333333	161
22.24	9.13333333333333	183
22.26	9.13333333333333	169
22.28	9.13333333333333	185
22.3	9.13333333333333	142
22.32	9.13333333333333	169
22.34	9.13333333333333	142
22.36	9.13333333333333	157
22.38	9.13333333333333	151
22.4	9.13333333333333	160
22.42	9.13333333333333	151
22.44	9.13333333333333	156
22.46	9.13333333333333	147
22.48	9.13333333333333	183
22.5	9.13333333333333	174
22.52	9.13333333333333	185
22.54	9.13333333333333	160
22.56	9.13333333333333	163
22.58	9.13333333333333	153
22.6	9.13333333333333	170
22.62	9.13333333333333	160
22.64	9.13333333333333	161
22.66	9.13333333333333	198
22.68	9.13333333333333	166
22.7	9.13333333333333	178
22.72	9.13333333333333	182
22.74	9.13333333333333	173
22.76	9.13333333333333	149
22.78	9.13333333333333	176
22.8	9.13333333333333	171
22.82	9.13333333333333	176
22.84	9.13333333333333	167
22.86	9.13333333333333	151
22.88	9.13333333333333	171
22.9	9.13333333333333	168
22.92	9.13333333333333	165
22.94	9.13333333333333	148
22.96	9.13333333333333	162
22.98	9.13333333333333	172
23	9.13333333333333	153
23.02	9.13333333333333	177
23.04	9.13333333333333	162
23.06	9.13333333333333	165
23.08	9.13333333333333	157
23.1	9.13333333333333	150
23.12	9.13333333333333	161
23.14	9.13333333333333	194
23.16	9.13333333333333	179
23.18	9.13333333333333	168
23.2	9.13333333333333	181
23.22	9.13333333333333	157
23.24	9.13333333333333	160
23.26	9.13333333333333	170
23.28	9.13333333333333	157
23.3	9.13333333333333	181
23.32	9.13333333333333	168
23.34	9.13333333333333	175
23.36	9.13333333333333	171
23.38	9.13333333333333	148
23.4	9.13333333333333	174
23.42	9.13333333333333	161
23.44	9.13333333333333	145
23.46	9.13333333333333	165
23.48	9.13333333333333	189
23.5	9.13333333333333	168
23.52	9.13333333333333	150
23.54	9.13333333333333	153
23.56	9.13333333333333	174
23.58	9.13333333333333	166
23.6	9.13333333333333	176
23.62	9.13333333333333	199
23.64	9.13333333333333	167
23.66	9.13333333333333	166
23.68	9.13333333333333	164
23.7	9.13333333333333	175
23.72	9.13333333333333	172
23.74	9.13333333333333	167
23.76	9.13333333333333	178
23.78	9.13333333333333	158
23.8	9.13333333333333	182
23.82	9.13333333333333	184
23.84	9.13333333333333	169
23.86	9.13333333333333	159
23.88	9.13333333333333	172
23.9	9.13333333333333	180
23.92	9.13333333333333	163
23.94	9.13333333333333	176
23.96	9.13333333333333	189
23.98	9.13333333333333	162
24	9.13333333333333	192
24.02	9.13333333333333	182
24.04	9.13333333333333	198
24.06	9.13333333333333	214
24.08	9.13333333333333	212
24.1	9.13333333333333	202
24.12	9.13333333333333	196
24.14	9.13333333333333	206
24.16	9.13333333333333	166
24.18	9.13333333333333	186
24.2	9.13333333333333	169
24.22	9.13333333333333	189
24.24	9.13333333333333	192
24.26	9.13333333333333	203
24.28	9.13333333333333	196
24.3	9.13333333333333	174
24.32	9.13333333333333	173
24.34	9.13333333333333	172
24.36	9.13333333333333	180
24.38	9.13333333333333	170
24.4	9.13333333333333	177
24.42	9.13333333333333	190
24.44	9.13333333333333	201
24.46	9.13333333333333	189
24.48	9.13333333333333	197
24.5	9.13333333333333	183
24.52	9.13333333333333	183
24.54	9.13333333333333	192
24.56	9.13333333333333	189
24.58	9.13333333333333	162
24.6	9.13333333333333	197
24.62	9.13333333333333	187
24.64	9.13333333333333	193
24.66	9.13333333333333	165
24.68	9.13333333333333	183
24.7	9.13333333333333	198
24.72	9.13333333333333	176
24.74	9.13333333333333	173
24.76	9.13333333333333	226
24.78	9.13333333333333	181
24.8	9.13333333333333	209
24.82	9.13333333333333	207
24.84	9.13333333333333	156
24.86	9.13333333333333	197
24.88	9.13333333333333	202
24.9	9.13333333333333	216
24.92	9.13333333333333	210
24.94	9.13333333333333	188
24.96	9.13333333333333	188
24.98	9.13333333333333	186
25	9.13333333333333	213
25.02	9.13333333333333	217
25.04	9.13333333333333	208
25.06	9.13333333333333	243
25.08	9.13333333333333	227
25.1	9.13333333333333	217
25.12	9.13333333333333	210
25.14	9.13333333333333	208
25.16	9.13333333333333	236
25.18	9.13333333333333	215
25.2	9.13333333333333	236
25.22	9.13333333333333	258
25.24	9.13333333333333	254
25.26	9.13333333333333	253
25.28	9.13333333333333	261
25.3	9.13333333333333	238
25.32	9.13333333333333	257
25.34	9.13333333333333	268
25.36	9.13333333333333	242
25.38	9.13333333333333	263
25.4	9.13333333333333	254
25.42	9.13333333333333	254
25.44	9.13333333333333	294
25.46	9.13333333333333	262
25.48	9.13333333333333	285
25.5	9.13333333333333	250
25.52	9.13333333333333	256
25.54	9.13333333333333	234
25.56	9.13333333333333	263
25.58	9.13333333333333	247
25.6	9.13333333333333	211
25.62	9.13333333333333	216
25.64	9.13333333333333	207
25.66	9.13333333333333	226
25.68	9.13333333333333	225
25.7	9.13333333333333	186
25.72	9.13333333333333	200
25.74	9.13333333333333	187
25.76	9.13333333333333	216
25.78	9.13333333333333	176
25.8	9.13333333333333	191
25.82	9.13333333333333	187
25.84	9.13333333333333	202
25.86	9.13333333333333	203
25.88	9.13333333333333	207
25.9	9.13333333333333	172
25.92	9.13333333333333	191
25.94	9.13333333333333	179
25.96	9.13333333333333	180
25.98	9.13333333333333	160
26	9.13333333333333	196
26.02	9.13333333333333	189
26.04	9.13333333333333	162
26.06	9.13333333333333	173
26.08	9.13333333333333	166
26.1	9.13333333333333	190
26.12	9.13333333333333	173
26.14	9.13333333333333	164
26.16	9.13333333333333	189
26.18	9.13333333333333	185
26.2	9.13333333333333	190
26.22	9.13333333333333	191
26.24	9.13333333333333	189
26.26	9.13333333333333	189
26.28	9.13333333333333	161
26.3	9.13333333333333	172
26.32	9.13333333333333	168
26.34	9.13333333333333	185
26.36	9.13333333333333	191
26.38	9.13333333333333	190
26.4	9.13333333333333	175
26.42	9.13333333333333	176
26.44	9.13333333333333	166
26.46	9.13333333333333	151
26.48	9.13333333333333	168
26.5	9.13333333333333	166
26.52	9.13333333333333	178
26.54	9.13333333333333	171
26.56	9.13333333333333	209
26.58	9.13333333333333	175
26.6	9.13333333333333	162
26.62	9.13333333333333	192
26.64	9.13333333333333	197
26.66	9.13333333333333	168
26.68	9.13333333333333	176
26.7	9.13333333333333	185
26.72	9.13333333333333	202
26.74	9.13333333333333	161
26.76	9.13333333333333	183
26.78	9.13333333333333	188
26.8	9.13333333333333	201
26.82	9.13333333333333	163
26.84	9.13333333333333	191
26.86	9.13333333333333	157
26.88	9.13333333333333	167
26.9	9.13333333333333	186
26.92	9.13333333333333	172
26.94	9.13333333333333	167
26.96	9.13333333333333	158
26.98	9.13333333333333	189
27	9.13333333333333	182
27.02	9.13333333333333	180
27.04	9.13333333333333	168
27.06	9.13333333333333	168
27.08	9.13333333333333	199
27.1	9.13333333333333	189
27.12	9.13333333333333	178
27.14	9.13333333333333	180
27.16	9.13333333333333	159
27.18	9.13333333333333	153
27.2	9.13333333333333	183
27.22	9.13333333333333	205
27.24	9.13333333333333	185
27.26	9.13333333333333	200
27.28	9.13333333333333	185
27.3	9.13333333333333	185
27.32	9.13333333333333	167
27.34	9.13333333333333	183
27.36	9.13333333333333	183
27.38	9.13333333333333	194
27.4	9.13333333333333	178
27.42	9.13333333333333	183
27.44	9.13333333333333	181
27.46	9.13333333333333	185
27.48	9.13333333333333	196
27.5	9.13333333333333	193
27.52	9.13333333333333	207
27.54	9.13333333333333	167
27.56	9.13333333333333	182
27.58	9.13333333333333	199
27.6	9.13333333333333	191
27.62	9.13333333333333	176
27.64	9.13333333333333	194
27.66	9.13333333333333	182
27.68	9.13333333333333	224
27.7	9.13333333333333	201
27.72	9.13333333333333	228
27.74	9.13333333333333	196
27.76	9.13333333333333	192
27.78	9.13333333333333	192
27.8	9.13333333333333	190
27.82	9.13333333333333	188
27.84	9.13333333333333	208
27.86	9.13333333333333	192
27.88	9.13333333333333	199
27.9	9.13333333333333	209
27.92	9.13333333333333	214
27.94	9.13333333333333	212
27.96	9.13333333333333	212
27.98	9.13333333333333	197
28	9.13333333333333	186
28.02	9.13333333333333	207
28.04	9.13333333333333	209
28.06	9.13333333333333	196
28.08	9.13333333333333	224
28.1	9.13333333333333	181
28.12	9.13333333333333	170
28.14	9.13333333333333	179
28.16	9.13333333333333	184
28.18	9.13333333333333	173
28.2	9.13333333333333	178
28.22	9.13333333333333	157
28.24	9.13333333333333	190
28.26	9.13333333333333	201
28.28	9.13333333333333	175
28.3	9.13333333333333	177
28.32	9.13333333333333	174
28.34	9.13333333333333	185
28.36	9.13333333333333	192
28.38	9.13333333333333	173
28.4	9.13333333333333	192
28.42	9.13333333333333	187
28.44	9.13333333333333	187
28.46	9.13333333333333	187
28.48	9.13333333333333	188
28.5	9.13333333333333	198
28.52	9.13333333333333	151
28.54	9.13333333333333	166
28.56	9.13333333333333	180
28.58	9.13333333333333	179
28.6	9.13333333333333	173
28.62	9.13333333333333	177
28.64	9.13333333333333	186
28.66	9.13333333333333	180
28.68	9.13333333333333	191
28.7	9.13333333333333	182
28.72	9.13333333333333	162
28.74	9.13333333333333	186
28.76	9.13333333333333	172
28.78	9.13333333333333	193
28.8	9.13333333333333	159
28.82	9.13333333333333	189
28.84	9.13333333333333	190
28.86	9.13333333333333	181
28.88	9.13333333333333	175
28.9	9.13333333333333	165
28.92	9.13333333333333	174
28.94	9.13333333333333	180
28.96	9.13333333333333	169
28.98	9.13333333333333	155
29	9.13333333333333	162
29.02	9.13333333333333	179
29.04	9.13333333333333	178
29.06	9.13333333333333	180
29.08	9.13333333333333	162
29.1	9.13333333333333	163
29.12	9.13333333333333	186
29.14	9.13333333333333	174
29.16	9.13333333333333	176
29.18	9.13333333333333	183
29.2	9.13333333333333	160
29.22	9.13333333333333	171
29.24	9.13333333333333	161
29.26	9.13333333333333	181
29.28	9.13333333333333	157
29.3	9.13333333333333	179
29.32	9.13333333333333	169
29.34	9.13333333333333	167
29.36	9.13333333333333	182
29.38	9.13333333333333	153
29.4	9.13333333333333	200
29.42	9.13333333333333	176
29.44	9.13333333333333	195
29.46	9.13333333333333	183
29.48	9.13333333333333	169
29.5	9.13333333333333	164
29.52	9.13333333333333	192
29.54	9.13333333333333	158
29.56	9.13333333333333	167
29.58	9.13333333333333	177
29.6	9.13333333333333	167
29.62	9.13333333333333	184
29.64	9.13333333333333	184
29.66	9.13333333333333	198
29.68	9.13333333333333	177
29.7	9.13333333333333	180
29.72	9.13333333333333	179
29.74	9.13333333333333	191
29.76	9.13333333333333	180
29.78	9.13333333333333	182
29.8	9.13333333333333	173
29.82	9.13333333333333	188
29.84	9.13333333333333	172
29.86	9.13333333333333	183
29.88	9.13333333333333	160
29.9	9.13333333333333	179
29.92	9.13333333333333	174
29.94	9.13333333333333	191
29.96	9.13333333333333	167
29.98	9.13333333333333	181
30	9.13333333333333	194
30.02	9.13333333333333	196
30.04	9.13333333333333	172
30.06	9.13333333333333	145
30.08	9.13333333333333	183
30.1	9.13333333333333	163
30.12	9.13333333333333	175
30.14	9.13333333333333	152
30.16	9.13333333333333	185
30.18	9.13333333333333	186
30.2	9.13333333333333	163
30.22	9.13333333333333	184
30.24	9.13333333333333	177
30.26	9.13333333333333	158
30.28	9.13333333333333	178
30.3	9.13333333333333	175
30.32	9.13333333333333	189
30.34	9.13333333333333	192
30.36	9.13333333333333	175
30.38	9.13333333333333	189
30.4	9.13333333333333	184
30.42	9.13333333333333	196
30.44	9.13333333333333	197
30.46	9.13333333333333	176
30.48	9.13333333333333	184
30.5	9.13333333333333	165
30.52	9.13333333333333	174
30.54	9.13333333333333	166
30.56	9.13333333333333	192
30.58	9.13333333333333	181
30.6	9.13333333333333	183
30.62	9.13333333333333	191
30.64	9.13333333333333	202
30.66	9.13333333333333	186
30.68	9.13333333333333	168
30.7	9.13333333333333	198
30.72	9.13333333333333	187
30.74	9.13333333333333	178
30.76	9.13333333333333	192
30.78	9.13333333333333	183
30.8	9.13333333333333	192
30.82	9.13333333333333	171
30.84	9.13333333333333	179
30.86	9.13333333333333	186
30.88	9.13333333333333	169
30.9	9.13333333333333	194
30.92	9.13333333333333	167
30.94	9.13333333333333	199
30.96	9.13333333333333	168
30.98	9.13333333333333	171
31	9.13333333333333	185
31.02	9.13333333333333	181
31.04	9.13333333333333	169
31.06	9.13333333333333	170
31.08	9.13333333333333	179
31.1	9.13333333333333	196
31.12	9.13333333333333	181
31.14	9.13333333333333	169
31.16	9.13333333333333	184
31.18	9.13333333333333	170
31.2	9.13333333333333	176
31.22	9.13333333333333	209
31.24	9.13333333333333	169
31.26	9.13333333333333	162
31.28	9.13333333333333	183
31.3	9.13333333333333	166
31.32	9.13333333333333	189
31.34	9.13333333333333	209
31.36	9.13333333333333	167
31.38	9.13333333333333	182
31.4	9.13333333333333	170
31.42	9.13333333333333	186
31.44	9.13333333333333	175
31.46	9.13333333333333	170
31.48	9.13333333333333	173
31.5	9.13333333333333	186
31.52	9.13333333333333	144
31.54	9.13333333333333	175
31.56	9.13333333333333	188
31.58	9.13333333333333	177
31.6	9.13333333333333	176
31.62	9.13333333333333	167
31.64	9.13333333333333	179
31.66	9.13333333333333	167
31.68	9.13333333333333	173
31.7	9.13333333333333	162
31.72	9.13333333333333	183
31.74	9.13333333333333	198
31.76	9.13333333333333	169
31.78	9.13333333333333	185
31.8	9.13333333333333	154
31.82	9.13333333333333	183
31.84	9.13333333333333	171
31.86	9.13333333333333	155
31.88	9.13333333333333	172
31.9	9.13333333333333	168
31.92	9.13333333333333	196
31.94	9.13333333333333	180
31.96	9.13333333333333	192
31.98	9.13333333333333	183
32	9.13333333333333	167
32.02	9.13333333333333	170
32.04	9.13333333333333	167
32.06	9.13333333333333	196
32.08	9.13333333333333	179
32.1	9.13333333333333	160
32.12	9.13333333333333	181
32.14	9.13333333333333	190
32.16	9.13333333333333	181
32.18	9.13333333333333	190
32.2	9.13333333333333	170
32.22	9.13333333333333	174
32.24	9.13333333333333	183
32.26	9.13333333333333	172
32.28	9.13333333333333	169
32.3	9.13333333333333	172
32.32	9.13333333333333	163
32.34	9.13333333333333	186
32.36	9.13333333333333	168
32.38	9.13333333333333	153
32.4	9.13333333333333	169
32.42	9.13333333333333	175
32.44	9.13333333333333	194
32.46	9.13333333333333	205
32.48	9.13333333333333	186
32.5	9.13333333333333	169
32.52	9.13333333333333	181
32.54	9.13333333333333	180
32.56	9.13333333333333	188
32.58	9.13333333333333	188
32.6	9.13333333333333	178
32.62	9.13333333333333	201
32.64	9.13333333333333	185
32.66	9.13333333333333	195
32.68	9.13333333333333	191
32.7	9.13333333333333	191
32.72	9.13333333333333	179
32.74	9.13333333333333	184
32.76	9.13333333333333	171
32.78	9.13333333333333	176
32.8	9.13333333333333	178
32.82	9.13333333333333	168
32.84	9.13333333333333	184
32.86	9.13333333333333	180
32.88	9.13333333333333	192
32.9	9.13333333333333	188
32.92	9.13333333333333	200
32.94	9.13333333333333	186
32.96	9.13333333333333	186
32.98	9.13333333333333	168
33	9.13333333333333	186
33.02	9.13333333333333	175
33.04	9.13333333333333	174
33.06	9.13333333333333	163
33.08	9.13333333333333	183
33.1	9.13333333333333	182
33.12	9.13333333333333	193
33.14	9.13333333333333	170
33.16	9.13333333333333	175
33.18	9.13333333333333	182
33.2	9.13333333333333	199
33.22	9.13333333333333	209
33.24	9.13333333333333	171
33.26	9.13333333333333	182
33.28	9.13333333333333	195
33.3	9.13333333333333	170
33.32	9.13333333333333	176
33.34	9.13333333333333	172
33.36	9.13333333333333	183
33.38	9.13333333333333	221
33.4	9.13333333333333	195
33.42	9.13333333333333	189
33.44	9.13333333333333	164
33.46	9.13333333333333	193
33.48	9.13333333333333	170
33.5	9.13333333333333	192
33.52	9.13333333333333	173
33.54	9.13333333333333	182
33.56	9.13333333333333	190
33.58	9.13333333333333	168
33.6	9.13333333333333	206
33.62	9.13333333333333	186
33.64	9.13333333333333	205
33.66	9.13333333333333	207
33.68	9.13333333333333	194
33.7	9.13333333333333	189
33.72	9.13333333333333	191
33.74	9.13333333333333	177
33.76	9.13333333333333	183
33.78	9.13333333333333	177
33.8	9.13333333333333	194
33.82	9.13333333333333	205
33.84	9.13333333333333	181
33.86	9.13333333333333	197
33.88	9.13333333333333	210
33.9	9.13333333333333	222
33.92	9.13333333333333	182
33.94	9.13333333333333	183
33.96	9.13333333333333	211
33.98	9.13333333333333	177
34	9.13333333333333	180
34.02	9.13333333333333	192
34.04	9.13333333333333	185
34.06	9.13333333333333	160
34.08	9.13333333333333	166
34.1	9.13333333333333	193
34.12	9.13333333333333	208
34.14	9.13333333333333	191
34.16	9.13333333333333	187
34.18	9.13333333333333	188
34.2	9.13333333333333	189
34.22	9.13333333333333	203
34.24	9.13333333333333	186
34.26	9.13333333333333	176
34.28	9.13333333333333	188
34.3	9.13333333333333	192
34.32	9.13333333333333	171
34.34	9.13333333333333	171
34.36	9.13333333333333	166
34.38	9.13333333333333	202
34.4	9.13333333333333	186
34.42	9.13333333333333	174
34.44	9.13333333333333	172
34.46	9.13333333333333	179
34.48	9.13333333333333	213
34.5	9.13333333333333	201
34.52	9.13333333333333	181
34.54	9.13333333333333	202
34.56	9.13333333333333	166
34.58	9.13333333333333	168
34.6	9.13333333333333	170
34.62	9.13333333333333	203
34.64	9.13333333333333	183
34.66	9.13333333333333	174
34.68	9.13333333333333	171
34.7	9.13333333333333	193
34.72	9.13333333333333	198
34.74	9.13333333333333	179
34.76	9.13333333333333	205
34.78	9.13333333333333	186
34.8	9.13333333333333	194
34.82	9.13333333333333	190
34.84	9.13333333333333	184
34.86	9.13333333333333	180
34.88	9.13333333333333	195
34.9	9.13333333333333	189
34.92	9.13333333333333	186
34.94	9.13333333333333	171
34.96	9.13333333333333	179
34.98	9.13333333333333	176
35	9.13333333333333	160
35.02	9.13333333333333	198
35.04	9.13333333333333	194
35.06	9.13333333333333	177
35.08	9.13333333333333	176
35.1	9.13333333333333	175
35.12	9.13333333333333	183
35.14	9.13333333333333	179
35.16	9.13333333333333	171
35.18	9.13333333333333	196
35.2	9.13333333333333	174
35.22	9.13333333333333	194
35.24	9.13333333333333	201
35.26	9.13333333333333	163
35.28	9.13333333333333	178
35.3	9.13333333333333	203
35.32	9.13333333333333	193
35.34	9.13333333333333	188
35.36	9.13333333333333	189
35.38	9.13333333333333	186
35.4	9.13333333333333	163
35.42	9.13333333333333	185
35.44	9.13333333333333	203
35.46	9.13333333333333	191
35.48	9.13333333333333	181
35.5	9.13333333333333	191
35.52	9.13333333333333	181
35.54	9.13333333333333	185
35.56	9.13333333333333	195
35.58	9.13333333333333	185
35.6	9.13333333333333	195
35.62	9.13333333333333	183
35.64	9.13333333333333	196
35.66	9.13333333333333	183
35.68	9.13333333333333	202
35.7	9.13333333333333	190
35.72	9.13333333333333	196
35.74	9.13333333333333	200
35.76	9.13333333333333	170
35.78	9.13333333333333	185
35.8	9.13333333333333	178
35.82	9.13333333333333	183
35.84	9.13333333333333	200
35.86	9.13333333333333	186
35.88	9.13333333333333	201
35.9	9.13333333333333	193
35.92	9.13333333333333	192
35.94	9.13333333333333	188
35.96	9.13333333333333	180
35.98	9.13333333333333	164
36	9.13333333333333	176
36.02	9.13333333333333	194
36.04	9.13333333333333	188
36.06	9.13333333333333	178
36.08	9.13333333333333	184
36.1	9.13333333333333	189
36.12	9.13333333333333	209
36.14	9.13333333333333	173
36.16	9.13333333333333	189
36.18	9.13333333333333	161
36.2	9.13333333333333	181
36.22	9.13333333333333	191
36.24	9.13333333333333	190
36.26	9.13333333333333	195
36.28	9.13333333333333	188
36.3	9.13333333333333	180
36.32	9.13333333333333	192
36.34	9.13333333333333	183
36.36	9.13333333333333	179
36.38	9.13333333333333	184
36.4	9.13333333333333	150
36.42	9.13333333333333	185
36.44	9.13333333333333	175
36.46	9.13333333333333	193
36.48	9.13333333333333	199
36.5	9.13333333333333	180
36.52	9.13333333333333	191
36.54	9.13333333333333	191
36.56	9.13333333333333	182
36.58	9.13333333333333	177
36.6	9.13333333333333	182
36.62	9.13333333333333	177
36.64	9.13333333333333	166
36.66	9.13333333333333	182
36.68	9.13333333333333	201
36.7	9.13333333333333	186
36.72	9.13333333333333	167
36.74	9.13333333333333	183
36.76	9.13333333333333	204
36.78	9.13333333333333	195
36.8	9.13333333333333	194
36.82	9.13333333333333	201
36.84	9.13333333333333	198
36.86	9.13333333333333	182
36.88	9.13333333333333	180
36.9	9.13333333333333	223
36.92	9.13333333333333	176
36.94	9.13333333333333	191
36.96	9.13333333333333	171
36.98	9.13333333333333	176
37	9.13333333333333	173
37.02	9.13333333333333	186
37.04	9.13333333333333	218
37.06	9.13333333333333	203
37.08	9.13333333333333	199
37.1	9.13333333333333	193
37.12	9.13333333333333	189
37.14	9.13333333333333	187
37.16	9.13333333333333	194
37.18	9.13333333333333	200
37.2	9.13333333333333	189
37.22	9.13333333333333	197
37.24	9.13333333333333	205
37.26	9.13333333333333	221
37.28	9.13333333333333	171
37.3	9.13333333333333	183
37.32	9.13333333333333	203
37.34	9.13333333333333	181
37.36	9.13333333333333	200
37.38	9.13333333333333	189
37.4	9.13333333333333	197
37.42	9.13333333333333	185
37.44	9.13333333333333	165
37.46	9.13333333333333	191
37.48	9.13333333333333	189
37.5	9.13333333333333	177
37.52	9.13333333333333	194
37.54	9.13333333333333	215
37.56	9.13333333333333	170
37.58	9.13333333333333	203
37.6	9.13333333333333	180
37.62	9.13333333333333	188
37.64	9.13333333333333	181
37.66	9.13333333333333	174
37.68	9.13333333333333	174
37.7	9.13333333333333	166
37.72	9.13333333333333	192
37.74	9.13333333333333	188
37.76	9.13333333333333	173
37.78	9.13333333333333	209
37.8	9.13333333333333	206
37.82	9.13333333333333	213
37.84	9.13333333333333	209
37.86	9.13333333333333	193
37.88	9.13333333333333	215
37.9	9.13333333333333	237
37.92	9.13333333333333	221
37.94	9.13333333333333	242
37.96	9.13333333333333	242
37.98	9.13333333333333	244
38	9.13333333333333	250
38.02	9.13333333333333	264
38.04	9.13333333333333	271
38.06	9.13333333333333	280
38.08	9.13333333333333	286
38.1	9.13333333333333	275
38.12	9.13333333333333	313
38.14	9.13333333333333	385
38.16	9.13333333333333	435
38.18	9.13333333333333	595
38.2	9.13333333333333	639
38.22	9.13333333333333	718
38.24	9.13333333333333	591
38.26	9.13333333333333	534
38.28	9.13333333333333	488
38.3	9.13333333333333	475
38.32	9.13333333333333	442
38.34	9.13333333333333	385
38.36	9.13333333333333	338
38.38	9.13333333333333	262
38.4	9.13333333333333	237
38.42	9.13333333333333	223
38.44	9.13333333333333	250
38.46	9.13333333333333	226
38.48	9.13333333333333	268
38.5	9.13333333333333	263
38.52	9.13333333333333	222
38.54	9.13333333333333	218
38.56	9.13333333333333	213
38.58	9.13333333333333	211
38.6	9.13333333333333	204
38.62	9.13333333333333	194
38.64	9.13333333333333	207
38.66	9.13333333333333	209
38.68	9.13333333333333	191
38.7	9.13333333333333	207
38.72	9.13333333333333	198
38.74	9.13333333333333	205
38.76	9.13333333333333	188
38.78	9.13333333333333	178
38.8	9.13333333333333	173
38.82	9.13333333333333	206
38.84	9.13333333333333	220
38.86	9.13333333333333	211
38.88	9.13333333333333	192
38.9	9.13333333333333	194
38.92	9.13333333333333	187
38.94	9.13333333333333	192
38.96	9.13333333333333	197
38.98	9.13333333333333	215
39	9.13333333333333	208
39.02	9.13333333333333	190
39.04	9.13333333333333	198
39.06	9.13333333333333	198
39.08	9.13333333333333	196
39.1	9.13333333333333	194
39.12	9.13333333333333	188
39.14	9.13333333333333	183
39.16	9.13333333333333	189
39.18	9.13333333333333	217
39.2	9.13333333333333	184
39.22	9.13333333333333	175
39.24	9.13333333333333	201
39.26	9.13333333333333	175
39.28	9.13333333333333	194
39.3	9.13333333333333	185
39.32	9.13333333333333	179
39.34	9.13333333333333	200
39.36	9.13333333333333	171
39.38	9.13333333333333	195
39.4	9.13333333333333	205
39.42	9.13333333333333	197
39.44	9.13333333333333	199
39.46	9.13333333333333	195
39.48	9.13333333333333	197
39.5	9.13333333333333	204
39.52	9.13333333333333	199
39.54	9.13333333333333	184
39.56	9.13333333333333	165
39.58	9.13333333333333	176
39.6	9.13333333333333	187
39.62	9.13333333333333	221
39.64	9.13333333333333	207
39.66	9.13333333333333	186
39.68	9.13333333333333	190
39.7	9.13333333333333	186
39.72	9.13333333333333	205
39.74	9.13333333333333	190
39.76	9.13333333333333	217
39.78	9.13333333333333	202
39.8	9.13333333333333	199
39.82	9.13333333333333	193
39.84	9.13333333333333	219
39.86	9.13333333333333	208
39.88	9.13333333333333	183
39.9	9.13333333333333	218
39.92	9.13333333333333	198
39.94	9.13333333333333	201
39.96	9.13333333333333	217
39.98	9.13333333333333	229
40	9.13333333333333	224
