# Supplementary material for: Sorting polymerization in a bichannel metal-organic framework
Source: Nat Commun. 2025 Aug 5;16:6984. doi: 10.1038/s41467-025-62322-8 (PMC12325995; doi:10.1038/s41467-025-62322-8)
Supplement: Supplementary file 3 — Source data [file 41467_2025_62322_MOESM3_ESM.zip › SOURCE_DATA/SF10/1-PNVF_2theta_vs_scanstarttime_vs_intensity/line_1.csv]

X	Y	Z
26.27	0	0
26.27	0.0166666666666667	0
26.27	0.0333333333333333	0
26.27	0.05	0
26.27	0.0666666666666667	0
26.26	0.0833333333333333	0
26.26	0.1	0
26.26	0.116666666666667	0
26.26	0.133333333333333	0
26.26	0.15	0
26.26	0.166666666666667	0
26.26	0.183333333333333	0
26.26	0.2	0
26.26	0.216666666666667	0
26.26	0.233333333333333	0
26.26	0.25	0
26.26	0.266666666666667	0
26.26	0.283333333333333	0
26.25	0.3	0
26.25	0.316666666666667	0
26.25	0.333333333333333	0
26.25	0.35	0
26.25	0.366666666666667	0
26.25	0.383333333333333	0
26.24	0.4	0
26.24	0.416666666666667	0
26.24	0.433333333333333	0
26.24	0.45	0
26.24	0.466666666666667	0
26.23	0.483333333333333	0
26.23	0.5	0
26.23	0.516666666666667	0
26.23	0.533333333333333	0
26.23	0.55	0
26.23	0.566666666666667	0
26.22	0.583333333333333	0
26.22	0.6	0
26.22	0.616666666666667	0
26.22	0.633333333333333	0
26.22	0.65	0
26.21	0.666666666666667	0
26.21	0.683333333333333	0
26.21	0.7	0
26.21	0.716666666666667	0
26.2	0.733333333333333	0
26.2	0.75	0
26.2	0.766666666666667	0
26.2	0.783333333333333	0
26.2	0.8	0
26.2	0.816666666666667	0
26.19	0.833333333333333	0
26.19	0.85	0
26.19	0.866666666666667	0
26.19	0.883333333333333	0
26.19	0.9	0
26.19	0.916666666666667	0
26.18	0.933333333333333	0
26.18	0.95	0
26.18	0.966666666666667	0
26.18	0.983333333333333	0
26.18	1	0
26.17	1.01666666666667	0
26.17	1.03333333333333	0
26.17	1.05	0
26.17	1.06666666666667	0
26.17	1.08333333333333	0
26.17	1.1	0
26.17	1.11666666666667	0
26.17	1.13333333333333	0
26.17	1.15	0
26.17	1.16666666666667	0
26.17	1.18333333333333	0
26.17	1.2	0
26.18	1.21666666666667	0
26.18	1.23333333333333	0
26.19	1.25	0
26.2	1.26666666666667	0
26.21	1.28333333333333	0
26.22	1.3	0
26.22	1.31666666666667	0
26.23	1.33333333333333	0
26.25	1.35	0
26.26	1.36666666666667	0
26.27	1.38333333333333	0
26.29	1.4	0
26.31	1.41666666666667	0
26.32	1.43333333333333	0
26.34	1.45	0
26.37	1.46666666666667	0
26.39	1.48333333333333	0
26.42	1.5	0
26.44	1.51666666666667	0
26.47	1.53333333333333	0
26.5	1.55	0
26.53	1.56666666666667	0
26.56	1.58333333333333	0
26.59	1.6	0
26.63	1.61666666666667	0
26.67	1.63333333333333	0
26.71	1.65	0
26.75	1.66666666666667	0
26.79	1.68333333333333	0
26.84	1.7	0
26.88	1.71666666666667	0
26.93	1.73333333333333	0
26.98	1.75	0
27.03	1.76666666666667	0
27.09	1.78333333333333	0
27.14	1.8	0
27.2	1.81666666666667	0
27.26	1.83333333333333	0
27.32	1.85	0
27.38	1.86666666666667	0
27.44	1.88333333333333	0
27.51	1.9	0
27.58	1.91666666666667	0
27.64	1.93333333333333	0
27.71	1.95	0
27.78	1.96666666666667	0
27.86	1.98333333333333	0
27.93	2	0
28.01	2.01666666666667	0
28.08	2.03333333333333	0
28.17	2.05	0
28.25	2.06666666666667	0
28.33	2.08333333333333	0
28.41	2.1	0
28.49	2.11666666666667	0
28.58	2.13333333333333	0
28.66	2.15	0
28.75	2.16666666666667	0
28.84	2.18333333333333	0
28.93	2.2	0
29.02	2.21666666666667	0
29.11	2.23333333333333	0
29.2	2.25	0
29.3	2.26666666666667	0
29.39	2.28333333333333	0
29.49	2.3	0
29.58	2.31666666666667	0
29.68	2.33333333333333	0
29.78	2.35	0
29.88	2.36666666666667	0
29.97	2.38333333333333	0
30.07	2.4	0
30.17	2.41666666666667	0
30.28	2.43333333333333	0
30.38	2.45	0
30.48	2.46666666666667	0
30.58	2.48333333333333	0
30.69	2.5	0
30.79	2.51666666666667	0
30.89	2.53333333333333	0
30.99	2.55	0
31.09	2.56666666666667	0
31.19	2.58333333333333	0
31.29	2.6	0
31.39	2.61666666666667	0
31.48	2.63333333333333	0
31.58	2.65	0
31.67	2.66666666666667	0
31.77	2.68333333333333	0
31.85	2.7	0
31.94	2.71666666666667	0
32.03	2.73333333333333	0
32.12	2.75	0
32.2	2.76666666666667	0
32.29	2.78333333333333	0
32.37	2.8	0
32.45	2.81666666666667	0
32.53	2.83333333333333	0
32.6	2.85	0
32.68	2.86666666666667	0
32.75	2.88333333333333	0
32.82	2.9	0
32.89	2.91666666666667	0
32.96	2.93333333333333	0
33.03	2.95	0
33.1	2.96666666666667	0
33.17	2.98333333333333	0
33.23	3	0
33.3	3.01666666666667	0
33.36	3.03333333333333	0
33.42	3.05	0
33.48	3.06666666666667	0
33.54	3.08333333333333	0
33.59	3.1	0
33.65	3.11666666666667	0
33.7	3.13333333333333	0
33.76	3.15	0
33.81	3.16666666666667	0
33.87	3.18333333333333	0
33.92	3.2	0
33.97	3.21666666666667	0
34.02	3.23333333333333	0
34.07	3.25	0
34.12	3.26666666666667	0
34.16	3.28333333333333	0
34.21	3.3	0
34.26	3.31666666666667	0
34.31	3.33333333333333	0
34.35	3.35	0
34.39	3.36666666666667	0
34.44	3.38333333333333	0
34.48	3.4	0
34.52	3.41666666666667	0
34.56	3.43333333333333	0
34.6	3.45	0
34.65	3.46666666666667	0
34.69	3.48333333333333	0
34.73	3.5	0
34.76	3.51666666666667	0
34.8	3.53333333333333	0
34.84	3.55	0
34.88	3.56666666666667	0
34.92	3.58333333333333	0
34.95	3.6	0
34.99	3.61666666666667	0
35.02	3.63333333333333	0
35.06	3.65	0
35.09	3.66666666666667	0
35.13	3.68333333333333	0
35.16	3.7	0
35.19	3.71666666666667	0
35.22	3.73333333333333	0
35.25	3.75	0
35.28	3.76666666666667	0
35.32	3.78333333333333	0
35.35	3.8	0
35.38	3.81666666666667	0
35.41	3.83333333333333	0
35.44	3.85	0
35.47	3.86666666666667	0
35.5	3.88333333333333	0
35.53	3.9	0
35.56	3.91666666666667	0
35.58	3.93333333333333	0
35.61	3.95	0
35.64	3.96666666666667	0
35.67	3.98333333333333	0
35.69	4	0
35.72	4.01666666666667	0
35.74	4.03333333333333	0
35.77	4.05	0
35.8	4.06666666666667	0
35.82	4.08333333333333	0
35.85	4.1	0
35.88	4.11666666666667	0
35.9	4.13333333333333	0
35.92	4.15	0
35.95	4.16666666666667	0
35.97	4.18333333333333	0
35.99	4.2	0
36.02	4.21666666666667	0
36.04	4.23333333333333	0
36.06	4.25	0
36.08	4.26666666666667	0
36.11	4.28333333333333	0
36.13	4.3	0
36.15	4.31666666666667	0
36.17	4.33333333333333	0
36.19	4.35	0
36.22	4.36666666666667	0
36.24	4.38333333333333	0
36.26	4.4	0
36.28	4.41666666666667	0
36.3	4.43333333333333	0
36.31	4.45	0
36.33	4.46666666666667	0
36.35	4.48333333333333	0
36.37	4.5	0
36.39	4.51666666666667	0
36.41	4.53333333333333	0
36.43	4.55	0
36.45	4.56666666666667	0
36.47	4.58333333333333	0
36.49	4.6	0
36.5	4.61666666666667	0
36.52	4.63333333333333	0
36.54	4.65	0
36.56	4.66666666666667	0
36.58	4.68333333333333	0
36.59	4.7	0
36.61	4.71666666666667	0
36.62	4.73333333333333	0
36.64	4.75	0
36.66	4.76666666666667	0
36.67	4.78333333333333	0
36.69	4.8	0
36.7	4.81666666666667	0
36.72	4.83333333333333	0
36.73	4.85	0
36.74	4.86666666666667	0
36.76	4.88333333333333	0
36.78	4.9	0
36.79	4.91666666666667	0
36.81	4.93333333333333	0
36.82	4.95	0
36.83	4.96666666666667	0
36.85	4.98333333333333	0
36.86	5	0
36.88	5.01666666666667	0
36.89	5.03333333333333	0
36.9	5.05	0
36.92	5.06666666666667	0
36.93	5.08333333333333	0
36.94	5.1	0
36.96	5.11666666666667	0
36.97	5.13333333333333	0
36.98	5.15	0
36.99	5.16666666666667	0
37.01	5.18333333333333	0
37.02	5.2	0
37.03	5.21666666666667	0
37.04	5.23333333333333	0
37.05	5.25	0
37.06	5.26666666666667	0
37.08	5.28333333333333	0
37.09	5.3	0
37.1	5.31666666666667	0
37.11	5.33333333333333	0
37.12	5.35	0
37.13	5.36666666666667	0
37.14	5.38333333333333	0
37.15	5.4	0
37.16	5.41666666666667	0
37.18	5.43333333333333	0
37.19	5.45	0
37.2	5.46666666666667	0
37.21	5.48333333333333	0
37.22	5.5	0
37.23	5.51666666666667	0
37.25	5.53333333333333	0
37.26	5.55	0
37.28	5.56666666666667	0
37.3	5.58333333333333	0
37.32	5.6	0
37.35	5.61666666666667	0
37.37	5.63333333333333	0
37.4	5.65	0
37.44	5.66666666666667	0
37.47	5.68333333333333	0
37.52	5.7	0
37.56	5.71666666666667	0
37.61	5.73333333333333	0
37.66	5.75	0
37.71	5.76666666666667	0
37.77	5.78333333333333	0
37.83	5.8	0
37.9	5.81666666666667	0
37.97	5.83333333333333	0
38.04	5.85	0
38.12	5.86666666666667	0
38.19	5.88333333333333	0
38.28	5.9	0
38.36	5.91666666666667	0
38.45	5.93333333333333	0
38.54	5.95	0
38.64	5.96666666666667	0
38.74	5.98333333333333	0
38.84	6	0
38.94	6.01666666666667	0
39.05	6.03333333333333	0
39.16	6.05	0
39.27	6.06666666666667	0
39.39	6.08333333333333	0
39.51	6.1	0
39.63	6.11666666666667	0
39.75	6.13333333333333	0
39.88	6.15	0
40	6.16666666666667	0
40.13	6.18333333333333	0
40.26	6.2	0
40.4	6.21666666666667	0
40.53	6.23333333333333	0
40.67	6.25	0
40.81	6.26666666666667	0
40.95	6.28333333333333	0
41.09	6.3	0
41.23	6.31666666666667	0
41.37	6.33333333333333	0
41.52	6.35	0
41.67	6.36666666666667	0
41.82	6.38333333333333	0
41.97	6.4	0
42.12	6.41666666666667	0
42.27	6.43333333333333	0
42.42	6.45	0
42.58	6.46666666666667	0
42.73	6.48333333333333	0
42.89	6.5	0
43.04	6.51666666666667	0
43.2	6.53333333333333	0
43.36	6.55	0
43.52	6.56666666666667	0
43.68	6.58333333333333	0
43.84	6.6	0
44.01	6.61666666666667	0
44.17	6.63333333333333	0
44.33	6.65	0
44.49	6.66666666666667	0
44.66	6.68333333333333	0
44.82	6.7	0
44.99	6.71666666666667	0
45.15	6.73333333333333	0
45.32	6.75	0
45.49	6.76666666666667	0
45.65	6.78333333333333	0
45.82	6.8	0
45.99	6.81666666666667	0
46.16	6.83333333333333	0
46.33	6.85	0
46.5	6.86666666666667	0
46.67	6.88333333333333	0
46.84	6.9	0
47.01	6.91666666666667	0
47.18	6.93333333333333	0
47.35	6.95	0
47.52	6.96666666666667	0
47.69	6.98333333333333	0
47.86	7	0
48.03	7.01666666666667	0
48.2	7.03333333333333	0
48.38	7.05	0
48.54	7.06666666666667	0
48.72	7.08333333333333	0
48.89	7.1	0
49.06	7.11666666666667	0
49.23	7.13333333333333	0
49.4	7.15	0
49.58	7.16666666666667	0
49.75	7.18333333333333	0
49.92	7.2	0
50.1	7.21666666666667	0
50.27	7.23333333333333	0
50.44	7.25	0
50.62	7.26666666666667	0
50.79	7.28333333333333	0
50.97	7.3	0
51.14	7.31666666666667	0
51.31	7.33333333333333	0
51.48	7.35	0
51.66	7.36666666666667	0
51.83	7.38333333333333	0
52.01	7.4	0
52.18	7.41666666666667	0
52.35	7.43333333333333	0
52.53	7.45	0
52.7	7.46666666666667	0
52.87	7.48333333333333	0
53.04	7.5	0
53.22	7.51666666666667	0
53.39	7.53333333333333	0
53.56	7.55	0
53.74	7.56666666666667	0
53.91	7.58333333333333	0
54.09	7.6	0
54.26	7.61666666666667	0
54.43	7.63333333333333	0
54.61	7.65	0
54.78	7.66666666666667	0
54.96	7.68333333333333	0
55.13	7.7	0
55.31	7.71666666666667	0
55.48	7.73333333333333	0
55.65	7.75	0
55.82	7.76666666666667	0
56	7.78333333333333	0
56.17	7.8	0
56.35	7.81666666666667	0
56.52	7.83333333333333	0
56.69	7.85	0
56.87	7.86666666666667	0
57.04	7.88333333333333	0
57.21	7.9	0
57.39	7.91666666666667	0
57.56	7.93333333333333	0
57.73	7.95	0
57.91	7.96666666666667	0
58.08	7.98333333333333	0
58.25	8	0
58.43	8.01666666666667	0
58.6	8.03333333333333	0
58.77	8.05	0
58.95	8.06666666666667	0
59.12	8.08333333333333	0
59.29	8.1	0
59.46	8.11666666666667	0
59.64	8.13333333333333	0
59.81	8.15	0
59.98	8.16666666666667	0
60.16	8.18333333333333	0
60.33	8.2	0
60.5	8.21666666666667	0
60.68	8.23333333333333	0
60.85	8.25	0
61.03	8.26666666666667	0
61.2	8.28333333333333	0
61.38	8.3	0
61.55	8.31666666666667	0
61.72	8.33333333333333	0
61.9	8.35	0
62.07	8.36666666666667	0
62.24	8.38333333333333	0
62.42	8.4	0
62.59	8.41666666666667	0
62.76	8.43333333333333	0
62.94	8.45	0
63.11	8.46666666666667	0
63.28	8.48333333333333	0
63.46	8.5	0
63.63	8.51666666666667	0
63.81	8.53333333333333	0
63.98	8.55	0
64.16	8.56666666666667	0
64.33	8.58333333333333	0
64.51	8.6	0
64.68	8.61666666666667	0
64.85	8.63333333333333	0
65.03	8.65	0
65.2	8.66666666666667	0
65.37	8.68333333333333	0
65.55	8.7	0
65.72	8.71666666666667	0
65.89	8.73333333333333	0
66.07	8.75	0
66.24	8.76666666666667	0
66.42	8.78333333333333	0
66.59	8.8	0
66.76	8.81666666666667	0
66.94	8.83333333333333	0
67.11	8.85	0
67.29	8.86666666666667	0
67.46	8.88333333333333	0
67.64	8.9	0
67.81	8.91666666666667	0
67.98	8.93333333333333	0
68.16	8.95	0
68.33	8.96666666666667	0
68.51	8.98333333333333	0
68.68	9	0
68.85	9.01666666666667	0
69.03	9.03333333333333	0
69.2	9.05	0
69.38	9.06666666666667	0
69.55	9.08333333333333	0
69.72	9.1	0
69.9	9.11666666666667	0
70.07	9.13333333333333	0
70.25	9.15	0
70.42	9.16666666666667	0
70.59	9.18333333333333	0
70.77	9.2	0
70.94	9.21666666666667	0
71.11	9.23333333333333	0
71.28	9.25	0
71.46	9.26666666666667	0
71.63	9.28333333333333	0
71.8	9.3	0
71.97	9.31666666666667	0
72.14	9.33333333333333	0
72.32	9.35	0
72.49	9.36666666666667	0
72.66	9.38333333333333	0
72.83	9.4	0
73.01	9.41666666666667	0
73.18	9.43333333333333	0
73.35	9.45	0
73.52	9.46666666666667	0
73.69	9.48333333333333	0
73.87	9.5	0
74.04	9.51666666666667	0
74.21	9.53333333333333	0
74.38	9.55	0
74.55	9.56666666666667	0
74.72	9.58333333333333	0
74.9	9.6	0
75.07	9.61666666666667	0
75.24	9.63333333333333	0
75.41	9.65	0
75.58	9.66666666666667	0
75.75	9.68333333333333	0
75.93	9.7	0
76.1	9.71666666666667	0
76.27	9.73333333333333	0
76.44	9.75	0
76.61	9.76666666666667	0
76.78	9.78333333333333	0
76.95	9.8	0
77.12	9.81666666666667	0
77.29	9.83333333333333	0
77.46	9.85	0
77.64	9.86666666666667	0
77.81	9.88333333333333	0
77.98	9.9	0
78.15	9.91666666666667	0
78.32	9.93333333333333	0
78.49	9.95	0
78.66	9.96666666666667	0
78.83	9.98333333333333	0
79	10	0
79.17	10.0166666666667	0
79.34	10.0333333333333	0
79.51	10.05	0
79.68	10.0666666666667	0
79.85	10.0833333333333	0
80.02	10.1	0
80.19	10.1166666666667	0
80.36	10.1333333333333	0
80.53	10.15	0
80.7	10.1666666666667	0
80.87	10.1833333333333	0
81.04	10.2	0
81.21	10.2166666666667	0
81.38	10.2333333333333	0
81.55	10.25	0
81.72	10.2666666666667	0
81.89	10.2833333333333	0
82.06	10.3	0
82.23	10.3166666666667	0
82.4	10.3333333333333	0
82.57	10.35	0
82.74	10.3666666666667	0
82.91	10.3833333333333	0
83.08	10.4	0
83.25	10.4166666666667	0
83.41	10.4333333333333	0
83.58	10.45	0
83.75	10.4666666666667	0
83.93	10.4833333333333	0
84.09	10.5	0
84.26	10.5166666666667	0
84.43	10.5333333333333	0
84.6	10.55	0
84.77	10.5666666666667	0
84.94	10.5833333333333	0
85.11	10.6	0
85.28	10.6166666666667	0
85.45	10.6333333333333	0
85.62	10.65	0
85.79	10.6666666666667	0
85.96	10.6833333333333	0
86.13	10.7	0
86.3	10.7166666666667	0
86.46	10.7333333333333	0
86.63	10.75	0
86.8	10.7666666666667	0
86.97	10.7833333333333	0
87.14	10.8	0
87.31	10.8166666666667	0
87.48	10.8333333333333	0
87.65	10.85	0
87.81	10.8666666666667	0
87.98	10.8833333333333	0
88.15	10.9	0
88.32	10.9166666666667	0
88.49	10.9333333333333	0
88.66	10.95	0
88.82	10.9666666666667	0
88.99	10.9833333333333	0
89.16	11	0
89.33	11.0166666666667	0
89.5	11.0333333333333	0
89.67	11.05	0
89.84	11.0666666666667	0
90	11.0833333333333	0
90.17	11.1	0
90.34	11.1166666666667	0
90.51	11.1333333333333	0
90.68	11.15	0
90.85	11.1666666666667	0
91.01	11.1833333333333	0
91.18	11.2	0
91.35	11.2166666666667	0
91.52	11.2333333333333	0
91.69	11.25	0
91.86	11.2666666666667	0
92.03	11.2833333333333	0
92.2	11.3	0
92.36	11.3166666666667	0
92.53	11.3333333333333	0
92.7	11.35	0
92.87	11.3666666666667	0
93.04	11.3833333333333	0
93.2	11.4	0
93.37	11.4166666666667	0
93.54	11.4333333333333	0
93.71	11.45	0
93.88	11.4666666666667	0
94.04	11.4833333333333	0
94.21	11.5	0
94.38	11.5166666666667	0
94.55	11.5333333333333	0
94.71	11.55	0
94.88	11.5666666666667	0
95.05	11.5833333333333	0
95.22	11.6	0
95.39	11.6166666666667	0
95.55	11.6333333333333	0
95.72	11.65	0
95.89	11.6666666666667	0
96.05	11.6833333333333	0
96.22	11.7	0
96.39	11.7166666666667	0
96.55	11.7333333333333	0
96.72	11.75	0
96.89	11.7666666666667	0
97.06	11.7833333333333	0
97.22	11.8	0
97.39	11.8166666666667	0
97.56	11.8333333333333	0
97.73	11.85	0
97.89	11.8666666666667	0
98.06	11.8833333333333	0
98.23	11.9	0
98.4	11.9166666666667	0
98.57	11.9333333333333	0
98.73	11.95	0
98.9	11.9666666666667	0
99.07	11.9833333333333	0
99.24	12	0
99.4	12.0166666666667	0
99.57	12.0333333333333	0
99.74	12.05	0
99.9	12.0666666666667	0
100.07	12.0833333333333	0
100.24	12.1	0
100.41	12.1166666666667	0
100.57	12.1333333333333	0
100.74	12.15	0
100.91	12.1666666666667	0
101.08	12.1833333333333	0
101.24	12.2	0
101.41	12.2166666666667	0
101.57	12.2333333333333	0
101.74	12.25	0
101.91	12.2666666666667	0
102.08	12.2833333333333	0
102.25	12.3	0
102.41	12.3166666666667	0
102.58	12.3333333333333	0
102.75	12.35	0
102.91	12.3666666666667	0
103.08	12.3833333333333	0
103.25	12.4	0
103.41	12.4166666666667	0
103.58	12.4333333333333	0
103.74	12.45	0
103.91	12.4666666666667	0
104.08	12.4833333333333	0
104.24	12.5	0
104.41	12.5166666666667	0
104.58	12.5333333333333	0
104.75	12.55	0
104.91	12.5666666666667	0
105.08	12.5833333333333	0
105.24	12.6	0
105.41	12.6166666666667	0
105.58	12.6333333333333	0
105.74	12.65	0
105.91	12.6666666666667	0
106.08	12.6833333333333	0
106.24	12.7	0
106.41	12.7166666666667	0
106.58	12.7333333333333	0
106.74	12.75	0
106.91	12.7666666666667	0
107.07	12.7833333333333	0
107.24	12.8	0
107.41	12.8166666666667	0
107.57	12.8333333333333	0
107.74	12.85	0
107.91	12.8666666666667	0
108.07	12.8833333333333	0
108.24	12.9	0
108.4	12.9166666666667	0
108.57	12.9333333333333	0
108.74	12.95	0
108.9	12.9666666666667	0
109.07	12.9833333333333	0
109.24	13	0
109.4	13.0166666666667	0
109.57	13.0333333333333	0
109.73	13.05	0
109.9	13.0666666666667	0
110.06	13.0833333333333	0
110.23	13.1	0
110.4	13.1166666666667	0
110.56	13.1333333333333	0
110.73	13.15	0
110.89	13.1666666666667	0
111.06	13.1833333333333	0
111.22	13.2	0
111.39	13.2166666666667	0
111.56	13.2333333333333	0
111.72	13.25	0
111.89	13.2666666666667	0
112.06	13.2833333333333	0
112.22	13.3	0
112.39	13.3166666666667	0
112.55	13.3333333333333	0
112.72	13.35	0
112.88	13.3666666666667	0
113.05	13.3833333333333	0
113.21	13.4	0
113.38	13.4166666666667	0
113.55	13.4333333333333	0
113.71	13.45	0
113.88	13.4666666666667	0
114.04	13.4833333333333	0
114.21	13.5	0
114.38	13.5166666666667	0
114.54	13.5333333333333	0
114.71	13.55	0
114.87	13.5666666666667	0
115.04	13.5833333333333	0
115.2	13.6	0
115.37	13.6166666666667	0
115.53	13.6333333333333	0
115.7	13.65	0
115.86	13.6666666666667	0
116.03	13.6833333333333	0
116.19	13.7	0
116.36	13.7166666666667	0
116.53	13.7333333333333	0
116.69	13.75	0
116.86	13.7666666666667	0
117.02	13.7833333333333	0
117.18	13.8	0
117.35	13.8166666666667	0
117.52	13.8333333333333	0
117.68	13.85	0
117.85	13.8666666666667	0
118.01	13.8833333333333	0
118.18	13.9	0
118.34	13.9166666666667	0
118.51	13.9333333333333	0
118.67	13.95	0
118.84	13.9666666666667	0
119	13.9833333333333	0
119.16	14	0
119.33	14.0166666666667	0
119.5	14.0333333333333	0
119.66	14.05	0
119.83	14.0666666666667	0
119.99	14.0833333333333	0
120.16	14.1	0
120.32	14.1166666666667	0
120.49	14.1333333333333	0
120.65	14.15	0
120.82	14.1666666666667	0
120.98	14.1833333333333	0
121.15	14.2	0
121.31	14.2166666666667	0
121.48	14.2333333333333	0
121.64	14.25	0
121.81	14.2666666666667	0
121.98	14.2833333333333	0
122.14	14.3	0
122.31	14.3166666666667	0
122.47	14.3333333333333	0
122.63	14.35	0
122.8	14.3666666666667	0
122.96	14.3833333333333	0
123.13	14.4	0
123.29	14.4166666666667	0
123.46	14.4333333333333	0
123.62	14.45	0
123.79	14.4666666666667	0
123.95	14.4833333333333	0
124.12	14.5	0
124.28	14.5166666666667	0
124.45	14.5333333333333	0
124.61	14.55	0
124.77	14.5666666666667	0
124.94	14.5833333333333	0
125.1	14.6	0
125.27	14.6166666666667	0
125.43	14.6333333333333	0
125.6	14.65	0
125.76	14.6666666666667	0
125.93	14.6833333333333	0
126.09	14.7	0
126.26	14.7166666666667	0
126.42	14.7333333333333	0
126.59	14.75	0
126.75	14.7666666666667	0
126.92	14.7833333333333	0
127.08	14.8	0
127.25	14.8166666666667	0
127.41	14.8333333333333	0
127.58	14.85	0
127.74	14.8666666666667	0
127.91	14.8833333333333	0
128.07	14.9	0
128.23	14.9166666666667	0
128.4	14.9333333333333	0
128.56	14.95	0
128.73	14.9666666666667	0
128.89	14.9833333333333	0
129.06	15	0
129.22	15.0166666666667	0
129.39	15.0333333333333	0
129.55	15.05	0
129.71	15.0666666666667	0
129.88	15.0833333333333	0
130.04	15.1	0
130.21	15.1166666666667	0
130.37	15.1333333333333	0
130.54	15.15	0
130.7	15.1666666666667	0
130.86	15.1833333333333	0
131.03	15.2	0
131.19	15.2166666666667	0
131.35	15.2333333333333	0
131.52	15.25	0
131.68	15.2666666666667	0
131.85	15.2833333333333	0
132.02	15.3	0
132.18	15.3166666666667	0
132.34	15.3333333333333	0
132.51	15.35	0
132.67	15.3666666666667	0
132.84	15.3833333333333	0
133	15.4	0
133.17	15.4166666666667	0
133.33	15.4333333333333	0
133.49	15.45	0
133.65	15.4666666666667	0
133.82	15.4833333333333	0
133.98	15.5	0
134.15	15.5166666666667	0
134.31	15.5333333333333	0
134.47	15.55	0
134.64	15.5666666666667	0
134.8	15.5833333333333	0
134.97	15.6	0
135.13	15.6166666666667	0
135.3	15.6333333333333	0
135.46	15.65	0
135.62	15.6666666666667	0
135.79	15.6833333333333	0
135.95	15.7	0
136.12	15.7166666666667	0
136.28	15.7333333333333	0
136.44	15.75	0
136.61	15.7666666666667	0
136.77	15.7833333333333	0
136.93	15.8	0
137.1	15.8166666666667	0
137.26	15.8333333333333	0
137.42	15.85	0
137.59	15.8666666666667	0
137.75	15.8833333333333	0
137.91	15.9	0
138.08	15.9166666666667	0
138.24	15.9333333333333	0
138.4	15.95	0
138.57	15.9666666666667	0
138.73	15.9833333333333	0
138.89	16	0
139.06	16.0166666666667	0
139.22	16.0333333333333	0
139.38	16.05	0
139.54	16.0666666666667	0
139.71	16.0833333333333	0
139.87	16.1	0
140.04	16.1166666666667	0
140.2	16.1333333333333	0
140.36	16.15	0
140.52	16.1666666666667	0
140.68	16.1833333333333	0
140.85	16.2	0
141.01	16.2166666666667	0
141.18	16.2333333333333	0
141.34	16.25	0
141.5	16.2666666666667	0
141.66	16.2833333333333	0
141.82	16.3	0
141.99	16.3166666666667	0
142.15	16.3333333333333	0
142.31	16.35	0
142.48	16.3666666666667	0
142.64	16.3833333333333	0
142.8	16.4	0
142.96	16.4166666666667	0
143.13	16.4333333333333	0
143.29	16.45	0
143.45	16.4666666666667	0
143.61	16.4833333333333	0
143.77	16.5	0
143.94	16.5166666666667	0
144.1	16.5333333333333	0
144.26	16.55	0
144.42	16.5666666666667	0
144.59	16.5833333333333	0
144.75	16.6	0
144.91	16.6166666666667	0
145.07	16.6333333333333	0
145.23	16.65	0
145.39	16.6666666666667	0
145.56	16.6833333333333	0
145.72	16.7	0
145.88	16.7166666666667	0
146.04	16.7333333333333	0
146.2	16.75	0
146.36	16.7666666666667	0
146.52	16.7833333333333	0
146.69	16.8	0
146.85	16.8166666666667	0
147.01	16.8333333333333	0
147.17	16.85	0
147.33	16.8666666666667	0
147.49	16.8833333333333	0
147.66	16.9	0
147.82	16.9166666666667	0
147.98	16.9333333333333	0
148.14	16.95	0
148.3	16.9666666666667	0
148.46	16.9833333333333	0
148.63	17	0
148.79	17.0166666666667	0
148.95	17.0333333333333	0
149.11	17.05	0
149.27	17.0666666666667	0
149.43	17.0833333333333	0
149.59	17.1	0
149.75	17.1166666666667	0
149.91	17.1333333333333	0
150.07	17.15	0
150.23	17.1666666666667	0
150.4	17.1833333333333	0
150.56	17.2	0
150.71	17.2166666666667	0
150.87	17.2333333333333	0
151.03	17.25	0
151.18	17.2666666666667	0
151.33	17.2833333333333	0
151.47	17.3	0
151.61	17.3166666666667	0
151.74	17.3333333333333	0
151.86	17.35	0
151.98	17.3666666666667	0
152.09	17.3833333333333	0
152.2	17.4	0
152.29	17.4166666666667	0
152.38	17.4333333333333	0
152.47	17.45	0
152.55	17.4666666666667	0
152.62	17.4833333333333	0
152.69	17.5	0
152.76	17.5166666666667	0
152.82	17.5333333333333	0
152.87	17.55	0
152.92	17.5666666666667	0
152.97	17.5833333333333	0
153.02	17.6	0
153.06	17.6166666666667	0
153.1	17.6333333333333	0
153.13	17.65	0
153.16	17.6666666666667	0
153.2	17.6833333333333	0
153.22	17.7	0
153.25	17.7166666666667	0
153.28	17.7333333333333	0
153.3	17.75	0
153.32	17.7666666666667	0
153.34	17.7833333333333	0
153.36	17.8	0
153.38	17.8166666666667	0
153.4	17.8333333333333	0
153.41	17.85	0
153.43	17.8666666666667	0
153.44	17.8833333333333	0
153.45	17.9	0
153.46	17.9166666666667	0
153.48	17.9333333333333	0
153.49	17.95	0
153.5	17.9666666666667	0
153.51	17.9833333333333	0
153.52	18	0
153.53	18.0166666666667	0
153.53	18.0333333333333	0
153.54	18.05	0
153.55	18.0666666666667	0
153.55	18.0833333333333	0
153.56	18.1	0
153.57	18.1166666666667	0
153.58	18.1333333333333	0
153.58	18.15	0
153.59	18.1666666666667	0
153.59	18.1833333333333	0
153.6	18.2	0
153.6	18.2166666666667	0
153.61	18.2333333333333	0
153.61	18.25	0
153.62	18.2666666666667	0
153.62	18.2833333333333	0
153.62	18.3	0
153.62	18.3166666666667	0
153.63	18.3333333333333	0
153.63	18.35	0
153.63	18.3666666666667	0
153.63	18.3833333333333	0
153.64	18.4	0
153.64	18.4166666666667	0
153.64	18.4333333333333	0
153.64	18.45	0
153.65	18.4666666666667	0
153.65	18.4833333333333	0
153.65	18.5	0
153.65	18.5166666666667	0
153.65	18.5333333333333	0
153.65	18.55	0
153.66	18.5666666666667	0
153.66	18.5833333333333	0
153.66	18.6	0
153.66	18.6166666666667	0
153.66	18.6333333333333	0
153.66	18.65	0
153.66	18.6666666666667	0
153.66	18.6833333333333	0
153.67	18.7	0
153.67	18.7166666666667	0
153.67	18.7333333333333	0
153.67	18.75	0
153.67	18.7666666666667	0
153.67	18.7833333333333	0
153.67	18.8	0
153.67	18.8166666666667	0
153.67	18.8333333333333	0
153.67	18.85	0
153.67	18.8666666666667	0
153.67	18.8833333333333	0
153.67	18.9	0
153.67	18.9166666666667	0
153.67	18.9333333333333	0
153.67	18.95	0
153.67	18.9666666666667	0
153.67	18.9833333333333	0
153.67	19	0
153.67	19.0166666666667	0
153.67	19.0333333333333	0
153.67	19.05	0
153.67	19.0666666666667	0
153.67	19.0833333333333	0
153.67	19.1	0
153.67	19.1166666666667	0
153.67	19.1333333333333	0
153.67	19.15	0
153.67	19.1666666666667	0
153.67	19.1833333333333	0
153.67	19.2	0
153.66	19.2166666666667	0
153.66	19.2333333333333	0
153.66	19.25	0
153.66	19.2666666666667	0
153.66	19.2833333333333	0
153.66	19.3	0
153.66	19.3166666666667	0
153.66	19.3333333333333	0
153.66	19.35	0
153.66	19.3666666666667	0
153.66	19.3833333333333	0
153.65	19.4	0
153.65	19.4166666666667	0
153.66	19.4333333333333	0
153.66	19.45	0
153.65	19.4666666666667	0
153.65	19.4833333333333	0
153.65	19.5	0
153.65	19.5166666666667	0
153.65	19.5333333333333	0
153.65	19.55	0
153.65	19.5666666666667	0
153.65	19.5833333333333	0
153.64	19.6	0
153.64	19.6166666666667	0
153.64	19.6333333333333	0
153.64	19.65	0
153.64	19.6666666666667	0
153.64	19.6833333333333	0
153.64	19.7	0
153.64	19.7166666666667	0
153.64	19.7333333333333	0
153.64	19.75	0
153.63	19.7666666666667	0
153.63	19.7833333333333	0
153.63	19.8	0
153.63	19.8166666666667	0
153.63	19.8333333333333	0
153.63	19.85	0
153.63	19.8666666666667	0
153.62	19.8833333333333	0
153.62	19.9	0
153.62	19.9166666666667	0
153.62	19.9333333333333	0
153.62	19.95	0
153.62	19.9666666666667	0
153.62	19.9833333333333	0
153.62	20	0
153.62	20.0166666666667	0
153.61	20.0333333333333	0
153.61	20.05	0
153.61	20.0666666666667	0
153.61	20.0833333333333	0
153.61	20.1	0
153.61	20.1166666666667	0
153.61	20.1333333333333	0
153.61	20.15	0
153.6	20.1666666666667	0
153.6	20.1833333333333	0
153.6	20.2	0
153.6	20.2166666666667	0
153.6	20.2333333333333	0
153.59	20.25	0
153.57	20.2666666666667	0
153.55	20.2833333333333	0
153.52	20.3	0
153.48	20.3166666666667	0
153.43	20.3333333333333	0
153.36	20.35	0
153.29	20.3666666666667	0
153.2	20.3833333333333	0
153.1	20.4	0
152.99	20.4166666666667	0
152.87	20.4333333333333	0
152.74	20.45	0
152.59	20.4666666666667	0
152.44	20.4833333333333	0
152.27	20.5	0
152.1	20.5166666666667	0
151.92	20.5333333333333	0
151.73	20.55	0
151.53	20.5666666666667	0
151.32	20.5833333333333	0
151.11	20.6	0
150.89	20.6166666666667	0
150.67	20.6333333333333	0
150.44	20.65	0
150.2	20.6666666666667	0
149.96	20.6833333333333	0
149.72	20.7	0
149.46	20.7166666666667	0
149.21	20.7333333333333	0
148.95	20.75	0
148.7	20.7666666666667	0
148.43	20.7833333333333	0
148.17	20.8	0
147.9	20.8166666666667	0
147.62	20.8333333333333	0
147.35	20.85	0
147.07	20.8666666666667	0
146.79	20.8833333333333	0
146.51	20.9	0
146.23	20.9166666666667	0
145.94	20.9333333333333	0
145.65	20.95	0
145.37	20.9666666666667	0
145.08	20.9833333333333	0
144.79	21	0
144.5	21.0166666666667	0
144.2	21.0333333333333	0
143.91	21.05	0
143.61	21.0666666666667	0
143.31	21.0833333333333	0
143.02	21.1	0
142.72	21.1166666666667	0
142.42	21.1333333333333	0
142.11	21.15	0
141.81	21.1666666666667	0
141.51	21.1833333333333	0
141.2	21.2	0
140.9	21.2166666666667	0
140.59	21.2333333333333	0
140.29	21.25	0
139.98	21.2666666666667	0
139.68	21.2833333333333	0
139.37	21.3	0
139.07	21.3166666666667	0
138.76	21.3333333333333	0
138.45	21.35	0
138.14	21.3666666666667	0
137.83	21.3833333333333	0
137.52	21.4	0
137.21	21.4166666666667	0
136.9	21.4333333333333	0
136.59	21.45	0
136.28	21.4666666666667	0
135.97	21.4833333333333	0
135.66	21.5	0
135.35	21.5166666666667	0
135.04	21.5333333333333	0
134.72	21.55	0
134.41	21.5666666666667	0
134.1	21.5833333333333	0
133.78	21.6	0
133.47	21.6166666666667	0
133.16	21.6333333333333	0
132.84	21.65	0
132.53	21.6666666666667	0
132.21	21.6833333333333	0
131.9	21.7	0
131.59	21.7166666666667	0
131.27	21.7333333333333	0
130.96	21.75	0
130.64	21.7666666666667	0
130.33	21.7833333333333	0
130.01	21.8	0
129.7	21.8166666666667	0
129.38	21.8333333333333	0
129.06	21.85	0
128.75	21.8666666666667	0
128.43	21.8833333333333	0
128.11	21.9	0
127.8	21.9166666666667	0
127.48	21.9333333333333	0
127.16	21.95	0
126.85	21.9666666666667	0
126.53	21.9833333333333	0
126.21	22	0
125.9	22.0166666666667	0
125.58	22.0333333333333	0
125.26	22.05	0
124.94	22.0666666666667	0
124.63	22.0833333333333	0
124.31	22.1	0
124	22.1166666666667	0
123.68	22.1333333333333	0
123.36	22.15	0
123.04	22.1666666666667	0
122.72	22.1833333333333	0
122.41	22.2	0
122.09	22.2166666666667	0
121.77	22.2333333333333	0
121.45	22.25	0
121.13	22.2666666666667	0
120.82	22.2833333333333	0
120.5	22.3	0
120.18	22.3166666666667	0
119.86	22.3333333333333	0
119.54	22.35	0
119.23	22.3666666666667	0
118.91	22.3833333333333	0
118.59	22.4	0
118.27	22.4166666666667	0
117.95	22.4333333333333	0
117.64	22.45	0
117.32	22.4666666666667	0
117	22.4833333333333	0
116.68	22.5	0
116.37	22.5166666666667	0
116.05	22.5333333333333	0
115.73	22.55	0
115.42	22.5666666666667	0
115.1	22.5833333333333	0
114.78	22.6	0
114.46	22.6166666666667	0
114.15	22.6333333333333	0
113.83	22.65	0
113.51	22.6666666666667	0
113.19	22.6833333333333	0
112.87	22.7	0
112.56	22.7166666666667	0
112.24	22.7333333333333	0
111.92	22.75	0
111.6	22.7666666666667	0
111.29	22.7833333333333	0
110.97	22.8	0
110.65	22.8166666666667	0
110.33	22.8333333333333	0
110.02	22.85	0
109.7	22.8666666666667	0
109.39	22.8833333333333	0
109.07	22.9	0
108.76	22.9166666666667	0
108.44	22.9333333333333	0
108.12	22.95	0
107.81	22.9666666666667	0
107.49	22.9833333333333	0
107.18	23	0
106.86	23.0166666666667	0
106.55	23.0333333333333	0
106.23	23.05	0
105.91	23.0666666666667	0
105.6	23.0833333333333	0
105.29	23.1	0
104.97	23.1166666666667	0
104.66	23.1333333333333	0
104.34	23.15	0
104.03	23.1666666666667	0
103.71	23.1833333333333	0
103.4	23.2	0
103.09	23.2166666666667	0
102.77	23.2333333333333	0
102.46	23.25	0
102.15	23.2666666666667	0
101.83	23.2833333333333	0
101.52	23.3	0
101.21	23.3166666666667	0
100.9	23.3333333333333	0
100.58	23.35	0
100.27	23.3666666666667	0
99.96	23.3833333333333	0
99.65	23.4	0
99.34	23.4166666666667	0
99.03	23.4333333333333	0
98.72	23.45	0
98.41	23.4666666666667	0
98.1	23.4833333333333	0
97.79	23.5	0
97.48	23.5166666666667	0
97.17	23.5333333333333	0
96.87	23.55	0
96.56	23.5666666666667	0
96.25	23.5833333333333	0
95.94	23.6	0
95.64	23.6166666666667	0
95.33	23.6333333333333	0
95.02	23.65	0
94.71	23.6666666666667	0
94.41	23.6833333333333	0
94.1	23.7	0
93.8	23.7166666666667	0
93.5	23.7333333333333	0
93.19	23.75	0
92.89	23.7666666666667	0
92.58	23.7833333333333	0
92.28	23.8	0
91.98	23.8166666666667	0
91.67	23.8333333333333	0
91.37	23.85	0
91.07	23.8666666666667	0
90.77	23.8833333333333	0
90.47	23.9	0
90.17	23.9166666666667	0
89.87	23.9333333333333	0
89.57	23.95	0
89.28	23.9666666666667	0
88.98	23.9833333333333	0
88.68	24	0
88.39	24.0166666666667	0
88.09	24.0333333333333	0
87.8	24.05	0
87.5	24.0666666666667	0
87.21	24.0833333333333	0
86.92	24.1	0
86.62	24.1166666666667	0
86.33	24.1333333333333	0
86.04	24.15	0
85.75	24.1666666666667	0
85.46	24.1833333333333	0
85.17	24.2	0
84.89	24.2166666666667	0
84.6	24.2333333333333	0
84.32	24.25	0
84.03	24.2666666666667	0
83.74	24.2833333333333	0
83.46	24.3	0
83.18	24.3166666666667	0
82.9	24.3333333333333	0
82.62	24.35	0
82.34	24.3666666666667	0
82.07	24.3833333333333	0
81.79	24.4	0
81.52	24.4166666666667	0
81.24	24.4333333333333	0
80.97	24.45	0
80.71	24.4666666666667	0
80.44	24.4833333333333	0
80.17	24.5	0
79.9	24.5166666666667	0
79.64	24.5333333333333	0
79.38	24.55	0
79.12	24.5666666666667	0
78.86	24.5833333333333	0
78.6	24.6	0
78.34	24.6166666666667	0
78.09	24.6333333333333	0
77.83	24.65	0
77.58	24.6666666666667	0
77.32	24.6833333333333	0
77.07	24.7	0
76.83	24.7166666666667	0
76.58	24.7333333333333	0
76.34	24.75	0
76.09	24.7666666666667	0
75.85	24.7833333333333	0
75.6	24.8	0
75.36	24.8166666666667	0
75.13	24.8333333333333	0
74.89	24.85	0
74.65	24.8666666666667	0
74.41	24.8833333333333	0
74.18	24.9	0
73.95	24.9166666666667	0
73.72	24.9333333333333	0
73.49	24.95	0
73.26	24.9666666666667	0
73.04	24.9833333333333	0
72.81	25	0
72.58	25.0166666666667	0
72.36	25.0333333333333	0
72.14	25.05	0
71.92	25.0666666666667	0
71.7	25.0833333333333	0
71.48	25.1	0
71.26	25.1166666666667	0
71.05	25.1333333333333	0
70.83	25.15	0
70.62	25.1666666666667	0
70.4	25.1833333333333	0
70.19	25.2	0
69.98	25.2166666666667	0
69.77	25.2333333333333	0
69.57	25.25	0
69.36	25.2666666666667	0
69.15	25.2833333333333	0
68.95	25.3	0
68.75	25.3166666666667	0
68.54	25.3333333333333	0
68.34	25.35	0
68.14	25.3666666666667	0
67.94	25.3833333333333	0
67.74	25.4	0
67.54	25.4166666666667	0
67.35	25.4333333333333	0
67.15	25.45	0
66.96	25.4666666666667	0
66.77	25.4833333333333	0
66.57	25.5	0
66.38	25.5166666666667	0
66.19	25.5333333333333	0
66	25.55	0
65.82	25.5666666666667	0
65.63	25.5833333333333	0
65.44	25.6	0
65.26	25.6166666666667	0
65.08	25.6333333333333	0
64.89	25.65	0
64.71	25.6666666666667	0
64.53	25.6833333333333	0
64.35	25.7	0
64.17	25.7166666666667	0
63.99	25.7333333333333	0
63.81	25.75	0
63.64	25.7666666666667	0
63.46	25.7833333333333	0
63.29	25.8	0
63.12	25.8166666666667	0
62.94	25.8333333333333	0
62.77	25.85	0
62.6	25.8666666666667	0
62.43	25.8833333333333	0
62.26	25.9	0
62.09	25.9166666666667	0
61.92	25.9333333333333	0
61.76	25.95	0
61.59	25.9666666666667	0
61.43	25.9833333333333	0
61.26	26	0
61.1	26.0166666666667	0
60.94	26.0333333333333	0
60.77	26.05	0
60.61	26.0666666666667	0
60.45	26.0833333333333	0
60.29	26.1	0
60.13	26.1166666666667	0
59.97	26.1333333333333	0
59.82	26.15	0
59.66	26.1666666666667	0
59.51	26.1833333333333	0
59.35	26.2	0
59.2	26.2166666666667	0
59.04	26.2333333333333	0
58.89	26.25	0
58.74	26.2666666666667	0
58.58	26.2833333333333	0
58.43	26.3	0
58.28	26.3166666666667	0
58.13	26.3333333333333	0
57.98	26.35	0
57.83	26.3666666666667	0
57.69	26.3833333333333	0
57.54	26.4	0
57.39	26.4166666666667	0
57.25	26.4333333333333	0
57.1	26.45	0
56.95	26.4666666666667	0
56.81	26.4833333333333	0
56.67	26.5	0
56.52	26.5166666666667	0
56.38	26.5333333333333	0
56.24	26.55	0
56.1	26.5666666666667	0
55.95	26.5833333333333	0
55.81	26.6	0
55.68	26.6166666666667	0
55.54	26.6333333333333	0
55.4	26.65	0
55.27	26.6666666666667	0
55.13	26.6833333333333	0
55	26.7	0
54.86	26.7166666666667	0
54.73	26.7333333333333	0
54.6	26.75	0
54.46	26.7666666666667	0
54.33	26.7833333333333	0
54.2	26.8	0
54.07	26.8166666666667	0
53.94	26.8333333333333	0
53.82	26.85	0
53.69	26.8666666666667	0
53.56	26.8833333333333	0
53.43	26.9	0
53.31	26.9166666666667	0
53.18	26.9333333333333	0
53.06	26.95	0
52.94	26.9666666666667	0
52.81	26.9833333333333	0
52.69	27	0
52.57	27.0166666666667	0
52.45	27.0333333333333	0
52.33	27.05	0
52.21	27.0666666666667	0
52.09	27.0833333333333	0
51.97	27.1	0
51.85	27.1166666666667	0
51.73	27.1333333333333	0
51.62	27.15	0
51.5	27.1666666666667	0
51.38	27.1833333333333	0
51.27	27.2	0
51.15	27.2166666666667	0
51.04	27.2333333333333	0
50.92	27.25	0
50.81	27.2666666666667	0
50.7	27.2833333333333	0
50.59	27.3	0
50.48	27.3166666666667	0
50.36	27.3333333333333	0
50.25	27.35	0
50.14	27.3666666666667	0
50.03	27.3833333333333	0
49.92	27.4	0
49.82	27.4166666666667	0
49.71	27.4333333333333	0
49.6	27.45	0
49.49	27.4666666666667	0
49.39	27.4833333333333	0
49.28	27.5	0
49.18	27.5166666666667	0
49.07	27.5333333333333	0
48.97	27.55	0
48.87	27.5666666666667	0
48.76	27.5833333333333	0
48.66	27.6	0
48.56	27.6166666666667	0
48.45	27.6333333333333	0
48.35	27.65	0
48.25	27.6666666666667	0
48.15	27.6833333333333	0
48.05	27.7	0
47.95	27.7166666666667	0
47.85	27.7333333333333	0
47.76	27.75	0
47.66	27.7666666666667	0
47.56	27.7833333333333	0
47.46	27.8	0
47.37	27.8166666666667	0
47.27	27.8333333333333	0
47.18	27.85	0
47.08	27.8666666666667	0
46.99	27.8833333333333	0
46.89	27.9	0
46.8	27.9166666666667	0
46.71	27.9333333333333	0
46.61	27.95	0
46.52	27.9666666666667	0
46.43	27.9833333333333	0
46.34	28	0
46.25	28.0166666666667	0
46.15	28.0333333333333	0
46.06	28.05	0
45.97	28.0666666666667	0
45.88	28.0833333333333	0
45.8	28.1	0
45.71	28.1166666666667	0
45.62	28.1333333333333	0
45.53	28.15	0
45.44	28.1666666666667	0
45.36	28.1833333333333	0
45.27	28.2	0
45.19	28.2166666666667	0
45.1	28.2333333333333	0
45.01	28.25	0
44.93	28.2666666666667	0
44.85	28.2833333333333	0
44.76	28.3	0
44.68	28.3166666666667	0
44.59	28.3333333333333	0
44.51	28.35	0
44.43	28.3666666666667	0
44.35	28.3833333333333	0
44.26	28.4	0
44.18	28.4166666666667	0
44.1	28.4333333333333	0
44.02	28.45	0
43.94	28.4666666666667	0
43.86	28.4833333333333	0
43.78	28.5	0
43.71	28.5166666666667	0
43.63	28.5333333333333	0
43.55	28.55	0
43.47	28.5666666666667	0
43.39	28.5833333333333	0
43.32	28.6	0
43.24	28.6166666666667	0
43.16	28.6333333333333	0
43.09	28.65	0
43.01	28.6666666666667	0
42.94	28.6833333333333	0
42.86	28.7	0
42.79	28.7166666666667	0
42.71	28.7333333333333	0
42.64	28.75	0
42.56	28.7666666666667	0
42.49	28.7833333333333	0
42.42	28.8	0
42.35	28.8166666666667	0
42.27	28.8333333333333	0
42.2	28.85	0
42.13	28.8666666666667	0
42.06	28.8833333333333	0
41.99	28.9	0
41.91	28.9166666666667	0
41.84	28.9333333333333	0
41.77	28.95	0
41.7	28.9666666666667	0
41.63	28.9833333333333	0
41.57	29	0
41.5	29.0166666666667	0
41.43	29.0333333333333	0
41.36	29.05	0
41.29	29.0666666666667	0
41.22	29.0833333333333	0
41.16	29.1	0
41.09	29.1166666666667	0
41.03	29.1333333333333	0
40.96	29.15	0
40.89	29.1666666666667	0
40.83	29.1833333333333	0
40.76	29.2	0
40.7	29.2166666666667	0
40.63	29.2333333333333	0
40.57	29.25	0
40.5	29.2666666666667	0
40.44	29.2833333333333	0
40.38	29.3	0
40.31	29.3166666666667	0
40.25	29.3333333333333	0
40.19	29.35	0
40.13	29.3666666666667	0
40.06	29.3833333333333	0
40	29.4	0
39.94	29.4166666666667	0
39.88	29.4333333333333	0
39.82	29.45	0
39.76	29.4666666666667	0
39.7	29.4833333333333	0
39.64	29.5	0
39.58	29.5166666666667	0
39.52	29.5333333333333	0
39.46	29.55	0
39.4	29.5666666666667	0
39.34	29.5833333333333	0
39.28	29.6	0
39.22	29.6166666666667	0
39.17	29.6333333333333	0
39.11	29.65	0
39.06	29.6666666666667	0
39	29.6833333333333	0
38.94	29.7	0
38.88	29.7166666666667	0
38.83	29.7333333333333	0
38.77	29.75	0
38.72	29.7666666666667	0
38.66	29.7833333333333	0
38.6	29.8	0
38.55	29.8166666666667	0
38.49	29.8333333333333	0
38.44	29.85	0
38.39	29.8666666666667	0
38.33	29.8833333333333	0
38.28	29.9	0
38.23	29.9166666666667	0
38.17	29.9333333333333	0
38.12	29.95	0
38.06	29.9666666666667	0
38.01	29.9833333333333	0
37.96	30	0
37.91	30.0166666666667	0
37.86	30.0333333333333	0
37.81	30.05	0
37.76	30.0666666666667	0
37.71	30.0833333333333	0
37.66	30.1	0
37.61	30.1166666666667	0
37.56	30.1333333333333	0
37.51	30.15	0
37.45	30.1666666666667	0
37.4	30.1833333333333	0
37.36	30.2	0
37.31	30.2166666666667	0
37.26	30.2333333333333	0
37.21	30.25	0
37.16	30.2666666666667	0
37.11	30.2833333333333	0
37.06	30.3	0
37.01	30.3166666666667	0
36.97	30.3333333333333	0
36.92	30.35	0
36.87	30.3666666666667	0
36.82	30.3833333333333	0
36.78	30.4	0
36.73	30.4166666666667	0
36.68	30.4333333333333	0
36.64	30.45	0
36.59	30.4666666666667	0
36.54	30.4833333333333	0
36.5	30.5	0
36.45	30.5166666666667	0
36.41	30.5333333333333	0
36.36	30.55	0
36.32	30.5666666666667	0
36.28	30.5833333333333	0
36.23	30.6	0
36.19	30.6166666666667	0
36.14	30.6333333333333	0
36.1	30.65	0
36.05	30.6666666666667	0
36.01	30.6833333333333	0
35.96	30.7	0
35.92	30.7166666666667	0
35.88	30.7333333333333	0
35.84	30.75	0
35.79	30.7666666666667	0
35.75	30.7833333333333	0
35.71	30.8	0
35.67	30.8166666666667	0
35.63	30.8333333333333	0
35.58	30.85	0
35.54	30.8666666666667	0
35.51	30.8833333333333	0
35.47	30.9	0
35.42	30.9166666666667	0
35.38	30.9333333333333	0
35.34	30.95	0
35.3	30.9666666666667	0
35.26	30.9833333333333	0
35.22	31	0
35.18	31.0166666666667	0
35.14	31.0333333333333	0
35.1	31.05	0
35.06	31.0666666666667	0
35.03	31.0833333333333	0
34.99	31.1	0
34.95	31.1166666666667	0
34.91	31.1333333333333	0
34.87	31.15	0
34.83	31.1666666666667	0
34.79	31.1833333333333	0
34.76	31.2	0
34.72	31.2166666666667	0
34.68	31.2333333333333	0
34.65	31.25	0
34.61	31.2666666666667	0
34.57	31.2833333333333	0
34.53	31.3	0
34.5	31.3166666666667	0
34.46	31.3333333333333	0
34.42	31.35	0
34.39	31.3666666666667	0
34.35	31.3833333333333	0
34.32	31.4	0
34.28	31.4166666666667	0
34.25	31.4333333333333	0
34.21	31.45	0
34.18	31.4666666666667	0
34.14	31.4833333333333	0
34.11	31.5	0
34.07	31.5166666666667	0
34.04	31.5333333333333	0
34	31.55	0
33.97	31.5666666666667	0
33.94	31.5833333333333	0
33.9	31.6	0
33.87	31.6166666666667	0
33.83	31.6333333333333	0
33.8	31.65	0
33.77	31.6666666666667	0
33.73	31.6833333333333	0
33.7	31.7	0
33.67	31.7166666666667	0
33.63	31.7333333333333	0
33.6	31.75	0
33.57	31.7666666666667	0
33.54	31.7833333333333	0
33.51	31.8	0
33.47	31.8166666666667	0
33.44	31.8333333333333	0
33.41	31.85	0
33.38	31.8666666666667	0
33.35	31.8833333333333	0
33.31	31.9	0
33.28	31.9166666666667	0
33.25	31.9333333333333	0
33.22	31.95	0
33.19	31.9666666666667	0
33.16	31.9833333333333	0
33.13	32	0
33.1	32.0166666666667	0
33.07	32.0333333333333	0
33.04	32.05	0
33.01	32.0666666666667	0
32.98	32.0833333333333	0
32.95	32.1	0
32.92	32.1166666666667	0
32.89	32.1333333333333	0
32.86	32.15	0
32.83	32.1666666666667	0
32.8	32.1833333333333	0
32.77	32.2	0
32.74	32.2166666666667	0
32.72	32.2333333333333	0
32.69	32.25	0
32.66	32.2666666666667	0
32.63	32.2833333333333	0
32.6	32.3	0
32.57	32.3166666666667	0
32.54	32.3333333333333	0
32.51	32.35	0
32.49	32.3666666666667	0
32.46	32.3833333333333	0
32.43	32.4	0
32.41	32.4166666666667	0
32.38	32.4333333333333	0
32.35	32.45	0
32.33	32.4666666666667	0
32.3	32.4833333333333	0
32.27	32.5	0
32.24	32.5166666666667	0
32.22	32.5333333333333	0
32.19	32.55	0
32.16	32.5666666666667	0
32.14	32.5833333333333	0
32.11	32.6	0
32.09	32.6166666666667	0
32.06	32.6333333333333	0
32.03	32.65	0
32.01	32.6666666666667	0
31.99	32.6833333333333	0
31.96	32.7	0
31.94	32.7166666666667	0
31.91	32.7333333333333	0
31.88	32.75	0
31.86	32.7666666666667	0
31.83	32.7833333333333	0
31.81	32.8	0
31.78	32.8166666666667	0
31.76	32.8333333333333	0
31.73	32.85	0
31.71	32.8666666666667	0
31.68	32.8833333333333	0
31.66	32.9	0
31.64	32.9166666666667	0
31.61	32.9333333333333	0
31.59	32.95	0
31.56	32.9666666666667	0
31.54	32.9833333333333	0
31.52	33	0
31.49	33.0166666666667	0
31.47	33.0333333333333	0
31.45	33.05	0
31.42	33.0666666666667	0
31.4	33.0833333333333	0
31.38	33.1	0
31.36	33.1166666666667	0
31.33	33.1333333333333	0
31.31	33.15	0
31.29	33.1666666666667	0
31.27	33.1833333333333	0
31.25	33.2	0
31.22	33.2166666666667	0
31.2	33.2333333333333	0
31.18	33.25	0
31.16	33.2666666666667	0
31.13	33.2833333333333	0
31.11	33.3	0
[truncated: 119 more rows]
