# Supplementary material for: Sorting polymerization in a bichannel metal-organic framework
Source: Nat Commun. 2025 Aug 5;16:6984. doi: 10.1038/s41467-025-62322-8 (PMC12325995; doi:10.1038/s41467-025-62322-8)
Supplement: Supplementary file 3 — Source data [file 41467_2025_62322_MOESM3_ESM.zip › SOURCE_DATA/SF10/1-PNVF_2theta_vs_scanstarttime_vs_intensity/line_18.csv]

X	Y	Z
3	10.6333333333333	162
3.02	10.6333333333333	159
3.04	10.6333333333333	172
3.06	10.6333333333333	151
3.08	10.6333333333333	184
3.1	10.6333333333333	141
3.12	10.6333333333333	139
3.14	10.6333333333333	135
3.16	10.6333333333333	152
3.18	10.6333333333333	160
3.2	10.6333333333333	134
3.22	10.6333333333333	143
3.24	10.6333333333333	135
3.26	10.6333333333333	136
3.28	10.6333333333333	154
3.3	10.6333333333333	130
3.32	10.6333333333333	168
3.34	10.6333333333333	134
3.36	10.6333333333333	136
3.38	10.6333333333333	136
3.4	10.6333333333333	152
3.42	10.6333333333333	165
3.44	10.6333333333333	163
3.46	10.6333333333333	155
3.48	10.6333333333333	139
3.5	10.6333333333333	140
3.52	10.6333333333333	146
3.54	10.6333333333333	150
3.56	10.6333333333333	138
3.58	10.6333333333333	147
3.6	10.6333333333333	151
3.62	10.6333333333333	125
3.64	10.6333333333333	139
3.66	10.6333333333333	169
3.68	10.6333333333333	142
3.7	10.6333333333333	155
3.72	10.6333333333333	167
3.74	10.6333333333333	149
3.76	10.6333333333333	150
3.78	10.6333333333333	167
3.8	10.6333333333333	137
3.82	10.6333333333333	110
3.84	10.6333333333333	159
3.86	10.6333333333333	145
3.88	10.6333333333333	147
3.9	10.6333333333333	150
3.92	10.6333333333333	160
3.94	10.6333333333333	145
3.96	10.6333333333333	127
3.98	10.6333333333333	153
4	10.6333333333333	161
4.02	10.6333333333333	157
4.04	10.6333333333333	173
4.06	10.6333333333333	168
4.08	10.6333333333333	161
4.1	10.6333333333333	167
4.12	10.6333333333333	160
4.14	10.6333333333333	162
4.16	10.6333333333333	150
4.18	10.6333333333333	141
4.2	10.6333333333333	158
4.22	10.6333333333333	162
4.24	10.6333333333333	157
4.26	10.6333333333333	159
4.28	10.6333333333333	159
4.3	10.6333333333333	146
4.32	10.6333333333333	162
4.34	10.6333333333333	151
4.36	10.6333333333333	152
4.38	10.6333333333333	166
4.4	10.6333333333333	159
4.42	10.6333333333333	166
4.44	10.6333333333333	141
4.46	10.6333333333333	152
4.48	10.6333333333333	150
4.5	10.6333333333333	183
4.52	10.6333333333333	168
4.54	10.6333333333333	166
4.56	10.6333333333333	161
4.58	10.6333333333333	150
4.6	10.6333333333333	163
4.62	10.6333333333333	176
4.64	10.6333333333333	161
4.66	10.6333333333333	162
4.68	10.6333333333333	155
4.7	10.6333333333333	161
4.72	10.6333333333333	165
4.74	10.6333333333333	153
4.76	10.6333333333333	173
4.78	10.6333333333333	193
4.8	10.6333333333333	167
4.82	10.6333333333333	191
4.84	10.6333333333333	177
4.86	10.6333333333333	149
4.88	10.6333333333333	195
4.9	10.6333333333333	181
4.92	10.6333333333333	162
4.94	10.6333333333333	164
4.96	10.6333333333333	196
4.98	10.6333333333333	185
5	10.6333333333333	195
5.02	10.6333333333333	212
5.04	10.6333333333333	209
5.06	10.6333333333333	216
5.08	10.6333333333333	219
5.1	10.6333333333333	216
5.12	10.6333333333333	220
5.14	10.6333333333333	227
5.16	10.6333333333333	244
5.18	10.6333333333333	246
5.2	10.6333333333333	242
5.22	10.6333333333333	270
5.24	10.6333333333333	271
5.26	10.6333333333333	316
5.28	10.6333333333333	344
5.3	10.6333333333333	343
5.32	10.6333333333333	393
5.34	10.6333333333333	412
5.36	10.6333333333333	447
5.38	10.6333333333333	499
5.4	10.6333333333333	594
5.42	10.6333333333333	638
5.44	10.6333333333333	644
5.46	10.6333333333333	662
5.48	10.6333333333333	641
5.5	10.6333333333333	494
5.52	10.6333333333333	525
5.54	10.6333333333333	461
5.56	10.6333333333333	383
5.58	10.6333333333333	401
5.6	10.6333333333333	369
5.62	10.6333333333333	338
5.64	10.6333333333333	330
5.66	10.6333333333333	312
5.68	10.6333333333333	307
5.7	10.6333333333333	287
5.72	10.6333333333333	312
5.74	10.6333333333333	303
5.76	10.6333333333333	279
5.78	10.6333333333333	255
5.8	10.6333333333333	252
5.82	10.6333333333333	261
5.84	10.6333333333333	259
5.86	10.6333333333333	283
5.88	10.6333333333333	274
5.9	10.6333333333333	249
5.92	10.6333333333333	253
5.94	10.6333333333333	296
5.96	10.6333333333333	255
5.98	10.6333333333333	245
6	10.6333333333333	268
6.02	10.6333333333333	221
6.04	10.6333333333333	259
6.06	10.6333333333333	254
6.08	10.6333333333333	257
6.1	10.6333333333333	224
6.12	10.6333333333333	253
6.14	10.6333333333333	252
6.16	10.6333333333333	243
6.18	10.6333333333333	228
6.2	10.6333333333333	255
6.22	10.6333333333333	264
6.24	10.6333333333333	238
6.26	10.6333333333333	238
6.28	10.6333333333333	246
6.3	10.6333333333333	259
6.32	10.6333333333333	244
6.34	10.6333333333333	274
6.36	10.6333333333333	250
6.38	10.6333333333333	267
6.4	10.6333333333333	259
6.42	10.6333333333333	233
6.44	10.6333333333333	254
6.46	10.6333333333333	231
6.48	10.6333333333333	254
6.5	10.6333333333333	249
6.52	10.6333333333333	234
6.54	10.6333333333333	238
6.56	10.6333333333333	237
6.58	10.6333333333333	239
6.6	10.6333333333333	239
6.62	10.6333333333333	215
6.64	10.6333333333333	211
6.66	10.6333333333333	224
6.68	10.6333333333333	225
6.7	10.6333333333333	201
6.72	10.6333333333333	219
6.74	10.6333333333333	231
6.76	10.6333333333333	213
6.78	10.6333333333333	208
6.8	10.6333333333333	203
6.82	10.6333333333333	230
6.84	10.6333333333333	199
6.86	10.6333333333333	193
6.88	10.6333333333333	234
6.9	10.6333333333333	199
6.92	10.6333333333333	188
6.94	10.6333333333333	201
6.96	10.6333333333333	196
6.98	10.6333333333333	200
7	10.6333333333333	183
7.02	10.6333333333333	220
7.04	10.6333333333333	176
7.06	10.6333333333333	200
7.08	10.6333333333333	186
7.1	10.6333333333333	182
7.12	10.6333333333333	170
7.14	10.6333333333333	182
7.16	10.6333333333333	191
7.18	10.6333333333333	166
7.2	10.6333333333333	164
7.22	10.6333333333333	192
7.24	10.6333333333333	162
7.26	10.6333333333333	177
7.28	10.6333333333333	180
7.3	10.6333333333333	163
7.32	10.6333333333333	181
7.34	10.6333333333333	183
7.36	10.6333333333333	185
7.38	10.6333333333333	194
7.4	10.6333333333333	178
7.42	10.6333333333333	188
7.44	10.6333333333333	185
7.46	10.6333333333333	169
7.48	10.6333333333333	152
7.5	10.6333333333333	173
7.52	10.6333333333333	176
7.54	10.6333333333333	173
7.56	10.6333333333333	169
7.58	10.6333333333333	159
7.6	10.6333333333333	160
7.62	10.6333333333333	172
7.64	10.6333333333333	163
7.66	10.6333333333333	158
7.68	10.6333333333333	179
7.7	10.6333333333333	163
7.72	10.6333333333333	169
7.74	10.6333333333333	170
7.76	10.6333333333333	156
7.78	10.6333333333333	172
7.8	10.6333333333333	190
7.82	10.6333333333333	160
7.84	10.6333333333333	158
7.86	10.6333333333333	150
7.88	10.6333333333333	159
7.9	10.6333333333333	173
7.92	10.6333333333333	174
7.94	10.6333333333333	154
7.96	10.6333333333333	161
7.98	10.6333333333333	170
8	10.6333333333333	188
8.02	10.6333333333333	161
8.04	10.6333333333333	179
8.06	10.6333333333333	174
8.08	10.6333333333333	156
8.1	10.6333333333333	171
8.12	10.6333333333333	158
8.14	10.6333333333333	167
8.16	10.6333333333333	172
8.18	10.6333333333333	193
8.2	10.6333333333333	171
8.22	10.6333333333333	162
8.24	10.6333333333333	172
8.26	10.6333333333333	165
8.28	10.6333333333333	168
8.3	10.6333333333333	168
8.32	10.6333333333333	147
8.34	10.6333333333333	156
8.36	10.6333333333333	170
8.38	10.6333333333333	177
8.4	10.6333333333333	174
8.42	10.6333333333333	179
8.44	10.6333333333333	186
8.46	10.6333333333333	178
8.48	10.6333333333333	181
8.5	10.6333333333333	170
8.52	10.6333333333333	163
8.54	10.6333333333333	152
8.56	10.6333333333333	175
8.58	10.6333333333333	160
8.6	10.6333333333333	201
8.62	10.6333333333333	167
8.64	10.6333333333333	192
8.66	10.6333333333333	155
8.68	10.6333333333333	148
8.7	10.6333333333333	158
8.72	10.6333333333333	146
8.74	10.6333333333333	161
8.76	10.6333333333333	148
8.78	10.6333333333333	165
8.8	10.6333333333333	179
8.82	10.6333333333333	175
8.84	10.6333333333333	142
8.86	10.6333333333333	144
8.88	10.6333333333333	148
8.9	10.6333333333333	144
8.92	10.6333333333333	154
8.94	10.6333333333333	162
8.96	10.6333333333333	150
8.98	10.6333333333333	153
9	10.6333333333333	162
9.02	10.6333333333333	154
9.04	10.6333333333333	165
9.06	10.6333333333333	156
9.08	10.6333333333333	183
9.1	10.6333333333333	186
9.12	10.6333333333333	139
9.14	10.6333333333333	167
9.16	10.6333333333333	178
9.18	10.6333333333333	169
9.2	10.6333333333333	175
9.22	10.6333333333333	199
9.24	10.6333333333333	194
9.26	10.6333333333333	168
9.28	10.6333333333333	181
9.3	10.6333333333333	231
9.32	10.6333333333333	240
9.34	10.6333333333333	210
9.36	10.6333333333333	229
9.38	10.6333333333333	253
9.4	10.6333333333333	257
9.42	10.6333333333333	277
9.44	10.6333333333333	310
9.46	10.6333333333333	313
9.48	10.6333333333333	319
9.5	10.6333333333333	317
9.52	10.6333333333333	318
9.54	10.6333333333333	267
9.56	10.6333333333333	254
9.58	10.6333333333333	264
9.6	10.6333333333333	230
9.62	10.6333333333333	227
9.64	10.6333333333333	219
9.66	10.6333333333333	186
9.68	10.6333333333333	202
9.7	10.6333333333333	210
9.72	10.6333333333333	211
9.74	10.6333333333333	181
9.76	10.6333333333333	208
9.78	10.6333333333333	181
9.8	10.6333333333333	182
9.82	10.6333333333333	175
9.84	10.6333333333333	169
9.86	10.6333333333333	174
9.88	10.6333333333333	170
9.9	10.6333333333333	198
9.92	10.6333333333333	172
9.94	10.6333333333333	189
9.96	10.6333333333333	147
9.98	10.6333333333333	155
10	10.6333333333333	174
10.02	10.6333333333333	185
10.04	10.6333333333333	155
10.06	10.6333333333333	181
10.08	10.6333333333333	179
10.1	10.6333333333333	169
10.12	10.6333333333333	189
10.14	10.6333333333333	176
10.16	10.6333333333333	184
10.18	10.6333333333333	181
10.2	10.6333333333333	181
10.22	10.6333333333333	166
10.24	10.6333333333333	155
10.26	10.6333333333333	179
10.28	10.6333333333333	177
10.3	10.6333333333333	160
10.32	10.6333333333333	184
10.34	10.6333333333333	163
10.36	10.6333333333333	162
10.38	10.6333333333333	170
10.4	10.6333333333333	171
10.42	10.6333333333333	203
10.44	10.6333333333333	191
10.46	10.6333333333333	206
10.48	10.6333333333333	222
10.5	10.6333333333333	213
10.52	10.6333333333333	211
10.54	10.6333333333333	224
10.56	10.6333333333333	223
10.58	10.6333333333333	214
10.6	10.6333333333333	262
10.62	10.6333333333333	273
10.64	10.6333333333333	273
10.66	10.6333333333333	339
10.68	10.6333333333333	334
10.7	10.6333333333333	367
10.72	10.6333333333333	401
10.74	10.6333333333333	515
10.76	10.6333333333333	525
10.78	10.6333333333333	592
10.8	10.6333333333333	648
10.82	10.6333333333333	776
10.84	10.6333333333333	827
10.86	10.6333333333333	927
10.88	10.6333333333333	1027
10.9	10.6333333333333	1136
10.92	10.6333333333333	1115
10.94	10.6333333333333	1161
10.96	10.6333333333333	1120
10.98	10.6333333333333	1003
11	10.6333333333333	917
11.02	10.6333333333333	721
11.04	10.6333333333333	555
11.06	10.6333333333333	473
11.08	10.6333333333333	467
11.1	10.6333333333333	360
11.12	10.6333333333333	344
11.14	10.6333333333333	308
11.16	10.6333333333333	266
11.18	10.6333333333333	278
11.2	10.6333333333333	232
11.22	10.6333333333333	237
11.24	10.6333333333333	239
11.26	10.6333333333333	212
11.28	10.6333333333333	234
11.3	10.6333333333333	199
11.32	10.6333333333333	218
11.34	10.6333333333333	199
11.36	10.6333333333333	196
11.38	10.6333333333333	191
11.4	10.6333333333333	191
11.42	10.6333333333333	182
11.44	10.6333333333333	184
11.46	10.6333333333333	182
11.48	10.6333333333333	173
11.5	10.6333333333333	181
11.52	10.6333333333333	204
11.54	10.6333333333333	174
11.56	10.6333333333333	221
11.58	10.6333333333333	180
11.6	10.6333333333333	178
11.62	10.6333333333333	199
11.64	10.6333333333333	193
11.66	10.6333333333333	173
11.68	10.6333333333333	187
11.7	10.6333333333333	177
11.72	10.6333333333333	184
11.74	10.6333333333333	165
11.76	10.6333333333333	172
11.78	10.6333333333333	175
11.8	10.6333333333333	151
11.82	10.6333333333333	178
11.84	10.6333333333333	176
11.86	10.6333333333333	178
11.88	10.6333333333333	177
11.9	10.6333333333333	168
11.92	10.6333333333333	149
11.94	10.6333333333333	168
11.96	10.6333333333333	163
11.98	10.6333333333333	164
12	10.6333333333333	147
12.02	10.6333333333333	163
12.04	10.6333333333333	160
12.06	10.6333333333333	198
12.08	10.6333333333333	163
12.1	10.6333333333333	161
12.12	10.6333333333333	185
12.14	10.6333333333333	171
12.16	10.6333333333333	167
12.18	10.6333333333333	172
12.2	10.6333333333333	167
12.22	10.6333333333333	154
12.24	10.6333333333333	171
12.26	10.6333333333333	166
12.28	10.6333333333333	162
12.3	10.6333333333333	156
12.32	10.6333333333333	167
12.34	10.6333333333333	182
12.36	10.6333333333333	167
12.38	10.6333333333333	169
12.4	10.6333333333333	163
12.42	10.6333333333333	133
12.44	10.6333333333333	172
12.46	10.6333333333333	173
12.48	10.6333333333333	179
12.5	10.6333333333333	165
12.52	10.6333333333333	156
12.54	10.6333333333333	165
12.56	10.6333333333333	153
12.58	10.6333333333333	170
12.6	10.6333333333333	185
12.62	10.6333333333333	169
12.64	10.6333333333333	154
12.66	10.6333333333333	158
12.68	10.6333333333333	155
12.7	10.6333333333333	169
12.72	10.6333333333333	158
12.74	10.6333333333333	156
12.76	10.6333333333333	174
12.78	10.6333333333333	184
12.8	10.6333333333333	179
12.82	10.6333333333333	169
12.84	10.6333333333333	174
12.86	10.6333333333333	170
12.88	10.6333333333333	149
12.9	10.6333333333333	165
12.92	10.6333333333333	152
12.94	10.6333333333333	154
12.96	10.6333333333333	157
12.98	10.6333333333333	184
13	10.6333333333333	158
13.02	10.6333333333333	191
13.04	10.6333333333333	154
13.06	10.6333333333333	183
13.08	10.6333333333333	178
13.1	10.6333333333333	166
13.12	10.6333333333333	152
13.14	10.6333333333333	167
13.16	10.6333333333333	145
13.18	10.6333333333333	157
13.2	10.6333333333333	160
13.22	10.6333333333333	150
13.24	10.6333333333333	179
13.26	10.6333333333333	172
13.28	10.6333333333333	178
13.3	10.6333333333333	152
13.32	10.6333333333333	156
13.34	10.6333333333333	152
13.36	10.6333333333333	177
13.38	10.6333333333333	163
13.4	10.6333333333333	161
13.42	10.6333333333333	165
13.44	10.6333333333333	175
13.46	10.6333333333333	180
13.48	10.6333333333333	155
13.5	10.6333333333333	171
13.52	10.6333333333333	161
13.54	10.6333333333333	166
13.56	10.6333333333333	181
13.58	10.6333333333333	164
13.6	10.6333333333333	164
13.62	10.6333333333333	146
13.64	10.6333333333333	159
13.66	10.6333333333333	175
13.68	10.6333333333333	175
13.7	10.6333333333333	160
13.72	10.6333333333333	146
13.74	10.6333333333333	170
13.76	10.6333333333333	151
13.78	10.6333333333333	148
13.8	10.6333333333333	180
13.82	10.6333333333333	182
13.84	10.6333333333333	173
13.86	10.6333333333333	184
13.88	10.6333333333333	164
13.9	10.6333333333333	148
13.92	10.6333333333333	185
13.94	10.6333333333333	182
13.96	10.6333333333333	171
13.98	10.6333333333333	168
14	10.6333333333333	146
14.02	10.6333333333333	188
14.04	10.6333333333333	174
14.06	10.6333333333333	176
14.08	10.6333333333333	176
14.1	10.6333333333333	183
14.12	10.6333333333333	184
14.14	10.6333333333333	173
14.16	10.6333333333333	178
14.18	10.6333333333333	167
14.2	10.6333333333333	184
14.22	10.6333333333333	158
14.24	10.6333333333333	155
14.26	10.6333333333333	148
14.28	10.6333333333333	158
14.3	10.6333333333333	153
14.32	10.6333333333333	161
14.34	10.6333333333333	167
14.36	10.6333333333333	158
14.38	10.6333333333333	168
14.4	10.6333333333333	155
14.42	10.6333333333333	155
14.44	10.6333333333333	176
14.46	10.6333333333333	161
14.48	10.6333333333333	182
14.5	10.6333333333333	158
14.52	10.6333333333333	180
14.54	10.6333333333333	170
14.56	10.6333333333333	175
14.58	10.6333333333333	166
14.6	10.6333333333333	156
14.62	10.6333333333333	146
14.64	10.6333333333333	151
14.66	10.6333333333333	162
14.68	10.6333333333333	167
14.7	10.6333333333333	170
14.72	10.6333333333333	173
14.74	10.6333333333333	154
14.76	10.6333333333333	161
14.78	10.6333333333333	168
14.8	10.6333333333333	136
14.82	10.6333333333333	126
14.84	10.6333333333333	204
14.86	10.6333333333333	166
14.88	10.6333333333333	184
14.9	10.6333333333333	182
14.92	10.6333333333333	148
14.94	10.6333333333333	171
14.96	10.6333333333333	167
14.98	10.6333333333333	167
15	10.6333333333333	147
15.02	10.6333333333333	147
15.04	10.6333333333333	158
15.06	10.6333333333333	162
15.08	10.6333333333333	157
15.1	10.6333333333333	154
15.12	10.6333333333333	184
15.14	10.6333333333333	175
15.16	10.6333333333333	162
15.18	10.6333333333333	175
15.2	10.6333333333333	151
15.22	10.6333333333333	164
15.24	10.6333333333333	160
15.26	10.6333333333333	169
15.28	10.6333333333333	161
15.3	10.6333333333333	192
15.32	10.6333333333333	152
15.34	10.6333333333333	147
15.36	10.6333333333333	172
15.38	10.6333333333333	185
15.4	10.6333333333333	155
15.42	10.6333333333333	161
15.44	10.6333333333333	161
15.46	10.6333333333333	147
15.48	10.6333333333333	159
15.5	10.6333333333333	198
15.52	10.6333333333333	157
15.54	10.6333333333333	155
15.56	10.6333333333333	186
15.58	10.6333333333333	171
15.6	10.6333333333333	172
15.62	10.6333333333333	148
15.64	10.6333333333333	134
15.66	10.6333333333333	171
15.68	10.6333333333333	159
15.7	10.6333333333333	160
15.72	10.6333333333333	180
15.74	10.6333333333333	165
15.76	10.6333333333333	175
15.78	10.6333333333333	177
15.8	10.6333333333333	170
15.82	10.6333333333333	172
15.84	10.6333333333333	177
15.86	10.6333333333333	188
15.88	10.6333333333333	168
15.9	10.6333333333333	205
15.92	10.6333333333333	158
15.94	10.6333333333333	172
15.96	10.6333333333333	179
15.98	10.6333333333333	197
16	10.6333333333333	177
16.02	10.6333333333333	160
16.04	10.6333333333333	175
16.06	10.6333333333333	176
16.08	10.6333333333333	190
16.1	10.6333333333333	166
16.12	10.6333333333333	176
16.14	10.6333333333333	187
16.16	10.6333333333333	205
16.18	10.6333333333333	186
16.2	10.6333333333333	203
16.22	10.6333333333333	190
16.24	10.6333333333333	215
16.26	10.6333333333333	215
16.28	10.6333333333333	227
16.3	10.6333333333333	196
16.32	10.6333333333333	196
16.34	10.6333333333333	223
16.36	10.6333333333333	251
16.38	10.6333333333333	221
16.4	10.6333333333333	253
16.42	10.6333333333333	255
16.44	10.6333333333333	282
16.46	10.6333333333333	272
16.48	10.6333333333333	301
16.5	10.6333333333333	331
16.52	10.6333333333333	302
16.54	10.6333333333333	345
16.56	10.6333333333333	294
16.58	10.6333333333333	332
16.6	10.6333333333333	336
16.62	10.6333333333333	337
16.64	10.6333333333333	351
16.66	10.6333333333333	350
16.68	10.6333333333333	333
16.7	10.6333333333333	338
16.72	10.6333333333333	356
16.74	10.6333333333333	359
16.76	10.6333333333333	391
16.78	10.6333333333333	388
16.8	10.6333333333333	419
16.82	10.6333333333333	416
16.84	10.6333333333333	420
16.86	10.6333333333333	403
16.88	10.6333333333333	391
16.9	10.6333333333333	396
16.92	10.6333333333333	409
16.94	10.6333333333333	429
16.96	10.6333333333333	418
16.98	10.6333333333333	395
17	10.6333333333333	415
17.02	10.6333333333333	383
17.04	10.6333333333333	413
17.06	10.6333333333333	387
17.08	10.6333333333333	408
17.1	10.6333333333333	397
17.12	10.6333333333333	391
17.14	10.6333333333333	365
17.16	10.6333333333333	409
17.18	10.6333333333333	379
17.2	10.6333333333333	398
17.22	10.6333333333333	374
17.24	10.6333333333333	367
17.26	10.6333333333333	359
17.28	10.6333333333333	355
17.3	10.6333333333333	336
17.32	10.6333333333333	312
17.34	10.6333333333333	302
17.36	10.6333333333333	296
17.38	10.6333333333333	305
17.4	10.6333333333333	282
17.42	10.6333333333333	254
17.44	10.6333333333333	259
17.46	10.6333333333333	241
17.48	10.6333333333333	243
17.5	10.6333333333333	249
17.52	10.6333333333333	244
17.54	10.6333333333333	250
17.56	10.6333333333333	240
17.58	10.6333333333333	244
17.6	10.6333333333333	242
17.62	10.6333333333333	244
17.64	10.6333333333333	236
17.66	10.6333333333333	242
17.68	10.6333333333333	210
17.7	10.6333333333333	250
17.72	10.6333333333333	223
17.74	10.6333333333333	222
17.76	10.6333333333333	232
17.78	10.6333333333333	204
17.8	10.6333333333333	206
17.82	10.6333333333333	213
17.84	10.6333333333333	211
17.86	10.6333333333333	208
17.88	10.6333333333333	204
17.9	10.6333333333333	207
17.92	10.6333333333333	217
17.94	10.6333333333333	229
17.96	10.6333333333333	222
17.98	10.6333333333333	217
18	10.6333333333333	219
18.02	10.6333333333333	242
18.04	10.6333333333333	211
18.06	10.6333333333333	225
18.08	10.6333333333333	214
18.1	10.6333333333333	214
18.12	10.6333333333333	198
18.14	10.6333333333333	182
18.16	10.6333333333333	224
18.18	10.6333333333333	192
18.2	10.6333333333333	218
18.22	10.6333333333333	199
18.24	10.6333333333333	192
18.26	10.6333333333333	191
18.28	10.6333333333333	187
18.3	10.6333333333333	196
18.32	10.6333333333333	202
18.34	10.6333333333333	201
18.36	10.6333333333333	172
18.38	10.6333333333333	199
18.4	10.6333333333333	203
18.42	10.6333333333333	202
18.44	10.6333333333333	216
18.46	10.6333333333333	217
18.48	10.6333333333333	235
18.5	10.6333333333333	201
18.52	10.6333333333333	221
18.54	10.6333333333333	200
18.56	10.6333333333333	199
18.58	10.6333333333333	213
18.6	10.6333333333333	194
18.62	10.6333333333333	209
18.64	10.6333333333333	209
18.66	10.6333333333333	222
18.68	10.6333333333333	224
18.7	10.6333333333333	236
18.72	10.6333333333333	208
18.74	10.6333333333333	231
18.76	10.6333333333333	220
18.78	10.6333333333333	241
18.8	10.6333333333333	258
18.82	10.6333333333333	281
18.84	10.6333333333333	226
18.86	10.6333333333333	262
18.88	10.6333333333333	310
18.9	10.6333333333333	322
18.92	10.6333333333333	322
18.94	10.6333333333333	316
18.96	10.6333333333333	375
18.98	10.6333333333333	350
19	10.6333333333333	423
19.02	10.6333333333333	389
19.04	10.6333333333333	428
19.06	10.6333333333333	459
19.08	10.6333333333333	422
19.1	10.6333333333333	414
19.12	10.6333333333333	382
19.14	10.6333333333333	378
19.16	10.6333333333333	338
19.18	10.6333333333333	308
19.2	10.6333333333333	307
19.22	10.6333333333333	284
19.24	10.6333333333333	272
19.26	10.6333333333333	236
19.28	10.6333333333333	245
19.3	10.6333333333333	231
19.32	10.6333333333333	205
19.34	10.6333333333333	223
19.36	10.6333333333333	213
19.38	10.6333333333333	220
19.4	10.6333333333333	211
19.42	10.6333333333333	207
19.44	10.6333333333333	233
19.46	10.6333333333333	221
19.48	10.6333333333333	218
19.5	10.6333333333333	217
19.52	10.6333333333333	201
19.54	10.6333333333333	184
19.56	10.6333333333333	190
19.58	10.6333333333333	206
19.6	10.6333333333333	195
19.62	10.6333333333333	190
19.64	10.6333333333333	183
19.66	10.6333333333333	200
19.68	10.6333333333333	187
19.7	10.6333333333333	192
19.72	10.6333333333333	190
19.74	10.6333333333333	221
19.76	10.6333333333333	203
19.78	10.6333333333333	199
19.8	10.6333333333333	208
19.82	10.6333333333333	240
19.84	10.6333333333333	222
19.86	10.6333333333333	222
19.88	10.6333333333333	220
19.9	10.6333333333333	212
19.92	10.6333333333333	193
19.94	10.6333333333333	196
19.96	10.6333333333333	187
19.98	10.6333333333333	227
20	10.6333333333333	194
20.02	10.6333333333333	198
20.04	10.6333333333333	182
20.06	10.6333333333333	188
20.08	10.6333333333333	198
20.1	10.6333333333333	183
20.12	10.6333333333333	184
20.14	10.6333333333333	203
20.16	10.6333333333333	185
20.18	10.6333333333333	180
20.2	10.6333333333333	178
20.22	10.6333333333333	175
20.24	10.6333333333333	186
20.26	10.6333333333333	174
20.28	10.6333333333333	167
20.3	10.6333333333333	182
20.32	10.6333333333333	149
20.34	10.6333333333333	173
20.36	10.6333333333333	187
20.38	10.6333333333333	173
20.4	10.6333333333333	176
20.42	10.6333333333333	169
20.44	10.6333333333333	175
20.46	10.6333333333333	159
20.48	10.6333333333333	186
20.5	10.6333333333333	173
20.52	10.6333333333333	190
20.54	10.6333333333333	178
20.56	10.6333333333333	188
20.58	10.6333333333333	183
20.6	10.6333333333333	177
20.62	10.6333333333333	156
20.64	10.6333333333333	186
20.66	10.6333333333333	158
20.68	10.6333333333333	168
20.7	10.6333333333333	190
20.72	10.6333333333333	162
20.74	10.6333333333333	196
20.76	10.6333333333333	180
20.78	10.6333333333333	175
20.8	10.6333333333333	195
20.82	10.6333333333333	160
20.84	10.6333333333333	165
20.86	10.6333333333333	201
20.88	10.6333333333333	213
20.9	10.6333333333333	206
20.92	10.6333333333333	203
20.94	10.6333333333333	210
20.96	10.6333333333333	174
20.98	10.6333333333333	177
21	10.6333333333333	202
21.02	10.6333333333333	217
21.04	10.6333333333333	194
21.06	10.6333333333333	168
21.08	10.6333333333333	180
21.1	10.6333333333333	165
21.12	10.6333333333333	157
21.14	10.6333333333333	153
21.16	10.6333333333333	169
21.18	10.6333333333333	163
21.2	10.6333333333333	187
21.22	10.6333333333333	162
21.24	10.6333333333333	160
21.26	10.6333333333333	185
21.28	10.6333333333333	169
21.3	10.6333333333333	169
21.32	10.6333333333333	167
21.34	10.6333333333333	151
21.36	10.6333333333333	184
21.38	10.6333333333333	158
21.4	10.6333333333333	186
21.42	10.6333333333333	169
21.44	10.6333333333333	144
21.46	10.6333333333333	183
21.48	10.6333333333333	161
21.5	10.6333333333333	164
21.52	10.6333333333333	173
21.54	10.6333333333333	166
21.56	10.6333333333333	172
21.58	10.6333333333333	157
21.6	10.6333333333333	153
21.62	10.6333333333333	171
21.64	10.6333333333333	172
21.66	10.6333333333333	181
21.68	10.6333333333333	163
21.7	10.6333333333333	157
21.72	10.6333333333333	161
21.74	10.6333333333333	187
21.76	10.6333333333333	164
21.78	10.6333333333333	158
21.8	10.6333333333333	172
21.82	10.6333333333333	168
21.84	10.6333333333333	192
21.86	10.6333333333333	172
21.88	10.6333333333333	170
21.9	10.6333333333333	156
21.92	10.6333333333333	155
21.94	10.6333333333333	175
21.96	10.6333333333333	174
21.98	10.6333333333333	171
22	10.6333333333333	155
22.02	10.6333333333333	160
22.04	10.6333333333333	142
22.06	10.6333333333333	174
22.08	10.6333333333333	152
22.1	10.6333333333333	139
22.12	10.6333333333333	156
22.14	10.6333333333333	160
22.16	10.6333333333333	157
22.18	10.6333333333333	157
22.2	10.6333333333333	158
22.22	10.6333333333333	148
22.24	10.6333333333333	161
22.26	10.6333333333333	143
22.28	10.6333333333333	165
22.3	10.6333333333333	163
22.32	10.6333333333333	154
22.34	10.6333333333333	151
22.36	10.6333333333333	168
22.38	10.6333333333333	158
22.4	10.6333333333333	162
22.42	10.6333333333333	156
22.44	10.6333333333333	155
22.46	10.6333333333333	144
22.48	10.6333333333333	174
22.5	10.6333333333333	166
22.52	10.6333333333333	160
22.54	10.6333333333333	170
22.56	10.6333333333333	158
22.58	10.6333333333333	175
22.6	10.6333333333333	166
22.62	10.6333333333333	168
22.64	10.6333333333333	164
22.66	10.6333333333333	182
22.68	10.6333333333333	168
22.7	10.6333333333333	177
22.72	10.6333333333333	167
22.74	10.6333333333333	164
22.76	10.6333333333333	160
22.78	10.6333333333333	150
22.8	10.6333333333333	157
22.82	10.6333333333333	168
22.84	10.6333333333333	159
22.86	10.6333333333333	162
22.88	10.6333333333333	157
22.9	10.6333333333333	163
22.92	10.6333333333333	155
22.94	10.6333333333333	153
22.96	10.6333333333333	153
22.98	10.6333333333333	164
23	10.6333333333333	154
23.02	10.6333333333333	174
23.04	10.6333333333333	170
23.06	10.6333333333333	186
23.08	10.6333333333333	161
23.1	10.6333333333333	156
23.12	10.6333333333333	143
23.14	10.6333333333333	163
23.16	10.6333333333333	173
23.18	10.6333333333333	171
23.2	10.6333333333333	174
23.22	10.6333333333333	147
23.24	10.6333333333333	156
23.26	10.6333333333333	173
23.28	10.6333333333333	160
23.3	10.6333333333333	171
23.32	10.6333333333333	145
23.34	10.6333333333333	160
23.36	10.6333333333333	149
23.38	10.6333333333333	151
23.4	10.6333333333333	174
23.42	10.6333333333333	170
23.44	10.6333333333333	173
23.46	10.6333333333333	141
23.48	10.6333333333333	162
23.5	10.6333333333333	174
23.52	10.6333333333333	188
23.54	10.6333333333333	171
23.56	10.6333333333333	130
23.58	10.6333333333333	172
23.6	10.6333333333333	167
23.62	10.6333333333333	170
23.64	10.6333333333333	191
23.66	10.6333333333333	177
23.68	10.6333333333333	193
23.7	10.6333333333333	165
23.72	10.6333333333333	176
23.74	10.6333333333333	189
23.76	10.6333333333333	173
23.78	10.6333333333333	184
23.8	10.6333333333333	170
23.82	10.6333333333333	193
23.84	10.6333333333333	190
23.86	10.6333333333333	154
23.88	10.6333333333333	187
23.9	10.6333333333333	171
23.92	10.6333333333333	184
23.94	10.6333333333333	168
23.96	10.6333333333333	177
23.98	10.6333333333333	184
24	10.6333333333333	161
24.02	10.6333333333333	166
24.04	10.6333333333333	188
24.06	10.6333333333333	207
24.08	10.6333333333333	220
24.1	10.6333333333333	205
24.12	10.6333333333333	173
24.14	10.6333333333333	190
24.16	10.6333333333333	190
24.18	10.6333333333333	214
24.2	10.6333333333333	192
24.22	10.6333333333333	157
24.24	10.6333333333333	189
24.26	10.6333333333333	191
24.28	10.6333333333333	180
24.3	10.6333333333333	188
24.32	10.6333333333333	201
24.34	10.6333333333333	180
24.36	10.6333333333333	185
24.38	10.6333333333333	209
24.4	10.6333333333333	183
24.42	10.6333333333333	170
24.44	10.6333333333333	186
24.46	10.6333333333333	191
24.48	10.6333333333333	175
24.5	10.6333333333333	192
24.52	10.6333333333333	184
24.54	10.6333333333333	196
24.56	10.6333333333333	180
24.58	10.6333333333333	180
24.6	10.6333333333333	189
24.62	10.6333333333333	182
24.64	10.6333333333333	198
24.66	10.6333333333333	178
24.68	10.6333333333333	190
24.7	10.6333333333333	199
24.72	10.6333333333333	182
24.74	10.6333333333333	187
24.76	10.6333333333333	187
24.78	10.6333333333333	181
24.8	10.6333333333333	212
24.82	10.6333333333333	220
24.84	10.6333333333333	163
24.86	10.6333333333333	203
24.88	10.6333333333333	207
24.9	10.6333333333333	200
24.92	10.6333333333333	194
24.94	10.6333333333333	212
24.96	10.6333333333333	233
24.98	10.6333333333333	215
25	10.6333333333333	205
25.02	10.6333333333333	238
25.04	10.6333333333333	238
25.06	10.6333333333333	228
25.08	10.6333333333333	200
25.1	10.6333333333333	223
25.12	10.6333333333333	208
25.14	10.6333333333333	260
25.16	10.6333333333333	227
25.18	10.6333333333333	248
25.2	10.6333333333333	224
25.22	10.6333333333333	222
25.24	10.6333333333333	234
25.26	10.6333333333333	231
25.28	10.6333333333333	232
25.3	10.6333333333333	234
25.32	10.6333333333333	252
25.34	10.6333333333333	269
25.36	10.6333333333333	246
25.38	10.6333333333333	242
25.4	10.6333333333333	269
25.42	10.6333333333333	276
25.44	10.6333333333333	250
25.46	10.6333333333333	241
25.48	10.6333333333333	258
25.5	10.6333333333333	241
25.52	10.6333333333333	244
25.54	10.6333333333333	253
25.56	10.6333333333333	246
25.58	10.6333333333333	216
25.6	10.6333333333333	220
25.62	10.6333333333333	225
25.64	10.6333333333333	210
25.66	10.6333333333333	183
25.68	10.6333333333333	216
25.7	10.6333333333333	198
25.72	10.6333333333333	211
25.74	10.6333333333333	206
25.76	10.6333333333333	198
25.78	10.6333333333333	191
25.8	10.6333333333333	194
25.82	10.6333333333333	202
25.84	10.6333333333333	167
25.86	10.6333333333333	201
25.88	10.6333333333333	194
25.9	10.6333333333333	188
25.92	10.6333333333333	186
25.94	10.6333333333333	197
25.96	10.6333333333333	177
25.98	10.6333333333333	182
26	10.6333333333333	185
26.02	10.6333333333333	184
26.04	10.6333333333333	183
26.06	10.6333333333333	176
26.08	10.6333333333333	169
26.1	10.6333333333333	182
26.12	10.6333333333333	174
26.14	10.6333333333333	210
26.16	10.6333333333333	172
26.18	10.6333333333333	197
26.2	10.6333333333333	177
26.22	10.6333333333333	178
26.24	10.6333333333333	198
26.26	10.6333333333333	172
26.28	10.6333333333333	160
26.3	10.6333333333333	178
26.32	10.6333333333333	177
26.34	10.6333333333333	163
26.36	10.6333333333333	177
26.38	10.6333333333333	182
26.4	10.6333333333333	170
26.42	10.6333333333333	190
26.44	10.6333333333333	180
26.46	10.6333333333333	165
26.48	10.6333333333333	167
26.5	10.6333333333333	185
26.52	10.6333333333333	155
26.54	10.6333333333333	186
26.56	10.6333333333333	173
26.58	10.6333333333333	152
26.6	10.6333333333333	181
26.62	10.6333333333333	174
26.64	10.6333333333333	179
26.66	10.6333333333333	178
26.68	10.6333333333333	154
26.7	10.6333333333333	161
26.72	10.6333333333333	172
26.74	10.6333333333333	169
26.76	10.6333333333333	157
26.78	10.6333333333333	181
26.8	10.6333333333333	182
26.82	10.6333333333333	162
26.84	10.6333333333333	179
26.86	10.6333333333333	174
26.88	10.6333333333333	166
26.9	10.6333333333333	185
26.92	10.6333333333333	171
26.94	10.6333333333333	170
26.96	10.6333333333333	174
26.98	10.6333333333333	190
27	10.6333333333333	188
27.02	10.6333333333333	202
27.04	10.6333333333333	162
27.06	10.6333333333333	183
27.08	10.6333333333333	193
27.1	10.6333333333333	194
27.12	10.6333333333333	181
27.14	10.6333333333333	203
27.16	10.6333333333333	202
27.18	10.6333333333333	199
27.2	10.6333333333333	177
27.22	10.6333333333333	156
27.24	10.6333333333333	195
27.26	10.6333333333333	182
27.28	10.6333333333333	170
27.3	10.6333333333333	185
27.32	10.6333333333333	180
27.34	10.6333333333333	162
27.36	10.6333333333333	181
27.38	10.6333333333333	213
27.4	10.6333333333333	185
27.42	10.6333333333333	189
27.44	10.6333333333333	180
27.46	10.6333333333333	187
27.48	10.6333333333333	182
27.5	10.6333333333333	193
27.52	10.6333333333333	195
27.54	10.6333333333333	181
27.56	10.6333333333333	173
27.58	10.6333333333333	189
27.6	10.6333333333333	202
27.62	10.6333333333333	181
27.64	10.6333333333333	190
27.66	10.6333333333333	188
27.68	10.6333333333333	193
27.7	10.6333333333333	203
27.72	10.6333333333333	175
27.74	10.6333333333333	196
27.76	10.6333333333333	202
27.78	10.6333333333333	229
27.8	10.6333333333333	213
27.82	10.6333333333333	215
27.84	10.6333333333333	189
27.86	10.6333333333333	202
27.88	10.6333333333333	197
27.9	10.6333333333333	212
27.92	10.6333333333333	215
27.94	10.6333333333333	180
27.96	10.6333333333333	187
27.98	10.6333333333333	231
28	10.6333333333333	188
28.02	10.6333333333333	207
28.04	10.6333333333333	195
28.06	10.6333333333333	190
28.08	10.6333333333333	193
28.1	10.6333333333333	207
28.12	10.6333333333333	198
28.14	10.6333333333333	179
28.16	10.6333333333333	176
28.18	10.6333333333333	176
28.2	10.6333333333333	193
28.22	10.6333333333333	185
28.24	10.6333333333333	185
28.26	10.6333333333333	174
28.28	10.6333333333333	206
28.3	10.6333333333333	191
28.32	10.6333333333333	184
28.34	10.6333333333333	178
28.36	10.6333333333333	176
28.38	10.6333333333333	189
28.4	10.6333333333333	186
28.42	10.6333333333333	164
28.44	10.6333333333333	173
28.46	10.6333333333333	178
28.48	10.6333333333333	172
28.5	10.6333333333333	154
28.52	10.6333333333333	175
28.54	10.6333333333333	191
28.56	10.6333333333333	196
28.58	10.6333333333333	163
28.6	10.6333333333333	174
28.62	10.6333333333333	188
28.64	10.6333333333333	184
28.66	10.6333333333333	170
28.68	10.6333333333333	174
28.7	10.6333333333333	209
28.72	10.6333333333333	211
28.74	10.6333333333333	172
28.76	10.6333333333333	164
28.78	10.6333333333333	166
28.8	10.6333333333333	175
28.82	10.6333333333333	158
28.84	10.6333333333333	172
28.86	10.6333333333333	167
28.88	10.6333333333333	173
28.9	10.6333333333333	152
28.92	10.6333333333333	172
28.94	10.6333333333333	166
28.96	10.6333333333333	170
28.98	10.6333333333333	153
29	10.6333333333333	177
29.02	10.6333333333333	182
29.04	10.6333333333333	150
29.06	10.6333333333333	186
29.08	10.6333333333333	165
29.1	10.6333333333333	168
29.12	10.6333333333333	176
29.14	10.6333333333333	177
29.16	10.6333333333333	163
29.18	10.6333333333333	156
29.2	10.6333333333333	198
29.22	10.6333333333333	170
29.24	10.6333333333333	174
29.26	10.6333333333333	169
29.28	10.6333333333333	168
29.3	10.6333333333333	177
29.32	10.6333333333333	174
29.34	10.6333333333333	176
29.36	10.6333333333333	170
29.38	10.6333333333333	167
29.4	10.6333333333333	167
29.42	10.6333333333333	187
29.44	10.6333333333333	196
29.46	10.6333333333333	176
29.48	10.6333333333333	171
29.5	10.6333333333333	181
29.52	10.6333333333333	165
29.54	10.6333333333333	207
29.56	10.6333333333333	166
29.58	10.6333333333333	157
29.6	10.6333333333333	169
29.62	10.6333333333333	161
29.64	10.6333333333333	172
29.66	10.6333333333333	204
29.68	10.6333333333333	166
29.7	10.6333333333333	174
29.72	10.6333333333333	178
29.74	10.6333333333333	177
29.76	10.6333333333333	160
29.78	10.6333333333333	191
29.8	10.6333333333333	184
29.82	10.6333333333333	180
29.84	10.6333333333333	171
29.86	10.6333333333333	194
29.88	10.6333333333333	167
29.9	10.6333333333333	171
29.92	10.6333333333333	185
29.94	10.6333333333333	173
29.96	10.6333333333333	183
29.98	10.6333333333333	169
30	10.6333333333333	193
30.02	10.6333333333333	180
30.04	10.6333333333333	168
30.06	10.6333333333333	185
30.08	10.6333333333333	181
30.1	10.6333333333333	177
30.12	10.6333333333333	181
30.14	10.6333333333333	168
30.16	10.6333333333333	188
30.18	10.6333333333333	183
30.2	10.6333333333333	172
30.22	10.6333333333333	200
30.24	10.6333333333333	172
30.26	10.6333333333333	166
30.28	10.6333333333333	185
30.3	10.6333333333333	170
30.32	10.6333333333333	183
30.34	10.6333333333333	165
30.36	10.6333333333333	177
30.38	10.6333333333333	165
30.4	10.6333333333333	189
30.42	10.6333333333333	194
30.44	10.6333333333333	173
30.46	10.6333333333333	186
30.48	10.6333333333333	180
30.5	10.6333333333333	175
30.52	10.6333333333333	191
30.54	10.6333333333333	157
30.56	10.6333333333333	176
30.58	10.6333333333333	207
30.6	10.6333333333333	177
30.62	10.6333333333333	179
30.64	10.6333333333333	196
30.66	10.6333333333333	190
30.68	10.6333333333333	197
30.7	10.6333333333333	173
30.72	10.6333333333333	178
30.74	10.6333333333333	180
30.76	10.6333333333333	195
30.78	10.6333333333333	185
30.8	10.6333333333333	203
30.82	10.6333333333333	174
30.84	10.6333333333333	182
30.86	10.6333333333333	185
30.88	10.6333333333333	186
30.9	10.6333333333333	191
30.92	10.6333333333333	193
30.94	10.6333333333333	196
30.96	10.6333333333333	189
30.98	10.6333333333333	183
31	10.6333333333333	167
31.02	10.6333333333333	163
31.04	10.6333333333333	185
31.06	10.6333333333333	184
31.08	10.6333333333333	189
31.1	10.6333333333333	170
31.12	10.6333333333333	169
31.14	10.6333333333333	179
31.16	10.6333333333333	172
31.18	10.6333333333333	186
31.2	10.6333333333333	187
31.22	10.6333333333333	168
31.24	10.6333333333333	185
31.26	10.6333333333333	186
31.28	10.6333333333333	185
31.3	10.6333333333333	193
31.32	10.6333333333333	191
31.34	10.6333333333333	162
31.36	10.6333333333333	179
31.38	10.6333333333333	171
31.4	10.6333333333333	165
31.42	10.6333333333333	192
31.44	10.6333333333333	171
31.46	10.6333333333333	175
31.48	10.6333333333333	163
31.5	10.6333333333333	175
31.52	10.6333333333333	192
31.54	10.6333333333333	206
31.56	10.6333333333333	175
31.58	10.6333333333333	187
31.6	10.6333333333333	181
31.62	10.6333333333333	178
31.64	10.6333333333333	172
31.66	10.6333333333333	186
31.68	10.6333333333333	192
31.7	10.6333333333333	179
31.72	10.6333333333333	179
31.74	10.6333333333333	192
31.76	10.6333333333333	194
31.78	10.6333333333333	136
31.8	10.6333333333333	190
31.82	10.6333333333333	158
31.84	10.6333333333333	184
31.86	10.6333333333333	175
31.88	10.6333333333333	179
31.9	10.6333333333333	182
31.92	10.6333333333333	191
31.94	10.6333333333333	177
31.96	10.6333333333333	196
31.98	10.6333333333333	183
32	10.6333333333333	168
32.02	10.6333333333333	213
32.04	10.6333333333333	208
32.06	10.6333333333333	191
32.08	10.6333333333333	174
32.1	10.6333333333333	176
32.12	10.6333333333333	185
32.14	10.6333333333333	180
32.16	10.6333333333333	171
32.18	10.6333333333333	171
32.2	10.6333333333333	172
32.22	10.6333333333333	187
32.24	10.6333333333333	166
32.26	10.6333333333333	178
32.28	10.6333333333333	178
32.3	10.6333333333333	179
32.32	10.6333333333333	162
32.34	10.6333333333333	182
32.36	10.6333333333333	170
32.38	10.6333333333333	173
32.4	10.6333333333333	176
32.42	10.6333333333333	162
32.44	10.6333333333333	191
32.46	10.6333333333333	154
32.48	10.6333333333333	182
32.5	10.6333333333333	182
32.52	10.6333333333333	200
32.54	10.6333333333333	176
32.56	10.6333333333333	179
32.58	10.6333333333333	186
32.6	10.6333333333333	196
32.62	10.6333333333333	194
32.64	10.6333333333333	190
32.66	10.6333333333333	157
32.68	10.6333333333333	171
32.7	10.6333333333333	186
32.72	10.6333333333333	184
32.74	10.6333333333333	187
32.76	10.6333333333333	191
32.78	10.6333333333333	184
32.8	10.6333333333333	188
32.82	10.6333333333333	190
32.84	10.6333333333333	165
32.86	10.6333333333333	198
32.88	10.6333333333333	168
32.9	10.6333333333333	198
32.92	10.6333333333333	191
32.94	10.6333333333333	168
32.96	10.6333333333333	198
32.98	10.6333333333333	189
33	10.6333333333333	204
33.02	10.6333333333333	168
33.04	10.6333333333333	174
33.06	10.6333333333333	169
33.08	10.6333333333333	160
33.1	10.6333333333333	194
33.12	10.6333333333333	182
33.14	10.6333333333333	183
33.16	10.6333333333333	188
33.18	10.6333333333333	176
33.2	10.6333333333333	190
33.22	10.6333333333333	189
33.24	10.6333333333333	189
33.26	10.6333333333333	166
33.28	10.6333333333333	174
33.3	10.6333333333333	173
33.32	10.6333333333333	205
33.34	10.6333333333333	190
33.36	10.6333333333333	187
33.38	10.6333333333333	180
33.4	10.6333333333333	194
33.42	10.6333333333333	190
33.44	10.6333333333333	195
33.46	10.6333333333333	199
33.48	10.6333333333333	193
33.5	10.6333333333333	203
33.52	10.6333333333333	196
33.54	10.6333333333333	200
33.56	10.6333333333333	163
33.58	10.6333333333333	197
33.6	10.6333333333333	195
33.62	10.6333333333333	211
33.64	10.6333333333333	187
33.66	10.6333333333333	199
33.68	10.6333333333333	189
33.7	10.6333333333333	185
33.72	10.6333333333333	186
33.74	10.6333333333333	218
33.76	10.6333333333333	187
33.78	10.6333333333333	216
33.8	10.6333333333333	192
33.82	10.6333333333333	204
33.84	10.6333333333333	195
33.86	10.6333333333333	206
33.88	10.6333333333333	169
33.9	10.6333333333333	184
33.92	10.6333333333333	178
33.94	10.6333333333333	221
33.96	10.6333333333333	197
33.98	10.6333333333333	191
34	10.6333333333333	184
34.02	10.6333333333333	188
34.04	10.6333333333333	154
34.06	10.6333333333333	153
34.08	10.6333333333333	201
34.1	10.6333333333333	169
34.12	10.6333333333333	208
34.14	10.6333333333333	193
34.16	10.6333333333333	168
34.18	10.6333333333333	199
34.2	10.6333333333333	192
34.22	10.6333333333333	185
34.24	10.6333333333333	175
34.26	10.6333333333333	185
34.28	10.6333333333333	153
34.3	10.6333333333333	174
34.32	10.6333333333333	166
34.34	10.6333333333333	204
34.36	10.6333333333333	194
34.38	10.6333333333333	179
34.4	10.6333333333333	217
34.42	10.6333333333333	175
34.44	10.6333333333333	195
34.46	10.6333333333333	197
34.48	10.6333333333333	185
34.5	10.6333333333333	180
34.52	10.6333333333333	183
34.54	10.6333333333333	184
34.56	10.6333333333333	184
34.58	10.6333333333333	186
34.6	10.6333333333333	153
34.62	10.6333333333333	197
34.64	10.6333333333333	183
34.66	10.6333333333333	185
34.68	10.6333333333333	183
34.7	10.6333333333333	189
34.72	10.6333333333333	181
34.74	10.6333333333333	213
34.76	10.6333333333333	167
34.78	10.6333333333333	186
34.8	10.6333333333333	191
34.82	10.6333333333333	219
34.84	10.6333333333333	188
34.86	10.6333333333333	214
34.88	10.6333333333333	202
34.9	10.6333333333333	189
34.92	10.6333333333333	185
34.94	10.6333333333333	183
34.96	10.6333333333333	188
34.98	10.6333333333333	184
35	10.6333333333333	190
35.02	10.6333333333333	192
35.04	10.6333333333333	192
35.06	10.6333333333333	185
35.08	10.6333333333333	171
35.1	10.6333333333333	200
35.12	10.6333333333333	180
35.14	10.6333333333333	176
35.16	10.6333333333333	186
35.18	10.6333333333333	189
35.2	10.6333333333333	183
35.22	10.6333333333333	190
35.24	10.6333333333333	193
35.26	10.6333333333333	182
35.28	10.6333333333333	196
35.3	10.6333333333333	193
35.32	10.6333333333333	192
35.34	10.6333333333333	184
35.36	10.6333333333333	188
35.38	10.6333333333333	195
35.4	10.6333333333333	183
35.42	10.6333333333333	188
35.44	10.6333333333333	199
35.46	10.6333333333333	161
35.48	10.6333333333333	180
35.5	10.6333333333333	160
35.52	10.6333333333333	187
35.54	10.6333333333333	190
35.56	10.6333333333333	181
35.58	10.6333333333333	187
35.6	10.6333333333333	183
35.62	10.6333333333333	166
35.64	10.6333333333333	171
35.66	10.6333333333333	155
35.68	10.6333333333333	202
35.7	10.6333333333333	179
35.72	10.6333333333333	183
35.74	10.6333333333333	184
35.76	10.6333333333333	177
35.78	10.6333333333333	196
35.8	10.6333333333333	184
35.82	10.6333333333333	188
35.84	10.6333333333333	182
35.86	10.6333333333333	186
35.88	10.6333333333333	170
35.9	10.6333333333333	178
35.92	10.6333333333333	189
35.94	10.6333333333333	188
35.96	10.6333333333333	187
35.98	10.6333333333333	188
36	10.6333333333333	185
36.02	10.6333333333333	180
36.04	10.6333333333333	187
36.06	10.6333333333333	185
36.08	10.6333333333333	181
36.1	10.6333333333333	181
36.12	10.6333333333333	205
36.14	10.6333333333333	179
36.16	10.6333333333333	164
36.18	10.6333333333333	189
36.2	10.6333333333333	169
36.22	10.6333333333333	187
36.24	10.6333333333333	157
36.26	10.6333333333333	202
36.28	10.6333333333333	194
36.3	10.6333333333333	204
36.32	10.6333333333333	172
36.34	10.6333333333333	199
36.36	10.6333333333333	195
36.38	10.6333333333333	177
36.4	10.6333333333333	183
36.42	10.6333333333333	198
36.44	10.6333333333333	199
36.46	10.6333333333333	187
36.48	10.6333333333333	168
36.5	10.6333333333333	162
36.52	10.6333333333333	172
36.54	10.6333333333333	181
36.56	10.6333333333333	196
36.58	10.6333333333333	175
36.6	10.6333333333333	161
36.62	10.6333333333333	201
36.64	10.6333333333333	195
36.66	10.6333333333333	159
36.68	10.6333333333333	206
36.7	10.6333333333333	175
36.72	10.6333333333333	214
36.74	10.6333333333333	204
36.76	10.6333333333333	175
36.78	10.6333333333333	199
36.8	10.6333333333333	192
36.82	10.6333333333333	186
36.84	10.6333333333333	195
36.86	10.6333333333333	191
36.88	10.6333333333333	187
36.9	10.6333333333333	192
36.92	10.6333333333333	185
36.94	10.6333333333333	183
36.96	10.6333333333333	200
36.98	10.6333333333333	187
37	10.6333333333333	178
37.02	10.6333333333333	203
37.04	10.6333333333333	198
37.06	10.6333333333333	190
37.08	10.6333333333333	204
37.1	10.6333333333333	209
37.12	10.6333333333333	169
37.14	10.6333333333333	210
37.16	10.6333333333333	188
37.18	10.6333333333333	205
37.2	10.6333333333333	209
37.22	10.6333333333333	202
37.24	10.6333333333333	228
37.26	10.6333333333333	177
37.28	10.6333333333333	188
37.3	10.6333333333333	202
37.32	10.6333333333333	203
37.34	10.6333333333333	193
37.36	10.6333333333333	206
37.38	10.6333333333333	227
37.4	10.6333333333333	207
37.42	10.6333333333333	193
37.44	10.6333333333333	194
37.46	10.6333333333333	203
37.48	10.6333333333333	187
37.5	10.6333333333333	167
37.52	10.6333333333333	193
37.54	10.6333333333333	187
37.56	10.6333333333333	192
37.58	10.6333333333333	181
37.6	10.6333333333333	182
37.62	10.6333333333333	196
37.64	10.6333333333333	186
37.66	10.6333333333333	199
37.68	10.6333333333333	167
37.7	10.6333333333333	204
37.72	10.6333333333333	159
37.74	10.6333333333333	183
37.76	10.6333333333333	213
37.78	10.6333333333333	183
37.8	10.6333333333333	204
37.82	10.6333333333333	196
37.84	10.6333333333333	200
37.86	10.6333333333333	207
37.88	10.6333333333333	242
37.9	10.6333333333333	236
37.92	10.6333333333333	205
37.94	10.6333333333333	251
37.96	10.6333333333333	228
37.98	10.6333333333333	266
38	10.6333333333333	247
38.02	10.6333333333333	270
38.04	10.6333333333333	241
38.06	10.6333333333333	245
38.08	10.6333333333333	296
38.1	10.6333333333333	306
38.12	10.6333333333333	312
38.14	10.6333333333333	434
38.16	10.6333333333333	551
38.18	10.6333333333333	676
38.2	10.6333333333333	686
38.22	10.6333333333333	665
38.24	10.6333333333333	534
38.26	10.6333333333333	496
38.28	10.6333333333333	419
38.3	10.6333333333333	482
38.32	10.6333333333333	411
38.34	10.6333333333333	341
38.36	10.6333333333333	301
38.38	10.6333333333333	284
38.4	10.6333333333333	254
38.42	10.6333333333333	242
38.44	10.6333333333333	244
38.46	10.6333333333333	243
38.48	10.6333333333333	246
38.5	10.6333333333333	223
38.52	10.6333333333333	237
38.54	10.6333333333333	216
38.56	10.6333333333333	199
38.58	10.6333333333333	187
38.6	10.6333333333333	216
38.62	10.6333333333333	218
38.64	10.6333333333333	192
38.66	10.6333333333333	201
38.68	10.6333333333333	190
38.7	10.6333333333333	185
38.72	10.6333333333333	183
38.74	10.6333333333333	179
38.76	10.6333333333333	214
38.78	10.6333333333333	181
38.8	10.6333333333333	180
38.82	10.6333333333333	205
38.84	10.6333333333333	230
38.86	10.6333333333333	187
38.88	10.6333333333333	179
38.9	10.6333333333333	207
38.92	10.6333333333333	210
38.94	10.6333333333333	215
38.96	10.6333333333333	201
38.98	10.6333333333333	163
39	10.6333333333333	212
39.02	10.6333333333333	205
39.04	10.6333333333333	212
39.06	10.6333333333333	230
39.08	10.6333333333333	213
39.1	10.6333333333333	162
39.12	10.6333333333333	193
39.14	10.6333333333333	189
39.16	10.6333333333333	172
39.18	10.6333333333333	181
39.2	10.6333333333333	163
39.22	10.6333333333333	185
39.24	10.6333333333333	190
39.26	10.6333333333333	191
39.28	10.6333333333333	196
39.3	10.6333333333333	205
39.32	10.6333333333333	211
39.34	10.6333333333333	181
39.36	10.6333333333333	199
39.38	10.6333333333333	187
39.4	10.6333333333333	183
39.42	10.6333333333333	210
39.44	10.6333333333333	218
39.46	10.6333333333333	203
39.48	10.6333333333333	195
39.5	10.6333333333333	217
39.52	10.6333333333333	192
39.54	10.6333333333333	167
39.56	10.6333333333333	165
39.58	10.6333333333333	199
39.6	10.6333333333333	202
39.62	10.6333333333333	185
39.64	10.6333333333333	179
39.66	10.6333333333333	177
39.68	10.6333333333333	172
39.7	10.6333333333333	203
39.72	10.6333333333333	187
39.74	10.6333333333333	191
39.76	10.6333333333333	194
39.78	10.6333333333333	178
39.8	10.6333333333333	171
39.82	10.6333333333333	202
39.84	10.6333333333333	206
39.86	10.6333333333333	211
39.88	10.6333333333333	200
39.9	10.6333333333333	210
39.92	10.6333333333333	210
39.94	10.6333333333333	226
39.96	10.6333333333333	189
39.98	10.6333333333333	216
40	10.6333333333333	183
