# Supplementary material for: Sorting polymerization in a bichannel metal-organic framework
Source: Nat Commun. 2025 Aug 5;16:6984. doi: 10.1038/s41467-025-62322-8 (PMC12325995; doi:10.1038/s41467-025-62322-8)
Supplement: Supplementary file 3 — Source data [file 41467_2025_62322_MOESM3_ESM.zip › SOURCE_DATA/SF10/1-PNVF_2theta_vs_scanstarttime_vs_intensity/line_24.csv]

X	Y	Z
3	1.55	150
3.02	1.55	133
3.04	1.55	158
3.06	1.55	149
3.08	1.55	181
3.1	1.55	150
3.12	1.55	142
3.14	1.55	156
3.16	1.55	161
3.18	1.55	117
3.2	1.55	151
3.22	1.55	138
3.24	1.55	158
3.26	1.55	160
3.28	1.55	152
3.3	1.55	136
3.32	1.55	140
3.34	1.55	157
3.36	1.55	160
3.38	1.55	144
3.4	1.55	158
3.42	1.55	156
3.44	1.55	150
3.46	1.55	147
3.48	1.55	132
3.5	1.55	157
3.52	1.55	150
3.54	1.55	158
3.56	1.55	127
3.58	1.55	152
3.6	1.55	155
3.62	1.55	157
3.64	1.55	134
3.66	1.55	149
3.68	1.55	131
3.7	1.55	143
3.72	1.55	150
3.74	1.55	154
3.76	1.55	165
3.78	1.55	180
3.8	1.55	150
3.82	1.55	152
3.84	1.55	155
3.86	1.55	173
3.88	1.55	164
3.9	1.55	168
3.92	1.55	151
3.94	1.55	157
3.96	1.55	143
3.98	1.55	153
4	1.55	171
4.02	1.55	153
4.04	1.55	175
4.06	1.55	166
4.08	1.55	170
4.1	1.55	153
4.12	1.55	145
4.14	1.55	186
4.16	1.55	146
4.18	1.55	157
4.2	1.55	159
4.22	1.55	156
4.24	1.55	161
4.26	1.55	139
4.28	1.55	162
4.3	1.55	156
4.32	1.55	134
4.34	1.55	150
4.36	1.55	144
4.38	1.55	150
4.4	1.55	150
4.42	1.55	148
4.44	1.55	159
4.46	1.55	145
4.48	1.55	163
4.5	1.55	150
4.52	1.55	173
4.54	1.55	165
4.56	1.55	161
4.58	1.55	161
4.6	1.55	152
4.62	1.55	157
4.64	1.55	161
4.66	1.55	180
4.68	1.55	174
4.7	1.55	145
4.72	1.55	164
4.74	1.55	190
4.76	1.55	178
4.78	1.55	171
4.8	1.55	185
4.82	1.55	169
4.84	1.55	183
4.86	1.55	199
4.88	1.55	199
4.9	1.55	191
4.92	1.55	187
4.94	1.55	197
4.96	1.55	169
4.98	1.55	205
5	1.55	207
5.02	1.55	201
5.04	1.55	189
5.06	1.55	208
5.08	1.55	201
5.1	1.55	223
5.12	1.55	246
5.14	1.55	257
5.16	1.55	234
5.18	1.55	225
5.2	1.55	237
5.22	1.55	282
5.24	1.55	276
5.26	1.55	299
5.28	1.55	308
5.3	1.55	339
5.32	1.55	330
5.34	1.55	351
5.36	1.55	394
5.38	1.55	404
5.4	1.55	491
5.42	1.55	604
5.44	1.55	622
5.46	1.55	653
5.48	1.55	629
5.5	1.55	520
5.52	1.55	501
5.54	1.55	443
5.56	1.55	403
5.58	1.55	352
5.6	1.55	351
5.62	1.55	311
5.64	1.55	293
5.66	1.55	311
5.68	1.55	303
5.7	1.55	305
5.72	1.55	255
5.74	1.55	283
5.76	1.55	274
5.78	1.55	273
5.8	1.55	266
5.82	1.55	253
5.84	1.55	274
5.86	1.55	234
5.88	1.55	257
5.9	1.55	249
5.92	1.55	248
5.94	1.55	233
5.96	1.55	246
5.98	1.55	256
6	1.55	264
6.02	1.55	265
6.04	1.55	249
6.06	1.55	278
6.08	1.55	252
6.1	1.55	215
6.12	1.55	217
6.14	1.55	243
6.16	1.55	216
6.18	1.55	230
6.2	1.55	242
6.22	1.55	243
6.24	1.55	250
6.26	1.55	239
6.28	1.55	267
6.3	1.55	244
6.32	1.55	240
6.34	1.55	205
6.36	1.55	213
6.38	1.55	215
6.4	1.55	227
6.42	1.55	231
6.44	1.55	226
6.46	1.55	252
6.48	1.55	216
6.5	1.55	232
6.52	1.55	246
6.54	1.55	237
6.56	1.55	209
6.58	1.55	199
6.6	1.55	219
6.62	1.55	237
6.64	1.55	212
6.66	1.55	202
6.68	1.55	223
6.7	1.55	219
6.72	1.55	188
6.74	1.55	202
6.76	1.55	214
6.78	1.55	207
6.8	1.55	190
6.82	1.55	184
6.84	1.55	209
6.86	1.55	175
6.88	1.55	195
6.9	1.55	203
6.92	1.55	178
6.94	1.55	175
6.96	1.55	198
6.98	1.55	155
7	1.55	175
7.02	1.55	168
7.04	1.55	159
7.06	1.55	178
7.08	1.55	160
7.1	1.55	177
7.12	1.55	183
7.14	1.55	169
7.16	1.55	154
7.18	1.55	191
7.2	1.55	180
7.22	1.55	187
7.24	1.55	150
7.26	1.55	166
7.28	1.55	173
7.3	1.55	156
7.32	1.55	156
7.34	1.55	174
7.36	1.55	173
7.38	1.55	149
7.4	1.55	203
7.42	1.55	172
7.44	1.55	190
7.46	1.55	171
7.48	1.55	152
7.5	1.55	155
7.52	1.55	178
7.54	1.55	168
7.56	1.55	162
7.58	1.55	189
7.6	1.55	178
7.62	1.55	169
7.64	1.55	181
7.66	1.55	169
7.68	1.55	160
7.7	1.55	178
7.72	1.55	174
7.74	1.55	160
7.76	1.55	172
7.78	1.55	141
7.8	1.55	170
7.82	1.55	178
7.84	1.55	197
7.86	1.55	166
7.88	1.55	186
7.9	1.55	171
7.92	1.55	174
7.94	1.55	164
7.96	1.55	178
7.98	1.55	157
8	1.55	158
8.02	1.55	192
8.04	1.55	168
8.06	1.55	167
8.08	1.55	174
8.1	1.55	152
8.12	1.55	143
8.14	1.55	149
8.16	1.55	183
8.18	1.55	157
8.2	1.55	188
8.22	1.55	193
8.24	1.55	182
8.26	1.55	171
8.28	1.55	170
8.3	1.55	171
8.32	1.55	141
8.34	1.55	171
8.36	1.55	158
8.38	1.55	154
8.4	1.55	160
8.42	1.55	161
8.44	1.55	145
8.46	1.55	167
8.48	1.55	157
8.5	1.55	128
8.52	1.55	179
8.54	1.55	167
8.56	1.55	174
8.58	1.55	153
8.6	1.55	153
8.62	1.55	165
8.64	1.55	178
8.66	1.55	153
8.68	1.55	175
8.7	1.55	162
8.72	1.55	145
8.74	1.55	162
8.76	1.55	160
8.78	1.55	146
8.8	1.55	154
8.82	1.55	150
8.84	1.55	158
8.86	1.55	163
8.88	1.55	162
8.9	1.55	152
8.92	1.55	134
8.94	1.55	175
8.96	1.55	152
8.98	1.55	147
9	1.55	138
9.02	1.55	178
9.04	1.55	174
9.06	1.55	159
9.08	1.55	144
9.1	1.55	159
9.12	1.55	145
9.14	1.55	143
9.16	1.55	170
9.18	1.55	176
9.2	1.55	168
9.22	1.55	149
9.24	1.55	162
9.26	1.55	159
9.28	1.55	152
9.3	1.55	188
9.32	1.55	172
9.34	1.55	188
9.36	1.55	182
9.38	1.55	210
9.4	1.55	186
9.42	1.55	205
9.44	1.55	221
9.46	1.55	232
9.48	1.55	260
9.5	1.55	245
9.52	1.55	209
9.54	1.55	246
9.56	1.55	234
9.58	1.55	230
9.6	1.55	179
9.62	1.55	197
9.64	1.55	196
9.66	1.55	165
9.68	1.55	180
9.7	1.55	174
9.72	1.55	187
9.74	1.55	167
9.76	1.55	184
9.78	1.55	177
9.8	1.55	169
9.82	1.55	185
9.84	1.55	169
9.86	1.55	164
9.88	1.55	173
9.9	1.55	152
9.92	1.55	162
9.94	1.55	173
9.96	1.55	170
9.98	1.55	165
10	1.55	153
10.02	1.55	189
10.04	1.55	182
10.06	1.55	170
10.08	1.55	158
10.1	1.55	156
10.12	1.55	172
10.14	1.55	154
10.16	1.55	170
10.18	1.55	149
10.2	1.55	146
10.22	1.55	176
10.24	1.55	166
10.26	1.55	145
10.28	1.55	162
10.3	1.55	149
10.32	1.55	151
10.34	1.55	171
10.36	1.55	164
10.38	1.55	149
10.4	1.55	153
10.42	1.55	166
10.44	1.55	167
10.46	1.55	168
10.48	1.55	183
10.5	1.55	171
10.52	1.55	197
10.54	1.55	171
10.56	1.55	176
10.58	1.55	158
10.6	1.55	197
10.62	1.55	203
10.64	1.55	217
10.66	1.55	233
10.68	1.55	254
10.7	1.55	266
10.72	1.55	272
10.74	1.55	295
10.76	1.55	345
10.78	1.55	372
10.8	1.55	438
10.82	1.55	466
10.84	1.55	503
10.86	1.55	546
10.88	1.55	642
10.9	1.55	783
10.92	1.55	861
10.94	1.55	1021
10.96	1.55	1118
10.98	1.55	1241
11	1.55	1205
11.02	1.55	1160
11.04	1.55	1021
11.06	1.55	1048
11.08	1.55	961
11.1	1.55	806
11.12	1.55	683
11.14	1.55	569
11.16	1.55	495
11.18	1.55	394
11.2	1.55	357
11.22	1.55	296
11.24	1.55	251
11.26	1.55	252
11.28	1.55	231
11.3	1.55	208
11.32	1.55	186
11.34	1.55	207
11.36	1.55	187
11.38	1.55	188
11.4	1.55	211
11.42	1.55	176
11.44	1.55	177
11.46	1.55	185
11.48	1.55	198
11.5	1.55	183
11.52	1.55	173
11.54	1.55	179
11.56	1.55	155
11.58	1.55	131
11.6	1.55	164
11.62	1.55	198
11.64	1.55	203
11.66	1.55	174
11.68	1.55	163
11.7	1.55	171
11.72	1.55	181
11.74	1.55	198
11.76	1.55	184
11.78	1.55	177
11.8	1.55	163
11.82	1.55	197
11.84	1.55	150
11.86	1.55	165
11.88	1.55	163
11.9	1.55	143
11.92	1.55	155
11.94	1.55	161
11.96	1.55	154
11.98	1.55	160
12	1.55	167
12.02	1.55	154
12.04	1.55	157
12.06	1.55	153
12.08	1.55	169
12.1	1.55	157
12.12	1.55	149
12.14	1.55	165
12.16	1.55	176
12.18	1.55	135
12.2	1.55	156
12.22	1.55	161
12.24	1.55	173
12.26	1.55	169
12.28	1.55	164
12.3	1.55	163
12.32	1.55	149
12.34	1.55	157
12.36	1.55	140
12.38	1.55	169
12.4	1.55	182
12.42	1.55	172
12.44	1.55	152
12.46	1.55	160
12.48	1.55	183
12.5	1.55	165
12.52	1.55	175
12.54	1.55	207
12.56	1.55	193
12.58	1.55	194
12.6	1.55	210
12.62	1.55	185
12.64	1.55	195
12.66	1.55	224
12.68	1.55	237
12.7	1.55	195
12.72	1.55	198
12.74	1.55	186
12.76	1.55	169
12.78	1.55	193
12.8	1.55	169
12.82	1.55	192
12.84	1.55	172
12.86	1.55	177
12.88	1.55	161
12.9	1.55	144
12.92	1.55	161
12.94	1.55	177
12.96	1.55	157
12.98	1.55	162
13	1.55	145
13.02	1.55	156
13.04	1.55	150
13.06	1.55	163
13.08	1.55	152
13.1	1.55	146
13.12	1.55	151
13.14	1.55	177
13.16	1.55	162
13.18	1.55	146
13.2	1.55	143
13.22	1.55	136
13.24	1.55	132
13.26	1.55	141
13.28	1.55	155
13.3	1.55	157
13.32	1.55	160
13.34	1.55	145
13.36	1.55	161
13.38	1.55	158
13.4	1.55	145
13.42	1.55	148
13.44	1.55	145
13.46	1.55	164
13.48	1.55	144
13.5	1.55	138
13.52	1.55	165
13.54	1.55	167
13.56	1.55	169
13.58	1.55	169
13.6	1.55	170
13.62	1.55	135
13.64	1.55	157
13.66	1.55	162
13.68	1.55	147
13.7	1.55	152
13.72	1.55	163
13.74	1.55	173
13.76	1.55	182
13.78	1.55	147
13.8	1.55	158
13.82	1.55	157
13.84	1.55	182
13.86	1.55	172
13.88	1.55	159
13.9	1.55	182
13.92	1.55	158
13.94	1.55	155
13.96	1.55	124
13.98	1.55	175
14	1.55	156
14.02	1.55	161
14.04	1.55	148
14.06	1.55	127
14.08	1.55	169
14.1	1.55	157
14.12	1.55	155
14.14	1.55	139
14.16	1.55	150
14.18	1.55	160
14.2	1.55	152
14.22	1.55	157
14.24	1.55	138
14.26	1.55	142
14.28	1.55	146
14.3	1.55	156
14.32	1.55	140
14.34	1.55	163
14.36	1.55	164
14.38	1.55	156
14.4	1.55	167
14.42	1.55	150
14.44	1.55	146
14.46	1.55	129
14.48	1.55	150
14.5	1.55	150
14.52	1.55	135
14.54	1.55	158
14.56	1.55	153
14.58	1.55	145
14.6	1.55	133
14.62	1.55	153
14.64	1.55	166
14.66	1.55	147
14.68	1.55	156
14.7	1.55	154
14.72	1.55	139
14.74	1.55	156
14.76	1.55	146
14.78	1.55	162
14.8	1.55	157
14.82	1.55	167
14.84	1.55	161
14.86	1.55	181
14.88	1.55	160
14.9	1.55	154
14.92	1.55	143
14.94	1.55	136
14.96	1.55	152
14.98	1.55	129
15	1.55	154
15.02	1.55	165
15.04	1.55	142
15.06	1.55	168
15.08	1.55	150
15.1	1.55	178
15.12	1.55	141
15.14	1.55	141
15.16	1.55	167
15.18	1.55	136
15.2	1.55	149
15.22	1.55	154
15.24	1.55	153
15.26	1.55	149
15.28	1.55	149
15.3	1.55	171
15.32	1.55	141
15.34	1.55	180
15.36	1.55	139
15.38	1.55	161
15.4	1.55	160
15.42	1.55	171
15.44	1.55	153
15.46	1.55	168
15.48	1.55	178
15.5	1.55	175
15.52	1.55	139
15.54	1.55	168
15.56	1.55	149
15.58	1.55	151
15.6	1.55	169
15.62	1.55	148
15.64	1.55	164
15.66	1.55	158
15.68	1.55	148
15.7	1.55	151
15.72	1.55	154
15.74	1.55	163
15.76	1.55	171
15.78	1.55	154
15.8	1.55	164
15.82	1.55	166
15.84	1.55	175
15.86	1.55	184
15.88	1.55	164
15.9	1.55	177
15.92	1.55	177
15.94	1.55	193
15.96	1.55	192
15.98	1.55	173
16	1.55	162
16.02	1.55	177
16.04	1.55	179
16.06	1.55	184
16.08	1.55	178
16.1	1.55	154
16.12	1.55	200
16.14	1.55	176
16.16	1.55	176
16.18	1.55	187
16.2	1.55	163
16.22	1.55	201
16.24	1.55	183
16.26	1.55	198
16.28	1.55	198
16.3	1.55	220
16.32	1.55	212
16.34	1.55	203
16.36	1.55	215
16.38	1.55	247
16.4	1.55	251
16.42	1.55	239
16.44	1.55	243
16.46	1.55	271
16.48	1.55	331
16.5	1.55	308
16.52	1.55	349
16.54	1.55	328
16.56	1.55	386
16.58	1.55	383
16.6	1.55	416
16.62	1.55	414
16.64	1.55	480
16.66	1.55	477
16.68	1.55	525
16.7	1.55	554
16.72	1.55	615
16.74	1.55	622
16.76	1.55	640
16.78	1.55	709
16.8	1.55	681
16.82	1.55	674
16.84	1.55	655
16.86	1.55	645
16.88	1.55	591
16.9	1.55	574
16.92	1.55	486
16.94	1.55	450
16.96	1.55	417
16.98	1.55	394
17	1.55	393
17.02	1.55	351
17.04	1.55	315
17.06	1.55	308
17.08	1.55	317
17.1	1.55	274
17.12	1.55	271
17.14	1.55	284
17.16	1.55	251
17.18	1.55	233
17.2	1.55	225
17.22	1.55	237
17.24	1.55	240
17.26	1.55	247
17.28	1.55	242
17.3	1.55	215
17.32	1.55	221
17.34	1.55	230
17.36	1.55	232
17.38	1.55	255
17.4	1.55	225
17.42	1.55	229
17.44	1.55	220
17.46	1.55	191
17.48	1.55	208
17.5	1.55	248
17.52	1.55	204
17.54	1.55	226
17.56	1.55	207
17.58	1.55	229
17.6	1.55	216
17.62	1.55	191
17.64	1.55	214
17.66	1.55	213
17.68	1.55	235
17.7	1.55	245
17.72	1.55	198
17.74	1.55	214
17.76	1.55	216
17.78	1.55	214
17.8	1.55	217
17.82	1.55	203
17.84	1.55	228
17.86	1.55	199
17.88	1.55	200
17.9	1.55	207
17.92	1.55	225
17.94	1.55	205
17.96	1.55	199
17.98	1.55	215
18	1.55	204
18.02	1.55	215
18.04	1.55	209
18.06	1.55	178
18.08	1.55	195
18.1	1.55	192
18.12	1.55	197
18.14	1.55	202
18.16	1.55	200
18.18	1.55	185
18.2	1.55	188
18.22	1.55	220
18.24	1.55	193
18.26	1.55	177
18.28	1.55	191
18.3	1.55	183
18.32	1.55	189
18.34	1.55	182
18.36	1.55	172
18.38	1.55	152
18.4	1.55	159
18.42	1.55	196
18.44	1.55	200
18.46	1.55	167
18.48	1.55	194
18.5	1.55	170
18.52	1.55	182
18.54	1.55	172
18.56	1.55	182
18.58	1.55	177
18.6	1.55	170
18.62	1.55	188
18.64	1.55	193
18.66	1.55	187
18.68	1.55	169
18.7	1.55	200
18.72	1.55	182
18.74	1.55	184
18.76	1.55	164
18.78	1.55	193
18.8	1.55	185
18.82	1.55	169
18.84	1.55	171
18.86	1.55	198
18.88	1.55	211
18.9	1.55	190
18.92	1.55	211
18.94	1.55	228
18.96	1.55	212
18.98	1.55	250
19	1.55	288
19.02	1.55	323
19.04	1.55	330
19.06	1.55	376
19.08	1.55	387
19.1	1.55	390
19.12	1.55	413
19.14	1.55	396
19.16	1.55	395
19.18	1.55	387
19.2	1.55	415
19.22	1.55	360
19.24	1.55	392
19.26	1.55	351
19.28	1.55	368
19.3	1.55	312
19.32	1.55	328
19.34	1.55	284
19.36	1.55	280
19.38	1.55	282
19.4	1.55	273
19.42	1.55	262
19.44	1.55	223
19.46	1.55	214
19.48	1.55	230
19.5	1.55	216
19.52	1.55	217
19.54	1.55	186
19.56	1.55	177
19.58	1.55	195
19.6	1.55	189
19.62	1.55	205
19.64	1.55	178
19.66	1.55	175
19.68	1.55	187
19.7	1.55	215
19.72	1.55	211
19.74	1.55	167
19.76	1.55	172
19.78	1.55	163
19.8	1.55	201
19.82	1.55	204
19.84	1.55	186
19.86	1.55	203
19.88	1.55	188
19.9	1.55	192
19.92	1.55	209
19.94	1.55	178
19.96	1.55	184
19.98	1.55	202
20	1.55	175
20.02	1.55	190
20.04	1.55	175
20.06	1.55	179
20.08	1.55	187
20.1	1.55	183
20.12	1.55	182
20.14	1.55	177
20.16	1.55	168
20.18	1.55	173
20.2	1.55	189
20.22	1.55	185
20.24	1.55	207
20.26	1.55	175
20.28	1.55	178
20.3	1.55	163
20.32	1.55	179
20.34	1.55	157
20.36	1.55	163
20.38	1.55	176
20.4	1.55	190
20.42	1.55	190
20.44	1.55	179
20.46	1.55	175
20.48	1.55	197
20.5	1.55	194
20.52	1.55	187
20.54	1.55	179
20.56	1.55	176
20.58	1.55	167
20.6	1.55	188
20.62	1.55	183
20.64	1.55	200
20.66	1.55	198
20.68	1.55	193
20.7	1.55	159
20.72	1.55	170
20.74	1.55	191
20.76	1.55	198
20.78	1.55	183
20.8	1.55	168
20.82	1.55	198
20.84	1.55	203
20.86	1.55	196
20.88	1.55	196
20.9	1.55	188
20.92	1.55	191
20.94	1.55	198
20.96	1.55	191
20.98	1.55	206
21	1.55	192
21.02	1.55	193
21.04	1.55	172
21.06	1.55	216
21.08	1.55	192
21.1	1.55	194
21.12	1.55	186
21.14	1.55	171
21.16	1.55	205
21.18	1.55	172
21.2	1.55	189
21.22	1.55	176
21.24	1.55	162
21.26	1.55	174
21.28	1.55	173
21.3	1.55	166
21.32	1.55	168
21.34	1.55	176
21.36	1.55	159
21.38	1.55	176
21.4	1.55	183
21.42	1.55	158
21.44	1.55	173
21.46	1.55	188
21.48	1.55	169
21.5	1.55	150
21.52	1.55	185
21.54	1.55	166
21.56	1.55	140
21.58	1.55	175
21.6	1.55	190
21.62	1.55	152
21.64	1.55	160
21.66	1.55	193
21.68	1.55	166
21.7	1.55	170
21.72	1.55	162
21.74	1.55	161
21.76	1.55	167
21.78	1.55	167
21.8	1.55	158
21.82	1.55	183
21.84	1.55	170
21.86	1.55	183
21.88	1.55	162
21.9	1.55	160
21.92	1.55	148
21.94	1.55	189
21.96	1.55	160
21.98	1.55	145
22	1.55	143
22.02	1.55	187
22.04	1.55	164
22.06	1.55	160
22.08	1.55	169
22.1	1.55	190
22.12	1.55	180
22.14	1.55	193
22.16	1.55	161
22.18	1.55	184
22.2	1.55	179
22.22	1.55	184
22.24	1.55	171
22.26	1.55	146
22.28	1.55	179
22.3	1.55	168
22.32	1.55	185
22.34	1.55	163
22.36	1.55	155
22.38	1.55	162
22.4	1.55	154
22.42	1.55	161
22.44	1.55	148
22.46	1.55	160
22.48	1.55	176
22.5	1.55	169
22.52	1.55	149
22.54	1.55	173
22.56	1.55	166
22.58	1.55	178
22.6	1.55	157
22.62	1.55	158
22.64	1.55	177
22.66	1.55	176
22.68	1.55	152
22.7	1.55	146
22.72	1.55	155
22.74	1.55	160
22.76	1.55	174
22.78	1.55	169
22.8	1.55	185
22.82	1.55	178
22.84	1.55	174
22.86	1.55	175
22.88	1.55	153
22.9	1.55	172
22.92	1.55	151
22.94	1.55	170
22.96	1.55	176
22.98	1.55	161
23	1.55	143
23.02	1.55	135
23.04	1.55	144
23.06	1.55	179
23.08	1.55	177
23.1	1.55	168
23.12	1.55	162
23.14	1.55	152
23.16	1.55	140
23.18	1.55	175
23.2	1.55	147
23.22	1.55	173
23.24	1.55	158
23.26	1.55	175
23.28	1.55	162
23.3	1.55	160
23.32	1.55	156
23.34	1.55	153
23.36	1.55	172
23.38	1.55	178
23.4	1.55	153
23.42	1.55	180
23.44	1.55	171
23.46	1.55	165
23.48	1.55	146
23.5	1.55	157
23.52	1.55	162
23.54	1.55	146
23.56	1.55	142
23.58	1.55	164
23.6	1.55	169
23.62	1.55	186
23.64	1.55	197
23.66	1.55	160
23.68	1.55	159
23.7	1.55	175
23.72	1.55	142
23.74	1.55	169
23.76	1.55	152
23.78	1.55	173
23.8	1.55	177
23.82	1.55	175
23.84	1.55	196
23.86	1.55	153
23.88	1.55	164
23.9	1.55	187
23.92	1.55	161
23.94	1.55	177
23.96	1.55	158
23.98	1.55	176
24	1.55	168
24.02	1.55	170
24.04	1.55	174
24.06	1.55	164
24.08	1.55	186
24.1	1.55	180
24.12	1.55	191
24.14	1.55	175
24.16	1.55	189
24.18	1.55	184
24.2	1.55	187
24.22	1.55	176
24.24	1.55	185
24.26	1.55	203
24.28	1.55	167
24.3	1.55	176
24.32	1.55	177
24.34	1.55	148
24.36	1.55	171
24.38	1.55	182
24.4	1.55	166
24.42	1.55	198
24.44	1.55	185
24.46	1.55	186
24.48	1.55	176
24.5	1.55	188
24.52	1.55	157
24.54	1.55	171
24.56	1.55	179
24.58	1.55	152
24.6	1.55	157
24.62	1.55	185
24.64	1.55	193
24.66	1.55	177
24.68	1.55	169
24.7	1.55	180
24.72	1.55	178
24.74	1.55	196
24.76	1.55	185
24.78	1.55	176
24.8	1.55	154
24.82	1.55	160
24.84	1.55	188
24.86	1.55	181
24.88	1.55	188
24.9	1.55	177
24.92	1.55	202
24.94	1.55	203
24.96	1.55	184
24.98	1.55	176
25	1.55	175
25.02	1.55	200
25.04	1.55	185
25.06	1.55	195
25.08	1.55	198
25.1	1.55	191
25.12	1.55	191
25.14	1.55	205
25.16	1.55	211
25.18	1.55	215
25.2	1.55	217
25.22	1.55	216
25.24	1.55	212
25.26	1.55	232
25.28	1.55	217
25.3	1.55	249
25.32	1.55	242
25.34	1.55	268
25.36	1.55	291
25.38	1.55	265
25.4	1.55	285
25.42	1.55	266
25.44	1.55	310
25.46	1.55	298
25.48	1.55	290
25.5	1.55	302
25.52	1.55	335
25.54	1.55	333
25.56	1.55	315
25.58	1.55	301
25.6	1.55	299
25.62	1.55	327
25.64	1.55	297
25.66	1.55	328
25.68	1.55	352
25.7	1.55	294
25.72	1.55	297
25.74	1.55	266
25.76	1.55	277
25.78	1.55	272
25.8	1.55	298
25.82	1.55	265
25.84	1.55	231
25.86	1.55	251
25.88	1.55	238
25.9	1.55	240
25.92	1.55	202
25.94	1.55	191
25.96	1.55	228
25.98	1.55	209
26	1.55	213
26.02	1.55	195
26.04	1.55	197
26.06	1.55	190
26.08	1.55	176
26.1	1.55	187
26.12	1.55	201
26.14	1.55	194
26.16	1.55	200
26.18	1.55	178
26.2	1.55	202
26.22	1.55	206
26.24	1.55	187
26.26	1.55	177
26.28	1.55	190
26.3	1.55	180
26.32	1.55	192
26.34	1.55	174
26.36	1.55	158
26.38	1.55	190
26.4	1.55	179
26.42	1.55	193
26.44	1.55	177
26.46	1.55	203
26.48	1.55	189
26.5	1.55	181
26.52	1.55	196
26.54	1.55	185
26.56	1.55	194
26.58	1.55	158
26.6	1.55	185
26.62	1.55	178
26.64	1.55	171
26.66	1.55	181
26.68	1.55	185
26.7	1.55	187
26.72	1.55	176
26.74	1.55	180
26.76	1.55	174
26.78	1.55	190
26.8	1.55	173
26.82	1.55	153
26.84	1.55	164
26.86	1.55	188
26.88	1.55	188
26.9	1.55	152
26.92	1.55	164
26.94	1.55	187
26.96	1.55	168
26.98	1.55	185
27	1.55	191
27.02	1.55	154
27.04	1.55	150
27.06	1.55	172
27.08	1.55	168
27.1	1.55	187
27.12	1.55	199
27.14	1.55	179
27.16	1.55	216
27.18	1.55	187
27.2	1.55	173
27.22	1.55	196
27.24	1.55	193
27.26	1.55	185
27.28	1.55	178
27.3	1.55	157
27.32	1.55	174
27.34	1.55	173
27.36	1.55	180
27.38	1.55	182
27.4	1.55	186
27.42	1.55	187
27.44	1.55	199
27.46	1.55	173
27.48	1.55	177
27.5	1.55	188
27.52	1.55	187
27.54	1.55	178
27.56	1.55	203
27.58	1.55	197
27.6	1.55	182
27.62	1.55	170
27.64	1.55	166
27.66	1.55	193
27.68	1.55	187
27.7	1.55	189
27.72	1.55	179
27.74	1.55	206
27.76	1.55	174
27.78	1.55	158
27.8	1.55	189
27.82	1.55	175
27.84	1.55	202
27.86	1.55	183
27.88	1.55	162
27.9	1.55	200
27.92	1.55	184
27.94	1.55	182
27.96	1.55	198
27.98	1.55	191
28	1.55	194
28.02	1.55	195
28.04	1.55	178
28.06	1.55	200
28.08	1.55	183
28.1	1.55	184
28.12	1.55	197
28.14	1.55	158
28.16	1.55	171
28.18	1.55	194
28.2	1.55	193
28.22	1.55	183
28.24	1.55	197
28.26	1.55	199
28.28	1.55	204
28.3	1.55	176
28.32	1.55	182
28.34	1.55	173
28.36	1.55	193
28.38	1.55	200
28.4	1.55	194
28.42	1.55	204
28.44	1.55	207
28.46	1.55	181
28.48	1.55	197
28.5	1.55	191
28.52	1.55	174
28.54	1.55	201
28.56	1.55	180
28.58	1.55	186
28.6	1.55	189
28.62	1.55	186
28.64	1.55	198
28.66	1.55	180
28.68	1.55	158
28.7	1.55	167
28.72	1.55	182
28.74	1.55	182
28.76	1.55	187
28.78	1.55	177
28.8	1.55	187
28.82	1.55	180
28.84	1.55	195
28.86	1.55	204
28.88	1.55	214
28.9	1.55	176
28.92	1.55	193
28.94	1.55	161
28.96	1.55	162
28.98	1.55	195
29	1.55	188
29.02	1.55	191
29.04	1.55	186
29.06	1.55	179
29.08	1.55	174
29.1	1.55	162
29.12	1.55	179
29.14	1.55	172
29.16	1.55	183
29.18	1.55	150
29.2	1.55	178
29.22	1.55	176
29.24	1.55	174
29.26	1.55	167
29.28	1.55	170
29.3	1.55	147
29.32	1.55	176
29.34	1.55	179
29.36	1.55	155
29.38	1.55	175
29.4	1.55	184
29.42	1.55	166
29.44	1.55	181
29.46	1.55	172
29.48	1.55	144
29.5	1.55	152
29.52	1.55	149
29.54	1.55	198
29.56	1.55	154
29.58	1.55	167
29.6	1.55	177
29.62	1.55	194
29.64	1.55	162
29.66	1.55	179
29.68	1.55	164
29.7	1.55	178
29.72	1.55	185
29.74	1.55	202
29.76	1.55	165
29.78	1.55	169
29.8	1.55	173
29.82	1.55	194
29.84	1.55	169
29.86	1.55	169
29.88	1.55	170
29.9	1.55	168
29.92	1.55	165
29.94	1.55	168
29.96	1.55	167
29.98	1.55	157
30	1.55	161
30.02	1.55	142
30.04	1.55	147
30.06	1.55	188
30.08	1.55	191
30.1	1.55	162
30.12	1.55	156
30.14	1.55	182
30.16	1.55	164
30.18	1.55	164
30.2	1.55	161
30.22	1.55	163
30.24	1.55	172
30.26	1.55	144
30.28	1.55	191
30.3	1.55	169
30.32	1.55	187
30.34	1.55	167
30.36	1.55	172
30.38	1.55	182
30.4	1.55	161
30.42	1.55	184
30.44	1.55	185
30.46	1.55	176
30.48	1.55	155
30.5	1.55	183
30.52	1.55	165
30.54	1.55	183
30.56	1.55	179
30.58	1.55	192
30.6	1.55	177
30.62	1.55	196
30.64	1.55	173
30.66	1.55	210
30.68	1.55	186
30.7	1.55	207
30.72	1.55	181
30.74	1.55	175
30.76	1.55	172
30.78	1.55	191
30.8	1.55	176
30.82	1.55	188
30.84	1.55	172
30.86	1.55	169
30.88	1.55	191
30.9	1.55	193
30.92	1.55	189
30.94	1.55	175
30.96	1.55	195
30.98	1.55	189
31	1.55	194
31.02	1.55	180
31.04	1.55	183
31.06	1.55	178
31.08	1.55	183
31.1	1.55	140
31.12	1.55	173
31.14	1.55	171
31.16	1.55	178
31.18	1.55	171
31.2	1.55	186
31.22	1.55	181
31.24	1.55	193
31.26	1.55	171
31.28	1.55	160
31.3	1.55	205
31.32	1.55	204
31.34	1.55	172
31.36	1.55	196
31.38	1.55	159
31.4	1.55	189
31.42	1.55	172
31.44	1.55	157
31.46	1.55	172
31.48	1.55	196
31.5	1.55	190
31.52	1.55	192
31.54	1.55	167
31.56	1.55	195
31.58	1.55	178
31.6	1.55	163
31.62	1.55	155
31.64	1.55	164
31.66	1.55	178
31.68	1.55	194
31.7	1.55	176
31.72	1.55	182
31.74	1.55	187
31.76	1.55	177
31.78	1.55	167
31.8	1.55	220
31.82	1.55	179
31.84	1.55	178
31.86	1.55	180
31.88	1.55	169
31.9	1.55	187
31.92	1.55	179
31.94	1.55	190
31.96	1.55	190
31.98	1.55	169
32	1.55	200
32.02	1.55	210
32.04	1.55	197
32.06	1.55	207
32.08	1.55	210
32.1	1.55	162
32.12	1.55	165
32.14	1.55	203
32.16	1.55	185
32.18	1.55	203
32.2	1.55	186
32.22	1.55	191
32.24	1.55	165
32.26	1.55	172
32.28	1.55	172
32.3	1.55	176
32.32	1.55	180
32.34	1.55	182
32.36	1.55	173
32.38	1.55	175
32.4	1.55	182
32.42	1.55	173
32.44	1.55	183
32.46	1.55	161
32.48	1.55	218
32.5	1.55	176
32.52	1.55	190
32.54	1.55	195
32.56	1.55	176
32.58	1.55	142
32.6	1.55	161
32.62	1.55	183
32.64	1.55	174
32.66	1.55	182
32.68	1.55	186
32.7	1.55	170
32.72	1.55	181
32.74	1.55	145
32.76	1.55	157
32.78	1.55	158
32.8	1.55	176
32.82	1.55	188
32.84	1.55	171
32.86	1.55	156
32.88	1.55	178
32.9	1.55	178
32.92	1.55	200
32.94	1.55	171
32.96	1.55	198
32.98	1.55	166
33	1.55	169
33.02	1.55	181
33.04	1.55	179
33.06	1.55	149
33.08	1.55	180
33.1	1.55	172
33.12	1.55	192
33.14	1.55	200
33.16	1.55	166
33.18	1.55	170
33.2	1.55	193
33.22	1.55	147
33.24	1.55	176
33.26	1.55	161
33.28	1.55	185
33.3	1.55	177
33.32	1.55	163
33.34	1.55	145
33.36	1.55	179
33.38	1.55	149
33.4	1.55	175
33.42	1.55	164
33.44	1.55	173
33.46	1.55	182
33.48	1.55	185
33.5	1.55	184
33.52	1.55	178
33.54	1.55	166
33.56	1.55	188
33.58	1.55	175
33.6	1.55	161
33.62	1.55	165
33.64	1.55	176
33.66	1.55	181
33.68	1.55	196
33.7	1.55	198
33.72	1.55	189
33.74	1.55	194
33.76	1.55	179
33.78	1.55	171
33.8	1.55	187
33.82	1.55	210
33.84	1.55	183
33.86	1.55	183
33.88	1.55	183
33.9	1.55	177
33.92	1.55	167
33.94	1.55	187
33.96	1.55	190
33.98	1.55	195
34	1.55	199
34.02	1.55	195
34.04	1.55	201
34.06	1.55	185
34.08	1.55	197
34.1	1.55	176
34.12	1.55	181
34.14	1.55	187
34.16	1.55	186
34.18	1.55	201
34.2	1.55	193
34.22	1.55	191
34.24	1.55	175
34.26	1.55	182
34.28	1.55	184
34.3	1.55	177
34.32	1.55	164
34.34	1.55	190
34.36	1.55	166
34.38	1.55	166
34.4	1.55	172
34.42	1.55	164
34.44	1.55	185
34.46	1.55	160
34.48	1.55	168
34.5	1.55	208
34.52	1.55	156
34.54	1.55	169
34.56	1.55	195
34.58	1.55	189
34.6	1.55	182
34.62	1.55	152
34.64	1.55	169
34.66	1.55	169
34.68	1.55	183
34.7	1.55	170
34.72	1.55	170
34.74	1.55	167
34.76	1.55	171
34.78	1.55	166
34.8	1.55	158
34.82	1.55	175
34.84	1.55	191
34.86	1.55	188
34.88	1.55	180
34.9	1.55	180
34.92	1.55	194
34.94	1.55	191
34.96	1.55	162
34.98	1.55	186
35	1.55	175
35.02	1.55	186
35.04	1.55	187
35.06	1.55	163
35.08	1.55	173
35.1	1.55	204
35.12	1.55	191
35.14	1.55	180
35.16	1.55	181
35.18	1.55	191
35.2	1.55	179
35.22	1.55	182
35.24	1.55	157
35.26	1.55	181
35.28	1.55	161
35.3	1.55	171
35.32	1.55	192
35.34	1.55	160
35.36	1.55	186
35.38	1.55	180
35.4	1.55	184
35.42	1.55	162
35.44	1.55	158
35.46	1.55	193
35.48	1.55	166
35.5	1.55	169
35.52	1.55	200
35.54	1.55	191
35.56	1.55	185
35.58	1.55	204
35.6	1.55	166
35.62	1.55	181
35.64	1.55	172
35.66	1.55	189
35.68	1.55	177
35.7	1.55	190
35.72	1.55	204
35.74	1.55	190
35.76	1.55	193
35.78	1.55	176
35.8	1.55	190
35.82	1.55	199
35.84	1.55	193
35.86	1.55	182
35.88	1.55	196
35.9	1.55	205
35.92	1.55	202
35.94	1.55	197
35.96	1.55	194
35.98	1.55	177
36	1.55	198
36.02	1.55	187
36.04	1.55	186
36.06	1.55	194
36.08	1.55	191
36.1	1.55	203
36.12	1.55	165
36.14	1.55	179
36.16	1.55	188
36.18	1.55	207
36.2	1.55	196
36.22	1.55	178
36.24	1.55	185
36.26	1.55	204
36.28	1.55	185
36.3	1.55	187
36.32	1.55	208
36.34	1.55	201
36.36	1.55	199
36.38	1.55	170
36.4	1.55	194
36.42	1.55	193
36.44	1.55	175
36.46	1.55	192
36.48	1.55	184
36.5	1.55	189
36.52	1.55	186
36.54	1.55	188
36.56	1.55	177
36.58	1.55	179
36.6	1.55	194
36.62	1.55	195
36.64	1.55	166
36.66	1.55	186
36.68	1.55	204
36.7	1.55	175
36.72	1.55	173
36.74	1.55	172
36.76	1.55	178
36.78	1.55	202
36.8	1.55	174
36.82	1.55	164
36.84	1.55	176
36.86	1.55	159
36.88	1.55	187
36.9	1.55	174
36.92	1.55	182
36.94	1.55	202
36.96	1.55	186
36.98	1.55	199
37	1.55	177
37.02	1.55	190
37.04	1.55	186
37.06	1.55	170
37.08	1.55	170
37.1	1.55	172
37.12	1.55	149
37.14	1.55	202
37.16	1.55	194
37.18	1.55	192
37.2	1.55	188
37.22	1.55	190
37.24	1.55	205
37.26	1.55	195
37.28	1.55	191
37.3	1.55	221
37.32	1.55	192
37.34	1.55	183
37.36	1.55	172
37.38	1.55	196
37.4	1.55	172
37.42	1.55	212
37.44	1.55	199
37.46	1.55	215
37.48	1.55	208
37.5	1.55	189
37.52	1.55	187
37.54	1.55	187
37.56	1.55	192
37.58	1.55	205
37.6	1.55	196
37.62	1.55	190
37.64	1.55	181
37.66	1.55	182
37.68	1.55	201
37.7	1.55	196
37.72	1.55	193
37.74	1.55	195
37.76	1.55	179
37.78	1.55	206
37.8	1.55	201
37.82	1.55	167
37.84	1.55	190
37.86	1.55	203
37.88	1.55	215
37.9	1.55	214
37.92	1.55	219
37.94	1.55	219
37.96	1.55	254
37.98	1.55	263
38	1.55	252
38.02	1.55	257
38.04	1.55	232
38.06	1.55	266
38.08	1.55	260
38.1	1.55	244
38.12	1.55	311
38.14	1.55	253
38.16	1.55	282
38.18	1.55	350
38.2	1.55	409
38.22	1.55	513
38.24	1.55	615
38.26	1.55	716
38.28	1.55	638
38.3	1.55	488
38.32	1.55	486
38.34	1.55	470
38.36	1.55	451
38.38	1.55	390
38.4	1.55	362
38.42	1.55	278
38.44	1.55	285
38.46	1.55	248
38.48	1.55	221
38.5	1.55	220
38.52	1.55	246
38.54	1.55	231
38.56	1.55	241
38.58	1.55	234
38.6	1.55	232
38.62	1.55	206
38.64	1.55	223
38.66	1.55	185
38.68	1.55	210
38.7	1.55	204
38.72	1.55	197
38.74	1.55	210
38.76	1.55	206
38.78	1.55	193
38.8	1.55	214
38.82	1.55	208
38.84	1.55	185
38.86	1.55	210
38.88	1.55	210
38.9	1.55	186
38.92	1.55	227
38.94	1.55	206
38.96	1.55	211
38.98	1.55	215
39	1.55	194
39.02	1.55	225
39.04	1.55	216
39.06	1.55	205
39.08	1.55	206
39.1	1.55	183
39.12	1.55	192
39.14	1.55	181
39.16	1.55	181
39.18	1.55	208
39.2	1.55	183
39.22	1.55	189
39.24	1.55	184
39.26	1.55	179
39.28	1.55	192
39.3	1.55	180
39.32	1.55	173
39.34	1.55	195
39.36	1.55	211
39.38	1.55	186
39.4	1.55	178
39.42	1.55	211
39.44	1.55	187
39.46	1.55	190
39.48	1.55	194
39.5	1.55	184
39.52	1.55	197
39.54	1.55	219
39.56	1.55	186
39.58	1.55	210
39.6	1.55	182
39.62	1.55	199
39.64	1.55	203
39.66	1.55	206
39.68	1.55	219
39.7	1.55	200
39.72	1.55	198
39.74	1.55	210
39.76	1.55	210
39.78	1.55	203
39.8	1.55	209
39.82	1.55	216
39.84	1.55	204
39.86	1.55	197
39.88	1.55	210
39.9	1.55	210
39.92	1.55	212
39.94	1.55	199
39.96	1.55	228
39.98	1.55	204
40	1.55	222
