# Supplementary material for: Sorting polymerization in a bichannel metal-organic framework
Source: Nat Commun. 2025 Aug 5;16:6984. doi: 10.1038/s41467-025-62322-8 (PMC12325995; doi:10.1038/s41467-025-62322-8)
Supplement: Supplementary file 3 — Source data [file 41467_2025_62322_MOESM3_ESM.zip › SOURCE_DATA/SF10/1-PNVF_2theta_vs_scanstarttime_vs_intensity/line_20.csv]

X	Y	Z
3	7.63333333333333	150
3.02	7.63333333333333	146
3.04	7.63333333333333	147
3.06	7.63333333333333	145
3.08	7.63333333333333	150
3.1	7.63333333333333	150
3.12	7.63333333333333	144
3.14	7.63333333333333	143
3.16	7.63333333333333	169
3.18	7.63333333333333	151
3.2	7.63333333333333	151
3.22	7.63333333333333	160
3.24	7.63333333333333	145
3.26	7.63333333333333	137
3.28	7.63333333333333	147
3.3	7.63333333333333	157
3.32	7.63333333333333	154
3.34	7.63333333333333	144
3.36	7.63333333333333	144
3.38	7.63333333333333	140
3.4	7.63333333333333	159
3.42	7.63333333333333	128
3.44	7.63333333333333	146
3.46	7.63333333333333	153
3.48	7.63333333333333	146
3.5	7.63333333333333	150
3.52	7.63333333333333	157
3.54	7.63333333333333	156
3.56	7.63333333333333	144
3.58	7.63333333333333	158
3.6	7.63333333333333	159
3.62	7.63333333333333	145
3.64	7.63333333333333	158
3.66	7.63333333333333	137
3.68	7.63333333333333	157
3.7	7.63333333333333	167
3.72	7.63333333333333	126
3.74	7.63333333333333	151
3.76	7.63333333333333	183
3.78	7.63333333333333	138
3.8	7.63333333333333	145
3.82	7.63333333333333	169
3.84	7.63333333333333	146
3.86	7.63333333333333	149
3.88	7.63333333333333	157
3.9	7.63333333333333	134
3.92	7.63333333333333	171
3.94	7.63333333333333	146
3.96	7.63333333333333	159
3.98	7.63333333333333	162
4	7.63333333333333	155
4.02	7.63333333333333	134
4.04	7.63333333333333	161
4.06	7.63333333333333	157
4.08	7.63333333333333	172
4.1	7.63333333333333	146
4.12	7.63333333333333	164
4.14	7.63333333333333	147
4.16	7.63333333333333	157
4.18	7.63333333333333	134
4.2	7.63333333333333	140
4.22	7.63333333333333	147
4.24	7.63333333333333	169
4.26	7.63333333333333	177
4.28	7.63333333333333	168
4.3	7.63333333333333	148
4.32	7.63333333333333	161
4.34	7.63333333333333	173
4.36	7.63333333333333	175
4.38	7.63333333333333	168
4.4	7.63333333333333	138
4.42	7.63333333333333	170
4.44	7.63333333333333	176
4.46	7.63333333333333	160
4.48	7.63333333333333	162
4.5	7.63333333333333	162
4.52	7.63333333333333	173
4.54	7.63333333333333	154
4.56	7.63333333333333	171
4.58	7.63333333333333	176
4.6	7.63333333333333	163
4.62	7.63333333333333	165
4.64	7.63333333333333	153
4.66	7.63333333333333	166
4.68	7.63333333333333	162
4.7	7.63333333333333	181
4.72	7.63333333333333	158
4.74	7.63333333333333	171
4.76	7.63333333333333	174
4.78	7.63333333333333	197
4.8	7.63333333333333	191
4.82	7.63333333333333	199
4.84	7.63333333333333	167
4.86	7.63333333333333	178
4.88	7.63333333333333	184
4.9	7.63333333333333	178
4.92	7.63333333333333	204
4.94	7.63333333333333	193
4.96	7.63333333333333	189
4.98	7.63333333333333	203
5	7.63333333333333	198
5.02	7.63333333333333	202
5.04	7.63333333333333	195
5.06	7.63333333333333	207
5.08	7.63333333333333	193
5.1	7.63333333333333	203
5.12	7.63333333333333	221
5.14	7.63333333333333	239
5.16	7.63333333333333	250
5.18	7.63333333333333	254
5.2	7.63333333333333	269
5.22	7.63333333333333	245
5.24	7.63333333333333	308
5.26	7.63333333333333	288
5.28	7.63333333333333	331
5.3	7.63333333333333	366
5.32	7.63333333333333	362
5.34	7.63333333333333	386
5.36	7.63333333333333	430
5.38	7.63333333333333	474
5.4	7.63333333333333	496
5.42	7.63333333333333	599
5.44	7.63333333333333	637
5.46	7.63333333333333	659
5.48	7.63333333333333	646
5.5	7.63333333333333	563
5.52	7.63333333333333	498
5.54	7.63333333333333	443
5.56	7.63333333333333	393
5.58	7.63333333333333	388
5.6	7.63333333333333	336
5.62	7.63333333333333	363
5.64	7.63333333333333	343
5.66	7.63333333333333	333
5.68	7.63333333333333	302
5.7	7.63333333333333	298
5.72	7.63333333333333	300
5.74	7.63333333333333	296
5.76	7.63333333333333	297
5.78	7.63333333333333	253
5.8	7.63333333333333	281
5.82	7.63333333333333	277
5.84	7.63333333333333	269
5.86	7.63333333333333	251
5.88	7.63333333333333	256
5.9	7.63333333333333	259
5.92	7.63333333333333	259
5.94	7.63333333333333	297
5.96	7.63333333333333	259
5.98	7.63333333333333	270
6	7.63333333333333	253
6.02	7.63333333333333	254
6.04	7.63333333333333	266
6.06	7.63333333333333	254
6.08	7.63333333333333	262
6.1	7.63333333333333	248
6.12	7.63333333333333	252
6.14	7.63333333333333	245
6.16	7.63333333333333	282
6.18	7.63333333333333	261
6.2	7.63333333333333	248
6.22	7.63333333333333	238
6.24	7.63333333333333	244
6.26	7.63333333333333	245
6.28	7.63333333333333	246
6.3	7.63333333333333	235
6.32	7.63333333333333	258
6.34	7.63333333333333	258
6.36	7.63333333333333	247
6.38	7.63333333333333	261
6.4	7.63333333333333	272
6.42	7.63333333333333	234
6.44	7.63333333333333	262
6.46	7.63333333333333	232
6.48	7.63333333333333	248
6.5	7.63333333333333	248
6.52	7.63333333333333	237
6.54	7.63333333333333	223
6.56	7.63333333333333	234
6.58	7.63333333333333	217
6.6	7.63333333333333	255
6.62	7.63333333333333	217
6.64	7.63333333333333	230
6.66	7.63333333333333	197
6.68	7.63333333333333	195
6.7	7.63333333333333	222
6.72	7.63333333333333	254
6.74	7.63333333333333	235
6.76	7.63333333333333	201
6.78	7.63333333333333	206
6.8	7.63333333333333	233
6.82	7.63333333333333	214
6.84	7.63333333333333	208
6.86	7.63333333333333	203
6.88	7.63333333333333	202
6.9	7.63333333333333	215
6.92	7.63333333333333	206
6.94	7.63333333333333	180
6.96	7.63333333333333	201
6.98	7.63333333333333	197
7	7.63333333333333	203
7.02	7.63333333333333	165
7.04	7.63333333333333	185
7.06	7.63333333333333	209
7.08	7.63333333333333	203
7.1	7.63333333333333	194
7.12	7.63333333333333	177
7.14	7.63333333333333	182
7.16	7.63333333333333	163
7.18	7.63333333333333	191
7.2	7.63333333333333	171
7.22	7.63333333333333	164
7.24	7.63333333333333	168
7.26	7.63333333333333	174
7.28	7.63333333333333	172
7.3	7.63333333333333	163
7.32	7.63333333333333	140
7.34	7.63333333333333	165
7.36	7.63333333333333	173
7.38	7.63333333333333	160
7.4	7.63333333333333	177
7.42	7.63333333333333	194
7.44	7.63333333333333	172
7.46	7.63333333333333	161
7.48	7.63333333333333	152
7.5	7.63333333333333	167
7.52	7.63333333333333	166
7.54	7.63333333333333	168
7.56	7.63333333333333	187
7.58	7.63333333333333	166
7.6	7.63333333333333	188
7.62	7.63333333333333	184
7.64	7.63333333333333	158
7.66	7.63333333333333	159
7.68	7.63333333333333	163
7.7	7.63333333333333	177
7.72	7.63333333333333	148
7.74	7.63333333333333	183
7.76	7.63333333333333	166
7.78	7.63333333333333	145
7.8	7.63333333333333	165
7.82	7.63333333333333	175
7.84	7.63333333333333	169
7.86	7.63333333333333	165
7.88	7.63333333333333	164
7.9	7.63333333333333	180
7.92	7.63333333333333	164
7.94	7.63333333333333	184
7.96	7.63333333333333	155
7.98	7.63333333333333	148
8	7.63333333333333	163
8.02	7.63333333333333	167
8.04	7.63333333333333	188
8.06	7.63333333333333	179
8.08	7.63333333333333	174
8.1	7.63333333333333	155
8.12	7.63333333333333	183
8.14	7.63333333333333	177
8.16	7.63333333333333	180
8.18	7.63333333333333	186
8.2	7.63333333333333	175
8.22	7.63333333333333	165
8.24	7.63333333333333	171
8.26	7.63333333333333	178
8.28	7.63333333333333	186
8.3	7.63333333333333	169
8.32	7.63333333333333	169
8.34	7.63333333333333	168
8.36	7.63333333333333	170
8.38	7.63333333333333	161
8.4	7.63333333333333	177
8.42	7.63333333333333	179
8.44	7.63333333333333	165
8.46	7.63333333333333	172
8.48	7.63333333333333	161
8.5	7.63333333333333	151
8.52	7.63333333333333	195
8.54	7.63333333333333	170
8.56	7.63333333333333	169
8.58	7.63333333333333	173
8.6	7.63333333333333	157
8.62	7.63333333333333	180
8.64	7.63333333333333	172
8.66	7.63333333333333	175
8.68	7.63333333333333	161
8.7	7.63333333333333	126
8.72	7.63333333333333	150
8.74	7.63333333333333	153
8.76	7.63333333333333	160
8.78	7.63333333333333	126
8.8	7.63333333333333	165
8.82	7.63333333333333	159
8.84	7.63333333333333	175
8.86	7.63333333333333	157
8.88	7.63333333333333	152
8.9	7.63333333333333	166
8.92	7.63333333333333	167
8.94	7.63333333333333	156
8.96	7.63333333333333	165
8.98	7.63333333333333	154
9	7.63333333333333	147
9.02	7.63333333333333	150
9.04	7.63333333333333	138
9.06	7.63333333333333	171
9.08	7.63333333333333	169
9.1	7.63333333333333	151
9.12	7.63333333333333	184
9.14	7.63333333333333	159
9.16	7.63333333333333	154
9.18	7.63333333333333	160
9.2	7.63333333333333	178
9.22	7.63333333333333	172
9.24	7.63333333333333	176
9.26	7.63333333333333	182
9.28	7.63333333333333	168
9.3	7.63333333333333	195
9.32	7.63333333333333	198
9.34	7.63333333333333	203
9.36	7.63333333333333	211
9.38	7.63333333333333	223
9.4	7.63333333333333	226
9.42	7.63333333333333	243
9.44	7.63333333333333	276
9.46	7.63333333333333	276
9.48	7.63333333333333	305
9.5	7.63333333333333	279
9.52	7.63333333333333	286
9.54	7.63333333333333	253
9.56	7.63333333333333	241
9.58	7.63333333333333	258
9.6	7.63333333333333	223
9.62	7.63333333333333	202
9.64	7.63333333333333	208
9.66	7.63333333333333	212
9.68	7.63333333333333	202
9.7	7.63333333333333	205
9.72	7.63333333333333	185
9.74	7.63333333333333	184
9.76	7.63333333333333	170
9.78	7.63333333333333	168
9.8	7.63333333333333	193
9.82	7.63333333333333	215
9.84	7.63333333333333	165
9.86	7.63333333333333	181
9.88	7.63333333333333	181
9.9	7.63333333333333	172
9.92	7.63333333333333	185
9.94	7.63333333333333	185
9.96	7.63333333333333	163
9.98	7.63333333333333	165
10	7.63333333333333	163
10.02	7.63333333333333	169
10.04	7.63333333333333	176
10.06	7.63333333333333	174
10.08	7.63333333333333	160
10.1	7.63333333333333	156
10.12	7.63333333333333	192
10.14	7.63333333333333	157
10.16	7.63333333333333	169
10.18	7.63333333333333	166
10.2	7.63333333333333	173
10.22	7.63333333333333	174
10.24	7.63333333333333	176
10.26	7.63333333333333	182
10.28	7.63333333333333	150
10.3	7.63333333333333	173
10.32	7.63333333333333	156
10.34	7.63333333333333	150
10.36	7.63333333333333	183
10.38	7.63333333333333	180
10.4	7.63333333333333	183
10.42	7.63333333333333	161
10.44	7.63333333333333	184
10.46	7.63333333333333	166
10.48	7.63333333333333	188
10.5	7.63333333333333	183
10.52	7.63333333333333	190
10.54	7.63333333333333	199
10.56	7.63333333333333	201
10.58	7.63333333333333	223
10.6	7.63333333333333	212
10.62	7.63333333333333	232
10.64	7.63333333333333	247
10.66	7.63333333333333	262
10.68	7.63333333333333	250
10.7	7.63333333333333	279
10.72	7.63333333333333	348
10.74	7.63333333333333	380
10.76	7.63333333333333	361
10.78	7.63333333333333	389
10.8	7.63333333333333	448
10.82	7.63333333333333	497
10.84	7.63333333333333	569
10.86	7.63333333333333	644
10.88	7.63333333333333	739
10.9	7.63333333333333	868
10.92	7.63333333333333	1054
10.94	7.63333333333333	1115
10.96	7.63333333333333	1180
10.98	7.63333333333333	1246
11	7.63333333333333	1243
11.02	7.63333333333333	1125
11.04	7.63333333333333	995
11.06	7.63333333333333	888
11.08	7.63333333333333	714
11.1	7.63333333333333	600
11.12	7.63333333333333	500
11.14	7.63333333333333	431
11.16	7.63333333333333	340
11.18	7.63333333333333	363
11.2	7.63333333333333	315
11.22	7.63333333333333	278
11.24	7.63333333333333	251
11.26	7.63333333333333	279
11.28	7.63333333333333	221
11.3	7.63333333333333	209
11.32	7.63333333333333	203
11.34	7.63333333333333	206
11.36	7.63333333333333	213
11.38	7.63333333333333	215
11.4	7.63333333333333	199
11.42	7.63333333333333	205
11.44	7.63333333333333	204
11.46	7.63333333333333	197
11.48	7.63333333333333	180
11.5	7.63333333333333	158
11.52	7.63333333333333	185
11.54	7.63333333333333	186
11.56	7.63333333333333	168
11.58	7.63333333333333	150
11.6	7.63333333333333	164
11.62	7.63333333333333	189
11.64	7.63333333333333	193
11.66	7.63333333333333	177
11.68	7.63333333333333	174
11.7	7.63333333333333	169
11.72	7.63333333333333	169
11.74	7.63333333333333	193
11.76	7.63333333333333	162
11.78	7.63333333333333	177
11.8	7.63333333333333	182
11.82	7.63333333333333	169
11.84	7.63333333333333	153
11.86	7.63333333333333	172
11.88	7.63333333333333	151
11.9	7.63333333333333	165
11.92	7.63333333333333	142
11.94	7.63333333333333	168
11.96	7.63333333333333	171
11.98	7.63333333333333	165
12	7.63333333333333	161
12.02	7.63333333333333	171
12.04	7.63333333333333	163
12.06	7.63333333333333	177
12.08	7.63333333333333	163
12.1	7.63333333333333	176
12.12	7.63333333333333	177
12.14	7.63333333333333	187
12.16	7.63333333333333	160
12.18	7.63333333333333	160
12.2	7.63333333333333	155
12.22	7.63333333333333	158
12.24	7.63333333333333	172
12.26	7.63333333333333	186
12.28	7.63333333333333	151
12.3	7.63333333333333	155
12.32	7.63333333333333	162
12.34	7.63333333333333	131
12.36	7.63333333333333	175
12.38	7.63333333333333	164
12.4	7.63333333333333	158
12.42	7.63333333333333	177
12.44	7.63333333333333	146
12.46	7.63333333333333	143
12.48	7.63333333333333	167
12.5	7.63333333333333	184
12.52	7.63333333333333	162
12.54	7.63333333333333	180
12.56	7.63333333333333	174
12.58	7.63333333333333	170
12.6	7.63333333333333	183
12.62	7.63333333333333	168
12.64	7.63333333333333	184
12.66	7.63333333333333	185
12.68	7.63333333333333	176
12.7	7.63333333333333	153
12.72	7.63333333333333	176
12.74	7.63333333333333	175
12.76	7.63333333333333	163
12.78	7.63333333333333	155
12.8	7.63333333333333	194
12.82	7.63333333333333	160
12.84	7.63333333333333	172
12.86	7.63333333333333	169
12.88	7.63333333333333	163
12.9	7.63333333333333	179
12.92	7.63333333333333	133
12.94	7.63333333333333	181
12.96	7.63333333333333	189
12.98	7.63333333333333	169
13	7.63333333333333	167
13.02	7.63333333333333	155
13.04	7.63333333333333	174
13.06	7.63333333333333	154
13.08	7.63333333333333	132
13.1	7.63333333333333	172
13.12	7.63333333333333	178
13.14	7.63333333333333	176
13.16	7.63333333333333	171
13.18	7.63333333333333	167
13.2	7.63333333333333	153
13.22	7.63333333333333	163
13.24	7.63333333333333	172
13.26	7.63333333333333	160
13.28	7.63333333333333	158
13.3	7.63333333333333	163
13.32	7.63333333333333	165
13.34	7.63333333333333	148
13.36	7.63333333333333	169
13.38	7.63333333333333	167
13.4	7.63333333333333	146
13.42	7.63333333333333	169
13.44	7.63333333333333	132
13.46	7.63333333333333	147
13.48	7.63333333333333	164
13.5	7.63333333333333	150
13.52	7.63333333333333	152
13.54	7.63333333333333	162
13.56	7.63333333333333	179
13.58	7.63333333333333	166
13.6	7.63333333333333	170
13.62	7.63333333333333	166
13.64	7.63333333333333	177
13.66	7.63333333333333	162
13.68	7.63333333333333	169
13.7	7.63333333333333	140
13.72	7.63333333333333	168
13.74	7.63333333333333	170
13.76	7.63333333333333	144
13.78	7.63333333333333	140
13.8	7.63333333333333	185
13.82	7.63333333333333	174
13.84	7.63333333333333	162
13.86	7.63333333333333	164
13.88	7.63333333333333	166
13.9	7.63333333333333	172
13.92	7.63333333333333	167
13.94	7.63333333333333	160
13.96	7.63333333333333	160
13.98	7.63333333333333	160
14	7.63333333333333	154
14.02	7.63333333333333	158
14.04	7.63333333333333	160
14.06	7.63333333333333	158
14.08	7.63333333333333	161
14.1	7.63333333333333	149
14.12	7.63333333333333	158
14.14	7.63333333333333	174
14.16	7.63333333333333	151
14.18	7.63333333333333	145
14.2	7.63333333333333	143
14.22	7.63333333333333	160
14.24	7.63333333333333	143
14.26	7.63333333333333	171
14.28	7.63333333333333	177
14.3	7.63333333333333	169
14.32	7.63333333333333	153
14.34	7.63333333333333	136
14.36	7.63333333333333	151
14.38	7.63333333333333	159
14.4	7.63333333333333	153
14.42	7.63333333333333	132
14.44	7.63333333333333	149
14.46	7.63333333333333	153
14.48	7.63333333333333	162
14.5	7.63333333333333	165
14.52	7.63333333333333	168
14.54	7.63333333333333	160
14.56	7.63333333333333	170
14.58	7.63333333333333	164
14.6	7.63333333333333	147
14.62	7.63333333333333	151
14.64	7.63333333333333	179
14.66	7.63333333333333	170
14.68	7.63333333333333	160
14.7	7.63333333333333	163
14.72	7.63333333333333	166
14.74	7.63333333333333	149
14.76	7.63333333333333	159
14.78	7.63333333333333	161
14.8	7.63333333333333	160
14.82	7.63333333333333	158
14.84	7.63333333333333	133
14.86	7.63333333333333	166
14.88	7.63333333333333	183
14.9	7.63333333333333	184
14.92	7.63333333333333	159
14.94	7.63333333333333	180
14.96	7.63333333333333	170
14.98	7.63333333333333	162
15	7.63333333333333	173
15.02	7.63333333333333	150
15.04	7.63333333333333	151
15.06	7.63333333333333	177
15.08	7.63333333333333	164
15.1	7.63333333333333	165
15.12	7.63333333333333	166
15.14	7.63333333333333	169
15.16	7.63333333333333	175
15.18	7.63333333333333	162
15.2	7.63333333333333	153
15.22	7.63333333333333	165
15.24	7.63333333333333	151
15.26	7.63333333333333	170
15.28	7.63333333333333	161
15.3	7.63333333333333	152
15.32	7.63333333333333	201
15.34	7.63333333333333	159
15.36	7.63333333333333	152
15.38	7.63333333333333	177
15.4	7.63333333333333	162
15.42	7.63333333333333	176
15.44	7.63333333333333	159
15.46	7.63333333333333	161
15.48	7.63333333333333	175
15.5	7.63333333333333	163
15.52	7.63333333333333	182
15.54	7.63333333333333	148
15.56	7.63333333333333	138
15.58	7.63333333333333	152
15.6	7.63333333333333	166
15.62	7.63333333333333	160
15.64	7.63333333333333	166
15.66	7.63333333333333	171
15.68	7.63333333333333	185
15.7	7.63333333333333	178
15.72	7.63333333333333	174
15.74	7.63333333333333	138
15.76	7.63333333333333	161
15.78	7.63333333333333	175
15.8	7.63333333333333	187
15.82	7.63333333333333	177
15.84	7.63333333333333	169
15.86	7.63333333333333	184
15.88	7.63333333333333	170
15.9	7.63333333333333	179
15.92	7.63333333333333	187
15.94	7.63333333333333	174
15.96	7.63333333333333	204
15.98	7.63333333333333	184
16	7.63333333333333	178
16.02	7.63333333333333	171
16.04	7.63333333333333	167
16.06	7.63333333333333	171
16.08	7.63333333333333	171
16.1	7.63333333333333	181
16.12	7.63333333333333	194
16.14	7.63333333333333	168
16.16	7.63333333333333	205
16.18	7.63333333333333	211
16.2	7.63333333333333	180
16.22	7.63333333333333	197
16.24	7.63333333333333	195
16.26	7.63333333333333	201
16.28	7.63333333333333	210
16.3	7.63333333333333	227
16.32	7.63333333333333	211
16.34	7.63333333333333	222
16.36	7.63333333333333	228
16.38	7.63333333333333	237
16.4	7.63333333333333	245
16.42	7.63333333333333	254
16.44	7.63333333333333	280
16.46	7.63333333333333	285
16.48	7.63333333333333	319
16.5	7.63333333333333	319
16.52	7.63333333333333	360
16.54	7.63333333333333	349
16.56	7.63333333333333	329
16.58	7.63333333333333	341
16.6	7.63333333333333	342
16.62	7.63333333333333	335
16.64	7.63333333333333	375
16.66	7.63333333333333	375
16.68	7.63333333333333	387
16.7	7.63333333333333	429
16.72	7.63333333333333	411
16.74	7.63333333333333	450
16.76	7.63333333333333	424
16.78	7.63333333333333	443
16.8	7.63333333333333	495
16.82	7.63333333333333	436
16.84	7.63333333333333	450
16.86	7.63333333333333	460
16.88	7.63333333333333	447
16.9	7.63333333333333	427
16.92	7.63333333333333	411
16.94	7.63333333333333	414
16.96	7.63333333333333	420
16.98	7.63333333333333	395
17	7.63333333333333	363
17.02	7.63333333333333	369
17.04	7.63333333333333	397
17.06	7.63333333333333	355
17.08	7.63333333333333	356
17.1	7.63333333333333	358
17.12	7.63333333333333	349
17.14	7.63333333333333	354
17.16	7.63333333333333	344
17.18	7.63333333333333	378
17.2	7.63333333333333	354
17.22	7.63333333333333	309
17.24	7.63333333333333	364
17.26	7.63333333333333	351
17.28	7.63333333333333	338
17.3	7.63333333333333	329
17.32	7.63333333333333	323
17.34	7.63333333333333	339
17.36	7.63333333333333	323
17.38	7.63333333333333	329
17.4	7.63333333333333	297
17.42	7.63333333333333	292
17.44	7.63333333333333	269
17.46	7.63333333333333	283
17.48	7.63333333333333	273
17.5	7.63333333333333	273
17.52	7.63333333333333	260
17.54	7.63333333333333	275
17.56	7.63333333333333	260
17.58	7.63333333333333	250
17.6	7.63333333333333	261
17.62	7.63333333333333	238
17.64	7.63333333333333	230
17.66	7.63333333333333	214
17.68	7.63333333333333	226
17.7	7.63333333333333	226
17.72	7.63333333333333	207
17.74	7.63333333333333	205
17.76	7.63333333333333	237
17.78	7.63333333333333	226
17.8	7.63333333333333	226
17.82	7.63333333333333	236
17.84	7.63333333333333	230
17.86	7.63333333333333	217
17.88	7.63333333333333	219
17.9	7.63333333333333	226
17.92	7.63333333333333	210
17.94	7.63333333333333	214
17.96	7.63333333333333	186
17.98	7.63333333333333	194
18	7.63333333333333	210
18.02	7.63333333333333	199
18.04	7.63333333333333	217
18.06	7.63333333333333	203
18.08	7.63333333333333	222
18.1	7.63333333333333	203
18.12	7.63333333333333	209
18.14	7.63333333333333	202
18.16	7.63333333333333	203
18.18	7.63333333333333	196
18.2	7.63333333333333	204
18.22	7.63333333333333	202
18.24	7.63333333333333	206
18.26	7.63333333333333	183
18.28	7.63333333333333	187
18.3	7.63333333333333	195
18.32	7.63333333333333	190
18.34	7.63333333333333	184
18.36	7.63333333333333	187
18.38	7.63333333333333	197
18.4	7.63333333333333	195
18.42	7.63333333333333	211
18.44	7.63333333333333	203
18.46	7.63333333333333	194
18.48	7.63333333333333	224
18.5	7.63333333333333	189
18.52	7.63333333333333	201
18.54	7.63333333333333	204
18.56	7.63333333333333	200
18.58	7.63333333333333	216
18.6	7.63333333333333	206
18.62	7.63333333333333	181
18.64	7.63333333333333	202
18.66	7.63333333333333	193
18.68	7.63333333333333	190
18.7	7.63333333333333	178
18.72	7.63333333333333	207
18.74	7.63333333333333	186
18.76	7.63333333333333	182
18.78	7.63333333333333	177
18.8	7.63333333333333	214
18.82	7.63333333333333	191
18.84	7.63333333333333	198
18.86	7.63333333333333	220
18.88	7.63333333333333	228
18.9	7.63333333333333	240
18.92	7.63333333333333	234
18.94	7.63333333333333	239
18.96	7.63333333333333	283
18.98	7.63333333333333	321
19	7.63333333333333	314
19.02	7.63333333333333	344
19.04	7.63333333333333	383
19.06	7.63333333333333	440
19.08	7.63333333333333	427
19.1	7.63333333333333	433
19.12	7.63333333333333	410
19.14	7.63333333333333	417
19.16	7.63333333333333	426
19.18	7.63333333333333	448
19.2	7.63333333333333	328
19.22	7.63333333333333	339
19.24	7.63333333333333	316
19.26	7.63333333333333	307
19.28	7.63333333333333	273
19.3	7.63333333333333	283
19.32	7.63333333333333	268
19.34	7.63333333333333	251
19.36	7.63333333333333	257
19.38	7.63333333333333	235
19.4	7.63333333333333	201
19.42	7.63333333333333	218
19.44	7.63333333333333	231
19.46	7.63333333333333	202
19.48	7.63333333333333	210
19.5	7.63333333333333	195
19.52	7.63333333333333	202
19.54	7.63333333333333	192
19.56	7.63333333333333	207
19.58	7.63333333333333	208
19.6	7.63333333333333	187
19.62	7.63333333333333	198
19.64	7.63333333333333	181
19.66	7.63333333333333	189
19.68	7.63333333333333	164
19.7	7.63333333333333	208
19.72	7.63333333333333	186
19.74	7.63333333333333	180
19.76	7.63333333333333	182
19.78	7.63333333333333	214
19.8	7.63333333333333	191
19.82	7.63333333333333	198
19.84	7.63333333333333	174
19.86	7.63333333333333	178
19.88	7.63333333333333	200
19.9	7.63333333333333	211
19.92	7.63333333333333	181
19.94	7.63333333333333	190
19.96	7.63333333333333	166
19.98	7.63333333333333	204
20	7.63333333333333	198
20.02	7.63333333333333	196
20.04	7.63333333333333	177
20.06	7.63333333333333	208
20.08	7.63333333333333	186
20.1	7.63333333333333	174
20.12	7.63333333333333	187
20.14	7.63333333333333	165
20.16	7.63333333333333	200
20.18	7.63333333333333	173
20.2	7.63333333333333	198
20.22	7.63333333333333	197
20.24	7.63333333333333	200
20.26	7.63333333333333	171
20.28	7.63333333333333	186
20.3	7.63333333333333	184
20.32	7.63333333333333	174
20.34	7.63333333333333	191
20.36	7.63333333333333	185
20.38	7.63333333333333	160
20.4	7.63333333333333	187
20.42	7.63333333333333	195
20.44	7.63333333333333	186
20.46	7.63333333333333	174
20.48	7.63333333333333	199
20.5	7.63333333333333	184
20.52	7.63333333333333	193
20.54	7.63333333333333	181
20.56	7.63333333333333	173
20.58	7.63333333333333	195
20.6	7.63333333333333	168
20.62	7.63333333333333	166
20.64	7.63333333333333	186
20.66	7.63333333333333	182
20.68	7.63333333333333	183
20.7	7.63333333333333	171
20.72	7.63333333333333	190
20.74	7.63333333333333	185
20.76	7.63333333333333	188
20.78	7.63333333333333	181
20.8	7.63333333333333	202
20.82	7.63333333333333	182
20.84	7.63333333333333	179
20.86	7.63333333333333	185
20.88	7.63333333333333	199
20.9	7.63333333333333	192
20.92	7.63333333333333	170
20.94	7.63333333333333	192
20.96	7.63333333333333	188
20.98	7.63333333333333	211
21	7.63333333333333	191
21.02	7.63333333333333	187
21.04	7.63333333333333	182
21.06	7.63333333333333	165
21.08	7.63333333333333	206
21.1	7.63333333333333	181
21.12	7.63333333333333	170
21.14	7.63333333333333	164
21.16	7.63333333333333	175
21.18	7.63333333333333	170
21.2	7.63333333333333	167
21.22	7.63333333333333	170
21.24	7.63333333333333	158
21.26	7.63333333333333	183
21.28	7.63333333333333	177
21.3	7.63333333333333	169
21.32	7.63333333333333	154
21.34	7.63333333333333	164
21.36	7.63333333333333	173
21.38	7.63333333333333	171
21.4	7.63333333333333	173
21.42	7.63333333333333	149
21.44	7.63333333333333	158
21.46	7.63333333333333	164
21.48	7.63333333333333	172
21.5	7.63333333333333	164
21.52	7.63333333333333	197
21.54	7.63333333333333	190
21.56	7.63333333333333	185
21.58	7.63333333333333	173
21.6	7.63333333333333	182
21.62	7.63333333333333	166
21.64	7.63333333333333	183
21.66	7.63333333333333	174
21.68	7.63333333333333	177
21.7	7.63333333333333	173
21.72	7.63333333333333	158
21.74	7.63333333333333	180
21.76	7.63333333333333	179
21.78	7.63333333333333	179
21.8	7.63333333333333	147
21.82	7.63333333333333	177
21.84	7.63333333333333	141
21.86	7.63333333333333	164
21.88	7.63333333333333	159
21.9	7.63333333333333	172
21.92	7.63333333333333	162
21.94	7.63333333333333	183
21.96	7.63333333333333	158
21.98	7.63333333333333	159
22	7.63333333333333	176
22.02	7.63333333333333	156
22.04	7.63333333333333	168
22.06	7.63333333333333	167
22.08	7.63333333333333	157
22.1	7.63333333333333	180
22.12	7.63333333333333	163
22.14	7.63333333333333	198
22.16	7.63333333333333	164
22.18	7.63333333333333	174
22.2	7.63333333333333	198
22.22	7.63333333333333	168
22.24	7.63333333333333	150
22.26	7.63333333333333	166
22.28	7.63333333333333	177
22.3	7.63333333333333	156
22.32	7.63333333333333	161
22.34	7.63333333333333	170
22.36	7.63333333333333	168
22.38	7.63333333333333	171
22.4	7.63333333333333	157
22.42	7.63333333333333	161
22.44	7.63333333333333	153
22.46	7.63333333333333	166
22.48	7.63333333333333	151
22.5	7.63333333333333	165
22.52	7.63333333333333	173
22.54	7.63333333333333	183
22.56	7.63333333333333	158
22.58	7.63333333333333	171
22.6	7.63333333333333	174
22.62	7.63333333333333	168
22.64	7.63333333333333	167
22.66	7.63333333333333	160
22.68	7.63333333333333	163
22.7	7.63333333333333	160
22.72	7.63333333333333	193
22.74	7.63333333333333	169
22.76	7.63333333333333	152
22.78	7.63333333333333	177
22.8	7.63333333333333	163
22.82	7.63333333333333	152
22.84	7.63333333333333	164
22.86	7.63333333333333	149
22.88	7.63333333333333	160
22.9	7.63333333333333	163
22.92	7.63333333333333	158
22.94	7.63333333333333	161
22.96	7.63333333333333	184
22.98	7.63333333333333	181
23	7.63333333333333	166
23.02	7.63333333333333	175
23.04	7.63333333333333	185
23.06	7.63333333333333	174
23.08	7.63333333333333	165
23.1	7.63333333333333	169
23.12	7.63333333333333	162
23.14	7.63333333333333	170
23.16	7.63333333333333	165
23.18	7.63333333333333	138
23.2	7.63333333333333	157
23.22	7.63333333333333	168
23.24	7.63333333333333	164
23.26	7.63333333333333	163
23.28	7.63333333333333	171
23.3	7.63333333333333	173
23.32	7.63333333333333	155
23.34	7.63333333333333	172
23.36	7.63333333333333	169
23.38	7.63333333333333	156
23.4	7.63333333333333	158
23.42	7.63333333333333	173
23.44	7.63333333333333	180
23.46	7.63333333333333	156
23.48	7.63333333333333	166
23.5	7.63333333333333	135
23.52	7.63333333333333	154
23.54	7.63333333333333	166
23.56	7.63333333333333	167
23.58	7.63333333333333	172
23.6	7.63333333333333	149
23.62	7.63333333333333	161
23.64	7.63333333333333	151
23.66	7.63333333333333	152
23.68	7.63333333333333	178
23.7	7.63333333333333	168
23.72	7.63333333333333	158
23.74	7.63333333333333	134
23.76	7.63333333333333	167
23.78	7.63333333333333	155
23.8	7.63333333333333	167
23.82	7.63333333333333	164
23.84	7.63333333333333	168
23.86	7.63333333333333	178
23.88	7.63333333333333	158
23.9	7.63333333333333	189
23.92	7.63333333333333	160
23.94	7.63333333333333	167
23.96	7.63333333333333	175
23.98	7.63333333333333	176
24	7.63333333333333	182
24.02	7.63333333333333	172
24.04	7.63333333333333	195
24.06	7.63333333333333	186
24.08	7.63333333333333	193
24.1	7.63333333333333	198
24.12	7.63333333333333	216
24.14	7.63333333333333	183
24.16	7.63333333333333	190
24.18	7.63333333333333	180
24.2	7.63333333333333	181
24.22	7.63333333333333	165
24.24	7.63333333333333	142
24.26	7.63333333333333	171
24.28	7.63333333333333	180
24.3	7.63333333333333	202
24.32	7.63333333333333	185
24.34	7.63333333333333	171
24.36	7.63333333333333	169
24.38	7.63333333333333	206
24.4	7.63333333333333	204
24.42	7.63333333333333	188
24.44	7.63333333333333	170
24.46	7.63333333333333	171
24.48	7.63333333333333	164
24.5	7.63333333333333	181
24.52	7.63333333333333	184
24.54	7.63333333333333	170
24.56	7.63333333333333	179
24.58	7.63333333333333	178
24.6	7.63333333333333	205
24.62	7.63333333333333	166
24.64	7.63333333333333	206
24.66	7.63333333333333	173
24.68	7.63333333333333	199
24.7	7.63333333333333	177
24.72	7.63333333333333	198
24.74	7.63333333333333	171
24.76	7.63333333333333	191
24.78	7.63333333333333	171
24.8	7.63333333333333	183
24.82	7.63333333333333	195
24.84	7.63333333333333	229
24.86	7.63333333333333	202
24.88	7.63333333333333	182
24.9	7.63333333333333	193
24.92	7.63333333333333	208
24.94	7.63333333333333	205
24.96	7.63333333333333	175
24.98	7.63333333333333	204
25	7.63333333333333	207
25.02	7.63333333333333	203
25.04	7.63333333333333	183
25.06	7.63333333333333	212
25.08	7.63333333333333	216
25.1	7.63333333333333	186
25.12	7.63333333333333	214
25.14	7.63333333333333	194
25.16	7.63333333333333	217
25.18	7.63333333333333	217
25.2	7.63333333333333	226
25.22	7.63333333333333	239
25.24	7.63333333333333	245
25.26	7.63333333333333	263
25.28	7.63333333333333	243
25.3	7.63333333333333	277
25.32	7.63333333333333	278
25.34	7.63333333333333	239
25.36	7.63333333333333	276
25.38	7.63333333333333	252
25.4	7.63333333333333	290
25.42	7.63333333333333	286
25.44	7.63333333333333	278
25.46	7.63333333333333	280
25.48	7.63333333333333	276
25.5	7.63333333333333	301
25.52	7.63333333333333	271
25.54	7.63333333333333	242
25.56	7.63333333333333	247
25.58	7.63333333333333	226
25.6	7.63333333333333	241
25.62	7.63333333333333	244
25.64	7.63333333333333	232
25.66	7.63333333333333	232
25.68	7.63333333333333	201
25.7	7.63333333333333	190
25.72	7.63333333333333	208
25.74	7.63333333333333	233
25.76	7.63333333333333	218
25.78	7.63333333333333	213
25.8	7.63333333333333	211
25.82	7.63333333333333	226
25.84	7.63333333333333	201
25.86	7.63333333333333	219
25.88	7.63333333333333	182
25.9	7.63333333333333	197
25.92	7.63333333333333	192
25.94	7.63333333333333	195
25.96	7.63333333333333	196
25.98	7.63333333333333	174
26	7.63333333333333	189
26.02	7.63333333333333	183
26.04	7.63333333333333	198
26.06	7.63333333333333	191
26.08	7.63333333333333	173
26.1	7.63333333333333	192
26.12	7.63333333333333	166
26.14	7.63333333333333	215
26.16	7.63333333333333	183
26.18	7.63333333333333	212
26.2	7.63333333333333	184
26.22	7.63333333333333	170
26.24	7.63333333333333	187
26.26	7.63333333333333	188
26.28	7.63333333333333	166
26.3	7.63333333333333	210
26.32	7.63333333333333	213
26.34	7.63333333333333	151
26.36	7.63333333333333	183
26.38	7.63333333333333	196
26.4	7.63333333333333	184
26.42	7.63333333333333	178
26.44	7.63333333333333	170
26.46	7.63333333333333	161
26.48	7.63333333333333	175
26.5	7.63333333333333	170
26.52	7.63333333333333	196
26.54	7.63333333333333	169
26.56	7.63333333333333	159
26.58	7.63333333333333	166
26.6	7.63333333333333	187
26.62	7.63333333333333	157
26.64	7.63333333333333	186
26.66	7.63333333333333	164
26.68	7.63333333333333	163
26.7	7.63333333333333	169
26.72	7.63333333333333	180
26.74	7.63333333333333	179
26.76	7.63333333333333	179
26.78	7.63333333333333	160
26.8	7.63333333333333	165
26.82	7.63333333333333	197
26.84	7.63333333333333	172
26.86	7.63333333333333	174
26.88	7.63333333333333	165
26.9	7.63333333333333	167
26.92	7.63333333333333	191
26.94	7.63333333333333	176
26.96	7.63333333333333	175
26.98	7.63333333333333	155
27	7.63333333333333	179
27.02	7.63333333333333	166
27.04	7.63333333333333	203
27.06	7.63333333333333	189
27.08	7.63333333333333	170
27.1	7.63333333333333	178
27.12	7.63333333333333	150
27.14	7.63333333333333	189
27.16	7.63333333333333	168
27.18	7.63333333333333	178
27.2	7.63333333333333	193
27.22	7.63333333333333	168
27.24	7.63333333333333	188
27.26	7.63333333333333	167
27.28	7.63333333333333	195
27.3	7.63333333333333	163
27.32	7.63333333333333	176
27.34	7.63333333333333	187
27.36	7.63333333333333	191
27.38	7.63333333333333	189
27.4	7.63333333333333	192
27.42	7.63333333333333	180
27.44	7.63333333333333	187
27.46	7.63333333333333	198
27.48	7.63333333333333	191
27.5	7.63333333333333	172
27.52	7.63333333333333	173
27.54	7.63333333333333	176
27.56	7.63333333333333	175
27.58	7.63333333333333	178
27.6	7.63333333333333	190
27.62	7.63333333333333	179
27.64	7.63333333333333	202
27.66	7.63333333333333	187
27.68	7.63333333333333	194
27.7	7.63333333333333	181
27.72	7.63333333333333	205
27.74	7.63333333333333	193
27.76	7.63333333333333	191
27.78	7.63333333333333	181
27.8	7.63333333333333	173
27.82	7.63333333333333	206
27.84	7.63333333333333	199
27.86	7.63333333333333	192
27.88	7.63333333333333	193
27.9	7.63333333333333	180
27.92	7.63333333333333	182
27.94	7.63333333333333	217
27.96	7.63333333333333	174
27.98	7.63333333333333	195
28	7.63333333333333	197
28.02	7.63333333333333	229
28.04	7.63333333333333	200
28.06	7.63333333333333	207
28.08	7.63333333333333	208
28.1	7.63333333333333	217
28.12	7.63333333333333	218
28.14	7.63333333333333	188
28.16	7.63333333333333	192
28.18	7.63333333333333	180
28.2	7.63333333333333	188
28.22	7.63333333333333	203
28.24	7.63333333333333	194
28.26	7.63333333333333	217
28.28	7.63333333333333	187
28.3	7.63333333333333	196
28.32	7.63333333333333	213
28.34	7.63333333333333	216
28.36	7.63333333333333	167
28.38	7.63333333333333	195
28.4	7.63333333333333	177
28.42	7.63333333333333	171
28.44	7.63333333333333	169
28.46	7.63333333333333	199
28.48	7.63333333333333	196
28.5	7.63333333333333	177
28.52	7.63333333333333	188
28.54	7.63333333333333	180
28.56	7.63333333333333	177
28.58	7.63333333333333	162
28.6	7.63333333333333	195
28.62	7.63333333333333	165
28.64	7.63333333333333	156
28.66	7.63333333333333	180
28.68	7.63333333333333	188
28.7	7.63333333333333	164
28.72	7.63333333333333	157
28.74	7.63333333333333	193
28.76	7.63333333333333	189
28.78	7.63333333333333	167
28.8	7.63333333333333	184
28.82	7.63333333333333	175
28.84	7.63333333333333	190
28.86	7.63333333333333	169
28.88	7.63333333333333	183
28.9	7.63333333333333	193
28.92	7.63333333333333	166
28.94	7.63333333333333	170
28.96	7.63333333333333	170
28.98	7.63333333333333	159
29	7.63333333333333	169
29.02	7.63333333333333	178
29.04	7.63333333333333	178
29.06	7.63333333333333	171
29.08	7.63333333333333	176
29.1	7.63333333333333	190
29.12	7.63333333333333	186
29.14	7.63333333333333	168
29.16	7.63333333333333	206
29.18	7.63333333333333	161
29.2	7.63333333333333	195
29.22	7.63333333333333	168
29.24	7.63333333333333	168
29.26	7.63333333333333	193
29.28	7.63333333333333	166
29.3	7.63333333333333	198
29.32	7.63333333333333	153
29.34	7.63333333333333	153
29.36	7.63333333333333	158
29.38	7.63333333333333	175
29.4	7.63333333333333	191
29.42	7.63333333333333	204
29.44	7.63333333333333	163
29.46	7.63333333333333	135
29.48	7.63333333333333	180
29.5	7.63333333333333	187
29.52	7.63333333333333	169
29.54	7.63333333333333	168
29.56	7.63333333333333	160
29.58	7.63333333333333	199
29.6	7.63333333333333	176
29.62	7.63333333333333	182
29.64	7.63333333333333	171
29.66	7.63333333333333	178
29.68	7.63333333333333	171
29.7	7.63333333333333	189
29.72	7.63333333333333	194
29.74	7.63333333333333	168
29.76	7.63333333333333	168
29.78	7.63333333333333	174
29.8	7.63333333333333	205
29.82	7.63333333333333	156
29.84	7.63333333333333	166
29.86	7.63333333333333	183
29.88	7.63333333333333	190
29.9	7.63333333333333	157
29.92	7.63333333333333	167
29.94	7.63333333333333	171
29.96	7.63333333333333	177
29.98	7.63333333333333	185
30	7.63333333333333	180
30.02	7.63333333333333	175
30.04	7.63333333333333	157
30.06	7.63333333333333	183
30.08	7.63333333333333	159
30.1	7.63333333333333	184
30.12	7.63333333333333	170
30.14	7.63333333333333	190
30.16	7.63333333333333	182
30.18	7.63333333333333	177
30.2	7.63333333333333	179
30.22	7.63333333333333	145
30.24	7.63333333333333	186
30.26	7.63333333333333	178
30.28	7.63333333333333	164
30.3	7.63333333333333	173
30.32	7.63333333333333	186
30.34	7.63333333333333	172
30.36	7.63333333333333	183
30.38	7.63333333333333	197
30.4	7.63333333333333	162
30.42	7.63333333333333	156
30.44	7.63333333333333	199
30.46	7.63333333333333	183
30.48	7.63333333333333	192
30.5	7.63333333333333	173
30.52	7.63333333333333	204
30.54	7.63333333333333	200
30.56	7.63333333333333	210
30.58	7.63333333333333	187
30.6	7.63333333333333	161
30.62	7.63333333333333	191
30.64	7.63333333333333	190
30.66	7.63333333333333	166
30.68	7.63333333333333	195
30.7	7.63333333333333	184
30.72	7.63333333333333	193
30.74	7.63333333333333	175
30.76	7.63333333333333	184
30.78	7.63333333333333	200
30.8	7.63333333333333	191
30.82	7.63333333333333	164
30.84	7.63333333333333	184
30.86	7.63333333333333	176
30.88	7.63333333333333	207
30.9	7.63333333333333	165
30.92	7.63333333333333	187
30.94	7.63333333333333	217
30.96	7.63333333333333	169
30.98	7.63333333333333	194
31	7.63333333333333	172
31.02	7.63333333333333	188
31.04	7.63333333333333	176
31.06	7.63333333333333	183
31.08	7.63333333333333	185
31.1	7.63333333333333	176
31.12	7.63333333333333	164
31.14	7.63333333333333	181
31.16	7.63333333333333	173
31.18	7.63333333333333	173
31.2	7.63333333333333	190
31.22	7.63333333333333	213
31.24	7.63333333333333	174
31.26	7.63333333333333	180
31.28	7.63333333333333	170
31.3	7.63333333333333	198
31.32	7.63333333333333	167
31.34	7.63333333333333	177
31.36	7.63333333333333	155
31.38	7.63333333333333	183
31.4	7.63333333333333	165
31.42	7.63333333333333	166
31.44	7.63333333333333	168
31.46	7.63333333333333	159
31.48	7.63333333333333	173
31.5	7.63333333333333	173
31.52	7.63333333333333	186
31.54	7.63333333333333	186
31.56	7.63333333333333	169
31.58	7.63333333333333	166
31.6	7.63333333333333	179
31.62	7.63333333333333	199
31.64	7.63333333333333	181
31.66	7.63333333333333	176
31.68	7.63333333333333	184
31.7	7.63333333333333	176
31.72	7.63333333333333	195
31.74	7.63333333333333	161
31.76	7.63333333333333	171
31.78	7.63333333333333	188
31.8	7.63333333333333	184
31.82	7.63333333333333	173
31.84	7.63333333333333	168
31.86	7.63333333333333	169
31.88	7.63333333333333	188
31.9	7.63333333333333	193
31.92	7.63333333333333	158
31.94	7.63333333333333	187
31.96	7.63333333333333	188
31.98	7.63333333333333	204
32	7.63333333333333	178
32.02	7.63333333333333	188
32.04	7.63333333333333	155
32.06	7.63333333333333	201
32.08	7.63333333333333	174
32.1	7.63333333333333	175
32.12	7.63333333333333	182
32.14	7.63333333333333	176
32.16	7.63333333333333	174
32.18	7.63333333333333	176
32.2	7.63333333333333	178
32.22	7.63333333333333	157
32.24	7.63333333333333	191
32.26	7.63333333333333	188
32.28	7.63333333333333	178
32.3	7.63333333333333	190
32.32	7.63333333333333	173
32.34	7.63333333333333	181
32.36	7.63333333333333	165
32.38	7.63333333333333	196
32.4	7.63333333333333	187
32.42	7.63333333333333	174
32.44	7.63333333333333	182
32.46	7.63333333333333	158
32.48	7.63333333333333	192
32.5	7.63333333333333	186
32.52	7.63333333333333	185
32.54	7.63333333333333	178
32.56	7.63333333333333	202
32.58	7.63333333333333	183
32.6	7.63333333333333	182
32.62	7.63333333333333	158
32.64	7.63333333333333	176
32.66	7.63333333333333	180
32.68	7.63333333333333	189
32.7	7.63333333333333	169
32.72	7.63333333333333	181
32.74	7.63333333333333	181
32.76	7.63333333333333	180
32.78	7.63333333333333	185
32.8	7.63333333333333	186
32.82	7.63333333333333	190
32.84	7.63333333333333	165
32.86	7.63333333333333	176
32.88	7.63333333333333	198
32.9	7.63333333333333	187
32.92	7.63333333333333	174
32.94	7.63333333333333	175
32.96	7.63333333333333	181
32.98	7.63333333333333	166
33	7.63333333333333	153
33.02	7.63333333333333	203
33.04	7.63333333333333	183
33.06	7.63333333333333	194
33.08	7.63333333333333	171
33.1	7.63333333333333	165
33.12	7.63333333333333	190
33.14	7.63333333333333	191
33.16	7.63333333333333	169
33.18	7.63333333333333	173
33.2	7.63333333333333	191
33.22	7.63333333333333	195
33.24	7.63333333333333	171
33.26	7.63333333333333	174
33.28	7.63333333333333	183
33.3	7.63333333333333	164
33.32	7.63333333333333	164
33.34	7.63333333333333	192
33.36	7.63333333333333	181
33.38	7.63333333333333	198
33.4	7.63333333333333	199
33.42	7.63333333333333	186
33.44	7.63333333333333	190
33.46	7.63333333333333	167
33.48	7.63333333333333	201
33.5	7.63333333333333	190
33.52	7.63333333333333	187
33.54	7.63333333333333	172
33.56	7.63333333333333	186
33.58	7.63333333333333	175
33.6	7.63333333333333	194
33.62	7.63333333333333	201
33.64	7.63333333333333	179
33.66	7.63333333333333	173
33.68	7.63333333333333	182
33.7	7.63333333333333	178
33.72	7.63333333333333	194
33.74	7.63333333333333	185
33.76	7.63333333333333	199
33.78	7.63333333333333	196
33.8	7.63333333333333	182
33.82	7.63333333333333	164
33.84	7.63333333333333	198
33.86	7.63333333333333	190
33.88	7.63333333333333	172
33.9	7.63333333333333	190
33.92	7.63333333333333	197
33.94	7.63333333333333	195
33.96	7.63333333333333	171
33.98	7.63333333333333	186
34	7.63333333333333	175
34.02	7.63333333333333	178
34.04	7.63333333333333	185
34.06	7.63333333333333	176
34.08	7.63333333333333	213
34.1	7.63333333333333	172
34.12	7.63333333333333	186
34.14	7.63333333333333	200
34.16	7.63333333333333	174
34.18	7.63333333333333	206
34.2	7.63333333333333	192
34.22	7.63333333333333	190
34.24	7.63333333333333	192
34.26	7.63333333333333	170
34.28	7.63333333333333	196
34.3	7.63333333333333	189
34.32	7.63333333333333	186
34.34	7.63333333333333	184
34.36	7.63333333333333	198
34.38	7.63333333333333	164
34.4	7.63333333333333	189
34.42	7.63333333333333	161
34.44	7.63333333333333	174
34.46	7.63333333333333	188
34.48	7.63333333333333	184
34.5	7.63333333333333	186
34.52	7.63333333333333	175
34.54	7.63333333333333	194
34.56	7.63333333333333	184
34.58	7.63333333333333	171
34.6	7.63333333333333	184
34.62	7.63333333333333	159
34.64	7.63333333333333	175
34.66	7.63333333333333	182
34.68	7.63333333333333	160
34.7	7.63333333333333	179
34.72	7.63333333333333	189
34.74	7.63333333333333	193
34.76	7.63333333333333	193
34.78	7.63333333333333	203
34.8	7.63333333333333	180
34.82	7.63333333333333	174
34.84	7.63333333333333	202
34.86	7.63333333333333	189
34.88	7.63333333333333	191
34.9	7.63333333333333	202
34.92	7.63333333333333	191
34.94	7.63333333333333	171
34.96	7.63333333333333	181
34.98	7.63333333333333	192
35	7.63333333333333	176
35.02	7.63333333333333	202
35.04	7.63333333333333	187
35.06	7.63333333333333	192
35.08	7.63333333333333	192
35.1	7.63333333333333	199
35.12	7.63333333333333	184
35.14	7.63333333333333	164
35.16	7.63333333333333	205
35.18	7.63333333333333	210
35.2	7.63333333333333	200
35.22	7.63333333333333	196
35.24	7.63333333333333	204
35.26	7.63333333333333	188
35.28	7.63333333333333	194
35.3	7.63333333333333	167
35.32	7.63333333333333	192
35.34	7.63333333333333	188
35.36	7.63333333333333	188
35.38	7.63333333333333	184
35.4	7.63333333333333	195
35.42	7.63333333333333	196
35.44	7.63333333333333	188
35.46	7.63333333333333	185
35.48	7.63333333333333	190
35.5	7.63333333333333	168
35.52	7.63333333333333	180
35.54	7.63333333333333	208
35.56	7.63333333333333	188
35.58	7.63333333333333	180
35.6	7.63333333333333	182
35.62	7.63333333333333	184
35.64	7.63333333333333	168
35.66	7.63333333333333	159
35.68	7.63333333333333	200
35.7	7.63333333333333	171
35.72	7.63333333333333	186
35.74	7.63333333333333	157
35.76	7.63333333333333	211
35.78	7.63333333333333	192
35.8	7.63333333333333	166
35.82	7.63333333333333	194
35.84	7.63333333333333	177
35.86	7.63333333333333	208
35.88	7.63333333333333	189
35.9	7.63333333333333	208
35.92	7.63333333333333	175
35.94	7.63333333333333	196
35.96	7.63333333333333	215
35.98	7.63333333333333	179
36	7.63333333333333	159
36.02	7.63333333333333	173
36.04	7.63333333333333	147
36.06	7.63333333333333	180
36.08	7.63333333333333	175
36.1	7.63333333333333	186
36.12	7.63333333333333	209
36.14	7.63333333333333	195
36.16	7.63333333333333	190
36.18	7.63333333333333	188
36.2	7.63333333333333	210
36.22	7.63333333333333	186
36.24	7.63333333333333	182
36.26	7.63333333333333	171
36.28	7.63333333333333	197
36.3	7.63333333333333	165
36.32	7.63333333333333	191
36.34	7.63333333333333	201
36.36	7.63333333333333	170
36.38	7.63333333333333	171
36.4	7.63333333333333	201
36.42	7.63333333333333	188
36.44	7.63333333333333	177
36.46	7.63333333333333	175
36.48	7.63333333333333	162
36.5	7.63333333333333	182
36.52	7.63333333333333	166
36.54	7.63333333333333	176
36.56	7.63333333333333	169
36.58	7.63333333333333	192
36.6	7.63333333333333	181
36.62	7.63333333333333	166
36.64	7.63333333333333	226
36.66	7.63333333333333	188
36.68	7.63333333333333	178
36.7	7.63333333333333	181
36.72	7.63333333333333	182
36.74	7.63333333333333	155
36.76	7.63333333333333	205
36.78	7.63333333333333	180
36.8	7.63333333333333	197
36.82	7.63333333333333	191
36.84	7.63333333333333	174
36.86	7.63333333333333	206
36.88	7.63333333333333	176
36.9	7.63333333333333	178
36.92	7.63333333333333	195
36.94	7.63333333333333	207
36.96	7.63333333333333	187
36.98	7.63333333333333	193
37	7.63333333333333	191
37.02	7.63333333333333	192
37.04	7.63333333333333	188
37.06	7.63333333333333	197
37.08	7.63333333333333	218
37.1	7.63333333333333	206
37.12	7.63333333333333	174
37.14	7.63333333333333	205
37.16	7.63333333333333	183
37.18	7.63333333333333	193
37.2	7.63333333333333	200
37.22	7.63333333333333	204
37.24	7.63333333333333	198
37.26	7.63333333333333	193
37.28	7.63333333333333	171
37.3	7.63333333333333	185
37.32	7.63333333333333	199
37.34	7.63333333333333	179
37.36	7.63333333333333	176
37.38	7.63333333333333	181
37.4	7.63333333333333	185
37.42	7.63333333333333	189
37.44	7.63333333333333	188
37.46	7.63333333333333	159
37.48	7.63333333333333	175
37.5	7.63333333333333	170
37.52	7.63333333333333	195
37.54	7.63333333333333	185
37.56	7.63333333333333	164
37.58	7.63333333333333	208
37.6	7.63333333333333	186
37.62	7.63333333333333	187
37.64	7.63333333333333	189
37.66	7.63333333333333	185
37.68	7.63333333333333	200
37.7	7.63333333333333	199
37.72	7.63333333333333	201
37.74	7.63333333333333	189
37.76	7.63333333333333	195
37.78	7.63333333333333	223
37.8	7.63333333333333	186
37.82	7.63333333333333	208
37.84	7.63333333333333	199
37.86	7.63333333333333	219
37.88	7.63333333333333	232
37.9	7.63333333333333	212
37.92	7.63333333333333	242
37.94	7.63333333333333	264
37.96	7.63333333333333	234
37.98	7.63333333333333	235
38	7.63333333333333	246
38.02	7.63333333333333	270
38.04	7.63333333333333	253
38.06	7.63333333333333	286
38.08	7.63333333333333	298
38.1	7.63333333333333	288
38.12	7.63333333333333	315
38.14	7.63333333333333	340
38.16	7.63333333333333	383
38.18	7.63333333333333	487
38.2	7.63333333333333	581
38.22	7.63333333333333	670
38.24	7.63333333333333	687
38.26	7.63333333333333	531
38.28	7.63333333333333	481
38.3	7.63333333333333	483
38.32	7.63333333333333	497
38.34	7.63333333333333	488
38.36	7.63333333333333	422
38.38	7.63333333333333	277
38.4	7.63333333333333	298
38.42	7.63333333333333	246
38.44	7.63333333333333	256
38.46	7.63333333333333	224
38.48	7.63333333333333	240
38.5	7.63333333333333	252
38.52	7.63333333333333	213
38.54	7.63333333333333	225
38.56	7.63333333333333	222
38.58	7.63333333333333	202
38.6	7.63333333333333	214
38.62	7.63333333333333	200
38.64	7.63333333333333	175
38.66	7.63333333333333	192
38.68	7.63333333333333	189
38.7	7.63333333333333	180
38.72	7.63333333333333	190
38.74	7.63333333333333	197
38.76	7.63333333333333	189
38.78	7.63333333333333	203
38.8	7.63333333333333	208
38.82	7.63333333333333	197
38.84	7.63333333333333	171
38.86	7.63333333333333	184
38.88	7.63333333333333	199
38.9	7.63333333333333	201
38.92	7.63333333333333	208
38.94	7.63333333333333	205
38.96	7.63333333333333	204
38.98	7.63333333333333	206
39	7.63333333333333	193
39.02	7.63333333333333	188
39.04	7.63333333333333	188
39.06	7.63333333333333	178
39.08	7.63333333333333	194
39.1	7.63333333333333	196
39.12	7.63333333333333	214
39.14	7.63333333333333	187
39.16	7.63333333333333	160
39.18	7.63333333333333	193
39.2	7.63333333333333	193
39.22	7.63333333333333	171
39.24	7.63333333333333	207
39.26	7.63333333333333	208
39.28	7.63333333333333	175
39.3	7.63333333333333	208
39.32	7.63333333333333	191
39.34	7.63333333333333	205
39.36	7.63333333333333	176
39.38	7.63333333333333	225
39.4	7.63333333333333	213
39.42	7.63333333333333	178
39.44	7.63333333333333	187
39.46	7.63333333333333	181
39.48	7.63333333333333	206
39.5	7.63333333333333	173
39.52	7.63333333333333	196
39.54	7.63333333333333	197
39.56	7.63333333333333	215
39.58	7.63333333333333	209
39.6	7.63333333333333	193
39.62	7.63333333333333	228
39.64	7.63333333333333	201
39.66	7.63333333333333	198
39.68	7.63333333333333	211
39.7	7.63333333333333	198
39.72	7.63333333333333	200
39.74	7.63333333333333	205
39.76	7.63333333333333	185
39.78	7.63333333333333	191
39.8	7.63333333333333	188
39.82	7.63333333333333	179
39.84	7.63333333333333	215
39.86	7.63333333333333	203
39.88	7.63333333333333	197
39.9	7.63333333333333	201
39.92	7.63333333333333	230
39.94	7.63333333333333	192
39.96	7.63333333333333	242
39.98	7.63333333333333	212
40	7.63333333333333	179
