# Supplementary material for: Sorting polymerization in a bichannel metal-organic framework
Source: Nat Commun. 2025 Aug 5;16:6984. doi: 10.1038/s41467-025-62322-8 (PMC12325995; doi:10.1038/s41467-025-62322-8)
Supplement: Supplementary file 3 — Source data [file 41467_2025_62322_MOESM3_ESM.zip › SOURCE_DATA/SF10/1-PNVF_2theta_vs_scanstarttime_vs_intensity/line_4.csv]

X	Y	Z
3	31.6333333333333	143
3.02	31.6333333333333	155
3.04	31.6333333333333	145
3.06	31.6333333333333	126
3.08	31.6333333333333	148
3.1	31.6333333333333	147
3.12	31.6333333333333	166
3.14	31.6333333333333	167
3.16	31.6333333333333	161
3.18	31.6333333333333	152
3.2	31.6333333333333	160
3.22	31.6333333333333	159
3.24	31.6333333333333	172
3.26	31.6333333333333	175
3.28	31.6333333333333	169
3.3	31.6333333333333	152
3.32	31.6333333333333	145
3.34	31.6333333333333	163
3.36	31.6333333333333	154
3.38	31.6333333333333	159
3.4	31.6333333333333	158
3.42	31.6333333333333	172
3.44	31.6333333333333	160
3.46	31.6333333333333	142
3.48	31.6333333333333	139
3.5	31.6333333333333	149
3.52	31.6333333333333	175
3.54	31.6333333333333	156
3.56	31.6333333333333	157
3.58	31.6333333333333	149
3.6	31.6333333333333	135
3.62	31.6333333333333	148
3.64	31.6333333333333	182
3.66	31.6333333333333	159
3.68	31.6333333333333	151
3.7	31.6333333333333	132
3.72	31.6333333333333	144
3.74	31.6333333333333	154
3.76	31.6333333333333	152
3.78	31.6333333333333	171
3.8	31.6333333333333	167
3.82	31.6333333333333	176
3.84	31.6333333333333	135
3.86	31.6333333333333	149
3.88	31.6333333333333	154
3.9	31.6333333333333	145
3.92	31.6333333333333	165
3.94	31.6333333333333	171
3.96	31.6333333333333	170
3.98	31.6333333333333	165
4	31.6333333333333	163
4.02	31.6333333333333	146
4.04	31.6333333333333	134
4.06	31.6333333333333	136
4.08	31.6333333333333	165
4.1	31.6333333333333	160
4.12	31.6333333333333	175
4.14	31.6333333333333	149
4.16	31.6333333333333	171
4.18	31.6333333333333	151
4.2	31.6333333333333	160
4.22	31.6333333333333	174
4.24	31.6333333333333	202
4.26	31.6333333333333	151
4.28	31.6333333333333	165
4.3	31.6333333333333	167
4.32	31.6333333333333	166
4.34	31.6333333333333	156
4.36	31.6333333333333	162
4.38	31.6333333333333	156
4.4	31.6333333333333	175
4.42	31.6333333333333	159
4.44	31.6333333333333	183
4.46	31.6333333333333	159
4.48	31.6333333333333	140
4.5	31.6333333333333	161
4.52	31.6333333333333	161
4.54	31.6333333333333	149
4.56	31.6333333333333	163
4.58	31.6333333333333	151
4.6	31.6333333333333	172
4.62	31.6333333333333	167
4.64	31.6333333333333	178
4.66	31.6333333333333	188
4.68	31.6333333333333	170
4.7	31.6333333333333	193
4.72	31.6333333333333	180
4.74	31.6333333333333	192
4.76	31.6333333333333	185
4.78	31.6333333333333	158
4.8	31.6333333333333	162
4.82	31.6333333333333	194
4.84	31.6333333333333	167
4.86	31.6333333333333	172
4.88	31.6333333333333	185
4.9	31.6333333333333	212
4.92	31.6333333333333	186
4.94	31.6333333333333	196
4.96	31.6333333333333	220
4.98	31.6333333333333	204
5	31.6333333333333	188
5.02	31.6333333333333	214
5.04	31.6333333333333	209
5.06	31.6333333333333	225
5.08	31.6333333333333	222
5.1	31.6333333333333	235
5.12	31.6333333333333	217
5.14	31.6333333333333	226
5.16	31.6333333333333	270
5.18	31.6333333333333	262
5.2	31.6333333333333	253
5.22	31.6333333333333	283
5.24	31.6333333333333	290
5.26	31.6333333333333	284
5.28	31.6333333333333	361
5.3	31.6333333333333	365
5.32	31.6333333333333	388
5.34	31.6333333333333	456
5.36	31.6333333333333	434
5.38	31.6333333333333	507
5.4	31.6333333333333	502
5.42	31.6333333333333	577
5.44	31.6333333333333	666
5.46	31.6333333333333	706
5.48	31.6333333333333	587
5.5	31.6333333333333	547
5.52	31.6333333333333	542
5.54	31.6333333333333	438
5.56	31.6333333333333	427
5.58	31.6333333333333	360
5.6	31.6333333333333	343
5.62	31.6333333333333	332
5.64	31.6333333333333	337
5.66	31.6333333333333	319
5.68	31.6333333333333	306
5.7	31.6333333333333	335
5.72	31.6333333333333	300
5.74	31.6333333333333	326
5.76	31.6333333333333	285
5.78	31.6333333333333	253
5.8	31.6333333333333	299
5.82	31.6333333333333	288
5.84	31.6333333333333	279
5.86	31.6333333333333	283
5.88	31.6333333333333	267
5.9	31.6333333333333	263
5.92	31.6333333333333	268
5.94	31.6333333333333	271
5.96	31.6333333333333	249
5.98	31.6333333333333	247
6	31.6333333333333	245
6.02	31.6333333333333	277
6.04	31.6333333333333	243
6.06	31.6333333333333	263
6.08	31.6333333333333	249
6.1	31.6333333333333	281
6.12	31.6333333333333	261
6.14	31.6333333333333	242
6.16	31.6333333333333	276
6.18	31.6333333333333	257
6.2	31.6333333333333	245
6.22	31.6333333333333	245
6.24	31.6333333333333	247
6.26	31.6333333333333	243
6.28	31.6333333333333	231
6.3	31.6333333333333	244
6.32	31.6333333333333	234
6.34	31.6333333333333	256
6.36	31.6333333333333	229
6.38	31.6333333333333	230
6.4	31.6333333333333	237
6.42	31.6333333333333	252
6.44	31.6333333333333	241
6.46	31.6333333333333	233
6.48	31.6333333333333	238
6.5	31.6333333333333	219
6.52	31.6333333333333	244
6.54	31.6333333333333	222
6.56	31.6333333333333	227
6.58	31.6333333333333	217
6.6	31.6333333333333	192
6.62	31.6333333333333	218
6.64	31.6333333333333	243
6.66	31.6333333333333	219
6.68	31.6333333333333	211
6.7	31.6333333333333	201
6.72	31.6333333333333	218
6.74	31.6333333333333	204
6.76	31.6333333333333	223
6.78	31.6333333333333	210
6.8	31.6333333333333	243
6.82	31.6333333333333	235
6.84	31.6333333333333	206
6.86	31.6333333333333	189
6.88	31.6333333333333	189
6.9	31.6333333333333	220
6.92	31.6333333333333	201
6.94	31.6333333333333	223
6.96	31.6333333333333	168
6.98	31.6333333333333	182
7	31.6333333333333	204
7.02	31.6333333333333	185
7.04	31.6333333333333	187
7.06	31.6333333333333	178
7.08	31.6333333333333	204
7.1	31.6333333333333	180
7.12	31.6333333333333	183
7.14	31.6333333333333	195
7.16	31.6333333333333	197
7.18	31.6333333333333	193
7.2	31.6333333333333	175
7.22	31.6333333333333	165
7.24	31.6333333333333	159
7.26	31.6333333333333	176
7.28	31.6333333333333	179
7.3	31.6333333333333	191
7.32	31.6333333333333	175
7.34	31.6333333333333	169
7.36	31.6333333333333	193
7.38	31.6333333333333	153
7.4	31.6333333333333	163
7.42	31.6333333333333	177
7.44	31.6333333333333	180
7.46	31.6333333333333	176
7.48	31.6333333333333	167
7.5	31.6333333333333	179
7.52	31.6333333333333	166
7.54	31.6333333333333	170
7.56	31.6333333333333	170
7.58	31.6333333333333	198
7.6	31.6333333333333	174
7.62	31.6333333333333	156
7.64	31.6333333333333	175
7.66	31.6333333333333	159
7.68	31.6333333333333	186
7.7	31.6333333333333	170
7.72	31.6333333333333	176
7.74	31.6333333333333	173
7.76	31.6333333333333	183
7.78	31.6333333333333	153
7.8	31.6333333333333	172
7.82	31.6333333333333	167
7.84	31.6333333333333	157
7.86	31.6333333333333	160
7.88	31.6333333333333	179
7.9	31.6333333333333	165
7.92	31.6333333333333	177
7.94	31.6333333333333	202
7.96	31.6333333333333	192
7.98	31.6333333333333	177
8	31.6333333333333	178
8.02	31.6333333333333	190
8.04	31.6333333333333	165
8.06	31.6333333333333	168
8.08	31.6333333333333	162
8.1	31.6333333333333	169
8.12	31.6333333333333	159
8.14	31.6333333333333	155
8.16	31.6333333333333	159
8.18	31.6333333333333	156
8.2	31.6333333333333	158
8.22	31.6333333333333	169
8.24	31.6333333333333	176
8.26	31.6333333333333	172
8.28	31.6333333333333	185
8.3	31.6333333333333	168
8.32	31.6333333333333	174
8.34	31.6333333333333	150
8.36	31.6333333333333	170
8.38	31.6333333333333	149
8.4	31.6333333333333	160
8.42	31.6333333333333	147
8.44	31.6333333333333	148
8.46	31.6333333333333	155
8.48	31.6333333333333	163
8.5	31.6333333333333	159
8.52	31.6333333333333	172
8.54	31.6333333333333	159
8.56	31.6333333333333	158
8.58	31.6333333333333	157
8.6	31.6333333333333	158
8.62	31.6333333333333	176
8.64	31.6333333333333	184
8.66	31.6333333333333	162
8.68	31.6333333333333	143
8.7	31.6333333333333	139
8.72	31.6333333333333	163
8.74	31.6333333333333	162
8.76	31.6333333333333	157
8.78	31.6333333333333	159
8.8	31.6333333333333	170
8.82	31.6333333333333	161
8.84	31.6333333333333	159
8.86	31.6333333333333	167
8.88	31.6333333333333	144
8.9	31.6333333333333	153
8.92	31.6333333333333	146
8.94	31.6333333333333	146
8.96	31.6333333333333	156
8.98	31.6333333333333	144
9	31.6333333333333	150
9.02	31.6333333333333	148
9.04	31.6333333333333	167
9.06	31.6333333333333	163
9.08	31.6333333333333	153
9.1	31.6333333333333	154
9.12	31.6333333333333	149
9.14	31.6333333333333	177
9.16	31.6333333333333	157
9.18	31.6333333333333	157
9.2	31.6333333333333	186
9.22	31.6333333333333	179
9.24	31.6333333333333	166
9.26	31.6333333333333	178
9.28	31.6333333333333	203
9.3	31.6333333333333	192
9.32	31.6333333333333	203
9.34	31.6333333333333	224
9.36	31.6333333333333	228
9.38	31.6333333333333	253
9.4	31.6333333333333	204
9.42	31.6333333333333	245
9.44	31.6333333333333	270
9.46	31.6333333333333	289
9.48	31.6333333333333	328
9.5	31.6333333333333	293
9.52	31.6333333333333	271
9.54	31.6333333333333	279
9.56	31.6333333333333	249
9.58	31.6333333333333	217
9.6	31.6333333333333	206
9.62	31.6333333333333	214
9.64	31.6333333333333	188
9.66	31.6333333333333	170
9.68	31.6333333333333	184
9.7	31.6333333333333	175
9.72	31.6333333333333	187
9.74	31.6333333333333	203
9.76	31.6333333333333	177
9.78	31.6333333333333	192
9.8	31.6333333333333	180
9.82	31.6333333333333	197
9.84	31.6333333333333	204
9.86	31.6333333333333	177
9.88	31.6333333333333	185
9.9	31.6333333333333	182
9.92	31.6333333333333	164
9.94	31.6333333333333	174
9.96	31.6333333333333	179
9.98	31.6333333333333	171
10	31.6333333333333	172
10.02	31.6333333333333	159
10.04	31.6333333333333	169
10.06	31.6333333333333	173
10.08	31.6333333333333	174
10.1	31.6333333333333	185
10.12	31.6333333333333	180
10.14	31.6333333333333	162
10.16	31.6333333333333	154
10.18	31.6333333333333	175
10.2	31.6333333333333	158
10.22	31.6333333333333	164
10.24	31.6333333333333	177
10.26	31.6333333333333	176
10.28	31.6333333333333	183
10.3	31.6333333333333	185
10.32	31.6333333333333	164
10.34	31.6333333333333	172
10.36	31.6333333333333	151
10.38	31.6333333333333	186
10.4	31.6333333333333	179
10.42	31.6333333333333	185
10.44	31.6333333333333	173
10.46	31.6333333333333	178
10.48	31.6333333333333	197
10.5	31.6333333333333	181
10.52	31.6333333333333	195
10.54	31.6333333333333	218
10.56	31.6333333333333	198
10.58	31.6333333333333	254
10.6	31.6333333333333	258
10.62	31.6333333333333	246
10.64	31.6333333333333	264
10.66	31.6333333333333	282
10.68	31.6333333333333	305
10.7	31.6333333333333	356
10.72	31.6333333333333	389
10.74	31.6333333333333	460
10.76	31.6333333333333	517
10.78	31.6333333333333	523
10.8	31.6333333333333	606
10.82	31.6333333333333	695
10.84	31.6333333333333	841
10.86	31.6333333333333	952
10.88	31.6333333333333	1036
10.9	31.6333333333333	1143
10.92	31.6333333333333	1202
10.94	31.6333333333333	1205
10.96	31.6333333333333	1288
10.98	31.6333333333333	1091
11	31.6333333333333	907
11.02	31.6333333333333	789
11.04	31.6333333333333	596
11.06	31.6333333333333	538
11.08	31.6333333333333	433
11.1	31.6333333333333	400
11.12	31.6333333333333	372
11.14	31.6333333333333	321
11.16	31.6333333333333	286
11.18	31.6333333333333	245
11.2	31.6333333333333	253
11.22	31.6333333333333	234
11.24	31.6333333333333	247
11.26	31.6333333333333	224
11.28	31.6333333333333	229
11.3	31.6333333333333	241
11.32	31.6333333333333	212
11.34	31.6333333333333	203
11.36	31.6333333333333	198
11.38	31.6333333333333	195
11.4	31.6333333333333	210
11.42	31.6333333333333	186
11.44	31.6333333333333	196
11.46	31.6333333333333	186
11.48	31.6333333333333	177
11.5	31.6333333333333	192
11.52	31.6333333333333	193
11.54	31.6333333333333	178
11.56	31.6333333333333	203
11.58	31.6333333333333	168
11.6	31.6333333333333	169
11.62	31.6333333333333	176
11.64	31.6333333333333	161
11.66	31.6333333333333	184
11.68	31.6333333333333	172
11.7	31.6333333333333	182
11.72	31.6333333333333	166
11.74	31.6333333333333	178
11.76	31.6333333333333	191
11.78	31.6333333333333	176
11.8	31.6333333333333	188
11.82	31.6333333333333	172
11.84	31.6333333333333	192
11.86	31.6333333333333	183
11.88	31.6333333333333	157
11.9	31.6333333333333	172
11.92	31.6333333333333	174
11.94	31.6333333333333	172
11.96	31.6333333333333	175
11.98	31.6333333333333	157
12	31.6333333333333	156
12.02	31.6333333333333	171
12.04	31.6333333333333	161
12.06	31.6333333333333	195
12.08	31.6333333333333	168
12.1	31.6333333333333	155
12.12	31.6333333333333	149
12.14	31.6333333333333	182
12.16	31.6333333333333	180
12.18	31.6333333333333	155
12.2	31.6333333333333	162
12.22	31.6333333333333	167
12.24	31.6333333333333	153
12.26	31.6333333333333	173
12.28	31.6333333333333	164
12.3	31.6333333333333	167
12.32	31.6333333333333	173
12.34	31.6333333333333	148
12.36	31.6333333333333	167
12.38	31.6333333333333	168
12.4	31.6333333333333	184
12.42	31.6333333333333	180
12.44	31.6333333333333	153
12.46	31.6333333333333	160
12.48	31.6333333333333	160
12.5	31.6333333333333	166
12.52	31.6333333333333	153
12.54	31.6333333333333	170
12.56	31.6333333333333	158
12.58	31.6333333333333	165
12.6	31.6333333333333	170
12.62	31.6333333333333	156
12.64	31.6333333333333	145
12.66	31.6333333333333	179
12.68	31.6333333333333	171
12.7	31.6333333333333	178
12.72	31.6333333333333	176
12.74	31.6333333333333	164
12.76	31.6333333333333	174
12.78	31.6333333333333	157
12.8	31.6333333333333	178
12.82	31.6333333333333	180
12.84	31.6333333333333	150
12.86	31.6333333333333	171
12.88	31.6333333333333	152
12.9	31.6333333333333	160
12.92	31.6333333333333	167
12.94	31.6333333333333	155
12.96	31.6333333333333	166
12.98	31.6333333333333	179
13	31.6333333333333	164
13.02	31.6333333333333	163
13.04	31.6333333333333	164
13.06	31.6333333333333	181
13.08	31.6333333333333	159
13.1	31.6333333333333	160
13.12	31.6333333333333	173
13.14	31.6333333333333	155
13.16	31.6333333333333	150
13.18	31.6333333333333	189
13.2	31.6333333333333	166
13.22	31.6333333333333	148
13.24	31.6333333333333	167
13.26	31.6333333333333	168
13.28	31.6333333333333	164
13.3	31.6333333333333	186
13.32	31.6333333333333	165
13.34	31.6333333333333	162
13.36	31.6333333333333	156
13.38	31.6333333333333	158
13.4	31.6333333333333	156
13.42	31.6333333333333	148
13.44	31.6333333333333	166
13.46	31.6333333333333	172
13.48	31.6333333333333	158
13.5	31.6333333333333	154
13.52	31.6333333333333	194
13.54	31.6333333333333	146
13.56	31.6333333333333	164
13.58	31.6333333333333	160
13.6	31.6333333333333	173
13.62	31.6333333333333	182
13.64	31.6333333333333	163
13.66	31.6333333333333	185
13.68	31.6333333333333	151
13.7	31.6333333333333	180
13.72	31.6333333333333	176
13.74	31.6333333333333	158
13.76	31.6333333333333	187
13.78	31.6333333333333	176
13.8	31.6333333333333	171
13.82	31.6333333333333	170
13.84	31.6333333333333	171
13.86	31.6333333333333	170
13.88	31.6333333333333	178
13.9	31.6333333333333	164
13.92	31.6333333333333	184
13.94	31.6333333333333	175
13.96	31.6333333333333	188
13.98	31.6333333333333	164
14	31.6333333333333	158
14.02	31.6333333333333	177
14.04	31.6333333333333	187
14.06	31.6333333333333	156
14.08	31.6333333333333	176
14.1	31.6333333333333	158
14.12	31.6333333333333	162
14.14	31.6333333333333	172
14.16	31.6333333333333	185
14.18	31.6333333333333	157
14.2	31.6333333333333	153
14.22	31.6333333333333	142
14.24	31.6333333333333	173
14.26	31.6333333333333	169
14.28	31.6333333333333	165
14.3	31.6333333333333	145
14.32	31.6333333333333	160
14.34	31.6333333333333	161
14.36	31.6333333333333	171
14.38	31.6333333333333	179
14.4	31.6333333333333	158
14.42	31.6333333333333	155
14.44	31.6333333333333	179
14.46	31.6333333333333	175
14.48	31.6333333333333	190
14.5	31.6333333333333	156
14.52	31.6333333333333	189
14.54	31.6333333333333	163
14.56	31.6333333333333	162
14.58	31.6333333333333	171
14.6	31.6333333333333	144
14.62	31.6333333333333	127
14.64	31.6333333333333	158
14.66	31.6333333333333	168
14.68	31.6333333333333	164
14.7	31.6333333333333	155
14.72	31.6333333333333	152
14.74	31.6333333333333	148
14.76	31.6333333333333	176
14.78	31.6333333333333	194
14.8	31.6333333333333	177
14.82	31.6333333333333	164
14.84	31.6333333333333	170
14.86	31.6333333333333	168
14.88	31.6333333333333	170
14.9	31.6333333333333	192
14.92	31.6333333333333	152
14.94	31.6333333333333	156
14.96	31.6333333333333	185
14.98	31.6333333333333	150
15	31.6333333333333	172
15.02	31.6333333333333	175
15.04	31.6333333333333	153
15.06	31.6333333333333	161
15.08	31.6333333333333	173
15.1	31.6333333333333	192
15.12	31.6333333333333	178
15.14	31.6333333333333	176
15.16	31.6333333333333	191
15.18	31.6333333333333	183
15.2	31.6333333333333	140
15.22	31.6333333333333	165
15.24	31.6333333333333	156
15.26	31.6333333333333	157
15.28	31.6333333333333	179
15.3	31.6333333333333	161
15.32	31.6333333333333	150
15.34	31.6333333333333	159
15.36	31.6333333333333	159
15.38	31.6333333333333	182
15.4	31.6333333333333	172
15.42	31.6333333333333	171
15.44	31.6333333333333	145
15.46	31.6333333333333	188
15.48	31.6333333333333	175
15.5	31.6333333333333	160
15.52	31.6333333333333	158
15.54	31.6333333333333	163
15.56	31.6333333333333	172
15.58	31.6333333333333	170
15.6	31.6333333333333	162
15.62	31.6333333333333	172
15.64	31.6333333333333	173
15.66	31.6333333333333	162
15.68	31.6333333333333	158
15.7	31.6333333333333	155
15.72	31.6333333333333	164
15.74	31.6333333333333	165
15.76	31.6333333333333	170
15.78	31.6333333333333	182
15.8	31.6333333333333	198
15.82	31.6333333333333	203
15.84	31.6333333333333	193
15.86	31.6333333333333	180
15.88	31.6333333333333	182
15.9	31.6333333333333	175
15.92	31.6333333333333	160
15.94	31.6333333333333	179
15.96	31.6333333333333	153
15.98	31.6333333333333	157
16	31.6333333333333	172
16.02	31.6333333333333	198
16.04	31.6333333333333	147
16.06	31.6333333333333	182
16.08	31.6333333333333	203
16.1	31.6333333333333	185
16.12	31.6333333333333	192
16.14	31.6333333333333	202
16.16	31.6333333333333	207
16.18	31.6333333333333	202
16.2	31.6333333333333	193
16.22	31.6333333333333	190
16.24	31.6333333333333	209
16.26	31.6333333333333	203
16.28	31.6333333333333	194
16.3	31.6333333333333	226
16.32	31.6333333333333	253
16.34	31.6333333333333	232
16.36	31.6333333333333	229
16.38	31.6333333333333	201
16.4	31.6333333333333	255
16.42	31.6333333333333	258
16.44	31.6333333333333	282
16.46	31.6333333333333	280
16.48	31.6333333333333	300
16.5	31.6333333333333	320
16.52	31.6333333333333	326
16.54	31.6333333333333	356
16.56	31.6333333333333	337
16.58	31.6333333333333	302
16.6	31.6333333333333	299
16.62	31.6333333333333	312
16.64	31.6333333333333	329
16.66	31.6333333333333	324
16.68	31.6333333333333	334
16.7	31.6333333333333	362
16.72	31.6333333333333	351
16.74	31.6333333333333	362
16.76	31.6333333333333	400
16.78	31.6333333333333	385
16.8	31.6333333333333	334
16.82	31.6333333333333	403
16.84	31.6333333333333	419
16.86	31.6333333333333	410
16.88	31.6333333333333	411
16.9	31.6333333333333	421
16.92	31.6333333333333	377
16.94	31.6333333333333	364
16.96	31.6333333333333	375
16.98	31.6333333333333	331
17	31.6333333333333	366
17.02	31.6333333333333	363
17.04	31.6333333333333	420
17.06	31.6333333333333	342
17.08	31.6333333333333	370
17.1	31.6333333333333	378
17.12	31.6333333333333	348
17.14	31.6333333333333	364
17.16	31.6333333333333	363
17.18	31.6333333333333	350
17.2	31.6333333333333	379
17.22	31.6333333333333	359
17.24	31.6333333333333	332
17.26	31.6333333333333	386
17.28	31.6333333333333	361
17.3	31.6333333333333	335
17.32	31.6333333333333	328
17.34	31.6333333333333	319
17.36	31.6333333333333	337
17.38	31.6333333333333	328
17.4	31.6333333333333	291
17.42	31.6333333333333	277
17.44	31.6333333333333	313
17.46	31.6333333333333	297
17.48	31.6333333333333	264
17.5	31.6333333333333	259
17.52	31.6333333333333	265
17.54	31.6333333333333	248
17.56	31.6333333333333	252
17.58	31.6333333333333	266
17.6	31.6333333333333	240
17.62	31.6333333333333	226
17.64	31.6333333333333	227
17.66	31.6333333333333	230
17.68	31.6333333333333	250
17.7	31.6333333333333	260
17.72	31.6333333333333	219
17.74	31.6333333333333	221
17.76	31.6333333333333	228
17.78	31.6333333333333	210
17.8	31.6333333333333	227
17.82	31.6333333333333	199
17.84	31.6333333333333	212
17.86	31.6333333333333	187
17.88	31.6333333333333	194
17.9	31.6333333333333	208
17.92	31.6333333333333	206
17.94	31.6333333333333	190
17.96	31.6333333333333	211
17.98	31.6333333333333	214
18	31.6333333333333	193
18.02	31.6333333333333	198
18.04	31.6333333333333	217
18.06	31.6333333333333	203
18.08	31.6333333333333	206
18.1	31.6333333333333	199
18.12	31.6333333333333	214
18.14	31.6333333333333	211
18.16	31.6333333333333	210
18.18	31.6333333333333	194
18.2	31.6333333333333	220
18.22	31.6333333333333	231
18.24	31.6333333333333	186
18.26	31.6333333333333	205
18.28	31.6333333333333	197
18.3	31.6333333333333	202
18.32	31.6333333333333	192
18.34	31.6333333333333	219
18.36	31.6333333333333	195
18.38	31.6333333333333	187
18.4	31.6333333333333	205
18.42	31.6333333333333	189
18.44	31.6333333333333	177
18.46	31.6333333333333	179
18.48	31.6333333333333	204
18.5	31.6333333333333	211
18.52	31.6333333333333	211
18.54	31.6333333333333	200
18.56	31.6333333333333	217
18.58	31.6333333333333	196
18.6	31.6333333333333	204
18.62	31.6333333333333	203
18.64	31.6333333333333	189
18.66	31.6333333333333	207
18.68	31.6333333333333	213
18.7	31.6333333333333	223
18.72	31.6333333333333	217
18.74	31.6333333333333	217
18.76	31.6333333333333	241
18.78	31.6333333333333	215
18.8	31.6333333333333	240
18.82	31.6333333333333	250
18.84	31.6333333333333	239
18.86	31.6333333333333	288
18.88	31.6333333333333	251
18.9	31.6333333333333	257
18.92	31.6333333333333	343
18.94	31.6333333333333	317
18.96	31.6333333333333	357
18.98	31.6333333333333	371
19	31.6333333333333	437
19.02	31.6333333333333	386
19.04	31.6333333333333	468
19.06	31.6333333333333	456
19.08	31.6333333333333	420
19.1	31.6333333333333	441
19.12	31.6333333333333	399
19.14	31.6333333333333	399
19.16	31.6333333333333	366
19.18	31.6333333333333	320
19.2	31.6333333333333	280
19.22	31.6333333333333	299
19.24	31.6333333333333	292
19.26	31.6333333333333	260
19.28	31.6333333333333	234
19.3	31.6333333333333	238
19.32	31.6333333333333	244
19.34	31.6333333333333	236
19.36	31.6333333333333	223
19.38	31.6333333333333	232
19.4	31.6333333333333	239
19.42	31.6333333333333	187
19.44	31.6333333333333	199
19.46	31.6333333333333	206
19.48	31.6333333333333	223
19.5	31.6333333333333	222
19.52	31.6333333333333	227
19.54	31.6333333333333	194
19.56	31.6333333333333	194
19.58	31.6333333333333	211
19.6	31.6333333333333	196
19.62	31.6333333333333	200
19.64	31.6333333333333	199
19.66	31.6333333333333	212
19.68	31.6333333333333	216
19.7	31.6333333333333	210
19.72	31.6333333333333	207
19.74	31.6333333333333	179
19.76	31.6333333333333	196
19.78	31.6333333333333	197
19.8	31.6333333333333	205
19.82	31.6333333333333	192
19.84	31.6333333333333	223
19.86	31.6333333333333	223
19.88	31.6333333333333	216
19.9	31.6333333333333	213
19.92	31.6333333333333	203
19.94	31.6333333333333	206
19.96	31.6333333333333	212
19.98	31.6333333333333	191
20	31.6333333333333	175
20.02	31.6333333333333	169
20.04	31.6333333333333	192
20.06	31.6333333333333	192
20.08	31.6333333333333	193
20.1	31.6333333333333	183
20.12	31.6333333333333	184
20.14	31.6333333333333	198
20.16	31.6333333333333	199
20.18	31.6333333333333	169
20.2	31.6333333333333	184
20.22	31.6333333333333	191
20.24	31.6333333333333	189
20.26	31.6333333333333	191
20.28	31.6333333333333	210
20.3	31.6333333333333	173
20.32	31.6333333333333	191
20.34	31.6333333333333	196
20.36	31.6333333333333	190
20.38	31.6333333333333	179
20.4	31.6333333333333	170
20.42	31.6333333333333	178
20.44	31.6333333333333	171
20.46	31.6333333333333	186
20.48	31.6333333333333	176
20.5	31.6333333333333	171
20.52	31.6333333333333	195
20.54	31.6333333333333	158
20.56	31.6333333333333	200
20.58	31.6333333333333	180
20.6	31.6333333333333	205
20.62	31.6333333333333	185
20.64	31.6333333333333	192
20.66	31.6333333333333	180
20.68	31.6333333333333	171
20.7	31.6333333333333	181
20.72	31.6333333333333	163
20.74	31.6333333333333	183
20.76	31.6333333333333	162
20.78	31.6333333333333	182
20.8	31.6333333333333	187
20.82	31.6333333333333	185
20.84	31.6333333333333	188
20.86	31.6333333333333	187
20.88	31.6333333333333	160
20.9	31.6333333333333	176
20.92	31.6333333333333	181
20.94	31.6333333333333	190
20.96	31.6333333333333	182
20.98	31.6333333333333	171
21	31.6333333333333	189
21.02	31.6333333333333	193
21.04	31.6333333333333	192
21.06	31.6333333333333	174
21.08	31.6333333333333	173
21.1	31.6333333333333	167
21.12	31.6333333333333	181
21.14	31.6333333333333	185
21.16	31.6333333333333	169
21.18	31.6333333333333	163
21.2	31.6333333333333	181
21.22	31.6333333333333	185
21.24	31.6333333333333	188
21.26	31.6333333333333	149
21.28	31.6333333333333	155
21.3	31.6333333333333	160
21.32	31.6333333333333	172
21.34	31.6333333333333	179
21.36	31.6333333333333	144
21.38	31.6333333333333	164
21.4	31.6333333333333	161
21.42	31.6333333333333	140
21.44	31.6333333333333	153
21.46	31.6333333333333	160
21.48	31.6333333333333	168
21.5	31.6333333333333	161
21.52	31.6333333333333	176
21.54	31.6333333333333	180
21.56	31.6333333333333	203
21.58	31.6333333333333	155
21.6	31.6333333333333	175
21.62	31.6333333333333	178
21.64	31.6333333333333	164
21.66	31.6333333333333	149
21.68	31.6333333333333	181
21.7	31.6333333333333	171
21.72	31.6333333333333	170
21.74	31.6333333333333	162
21.76	31.6333333333333	150
21.78	31.6333333333333	177
21.8	31.6333333333333	148
21.82	31.6333333333333	174
21.84	31.6333333333333	173
21.86	31.6333333333333	181
21.88	31.6333333333333	190
21.9	31.6333333333333	156
21.92	31.6333333333333	175
21.94	31.6333333333333	155
21.96	31.6333333333333	169
21.98	31.6333333333333	197
22	31.6333333333333	203
22.02	31.6333333333333	161
22.04	31.6333333333333	175
22.06	31.6333333333333	191
22.08	31.6333333333333	165
22.1	31.6333333333333	195
22.12	31.6333333333333	154
22.14	31.6333333333333	188
22.16	31.6333333333333	191
22.18	31.6333333333333	151
22.2	31.6333333333333	173
22.22	31.6333333333333	174
22.24	31.6333333333333	173
22.26	31.6333333333333	184
22.28	31.6333333333333	173
22.3	31.6333333333333	166
22.32	31.6333333333333	152
22.34	31.6333333333333	172
22.36	31.6333333333333	180
22.38	31.6333333333333	156
22.4	31.6333333333333	164
22.42	31.6333333333333	175
22.44	31.6333333333333	176
22.46	31.6333333333333	177
22.48	31.6333333333333	181
22.5	31.6333333333333	173
22.52	31.6333333333333	167
22.54	31.6333333333333	181
22.56	31.6333333333333	171
22.58	31.6333333333333	162
22.6	31.6333333333333	182
22.62	31.6333333333333	170
22.64	31.6333333333333	171
22.66	31.6333333333333	178
22.68	31.6333333333333	186
22.7	31.6333333333333	169
22.72	31.6333333333333	188
22.74	31.6333333333333	179
22.76	31.6333333333333	152
22.78	31.6333333333333	184
22.8	31.6333333333333	183
22.82	31.6333333333333	169
22.84	31.6333333333333	162
22.86	31.6333333333333	162
22.88	31.6333333333333	144
22.9	31.6333333333333	143
22.92	31.6333333333333	175
22.94	31.6333333333333	163
22.96	31.6333333333333	169
22.98	31.6333333333333	144
23	31.6333333333333	169
23.02	31.6333333333333	149
23.04	31.6333333333333	159
23.06	31.6333333333333	170
23.08	31.6333333333333	162
23.1	31.6333333333333	150
23.12	31.6333333333333	171
23.14	31.6333333333333	170
23.16	31.6333333333333	182
23.18	31.6333333333333	179
23.2	31.6333333333333	179
23.22	31.6333333333333	174
23.24	31.6333333333333	158
23.26	31.6333333333333	168
23.28	31.6333333333333	166
23.3	31.6333333333333	177
23.32	31.6333333333333	168
23.34	31.6333333333333	170
23.36	31.6333333333333	155
23.38	31.6333333333333	189
23.4	31.6333333333333	168
23.42	31.6333333333333	176
23.44	31.6333333333333	157
23.46	31.6333333333333	171
23.48	31.6333333333333	165
23.5	31.6333333333333	142
23.52	31.6333333333333	181
23.54	31.6333333333333	170
23.56	31.6333333333333	149
23.58	31.6333333333333	161
23.6	31.6333333333333	143
23.62	31.6333333333333	179
23.64	31.6333333333333	184
23.66	31.6333333333333	161
23.68	31.6333333333333	158
23.7	31.6333333333333	159
23.72	31.6333333333333	163
23.74	31.6333333333333	164
23.76	31.6333333333333	168
23.78	31.6333333333333	178
23.8	31.6333333333333	199
23.82	31.6333333333333	155
23.84	31.6333333333333	188
23.86	31.6333333333333	178
23.88	31.6333333333333	182
23.9	31.6333333333333	205
23.92	31.6333333333333	159
23.94	31.6333333333333	177
23.96	31.6333333333333	179
23.98	31.6333333333333	186
24	31.6333333333333	174
24.02	31.6333333333333	190
24.04	31.6333333333333	178
24.06	31.6333333333333	190
24.08	31.6333333333333	183
24.1	31.6333333333333	210
24.12	31.6333333333333	218
24.14	31.6333333333333	194
24.16	31.6333333333333	186
24.18	31.6333333333333	182
24.2	31.6333333333333	218
24.22	31.6333333333333	179
24.24	31.6333333333333	182
24.26	31.6333333333333	182
24.28	31.6333333333333	206
24.3	31.6333333333333	207
24.32	31.6333333333333	167
24.34	31.6333333333333	172
24.36	31.6333333333333	163
24.38	31.6333333333333	178
24.4	31.6333333333333	193
24.42	31.6333333333333	162
24.44	31.6333333333333	195
24.46	31.6333333333333	185
24.48	31.6333333333333	201
24.5	31.6333333333333	229
24.52	31.6333333333333	196
24.54	31.6333333333333	183
24.56	31.6333333333333	185
24.58	31.6333333333333	176
24.6	31.6333333333333	192
24.62	31.6333333333333	180
24.64	31.6333333333333	198
24.66	31.6333333333333	205
24.68	31.6333333333333	188
24.7	31.6333333333333	177
24.72	31.6333333333333	217
24.74	31.6333333333333	198
24.76	31.6333333333333	187
24.78	31.6333333333333	190
24.8	31.6333333333333	201
24.82	31.6333333333333	216
24.84	31.6333333333333	209
24.86	31.6333333333333	193
24.88	31.6333333333333	218
24.9	31.6333333333333	199
24.92	31.6333333333333	230
24.94	31.6333333333333	216
24.96	31.6333333333333	191
24.98	31.6333333333333	210
25	31.6333333333333	211
25.02	31.6333333333333	230
25.04	31.6333333333333	220
25.06	31.6333333333333	223
25.08	31.6333333333333	232
25.1	31.6333333333333	233
25.12	31.6333333333333	240
25.14	31.6333333333333	236
25.16	31.6333333333333	248
25.18	31.6333333333333	233
25.2	31.6333333333333	228
25.22	31.6333333333333	243
25.24	31.6333333333333	263
25.26	31.6333333333333	235
25.28	31.6333333333333	235
25.3	31.6333333333333	272
25.32	31.6333333333333	259
25.34	31.6333333333333	237
25.36	31.6333333333333	296
25.38	31.6333333333333	245
25.4	31.6333333333333	257
25.42	31.6333333333333	285
25.44	31.6333333333333	266
25.46	31.6333333333333	264
25.48	31.6333333333333	222
25.5	31.6333333333333	227
25.52	31.6333333333333	240
25.54	31.6333333333333	261
25.56	31.6333333333333	252
25.58	31.6333333333333	239
25.6	31.6333333333333	230
25.62	31.6333333333333	213
25.64	31.6333333333333	236
25.66	31.6333333333333	231
25.68	31.6333333333333	214
25.7	31.6333333333333	208
25.72	31.6333333333333	217
25.74	31.6333333333333	192
25.76	31.6333333333333	197
25.78	31.6333333333333	211
25.8	31.6333333333333	236
25.82	31.6333333333333	219
25.84	31.6333333333333	187
25.86	31.6333333333333	203
25.88	31.6333333333333	201
25.9	31.6333333333333	199
25.92	31.6333333333333	197
25.94	31.6333333333333	201
25.96	31.6333333333333	192
25.98	31.6333333333333	192
26	31.6333333333333	198
26.02	31.6333333333333	169
26.04	31.6333333333333	184
26.06	31.6333333333333	194
26.08	31.6333333333333	189
26.1	31.6333333333333	195
26.12	31.6333333333333	186
26.14	31.6333333333333	168
26.16	31.6333333333333	172
26.18	31.6333333333333	155
26.2	31.6333333333333	188
26.22	31.6333333333333	175
26.24	31.6333333333333	179
26.26	31.6333333333333	147
26.28	31.6333333333333	174
26.3	31.6333333333333	205
26.32	31.6333333333333	197
26.34	31.6333333333333	176
26.36	31.6333333333333	197
26.38	31.6333333333333	173
26.4	31.6333333333333	182
26.42	31.6333333333333	177
26.44	31.6333333333333	165
26.46	31.6333333333333	176
26.48	31.6333333333333	170
26.5	31.6333333333333	173
26.52	31.6333333333333	188
26.54	31.6333333333333	200
26.56	31.6333333333333	173
26.58	31.6333333333333	176
26.6	31.6333333333333	168
26.62	31.6333333333333	155
26.64	31.6333333333333	155
26.66	31.6333333333333	160
26.68	31.6333333333333	182
26.7	31.6333333333333	196
26.72	31.6333333333333	168
26.74	31.6333333333333	188
26.76	31.6333333333333	184
26.78	31.6333333333333	172
26.8	31.6333333333333	171
26.82	31.6333333333333	173
26.84	31.6333333333333	205
26.86	31.6333333333333	182
26.88	31.6333333333333	157
26.9	31.6333333333333	159
26.92	31.6333333333333	174
26.94	31.6333333333333	181
26.96	31.6333333333333	174
26.98	31.6333333333333	178
27	31.6333333333333	162
27.02	31.6333333333333	178
27.04	31.6333333333333	193
27.06	31.6333333333333	190
27.08	31.6333333333333	189
27.1	31.6333333333333	152
27.12	31.6333333333333	187
27.14	31.6333333333333	176
27.16	31.6333333333333	202
27.18	31.6333333333333	182
27.2	31.6333333333333	183
27.22	31.6333333333333	186
27.24	31.6333333333333	174
27.26	31.6333333333333	174
27.28	31.6333333333333	190
27.3	31.6333333333333	194
27.32	31.6333333333333	194
27.34	31.6333333333333	197
27.36	31.6333333333333	188
27.38	31.6333333333333	178
27.4	31.6333333333333	183
27.42	31.6333333333333	189
27.44	31.6333333333333	208
27.46	31.6333333333333	177
27.48	31.6333333333333	187
27.5	31.6333333333333	169
27.52	31.6333333333333	198
27.54	31.6333333333333	187
27.56	31.6333333333333	167
27.58	31.6333333333333	209
27.6	31.6333333333333	190
27.62	31.6333333333333	201
27.64	31.6333333333333	177
27.66	31.6333333333333	195
27.68	31.6333333333333	190
27.7	31.6333333333333	201
27.72	31.6333333333333	208
27.74	31.6333333333333	201
27.76	31.6333333333333	212
27.78	31.6333333333333	225
27.8	31.6333333333333	213
27.82	31.6333333333333	218
27.84	31.6333333333333	194
27.86	31.6333333333333	210
27.88	31.6333333333333	220
27.9	31.6333333333333	197
27.92	31.6333333333333	213
27.94	31.6333333333333	207
27.96	31.6333333333333	185
27.98	31.6333333333333	248
28	31.6333333333333	196
28.02	31.6333333333333	187
28.04	31.6333333333333	203
28.06	31.6333333333333	194
28.08	31.6333333333333	196
28.1	31.6333333333333	211
28.12	31.6333333333333	212
28.14	31.6333333333333	197
28.16	31.6333333333333	192
28.18	31.6333333333333	188
28.2	31.6333333333333	176
28.22	31.6333333333333	197
28.24	31.6333333333333	200
28.26	31.6333333333333	197
28.28	31.6333333333333	187
28.3	31.6333333333333	176
28.32	31.6333333333333	182
28.34	31.6333333333333	179
28.36	31.6333333333333	191
28.38	31.6333333333333	182
28.4	31.6333333333333	156
28.42	31.6333333333333	190
28.44	31.6333333333333	177
28.46	31.6333333333333	187
28.48	31.6333333333333	174
28.5	31.6333333333333	162
28.52	31.6333333333333	162
28.54	31.6333333333333	162
28.56	31.6333333333333	199
28.58	31.6333333333333	196
28.6	31.6333333333333	198
28.62	31.6333333333333	193
28.64	31.6333333333333	187
28.66	31.6333333333333	166
28.68	31.6333333333333	183
28.7	31.6333333333333	169
28.72	31.6333333333333	189
28.74	31.6333333333333	177
28.76	31.6333333333333	204
28.78	31.6333333333333	183
28.8	31.6333333333333	185
28.82	31.6333333333333	188
28.84	31.6333333333333	159
28.86	31.6333333333333	180
28.88	31.6333333333333	185
28.9	31.6333333333333	160
28.92	31.6333333333333	196
28.94	31.6333333333333	193
28.96	31.6333333333333	185
28.98	31.6333333333333	173
29	31.6333333333333	189
29.02	31.6333333333333	171
29.04	31.6333333333333	189
29.06	31.6333333333333	168
29.08	31.6333333333333	213
29.1	31.6333333333333	173
29.12	31.6333333333333	180
29.14	31.6333333333333	166
29.16	31.6333333333333	177
29.18	31.6333333333333	190
29.2	31.6333333333333	182
29.22	31.6333333333333	175
29.24	31.6333333333333	165
29.26	31.6333333333333	178
29.28	31.6333333333333	204
29.3	31.6333333333333	174
29.32	31.6333333333333	165
29.34	31.6333333333333	170
29.36	31.6333333333333	189
29.38	31.6333333333333	169
29.4	31.6333333333333	167
29.42	31.6333333333333	186
29.44	31.6333333333333	186
29.46	31.6333333333333	175
29.48	31.6333333333333	189
29.5	31.6333333333333	185
29.52	31.6333333333333	183
29.54	31.6333333333333	178
29.56	31.6333333333333	157
29.58	31.6333333333333	176
29.6	31.6333333333333	167
29.62	31.6333333333333	206
29.64	31.6333333333333	183
29.66	31.6333333333333	178
29.68	31.6333333333333	158
29.7	31.6333333333333	161
29.72	31.6333333333333	173
29.74	31.6333333333333	174
29.76	31.6333333333333	182
29.78	31.6333333333333	187
29.8	31.6333333333333	178
29.82	31.6333333333333	160
29.84	31.6333333333333	181
29.86	31.6333333333333	198
29.88	31.6333333333333	180
29.9	31.6333333333333	181
29.92	31.6333333333333	215
29.94	31.6333333333333	195
29.96	31.6333333333333	179
29.98	31.6333333333333	173
30	31.6333333333333	173
30.02	31.6333333333333	180
30.04	31.6333333333333	178
30.06	31.6333333333333	179
30.08	31.6333333333333	171
30.1	31.6333333333333	169
30.12	31.6333333333333	182
30.14	31.6333333333333	213
30.16	31.6333333333333	188
30.18	31.6333333333333	188
30.2	31.6333333333333	182
30.22	31.6333333333333	181
30.24	31.6333333333333	188
30.26	31.6333333333333	167
30.28	31.6333333333333	166
30.3	31.6333333333333	184
30.32	31.6333333333333	186
30.34	31.6333333333333	149
30.36	31.6333333333333	166
30.38	31.6333333333333	186
30.4	31.6333333333333	195
30.42	31.6333333333333	167
30.44	31.6333333333333	203
30.46	31.6333333333333	181
30.48	31.6333333333333	153
30.5	31.6333333333333	171
30.52	31.6333333333333	191
30.54	31.6333333333333	212
30.56	31.6333333333333	210
30.58	31.6333333333333	200
30.6	31.6333333333333	193
30.62	31.6333333333333	187
30.64	31.6333333333333	199
30.66	31.6333333333333	162
30.68	31.6333333333333	199
30.7	31.6333333333333	206
30.72	31.6333333333333	182
30.74	31.6333333333333	183
30.76	31.6333333333333	195
30.78	31.6333333333333	184
30.8	31.6333333333333	201
30.82	31.6333333333333	210
30.84	31.6333333333333	154
30.86	31.6333333333333	176
30.88	31.6333333333333	156
30.9	31.6333333333333	194
30.92	31.6333333333333	194
30.94	31.6333333333333	183
30.96	31.6333333333333	183
30.98	31.6333333333333	192
31	31.6333333333333	198
31.02	31.6333333333333	185
31.04	31.6333333333333	181
31.06	31.6333333333333	171
31.08	31.6333333333333	189
31.1	31.6333333333333	176
31.12	31.6333333333333	184
31.14	31.6333333333333	176
31.16	31.6333333333333	165
31.18	31.6333333333333	175
31.2	31.6333333333333	183
31.22	31.6333333333333	195
31.24	31.6333333333333	173
31.26	31.6333333333333	182
31.28	31.6333333333333	194
31.3	31.6333333333333	153
31.32	31.6333333333333	203
31.34	31.6333333333333	187
31.36	31.6333333333333	174
31.38	31.6333333333333	171
31.4	31.6333333333333	177
31.42	31.6333333333333	186
31.44	31.6333333333333	180
31.46	31.6333333333333	178
31.48	31.6333333333333	178
31.5	31.6333333333333	166
31.52	31.6333333333333	173
31.54	31.6333333333333	186
31.56	31.6333333333333	183
31.58	31.6333333333333	171
31.6	31.6333333333333	195
31.62	31.6333333333333	183
31.64	31.6333333333333	177
31.66	31.6333333333333	182
31.68	31.6333333333333	185
31.7	31.6333333333333	187
31.72	31.6333333333333	180
31.74	31.6333333333333	194
31.76	31.6333333333333	194
31.78	31.6333333333333	179
31.8	31.6333333333333	189
31.82	31.6333333333333	188
31.84	31.6333333333333	175
31.86	31.6333333333333	184
31.88	31.6333333333333	158
31.9	31.6333333333333	179
31.92	31.6333333333333	174
31.94	31.6333333333333	171
31.96	31.6333333333333	187
31.98	31.6333333333333	189
32	31.6333333333333	153
32.02	31.6333333333333	159
32.04	31.6333333333333	183
32.06	31.6333333333333	181
32.08	31.6333333333333	197
32.1	31.6333333333333	184
32.12	31.6333333333333	190
32.14	31.6333333333333	179
32.16	31.6333333333333	189
32.18	31.6333333333333	174
32.2	31.6333333333333	184
32.22	31.6333333333333	166
32.24	31.6333333333333	181
32.26	31.6333333333333	174
32.28	31.6333333333333	182
32.3	31.6333333333333	181
32.32	31.6333333333333	176
32.34	31.6333333333333	177
32.36	31.6333333333333	179
32.38	31.6333333333333	185
32.4	31.6333333333333	176
32.42	31.6333333333333	185
32.44	31.6333333333333	172
32.46	31.6333333333333	175
32.48	31.6333333333333	162
32.5	31.6333333333333	160
32.52	31.6333333333333	174
32.54	31.6333333333333	187
32.56	31.6333333333333	186
32.58	31.6333333333333	201
32.6	31.6333333333333	204
32.62	31.6333333333333	192
32.64	31.6333333333333	174
32.66	31.6333333333333	187
32.68	31.6333333333333	171
32.7	31.6333333333333	178
32.72	31.6333333333333	154
32.74	31.6333333333333	166
32.76	31.6333333333333	183
32.78	31.6333333333333	184
32.8	31.6333333333333	186
32.82	31.6333333333333	178
32.84	31.6333333333333	151
32.86	31.6333333333333	167
32.88	31.6333333333333	177
32.9	31.6333333333333	172
32.92	31.6333333333333	185
32.94	31.6333333333333	187
32.96	31.6333333333333	172
32.98	31.6333333333333	193
33	31.6333333333333	177
33.02	31.6333333333333	183
33.04	31.6333333333333	175
33.06	31.6333333333333	184
33.08	31.6333333333333	177
33.1	31.6333333333333	168
33.12	31.6333333333333	188
33.14	31.6333333333333	190
33.16	31.6333333333333	196
33.18	31.6333333333333	170
33.2	31.6333333333333	160
33.22	31.6333333333333	176
33.24	31.6333333333333	194
33.26	31.6333333333333	195
33.28	31.6333333333333	187
33.3	31.6333333333333	220
33.32	31.6333333333333	174
33.34	31.6333333333333	178
33.36	31.6333333333333	190
33.38	31.6333333333333	209
33.4	31.6333333333333	201
33.42	31.6333333333333	199
33.44	31.6333333333333	175
33.46	31.6333333333333	187
33.48	31.6333333333333	201
33.5	31.6333333333333	198
33.52	31.6333333333333	212
33.54	31.6333333333333	202
33.56	31.6333333333333	202
33.58	31.6333333333333	186
33.6	31.6333333333333	190
33.62	31.6333333333333	179
33.64	31.6333333333333	197
33.66	31.6333333333333	198
33.68	31.6333333333333	210
33.7	31.6333333333333	176
33.72	31.6333333333333	178
33.74	31.6333333333333	201
33.76	31.6333333333333	171
33.78	31.6333333333333	180
33.8	31.6333333333333	200
33.82	31.6333333333333	185
33.84	31.6333333333333	195
33.86	31.6333333333333	190
33.88	31.6333333333333	202
33.9	31.6333333333333	166
33.92	31.6333333333333	181
33.94	31.6333333333333	157
33.96	31.6333333333333	164
33.98	31.6333333333333	196
34	31.6333333333333	179
34.02	31.6333333333333	177
34.04	31.6333333333333	184
34.06	31.6333333333333	217
34.08	31.6333333333333	188
34.1	31.6333333333333	199
34.12	31.6333333333333	189
34.14	31.6333333333333	195
34.16	31.6333333333333	198
34.18	31.6333333333333	185
34.2	31.6333333333333	185
34.22	31.6333333333333	195
34.24	31.6333333333333	181
34.26	31.6333333333333	195
34.28	31.6333333333333	196
34.3	31.6333333333333	166
34.32	31.6333333333333	161
34.34	31.6333333333333	180
34.36	31.6333333333333	171
34.38	31.6333333333333	187
34.4	31.6333333333333	180
34.42	31.6333333333333	182
34.44	31.6333333333333	211
34.46	31.6333333333333	181
34.48	31.6333333333333	175
34.5	31.6333333333333	200
34.52	31.6333333333333	184
34.54	31.6333333333333	167
34.56	31.6333333333333	158
34.58	31.6333333333333	164
34.6	31.6333333333333	164
34.62	31.6333333333333	171
34.64	31.6333333333333	189
34.66	31.6333333333333	207
34.68	31.6333333333333	187
34.7	31.6333333333333	189
34.72	31.6333333333333	192
34.74	31.6333333333333	183
34.76	31.6333333333333	196
34.78	31.6333333333333	180
34.8	31.6333333333333	187
34.82	31.6333333333333	175
34.84	31.6333333333333	173
34.86	31.6333333333333	212
34.88	31.6333333333333	209
34.9	31.6333333333333	194
34.92	31.6333333333333	197
34.94	31.6333333333333	182
34.96	31.6333333333333	205
34.98	31.6333333333333	192
35	31.6333333333333	206
35.02	31.6333333333333	186
35.04	31.6333333333333	182
35.06	31.6333333333333	177
35.08	31.6333333333333	175
35.1	31.6333333333333	178
35.12	31.6333333333333	191
35.14	31.6333333333333	199
35.16	31.6333333333333	189
35.18	31.6333333333333	205
35.2	31.6333333333333	174
35.22	31.6333333333333	204
35.24	31.6333333333333	176
35.26	31.6333333333333	188
35.28	31.6333333333333	211
35.3	31.6333333333333	189
35.32	31.6333333333333	185
35.34	31.6333333333333	198
35.36	31.6333333333333	200
35.38	31.6333333333333	193
35.4	31.6333333333333	177
35.42	31.6333333333333	190
35.44	31.6333333333333	176
35.46	31.6333333333333	192
35.48	31.6333333333333	190
35.5	31.6333333333333	200
35.52	31.6333333333333	171
35.54	31.6333333333333	191
35.56	31.6333333333333	190
35.58	31.6333333333333	181
35.6	31.6333333333333	202
35.62	31.6333333333333	186
35.64	31.6333333333333	182
35.66	31.6333333333333	202
35.68	31.6333333333333	193
35.7	31.6333333333333	178
35.72	31.6333333333333	195
35.74	31.6333333333333	215
35.76	31.6333333333333	181
35.78	31.6333333333333	195
35.8	31.6333333333333	174
35.82	31.6333333333333	206
35.84	31.6333333333333	186
35.86	31.6333333333333	211
35.88	31.6333333333333	192
35.9	31.6333333333333	190
35.92	31.6333333333333	188
35.94	31.6333333333333	188
35.96	31.6333333333333	206
35.98	31.6333333333333	179
36	31.6333333333333	176
36.02	31.6333333333333	174
36.04	31.6333333333333	183
36.06	31.6333333333333	181
36.08	31.6333333333333	200
36.1	31.6333333333333	172
36.12	31.6333333333333	188
36.14	31.6333333333333	170
36.16	31.6333333333333	169
36.18	31.6333333333333	175
36.2	31.6333333333333	193
36.22	31.6333333333333	166
36.24	31.6333333333333	170
36.26	31.6333333333333	185
36.28	31.6333333333333	201
36.3	31.6333333333333	190
36.32	31.6333333333333	182
36.34	31.6333333333333	188
36.36	31.6333333333333	180
36.38	31.6333333333333	190
36.4	31.6333333333333	161
36.42	31.6333333333333	204
36.44	31.6333333333333	163
36.46	31.6333333333333	197
36.48	31.6333333333333	204
36.5	31.6333333333333	180
36.52	31.6333333333333	207
36.54	31.6333333333333	195
36.56	31.6333333333333	190
36.58	31.6333333333333	195
36.6	31.6333333333333	205
36.62	31.6333333333333	205
36.64	31.6333333333333	171
36.66	31.6333333333333	168
36.68	31.6333333333333	190
36.7	31.6333333333333	184
36.72	31.6333333333333	179
36.74	31.6333333333333	193
36.76	31.6333333333333	173
36.78	31.6333333333333	203
36.8	31.6333333333333	189
36.82	31.6333333333333	209
36.84	31.6333333333333	197
36.86	31.6333333333333	179
36.88	31.6333333333333	196
36.9	31.6333333333333	200
36.92	31.6333333333333	190
36.94	31.6333333333333	180
36.96	31.6333333333333	187
36.98	31.6333333333333	199
37	31.6333333333333	193
37.02	31.6333333333333	195
37.04	31.6333333333333	181
37.06	31.6333333333333	203
37.08	31.6333333333333	209
37.1	31.6333333333333	202
37.12	31.6333333333333	199
37.14	31.6333333333333	191
37.16	31.6333333333333	207
37.18	31.6333333333333	188
37.2	31.6333333333333	189
37.22	31.6333333333333	198
37.24	31.6333333333333	178
37.26	31.6333333333333	191
37.28	31.6333333333333	176
37.3	31.6333333333333	174
37.32	31.6333333333333	195
37.34	31.6333333333333	209
37.36	31.6333333333333	179
37.38	31.6333333333333	185
37.4	31.6333333333333	190
37.42	31.6333333333333	174
37.44	31.6333333333333	189
37.46	31.6333333333333	179
37.48	31.6333333333333	179
37.5	31.6333333333333	191
37.52	31.6333333333333	187
37.54	31.6333333333333	206
37.56	31.6333333333333	173
37.58	31.6333333333333	195
37.6	31.6333333333333	200
37.62	31.6333333333333	214
37.64	31.6333333333333	193
37.66	31.6333333333333	178
37.68	31.6333333333333	184
37.7	31.6333333333333	209
37.72	31.6333333333333	195
37.74	31.6333333333333	191
37.76	31.6333333333333	199
37.78	31.6333333333333	161
37.8	31.6333333333333	205
37.82	31.6333333333333	216
37.84	31.6333333333333	209
37.86	31.6333333333333	206
37.88	31.6333333333333	206
37.9	31.6333333333333	179
37.92	31.6333333333333	215
37.94	31.6333333333333	237
37.96	31.6333333333333	234
37.98	31.6333333333333	255
38	31.6333333333333	236
38.02	31.6333333333333	258
38.04	31.6333333333333	251
38.06	31.6333333333333	259
38.08	31.6333333333333	279
38.1	31.6333333333333	290
38.12	31.6333333333333	280
38.14	31.6333333333333	275
38.16	31.6333333333333	317
38.18	31.6333333333333	358
38.2	31.6333333333333	408
38.22	31.6333333333333	553
38.24	31.6333333333333	616
38.26	31.6333333333333	697
38.28	31.6333333333333	695
38.3	31.6333333333333	562
38.32	31.6333333333333	449
38.34	31.6333333333333	488
38.36	31.6333333333333	472
38.38	31.6333333333333	432
38.4	31.6333333333333	331
38.42	31.6333333333333	304
38.44	31.6333333333333	252
38.46	31.6333333333333	224
38.48	31.6333333333333	237
38.5	31.6333333333333	247
38.52	31.6333333333333	264
38.54	31.6333333333333	241
38.56	31.6333333333333	226
38.58	31.6333333333333	234
38.6	31.6333333333333	243
38.62	31.6333333333333	209
38.64	31.6333333333333	204
38.66	31.6333333333333	205
38.68	31.6333333333333	192
38.7	31.6333333333333	228
38.72	31.6333333333333	196
38.74	31.6333333333333	204
38.76	31.6333333333333	211
38.78	31.6333333333333	211
38.8	31.6333333333333	206
38.82	31.6333333333333	203
38.84	31.6333333333333	193
38.86	31.6333333333333	187
38.88	31.6333333333333	179
38.9	31.6333333333333	180
38.92	31.6333333333333	192
38.94	31.6333333333333	184
38.96	31.6333333333333	209
38.98	31.6333333333333	211
39	31.6333333333333	202
39.02	31.6333333333333	205
39.04	31.6333333333333	186
39.06	31.6333333333333	194
39.08	31.6333333333333	190
39.1	31.6333333333333	177
39.12	31.6333333333333	230
39.14	31.6333333333333	183
39.16	31.6333333333333	178
39.18	31.6333333333333	183
39.2	31.6333333333333	188
39.22	31.6333333333333	185
39.24	31.6333333333333	184
39.26	31.6333333333333	210
39.28	31.6333333333333	206
39.3	31.6333333333333	189
39.32	31.6333333333333	176
39.34	31.6333333333333	198
39.36	31.6333333333333	195
39.38	31.6333333333333	192
39.4	31.6333333333333	220
39.42	31.6333333333333	214
39.44	31.6333333333333	184
39.46	31.6333333333333	178
39.48	31.6333333333333	178
39.5	31.6333333333333	196
39.52	31.6333333333333	213
39.54	31.6333333333333	182
39.56	31.6333333333333	214
39.58	31.6333333333333	212
39.6	31.6333333333333	199
39.62	31.6333333333333	194
39.64	31.6333333333333	193
39.66	31.6333333333333	215
39.68	31.6333333333333	219
39.7	31.6333333333333	191
39.72	31.6333333333333	219
39.74	31.6333333333333	212
39.76	31.6333333333333	201
39.78	31.6333333333333	189
39.8	31.6333333333333	162
39.82	31.6333333333333	204
39.84	31.6333333333333	204
39.86	31.6333333333333	183
39.88	31.6333333333333	208
39.9	31.6333333333333	214
39.92	31.6333333333333	197
39.94	31.6333333333333	193
39.96	31.6333333333333	211
39.98	31.6333333333333	208
40	31.6333333333333	214
