# Supplementary material for: Sorting polymerization in a bichannel metal-organic framework
Source: Nat Commun. 2025 Aug 5;16:6984. doi: 10.1038/s41467-025-62322-8 (PMC12325995; doi:10.1038/s41467-025-62322-8)
Supplement: Supplementary file 3 — Source data [file 41467_2025_62322_MOESM3_ESM.zip › SOURCE_DATA/SF10/1-PNVF_2theta_vs_scanstarttime_vs_intensity/line_5.csv]

X	Y	Z
3	30.1333333333333	161
3.02	30.1333333333333	154
3.04	30.1333333333333	165
3.06	30.1333333333333	139
3.08	30.1333333333333	160
3.1	30.1333333333333	143
3.12	30.1333333333333	152
3.14	30.1333333333333	149
3.16	30.1333333333333	152
3.18	30.1333333333333	167
3.2	30.1333333333333	155
3.22	30.1333333333333	153
3.24	30.1333333333333	143
3.26	30.1333333333333	148
3.28	30.1333333333333	138
3.3	30.1333333333333	146
3.32	30.1333333333333	167
3.34	30.1333333333333	140
3.36	30.1333333333333	175
3.38	30.1333333333333	137
3.4	30.1333333333333	153
3.42	30.1333333333333	169
3.44	30.1333333333333	146
3.46	30.1333333333333	157
3.48	30.1333333333333	160
3.5	30.1333333333333	152
3.52	30.1333333333333	158
3.54	30.1333333333333	149
3.56	30.1333333333333	157
3.58	30.1333333333333	152
3.6	30.1333333333333	149
3.62	30.1333333333333	149
3.64	30.1333333333333	166
3.66	30.1333333333333	145
3.68	30.1333333333333	143
3.7	30.1333333333333	148
3.72	30.1333333333333	126
3.74	30.1333333333333	143
3.76	30.1333333333333	164
3.78	30.1333333333333	149
3.8	30.1333333333333	163
3.82	30.1333333333333	139
3.84	30.1333333333333	150
3.86	30.1333333333333	171
3.88	30.1333333333333	159
3.9	30.1333333333333	157
3.92	30.1333333333333	166
3.94	30.1333333333333	152
3.96	30.1333333333333	125
3.98	30.1333333333333	168
4	30.1333333333333	165
4.02	30.1333333333333	163
4.04	30.1333333333333	135
4.06	30.1333333333333	156
4.08	30.1333333333333	168
4.1	30.1333333333333	154
4.12	30.1333333333333	170
4.14	30.1333333333333	188
4.16	30.1333333333333	178
4.18	30.1333333333333	152
4.2	30.1333333333333	179
4.22	30.1333333333333	149
4.24	30.1333333333333	149
4.26	30.1333333333333	153
4.28	30.1333333333333	167
4.3	30.1333333333333	169
4.32	30.1333333333333	150
4.34	30.1333333333333	155
4.36	30.1333333333333	157
4.38	30.1333333333333	142
4.4	30.1333333333333	130
4.42	30.1333333333333	157
4.44	30.1333333333333	174
4.46	30.1333333333333	162
4.48	30.1333333333333	162
4.5	30.1333333333333	172
4.52	30.1333333333333	161
4.54	30.1333333333333	162
4.56	30.1333333333333	172
4.58	30.1333333333333	162
4.6	30.1333333333333	179
4.62	30.1333333333333	137
4.64	30.1333333333333	169
4.66	30.1333333333333	169
4.68	30.1333333333333	177
4.7	30.1333333333333	175
4.72	30.1333333333333	175
4.74	30.1333333333333	166
4.76	30.1333333333333	189
4.78	30.1333333333333	182
4.8	30.1333333333333	166
4.82	30.1333333333333	193
4.84	30.1333333333333	166
4.86	30.1333333333333	185
4.88	30.1333333333333	171
4.9	30.1333333333333	176
4.92	30.1333333333333	185
4.94	30.1333333333333	180
4.96	30.1333333333333	206
4.98	30.1333333333333	195
5	30.1333333333333	202
5.02	30.1333333333333	207
5.04	30.1333333333333	221
5.06	30.1333333333333	220
5.08	30.1333333333333	219
5.1	30.1333333333333	243
5.12	30.1333333333333	206
5.14	30.1333333333333	235
5.16	30.1333333333333	246
5.18	30.1333333333333	256
5.2	30.1333333333333	285
5.22	30.1333333333333	284
5.24	30.1333333333333	313
5.26	30.1333333333333	322
5.28	30.1333333333333	313
5.3	30.1333333333333	347
5.32	30.1333333333333	384
5.34	30.1333333333333	423
5.36	30.1333333333333	440
5.38	30.1333333333333	460
5.4	30.1333333333333	604
5.42	30.1333333333333	627
5.44	30.1333333333333	646
5.46	30.1333333333333	713
5.48	30.1333333333333	618
5.5	30.1333333333333	586
5.52	30.1333333333333	439
5.54	30.1333333333333	466
5.56	30.1333333333333	438
5.58	30.1333333333333	402
5.6	30.1333333333333	356
5.62	30.1333333333333	351
5.64	30.1333333333333	336
5.66	30.1333333333333	316
5.68	30.1333333333333	316
5.7	30.1333333333333	305
5.72	30.1333333333333	288
5.74	30.1333333333333	267
5.76	30.1333333333333	305
5.78	30.1333333333333	255
5.8	30.1333333333333	252
5.82	30.1333333333333	288
5.84	30.1333333333333	279
5.86	30.1333333333333	270
5.88	30.1333333333333	282
5.9	30.1333333333333	273
5.92	30.1333333333333	261
5.94	30.1333333333333	242
5.96	30.1333333333333	254
5.98	30.1333333333333	230
6	30.1333333333333	288
6.02	30.1333333333333	264
6.04	30.1333333333333	263
6.06	30.1333333333333	232
6.08	30.1333333333333	223
6.1	30.1333333333333	268
6.12	30.1333333333333	229
6.14	30.1333333333333	255
6.16	30.1333333333333	253
6.18	30.1333333333333	266
6.2	30.1333333333333	232
6.22	30.1333333333333	233
6.24	30.1333333333333	248
6.26	30.1333333333333	256
6.28	30.1333333333333	239
6.3	30.1333333333333	245
6.32	30.1333333333333	248
6.34	30.1333333333333	225
6.36	30.1333333333333	226
6.38	30.1333333333333	266
6.4	30.1333333333333	258
6.42	30.1333333333333	251
6.44	30.1333333333333	238
6.46	30.1333333333333	245
6.48	30.1333333333333	230
6.5	30.1333333333333	285
6.52	30.1333333333333	231
6.54	30.1333333333333	229
6.56	30.1333333333333	249
6.58	30.1333333333333	238
6.6	30.1333333333333	230
6.62	30.1333333333333	224
6.64	30.1333333333333	232
6.66	30.1333333333333	227
6.68	30.1333333333333	215
6.7	30.1333333333333	233
6.72	30.1333333333333	222
6.74	30.1333333333333	220
6.76	30.1333333333333	215
6.78	30.1333333333333	211
6.8	30.1333333333333	245
6.82	30.1333333333333	201
6.84	30.1333333333333	222
6.86	30.1333333333333	210
6.88	30.1333333333333	222
6.9	30.1333333333333	217
6.92	30.1333333333333	201
6.94	30.1333333333333	196
6.96	30.1333333333333	200
6.98	30.1333333333333	210
7	30.1333333333333	161
7.02	30.1333333333333	190
7.04	30.1333333333333	211
7.06	30.1333333333333	181
7.08	30.1333333333333	203
7.1	30.1333333333333	171
7.12	30.1333333333333	187
7.14	30.1333333333333	180
7.16	30.1333333333333	169
7.18	30.1333333333333	185
7.2	30.1333333333333	192
7.22	30.1333333333333	196
7.24	30.1333333333333	198
7.26	30.1333333333333	190
7.28	30.1333333333333	161
7.3	30.1333333333333	156
7.32	30.1333333333333	174
7.34	30.1333333333333	173
7.36	30.1333333333333	185
7.38	30.1333333333333	198
7.4	30.1333333333333	166
7.42	30.1333333333333	194
7.44	30.1333333333333	184
7.46	30.1333333333333	189
7.48	30.1333333333333	185
7.5	30.1333333333333	183
7.52	30.1333333333333	162
7.54	30.1333333333333	179
7.56	30.1333333333333	188
7.58	30.1333333333333	152
7.6	30.1333333333333	158
7.62	30.1333333333333	162
7.64	30.1333333333333	174
7.66	30.1333333333333	178
7.68	30.1333333333333	161
7.7	30.1333333333333	182
7.72	30.1333333333333	163
7.74	30.1333333333333	181
7.76	30.1333333333333	155
7.78	30.1333333333333	159
7.8	30.1333333333333	164
7.82	30.1333333333333	159
7.84	30.1333333333333	168
7.86	30.1333333333333	164
7.88	30.1333333333333	157
7.9	30.1333333333333	181
7.92	30.1333333333333	146
7.94	30.1333333333333	180
7.96	30.1333333333333	166
7.98	30.1333333333333	167
8	30.1333333333333	172
8.02	30.1333333333333	175
8.04	30.1333333333333	155
8.06	30.1333333333333	182
8.08	30.1333333333333	152
8.1	30.1333333333333	168
8.12	30.1333333333333	179
8.14	30.1333333333333	174
8.16	30.1333333333333	177
8.18	30.1333333333333	159
8.2	30.1333333333333	174
8.22	30.1333333333333	173
8.24	30.1333333333333	153
8.26	30.1333333333333	180
8.28	30.1333333333333	176
8.3	30.1333333333333	192
8.32	30.1333333333333	172
8.34	30.1333333333333	166
8.36	30.1333333333333	171
8.38	30.1333333333333	198
8.4	30.1333333333333	154
8.42	30.1333333333333	174
8.44	30.1333333333333	178
8.46	30.1333333333333	146
8.48	30.1333333333333	150
8.5	30.1333333333333	176
8.52	30.1333333333333	176
8.54	30.1333333333333	162
8.56	30.1333333333333	165
8.58	30.1333333333333	169
8.6	30.1333333333333	151
8.62	30.1333333333333	161
8.64	30.1333333333333	173
8.66	30.1333333333333	154
8.68	30.1333333333333	167
8.7	30.1333333333333	144
8.72	30.1333333333333	136
8.74	30.1333333333333	156
8.76	30.1333333333333	143
8.78	30.1333333333333	147
8.8	30.1333333333333	157
8.82	30.1333333333333	158
8.84	30.1333333333333	167
8.86	30.1333333333333	164
8.88	30.1333333333333	154
8.9	30.1333333333333	155
8.92	30.1333333333333	179
8.94	30.1333333333333	149
8.96	30.1333333333333	169
8.98	30.1333333333333	185
9	30.1333333333333	180
9.02	30.1333333333333	163
9.04	30.1333333333333	163
9.06	30.1333333333333	148
9.08	30.1333333333333	184
9.1	30.1333333333333	169
9.12	30.1333333333333	154
9.14	30.1333333333333	164
9.16	30.1333333333333	157
9.18	30.1333333333333	173
9.2	30.1333333333333	169
9.22	30.1333333333333	183
9.24	30.1333333333333	183
9.26	30.1333333333333	170
9.28	30.1333333333333	204
9.3	30.1333333333333	204
9.32	30.1333333333333	190
9.34	30.1333333333333	216
9.36	30.1333333333333	241
9.38	30.1333333333333	230
9.4	30.1333333333333	265
9.42	30.1333333333333	284
9.44	30.1333333333333	280
9.46	30.1333333333333	260
9.48	30.1333333333333	327
9.5	30.1333333333333	327
9.52	30.1333333333333	255
9.54	30.1333333333333	236
9.56	30.1333333333333	228
9.58	30.1333333333333	185
9.6	30.1333333333333	201
9.62	30.1333333333333	206
9.64	30.1333333333333	225
9.66	30.1333333333333	190
9.68	30.1333333333333	196
9.7	30.1333333333333	197
9.72	30.1333333333333	196
9.74	30.1333333333333	177
9.76	30.1333333333333	196
9.78	30.1333333333333	195
9.8	30.1333333333333	200
9.82	30.1333333333333	199
9.84	30.1333333333333	177
9.86	30.1333333333333	183
9.88	30.1333333333333	200
9.9	30.1333333333333	172
9.92	30.1333333333333	162
9.94	30.1333333333333	181
9.96	30.1333333333333	176
9.98	30.1333333333333	180
10	30.1333333333333	185
10.02	30.1333333333333	164
10.04	30.1333333333333	167
10.06	30.1333333333333	171
10.08	30.1333333333333	170
10.1	30.1333333333333	161
10.12	30.1333333333333	172
10.14	30.1333333333333	146
10.16	30.1333333333333	175
10.18	30.1333333333333	175
10.2	30.1333333333333	154
10.22	30.1333333333333	179
10.24	30.1333333333333	168
10.26	30.1333333333333	175
10.28	30.1333333333333	182
10.3	30.1333333333333	172
10.32	30.1333333333333	182
10.34	30.1333333333333	162
10.36	30.1333333333333	153
10.38	30.1333333333333	175
10.4	30.1333333333333	182
10.42	30.1333333333333	194
10.44	30.1333333333333	215
10.46	30.1333333333333	193
10.48	30.1333333333333	202
10.5	30.1333333333333	182
10.52	30.1333333333333	202
10.54	30.1333333333333	213
10.56	30.1333333333333	226
10.58	30.1333333333333	242
10.6	30.1333333333333	254
10.62	30.1333333333333	271
10.64	30.1333333333333	285
10.66	30.1333333333333	292
10.68	30.1333333333333	332
10.7	30.1333333333333	376
10.72	30.1333333333333	396
10.74	30.1333333333333	424
10.76	30.1333333333333	509
10.78	30.1333333333333	572
10.8	30.1333333333333	620
10.82	30.1333333333333	754
10.84	30.1333333333333	805
10.86	30.1333333333333	920
10.88	30.1333333333333	1036
10.9	30.1333333333333	1129
10.92	30.1333333333333	1251
10.94	30.1333333333333	1179
10.96	30.1333333333333	1183
10.98	30.1333333333333	1045
11	30.1333333333333	904
11.02	30.1333333333333	742
11.04	30.1333333333333	561
11.06	30.1333333333333	440
11.08	30.1333333333333	455
11.1	30.1333333333333	354
11.12	30.1333333333333	340
11.14	30.1333333333333	291
11.16	30.1333333333333	252
11.18	30.1333333333333	247
11.2	30.1333333333333	260
11.22	30.1333333333333	238
11.24	30.1333333333333	226
11.26	30.1333333333333	229
11.28	30.1333333333333	224
11.3	30.1333333333333	217
11.32	30.1333333333333	209
11.34	30.1333333333333	195
11.36	30.1333333333333	204
11.38	30.1333333333333	188
11.4	30.1333333333333	174
11.42	30.1333333333333	207
11.44	30.1333333333333	200
11.46	30.1333333333333	186
11.48	30.1333333333333	173
11.5	30.1333333333333	170
11.52	30.1333333333333	178
11.54	30.1333333333333	175
11.56	30.1333333333333	165
11.58	30.1333333333333	175
11.6	30.1333333333333	184
11.62	30.1333333333333	175
11.64	30.1333333333333	194
11.66	30.1333333333333	191
11.68	30.1333333333333	180
11.7	30.1333333333333	171
11.72	30.1333333333333	167
11.74	30.1333333333333	187
11.76	30.1333333333333	191
11.78	30.1333333333333	187
11.8	30.1333333333333	162
11.82	30.1333333333333	175
11.84	30.1333333333333	207
11.86	30.1333333333333	143
11.88	30.1333333333333	152
11.9	30.1333333333333	196
11.92	30.1333333333333	160
11.94	30.1333333333333	185
11.96	30.1333333333333	183
11.98	30.1333333333333	174
12	30.1333333333333	160
12.02	30.1333333333333	180
12.04	30.1333333333333	175
12.06	30.1333333333333	170
12.08	30.1333333333333	165
12.1	30.1333333333333	171
12.12	30.1333333333333	186
12.14	30.1333333333333	164
12.16	30.1333333333333	158
12.18	30.1333333333333	154
12.2	30.1333333333333	163
12.22	30.1333333333333	173
12.24	30.1333333333333	171
12.26	30.1333333333333	148
12.28	30.1333333333333	153
12.3	30.1333333333333	188
12.32	30.1333333333333	167
12.34	30.1333333333333	179
12.36	30.1333333333333	165
12.38	30.1333333333333	154
12.4	30.1333333333333	165
12.42	30.1333333333333	164
12.44	30.1333333333333	165
12.46	30.1333333333333	170
12.48	30.1333333333333	167
12.5	30.1333333333333	163
12.52	30.1333333333333	138
12.54	30.1333333333333	165
12.56	30.1333333333333	159
12.58	30.1333333333333	172
12.6	30.1333333333333	149
12.62	30.1333333333333	175
12.64	30.1333333333333	177
12.66	30.1333333333333	161
12.68	30.1333333333333	173
12.7	30.1333333333333	186
12.72	30.1333333333333	190
12.74	30.1333333333333	152
12.76	30.1333333333333	164
12.78	30.1333333333333	170
12.8	30.1333333333333	183
12.82	30.1333333333333	149
12.84	30.1333333333333	160
12.86	30.1333333333333	164
12.88	30.1333333333333	171
12.9	30.1333333333333	185
12.92	30.1333333333333	154
12.94	30.1333333333333	183
12.96	30.1333333333333	155
12.98	30.1333333333333	156
13	30.1333333333333	173
13.02	30.1333333333333	172
13.04	30.1333333333333	169
13.06	30.1333333333333	192
13.08	30.1333333333333	189
13.1	30.1333333333333	170
13.12	30.1333333333333	173
13.14	30.1333333333333	146
13.16	30.1333333333333	177
13.18	30.1333333333333	167
13.2	30.1333333333333	163
13.22	30.1333333333333	164
13.24	30.1333333333333	165
13.26	30.1333333333333	158
13.28	30.1333333333333	163
13.3	30.1333333333333	166
13.32	30.1333333333333	166
13.34	30.1333333333333	156
13.36	30.1333333333333	177
13.38	30.1333333333333	158
13.4	30.1333333333333	159
13.42	30.1333333333333	146
13.44	30.1333333333333	170
13.46	30.1333333333333	174
13.48	30.1333333333333	171
13.5	30.1333333333333	173
13.52	30.1333333333333	170
13.54	30.1333333333333	149
13.56	30.1333333333333	166
13.58	30.1333333333333	187
13.6	30.1333333333333	153
13.62	30.1333333333333	170
13.64	30.1333333333333	185
13.66	30.1333333333333	155
13.68	30.1333333333333	139
13.7	30.1333333333333	153
13.72	30.1333333333333	165
13.74	30.1333333333333	176
13.76	30.1333333333333	171
13.78	30.1333333333333	150
13.8	30.1333333333333	168
13.82	30.1333333333333	190
13.84	30.1333333333333	156
13.86	30.1333333333333	170
13.88	30.1333333333333	160
13.9	30.1333333333333	163
13.92	30.1333333333333	155
13.94	30.1333333333333	162
13.96	30.1333333333333	150
13.98	30.1333333333333	188
14	30.1333333333333	186
14.02	30.1333333333333	178
14.04	30.1333333333333	160
14.06	30.1333333333333	185
14.08	30.1333333333333	180
14.1	30.1333333333333	174
14.12	30.1333333333333	168
14.14	30.1333333333333	160
14.16	30.1333333333333	166
14.18	30.1333333333333	163
14.2	30.1333333333333	169
14.22	30.1333333333333	171
14.24	30.1333333333333	192
14.26	30.1333333333333	168
14.28	30.1333333333333	177
14.3	30.1333333333333	177
14.32	30.1333333333333	175
14.34	30.1333333333333	161
14.36	30.1333333333333	157
14.38	30.1333333333333	164
14.4	30.1333333333333	173
14.42	30.1333333333333	177
14.44	30.1333333333333	144
14.46	30.1333333333333	160
14.48	30.1333333333333	183
14.5	30.1333333333333	160
14.52	30.1333333333333	169
14.54	30.1333333333333	157
14.56	30.1333333333333	164
14.58	30.1333333333333	170
14.6	30.1333333333333	162
14.62	30.1333333333333	173
14.64	30.1333333333333	176
14.66	30.1333333333333	166
14.68	30.1333333333333	172
14.7	30.1333333333333	170
14.72	30.1333333333333	176
14.74	30.1333333333333	153
14.76	30.1333333333333	182
14.78	30.1333333333333	157
14.8	30.1333333333333	161
14.82	30.1333333333333	166
14.84	30.1333333333333	162
14.86	30.1333333333333	172
14.88	30.1333333333333	155
14.9	30.1333333333333	162
14.92	30.1333333333333	171
14.94	30.1333333333333	182
14.96	30.1333333333333	179
14.98	30.1333333333333	163
15	30.1333333333333	170
15.02	30.1333333333333	174
15.04	30.1333333333333	163
15.06	30.1333333333333	177
15.08	30.1333333333333	178
15.1	30.1333333333333	171
15.12	30.1333333333333	152
15.14	30.1333333333333	138
15.16	30.1333333333333	173
15.18	30.1333333333333	175
15.2	30.1333333333333	142
15.22	30.1333333333333	160
15.24	30.1333333333333	174
15.26	30.1333333333333	180
15.28	30.1333333333333	175
15.3	30.1333333333333	161
15.32	30.1333333333333	159
15.34	30.1333333333333	170
15.36	30.1333333333333	157
15.38	30.1333333333333	161
15.4	30.1333333333333	170
15.42	30.1333333333333	172
15.44	30.1333333333333	168
15.46	30.1333333333333	184
15.48	30.1333333333333	164
15.5	30.1333333333333	164
15.52	30.1333333333333	181
15.54	30.1333333333333	188
15.56	30.1333333333333	163
15.58	30.1333333333333	190
15.6	30.1333333333333	172
15.62	30.1333333333333	192
15.64	30.1333333333333	178
15.66	30.1333333333333	191
15.68	30.1333333333333	176
15.7	30.1333333333333	178
15.72	30.1333333333333	171
15.74	30.1333333333333	178
15.76	30.1333333333333	185
15.78	30.1333333333333	179
15.8	30.1333333333333	180
15.82	30.1333333333333	172
15.84	30.1333333333333	184
15.86	30.1333333333333	192
15.88	30.1333333333333	168
15.9	30.1333333333333	192
15.92	30.1333333333333	169
15.94	30.1333333333333	200
15.96	30.1333333333333	180
15.98	30.1333333333333	182
16	30.1333333333333	192
16.02	30.1333333333333	179
16.04	30.1333333333333	188
16.06	30.1333333333333	212
16.08	30.1333333333333	196
16.1	30.1333333333333	165
16.12	30.1333333333333	195
16.14	30.1333333333333	178
16.16	30.1333333333333	173
16.18	30.1333333333333	186
16.2	30.1333333333333	192
16.22	30.1333333333333	216
16.24	30.1333333333333	199
16.26	30.1333333333333	220
16.28	30.1333333333333	211
16.3	30.1333333333333	220
16.32	30.1333333333333	203
16.34	30.1333333333333	239
16.36	30.1333333333333	213
16.38	30.1333333333333	230
16.4	30.1333333333333	290
16.42	30.1333333333333	252
16.44	30.1333333333333	261
16.46	30.1333333333333	283
16.48	30.1333333333333	316
16.5	30.1333333333333	307
16.52	30.1333333333333	311
16.54	30.1333333333333	311
16.56	30.1333333333333	317
16.58	30.1333333333333	291
16.6	30.1333333333333	323
16.62	30.1333333333333	321
16.64	30.1333333333333	337
16.66	30.1333333333333	341
16.68	30.1333333333333	354
16.7	30.1333333333333	342
16.72	30.1333333333333	362
16.74	30.1333333333333	366
16.76	30.1333333333333	402
16.78	30.1333333333333	360
16.8	30.1333333333333	414
16.82	30.1333333333333	371
16.84	30.1333333333333	431
16.86	30.1333333333333	382
16.88	30.1333333333333	394
16.9	30.1333333333333	406
16.92	30.1333333333333	376
16.94	30.1333333333333	393
16.96	30.1333333333333	375
16.98	30.1333333333333	370
17	30.1333333333333	368
17.02	30.1333333333333	390
17.04	30.1333333333333	410
17.06	30.1333333333333	365
17.08	30.1333333333333	389
17.1	30.1333333333333	389
17.12	30.1333333333333	377
17.14	30.1333333333333	393
17.16	30.1333333333333	370
17.18	30.1333333333333	357
17.2	30.1333333333333	352
17.22	30.1333333333333	342
17.24	30.1333333333333	349
17.26	30.1333333333333	370
17.28	30.1333333333333	331
17.3	30.1333333333333	325
17.32	30.1333333333333	347
17.34	30.1333333333333	369
17.36	30.1333333333333	297
17.38	30.1333333333333	274
17.4	30.1333333333333	246
17.42	30.1333333333333	274
17.44	30.1333333333333	270
17.46	30.1333333333333	303
17.48	30.1333333333333	298
17.5	30.1333333333333	259
17.52	30.1333333333333	238
17.54	30.1333333333333	277
17.56	30.1333333333333	236
17.58	30.1333333333333	263
17.6	30.1333333333333	239
17.62	30.1333333333333	235
17.64	30.1333333333333	252
17.66	30.1333333333333	243
17.68	30.1333333333333	224
17.7	30.1333333333333	216
17.72	30.1333333333333	212
17.74	30.1333333333333	218
17.76	30.1333333333333	218
17.78	30.1333333333333	223
17.8	30.1333333333333	222
17.82	30.1333333333333	229
17.84	30.1333333333333	232
17.86	30.1333333333333	207
17.88	30.1333333333333	225
17.9	30.1333333333333	221
17.92	30.1333333333333	198
17.94	30.1333333333333	211
17.96	30.1333333333333	230
17.98	30.1333333333333	212
18	30.1333333333333	191
18.02	30.1333333333333	182
18.04	30.1333333333333	199
18.06	30.1333333333333	221
18.08	30.1333333333333	220
18.1	30.1333333333333	197
18.12	30.1333333333333	227
18.14	30.1333333333333	218
18.16	30.1333333333333	196
18.18	30.1333333333333	211
18.2	30.1333333333333	216
18.22	30.1333333333333	174
18.24	30.1333333333333	188
18.26	30.1333333333333	203
18.28	30.1333333333333	198
18.3	30.1333333333333	204
18.32	30.1333333333333	197
18.34	30.1333333333333	197
18.36	30.1333333333333	193
18.38	30.1333333333333	187
18.4	30.1333333333333	223
18.42	30.1333333333333	198
18.44	30.1333333333333	219
18.46	30.1333333333333	216
18.48	30.1333333333333	216
18.5	30.1333333333333	193
18.52	30.1333333333333	176
18.54	30.1333333333333	177
18.56	30.1333333333333	165
18.58	30.1333333333333	204
18.6	30.1333333333333	197
18.62	30.1333333333333	195
18.64	30.1333333333333	226
18.66	30.1333333333333	205
18.68	30.1333333333333	226
18.7	30.1333333333333	199
18.72	30.1333333333333	193
18.74	30.1333333333333	221
18.76	30.1333333333333	236
18.78	30.1333333333333	210
18.8	30.1333333333333	228
18.82	30.1333333333333	249
18.84	30.1333333333333	252
18.86	30.1333333333333	280
18.88	30.1333333333333	276
18.9	30.1333333333333	296
18.92	30.1333333333333	320
18.94	30.1333333333333	324
18.96	30.1333333333333	326
18.98	30.1333333333333	362
19	30.1333333333333	387
19.02	30.1333333333333	460
19.04	30.1333333333333	444
19.06	30.1333333333333	452
19.08	30.1333333333333	441
19.1	30.1333333333333	474
19.12	30.1333333333333	395
19.14	30.1333333333333	355
19.16	30.1333333333333	345
19.18	30.1333333333333	331
19.2	30.1333333333333	298
19.22	30.1333333333333	271
19.24	30.1333333333333	238
19.26	30.1333333333333	264
19.28	30.1333333333333	229
19.3	30.1333333333333	279
19.32	30.1333333333333	243
19.34	30.1333333333333	240
19.36	30.1333333333333	210
19.38	30.1333333333333	194
19.4	30.1333333333333	228
19.42	30.1333333333333	212
19.44	30.1333333333333	224
19.46	30.1333333333333	230
19.48	30.1333333333333	202
19.5	30.1333333333333	195
19.52	30.1333333333333	205
19.54	30.1333333333333	186
19.56	30.1333333333333	218
19.58	30.1333333333333	194
19.6	30.1333333333333	215
19.62	30.1333333333333	223
19.64	30.1333333333333	179
19.66	30.1333333333333	203
19.68	30.1333333333333	194
19.7	30.1333333333333	203
19.72	30.1333333333333	192
19.74	30.1333333333333	204
19.76	30.1333333333333	202
19.78	30.1333333333333	195
19.8	30.1333333333333	203
19.82	30.1333333333333	192
19.84	30.1333333333333	204
19.86	30.1333333333333	179
19.88	30.1333333333333	211
19.9	30.1333333333333	206
19.92	30.1333333333333	209
19.94	30.1333333333333	205
19.96	30.1333333333333	199
19.98	30.1333333333333	220
20	30.1333333333333	190
20.02	30.1333333333333	192
20.04	30.1333333333333	180
20.06	30.1333333333333	166
20.08	30.1333333333333	196
20.1	30.1333333333333	173
20.12	30.1333333333333	178
20.14	30.1333333333333	181
20.16	30.1333333333333	170
20.18	30.1333333333333	199
20.2	30.1333333333333	203
20.22	30.1333333333333	172
20.24	30.1333333333333	177
20.26	30.1333333333333	213
20.28	30.1333333333333	186
20.3	30.1333333333333	182
20.32	30.1333333333333	198
20.34	30.1333333333333	180
20.36	30.1333333333333	192
20.38	30.1333333333333	181
20.4	30.1333333333333	192
20.42	30.1333333333333	182
20.44	30.1333333333333	175
20.46	30.1333333333333	201
20.48	30.1333333333333	156
20.5	30.1333333333333	170
20.52	30.1333333333333	194
20.54	30.1333333333333	196
20.56	30.1333333333333	190
20.58	30.1333333333333	170
20.6	30.1333333333333	184
20.62	30.1333333333333	167
20.64	30.1333333333333	194
20.66	30.1333333333333	167
20.68	30.1333333333333	187
20.7	30.1333333333333	172
20.72	30.1333333333333	185
20.74	30.1333333333333	208
20.76	30.1333333333333	183
20.78	30.1333333333333	191
20.8	30.1333333333333	173
20.82	30.1333333333333	197
20.84	30.1333333333333	186
20.86	30.1333333333333	186
20.88	30.1333333333333	168
20.9	30.1333333333333	180
20.92	30.1333333333333	188
20.94	30.1333333333333	193
20.96	30.1333333333333	195
20.98	30.1333333333333	192
21	30.1333333333333	176
21.02	30.1333333333333	160
21.04	30.1333333333333	183
21.06	30.1333333333333	186
21.08	30.1333333333333	194
21.1	30.1333333333333	177
21.12	30.1333333333333	176
21.14	30.1333333333333	168
21.16	30.1333333333333	171
21.18	30.1333333333333	172
21.2	30.1333333333333	153
21.22	30.1333333333333	159
21.24	30.1333333333333	183
21.26	30.1333333333333	161
21.28	30.1333333333333	174
21.3	30.1333333333333	172
21.32	30.1333333333333	183
21.34	30.1333333333333	159
21.36	30.1333333333333	152
21.38	30.1333333333333	178
21.4	30.1333333333333	154
21.42	30.1333333333333	161
21.44	30.1333333333333	166
21.46	30.1333333333333	160
21.48	30.1333333333333	139
21.5	30.1333333333333	178
21.52	30.1333333333333	179
21.54	30.1333333333333	169
21.56	30.1333333333333	182
21.58	30.1333333333333	177
21.6	30.1333333333333	153
21.62	30.1333333333333	165
21.64	30.1333333333333	179
21.66	30.1333333333333	144
21.68	30.1333333333333	168
21.7	30.1333333333333	156
21.72	30.1333333333333	157
21.74	30.1333333333333	212
21.76	30.1333333333333	179
21.78	30.1333333333333	174
21.8	30.1333333333333	165
21.82	30.1333333333333	160
21.84	30.1333333333333	171
21.86	30.1333333333333	157
21.88	30.1333333333333	161
21.9	30.1333333333333	157
21.92	30.1333333333333	163
21.94	30.1333333333333	192
21.96	30.1333333333333	171
21.98	30.1333333333333	173
22	30.1333333333333	164
22.02	30.1333333333333	175
22.04	30.1333333333333	171
22.06	30.1333333333333	181
22.08	30.1333333333333	147
22.1	30.1333333333333	156
22.12	30.1333333333333	165
22.14	30.1333333333333	150
22.16	30.1333333333333	176
22.18	30.1333333333333	154
22.2	30.1333333333333	166
22.22	30.1333333333333	157
22.24	30.1333333333333	180
22.26	30.1333333333333	164
22.28	30.1333333333333	179
22.3	30.1333333333333	162
22.32	30.1333333333333	181
22.34	30.1333333333333	151
22.36	30.1333333333333	161
22.38	30.1333333333333	164
22.4	30.1333333333333	160
22.42	30.1333333333333	148
22.44	30.1333333333333	148
22.46	30.1333333333333	182
22.48	30.1333333333333	196
22.5	30.1333333333333	171
22.52	30.1333333333333	178
22.54	30.1333333333333	160
22.56	30.1333333333333	165
22.58	30.1333333333333	177
22.6	30.1333333333333	178
22.62	30.1333333333333	184
22.64	30.1333333333333	196
22.66	30.1333333333333	204
22.68	30.1333333333333	151
22.7	30.1333333333333	178
22.72	30.1333333333333	154
22.74	30.1333333333333	141
22.76	30.1333333333333	156
22.78	30.1333333333333	172
22.8	30.1333333333333	147
22.82	30.1333333333333	174
22.84	30.1333333333333	184
22.86	30.1333333333333	180
22.88	30.1333333333333	164
22.9	30.1333333333333	169
22.92	30.1333333333333	153
22.94	30.1333333333333	171
22.96	30.1333333333333	169
22.98	30.1333333333333	182
23	30.1333333333333	185
23.02	30.1333333333333	174
23.04	30.1333333333333	181
23.06	30.1333333333333	166
23.08	30.1333333333333	150
23.1	30.1333333333333	161
23.12	30.1333333333333	147
23.14	30.1333333333333	155
23.16	30.1333333333333	150
23.18	30.1333333333333	148
23.2	30.1333333333333	185
23.22	30.1333333333333	156
23.24	30.1333333333333	166
23.26	30.1333333333333	157
23.28	30.1333333333333	168
23.3	30.1333333333333	171
23.32	30.1333333333333	145
23.34	30.1333333333333	189
23.36	30.1333333333333	181
23.38	30.1333333333333	154
23.4	30.1333333333333	164
23.42	30.1333333333333	167
23.44	30.1333333333333	154
23.46	30.1333333333333	163
23.48	30.1333333333333	163
23.5	30.1333333333333	163
23.52	30.1333333333333	171
23.54	30.1333333333333	158
23.56	30.1333333333333	161
23.58	30.1333333333333	159
23.6	30.1333333333333	184
23.62	30.1333333333333	180
23.64	30.1333333333333	170
23.66	30.1333333333333	152
23.68	30.1333333333333	164
23.7	30.1333333333333	156
23.72	30.1333333333333	173
23.74	30.1333333333333	164
23.76	30.1333333333333	163
23.78	30.1333333333333	165
23.8	30.1333333333333	173
23.82	30.1333333333333	162
23.84	30.1333333333333	181
23.86	30.1333333333333	161
23.88	30.1333333333333	185
23.9	30.1333333333333	184
23.92	30.1333333333333	180
23.94	30.1333333333333	154
23.96	30.1333333333333	185
23.98	30.1333333333333	199
24	30.1333333333333	191
24.02	30.1333333333333	184
24.04	30.1333333333333	189
24.06	30.1333333333333	193
24.08	30.1333333333333	208
24.1	30.1333333333333	192
24.12	30.1333333333333	209
24.14	30.1333333333333	194
24.16	30.1333333333333	224
24.18	30.1333333333333	202
24.2	30.1333333333333	201
24.22	30.1333333333333	188
24.24	30.1333333333333	200
24.26	30.1333333333333	193
24.28	30.1333333333333	184
24.3	30.1333333333333	180
24.32	30.1333333333333	198
24.34	30.1333333333333	193
24.36	30.1333333333333	183
24.38	30.1333333333333	199
24.4	30.1333333333333	179
24.42	30.1333333333333	178
24.44	30.1333333333333	213
24.46	30.1333333333333	184
24.48	30.1333333333333	175
24.5	30.1333333333333	189
24.52	30.1333333333333	176
24.54	30.1333333333333	201
24.56	30.1333333333333	196
24.58	30.1333333333333	189
24.6	30.1333333333333	184
24.62	30.1333333333333	212
24.64	30.1333333333333	211
24.66	30.1333333333333	213
24.68	30.1333333333333	212
24.7	30.1333333333333	211
24.72	30.1333333333333	174
24.74	30.1333333333333	186
24.76	30.1333333333333	191
24.78	30.1333333333333	212
24.8	30.1333333333333	201
24.82	30.1333333333333	186
24.84	30.1333333333333	200
24.86	30.1333333333333	233
24.88	30.1333333333333	200
24.9	30.1333333333333	224
24.92	30.1333333333333	213
24.94	30.1333333333333	214
24.96	30.1333333333333	237
24.98	30.1333333333333	222
25	30.1333333333333	215
25.02	30.1333333333333	222
25.04	30.1333333333333	267
25.06	30.1333333333333	240
25.08	30.1333333333333	198
25.1	30.1333333333333	234
25.12	30.1333333333333	240
25.14	30.1333333333333	243
25.16	30.1333333333333	238
25.18	30.1333333333333	250
25.2	30.1333333333333	244
25.22	30.1333333333333	231
25.24	30.1333333333333	251
25.26	30.1333333333333	246
25.28	30.1333333333333	252
25.3	30.1333333333333	263
25.32	30.1333333333333	249
25.34	30.1333333333333	265
25.36	30.1333333333333	276
25.38	30.1333333333333	245
25.4	30.1333333333333	268
25.42	30.1333333333333	232
25.44	30.1333333333333	251
25.46	30.1333333333333	242
25.48	30.1333333333333	251
25.5	30.1333333333333	228
25.52	30.1333333333333	245
25.54	30.1333333333333	252
25.56	30.1333333333333	217
25.58	30.1333333333333	227
25.6	30.1333333333333	229
25.62	30.1333333333333	213
25.64	30.1333333333333	198
25.66	30.1333333333333	213
25.68	30.1333333333333	229
25.7	30.1333333333333	225
25.72	30.1333333333333	196
25.74	30.1333333333333	209
25.76	30.1333333333333	199
25.78	30.1333333333333	212
25.8	30.1333333333333	194
25.82	30.1333333333333	184
25.84	30.1333333333333	179
25.86	30.1333333333333	200
25.88	30.1333333333333	204
25.9	30.1333333333333	206
25.92	30.1333333333333	190
25.94	30.1333333333333	206
25.96	30.1333333333333	181
25.98	30.1333333333333	192
26	30.1333333333333	186
26.02	30.1333333333333	183
26.04	30.1333333333333	164
26.06	30.1333333333333	190
26.08	30.1333333333333	156
26.1	30.1333333333333	188
26.12	30.1333333333333	189
26.14	30.1333333333333	192
26.16	30.1333333333333	180
26.18	30.1333333333333	196
26.2	30.1333333333333	195
26.22	30.1333333333333	177
26.24	30.1333333333333	197
26.26	30.1333333333333	202
26.28	30.1333333333333	172
26.3	30.1333333333333	191
26.32	30.1333333333333	181
26.34	30.1333333333333	163
26.36	30.1333333333333	195
26.38	30.1333333333333	172
26.4	30.1333333333333	168
26.42	30.1333333333333	173
26.44	30.1333333333333	177
26.46	30.1333333333333	185
26.48	30.1333333333333	168
26.5	30.1333333333333	183
26.52	30.1333333333333	193
26.54	30.1333333333333	188
26.56	30.1333333333333	172
26.58	30.1333333333333	183
26.6	30.1333333333333	192
26.62	30.1333333333333	177
26.64	30.1333333333333	173
26.66	30.1333333333333	189
26.68	30.1333333333333	167
26.7	30.1333333333333	170
26.72	30.1333333333333	196
26.74	30.1333333333333	199
26.76	30.1333333333333	187
26.78	30.1333333333333	155
26.8	30.1333333333333	168
26.82	30.1333333333333	202
26.84	30.1333333333333	210
26.86	30.1333333333333	211
26.88	30.1333333333333	192
26.9	30.1333333333333	191
26.92	30.1333333333333	185
26.94	30.1333333333333	194
26.96	30.1333333333333	184
26.98	30.1333333333333	173
27	30.1333333333333	166
27.02	30.1333333333333	169
27.04	30.1333333333333	168
27.06	30.1333333333333	192
27.08	30.1333333333333	180
27.1	30.1333333333333	176
27.12	30.1333333333333	166
27.14	30.1333333333333	169
27.16	30.1333333333333	175
27.18	30.1333333333333	163
27.2	30.1333333333333	197
27.22	30.1333333333333	193
27.24	30.1333333333333	176
27.26	30.1333333333333	196
27.28	30.1333333333333	162
27.3	30.1333333333333	181
27.32	30.1333333333333	177
27.34	30.1333333333333	192
27.36	30.1333333333333	193
27.38	30.1333333333333	199
27.4	30.1333333333333	206
27.42	30.1333333333333	184
27.44	30.1333333333333	209
27.46	30.1333333333333	196
27.48	30.1333333333333	180
27.5	30.1333333333333	176
27.52	30.1333333333333	154
27.54	30.1333333333333	192
27.56	30.1333333333333	205
27.58	30.1333333333333	186
27.6	30.1333333333333	191
27.62	30.1333333333333	185
27.64	30.1333333333333	200
27.66	30.1333333333333	200
27.68	30.1333333333333	198
27.7	30.1333333333333	203
27.72	30.1333333333333	190
27.74	30.1333333333333	205
27.76	30.1333333333333	180
27.78	30.1333333333333	210
27.8	30.1333333333333	193
27.82	30.1333333333333	177
27.84	30.1333333333333	195
27.86	30.1333333333333	219
27.88	30.1333333333333	207
27.9	30.1333333333333	196
27.92	30.1333333333333	182
27.94	30.1333333333333	193
27.96	30.1333333333333	198
27.98	30.1333333333333	208
28	30.1333333333333	196
28.02	30.1333333333333	224
28.04	30.1333333333333	191
28.06	30.1333333333333	213
28.08	30.1333333333333	192
28.1	30.1333333333333	198
28.12	30.1333333333333	191
28.14	30.1333333333333	191
28.16	30.1333333333333	214
28.18	30.1333333333333	190
28.2	30.1333333333333	199
28.22	30.1333333333333	180
28.24	30.1333333333333	199
28.26	30.1333333333333	173
28.28	30.1333333333333	202
28.3	30.1333333333333	176
28.32	30.1333333333333	202
28.34	30.1333333333333	206
28.36	30.1333333333333	195
28.38	30.1333333333333	210
28.4	30.1333333333333	181
28.42	30.1333333333333	191
28.44	30.1333333333333	209
28.46	30.1333333333333	173
28.48	30.1333333333333	190
28.5	30.1333333333333	182
28.52	30.1333333333333	201
28.54	30.1333333333333	185
28.56	30.1333333333333	169
28.58	30.1333333333333	165
28.6	30.1333333333333	192
28.62	30.1333333333333	208
28.64	30.1333333333333	173
28.66	30.1333333333333	174
28.68	30.1333333333333	185
28.7	30.1333333333333	161
28.72	30.1333333333333	179
28.74	30.1333333333333	171
28.76	30.1333333333333	189
28.78	30.1333333333333	197
28.8	30.1333333333333	176
28.82	30.1333333333333	183
28.84	30.1333333333333	160
28.86	30.1333333333333	190
28.88	30.1333333333333	177
28.9	30.1333333333333	168
28.92	30.1333333333333	199
28.94	30.1333333333333	181
28.96	30.1333333333333	175
28.98	30.1333333333333	169
29	30.1333333333333	170
29.02	30.1333333333333	171
29.04	30.1333333333333	166
29.06	30.1333333333333	172
29.08	30.1333333333333	183
29.1	30.1333333333333	181
29.12	30.1333333333333	185
29.14	30.1333333333333	203
29.16	30.1333333333333	190
29.18	30.1333333333333	178
29.2	30.1333333333333	185
29.22	30.1333333333333	187
29.24	30.1333333333333	185
29.26	30.1333333333333	167
29.28	30.1333333333333	206
29.3	30.1333333333333	183
29.32	30.1333333333333	174
29.34	30.1333333333333	177
29.36	30.1333333333333	196
29.38	30.1333333333333	175
29.4	30.1333333333333	177
29.42	30.1333333333333	183
29.44	30.1333333333333	188
29.46	30.1333333333333	169
29.48	30.1333333333333	177
29.5	30.1333333333333	187
29.52	30.1333333333333	176
29.54	30.1333333333333	195
29.56	30.1333333333333	206
29.58	30.1333333333333	182
29.6	30.1333333333333	196
29.62	30.1333333333333	194
29.64	30.1333333333333	166
29.66	30.1333333333333	184
29.68	30.1333333333333	147
29.7	30.1333333333333	183
29.72	30.1333333333333	171
29.74	30.1333333333333	188
29.76	30.1333333333333	157
29.78	30.1333333333333	185
29.8	30.1333333333333	166
29.82	30.1333333333333	173
29.84	30.1333333333333	191
29.86	30.1333333333333	184
29.88	30.1333333333333	205
29.9	30.1333333333333	224
29.92	30.1333333333333	195
29.94	30.1333333333333	193
29.96	30.1333333333333	170
29.98	30.1333333333333	193
30	30.1333333333333	167
30.02	30.1333333333333	177
30.04	30.1333333333333	181
30.06	30.1333333333333	196
30.08	30.1333333333333	163
30.1	30.1333333333333	166
30.12	30.1333333333333	157
30.14	30.1333333333333	189
30.16	30.1333333333333	172
30.18	30.1333333333333	183
30.2	30.1333333333333	176
30.22	30.1333333333333	181
30.24	30.1333333333333	199
30.26	30.1333333333333	196
30.28	30.1333333333333	162
30.3	30.1333333333333	160
30.32	30.1333333333333	162
30.34	30.1333333333333	182
30.36	30.1333333333333	200
30.38	30.1333333333333	167
30.4	30.1333333333333	181
30.42	30.1333333333333	192
30.44	30.1333333333333	167
30.46	30.1333333333333	197
30.48	30.1333333333333	184
30.5	30.1333333333333	198
30.52	30.1333333333333	185
30.54	30.1333333333333	183
30.56	30.1333333333333	196
30.58	30.1333333333333	192
30.6	30.1333333333333	200
30.62	30.1333333333333	200
30.64	30.1333333333333	166
30.66	30.1333333333333	177
30.68	30.1333333333333	165
30.7	30.1333333333333	167
30.72	30.1333333333333	185
30.74	30.1333333333333	169
30.76	30.1333333333333	171
30.78	30.1333333333333	171
30.8	30.1333333333333	184
30.82	30.1333333333333	175
30.84	30.1333333333333	178
30.86	30.1333333333333	175
30.88	30.1333333333333	160
30.9	30.1333333333333	152
30.92	30.1333333333333	192
30.94	30.1333333333333	179
30.96	30.1333333333333	197
30.98	30.1333333333333	201
31	30.1333333333333	170
31.02	30.1333333333333	183
31.04	30.1333333333333	171
31.06	30.1333333333333	163
31.08	30.1333333333333	172
31.1	30.1333333333333	188
31.12	30.1333333333333	183
31.14	30.1333333333333	164
31.16	30.1333333333333	157
31.18	30.1333333333333	175
31.2	30.1333333333333	179
31.22	30.1333333333333	164
31.24	30.1333333333333	199
31.26	30.1333333333333	186
31.28	30.1333333333333	182
31.3	30.1333333333333	183
31.32	30.1333333333333	206
31.34	30.1333333333333	182
31.36	30.1333333333333	191
31.38	30.1333333333333	163
31.4	30.1333333333333	161
31.42	30.1333333333333	182
31.44	30.1333333333333	181
31.46	30.1333333333333	150
31.48	30.1333333333333	168
31.5	30.1333333333333	184
31.52	30.1333333333333	174
31.54	30.1333333333333	189
31.56	30.1333333333333	218
31.58	30.1333333333333	181
31.6	30.1333333333333	196
31.62	30.1333333333333	173
31.64	30.1333333333333	166
31.66	30.1333333333333	178
31.68	30.1333333333333	172
31.7	30.1333333333333	127
31.72	30.1333333333333	163
31.74	30.1333333333333	172
31.76	30.1333333333333	167
31.78	30.1333333333333	178
31.8	30.1333333333333	163
31.82	30.1333333333333	165
31.84	30.1333333333333	183
31.86	30.1333333333333	184
31.88	30.1333333333333	180
31.9	30.1333333333333	187
31.92	30.1333333333333	180
31.94	30.1333333333333	189
31.96	30.1333333333333	175
31.98	30.1333333333333	180
32	30.1333333333333	176
32.02	30.1333333333333	189
32.04	30.1333333333333	206
32.06	30.1333333333333	186
32.08	30.1333333333333	160
32.1	30.1333333333333	195
32.12	30.1333333333333	196
32.14	30.1333333333333	198
32.16	30.1333333333333	195
32.18	30.1333333333333	172
32.2	30.1333333333333	185
32.22	30.1333333333333	173
32.24	30.1333333333333	169
32.26	30.1333333333333	196
32.28	30.1333333333333	189
32.3	30.1333333333333	196
32.32	30.1333333333333	169
32.34	30.1333333333333	167
32.36	30.1333333333333	166
32.38	30.1333333333333	171
32.4	30.1333333333333	205
32.42	30.1333333333333	167
32.44	30.1333333333333	170
32.46	30.1333333333333	182
32.48	30.1333333333333	207
32.5	30.1333333333333	163
32.52	30.1333333333333	179
32.54	30.1333333333333	189
32.56	30.1333333333333	189
32.58	30.1333333333333	176
32.6	30.1333333333333	186
32.62	30.1333333333333	197
32.64	30.1333333333333	178
32.66	30.1333333333333	207
32.68	30.1333333333333	205
32.7	30.1333333333333	180
32.72	30.1333333333333	178
32.74	30.1333333333333	155
32.76	30.1333333333333	149
32.78	30.1333333333333	173
32.8	30.1333333333333	184
32.82	30.1333333333333	186
32.84	30.1333333333333	187
32.86	30.1333333333333	184
32.88	30.1333333333333	154
32.9	30.1333333333333	173
32.92	30.1333333333333	190
32.94	30.1333333333333	202
32.96	30.1333333333333	174
32.98	30.1333333333333	185
33	30.1333333333333	177
33.02	30.1333333333333	185
33.04	30.1333333333333	186
33.06	30.1333333333333	192
33.08	30.1333333333333	184
33.1	30.1333333333333	185
33.12	30.1333333333333	190
33.14	30.1333333333333	190
33.16	30.1333333333333	171
33.18	30.1333333333333	191
33.2	30.1333333333333	195
33.22	30.1333333333333	184
33.24	30.1333333333333	190
33.26	30.1333333333333	196
33.28	30.1333333333333	176
33.3	30.1333333333333	159
33.32	30.1333333333333	187
33.34	30.1333333333333	169
33.36	30.1333333333333	177
33.38	30.1333333333333	187
33.4	30.1333333333333	205
33.42	30.1333333333333	164
33.44	30.1333333333333	178
33.46	30.1333333333333	175
33.48	30.1333333333333	191
33.5	30.1333333333333	188
33.52	30.1333333333333	213
33.54	30.1333333333333	171
33.56	30.1333333333333	195
33.58	30.1333333333333	206
33.6	30.1333333333333	218
33.62	30.1333333333333	197
33.64	30.1333333333333	206
33.66	30.1333333333333	192
33.68	30.1333333333333	195
33.7	30.1333333333333	185
33.72	30.1333333333333	211
33.74	30.1333333333333	208
33.76	30.1333333333333	196
33.78	30.1333333333333	172
33.8	30.1333333333333	215
33.82	30.1333333333333	190
33.84	30.1333333333333	198
33.86	30.1333333333333	180
33.88	30.1333333333333	178
33.9	30.1333333333333	163
33.92	30.1333333333333	185
33.94	30.1333333333333	187
33.96	30.1333333333333	170
33.98	30.1333333333333	195
34	30.1333333333333	203
34.02	30.1333333333333	192
34.04	30.1333333333333	216
34.06	30.1333333333333	190
34.08	30.1333333333333	189
34.1	30.1333333333333	202
34.12	30.1333333333333	197
34.14	30.1333333333333	220
34.16	30.1333333333333	205
34.18	30.1333333333333	178
34.2	30.1333333333333	220
34.22	30.1333333333333	189
34.24	30.1333333333333	198
34.26	30.1333333333333	176
34.28	30.1333333333333	157
34.3	30.1333333333333	181
34.32	30.1333333333333	203
34.34	30.1333333333333	174
34.36	30.1333333333333	176
34.38	30.1333333333333	192
34.4	30.1333333333333	164
34.42	30.1333333333333	189
34.44	30.1333333333333	191
34.46	30.1333333333333	180
34.48	30.1333333333333	189
34.5	30.1333333333333	189
34.52	30.1333333333333	186
34.54	30.1333333333333	200
34.56	30.1333333333333	173
34.58	30.1333333333333	193
34.6	30.1333333333333	184
34.62	30.1333333333333	180
34.64	30.1333333333333	193
34.66	30.1333333333333	190
34.68	30.1333333333333	180
34.7	30.1333333333333	201
34.72	30.1333333333333	192
34.74	30.1333333333333	190
34.76	30.1333333333333	193
34.78	30.1333333333333	178
34.8	30.1333333333333	205
34.82	30.1333333333333	184
34.84	30.1333333333333	183
34.86	30.1333333333333	193
34.88	30.1333333333333	207
34.9	30.1333333333333	208
34.92	30.1333333333333	202
34.94	30.1333333333333	202
34.96	30.1333333333333	213
34.98	30.1333333333333	194
35	30.1333333333333	175
35.02	30.1333333333333	198
35.04	30.1333333333333	191
35.06	30.1333333333333	217
35.08	30.1333333333333	214
35.1	30.1333333333333	201
35.12	30.1333333333333	183
35.14	30.1333333333333	195
35.16	30.1333333333333	193
35.18	30.1333333333333	203
35.2	30.1333333333333	197
35.22	30.1333333333333	201
35.24	30.1333333333333	175
35.26	30.1333333333333	207
35.28	30.1333333333333	205
35.3	30.1333333333333	171
35.32	30.1333333333333	183
35.34	30.1333333333333	177
35.36	30.1333333333333	193
35.38	30.1333333333333	175
35.4	30.1333333333333	164
35.42	30.1333333333333	183
35.44	30.1333333333333	177
35.46	30.1333333333333	180
35.48	30.1333333333333	177
35.5	30.1333333333333	188
35.52	30.1333333333333	181
35.54	30.1333333333333	177
35.56	30.1333333333333	191
35.58	30.1333333333333	155
35.6	30.1333333333333	176
35.62	30.1333333333333	193
35.64	30.1333333333333	175
35.66	30.1333333333333	189
35.68	30.1333333333333	187
35.7	30.1333333333333	187
35.72	30.1333333333333	215
35.74	30.1333333333333	182
35.76	30.1333333333333	193
35.78	30.1333333333333	197
35.8	30.1333333333333	175
35.82	30.1333333333333	187
35.84	30.1333333333333	187
35.86	30.1333333333333	180
35.88	30.1333333333333	179
35.9	30.1333333333333	184
35.92	30.1333333333333	192
35.94	30.1333333333333	207
35.96	30.1333333333333	178
35.98	30.1333333333333	185
36	30.1333333333333	167
36.02	30.1333333333333	181
36.04	30.1333333333333	178
36.06	30.1333333333333	205
36.08	30.1333333333333	175
36.1	30.1333333333333	189
36.12	30.1333333333333	199
36.14	30.1333333333333	167
36.16	30.1333333333333	193
36.18	30.1333333333333	166
36.2	30.1333333333333	190
36.22	30.1333333333333	185
36.24	30.1333333333333	172
36.26	30.1333333333333	176
36.28	30.1333333333333	173
36.3	30.1333333333333	180
36.32	30.1333333333333	188
36.34	30.1333333333333	224
36.36	30.1333333333333	188
36.38	30.1333333333333	194
36.4	30.1333333333333	207
36.42	30.1333333333333	189
36.44	30.1333333333333	192
36.46	30.1333333333333	193
36.48	30.1333333333333	182
36.5	30.1333333333333	182
36.52	30.1333333333333	191
36.54	30.1333333333333	185
36.56	30.1333333333333	216
36.58	30.1333333333333	180
36.6	30.1333333333333	191
36.62	30.1333333333333	195
36.64	30.1333333333333	197
36.66	30.1333333333333	182
36.68	30.1333333333333	184
36.7	30.1333333333333	172
36.72	30.1333333333333	179
36.74	30.1333333333333	181
36.76	30.1333333333333	183
36.78	30.1333333333333	194
36.8	30.1333333333333	175
36.82	30.1333333333333	189
36.84	30.1333333333333	188
36.86	30.1333333333333	183
36.88	30.1333333333333	184
36.9	30.1333333333333	199
36.92	30.1333333333333	174
36.94	30.1333333333333	195
36.96	30.1333333333333	177
36.98	30.1333333333333	213
37	30.1333333333333	172
37.02	30.1333333333333	179
37.04	30.1333333333333	199
37.06	30.1333333333333	206
37.08	30.1333333333333	180
37.1	30.1333333333333	177
37.12	30.1333333333333	194
37.14	30.1333333333333	192
37.16	30.1333333333333	194
37.18	30.1333333333333	182
37.2	30.1333333333333	216
37.22	30.1333333333333	197
37.24	30.1333333333333	189
37.26	30.1333333333333	194
37.28	30.1333333333333	205
37.3	30.1333333333333	164
37.32	30.1333333333333	195
37.34	30.1333333333333	188
37.36	30.1333333333333	214
37.38	30.1333333333333	180
37.4	30.1333333333333	184
37.42	30.1333333333333	181
37.44	30.1333333333333	185
37.46	30.1333333333333	172
37.48	30.1333333333333	202
37.5	30.1333333333333	179
37.52	30.1333333333333	193
37.54	30.1333333333333	182
37.56	30.1333333333333	193
37.58	30.1333333333333	184
37.6	30.1333333333333	183
37.62	30.1333333333333	204
37.64	30.1333333333333	179
37.66	30.1333333333333	200
37.68	30.1333333333333	180
37.7	30.1333333333333	199
37.72	30.1333333333333	185
37.74	30.1333333333333	194
37.76	30.1333333333333	198
37.78	30.1333333333333	186
37.8	30.1333333333333	220
37.82	30.1333333333333	216
37.84	30.1333333333333	218
37.86	30.1333333333333	214
37.88	30.1333333333333	205
37.9	30.1333333333333	206
37.92	30.1333333333333	215
37.94	30.1333333333333	229
37.96	30.1333333333333	243
37.98	30.1333333333333	242
38	30.1333333333333	228
38.02	30.1333333333333	237
38.04	30.1333333333333	287
38.06	30.1333333333333	263
38.08	30.1333333333333	253
38.1	30.1333333333333	271
38.12	30.1333333333333	261
38.14	30.1333333333333	319
38.16	30.1333333333333	309
38.18	30.1333333333333	346
38.2	30.1333333333333	423
38.22	30.1333333333333	510
38.24	30.1333333333333	638
38.26	30.1333333333333	725
38.28	30.1333333333333	661
38.3	30.1333333333333	536
38.32	30.1333333333333	475
38.34	30.1333333333333	501
38.36	30.1333333333333	471
38.38	30.1333333333333	461
38.4	30.1333333333333	332
38.42	30.1333333333333	291
38.44	30.1333333333333	240
38.46	30.1333333333333	257
38.48	30.1333333333333	240
38.5	30.1333333333333	232
38.52	30.1333333333333	246
38.54	30.1333333333333	241
38.56	30.1333333333333	231
38.58	30.1333333333333	205
38.6	30.1333333333333	215
38.62	30.1333333333333	225
38.64	30.1333333333333	201
38.66	30.1333333333333	210
38.68	30.1333333333333	207
38.7	30.1333333333333	221
38.72	30.1333333333333	208
38.74	30.1333333333333	201
38.76	30.1333333333333	191
38.78	30.1333333333333	184
38.8	30.1333333333333	173
38.82	30.1333333333333	200
38.84	30.1333333333333	190
38.86	30.1333333333333	192
38.88	30.1333333333333	178
38.9	30.1333333333333	206
38.92	30.1333333333333	197
38.94	30.1333333333333	184
38.96	30.1333333333333	192
38.98	30.1333333333333	201
39	30.1333333333333	177
39.02	30.1333333333333	201
39.04	30.1333333333333	196
39.06	30.1333333333333	207
39.08	30.1333333333333	208
39.1	30.1333333333333	212
39.12	30.1333333333333	191
39.14	30.1333333333333	192
39.16	30.1333333333333	211
39.18	30.1333333333333	184
39.2	30.1333333333333	163
39.22	30.1333333333333	209
39.24	30.1333333333333	194
39.26	30.1333333333333	187
39.28	30.1333333333333	201
39.3	30.1333333333333	183
39.32	30.1333333333333	196
39.34	30.1333333333333	181
39.36	30.1333333333333	196
39.38	30.1333333333333	192
39.4	30.1333333333333	184
39.42	30.1333333333333	177
39.44	30.1333333333333	167
39.46	30.1333333333333	170
39.48	30.1333333333333	181
39.5	30.1333333333333	180
39.52	30.1333333333333	194
39.54	30.1333333333333	180
39.56	30.1333333333333	183
39.58	30.1333333333333	186
39.6	30.1333333333333	209
39.62	30.1333333333333	199
39.64	30.1333333333333	195
39.66	30.1333333333333	194
39.68	30.1333333333333	217
39.7	30.1333333333333	189
39.72	30.1333333333333	197
39.74	30.1333333333333	170
39.76	30.1333333333333	186
39.78	30.1333333333333	201
39.8	30.1333333333333	192
39.82	30.1333333333333	184
39.84	30.1333333333333	201
39.86	30.1333333333333	215
39.88	30.1333333333333	205
39.9	30.1333333333333	202
39.92	30.1333333333333	216
39.94	30.1333333333333	184
39.96	30.1333333333333	191
39.98	30.1333333333333	186
40	30.1333333333333	188
