# Supplementary material for: Sorting polymerization in a bichannel metal-organic framework
Source: Nat Commun. 2025 Aug 5;16:6984. doi: 10.1038/s41467-025-62322-8 (PMC12325995; doi:10.1038/s41467-025-62322-8)
Supplement: Supplementary file 3 — Source data [file 41467_2025_62322_MOESM3_ESM.zip › SOURCE_DATA/SF10/1-PNVF_2theta_vs_scanstarttime_vs_intensity/line_21.csv]

X	Y	Z
3	6.13333333333333	153
3.02	6.13333333333333	155
3.04	6.13333333333333	184
3.06	6.13333333333333	138
3.08	6.13333333333333	143
3.1	6.13333333333333	169
3.12	6.13333333333333	160
3.14	6.13333333333333	144
3.16	6.13333333333333	145
3.18	6.13333333333333	157
3.2	6.13333333333333	165
3.22	6.13333333333333	142
3.24	6.13333333333333	149
3.26	6.13333333333333	145
3.28	6.13333333333333	165
3.3	6.13333333333333	167
3.32	6.13333333333333	186
3.34	6.13333333333333	140
3.36	6.13333333333333	147
3.38	6.13333333333333	157
3.4	6.13333333333333	173
3.42	6.13333333333333	163
3.44	6.13333333333333	153
3.46	6.13333333333333	159
3.48	6.13333333333333	154
3.5	6.13333333333333	171
3.52	6.13333333333333	134
3.54	6.13333333333333	157
3.56	6.13333333333333	145
3.58	6.13333333333333	149
3.6	6.13333333333333	140
3.62	6.13333333333333	149
3.64	6.13333333333333	180
3.66	6.13333333333333	145
3.68	6.13333333333333	138
3.7	6.13333333333333	139
3.72	6.13333333333333	142
3.74	6.13333333333333	153
3.76	6.13333333333333	131
3.78	6.13333333333333	175
3.8	6.13333333333333	138
3.82	6.13333333333333	151
3.84	6.13333333333333	143
3.86	6.13333333333333	168
3.88	6.13333333333333	160
3.9	6.13333333333333	153
3.92	6.13333333333333	151
3.94	6.13333333333333	162
3.96	6.13333333333333	140
3.98	6.13333333333333	142
4	6.13333333333333	179
4.02	6.13333333333333	170
4.04	6.13333333333333	144
4.06	6.13333333333333	154
4.08	6.13333333333333	167
4.1	6.13333333333333	150
4.12	6.13333333333333	152
4.14	6.13333333333333	164
4.16	6.13333333333333	144
4.18	6.13333333333333	148
4.2	6.13333333333333	158
4.22	6.13333333333333	184
4.24	6.13333333333333	161
4.26	6.13333333333333	162
4.28	6.13333333333333	147
4.3	6.13333333333333	172
4.32	6.13333333333333	135
4.34	6.13333333333333	157
4.36	6.13333333333333	145
4.38	6.13333333333333	154
4.4	6.13333333333333	174
4.42	6.13333333333333	157
4.44	6.13333333333333	175
4.46	6.13333333333333	136
4.48	6.13333333333333	176
4.5	6.13333333333333	169
4.52	6.13333333333333	170
4.54	6.13333333333333	175
4.56	6.13333333333333	158
4.58	6.13333333333333	159
4.6	6.13333333333333	186
4.62	6.13333333333333	175
4.64	6.13333333333333	146
4.66	6.13333333333333	144
4.68	6.13333333333333	153
4.7	6.13333333333333	145
4.72	6.13333333333333	140
4.74	6.13333333333333	159
4.76	6.13333333333333	164
4.78	6.13333333333333	186
4.8	6.13333333333333	166
4.82	6.13333333333333	193
4.84	6.13333333333333	172
4.86	6.13333333333333	188
4.88	6.13333333333333	183
4.9	6.13333333333333	184
4.92	6.13333333333333	194
4.94	6.13333333333333	179
4.96	6.13333333333333	172
4.98	6.13333333333333	187
5	6.13333333333333	173
5.02	6.13333333333333	204
5.04	6.13333333333333	214
5.06	6.13333333333333	218
5.08	6.13333333333333	213
5.1	6.13333333333333	198
5.12	6.13333333333333	241
5.14	6.13333333333333	232
5.16	6.13333333333333	219
5.18	6.13333333333333	243
5.2	6.13333333333333	239
5.22	6.13333333333333	293
5.24	6.13333333333333	288
5.26	6.13333333333333	307
5.28	6.13333333333333	303
5.3	6.13333333333333	351
5.32	6.13333333333333	357
5.34	6.13333333333333	380
5.36	6.13333333333333	406
5.38	6.13333333333333	454
5.4	6.13333333333333	516
5.42	6.13333333333333	531
5.44	6.13333333333333	643
5.46	6.13333333333333	624
5.48	6.13333333333333	646
5.5	6.13333333333333	603
5.52	6.13333333333333	518
5.54	6.13333333333333	475
5.56	6.13333333333333	414
5.58	6.13333333333333	449
5.6	6.13333333333333	368
5.62	6.13333333333333	365
5.64	6.13333333333333	360
5.66	6.13333333333333	315
5.68	6.13333333333333	319
5.7	6.13333333333333	282
5.72	6.13333333333333	302
5.74	6.13333333333333	324
5.76	6.13333333333333	284
5.78	6.13333333333333	276
5.8	6.13333333333333	268
5.82	6.13333333333333	239
5.84	6.13333333333333	275
5.86	6.13333333333333	244
5.88	6.13333333333333	249
5.9	6.13333333333333	252
5.92	6.13333333333333	257
5.94	6.13333333333333	266
5.96	6.13333333333333	295
5.98	6.13333333333333	252
6	6.13333333333333	238
6.02	6.13333333333333	256
6.04	6.13333333333333	247
6.06	6.13333333333333	252
6.08	6.13333333333333	250
6.1	6.13333333333333	262
6.12	6.13333333333333	276
6.14	6.13333333333333	240
6.16	6.13333333333333	274
6.18	6.13333333333333	239
6.2	6.13333333333333	244
6.22	6.13333333333333	265
6.24	6.13333333333333	237
6.26	6.13333333333333	232
6.28	6.13333333333333	269
6.3	6.13333333333333	254
6.32	6.13333333333333	243
6.34	6.13333333333333	249
6.36	6.13333333333333	262
6.38	6.13333333333333	221
6.4	6.13333333333333	245
6.42	6.13333333333333	243
6.44	6.13333333333333	226
6.46	6.13333333333333	223
6.48	6.13333333333333	235
6.5	6.13333333333333	228
6.52	6.13333333333333	242
6.54	6.13333333333333	235
6.56	6.13333333333333	207
6.58	6.13333333333333	237
6.6	6.13333333333333	233
6.62	6.13333333333333	241
6.64	6.13333333333333	241
6.66	6.13333333333333	236
6.68	6.13333333333333	230
6.7	6.13333333333333	228
6.72	6.13333333333333	242
6.74	6.13333333333333	196
6.76	6.13333333333333	226
6.78	6.13333333333333	208
6.8	6.13333333333333	189
6.82	6.13333333333333	213
6.84	6.13333333333333	210
6.86	6.13333333333333	214
6.88	6.13333333333333	171
6.9	6.13333333333333	201
6.92	6.13333333333333	198
6.94	6.13333333333333	198
6.96	6.13333333333333	194
6.98	6.13333333333333	184
7	6.13333333333333	189
7.02	6.13333333333333	190
7.04	6.13333333333333	191
7.06	6.13333333333333	166
7.08	6.13333333333333	166
7.1	6.13333333333333	184
7.12	6.13333333333333	166
7.14	6.13333333333333	171
7.16	6.13333333333333	165
7.18	6.13333333333333	172
7.2	6.13333333333333	164
7.22	6.13333333333333	171
7.24	6.13333333333333	160
7.26	6.13333333333333	171
7.28	6.13333333333333	203
7.3	6.13333333333333	169
7.32	6.13333333333333	177
7.34	6.13333333333333	168
7.36	6.13333333333333	200
7.38	6.13333333333333	159
7.4	6.13333333333333	196
7.42	6.13333333333333	168
7.44	6.13333333333333	174
7.46	6.13333333333333	173
7.48	6.13333333333333	166
7.5	6.13333333333333	145
7.52	6.13333333333333	156
7.54	6.13333333333333	172
7.56	6.13333333333333	156
7.58	6.13333333333333	184
7.6	6.13333333333333	164
7.62	6.13333333333333	164
7.64	6.13333333333333	164
7.66	6.13333333333333	164
7.68	6.13333333333333	177
7.7	6.13333333333333	162
7.72	6.13333333333333	167
7.74	6.13333333333333	193
7.76	6.13333333333333	171
7.78	6.13333333333333	183
7.8	6.13333333333333	184
7.82	6.13333333333333	164
7.84	6.13333333333333	148
7.86	6.13333333333333	173
7.88	6.13333333333333	194
7.9	6.13333333333333	189
7.92	6.13333333333333	206
7.94	6.13333333333333	156
7.96	6.13333333333333	177
7.98	6.13333333333333	188
8	6.13333333333333	163
8.02	6.13333333333333	196
8.04	6.13333333333333	166
8.06	6.13333333333333	172
8.08	6.13333333333333	181
8.1	6.13333333333333	178
8.12	6.13333333333333	178
8.14	6.13333333333333	188
8.16	6.13333333333333	189
8.18	6.13333333333333	167
8.2	6.13333333333333	174
8.22	6.13333333333333	159
8.24	6.13333333333333	171
8.26	6.13333333333333	177
8.28	6.13333333333333	184
8.3	6.13333333333333	203
8.32	6.13333333333333	194
8.34	6.13333333333333	182
8.36	6.13333333333333	160
8.38	6.13333333333333	191
8.4	6.13333333333333	178
8.42	6.13333333333333	175
8.44	6.13333333333333	196
8.46	6.13333333333333	208
8.48	6.13333333333333	190
8.5	6.13333333333333	167
8.52	6.13333333333333	161
8.54	6.13333333333333	141
8.56	6.13333333333333	168
8.58	6.13333333333333	164
8.6	6.13333333333333	172
8.62	6.13333333333333	156
8.64	6.13333333333333	184
8.66	6.13333333333333	169
8.68	6.13333333333333	159
8.7	6.13333333333333	167
8.72	6.13333333333333	172
8.74	6.13333333333333	163
8.76	6.13333333333333	146
8.78	6.13333333333333	154
8.8	6.13333333333333	169
8.82	6.13333333333333	187
8.84	6.13333333333333	167
8.86	6.13333333333333	169
8.88	6.13333333333333	152
8.9	6.13333333333333	132
8.92	6.13333333333333	164
8.94	6.13333333333333	153
8.96	6.13333333333333	146
8.98	6.13333333333333	167
9	6.13333333333333	172
9.02	6.13333333333333	166
9.04	6.13333333333333	160
9.06	6.13333333333333	144
9.08	6.13333333333333	154
9.1	6.13333333333333	162
9.12	6.13333333333333	159
9.14	6.13333333333333	154
9.16	6.13333333333333	161
9.18	6.13333333333333	161
9.2	6.13333333333333	167
9.22	6.13333333333333	164
9.24	6.13333333333333	143
9.26	6.13333333333333	167
9.28	6.13333333333333	162
9.3	6.13333333333333	188
9.32	6.13333333333333	198
9.34	6.13333333333333	176
9.36	6.13333333333333	187
9.38	6.13333333333333	189
9.4	6.13333333333333	216
9.42	6.13333333333333	232
9.44	6.13333333333333	244
9.46	6.13333333333333	258
9.48	6.13333333333333	275
9.5	6.13333333333333	248
9.52	6.13333333333333	246
9.54	6.13333333333333	249
9.56	6.13333333333333	258
9.58	6.13333333333333	223
9.6	6.13333333333333	194
9.62	6.13333333333333	222
9.64	6.13333333333333	181
9.66	6.13333333333333	178
9.68	6.13333333333333	204
9.7	6.13333333333333	182
9.72	6.13333333333333	185
9.74	6.13333333333333	218
9.76	6.13333333333333	187
9.78	6.13333333333333	184
9.8	6.13333333333333	172
9.82	6.13333333333333	168
9.84	6.13333333333333	187
9.86	6.13333333333333	164
9.88	6.13333333333333	184
9.9	6.13333333333333	195
9.92	6.13333333333333	188
9.94	6.13333333333333	168
9.96	6.13333333333333	153
9.98	6.13333333333333	185
10	6.13333333333333	169
10.02	6.13333333333333	164
10.04	6.13333333333333	138
10.06	6.13333333333333	142
10.08	6.13333333333333	178
10.1	6.13333333333333	138
10.12	6.13333333333333	158
10.14	6.13333333333333	161
10.16	6.13333333333333	157
10.18	6.13333333333333	152
10.2	6.13333333333333	185
10.22	6.13333333333333	178
10.24	6.13333333333333	157
10.26	6.13333333333333	149
10.28	6.13333333333333	170
10.3	6.13333333333333	156
10.32	6.13333333333333	173
10.34	6.13333333333333	142
10.36	6.13333333333333	176
10.38	6.13333333333333	184
10.4	6.13333333333333	165
10.42	6.13333333333333	183
10.44	6.13333333333333	147
10.46	6.13333333333333	188
10.48	6.13333333333333	185
10.5	6.13333333333333	182
10.52	6.13333333333333	169
10.54	6.13333333333333	158
10.56	6.13333333333333	194
10.58	6.13333333333333	170
10.6	6.13333333333333	190
10.62	6.13333333333333	222
10.64	6.13333333333333	219
10.66	6.13333333333333	229
10.68	6.13333333333333	252
10.7	6.13333333333333	263
10.72	6.13333333333333	283
10.74	6.13333333333333	298
10.76	6.13333333333333	313
10.78	6.13333333333333	377
10.8	6.13333333333333	397
10.82	6.13333333333333	424
10.84	6.13333333333333	463
10.86	6.13333333333333	478
10.88	6.13333333333333	637
10.9	6.13333333333333	703
10.92	6.13333333333333	832
10.94	6.13333333333333	946
10.96	6.13333333333333	1044
10.98	6.13333333333333	1069
11	6.13333333333333	1169
11.02	6.13333333333333	1106
11.04	6.13333333333333	1108
11.06	6.13333333333333	997
11.08	6.13333333333333	968
11.1	6.13333333333333	857
11.12	6.13333333333333	787
11.14	6.13333333333333	650
11.16	6.13333333333333	557
11.18	6.13333333333333	467
11.2	6.13333333333333	374
11.22	6.13333333333333	307
11.24	6.13333333333333	294
11.26	6.13333333333333	243
11.28	6.13333333333333	237
11.3	6.13333333333333	203
11.32	6.13333333333333	216
11.34	6.13333333333333	205
11.36	6.13333333333333	191
11.38	6.13333333333333	194
11.4	6.13333333333333	217
11.42	6.13333333333333	182
11.44	6.13333333333333	186
11.46	6.13333333333333	214
11.48	6.13333333333333	192
11.5	6.13333333333333	187
11.52	6.13333333333333	167
11.54	6.13333333333333	178
11.56	6.13333333333333	182
11.58	6.13333333333333	185
11.6	6.13333333333333	200
11.62	6.13333333333333	176
11.64	6.13333333333333	164
11.66	6.13333333333333	172
11.68	6.13333333333333	171
11.7	6.13333333333333	146
11.72	6.13333333333333	181
11.74	6.13333333333333	197
11.76	6.13333333333333	162
11.78	6.13333333333333	175
11.8	6.13333333333333	155
11.82	6.13333333333333	164
11.84	6.13333333333333	151
11.86	6.13333333333333	146
11.88	6.13333333333333	155
11.9	6.13333333333333	144
11.92	6.13333333333333	154
11.94	6.13333333333333	144
11.96	6.13333333333333	162
11.98	6.13333333333333	145
12	6.13333333333333	174
12.02	6.13333333333333	164
12.04	6.13333333333333	173
12.06	6.13333333333333	177
12.08	6.13333333333333	149
12.1	6.13333333333333	166
12.12	6.13333333333333	156
12.14	6.13333333333333	183
12.16	6.13333333333333	144
12.18	6.13333333333333	156
12.2	6.13333333333333	162
12.22	6.13333333333333	170
12.24	6.13333333333333	165
12.26	6.13333333333333	155
12.28	6.13333333333333	158
12.3	6.13333333333333	166
12.32	6.13333333333333	156
12.34	6.13333333333333	164
12.36	6.13333333333333	170
12.38	6.13333333333333	162
12.4	6.13333333333333	160
12.42	6.13333333333333	150
12.44	6.13333333333333	183
12.46	6.13333333333333	175
12.48	6.13333333333333	153
12.5	6.13333333333333	155
12.52	6.13333333333333	171
12.54	6.13333333333333	162
12.56	6.13333333333333	207
12.58	6.13333333333333	197
12.6	6.13333333333333	188
12.62	6.13333333333333	184
12.64	6.13333333333333	164
12.66	6.13333333333333	201
12.68	6.13333333333333	192
12.7	6.13333333333333	198
12.72	6.13333333333333	207
12.74	6.13333333333333	184
12.76	6.13333333333333	185
12.78	6.13333333333333	206
12.8	6.13333333333333	213
12.82	6.13333333333333	193
12.84	6.13333333333333	170
12.86	6.13333333333333	181
12.88	6.13333333333333	196
12.9	6.13333333333333	176
12.92	6.13333333333333	158
12.94	6.13333333333333	156
12.96	6.13333333333333	179
12.98	6.13333333333333	146
13	6.13333333333333	161
13.02	6.13333333333333	163
13.04	6.13333333333333	157
13.06	6.13333333333333	170
13.08	6.13333333333333	153
13.1	6.13333333333333	148
13.12	6.13333333333333	154
13.14	6.13333333333333	150
13.16	6.13333333333333	161
13.18	6.13333333333333	162
13.2	6.13333333333333	171
13.22	6.13333333333333	156
13.24	6.13333333333333	173
13.26	6.13333333333333	148
13.28	6.13333333333333	149
13.3	6.13333333333333	159
13.32	6.13333333333333	144
13.34	6.13333333333333	167
13.36	6.13333333333333	174
13.38	6.13333333333333	160
13.4	6.13333333333333	170
13.42	6.13333333333333	154
13.44	6.13333333333333	143
13.46	6.13333333333333	153
13.48	6.13333333333333	160
13.5	6.13333333333333	161
13.52	6.13333333333333	145
13.54	6.13333333333333	161
13.56	6.13333333333333	147
13.58	6.13333333333333	153
13.6	6.13333333333333	155
13.62	6.13333333333333	159
13.64	6.13333333333333	163
13.66	6.13333333333333	167
13.68	6.13333333333333	157
13.7	6.13333333333333	169
13.72	6.13333333333333	147
13.74	6.13333333333333	170
13.76	6.13333333333333	152
13.78	6.13333333333333	164
13.8	6.13333333333333	164
13.82	6.13333333333333	142
13.84	6.13333333333333	145
13.86	6.13333333333333	162
13.88	6.13333333333333	148
13.9	6.13333333333333	157
13.92	6.13333333333333	181
13.94	6.13333333333333	159
13.96	6.13333333333333	163
13.98	6.13333333333333	160
14	6.13333333333333	153
14.02	6.13333333333333	167
14.04	6.13333333333333	144
14.06	6.13333333333333	185
14.08	6.13333333333333	147
14.1	6.13333333333333	168
14.12	6.13333333333333	168
14.14	6.13333333333333	169
14.16	6.13333333333333	157
14.18	6.13333333333333	161
14.2	6.13333333333333	159
14.22	6.13333333333333	158
14.24	6.13333333333333	145
14.26	6.13333333333333	170
14.28	6.13333333333333	130
14.3	6.13333333333333	144
14.32	6.13333333333333	154
14.34	6.13333333333333	145
14.36	6.13333333333333	139
14.38	6.13333333333333	145
14.4	6.13333333333333	144
14.42	6.13333333333333	162
14.44	6.13333333333333	149
14.46	6.13333333333333	162
14.48	6.13333333333333	155
14.5	6.13333333333333	140
14.52	6.13333333333333	142
14.54	6.13333333333333	150
14.56	6.13333333333333	153
14.58	6.13333333333333	149
14.6	6.13333333333333	166
14.62	6.13333333333333	167
14.64	6.13333333333333	169
14.66	6.13333333333333	157
14.68	6.13333333333333	146
14.7	6.13333333333333	158
14.72	6.13333333333333	123
14.74	6.13333333333333	135
14.76	6.13333333333333	158
14.78	6.13333333333333	155
14.8	6.13333333333333	165
14.82	6.13333333333333	153
14.84	6.13333333333333	151
14.86	6.13333333333333	160
14.88	6.13333333333333	150
14.9	6.13333333333333	156
14.92	6.13333333333333	158
14.94	6.13333333333333	154
14.96	6.13333333333333	147
14.98	6.13333333333333	151
15	6.13333333333333	147
15.02	6.13333333333333	166
15.04	6.13333333333333	134
15.06	6.13333333333333	134
15.08	6.13333333333333	157
15.1	6.13333333333333	166
15.12	6.13333333333333	163
15.14	6.13333333333333	154
15.16	6.13333333333333	171
15.18	6.13333333333333	165
15.2	6.13333333333333	147
15.22	6.13333333333333	147
15.24	6.13333333333333	154
15.26	6.13333333333333	161
15.28	6.13333333333333	159
15.3	6.13333333333333	181
15.32	6.13333333333333	185
15.34	6.13333333333333	160
15.36	6.13333333333333	168
15.38	6.13333333333333	165
15.4	6.13333333333333	176
15.42	6.13333333333333	161
15.44	6.13333333333333	159
15.46	6.13333333333333	153
15.48	6.13333333333333	139
15.5	6.13333333333333	167
15.52	6.13333333333333	156
15.54	6.13333333333333	147
15.56	6.13333333333333	134
15.58	6.13333333333333	157
15.6	6.13333333333333	167
15.62	6.13333333333333	163
15.64	6.13333333333333	157
15.66	6.13333333333333	170
15.68	6.13333333333333	167
15.7	6.13333333333333	173
15.72	6.13333333333333	155
15.74	6.13333333333333	157
15.76	6.13333333333333	175
15.78	6.13333333333333	161
15.8	6.13333333333333	171
15.82	6.13333333333333	157
15.84	6.13333333333333	159
15.86	6.13333333333333	159
15.88	6.13333333333333	134
15.9	6.13333333333333	156
15.92	6.13333333333333	190
15.94	6.13333333333333	169
15.96	6.13333333333333	171
15.98	6.13333333333333	173
16	6.13333333333333	186
16.02	6.13333333333333	179
16.04	6.13333333333333	157
16.06	6.13333333333333	171
16.08	6.13333333333333	172
16.1	6.13333333333333	185
16.12	6.13333333333333	187
16.14	6.13333333333333	177
16.16	6.13333333333333	186
16.18	6.13333333333333	176
16.2	6.13333333333333	186
16.22	6.13333333333333	186
16.24	6.13333333333333	201
16.26	6.13333333333333	206
16.28	6.13333333333333	203
16.3	6.13333333333333	186
16.32	6.13333333333333	216
16.34	6.13333333333333	207
16.36	6.13333333333333	215
16.38	6.13333333333333	244
16.4	6.13333333333333	237
16.42	6.13333333333333	251
16.44	6.13333333333333	258
16.46	6.13333333333333	315
16.48	6.13333333333333	324
16.5	6.13333333333333	314
16.52	6.13333333333333	286
16.54	6.13333333333333	350
16.56	6.13333333333333	356
16.58	6.13333333333333	339
16.6	6.13333333333333	384
16.62	6.13333333333333	397
16.64	6.13333333333333	445
16.66	6.13333333333333	447
16.68	6.13333333333333	483
16.7	6.13333333333333	523
16.72	6.13333333333333	540
16.74	6.13333333333333	531
16.76	6.13333333333333	586
16.78	6.13333333333333	624
16.8	6.13333333333333	610
16.82	6.13333333333333	651
16.84	6.13333333333333	634
16.86	6.13333333333333	617
16.88	6.13333333333333	628
16.9	6.13333333333333	608
16.92	6.13333333333333	548
16.94	6.13333333333333	477
16.96	6.13333333333333	502
16.98	6.13333333333333	468
17	6.13333333333333	419
17.02	6.13333333333333	395
17.04	6.13333333333333	404
17.06	6.13333333333333	361
17.08	6.13333333333333	339
17.1	6.13333333333333	320
17.12	6.13333333333333	313
17.14	6.13333333333333	295
17.16	6.13333333333333	300
17.18	6.13333333333333	322
17.2	6.13333333333333	290
17.22	6.13333333333333	281
17.24	6.13333333333333	265
17.26	6.13333333333333	257
17.28	6.13333333333333	251
17.3	6.13333333333333	266
17.32	6.13333333333333	260
17.34	6.13333333333333	253
17.36	6.13333333333333	244
17.38	6.13333333333333	257
17.4	6.13333333333333	220
17.42	6.13333333333333	248
17.44	6.13333333333333	251
17.46	6.13333333333333	255
17.48	6.13333333333333	255
17.5	6.13333333333333	246
17.52	6.13333333333333	229
17.54	6.13333333333333	218
17.56	6.13333333333333	206
17.58	6.13333333333333	266
17.6	6.13333333333333	235
17.62	6.13333333333333	270
17.64	6.13333333333333	226
17.66	6.13333333333333	250
17.68	6.13333333333333	266
17.7	6.13333333333333	228
17.72	6.13333333333333	232
17.74	6.13333333333333	218
17.76	6.13333333333333	264
17.78	6.13333333333333	219
17.8	6.13333333333333	216
17.82	6.13333333333333	214
17.84	6.13333333333333	208
17.86	6.13333333333333	225
17.88	6.13333333333333	207
17.9	6.13333333333333	207
17.92	6.13333333333333	235
17.94	6.13333333333333	206
17.96	6.13333333333333	213
17.98	6.13333333333333	221
18	6.13333333333333	221
18.02	6.13333333333333	194
18.04	6.13333333333333	195
18.06	6.13333333333333	198
18.08	6.13333333333333	194
18.1	6.13333333333333	175
18.12	6.13333333333333	196
18.14	6.13333333333333	191
18.16	6.13333333333333	205
18.18	6.13333333333333	193
18.2	6.13333333333333	185
18.22	6.13333333333333	203
18.24	6.13333333333333	203
18.26	6.13333333333333	185
18.28	6.13333333333333	182
18.3	6.13333333333333	184
18.32	6.13333333333333	167
18.34	6.13333333333333	193
18.36	6.13333333333333	194
18.38	6.13333333333333	189
18.4	6.13333333333333	187
18.42	6.13333333333333	180
18.44	6.13333333333333	192
18.46	6.13333333333333	185
18.48	6.13333333333333	182
18.5	6.13333333333333	191
18.52	6.13333333333333	179
18.54	6.13333333333333	197
18.56	6.13333333333333	172
18.58	6.13333333333333	187
18.6	6.13333333333333	179
18.62	6.13333333333333	183
18.64	6.13333333333333	198
18.66	6.13333333333333	195
18.68	6.13333333333333	177
18.7	6.13333333333333	196
18.72	6.13333333333333	168
18.74	6.13333333333333	192
18.76	6.13333333333333	205
18.78	6.13333333333333	207
18.8	6.13333333333333	195
18.82	6.13333333333333	207
18.84	6.13333333333333	202
18.86	6.13333333333333	186
18.88	6.13333333333333	189
18.9	6.13333333333333	240
18.92	6.13333333333333	192
18.94	6.13333333333333	219
18.96	6.13333333333333	249
18.98	6.13333333333333	231
19	6.13333333333333	244
19.02	6.13333333333333	292
19.04	6.13333333333333	313
19.06	6.13333333333333	337
19.08	6.13333333333333	383
19.1	6.13333333333333	418
19.12	6.13333333333333	400
19.14	6.13333333333333	376
19.16	6.13333333333333	377
19.18	6.13333333333333	389
19.2	6.13333333333333	383
19.22	6.13333333333333	391
19.24	6.13333333333333	381
19.26	6.13333333333333	375
19.28	6.13333333333333	367
19.3	6.13333333333333	334
19.32	6.13333333333333	348
19.34	6.13333333333333	324
19.36	6.13333333333333	311
19.38	6.13333333333333	315
19.4	6.13333333333333	299
19.42	6.13333333333333	269
19.44	6.13333333333333	240
19.46	6.13333333333333	267
19.48	6.13333333333333	253
19.5	6.13333333333333	217
19.52	6.13333333333333	186
19.54	6.13333333333333	236
19.56	6.13333333333333	244
19.58	6.13333333333333	176
19.6	6.13333333333333	200
19.62	6.13333333333333	190
19.64	6.13333333333333	180
19.66	6.13333333333333	188
19.68	6.13333333333333	188
19.7	6.13333333333333	209
19.72	6.13333333333333	211
19.74	6.13333333333333	180
19.76	6.13333333333333	180
19.78	6.13333333333333	193
19.8	6.13333333333333	183
19.82	6.13333333333333	197
19.84	6.13333333333333	196
19.86	6.13333333333333	205
19.88	6.13333333333333	191
19.9	6.13333333333333	200
19.92	6.13333333333333	212
19.94	6.13333333333333	217
19.96	6.13333333333333	190
19.98	6.13333333333333	200
20	6.13333333333333	190
20.02	6.13333333333333	172
20.04	6.13333333333333	189
20.06	6.13333333333333	189
20.08	6.13333333333333	186
20.1	6.13333333333333	192
20.12	6.13333333333333	185
20.14	6.13333333333333	176
20.16	6.13333333333333	172
20.18	6.13333333333333	180
20.2	6.13333333333333	192
20.22	6.13333333333333	200
20.24	6.13333333333333	195
20.26	6.13333333333333	175
20.28	6.13333333333333	197
20.3	6.13333333333333	193
20.32	6.13333333333333	164
20.34	6.13333333333333	181
20.36	6.13333333333333	165
20.38	6.13333333333333	179
20.4	6.13333333333333	199
20.42	6.13333333333333	187
20.44	6.13333333333333	166
20.46	6.13333333333333	193
20.48	6.13333333333333	188
20.5	6.13333333333333	208
20.52	6.13333333333333	159
20.54	6.13333333333333	191
20.56	6.13333333333333	195
20.58	6.13333333333333	190
20.6	6.13333333333333	199
20.62	6.13333333333333	172
20.64	6.13333333333333	181
20.66	6.13333333333333	172
20.68	6.13333333333333	170
20.7	6.13333333333333	162
20.72	6.13333333333333	185
20.74	6.13333333333333	219
20.76	6.13333333333333	190
20.78	6.13333333333333	193
20.8	6.13333333333333	190
20.82	6.13333333333333	197
20.84	6.13333333333333	199
20.86	6.13333333333333	196
20.88	6.13333333333333	214
20.9	6.13333333333333	192
20.92	6.13333333333333	191
20.94	6.13333333333333	199
20.96	6.13333333333333	210
20.98	6.13333333333333	183
21	6.13333333333333	199
21.02	6.13333333333333	203
21.04	6.13333333333333	190
21.06	6.13333333333333	204
21.08	6.13333333333333	194
21.1	6.13333333333333	175
21.12	6.13333333333333	203
21.14	6.13333333333333	194
21.16	6.13333333333333	177
21.18	6.13333333333333	178
21.2	6.13333333333333	161
21.22	6.13333333333333	179
21.24	6.13333333333333	186
21.26	6.13333333333333	183
21.28	6.13333333333333	153
21.3	6.13333333333333	171
21.32	6.13333333333333	170
21.34	6.13333333333333	190
21.36	6.13333333333333	187
21.38	6.13333333333333	166
21.4	6.13333333333333	178
21.42	6.13333333333333	172
21.44	6.13333333333333	172
21.46	6.13333333333333	181
21.48	6.13333333333333	152
21.5	6.13333333333333	156
21.52	6.13333333333333	187
21.54	6.13333333333333	166
21.56	6.13333333333333	179
21.58	6.13333333333333	169
21.6	6.13333333333333	166
21.62	6.13333333333333	169
21.64	6.13333333333333	181
21.66	6.13333333333333	178
21.68	6.13333333333333	171
21.7	6.13333333333333	189
21.72	6.13333333333333	175
21.74	6.13333333333333	170
21.76	6.13333333333333	166
21.78	6.13333333333333	152
21.8	6.13333333333333	185
21.82	6.13333333333333	175
21.84	6.13333333333333	177
21.86	6.13333333333333	150
21.88	6.13333333333333	155
21.9	6.13333333333333	171
21.92	6.13333333333333	192
21.94	6.13333333333333	175
21.96	6.13333333333333	158
21.98	6.13333333333333	158
22	6.13333333333333	167
22.02	6.13333333333333	173
22.04	6.13333333333333	165
22.06	6.13333333333333	188
22.08	6.13333333333333	186
22.1	6.13333333333333	168
22.12	6.13333333333333	163
22.14	6.13333333333333	173
22.16	6.13333333333333	158
22.18	6.13333333333333	176
22.2	6.13333333333333	155
22.22	6.13333333333333	177
22.24	6.13333333333333	152
22.26	6.13333333333333	154
22.28	6.13333333333333	166
22.3	6.13333333333333	170
22.32	6.13333333333333	187
22.34	6.13333333333333	147
22.36	6.13333333333333	157
22.38	6.13333333333333	158
22.4	6.13333333333333	154
22.42	6.13333333333333	148
22.44	6.13333333333333	154
22.46	6.13333333333333	147
22.48	6.13333333333333	134
22.5	6.13333333333333	153
22.52	6.13333333333333	158
22.54	6.13333333333333	171
22.56	6.13333333333333	171
22.58	6.13333333333333	161
22.6	6.13333333333333	162
22.62	6.13333333333333	173
22.64	6.13333333333333	155
22.66	6.13333333333333	157
22.68	6.13333333333333	153
22.7	6.13333333333333	168
22.72	6.13333333333333	183
22.74	6.13333333333333	187
22.76	6.13333333333333	162
22.78	6.13333333333333	174
22.8	6.13333333333333	158
22.82	6.13333333333333	173
22.84	6.13333333333333	159
22.86	6.13333333333333	157
22.88	6.13333333333333	144
22.9	6.13333333333333	170
22.92	6.13333333333333	136
22.94	6.13333333333333	153
22.96	6.13333333333333	177
22.98	6.13333333333333	145
23	6.13333333333333	159
23.02	6.13333333333333	177
23.04	6.13333333333333	154
23.06	6.13333333333333	180
23.08	6.13333333333333	154
23.1	6.13333333333333	161
23.12	6.13333333333333	168
23.14	6.13333333333333	157
23.16	6.13333333333333	161
23.18	6.13333333333333	150
23.2	6.13333333333333	162
23.22	6.13333333333333	154
23.24	6.13333333333333	175
23.26	6.13333333333333	160
23.28	6.13333333333333	164
23.3	6.13333333333333	164
23.32	6.13333333333333	157
23.34	6.13333333333333	183
23.36	6.13333333333333	182
23.38	6.13333333333333	166
23.4	6.13333333333333	161
23.42	6.13333333333333	183
23.44	6.13333333333333	201
23.46	6.13333333333333	175
23.48	6.13333333333333	171
23.5	6.13333333333333	181
23.52	6.13333333333333	161
23.54	6.13333333333333	159
23.56	6.13333333333333	167
23.58	6.13333333333333	160
23.6	6.13333333333333	168
23.62	6.13333333333333	152
23.64	6.13333333333333	149
23.66	6.13333333333333	162
23.68	6.13333333333333	165
23.7	6.13333333333333	144
23.72	6.13333333333333	178
23.74	6.13333333333333	170
23.76	6.13333333333333	173
23.78	6.13333333333333	166
23.8	6.13333333333333	170
23.82	6.13333333333333	174
23.84	6.13333333333333	167
23.86	6.13333333333333	157
23.88	6.13333333333333	162
23.9	6.13333333333333	177
23.92	6.13333333333333	145
23.94	6.13333333333333	158
23.96	6.13333333333333	171
23.98	6.13333333333333	170
24	6.13333333333333	196
24.02	6.13333333333333	161
24.04	6.13333333333333	168
24.06	6.13333333333333	148
24.08	6.13333333333333	149
24.1	6.13333333333333	172
24.12	6.13333333333333	174
24.14	6.13333333333333	194
24.16	6.13333333333333	177
24.18	6.13333333333333	169
24.2	6.13333333333333	176
24.22	6.13333333333333	172
24.24	6.13333333333333	193
24.26	6.13333333333333	181
24.28	6.13333333333333	183
24.3	6.13333333333333	179
24.32	6.13333333333333	149
24.34	6.13333333333333	183
24.36	6.13333333333333	180
24.38	6.13333333333333	181
24.4	6.13333333333333	171
24.42	6.13333333333333	172
24.44	6.13333333333333	158
24.46	6.13333333333333	178
24.48	6.13333333333333	167
24.5	6.13333333333333	180
24.52	6.13333333333333	177
24.54	6.13333333333333	167
24.56	6.13333333333333	161
24.58	6.13333333333333	178
24.6	6.13333333333333	151
24.62	6.13333333333333	182
24.64	6.13333333333333	187
24.66	6.13333333333333	186
24.68	6.13333333333333	182
24.7	6.13333333333333	189
24.72	6.13333333333333	189
24.74	6.13333333333333	209
24.76	6.13333333333333	188
24.78	6.13333333333333	176
24.8	6.13333333333333	177
24.82	6.13333333333333	173
24.84	6.13333333333333	192
24.86	6.13333333333333	168
24.88	6.13333333333333	168
24.9	6.13333333333333	145
24.92	6.13333333333333	189
24.94	6.13333333333333	173
24.96	6.13333333333333	165
24.98	6.13333333333333	183
25	6.13333333333333	193
25.02	6.13333333333333	204
25.04	6.13333333333333	202
25.06	6.13333333333333	193
25.08	6.13333333333333	181
25.1	6.13333333333333	187
25.12	6.13333333333333	194
25.14	6.13333333333333	193
25.16	6.13333333333333	237
25.18	6.13333333333333	207
25.2	6.13333333333333	195
25.22	6.13333333333333	216
25.24	6.13333333333333	230
25.26	6.13333333333333	214
25.28	6.13333333333333	230
25.3	6.13333333333333	225
25.32	6.13333333333333	237
25.34	6.13333333333333	242
25.36	6.13333333333333	228
25.38	6.13333333333333	254
25.4	6.13333333333333	298
25.42	6.13333333333333	264
25.44	6.13333333333333	261
25.46	6.13333333333333	309
25.48	6.13333333333333	280
25.5	6.13333333333333	307
25.52	6.13333333333333	306
25.54	6.13333333333333	323
25.56	6.13333333333333	301
25.58	6.13333333333333	307
25.6	6.13333333333333	315
25.62	6.13333333333333	298
25.64	6.13333333333333	306
25.66	6.13333333333333	295
25.68	6.13333333333333	303
25.7	6.13333333333333	300
25.72	6.13333333333333	274
25.74	6.13333333333333	269
25.76	6.13333333333333	271
25.78	6.13333333333333	275
25.8	6.13333333333333	244
25.82	6.13333333333333	237
25.84	6.13333333333333	251
25.86	6.13333333333333	244
25.88	6.13333333333333	220
25.9	6.13333333333333	225
25.92	6.13333333333333	248
25.94	6.13333333333333	225
25.96	6.13333333333333	206
25.98	6.13333333333333	220
26	6.13333333333333	193
26.02	6.13333333333333	210
26.04	6.13333333333333	207
26.06	6.13333333333333	210
26.08	6.13333333333333	195
26.1	6.13333333333333	195
26.12	6.13333333333333	185
26.14	6.13333333333333	184
26.16	6.13333333333333	188
26.18	6.13333333333333	204
26.2	6.13333333333333	190
26.22	6.13333333333333	179
26.24	6.13333333333333	173
26.26	6.13333333333333	159
26.28	6.13333333333333	203
26.3	6.13333333333333	180
26.32	6.13333333333333	161
26.34	6.13333333333333	199
26.36	6.13333333333333	210
26.38	6.13333333333333	175
26.4	6.13333333333333	190
26.42	6.13333333333333	189
26.44	6.13333333333333	189
26.46	6.13333333333333	176
26.48	6.13333333333333	175
26.5	6.13333333333333	181
26.52	6.13333333333333	180
26.54	6.13333333333333	181
26.56	6.13333333333333	172
26.58	6.13333333333333	191
26.6	6.13333333333333	173
26.62	6.13333333333333	193
26.64	6.13333333333333	198
26.66	6.13333333333333	172
26.68	6.13333333333333	189
26.7	6.13333333333333	179
26.72	6.13333333333333	205
26.74	6.13333333333333	141
26.76	6.13333333333333	177
26.78	6.13333333333333	166
26.8	6.13333333333333	175
26.82	6.13333333333333	169
26.84	6.13333333333333	139
26.86	6.13333333333333	188
26.88	6.13333333333333	164
26.9	6.13333333333333	183
26.92	6.13333333333333	165
26.94	6.13333333333333	177
26.96	6.13333333333333	158
26.98	6.13333333333333	189
27	6.13333333333333	173
27.02	6.13333333333333	180
27.04	6.13333333333333	186
27.06	6.13333333333333	139
27.08	6.13333333333333	153
27.1	6.13333333333333	172
27.12	6.13333333333333	199
27.14	6.13333333333333	197
27.16	6.13333333333333	158
27.18	6.13333333333333	188
27.2	6.13333333333333	162
27.22	6.13333333333333	187
27.24	6.13333333333333	177
27.26	6.13333333333333	195
27.28	6.13333333333333	184
27.3	6.13333333333333	169
27.32	6.13333333333333	193
27.34	6.13333333333333	168
27.36	6.13333333333333	200
27.38	6.13333333333333	177
27.4	6.13333333333333	183
27.42	6.13333333333333	194
27.44	6.13333333333333	197
27.46	6.13333333333333	201
27.48	6.13333333333333	193
27.5	6.13333333333333	190
27.52	6.13333333333333	183
27.54	6.13333333333333	199
27.56	6.13333333333333	188
27.58	6.13333333333333	169
27.6	6.13333333333333	201
27.62	6.13333333333333	176
27.64	6.13333333333333	190
27.66	6.13333333333333	191
27.68	6.13333333333333	189
27.7	6.13333333333333	204
27.72	6.13333333333333	180
27.74	6.13333333333333	172
27.76	6.13333333333333	197
27.78	6.13333333333333	190
27.8	6.13333333333333	200
27.82	6.13333333333333	209
27.84	6.13333333333333	192
27.86	6.13333333333333	177
27.88	6.13333333333333	180
27.9	6.13333333333333	188
27.92	6.13333333333333	193
27.94	6.13333333333333	195
27.96	6.13333333333333	177
27.98	6.13333333333333	201
28	6.13333333333333	195
28.02	6.13333333333333	184
28.04	6.13333333333333	204
28.06	6.13333333333333	183
28.08	6.13333333333333	190
28.1	6.13333333333333	194
28.12	6.13333333333333	203
28.14	6.13333333333333	186
28.16	6.13333333333333	177
28.18	6.13333333333333	183
28.2	6.13333333333333	202
28.22	6.13333333333333	187
28.24	6.13333333333333	205
28.26	6.13333333333333	176
28.28	6.13333333333333	183
28.3	6.13333333333333	203
28.32	6.13333333333333	185
28.34	6.13333333333333	156
28.36	6.13333333333333	193
28.38	6.13333333333333	219
28.4	6.13333333333333	184
28.42	6.13333333333333	176
28.44	6.13333333333333	163
28.46	6.13333333333333	169
28.48	6.13333333333333	181
28.5	6.13333333333333	222
28.52	6.13333333333333	168
28.54	6.13333333333333	185
28.56	6.13333333333333	187
28.58	6.13333333333333	177
28.6	6.13333333333333	202
28.62	6.13333333333333	191
28.64	6.13333333333333	171
28.66	6.13333333333333	190
28.68	6.13333333333333	171
28.7	6.13333333333333	169
28.72	6.13333333333333	188
28.74	6.13333333333333	179
28.76	6.13333333333333	196
28.78	6.13333333333333	193
28.8	6.13333333333333	167
28.82	6.13333333333333	165
28.84	6.13333333333333	173
28.86	6.13333333333333	172
28.88	6.13333333333333	174
28.9	6.13333333333333	185
28.92	6.13333333333333	184
28.94	6.13333333333333	163
28.96	6.13333333333333	178
28.98	6.13333333333333	183
29	6.13333333333333	180
29.02	6.13333333333333	190
29.04	6.13333333333333	170
29.06	6.13333333333333	182
29.08	6.13333333333333	180
29.1	6.13333333333333	179
29.12	6.13333333333333	177
29.14	6.13333333333333	181
29.16	6.13333333333333	182
29.18	6.13333333333333	180
29.2	6.13333333333333	189
29.22	6.13333333333333	166
29.24	6.13333333333333	158
29.26	6.13333333333333	166
29.28	6.13333333333333	181
29.3	6.13333333333333	148
29.32	6.13333333333333	163
29.34	6.13333333333333	152
29.36	6.13333333333333	197
29.38	6.13333333333333	167
29.4	6.13333333333333	179
29.42	6.13333333333333	184
29.44	6.13333333333333	161
29.46	6.13333333333333	174
29.48	6.13333333333333	156
29.5	6.13333333333333	173
29.52	6.13333333333333	155
29.54	6.13333333333333	182
29.56	6.13333333333333	182
29.58	6.13333333333333	182
29.6	6.13333333333333	186
29.62	6.13333333333333	184
29.64	6.13333333333333	194
29.66	6.13333333333333	172
29.68	6.13333333333333	160
29.7	6.13333333333333	180
29.72	6.13333333333333	170
29.74	6.13333333333333	180
29.76	6.13333333333333	175
29.78	6.13333333333333	192
29.8	6.13333333333333	175
29.82	6.13333333333333	185
29.84	6.13333333333333	167
29.86	6.13333333333333	165
29.88	6.13333333333333	170
29.9	6.13333333333333	169
29.92	6.13333333333333	181
29.94	6.13333333333333	176
29.96	6.13333333333333	184
29.98	6.13333333333333	160
30	6.13333333333333	160
30.02	6.13333333333333	154
30.04	6.13333333333333	171
30.06	6.13333333333333	183
30.08	6.13333333333333	147
30.1	6.13333333333333	165
30.12	6.13333333333333	165
30.14	6.13333333333333	181
30.16	6.13333333333333	185
30.18	6.13333333333333	175
30.2	6.13333333333333	173
30.22	6.13333333333333	161
30.24	6.13333333333333	172
30.26	6.13333333333333	176
30.28	6.13333333333333	182
30.3	6.13333333333333	189
30.32	6.13333333333333	180
30.34	6.13333333333333	177
30.36	6.13333333333333	155
30.38	6.13333333333333	175
30.4	6.13333333333333	166
30.42	6.13333333333333	158
30.44	6.13333333333333	150
30.46	6.13333333333333	188
30.48	6.13333333333333	174
30.5	6.13333333333333	187
30.52	6.13333333333333	188
30.54	6.13333333333333	185
30.56	6.13333333333333	191
30.58	6.13333333333333	171
30.6	6.13333333333333	186
30.62	6.13333333333333	184
30.64	6.13333333333333	195
30.66	6.13333333333333	193
30.68	6.13333333333333	179
30.7	6.13333333333333	192
30.72	6.13333333333333	168
30.74	6.13333333333333	171
30.76	6.13333333333333	190
30.78	6.13333333333333	175
30.8	6.13333333333333	185
30.82	6.13333333333333	173
30.84	6.13333333333333	207
30.86	6.13333333333333	175
30.88	6.13333333333333	161
30.9	6.13333333333333	176
30.92	6.13333333333333	182
30.94	6.13333333333333	181
30.96	6.13333333333333	172
30.98	6.13333333333333	178
31	6.13333333333333	184
31.02	6.13333333333333	169
31.04	6.13333333333333	176
31.06	6.13333333333333	178
31.08	6.13333333333333	198
31.1	6.13333333333333	161
31.12	6.13333333333333	204
31.14	6.13333333333333	161
31.16	6.13333333333333	175
31.18	6.13333333333333	180
31.2	6.13333333333333	187
31.22	6.13333333333333	162
31.24	6.13333333333333	187
31.26	6.13333333333333	179
31.28	6.13333333333333	183
31.3	6.13333333333333	169
31.32	6.13333333333333	196
31.34	6.13333333333333	191
31.36	6.13333333333333	168
31.38	6.13333333333333	181
31.4	6.13333333333333	175
31.42	6.13333333333333	168
31.44	6.13333333333333	187
31.46	6.13333333333333	187
31.48	6.13333333333333	183
31.5	6.13333333333333	174
31.52	6.13333333333333	176
31.54	6.13333333333333	175
31.56	6.13333333333333	155
31.58	6.13333333333333	171
31.6	6.13333333333333	169
31.62	6.13333333333333	167
31.64	6.13333333333333	173
31.66	6.13333333333333	189
31.68	6.13333333333333	178
31.7	6.13333333333333	168
31.72	6.13333333333333	158
31.74	6.13333333333333	169
31.76	6.13333333333333	175
31.78	6.13333333333333	176
31.8	6.13333333333333	171
31.82	6.13333333333333	222
31.84	6.13333333333333	179
31.86	6.13333333333333	175
31.88	6.13333333333333	163
31.9	6.13333333333333	197
31.92	6.13333333333333	191
31.94	6.13333333333333	189
31.96	6.13333333333333	185
31.98	6.13333333333333	170
32	6.13333333333333	196
32.02	6.13333333333333	170
32.04	6.13333333333333	178
32.06	6.13333333333333	176
32.08	6.13333333333333	190
32.1	6.13333333333333	184
32.12	6.13333333333333	187
32.14	6.13333333333333	183
32.16	6.13333333333333	178
32.18	6.13333333333333	172
32.2	6.13333333333333	186
32.22	6.13333333333333	177
32.24	6.13333333333333	200
32.26	6.13333333333333	173
32.28	6.13333333333333	179
32.3	6.13333333333333	200
32.32	6.13333333333333	194
32.34	6.13333333333333	195
32.36	6.13333333333333	200
32.38	6.13333333333333	187
32.4	6.13333333333333	187
32.42	6.13333333333333	169
32.44	6.13333333333333	154
32.46	6.13333333333333	170
32.48	6.13333333333333	182
32.5	6.13333333333333	161
32.52	6.13333333333333	193
32.54	6.13333333333333	157
32.56	6.13333333333333	183
32.58	6.13333333333333	178
32.6	6.13333333333333	178
32.62	6.13333333333333	176
32.64	6.13333333333333	162
32.66	6.13333333333333	191
32.68	6.13333333333333	202
32.7	6.13333333333333	208
32.72	6.13333333333333	179
32.74	6.13333333333333	198
32.76	6.13333333333333	186
32.78	6.13333333333333	197
32.8	6.13333333333333	183
32.82	6.13333333333333	185
32.84	6.13333333333333	177
32.86	6.13333333333333	179
32.88	6.13333333333333	154
32.9	6.13333333333333	161
32.92	6.13333333333333	201
32.94	6.13333333333333	151
32.96	6.13333333333333	190
32.98	6.13333333333333	180
33	6.13333333333333	184
33.02	6.13333333333333	170
33.04	6.13333333333333	189
33.06	6.13333333333333	194
33.08	6.13333333333333	170
33.1	6.13333333333333	164
33.12	6.13333333333333	191
33.14	6.13333333333333	171
33.16	6.13333333333333	191
33.18	6.13333333333333	187
33.2	6.13333333333333	176
33.22	6.13333333333333	197
33.24	6.13333333333333	166
33.26	6.13333333333333	182
33.28	6.13333333333333	145
33.3	6.13333333333333	177
33.32	6.13333333333333	177
33.34	6.13333333333333	160
33.36	6.13333333333333	189
33.38	6.13333333333333	167
33.4	6.13333333333333	161
33.42	6.13333333333333	185
33.44	6.13333333333333	194
33.46	6.13333333333333	161
33.48	6.13333333333333	173
33.5	6.13333333333333	174
33.52	6.13333333333333	168
33.54	6.13333333333333	185
33.56	6.13333333333333	173
33.58	6.13333333333333	194
33.6	6.13333333333333	180
33.62	6.13333333333333	196
33.64	6.13333333333333	178
33.66	6.13333333333333	212
33.68	6.13333333333333	191
33.7	6.13333333333333	181
33.72	6.13333333333333	184
33.74	6.13333333333333	171
33.76	6.13333333333333	162
33.78	6.13333333333333	205
33.8	6.13333333333333	170
33.82	6.13333333333333	171
33.84	6.13333333333333	177
33.86	6.13333333333333	195
33.88	6.13333333333333	178
33.9	6.13333333333333	190
33.92	6.13333333333333	160
33.94	6.13333333333333	176
33.96	6.13333333333333	191
33.98	6.13333333333333	174
34	6.13333333333333	178
34.02	6.13333333333333	179
34.04	6.13333333333333	196
34.06	6.13333333333333	182
34.08	6.13333333333333	188
34.1	6.13333333333333	165
34.12	6.13333333333333	168
34.14	6.13333333333333	207
34.16	6.13333333333333	205
34.18	6.13333333333333	176
34.2	6.13333333333333	190
34.22	6.13333333333333	200
34.24	6.13333333333333	177
34.26	6.13333333333333	201
34.28	6.13333333333333	171
34.3	6.13333333333333	180
34.32	6.13333333333333	201
34.34	6.13333333333333	175
34.36	6.13333333333333	187
34.38	6.13333333333333	187
34.4	6.13333333333333	174
34.42	6.13333333333333	179
34.44	6.13333333333333	194
34.46	6.13333333333333	162
34.48	6.13333333333333	171
34.5	6.13333333333333	175
34.52	6.13333333333333	192
34.54	6.13333333333333	189
34.56	6.13333333333333	152
34.58	6.13333333333333	156
34.6	6.13333333333333	166
34.62	6.13333333333333	171
34.64	6.13333333333333	168
34.66	6.13333333333333	178
34.68	6.13333333333333	165
34.7	6.13333333333333	163
34.72	6.13333333333333	169
34.74	6.13333333333333	182
34.76	6.13333333333333	189
34.78	6.13333333333333	176
34.8	6.13333333333333	170
34.82	6.13333333333333	197
34.84	6.13333333333333	182
34.86	6.13333333333333	191
34.88	6.13333333333333	168
34.9	6.13333333333333	170
34.92	6.13333333333333	182
34.94	6.13333333333333	182
34.96	6.13333333333333	165
34.98	6.13333333333333	189
35	6.13333333333333	158
35.02	6.13333333333333	165
35.04	6.13333333333333	179
35.06	6.13333333333333	171
35.08	6.13333333333333	187
35.1	6.13333333333333	179
35.12	6.13333333333333	172
35.14	6.13333333333333	168
35.16	6.13333333333333	176
35.18	6.13333333333333	190
35.2	6.13333333333333	187
35.22	6.13333333333333	181
35.24	6.13333333333333	164
35.26	6.13333333333333	166
35.28	6.13333333333333	169
35.3	6.13333333333333	183
35.32	6.13333333333333	186
35.34	6.13333333333333	214
35.36	6.13333333333333	177
35.38	6.13333333333333	184
35.4	6.13333333333333	179
35.42	6.13333333333333	158
35.44	6.13333333333333	175
35.46	6.13333333333333	177
35.48	6.13333333333333	167
35.5	6.13333333333333	198
35.52	6.13333333333333	173
35.54	6.13333333333333	171
35.56	6.13333333333333	203
35.58	6.13333333333333	172
35.6	6.13333333333333	192
35.62	6.13333333333333	210
35.64	6.13333333333333	172
35.66	6.13333333333333	182
35.68	6.13333333333333	188
35.7	6.13333333333333	193
35.72	6.13333333333333	197
35.74	6.13333333333333	176
35.76	6.13333333333333	213
35.78	6.13333333333333	186
35.8	6.13333333333333	190
35.82	6.13333333333333	207
35.84	6.13333333333333	187
35.86	6.13333333333333	185
35.88	6.13333333333333	196
35.9	6.13333333333333	195
35.92	6.13333333333333	217
35.94	6.13333333333333	203
35.96	6.13333333333333	190
35.98	6.13333333333333	185
36	6.13333333333333	201
36.02	6.13333333333333	178
36.04	6.13333333333333	214
36.06	6.13333333333333	180
36.08	6.13333333333333	150
36.1	6.13333333333333	204
36.12	6.13333333333333	207
36.14	6.13333333333333	199
36.16	6.13333333333333	189
36.18	6.13333333333333	206
36.2	6.13333333333333	196
36.22	6.13333333333333	188
36.24	6.13333333333333	187
36.26	6.13333333333333	184
36.28	6.13333333333333	190
36.3	6.13333333333333	181
36.32	6.13333333333333	200
36.34	6.13333333333333	172
36.36	6.13333333333333	173
36.38	6.13333333333333	195
36.4	6.13333333333333	178
36.42	6.13333333333333	189
36.44	6.13333333333333	190
36.46	6.13333333333333	195
36.48	6.13333333333333	163
36.5	6.13333333333333	181
36.52	6.13333333333333	207
36.54	6.13333333333333	191
36.56	6.13333333333333	196
36.58	6.13333333333333	199
36.6	6.13333333333333	185
36.62	6.13333333333333	166
36.64	6.13333333333333	174
36.66	6.13333333333333	193
36.68	6.13333333333333	185
36.7	6.13333333333333	201
36.72	6.13333333333333	157
36.74	6.13333333333333	180
36.76	6.13333333333333	174
36.78	6.13333333333333	191
36.8	6.13333333333333	186
36.82	6.13333333333333	187
36.84	6.13333333333333	182
36.86	6.13333333333333	170
36.88	6.13333333333333	196
36.9	6.13333333333333	212
36.92	6.13333333333333	192
36.94	6.13333333333333	204
36.96	6.13333333333333	175
36.98	6.13333333333333	186
37	6.13333333333333	199
37.02	6.13333333333333	216
37.04	6.13333333333333	192
37.06	6.13333333333333	163
37.08	6.13333333333333	193
37.1	6.13333333333333	191
37.12	6.13333333333333	188
37.14	6.13333333333333	217
37.16	6.13333333333333	179
37.18	6.13333333333333	166
37.2	6.13333333333333	191
37.22	6.13333333333333	190
37.24	6.13333333333333	191
37.26	6.13333333333333	200
37.28	6.13333333333333	189
37.3	6.13333333333333	210
37.32	6.13333333333333	186
37.34	6.13333333333333	173
37.36	6.13333333333333	194
37.38	6.13333333333333	188
37.4	6.13333333333333	199
37.42	6.13333333333333	205
37.44	6.13333333333333	201
37.46	6.13333333333333	168
37.48	6.13333333333333	180
37.5	6.13333333333333	198
37.52	6.13333333333333	209
37.54	6.13333333333333	194
37.56	6.13333333333333	200
37.58	6.13333333333333	161
37.6	6.13333333333333	189
37.62	6.13333333333333	187
37.64	6.13333333333333	209
37.66	6.13333333333333	199
37.68	6.13333333333333	211
37.7	6.13333333333333	167
37.72	6.13333333333333	173
37.74	6.13333333333333	170
37.76	6.13333333333333	206
37.78	6.13333333333333	213
37.8	6.13333333333333	179
37.82	6.13333333333333	194
37.84	6.13333333333333	221
37.86	6.13333333333333	216
37.88	6.13333333333333	234
37.9	6.13333333333333	220
37.92	6.13333333333333	245
37.94	6.13333333333333	235
37.96	6.13333333333333	253
37.98	6.13333333333333	264
38	6.13333333333333	247
38.02	6.13333333333333	239
38.04	6.13333333333333	260
38.06	6.13333333333333	243
38.08	6.13333333333333	286
38.1	6.13333333333333	280
38.12	6.13333333333333	286
38.14	6.13333333333333	327
38.16	6.13333333333333	339
38.18	6.13333333333333	394
38.2	6.13333333333333	557
38.22	6.13333333333333	598
38.24	6.13333333333333	652
38.26	6.13333333333333	637
38.28	6.13333333333333	455
38.3	6.13333333333333	509
38.32	6.13333333333333	486
38.34	6.13333333333333	446
38.36	6.13333333333333	420
38.38	6.13333333333333	397
38.4	6.13333333333333	303
38.42	6.13333333333333	245
38.44	6.13333333333333	240
38.46	6.13333333333333	239
38.48	6.13333333333333	249
38.5	6.13333333333333	243
38.52	6.13333333333333	226
38.54	6.13333333333333	240
38.56	6.13333333333333	232
38.58	6.13333333333333	205
38.6	6.13333333333333	180
38.62	6.13333333333333	201
38.64	6.13333333333333	185
38.66	6.13333333333333	215
38.68	6.13333333333333	216
38.7	6.13333333333333	199
38.72	6.13333333333333	205
38.74	6.13333333333333	193
38.76	6.13333333333333	173
38.78	6.13333333333333	193
38.8	6.13333333333333	204
38.82	6.13333333333333	186
38.84	6.13333333333333	206
38.86	6.13333333333333	194
38.88	6.13333333333333	200
38.9	6.13333333333333	191
38.92	6.13333333333333	202
38.94	6.13333333333333	199
38.96	6.13333333333333	201
38.98	6.13333333333333	175
39	6.13333333333333	220
39.02	6.13333333333333	208
39.04	6.13333333333333	171
39.06	6.13333333333333	180
39.08	6.13333333333333	202
39.1	6.13333333333333	213
39.12	6.13333333333333	206
39.14	6.13333333333333	205
39.16	6.13333333333333	224
39.18	6.13333333333333	177
39.2	6.13333333333333	198
39.22	6.13333333333333	200
39.24	6.13333333333333	182
39.26	6.13333333333333	210
39.28	6.13333333333333	192
39.3	6.13333333333333	176
39.32	6.13333333333333	195
39.34	6.13333333333333	176
39.36	6.13333333333333	198
39.38	6.13333333333333	204
39.4	6.13333333333333	181
39.42	6.13333333333333	185
39.44	6.13333333333333	195
39.46	6.13333333333333	191
39.48	6.13333333333333	205
39.5	6.13333333333333	207
39.52	6.13333333333333	204
39.54	6.13333333333333	200
39.56	6.13333333333333	191
39.58	6.13333333333333	205
39.6	6.13333333333333	184
39.62	6.13333333333333	197
39.64	6.13333333333333	175
39.66	6.13333333333333	192
39.68	6.13333333333333	184
39.7	6.13333333333333	184
39.72	6.13333333333333	194
39.74	6.13333333333333	203
39.76	6.13333333333333	208
39.78	6.13333333333333	188
39.8	6.13333333333333	207
39.82	6.13333333333333	209
39.84	6.13333333333333	201
39.86	6.13333333333333	184
39.88	6.13333333333333	208
39.9	6.13333333333333	196
39.92	6.13333333333333	218
39.94	6.13333333333333	226
39.96	6.13333333333333	227
39.98	6.13333333333333	226
40	6.13333333333333	195
