# Supplementary material for: Sorting polymerization in a bichannel metal-organic framework
Source: Nat Commun. 2025 Aug 5;16:6984. doi: 10.1038/s41467-025-62322-8 (PMC12325995; doi:10.1038/s41467-025-62322-8)
Supplement: Supplementary file 3 — Source data [file 41467_2025_62322_MOESM3_ESM.zip › SOURCE_DATA/SF10/1-PNVF_2theta_vs_scanstarttime_vs_intensity/line_23.csv]

X	Y	Z
3	3.05	149
3.02	3.05	147
3.04	3.05	139
3.06	3.05	148
3.08	3.05	152
3.1	3.05	163
3.12	3.05	161
3.14	3.05	167
3.16	3.05	143
3.18	3.05	135
3.2	3.05	131
3.22	3.05	163
3.24	3.05	106
3.26	3.05	131
3.28	3.05	160
3.3	3.05	159
3.32	3.05	124
3.34	3.05	136
3.36	3.05	159
3.38	3.05	162
3.4	3.05	151
3.42	3.05	151
3.44	3.05	152
3.46	3.05	142
3.48	3.05	143
3.5	3.05	142
3.52	3.05	141
3.54	3.05	154
3.56	3.05	171
3.58	3.05	155
3.6	3.05	137
3.62	3.05	172
3.64	3.05	157
3.66	3.05	138
3.68	3.05	168
3.7	3.05	167
3.72	3.05	165
3.74	3.05	155
3.76	3.05	133
3.78	3.05	166
3.8	3.05	172
3.82	3.05	148
3.84	3.05	166
3.86	3.05	158
3.88	3.05	171
3.9	3.05	179
3.92	3.05	153
3.94	3.05	158
3.96	3.05	155
3.98	3.05	160
4	3.05	147
4.02	3.05	156
4.04	3.05	168
4.06	3.05	161
4.08	3.05	149
4.1	3.05	160
4.12	3.05	156
4.14	3.05	142
4.16	3.05	150
4.18	3.05	169
4.2	3.05	156
4.22	3.05	168
4.24	3.05	163
4.26	3.05	155
4.28	3.05	148
4.3	3.05	156
4.32	3.05	174
4.34	3.05	164
4.36	3.05	158
4.38	3.05	169
4.4	3.05	165
4.42	3.05	165
4.44	3.05	153
4.46	3.05	160
4.48	3.05	148
4.5	3.05	164
4.52	3.05	164
4.54	3.05	170
4.56	3.05	144
4.58	3.05	194
4.6	3.05	151
4.62	3.05	142
4.64	3.05	184
4.66	3.05	163
4.68	3.05	166
4.7	3.05	163
4.72	3.05	172
4.74	3.05	170
4.76	3.05	173
4.78	3.05	166
4.8	3.05	178
4.82	3.05	187
4.84	3.05	163
4.86	3.05	189
4.88	3.05	210
4.9	3.05	172
4.92	3.05	181
4.94	3.05	175
4.96	3.05	195
4.98	3.05	196
5	3.05	194
5.02	3.05	204
5.04	3.05	212
5.06	3.05	217
5.08	3.05	199
5.1	3.05	201
5.12	3.05	203
5.14	3.05	234
5.16	3.05	244
5.18	3.05	225
5.2	3.05	235
5.22	3.05	267
5.24	3.05	291
5.26	3.05	297
5.28	3.05	325
5.3	3.05	294
5.32	3.05	306
5.34	3.05	358
5.36	3.05	408
5.38	3.05	492
5.4	3.05	486
5.42	3.05	518
5.44	3.05	549
5.46	3.05	641
5.48	3.05	631
5.5	3.05	531
5.52	3.05	499
5.54	3.05	490
5.56	3.05	415
5.58	3.05	407
5.6	3.05	385
5.62	3.05	328
5.64	3.05	317
5.66	3.05	270
5.68	3.05	302
5.7	3.05	292
5.72	3.05	292
5.74	3.05	273
5.76	3.05	269
5.78	3.05	306
5.8	3.05	255
5.82	3.05	267
5.84	3.05	258
5.86	3.05	273
5.88	3.05	226
5.9	3.05	247
5.92	3.05	231
5.94	3.05	252
5.96	3.05	257
5.98	3.05	254
6	3.05	237
6.02	3.05	232
6.04	3.05	269
6.06	3.05	234
6.08	3.05	217
6.1	3.05	245
6.12	3.05	204
6.14	3.05	252
6.16	3.05	260
6.18	3.05	229
6.2	3.05	220
6.22	3.05	223
6.24	3.05	252
6.26	3.05	228
6.28	3.05	229
6.3	3.05	231
6.32	3.05	244
6.34	3.05	242
6.36	3.05	246
6.38	3.05	258
6.4	3.05	244
6.42	3.05	250
6.44	3.05	236
6.46	3.05	208
6.48	3.05	247
6.5	3.05	260
6.52	3.05	221
6.54	3.05	229
6.56	3.05	231
6.58	3.05	225
6.6	3.05	192
6.62	3.05	222
6.64	3.05	220
6.66	3.05	226
6.68	3.05	214
6.7	3.05	212
6.72	3.05	221
6.74	3.05	212
6.76	3.05	237
6.78	3.05	192
6.8	3.05	201
6.82	3.05	208
6.84	3.05	175
6.86	3.05	195
6.88	3.05	199
6.9	3.05	194
6.92	3.05	188
6.94	3.05	189
6.96	3.05	186
6.98	3.05	196
7	3.05	176
7.02	3.05	193
7.04	3.05	186
7.06	3.05	180
7.08	3.05	178
7.1	3.05	177
7.12	3.05	219
7.14	3.05	172
7.16	3.05	167
7.18	3.05	169
7.2	3.05	181
7.22	3.05	175
7.24	3.05	163
7.26	3.05	188
7.28	3.05	166
7.3	3.05	165
7.32	3.05	172
7.34	3.05	196
7.36	3.05	185
7.38	3.05	189
7.4	3.05	181
7.42	3.05	167
7.44	3.05	170
7.46	3.05	176
7.48	3.05	169
7.5	3.05	161
7.52	3.05	172
7.54	3.05	157
7.56	3.05	172
7.58	3.05	170
7.6	3.05	152
7.62	3.05	178
7.64	3.05	152
7.66	3.05	176
7.68	3.05	157
7.7	3.05	158
7.72	3.05	172
7.74	3.05	189
7.76	3.05	155
7.78	3.05	164
7.8	3.05	144
7.82	3.05	163
7.84	3.05	157
7.86	3.05	145
7.88	3.05	181
7.9	3.05	157
7.92	3.05	162
7.94	3.05	172
7.96	3.05	182
7.98	3.05	156
8	3.05	179
8.02	3.05	171
8.04	3.05	165
8.06	3.05	173
8.08	3.05	178
8.1	3.05	169
8.12	3.05	176
8.14	3.05	163
8.16	3.05	165
8.18	3.05	185
8.2	3.05	169
8.22	3.05	168
8.24	3.05	206
8.26	3.05	175
8.28	3.05	174
8.3	3.05	176
8.32	3.05	158
8.34	3.05	157
8.36	3.05	171
8.38	3.05	193
8.4	3.05	187
8.42	3.05	170
8.44	3.05	170
8.46	3.05	163
8.48	3.05	184
8.5	3.05	158
8.52	3.05	179
8.54	3.05	201
8.56	3.05	165
8.58	3.05	162
8.6	3.05	154
8.62	3.05	168
8.64	3.05	154
8.66	3.05	142
8.68	3.05	168
8.7	3.05	183
8.72	3.05	176
8.74	3.05	176
8.76	3.05	171
8.78	3.05	173
8.8	3.05	149
8.82	3.05	146
8.84	3.05	167
8.86	3.05	156
8.88	3.05	144
8.9	3.05	141
8.92	3.05	140
8.94	3.05	138
8.96	3.05	161
8.98	3.05	153
9	3.05	154
9.02	3.05	142
9.04	3.05	180
9.06	3.05	196
9.08	3.05	147
9.1	3.05	162
9.12	3.05	161
9.14	3.05	175
9.16	3.05	153
9.18	3.05	145
9.2	3.05	172
9.22	3.05	144
9.24	3.05	174
9.26	3.05	152
9.28	3.05	155
9.3	3.05	165
9.32	3.05	190
9.34	3.05	171
9.36	3.05	179
9.38	3.05	179
9.4	3.05	197
9.42	3.05	224
9.44	3.05	231
9.46	3.05	231
9.48	3.05	260
9.5	3.05	262
9.52	3.05	267
9.54	3.05	209
9.56	3.05	211
9.58	3.05	211
9.6	3.05	196
9.62	3.05	177
9.64	3.05	185
9.66	3.05	197
9.68	3.05	197
9.7	3.05	181
9.72	3.05	176
9.74	3.05	183
9.76	3.05	193
9.78	3.05	179
9.8	3.05	180
9.82	3.05	144
9.84	3.05	153
9.86	3.05	176
9.88	3.05	173
9.9	3.05	194
9.92	3.05	150
9.94	3.05	174
9.96	3.05	183
9.98	3.05	144
10	3.05	155
10.02	3.05	152
10.04	3.05	159
10.06	3.05	162
10.08	3.05	162
10.1	3.05	167
10.12	3.05	151
10.14	3.05	155
10.16	3.05	173
10.18	3.05	159
10.2	3.05	159
10.22	3.05	162
10.24	3.05	150
10.26	3.05	143
10.28	3.05	149
10.3	3.05	162
10.32	3.05	146
10.34	3.05	168
10.36	3.05	150
10.38	3.05	163
10.4	3.05	169
10.42	3.05	185
10.44	3.05	155
10.46	3.05	169
10.48	3.05	172
10.5	3.05	169
10.52	3.05	199
10.54	3.05	196
10.56	3.05	197
10.58	3.05	201
10.6	3.05	210
10.62	3.05	209
10.64	3.05	182
10.66	3.05	231
10.68	3.05	230
10.7	3.05	240
10.72	3.05	263
10.74	3.05	328
10.76	3.05	317
10.78	3.05	371
10.8	3.05	413
10.82	3.05	406
10.84	3.05	459
10.86	3.05	559
10.88	3.05	626
10.9	3.05	694
10.92	3.05	866
10.94	3.05	1007
10.96	3.05	1070
10.98	3.05	1131
11	3.05	1148
11.02	3.05	1156
11.04	3.05	1093
11.06	3.05	1051
11.08	3.05	992
11.1	3.05	882
11.12	3.05	773
11.14	3.05	615
11.16	3.05	529
11.18	3.05	421
11.2	3.05	369
11.22	3.05	336
11.24	3.05	303
11.26	3.05	280
11.28	3.05	283
11.3	3.05	240
11.32	3.05	224
11.34	3.05	220
11.36	3.05	206
11.38	3.05	192
11.4	3.05	199
11.42	3.05	176
11.44	3.05	185
11.46	3.05	184
11.48	3.05	178
11.5	3.05	194
11.52	3.05	192
11.54	3.05	167
11.56	3.05	163
11.58	3.05	185
11.6	3.05	152
11.62	3.05	172
11.64	3.05	178
11.66	3.05	190
11.68	3.05	186
11.7	3.05	154
11.72	3.05	140
11.74	3.05	171
11.76	3.05	146
11.78	3.05	155
11.8	3.05	175
11.82	3.05	153
11.84	3.05	162
11.86	3.05	157
11.88	3.05	145
11.9	3.05	166
11.92	3.05	168
11.94	3.05	165
11.96	3.05	151
11.98	3.05	168
12	3.05	180
12.02	3.05	163
12.04	3.05	141
12.06	3.05	163
12.08	3.05	163
12.1	3.05	145
12.12	3.05	164
12.14	3.05	152
12.16	3.05	176
12.18	3.05	165
12.2	3.05	169
12.22	3.05	168
12.24	3.05	152
12.26	3.05	159
12.28	3.05	175
12.3	3.05	188
12.32	3.05	165
12.34	3.05	157
12.36	3.05	158
12.38	3.05	167
12.4	3.05	167
12.42	3.05	153
12.44	3.05	171
12.46	3.05	193
12.48	3.05	172
12.5	3.05	195
12.52	3.05	179
12.54	3.05	189
12.56	3.05	207
12.58	3.05	210
12.6	3.05	192
12.62	3.05	184
12.64	3.05	211
12.66	3.05	216
12.68	3.05	218
12.7	3.05	209
12.72	3.05	225
12.74	3.05	216
12.76	3.05	188
12.78	3.05	189
12.8	3.05	171
12.82	3.05	172
12.84	3.05	183
12.86	3.05	164
12.88	3.05	180
12.9	3.05	172
12.92	3.05	146
12.94	3.05	143
12.96	3.05	159
12.98	3.05	148
13	3.05	165
13.02	3.05	156
13.04	3.05	161
13.06	3.05	157
13.08	3.05	161
13.1	3.05	161
13.12	3.05	152
13.14	3.05	164
13.16	3.05	166
13.18	3.05	163
13.2	3.05	137
13.22	3.05	164
13.24	3.05	160
13.26	3.05	154
13.28	3.05	157
13.3	3.05	144
13.32	3.05	138
13.34	3.05	170
13.36	3.05	158
13.38	3.05	159
13.4	3.05	153
13.42	3.05	144
13.44	3.05	168
13.46	3.05	173
13.48	3.05	132
13.5	3.05	164
13.52	3.05	149
13.54	3.05	150
13.56	3.05	148
13.58	3.05	155
13.6	3.05	160
13.62	3.05	140
13.64	3.05	154
13.66	3.05	152
13.68	3.05	180
13.7	3.05	144
13.72	3.05	146
13.74	3.05	147
13.76	3.05	147
13.78	3.05	141
13.8	3.05	156
13.82	3.05	154
13.84	3.05	151
13.86	3.05	132
13.88	3.05	158
13.9	3.05	144
13.92	3.05	160
13.94	3.05	152
13.96	3.05	150
13.98	3.05	162
14	3.05	148
14.02	3.05	138
14.04	3.05	145
14.06	3.05	130
14.08	3.05	127
14.1	3.05	162
14.12	3.05	142
14.14	3.05	162
14.16	3.05	143
14.18	3.05	143
14.2	3.05	154
14.22	3.05	153
14.24	3.05	162
14.26	3.05	159
14.28	3.05	138
14.3	3.05	145
14.32	3.05	155
14.34	3.05	146
14.36	3.05	131
14.38	3.05	122
14.4	3.05	154
14.42	3.05	136
14.44	3.05	141
14.46	3.05	158
14.48	3.05	160
14.5	3.05	165
14.52	3.05	148
14.54	3.05	154
14.56	3.05	151
14.58	3.05	149
14.6	3.05	132
14.62	3.05	163
14.64	3.05	130
14.66	3.05	156
14.68	3.05	146
14.7	3.05	163
14.72	3.05	148
14.74	3.05	158
14.76	3.05	146
14.78	3.05	173
14.8	3.05	153
14.82	3.05	159
14.84	3.05	171
14.86	3.05	164
14.88	3.05	142
14.9	3.05	148
14.92	3.05	163
14.94	3.05	148
14.96	3.05	156
14.98	3.05	182
15	3.05	166
15.02	3.05	177
15.04	3.05	151
15.06	3.05	143
15.08	3.05	157
15.1	3.05	166
15.12	3.05	177
15.14	3.05	149
15.16	3.05	184
15.18	3.05	156
15.2	3.05	157
15.22	3.05	176
15.24	3.05	142
15.26	3.05	132
15.28	3.05	155
15.3	3.05	155
15.32	3.05	174
15.34	3.05	151
15.36	3.05	152
15.38	3.05	146
15.4	3.05	172
15.42	3.05	147
15.44	3.05	152
15.46	3.05	164
15.48	3.05	180
15.5	3.05	157
15.52	3.05	174
15.54	3.05	152
15.56	3.05	160
15.58	3.05	167
15.6	3.05	167
15.62	3.05	124
15.64	3.05	168
15.66	3.05	167
15.68	3.05	148
15.7	3.05	172
15.72	3.05	159
15.74	3.05	162
15.76	3.05	195
15.78	3.05	169
15.8	3.05	166
15.82	3.05	167
15.84	3.05	179
15.86	3.05	167
15.88	3.05	173
15.9	3.05	159
15.92	3.05	185
15.94	3.05	166
15.96	3.05	161
15.98	3.05	205
16	3.05	187
16.02	3.05	182
16.04	3.05	163
16.06	3.05	175
16.08	3.05	191
16.1	3.05	169
16.12	3.05	168
16.14	3.05	180
16.16	3.05	174
16.18	3.05	184
16.2	3.05	196
16.22	3.05	189
16.24	3.05	188
16.26	3.05	195
16.28	3.05	195
16.3	3.05	192
16.32	3.05	195
16.34	3.05	235
16.36	3.05	222
16.38	3.05	228
16.4	3.05	229
16.42	3.05	255
16.44	3.05	258
16.46	3.05	294
16.48	3.05	274
16.5	3.05	299
16.52	3.05	334
16.54	3.05	353
16.56	3.05	369
16.58	3.05	372
16.6	3.05	407
16.62	3.05	397
16.64	3.05	410
16.66	3.05	456
16.68	3.05	502
16.7	3.05	548
16.72	3.05	559
16.74	3.05	568
16.76	3.05	593
16.78	3.05	617
16.8	3.05	664
16.82	3.05	677
16.84	3.05	662
16.86	3.05	626
16.88	3.05	630
16.9	3.05	558
16.92	3.05	551
16.94	3.05	554
16.96	3.05	460
16.98	3.05	425
17	3.05	373
17.02	3.05	357
17.04	3.05	388
17.06	3.05	341
17.08	3.05	337
17.1	3.05	263
17.12	3.05	274
17.14	3.05	279
17.16	3.05	258
17.18	3.05	260
17.2	3.05	280
17.22	3.05	247
17.24	3.05	244
17.26	3.05	241
17.28	3.05	229
17.3	3.05	223
17.32	3.05	231
17.34	3.05	215
17.36	3.05	220
17.38	3.05	236
17.4	3.05	229
17.42	3.05	207
17.44	3.05	226
17.46	3.05	215
17.48	3.05	222
17.5	3.05	211
17.52	3.05	237
17.54	3.05	218
17.56	3.05	221
17.58	3.05	212
17.6	3.05	202
17.62	3.05	235
17.64	3.05	227
17.66	3.05	244
17.68	3.05	247
17.7	3.05	204
17.72	3.05	227
17.74	3.05	184
17.76	3.05	218
17.78	3.05	231
17.8	3.05	216
17.82	3.05	231
17.84	3.05	209
17.86	3.05	213
17.88	3.05	210
17.9	3.05	227
17.92	3.05	210
17.94	3.05	215
17.96	3.05	176
17.98	3.05	194
18	3.05	199
18.02	3.05	195
18.04	3.05	209
18.06	3.05	172
18.08	3.05	176
18.1	3.05	184
18.12	3.05	190
18.14	3.05	175
18.16	3.05	170
18.18	3.05	214
18.2	3.05	177
18.22	3.05	189
18.24	3.05	165
18.26	3.05	197
18.28	3.05	187
18.3	3.05	205
18.32	3.05	166
18.34	3.05	197
18.36	3.05	187
18.38	3.05	171
18.4	3.05	183
18.42	3.05	180
18.44	3.05	176
18.46	3.05	175
18.48	3.05	189
18.5	3.05	183
18.52	3.05	175
18.54	3.05	178
18.56	3.05	185
18.58	3.05	163
18.6	3.05	192
18.62	3.05	194
18.64	3.05	190
18.66	3.05	179
18.68	3.05	191
18.7	3.05	170
18.72	3.05	170
18.74	3.05	182
18.76	3.05	192
18.78	3.05	181
18.8	3.05	178
18.82	3.05	187
18.84	3.05	201
18.86	3.05	199
18.88	3.05	184
18.9	3.05	192
18.92	3.05	217
18.94	3.05	214
18.96	3.05	252
18.98	3.05	272
19	3.05	266
19.02	3.05	283
19.04	3.05	339
19.06	3.05	348
19.08	3.05	368
19.1	3.05	400
19.12	3.05	400
19.14	3.05	381
19.16	3.05	386
19.18	3.05	394
19.2	3.05	370
19.22	3.05	385
19.24	3.05	346
19.26	3.05	404
19.28	3.05	375
19.3	3.05	337
19.32	3.05	347
19.34	3.05	275
19.36	3.05	304
19.38	3.05	309
19.4	3.05	294
19.42	3.05	281
19.44	3.05	231
19.46	3.05	223
19.48	3.05	197
19.5	3.05	198
19.52	3.05	217
19.54	3.05	234
19.56	3.05	196
19.58	3.05	179
19.6	3.05	171
19.62	3.05	201
19.64	3.05	192
19.66	3.05	189
19.68	3.05	206
19.7	3.05	219
19.72	3.05	185
19.74	3.05	179
19.76	3.05	180
19.78	3.05	196
19.8	3.05	191
19.82	3.05	193
19.84	3.05	176
19.86	3.05	207
19.88	3.05	189
19.9	3.05	186
19.92	3.05	212
19.94	3.05	191
19.96	3.05	193
19.98	3.05	177
20	3.05	211
20.02	3.05	207
20.04	3.05	163
20.06	3.05	180
20.08	3.05	179
20.1	3.05	181
20.12	3.05	182
20.14	3.05	189
20.16	3.05	178
20.18	3.05	199
20.2	3.05	197
20.22	3.05	209
20.24	3.05	189
20.26	3.05	199
20.28	3.05	165
20.3	3.05	193
20.32	3.05	159
20.34	3.05	179
20.36	3.05	176
20.38	3.05	180
20.4	3.05	206
20.42	3.05	191
20.44	3.05	173
20.46	3.05	198
20.48	3.05	196
20.5	3.05	174
20.52	3.05	183
20.54	3.05	194
20.56	3.05	187
20.58	3.05	180
20.6	3.05	200
20.62	3.05	173
20.64	3.05	164
20.66	3.05	210
20.68	3.05	188
20.7	3.05	180
20.72	3.05	180
20.74	3.05	178
20.76	3.05	187
20.78	3.05	202
20.8	3.05	202
20.82	3.05	197
20.84	3.05	195
20.86	3.05	212
20.88	3.05	210
20.9	3.05	184
20.92	3.05	193
20.94	3.05	190
20.96	3.05	220
20.98	3.05	224
21	3.05	219
21.02	3.05	196
21.04	3.05	177
21.06	3.05	192
21.08	3.05	208
21.1	3.05	197
21.12	3.05	179
21.14	3.05	203
21.16	3.05	186
21.18	3.05	193
21.2	3.05	181
21.22	3.05	193
21.24	3.05	203
21.26	3.05	156
21.28	3.05	181
21.3	3.05	187
21.32	3.05	182
21.34	3.05	171
21.36	3.05	165
21.38	3.05	156
21.4	3.05	171
21.42	3.05	174
21.44	3.05	149
21.46	3.05	179
21.48	3.05	186
21.5	3.05	175
21.52	3.05	184
21.54	3.05	171
21.56	3.05	173
21.58	3.05	166
21.6	3.05	171
21.62	3.05	164
21.64	3.05	156
21.66	3.05	167
21.68	3.05	179
21.7	3.05	181
21.72	3.05	158
21.74	3.05	164
21.76	3.05	162
21.78	3.05	163
21.8	3.05	173
21.82	3.05	161
21.84	3.05	167
21.86	3.05	186
21.88	3.05	188
21.9	3.05	162
21.92	3.05	173
21.94	3.05	158
21.96	3.05	165
21.98	3.05	207
22	3.05	173
22.02	3.05	167
22.04	3.05	147
22.06	3.05	153
22.08	3.05	166
22.1	3.05	172
22.12	3.05	169
22.14	3.05	140
22.16	3.05	175
22.18	3.05	184
22.2	3.05	165
22.22	3.05	173
22.24	3.05	164
22.26	3.05	155
22.28	3.05	179
22.3	3.05	156
22.32	3.05	165
22.34	3.05	150
22.36	3.05	167
22.38	3.05	173
22.4	3.05	165
22.42	3.05	181
22.44	3.05	155
22.46	3.05	148
22.48	3.05	177
22.5	3.05	170
22.52	3.05	167
22.54	3.05	171
22.56	3.05	171
22.58	3.05	161
22.6	3.05	154
22.62	3.05	164
22.64	3.05	159
22.66	3.05	179
22.68	3.05	167
22.7	3.05	148
22.72	3.05	184
22.74	3.05	180
22.76	3.05	169
22.78	3.05	145
22.8	3.05	161
22.82	3.05	176
22.84	3.05	161
22.86	3.05	170
22.88	3.05	151
22.9	3.05	156
22.92	3.05	151
22.94	3.05	157
22.96	3.05	165
22.98	3.05	167
23	3.05	174
23.02	3.05	190
23.04	3.05	159
23.06	3.05	174
23.08	3.05	142
23.1	3.05	174
23.12	3.05	151
23.14	3.05	170
23.16	3.05	151
23.18	3.05	174
23.2	3.05	184
23.22	3.05	182
23.24	3.05	178
23.26	3.05	167
23.28	3.05	150
23.3	3.05	145
23.32	3.05	170
23.34	3.05	172
23.36	3.05	148
23.38	3.05	170
23.4	3.05	179
23.42	3.05	168
23.44	3.05	158
23.46	3.05	174
23.48	3.05	151
23.5	3.05	179
23.52	3.05	187
23.54	3.05	159
23.56	3.05	165
23.58	3.05	171
23.6	3.05	173
23.62	3.05	149
23.64	3.05	170
23.66	3.05	152
23.68	3.05	167
23.7	3.05	157
23.72	3.05	170
23.74	3.05	157
23.76	3.05	191
23.78	3.05	167
23.8	3.05	169
23.82	3.05	144
23.84	3.05	160
23.86	3.05	187
23.88	3.05	167
23.9	3.05	178
23.92	3.05	171
23.94	3.05	163
23.96	3.05	162
23.98	3.05	180
24	3.05	176
24.02	3.05	169
24.04	3.05	175
24.06	3.05	168
24.08	3.05	165
24.1	3.05	161
24.12	3.05	203
24.14	3.05	181
24.16	3.05	185
24.18	3.05	165
24.2	3.05	183
24.22	3.05	170
24.24	3.05	188
24.26	3.05	166
24.28	3.05	152
24.3	3.05	188
24.32	3.05	184
24.34	3.05	176
24.36	3.05	191
24.38	3.05	181
24.4	3.05	158
24.42	3.05	164
24.44	3.05	177
24.46	3.05	167
24.48	3.05	184
24.5	3.05	167
24.52	3.05	163
24.54	3.05	168
24.56	3.05	183
24.58	3.05	173
24.6	3.05	170
24.62	3.05	204
24.64	3.05	175
24.66	3.05	173
24.68	3.05	182
24.7	3.05	180
24.72	3.05	179
24.74	3.05	181
24.76	3.05	184
24.78	3.05	169
24.8	3.05	156
24.82	3.05	184
24.84	3.05	161
24.86	3.05	173
24.88	3.05	183
24.9	3.05	157
24.92	3.05	189
24.94	3.05	191
24.96	3.05	200
24.98	3.05	201
25	3.05	183
25.02	3.05	180
25.04	3.05	164
25.06	3.05	179
25.08	3.05	182
25.1	3.05	200
25.12	3.05	185
25.14	3.05	198
25.16	3.05	190
25.18	3.05	201
25.2	3.05	194
25.22	3.05	193
25.24	3.05	225
25.26	3.05	201
25.28	3.05	199
25.3	3.05	227
25.32	3.05	236
25.34	3.05	232
25.36	3.05	241
25.38	3.05	280
25.4	3.05	258
25.42	3.05	276
25.44	3.05	297
25.46	3.05	288
25.48	3.05	303
25.5	3.05	320
25.52	3.05	317
25.54	3.05	313
25.56	3.05	304
25.58	3.05	308
25.6	3.05	319
25.62	3.05	285
25.64	3.05	301
25.66	3.05	320
25.68	3.05	307
25.7	3.05	308
25.72	3.05	293
25.74	3.05	296
25.76	3.05	273
25.78	3.05	262
25.8	3.05	273
25.82	3.05	266
25.84	3.05	259
25.86	3.05	258
25.88	3.05	222
25.9	3.05	237
25.92	3.05	235
25.94	3.05	229
25.96	3.05	210
25.98	3.05	208
26	3.05	226
26.02	3.05	222
26.04	3.05	197
26.06	3.05	178
26.08	3.05	218
26.1	3.05	195
26.12	3.05	217
26.14	3.05	186
26.16	3.05	210
26.18	3.05	180
26.2	3.05	189
26.22	3.05	178
26.24	3.05	176
26.26	3.05	190
26.28	3.05	187
26.3	3.05	179
26.32	3.05	163
26.34	3.05	171
26.36	3.05	203
26.38	3.05	188
26.4	3.05	199
26.42	3.05	191
26.44	3.05	178
26.46	3.05	208
26.48	3.05	182
26.5	3.05	177
26.52	3.05	185
26.54	3.05	185
26.56	3.05	182
26.58	3.05	172
26.6	3.05	197
26.62	3.05	185
26.64	3.05	182
26.66	3.05	165
26.68	3.05	176
26.7	3.05	187
26.72	3.05	169
26.74	3.05	174
26.76	3.05	190
26.78	3.05	168
26.8	3.05	208
26.82	3.05	178
26.84	3.05	193
26.86	3.05	178
26.88	3.05	162
26.9	3.05	162
26.92	3.05	161
26.94	3.05	184
26.96	3.05	172
26.98	3.05	155
27	3.05	182
27.02	3.05	154
27.04	3.05	189
27.06	3.05	170
27.08	3.05	185
27.1	3.05	198
27.12	3.05	190
27.14	3.05	152
27.16	3.05	176
27.18	3.05	148
27.2	3.05	201
27.22	3.05	163
27.24	3.05	162
27.26	3.05	177
27.28	3.05	192
27.3	3.05	189
27.32	3.05	169
27.34	3.05	180
27.36	3.05	185
27.38	3.05	181
27.4	3.05	185
27.42	3.05	202
27.44	3.05	177
27.46	3.05	165
27.48	3.05	175
27.5	3.05	174
27.52	3.05	158
27.54	3.05	179
27.56	3.05	192
27.58	3.05	195
27.6	3.05	178
27.62	3.05	203
27.64	3.05	186
27.66	3.05	184
27.68	3.05	175
27.7	3.05	182
27.72	3.05	181
27.74	3.05	193
27.76	3.05	185
27.78	3.05	186
27.8	3.05	217
27.82	3.05	235
27.84	3.05	180
27.86	3.05	196
27.88	3.05	182
27.9	3.05	191
27.92	3.05	203
27.94	3.05	180
27.96	3.05	191
27.98	3.05	187
28	3.05	190
28.02	3.05	193
28.04	3.05	184
28.06	3.05	197
28.08	3.05	186
28.1	3.05	164
28.12	3.05	186
28.14	3.05	200
28.16	3.05	200
28.18	3.05	180
28.2	3.05	187
28.22	3.05	161
28.24	3.05	184
28.26	3.05	171
28.28	3.05	159
28.3	3.05	183
28.32	3.05	190
28.34	3.05	191
28.36	3.05	168
28.38	3.05	187
28.4	3.05	184
28.42	3.05	183
28.44	3.05	164
28.46	3.05	202
28.48	3.05	190
28.5	3.05	187
28.52	3.05	187
28.54	3.05	191
28.56	3.05	190
28.58	3.05	196
28.6	3.05	185
28.62	3.05	217
28.64	3.05	191
28.66	3.05	226
28.68	3.05	181
28.7	3.05	202
28.72	3.05	196
28.74	3.05	183
28.76	3.05	182
28.78	3.05	169
28.8	3.05	191
28.82	3.05	191
28.84	3.05	176
28.86	3.05	180
28.88	3.05	170
28.9	3.05	168
28.92	3.05	178
28.94	3.05	176
28.96	3.05	165
28.98	3.05	190
29	3.05	201
29.02	3.05	165
29.04	3.05	175
29.06	3.05	156
29.08	3.05	183
29.1	3.05	181
29.12	3.05	166
29.14	3.05	162
29.16	3.05	184
29.18	3.05	165
29.2	3.05	184
29.22	3.05	186
29.24	3.05	178
29.26	3.05	161
29.28	3.05	157
29.3	3.05	166
29.32	3.05	211
29.34	3.05	173
29.36	3.05	183
29.38	3.05	184
29.4	3.05	166
29.42	3.05	154
29.44	3.05	183
29.46	3.05	177
29.48	3.05	190
29.5	3.05	194
29.52	3.05	178
29.54	3.05	162
29.56	3.05	182
29.58	3.05	199
29.6	3.05	167
29.62	3.05	171
29.64	3.05	173
29.66	3.05	167
29.68	3.05	178
29.7	3.05	176
29.72	3.05	162
29.74	3.05	156
29.76	3.05	190
29.78	3.05	186
29.8	3.05	157
29.82	3.05	169
29.84	3.05	161
29.86	3.05	161
29.88	3.05	142
29.9	3.05	187
29.92	3.05	181
29.94	3.05	173
29.96	3.05	153
29.98	3.05	179
30	3.05	170
30.02	3.05	183
30.04	3.05	173
30.06	3.05	176
30.08	3.05	198
30.1	3.05	174
30.12	3.05	149
30.14	3.05	166
30.16	3.05	183
30.18	3.05	168
30.2	3.05	206
30.22	3.05	192
30.24	3.05	172
30.26	3.05	175
30.28	3.05	156
30.3	3.05	162
30.32	3.05	167
30.34	3.05	187
30.36	3.05	190
30.38	3.05	164
30.4	3.05	173
30.42	3.05	198
30.44	3.05	179
30.46	3.05	181
30.48	3.05	180
30.5	3.05	195
30.52	3.05	172
30.54	3.05	162
30.56	3.05	169
30.58	3.05	197
30.6	3.05	203
30.62	3.05	195
30.64	3.05	183
30.66	3.05	199
30.68	3.05	192
30.7	3.05	192
30.72	3.05	187
30.74	3.05	195
30.76	3.05	185
30.78	3.05	187
30.8	3.05	180
30.82	3.05	161
30.84	3.05	196
30.86	3.05	188
30.88	3.05	158
30.9	3.05	182
30.92	3.05	172
30.94	3.05	183
30.96	3.05	193
30.98	3.05	189
31	3.05	179
31.02	3.05	171
31.04	3.05	184
31.06	3.05	200
31.08	3.05	205
31.1	3.05	160
31.12	3.05	169
31.14	3.05	182
31.16	3.05	197
31.18	3.05	186
31.2	3.05	174
31.22	3.05	161
31.24	3.05	186
31.26	3.05	171
31.28	3.05	176
31.3	3.05	174
31.32	3.05	171
31.34	3.05	181
31.36	3.05	171
31.38	3.05	191
31.4	3.05	186
31.42	3.05	171
31.44	3.05	171
31.46	3.05	174
31.48	3.05	170
31.5	3.05	201
31.52	3.05	176
31.54	3.05	191
31.56	3.05	181
31.58	3.05	190
31.6	3.05	172
31.62	3.05	180
31.64	3.05	183
31.66	3.05	179
31.68	3.05	182
31.7	3.05	181
31.72	3.05	199
31.74	3.05	165
31.76	3.05	147
31.78	3.05	181
31.8	3.05	190
31.82	3.05	190
31.84	3.05	201
31.86	3.05	183
31.88	3.05	182
31.9	3.05	165
31.92	3.05	185
31.94	3.05	197
31.96	3.05	222
31.98	3.05	206
32	3.05	177
32.02	3.05	181
32.04	3.05	184
32.06	3.05	201
32.08	3.05	182
32.1	3.05	190
32.12	3.05	199
32.14	3.05	172
32.16	3.05	189
32.18	3.05	187
32.2	3.05	205
32.22	3.05	178
32.24	3.05	184
32.26	3.05	170
32.28	3.05	182
32.3	3.05	165
32.32	3.05	183
32.34	3.05	184
32.36	3.05	210
32.38	3.05	179
32.4	3.05	181
32.42	3.05	171
32.44	3.05	167
32.46	3.05	163
32.48	3.05	202
32.5	3.05	207
32.52	3.05	195
32.54	3.05	182
32.56	3.05	195
32.58	3.05	177
32.6	3.05	192
32.62	3.05	186
32.64	3.05	196
32.66	3.05	160
32.68	3.05	189
32.7	3.05	178
32.72	3.05	184
32.74	3.05	189
32.76	3.05	170
32.78	3.05	174
32.8	3.05	191
32.82	3.05	188
32.84	3.05	185
32.86	3.05	179
32.88	3.05	150
32.9	3.05	152
32.92	3.05	199
32.94	3.05	182
32.96	3.05	209
32.98	3.05	155
33	3.05	177
33.02	3.05	166
33.04	3.05	170
33.06	3.05	190
33.08	3.05	187
33.1	3.05	187
33.12	3.05	195
33.14	3.05	172
33.16	3.05	163
33.18	3.05	170
33.2	3.05	164
33.22	3.05	180
33.24	3.05	188
33.26	3.05	168
33.28	3.05	191
33.3	3.05	158
33.32	3.05	172
33.34	3.05	187
33.36	3.05	175
33.38	3.05	164
33.4	3.05	175
33.42	3.05	161
33.44	3.05	175
33.46	3.05	182
33.48	3.05	187
33.5	3.05	162
33.52	3.05	160
33.54	3.05	165
33.56	3.05	186
33.58	3.05	187
33.6	3.05	210
33.62	3.05	162
33.64	3.05	165
33.66	3.05	173
33.68	3.05	179
33.7	3.05	177
33.72	3.05	191
33.74	3.05	191
33.76	3.05	183
33.78	3.05	157
33.8	3.05	179
33.82	3.05	171
33.84	3.05	200
33.86	3.05	190
33.88	3.05	203
33.9	3.05	201
33.92	3.05	215
33.94	3.05	181
33.96	3.05	204
33.98	3.05	187
34	3.05	193
34.02	3.05	193
34.04	3.05	193
34.06	3.05	192
34.08	3.05	186
34.1	3.05	200
34.12	3.05	202
34.14	3.05	188
34.16	3.05	184
34.18	3.05	181
34.2	3.05	190
34.22	3.05	186
34.24	3.05	192
34.26	3.05	177
34.28	3.05	178
34.3	3.05	172
34.32	3.05	180
34.34	3.05	166
34.36	3.05	168
34.38	3.05	187
34.4	3.05	187
34.42	3.05	182
34.44	3.05	177
34.46	3.05	171
34.48	3.05	174
34.5	3.05	187
34.52	3.05	164
34.54	3.05	159
34.56	3.05	178
34.58	3.05	179
34.6	3.05	190
34.62	3.05	179
34.64	3.05	190
34.66	3.05	176
34.68	3.05	156
34.7	3.05	157
34.72	3.05	177
34.74	3.05	193
34.76	3.05	190
34.78	3.05	179
34.8	3.05	148
34.82	3.05	187
34.84	3.05	188
34.86	3.05	175
34.88	3.05	178
34.9	3.05	178
34.92	3.05	190
34.94	3.05	188
34.96	3.05	185
34.98	3.05	199
35	3.05	197
35.02	3.05	162
35.04	3.05	182
35.06	3.05	176
35.08	3.05	182
35.1	3.05	160
35.12	3.05	199
35.14	3.05	168
35.16	3.05	164
35.18	3.05	173
35.2	3.05	198
35.22	3.05	198
35.24	3.05	178
35.26	3.05	175
35.28	3.05	223
35.3	3.05	193
35.32	3.05	173
35.34	3.05	191
35.36	3.05	194
35.38	3.05	220
35.4	3.05	185
35.42	3.05	159
35.44	3.05	201
35.46	3.05	203
35.48	3.05	214
35.5	3.05	203
35.52	3.05	205
35.54	3.05	201
35.56	3.05	197
35.58	3.05	217
35.6	3.05	200
35.62	3.05	179
35.64	3.05	180
35.66	3.05	172
35.68	3.05	194
35.7	3.05	170
35.72	3.05	192
35.74	3.05	195
35.76	3.05	189
35.78	3.05	174
35.8	3.05	170
35.82	3.05	188
35.84	3.05	196
35.86	3.05	214
35.88	3.05	201
35.9	3.05	203
35.92	3.05	186
35.94	3.05	194
35.96	3.05	192
35.98	3.05	195
36	3.05	199
36.02	3.05	190
36.04	3.05	196
36.06	3.05	198
36.08	3.05	212
36.1	3.05	170
36.12	3.05	194
36.14	3.05	163
36.16	3.05	194
36.18	3.05	182
36.2	3.05	191
36.22	3.05	179
36.24	3.05	185
36.26	3.05	188
36.28	3.05	185
36.3	3.05	179
36.32	3.05	203
36.34	3.05	195
36.36	3.05	206
36.38	3.05	165
36.4	3.05	184
36.42	3.05	182
36.44	3.05	198
36.46	3.05	206
36.48	3.05	171
36.5	3.05	195
36.52	3.05	200
36.54	3.05	169
36.56	3.05	193
36.58	3.05	185
36.6	3.05	154
36.62	3.05	179
36.64	3.05	186
36.66	3.05	180
36.68	3.05	189
36.7	3.05	186
36.72	3.05	181
36.74	3.05	196
36.76	3.05	197
36.78	3.05	179
36.8	3.05	188
36.82	3.05	195
36.84	3.05	200
36.86	3.05	201
36.88	3.05	172
36.9	3.05	196
36.92	3.05	170
36.94	3.05	171
36.96	3.05	165
36.98	3.05	204
37	3.05	176
37.02	3.05	189
37.04	3.05	183
37.06	3.05	194
37.08	3.05	173
37.1	3.05	202
37.12	3.05	208
37.14	3.05	209
37.16	3.05	182
37.18	3.05	163
37.2	3.05	203
37.22	3.05	182
37.24	3.05	168
37.26	3.05	187
37.28	3.05	177
37.3	3.05	216
37.32	3.05	184
37.34	3.05	190
37.36	3.05	191
37.38	3.05	214
37.4	3.05	177
37.42	3.05	191
37.44	3.05	182
37.46	3.05	194
37.48	3.05	181
37.5	3.05	193
37.52	3.05	189
37.54	3.05	187
37.56	3.05	191
37.58	3.05	183
37.6	3.05	180
37.62	3.05	183
37.64	3.05	200
37.66	3.05	185
37.68	3.05	157
37.7	3.05	185
37.72	3.05	177
37.74	3.05	168
37.76	3.05	195
37.78	3.05	186
37.8	3.05	193
37.82	3.05	218
37.84	3.05	189
37.86	3.05	201
37.88	3.05	216
37.9	3.05	208
37.92	3.05	194
37.94	3.05	246
37.96	3.05	254
37.98	3.05	262
38	3.05	243
38.02	3.05	249
38.04	3.05	250
38.06	3.05	264
38.08	3.05	279
38.1	3.05	249
38.12	3.05	297
38.14	3.05	314
38.16	3.05	310
38.18	3.05	365
38.2	3.05	431
38.22	3.05	575
38.24	3.05	639
38.26	3.05	711
38.28	3.05	601
38.3	3.05	479
38.32	3.05	479
38.34	3.05	486
38.36	3.05	485
38.38	3.05	389
38.4	3.05	329
38.42	3.05	302
38.44	3.05	245
38.46	3.05	240
38.48	3.05	243
38.5	3.05	240
38.52	3.05	252
38.54	3.05	229
38.56	3.05	229
38.58	3.05	205
38.6	3.05	210
38.62	3.05	206
38.64	3.05	181
38.66	3.05	202
38.68	3.05	195
38.7	3.05	199
38.72	3.05	189
38.74	3.05	210
38.76	3.05	196
38.78	3.05	195
38.8	3.05	183
38.82	3.05	210
38.84	3.05	188
38.86	3.05	194
38.88	3.05	218
38.9	3.05	195
38.92	3.05	187
38.94	3.05	183
38.96	3.05	220
38.98	3.05	189
39	3.05	191
39.02	3.05	209
39.04	3.05	195
39.06	3.05	203
39.08	3.05	212
39.1	3.05	182
39.12	3.05	207
39.14	3.05	186
39.16	3.05	200
39.18	3.05	207
39.2	3.05	195
39.22	3.05	188
39.24	3.05	182
39.26	3.05	203
39.28	3.05	190
39.3	3.05	183
39.32	3.05	183
39.34	3.05	211
39.36	3.05	210
39.38	3.05	203
39.4	3.05	186
39.42	3.05	182
39.44	3.05	176
39.46	3.05	177
39.48	3.05	184
39.5	3.05	187
39.52	3.05	152
39.54	3.05	179
39.56	3.05	199
39.58	3.05	178
39.6	3.05	211
39.62	3.05	180
39.64	3.05	173
39.66	3.05	192
39.68	3.05	191
39.7	3.05	200
39.72	3.05	202
39.74	3.05	218
39.76	3.05	205
39.78	3.05	191
39.8	3.05	193
39.82	3.05	204
39.84	3.05	193
39.86	3.05	201
39.88	3.05	202
39.9	3.05	205
39.92	3.05	227
39.94	3.05	219
39.96	3.05	192
39.98	3.05	217
40	3.05	226
