# Supplementary material for: Sorting polymerization in a bichannel metal-organic framework
Source: Nat Commun. 2025 Aug 5;16:6984. doi: 10.1038/s41467-025-62322-8 (PMC12325995; doi:10.1038/s41467-025-62322-8)
Supplement: Supplementary file 3 — Source data [file 41467_2025_62322_MOESM3_ESM.zip › SOURCE_DATA/SF10/1-PNVF_2theta_vs_scanstarttime_vs_intensity/line_7.csv]

X	Y	Z
3	27.1333333333333	166
3.02	27.1333333333333	143
3.04	27.1333333333333	136
3.06	27.1333333333333	154
3.08	27.1333333333333	153
3.1	27.1333333333333	166
3.12	27.1333333333333	156
3.14	27.1333333333333	153
3.16	27.1333333333333	126
3.18	27.1333333333333	145
3.2	27.1333333333333	156
3.22	27.1333333333333	136
3.24	27.1333333333333	151
3.26	27.1333333333333	160
3.28	27.1333333333333	143
3.3	27.1333333333333	157
3.32	27.1333333333333	150
3.34	27.1333333333333	149
3.36	27.1333333333333	162
3.38	27.1333333333333	130
3.4	27.1333333333333	143
3.42	27.1333333333333	159
3.44	27.1333333333333	173
3.46	27.1333333333333	156
3.48	27.1333333333333	137
3.5	27.1333333333333	146
3.52	27.1333333333333	151
3.54	27.1333333333333	152
3.56	27.1333333333333	145
3.58	27.1333333333333	162
3.6	27.1333333333333	166
3.62	27.1333333333333	158
3.64	27.1333333333333	152
3.66	27.1333333333333	182
3.68	27.1333333333333	147
3.7	27.1333333333333	153
3.72	27.1333333333333	130
3.74	27.1333333333333	141
3.76	27.1333333333333	161
3.78	27.1333333333333	140
3.8	27.1333333333333	160
3.82	27.1333333333333	169
3.84	27.1333333333333	162
3.86	27.1333333333333	170
3.88	27.1333333333333	144
3.9	27.1333333333333	161
3.92	27.1333333333333	144
3.94	27.1333333333333	158
3.96	27.1333333333333	161
3.98	27.1333333333333	150
4	27.1333333333333	174
4.02	27.1333333333333	179
4.04	27.1333333333333	151
4.06	27.1333333333333	148
4.08	27.1333333333333	144
4.1	27.1333333333333	162
4.12	27.1333333333333	147
4.14	27.1333333333333	149
4.16	27.1333333333333	141
4.18	27.1333333333333	157
4.2	27.1333333333333	146
4.22	27.1333333333333	156
4.24	27.1333333333333	185
4.26	27.1333333333333	166
4.28	27.1333333333333	158
4.3	27.1333333333333	143
4.32	27.1333333333333	153
4.34	27.1333333333333	150
4.36	27.1333333333333	145
4.38	27.1333333333333	160
4.4	27.1333333333333	150
4.42	27.1333333333333	162
4.44	27.1333333333333	157
4.46	27.1333333333333	170
4.48	27.1333333333333	159
4.5	27.1333333333333	167
4.52	27.1333333333333	173
4.54	27.1333333333333	152
4.56	27.1333333333333	140
4.58	27.1333333333333	158
4.6	27.1333333333333	154
4.62	27.1333333333333	145
4.64	27.1333333333333	176
4.66	27.1333333333333	179
4.68	27.1333333333333	167
4.7	27.1333333333333	173
4.72	27.1333333333333	167
4.74	27.1333333333333	160
4.76	27.1333333333333	185
4.78	27.1333333333333	164
4.8	27.1333333333333	183
4.82	27.1333333333333	181
4.84	27.1333333333333	172
4.86	27.1333333333333	205
4.88	27.1333333333333	175
4.9	27.1333333333333	191
4.92	27.1333333333333	153
4.94	27.1333333333333	213
4.96	27.1333333333333	209
4.98	27.1333333333333	212
5	27.1333333333333	193
5.02	27.1333333333333	213
5.04	27.1333333333333	208
5.06	27.1333333333333	218
5.08	27.1333333333333	236
5.1	27.1333333333333	201
5.12	27.1333333333333	217
5.14	27.1333333333333	248
5.16	27.1333333333333	268
5.18	27.1333333333333	257
5.2	27.1333333333333	270
5.22	27.1333333333333	290
5.24	27.1333333333333	289
5.26	27.1333333333333	341
5.28	27.1333333333333	353
5.3	27.1333333333333	379
5.32	27.1333333333333	388
5.34	27.1333333333333	399
5.36	27.1333333333333	481
5.38	27.1333333333333	502
5.4	27.1333333333333	569
5.42	27.1333333333333	611
5.44	27.1333333333333	703
5.46	27.1333333333333	667
5.48	27.1333333333333	632
5.5	27.1333333333333	540
5.52	27.1333333333333	480
5.54	27.1333333333333	432
5.56	27.1333333333333	400
5.58	27.1333333333333	363
5.6	27.1333333333333	353
5.62	27.1333333333333	354
5.64	27.1333333333333	341
5.66	27.1333333333333	308
5.68	27.1333333333333	292
5.7	27.1333333333333	298
5.72	27.1333333333333	300
5.74	27.1333333333333	281
5.76	27.1333333333333	295
5.78	27.1333333333333	277
5.8	27.1333333333333	304
5.82	27.1333333333333	275
5.84	27.1333333333333	267
5.86	27.1333333333333	251
5.88	27.1333333333333	250
5.9	27.1333333333333	264
5.92	27.1333333333333	265
5.94	27.1333333333333	251
5.96	27.1333333333333	227
5.98	27.1333333333333	256
6	27.1333333333333	231
6.02	27.1333333333333	241
6.04	27.1333333333333	253
6.06	27.1333333333333	270
6.08	27.1333333333333	278
6.1	27.1333333333333	271
6.12	27.1333333333333	267
6.14	27.1333333333333	262
6.16	27.1333333333333	258
6.18	27.1333333333333	260
6.2	27.1333333333333	239
6.22	27.1333333333333	246
6.24	27.1333333333333	238
6.26	27.1333333333333	249
6.28	27.1333333333333	252
6.3	27.1333333333333	281
6.32	27.1333333333333	234
6.34	27.1333333333333	275
6.36	27.1333333333333	265
6.38	27.1333333333333	266
6.4	27.1333333333333	245
6.42	27.1333333333333	252
6.44	27.1333333333333	234
6.46	27.1333333333333	240
6.48	27.1333333333333	206
6.5	27.1333333333333	235
6.52	27.1333333333333	248
6.54	27.1333333333333	222
6.56	27.1333333333333	251
6.58	27.1333333333333	234
6.6	27.1333333333333	219
6.62	27.1333333333333	250
6.64	27.1333333333333	235
6.66	27.1333333333333	214
6.68	27.1333333333333	222
6.7	27.1333333333333	230
6.72	27.1333333333333	214
6.74	27.1333333333333	226
6.76	27.1333333333333	216
6.78	27.1333333333333	194
6.8	27.1333333333333	209
6.82	27.1333333333333	198
6.84	27.1333333333333	181
6.86	27.1333333333333	199
6.88	27.1333333333333	206
6.9	27.1333333333333	201
6.92	27.1333333333333	193
6.94	27.1333333333333	208
6.96	27.1333333333333	186
6.98	27.1333333333333	214
7	27.1333333333333	190
7.02	27.1333333333333	182
7.04	27.1333333333333	201
7.06	27.1333333333333	182
7.08	27.1333333333333	204
7.1	27.1333333333333	195
7.12	27.1333333333333	176
7.14	27.1333333333333	183
7.16	27.1333333333333	176
7.18	27.1333333333333	182
7.2	27.1333333333333	190
7.22	27.1333333333333	176
7.24	27.1333333333333	156
7.26	27.1333333333333	168
7.28	27.1333333333333	185
7.3	27.1333333333333	176
7.32	27.1333333333333	178
7.34	27.1333333333333	185
7.36	27.1333333333333	158
7.38	27.1333333333333	162
7.4	27.1333333333333	193
7.42	27.1333333333333	169
7.44	27.1333333333333	179
7.46	27.1333333333333	174
7.48	27.1333333333333	191
7.5	27.1333333333333	158
7.52	27.1333333333333	171
7.54	27.1333333333333	159
7.56	27.1333333333333	168
7.58	27.1333333333333	173
7.6	27.1333333333333	179
7.62	27.1333333333333	173
7.64	27.1333333333333	169
7.66	27.1333333333333	187
7.68	27.1333333333333	181
7.7	27.1333333333333	175
7.72	27.1333333333333	166
7.74	27.1333333333333	152
7.76	27.1333333333333	168
7.78	27.1333333333333	155
7.8	27.1333333333333	180
7.82	27.1333333333333	158
7.84	27.1333333333333	189
7.86	27.1333333333333	174
7.88	27.1333333333333	168
7.9	27.1333333333333	165
7.92	27.1333333333333	165
7.94	27.1333333333333	151
7.96	27.1333333333333	173
7.98	27.1333333333333	196
8	27.1333333333333	167
8.02	27.1333333333333	160
8.04	27.1333333333333	163
8.06	27.1333333333333	164
8.08	27.1333333333333	172
8.1	27.1333333333333	191
8.12	27.1333333333333	149
8.14	27.1333333333333	173
8.16	27.1333333333333	163
8.18	27.1333333333333	163
8.2	27.1333333333333	183
8.22	27.1333333333333	152
8.24	27.1333333333333	155
8.26	27.1333333333333	164
8.28	27.1333333333333	172
8.3	27.1333333333333	195
8.32	27.1333333333333	189
8.34	27.1333333333333	170
8.36	27.1333333333333	181
8.38	27.1333333333333	166
8.4	27.1333333333333	181
8.42	27.1333333333333	168
8.44	27.1333333333333	160
8.46	27.1333333333333	148
8.48	27.1333333333333	165
8.5	27.1333333333333	160
8.52	27.1333333333333	158
8.54	27.1333333333333	164
8.56	27.1333333333333	151
8.58	27.1333333333333	170
8.6	27.1333333333333	163
8.62	27.1333333333333	164
8.64	27.1333333333333	135
8.66	27.1333333333333	179
8.68	27.1333333333333	169
8.7	27.1333333333333	142
8.72	27.1333333333333	163
8.74	27.1333333333333	149
8.76	27.1333333333333	130
8.78	27.1333333333333	168
8.8	27.1333333333333	152
8.82	27.1333333333333	168
8.84	27.1333333333333	158
8.86	27.1333333333333	153
8.88	27.1333333333333	158
8.9	27.1333333333333	161
8.92	27.1333333333333	156
8.94	27.1333333333333	149
8.96	27.1333333333333	143
8.98	27.1333333333333	157
9	27.1333333333333	150
9.02	27.1333333333333	166
9.04	27.1333333333333	173
9.06	27.1333333333333	175
9.08	27.1333333333333	155
9.1	27.1333333333333	166
9.12	27.1333333333333	162
9.14	27.1333333333333	167
9.16	27.1333333333333	166
9.18	27.1333333333333	166
9.2	27.1333333333333	192
9.22	27.1333333333333	216
9.24	27.1333333333333	195
9.26	27.1333333333333	192
9.28	27.1333333333333	213
9.3	27.1333333333333	182
9.32	27.1333333333333	213
9.34	27.1333333333333	204
9.36	27.1333333333333	234
9.38	27.1333333333333	278
9.4	27.1333333333333	259
9.42	27.1333333333333	259
9.44	27.1333333333333	287
9.46	27.1333333333333	312
9.48	27.1333333333333	292
9.5	27.1333333333333	313
9.52	27.1333333333333	292
9.54	27.1333333333333	237
9.56	27.1333333333333	226
9.58	27.1333333333333	241
9.6	27.1333333333333	238
9.62	27.1333333333333	212
9.64	27.1333333333333	206
9.66	27.1333333333333	228
9.68	27.1333333333333	176
9.7	27.1333333333333	200
9.72	27.1333333333333	187
9.74	27.1333333333333	183
9.76	27.1333333333333	192
9.78	27.1333333333333	197
9.8	27.1333333333333	197
9.82	27.1333333333333	171
9.84	27.1333333333333	189
9.86	27.1333333333333	196
9.88	27.1333333333333	185
9.9	27.1333333333333	195
9.92	27.1333333333333	184
9.94	27.1333333333333	194
9.96	27.1333333333333	176
9.98	27.1333333333333	165
10	27.1333333333333	190
10.02	27.1333333333333	183
10.04	27.1333333333333	188
10.06	27.1333333333333	186
10.08	27.1333333333333	190
10.1	27.1333333333333	190
10.12	27.1333333333333	171
10.14	27.1333333333333	169
10.16	27.1333333333333	176
10.18	27.1333333333333	203
10.2	27.1333333333333	164
10.22	27.1333333333333	181
10.24	27.1333333333333	178
10.26	27.1333333333333	182
10.28	27.1333333333333	193
10.3	27.1333333333333	177
10.32	27.1333333333333	190
10.34	27.1333333333333	145
10.36	27.1333333333333	170
10.38	27.1333333333333	185
10.4	27.1333333333333	226
10.42	27.1333333333333	190
10.44	27.1333333333333	195
10.46	27.1333333333333	188
10.48	27.1333333333333	182
10.5	27.1333333333333	217
10.52	27.1333333333333	208
10.54	27.1333333333333	231
10.56	27.1333333333333	223
10.58	27.1333333333333	254
10.6	27.1333333333333	269
10.62	27.1333333333333	283
10.64	27.1333333333333	321
10.66	27.1333333333333	323
10.68	27.1333333333333	351
10.7	27.1333333333333	363
10.72	27.1333333333333	421
10.74	27.1333333333333	511
10.76	27.1333333333333	519
10.78	27.1333333333333	642
10.8	27.1333333333333	684
10.82	27.1333333333333	840
10.84	27.1333333333333	895
10.86	27.1333333333333	1023
10.88	27.1333333333333	1053
10.9	27.1333333333333	1158
10.92	27.1333333333333	1219
10.94	27.1333333333333	1171
10.96	27.1333333333333	1116
10.98	27.1333333333333	972
11	27.1333333333333	823
11.02	27.1333333333333	675
11.04	27.1333333333333	501
11.06	27.1333333333333	458
11.08	27.1333333333333	379
11.1	27.1333333333333	388
11.12	27.1333333333333	336
11.14	27.1333333333333	333
11.16	27.1333333333333	291
11.18	27.1333333333333	267
11.2	27.1333333333333	246
11.22	27.1333333333333	214
11.24	27.1333333333333	220
11.26	27.1333333333333	225
11.28	27.1333333333333	207
11.3	27.1333333333333	207
11.32	27.1333333333333	196
11.34	27.1333333333333	208
11.36	27.1333333333333	207
11.38	27.1333333333333	196
11.4	27.1333333333333	182
11.42	27.1333333333333	215
11.44	27.1333333333333	199
11.46	27.1333333333333	210
11.48	27.1333333333333	189
11.5	27.1333333333333	164
11.52	27.1333333333333	203
11.54	27.1333333333333	175
11.56	27.1333333333333	178
11.58	27.1333333333333	181
11.6	27.1333333333333	173
11.62	27.1333333333333	154
11.64	27.1333333333333	165
11.66	27.1333333333333	181
11.68	27.1333333333333	183
11.7	27.1333333333333	166
11.72	27.1333333333333	173
11.74	27.1333333333333	178
11.76	27.1333333333333	176
11.78	27.1333333333333	175
11.8	27.1333333333333	186
11.82	27.1333333333333	163
11.84	27.1333333333333	191
11.86	27.1333333333333	161
11.88	27.1333333333333	158
11.9	27.1333333333333	165
11.92	27.1333333333333	152
11.94	27.1333333333333	166
11.96	27.1333333333333	168
11.98	27.1333333333333	174
12	27.1333333333333	185
12.02	27.1333333333333	189
12.04	27.1333333333333	160
12.06	27.1333333333333	171
12.08	27.1333333333333	171
12.1	27.1333333333333	182
12.12	27.1333333333333	160
12.14	27.1333333333333	169
12.16	27.1333333333333	163
12.18	27.1333333333333	166
12.2	27.1333333333333	180
12.22	27.1333333333333	166
12.24	27.1333333333333	204
12.26	27.1333333333333	145
12.28	27.1333333333333	173
12.3	27.1333333333333	175
12.32	27.1333333333333	167
12.34	27.1333333333333	144
12.36	27.1333333333333	157
12.38	27.1333333333333	163
12.4	27.1333333333333	173
12.42	27.1333333333333	158
12.44	27.1333333333333	161
12.46	27.1333333333333	163
12.48	27.1333333333333	164
12.5	27.1333333333333	167
12.52	27.1333333333333	162
12.54	27.1333333333333	162
12.56	27.1333333333333	197
12.58	27.1333333333333	193
12.6	27.1333333333333	175
12.62	27.1333333333333	154
12.64	27.1333333333333	150
12.66	27.1333333333333	177
12.68	27.1333333333333	174
12.7	27.1333333333333	165
12.72	27.1333333333333	181
12.74	27.1333333333333	178
12.76	27.1333333333333	149
12.78	27.1333333333333	181
12.8	27.1333333333333	163
12.82	27.1333333333333	193
12.84	27.1333333333333	168
12.86	27.1333333333333	161
12.88	27.1333333333333	184
12.9	27.1333333333333	168
12.92	27.1333333333333	164
12.94	27.1333333333333	139
12.96	27.1333333333333	151
12.98	27.1333333333333	158
13	27.1333333333333	170
13.02	27.1333333333333	163
13.04	27.1333333333333	144
13.06	27.1333333333333	161
13.08	27.1333333333333	165
13.1	27.1333333333333	171
13.12	27.1333333333333	153
13.14	27.1333333333333	140
13.16	27.1333333333333	149
13.18	27.1333333333333	163
13.2	27.1333333333333	151
13.22	27.1333333333333	192
13.24	27.1333333333333	169
13.26	27.1333333333333	172
13.28	27.1333333333333	152
13.3	27.1333333333333	176
13.32	27.1333333333333	154
13.34	27.1333333333333	184
13.36	27.1333333333333	184
13.38	27.1333333333333	159
13.4	27.1333333333333	136
13.42	27.1333333333333	148
13.44	27.1333333333333	178
13.46	27.1333333333333	160
13.48	27.1333333333333	166
13.5	27.1333333333333	180
13.52	27.1333333333333	166
13.54	27.1333333333333	157
13.56	27.1333333333333	180
13.58	27.1333333333333	181
13.6	27.1333333333333	175
13.62	27.1333333333333	178
13.64	27.1333333333333	183
13.66	27.1333333333333	152
13.68	27.1333333333333	162
13.7	27.1333333333333	163
13.72	27.1333333333333	162
13.74	27.1333333333333	154
13.76	27.1333333333333	186
13.78	27.1333333333333	193
13.8	27.1333333333333	165
13.82	27.1333333333333	172
13.84	27.1333333333333	187
13.86	27.1333333333333	152
13.88	27.1333333333333	181
13.9	27.1333333333333	192
13.92	27.1333333333333	164
13.94	27.1333333333333	150
13.96	27.1333333333333	165
13.98	27.1333333333333	168
14	27.1333333333333	185
14.02	27.1333333333333	196
14.04	27.1333333333333	181
14.06	27.1333333333333	181
14.08	27.1333333333333	174
14.1	27.1333333333333	152
14.12	27.1333333333333	165
14.14	27.1333333333333	154
14.16	27.1333333333333	159
14.18	27.1333333333333	146
14.2	27.1333333333333	173
14.22	27.1333333333333	164
14.24	27.1333333333333	162
14.26	27.1333333333333	162
14.28	27.1333333333333	158
14.3	27.1333333333333	169
14.32	27.1333333333333	169
14.34	27.1333333333333	174
14.36	27.1333333333333	174
14.38	27.1333333333333	168
14.4	27.1333333333333	171
14.42	27.1333333333333	164
14.44	27.1333333333333	169
14.46	27.1333333333333	169
14.48	27.1333333333333	183
14.5	27.1333333333333	175
14.52	27.1333333333333	159
14.54	27.1333333333333	161
14.56	27.1333333333333	192
14.58	27.1333333333333	184
14.6	27.1333333333333	155
14.62	27.1333333333333	164
14.64	27.1333333333333	192
14.66	27.1333333333333	186
14.68	27.1333333333333	190
14.7	27.1333333333333	158
14.72	27.1333333333333	174
14.74	27.1333333333333	182
14.76	27.1333333333333	132
14.78	27.1333333333333	181
14.8	27.1333333333333	163
14.82	27.1333333333333	161
14.84	27.1333333333333	176
14.86	27.1333333333333	185
14.88	27.1333333333333	172
14.9	27.1333333333333	168
14.92	27.1333333333333	170
14.94	27.1333333333333	188
14.96	27.1333333333333	176
14.98	27.1333333333333	170
15	27.1333333333333	140
15.02	27.1333333333333	153
15.04	27.1333333333333	161
15.06	27.1333333333333	159
15.08	27.1333333333333	166
15.1	27.1333333333333	154
15.12	27.1333333333333	169
15.14	27.1333333333333	173
15.16	27.1333333333333	175
15.18	27.1333333333333	166
15.2	27.1333333333333	161
15.22	27.1333333333333	191
15.24	27.1333333333333	170
15.26	27.1333333333333	171
15.28	27.1333333333333	193
15.3	27.1333333333333	159
15.32	27.1333333333333	170
15.34	27.1333333333333	158
15.36	27.1333333333333	178
15.38	27.1333333333333	167
15.4	27.1333333333333	173
15.42	27.1333333333333	182
15.44	27.1333333333333	152
15.46	27.1333333333333	182
15.48	27.1333333333333	164
15.5	27.1333333333333	179
15.52	27.1333333333333	164
15.54	27.1333333333333	165
15.56	27.1333333333333	172
15.58	27.1333333333333	167
15.6	27.1333333333333	161
15.62	27.1333333333333	162
15.64	27.1333333333333	170
15.66	27.1333333333333	162
15.68	27.1333333333333	175
15.7	27.1333333333333	184
15.72	27.1333333333333	169
15.74	27.1333333333333	150
15.76	27.1333333333333	186
15.78	27.1333333333333	180
15.8	27.1333333333333	198
15.82	27.1333333333333	173
15.84	27.1333333333333	187
15.86	27.1333333333333	167
15.88	27.1333333333333	172
15.9	27.1333333333333	180
15.92	27.1333333333333	164
15.94	27.1333333333333	154
15.96	27.1333333333333	187
15.98	27.1333333333333	204
16	27.1333333333333	196
16.02	27.1333333333333	210
16.04	27.1333333333333	164
16.06	27.1333333333333	188
16.08	27.1333333333333	176
16.1	27.1333333333333	198
16.12	27.1333333333333	190
16.14	27.1333333333333	172
16.16	27.1333333333333	192
16.18	27.1333333333333	183
16.2	27.1333333333333	183
16.22	27.1333333333333	173
16.24	27.1333333333333	196
16.26	27.1333333333333	193
16.28	27.1333333333333	222
16.3	27.1333333333333	214
16.32	27.1333333333333	218
16.34	27.1333333333333	205
16.36	27.1333333333333	233
16.38	27.1333333333333	247
16.4	27.1333333333333	268
16.42	27.1333333333333	280
16.44	27.1333333333333	278
16.46	27.1333333333333	315
16.48	27.1333333333333	279
16.5	27.1333333333333	300
16.52	27.1333333333333	318
16.54	27.1333333333333	274
16.56	27.1333333333333	300
16.58	27.1333333333333	318
16.6	27.1333333333333	318
16.62	27.1333333333333	303
16.64	27.1333333333333	313
16.66	27.1333333333333	299
16.68	27.1333333333333	309
16.7	27.1333333333333	346
16.72	27.1333333333333	340
16.74	27.1333333333333	329
16.76	27.1333333333333	379
16.78	27.1333333333333	375
16.8	27.1333333333333	359
16.82	27.1333333333333	359
16.84	27.1333333333333	398
16.86	27.1333333333333	363
16.88	27.1333333333333	383
16.9	27.1333333333333	410
16.92	27.1333333333333	418
16.94	27.1333333333333	389
16.96	27.1333333333333	377
16.98	27.1333333333333	343
17	27.1333333333333	374
17.02	27.1333333333333	377
17.04	27.1333333333333	386
17.06	27.1333333333333	383
17.08	27.1333333333333	369
17.1	27.1333333333333	370
17.12	27.1333333333333	396
17.14	27.1333333333333	398
17.16	27.1333333333333	371
17.18	27.1333333333333	347
17.2	27.1333333333333	372
17.22	27.1333333333333	350
17.24	27.1333333333333	346
17.26	27.1333333333333	341
17.28	27.1333333333333	348
17.3	27.1333333333333	308
17.32	27.1333333333333	316
17.34	27.1333333333333	283
17.36	27.1333333333333	315
17.38	27.1333333333333	320
17.4	27.1333333333333	293
17.42	27.1333333333333	283
17.44	27.1333333333333	282
17.46	27.1333333333333	290
17.48	27.1333333333333	263
17.5	27.1333333333333	261
17.52	27.1333333333333	233
17.54	27.1333333333333	265
17.56	27.1333333333333	247
17.58	27.1333333333333	236
17.6	27.1333333333333	252
17.62	27.1333333333333	238
17.64	27.1333333333333	254
17.66	27.1333333333333	257
17.68	27.1333333333333	240
17.7	27.1333333333333	252
17.72	27.1333333333333	233
17.74	27.1333333333333	213
17.76	27.1333333333333	235
17.78	27.1333333333333	214
17.8	27.1333333333333	228
17.82	27.1333333333333	212
17.84	27.1333333333333	222
17.86	27.1333333333333	227
17.88	27.1333333333333	228
17.9	27.1333333333333	218
17.92	27.1333333333333	207
17.94	27.1333333333333	198
17.96	27.1333333333333	220
17.98	27.1333333333333	199
18	27.1333333333333	210
18.02	27.1333333333333	199
18.04	27.1333333333333	207
18.06	27.1333333333333	191
18.08	27.1333333333333	213
18.1	27.1333333333333	183
18.12	27.1333333333333	225
18.14	27.1333333333333	208
18.16	27.1333333333333	192
18.18	27.1333333333333	220
18.2	27.1333333333333	204
18.22	27.1333333333333	227
18.24	27.1333333333333	215
18.26	27.1333333333333	204
18.28	27.1333333333333	234
18.3	27.1333333333333	204
18.32	27.1333333333333	203
18.34	27.1333333333333	191
18.36	27.1333333333333	194
18.38	27.1333333333333	192
18.4	27.1333333333333	208
18.42	27.1333333333333	207
18.44	27.1333333333333	191
18.46	27.1333333333333	207
18.48	27.1333333333333	217
18.5	27.1333333333333	201
18.52	27.1333333333333	218
18.54	27.1333333333333	217
18.56	27.1333333333333	195
18.58	27.1333333333333	225
18.6	27.1333333333333	201
18.62	27.1333333333333	202
18.64	27.1333333333333	204
18.66	27.1333333333333	235
18.68	27.1333333333333	210
18.7	27.1333333333333	207
18.72	27.1333333333333	196
18.74	27.1333333333333	226
18.76	27.1333333333333	263
18.78	27.1333333333333	244
18.8	27.1333333333333	266
18.82	27.1333333333333	241
18.84	27.1333333333333	251
18.86	27.1333333333333	277
18.88	27.1333333333333	307
18.9	27.1333333333333	340
18.92	27.1333333333333	347
18.94	27.1333333333333	341
18.96	27.1333333333333	370
18.98	27.1333333333333	386
19	27.1333333333333	396
19.02	27.1333333333333	460
19.04	27.1333333333333	452
19.06	27.1333333333333	398
19.08	27.1333333333333	434
19.1	27.1333333333333	410
19.12	27.1333333333333	388
19.14	27.1333333333333	343
19.16	27.1333333333333	303
19.18	27.1333333333333	312
19.2	27.1333333333333	265
19.22	27.1333333333333	263
19.24	27.1333333333333	265
19.26	27.1333333333333	240
19.28	27.1333333333333	245
19.3	27.1333333333333	261
19.32	27.1333333333333	245
19.34	27.1333333333333	216
19.36	27.1333333333333	253
19.38	27.1333333333333	215
19.4	27.1333333333333	249
19.42	27.1333333333333	207
19.44	27.1333333333333	227
19.46	27.1333333333333	192
19.48	27.1333333333333	200
19.5	27.1333333333333	197
19.52	27.1333333333333	194
19.54	27.1333333333333	186
19.56	27.1333333333333	214
19.58	27.1333333333333	216
19.6	27.1333333333333	198
19.62	27.1333333333333	201
19.64	27.1333333333333	203
19.66	27.1333333333333	199
19.68	27.1333333333333	222
19.7	27.1333333333333	222
19.72	27.1333333333333	208
19.74	27.1333333333333	224
19.76	27.1333333333333	201
19.78	27.1333333333333	224
19.8	27.1333333333333	215
19.82	27.1333333333333	199
19.84	27.1333333333333	207
19.86	27.1333333333333	217
19.88	27.1333333333333	208
19.9	27.1333333333333	203
19.92	27.1333333333333	207
19.94	27.1333333333333	205
19.96	27.1333333333333	215
19.98	27.1333333333333	183
20	27.1333333333333	211
20.02	27.1333333333333	198
20.04	27.1333333333333	184
20.06	27.1333333333333	192
20.08	27.1333333333333	173
20.1	27.1333333333333	175
20.12	27.1333333333333	193
20.14	27.1333333333333	184
20.16	27.1333333333333	178
20.18	27.1333333333333	177
20.2	27.1333333333333	198
20.22	27.1333333333333	177
20.24	27.1333333333333	195
20.26	27.1333333333333	173
20.28	27.1333333333333	178
20.3	27.1333333333333	166
20.32	27.1333333333333	180
20.34	27.1333333333333	186
20.36	27.1333333333333	188
20.38	27.1333333333333	170
20.4	27.1333333333333	184
20.42	27.1333333333333	167
20.44	27.1333333333333	178
20.46	27.1333333333333	187
20.48	27.1333333333333	156
20.5	27.1333333333333	189
20.52	27.1333333333333	169
20.54	27.1333333333333	167
20.56	27.1333333333333	191
20.58	27.1333333333333	200
20.6	27.1333333333333	189
20.62	27.1333333333333	177
20.64	27.1333333333333	175
20.66	27.1333333333333	190
20.68	27.1333333333333	193
20.7	27.1333333333333	187
20.72	27.1333333333333	171
20.74	27.1333333333333	181
20.76	27.1333333333333	189
20.78	27.1333333333333	173
20.8	27.1333333333333	202
20.82	27.1333333333333	196
20.84	27.1333333333333	190
20.86	27.1333333333333	192
20.88	27.1333333333333	167
20.9	27.1333333333333	189
20.92	27.1333333333333	185
20.94	27.1333333333333	179
20.96	27.1333333333333	191
20.98	27.1333333333333	195
21	27.1333333333333	183
21.02	27.1333333333333	182
21.04	27.1333333333333	186
21.06	27.1333333333333	183
21.08	27.1333333333333	156
21.1	27.1333333333333	168
21.12	27.1333333333333	170
21.14	27.1333333333333	180
21.16	27.1333333333333	147
21.18	27.1333333333333	171
21.2	27.1333333333333	179
21.22	27.1333333333333	189
21.24	27.1333333333333	180
21.26	27.1333333333333	198
21.28	27.1333333333333	155
21.3	27.1333333333333	206
21.32	27.1333333333333	167
21.34	27.1333333333333	168
21.36	27.1333333333333	189
21.38	27.1333333333333	156
21.4	27.1333333333333	161
21.42	27.1333333333333	155
21.44	27.1333333333333	164
21.46	27.1333333333333	163
21.48	27.1333333333333	185
21.5	27.1333333333333	172
21.52	27.1333333333333	163
21.54	27.1333333333333	178
21.56	27.1333333333333	179
21.58	27.1333333333333	161
21.6	27.1333333333333	174
21.62	27.1333333333333	183
21.64	27.1333333333333	177
21.66	27.1333333333333	166
21.68	27.1333333333333	170
21.7	27.1333333333333	166
21.72	27.1333333333333	187
21.74	27.1333333333333	176
21.76	27.1333333333333	175
21.78	27.1333333333333	149
21.8	27.1333333333333	156
21.82	27.1333333333333	165
21.84	27.1333333333333	166
21.86	27.1333333333333	189
21.88	27.1333333333333	175
21.9	27.1333333333333	192
21.92	27.1333333333333	147
21.94	27.1333333333333	174
21.96	27.1333333333333	163
21.98	27.1333333333333	173
22	27.1333333333333	149
22.02	27.1333333333333	187
22.04	27.1333333333333	152
22.06	27.1333333333333	162
22.08	27.1333333333333	146
22.1	27.1333333333333	188
22.12	27.1333333333333	155
22.14	27.1333333333333	180
22.16	27.1333333333333	178
22.18	27.1333333333333	176
22.2	27.1333333333333	169
22.22	27.1333333333333	165
22.24	27.1333333333333	156
22.26	27.1333333333333	153
22.28	27.1333333333333	195
22.3	27.1333333333333	164
22.32	27.1333333333333	163
22.34	27.1333333333333	189
22.36	27.1333333333333	171
22.38	27.1333333333333	157
22.4	27.1333333333333	169
22.42	27.1333333333333	178
22.44	27.1333333333333	171
22.46	27.1333333333333	171
22.48	27.1333333333333	158
22.5	27.1333333333333	162
22.52	27.1333333333333	180
22.54	27.1333333333333	177
22.56	27.1333333333333	192
22.58	27.1333333333333	180
22.6	27.1333333333333	179
22.62	27.1333333333333	157
22.64	27.1333333333333	168
22.66	27.1333333333333	161
22.68	27.1333333333333	155
22.7	27.1333333333333	172
22.72	27.1333333333333	171
22.74	27.1333333333333	181
22.76	27.1333333333333	154
22.78	27.1333333333333	170
22.8	27.1333333333333	187
22.82	27.1333333333333	158
22.84	27.1333333333333	200
22.86	27.1333333333333	166
22.88	27.1333333333333	161
22.9	27.1333333333333	150
22.92	27.1333333333333	159
22.94	27.1333333333333	185
22.96	27.1333333333333	155
22.98	27.1333333333333	150
23	27.1333333333333	146
23.02	27.1333333333333	154
23.04	27.1333333333333	176
23.06	27.1333333333333	150
23.08	27.1333333333333	197
23.1	27.1333333333333	165
23.12	27.1333333333333	163
23.14	27.1333333333333	166
23.16	27.1333333333333	179
23.18	27.1333333333333	161
23.2	27.1333333333333	146
23.22	27.1333333333333	169
23.24	27.1333333333333	162
23.26	27.1333333333333	167
23.28	27.1333333333333	163
23.3	27.1333333333333	163
23.32	27.1333333333333	162
23.34	27.1333333333333	168
23.36	27.1333333333333	173
23.38	27.1333333333333	165
23.4	27.1333333333333	180
23.42	27.1333333333333	168
23.44	27.1333333333333	175
23.46	27.1333333333333	183
23.48	27.1333333333333	178
23.5	27.1333333333333	167
23.52	27.1333333333333	164
23.54	27.1333333333333	157
23.56	27.1333333333333	182
23.58	27.1333333333333	177
23.6	27.1333333333333	157
23.62	27.1333333333333	165
23.64	27.1333333333333	184
23.66	27.1333333333333	179
23.68	27.1333333333333	188
23.7	27.1333333333333	206
23.72	27.1333333333333	156
23.74	27.1333333333333	154
23.76	27.1333333333333	166
23.78	27.1333333333333	178
23.8	27.1333333333333	168
23.82	27.1333333333333	189
23.84	27.1333333333333	180
23.86	27.1333333333333	176
23.88	27.1333333333333	160
23.9	27.1333333333333	160
23.92	27.1333333333333	185
23.94	27.1333333333333	178
23.96	27.1333333333333	157
23.98	27.1333333333333	180
24	27.1333333333333	182
24.02	27.1333333333333	190
24.04	27.1333333333333	204
24.06	27.1333333333333	203
24.08	27.1333333333333	192
24.1	27.1333333333333	207
24.12	27.1333333333333	207
24.14	27.1333333333333	221
24.16	27.1333333333333	214
24.18	27.1333333333333	198
24.2	27.1333333333333	190
24.22	27.1333333333333	196
24.24	27.1333333333333	215
24.26	27.1333333333333	194
24.28	27.1333333333333	192
24.3	27.1333333333333	184
24.32	27.1333333333333	167
24.34	27.1333333333333	186
24.36	27.1333333333333	187
24.38	27.1333333333333	209
24.4	27.1333333333333	213
24.42	27.1333333333333	176
24.44	27.1333333333333	186
24.46	27.1333333333333	198
24.48	27.1333333333333	170
24.5	27.1333333333333	179
24.52	27.1333333333333	181
24.54	27.1333333333333	191
24.56	27.1333333333333	180
24.58	27.1333333333333	187
24.6	27.1333333333333	182
24.62	27.1333333333333	197
24.64	27.1333333333333	181
24.66	27.1333333333333	205
24.68	27.1333333333333	203
24.7	27.1333333333333	173
24.72	27.1333333333333	198
24.74	27.1333333333333	197
24.76	27.1333333333333	171
24.78	27.1333333333333	169
24.8	27.1333333333333	201
24.82	27.1333333333333	202
24.84	27.1333333333333	196
24.86	27.1333333333333	196
24.88	27.1333333333333	191
24.9	27.1333333333333	218
24.92	27.1333333333333	209
24.94	27.1333333333333	191
24.96	27.1333333333333	230
24.98	27.1333333333333	207
25	27.1333333333333	239
25.02	27.1333333333333	228
25.04	27.1333333333333	235
25.06	27.1333333333333	218
25.08	27.1333333333333	233
25.1	27.1333333333333	211
25.12	27.1333333333333	243
25.14	27.1333333333333	250
25.16	27.1333333333333	228
25.18	27.1333333333333	249
25.2	27.1333333333333	243
25.22	27.1333333333333	254
25.24	27.1333333333333	274
25.26	27.1333333333333	218
25.28	27.1333333333333	258
25.3	27.1333333333333	241
25.32	27.1333333333333	266
25.34	27.1333333333333	269
25.36	27.1333333333333	264
25.38	27.1333333333333	257
25.4	27.1333333333333	260
25.42	27.1333333333333	263
25.44	27.1333333333333	251
25.46	27.1333333333333	240
25.48	27.1333333333333	229
25.5	27.1333333333333	191
25.52	27.1333333333333	229
25.54	27.1333333333333	228
25.56	27.1333333333333	242
25.58	27.1333333333333	217
25.6	27.1333333333333	232
25.62	27.1333333333333	226
25.64	27.1333333333333	216
25.66	27.1333333333333	230
25.68	27.1333333333333	230
25.7	27.1333333333333	206
25.72	27.1333333333333	179
25.74	27.1333333333333	193
25.76	27.1333333333333	220
25.78	27.1333333333333	210
25.8	27.1333333333333	168
25.82	27.1333333333333	225
25.84	27.1333333333333	184
25.86	27.1333333333333	202
25.88	27.1333333333333	207
25.9	27.1333333333333	181
25.92	27.1333333333333	188
25.94	27.1333333333333	201
25.96	27.1333333333333	182
25.98	27.1333333333333	193
26	27.1333333333333	176
26.02	27.1333333333333	186
26.04	27.1333333333333	172
26.06	27.1333333333333	186
26.08	27.1333333333333	170
26.1	27.1333333333333	185
26.12	27.1333333333333	173
26.14	27.1333333333333	180
26.16	27.1333333333333	192
26.18	27.1333333333333	194
26.2	27.1333333333333	182
26.22	27.1333333333333	162
26.24	27.1333333333333	178
26.26	27.1333333333333	191
26.28	27.1333333333333	174
26.3	27.1333333333333	198
26.32	27.1333333333333	175
26.34	27.1333333333333	154
26.36	27.1333333333333	180
26.38	27.1333333333333	199
26.4	27.1333333333333	169
26.42	27.1333333333333	156
26.44	27.1333333333333	180
26.46	27.1333333333333	189
26.48	27.1333333333333	176
26.5	27.1333333333333	151
26.52	27.1333333333333	176
26.54	27.1333333333333	189
26.56	27.1333333333333	211
26.58	27.1333333333333	191
26.6	27.1333333333333	180
26.62	27.1333333333333	173
26.64	27.1333333333333	184
26.66	27.1333333333333	163
26.68	27.1333333333333	197
26.7	27.1333333333333	220
26.72	27.1333333333333	192
26.74	27.1333333333333	181
26.76	27.1333333333333	146
26.78	27.1333333333333	195
26.8	27.1333333333333	206
26.82	27.1333333333333	157
26.84	27.1333333333333	172
26.86	27.1333333333333	176
26.88	27.1333333333333	170
26.9	27.1333333333333	176
26.92	27.1333333333333	168
26.94	27.1333333333333	153
26.96	27.1333333333333	175
26.98	27.1333333333333	164
27	27.1333333333333	193
27.02	27.1333333333333	184
27.04	27.1333333333333	184
27.06	27.1333333333333	187
27.08	27.1333333333333	187
27.1	27.1333333333333	195
27.12	27.1333333333333	181
27.14	27.1333333333333	169
27.16	27.1333333333333	174
27.18	27.1333333333333	175
27.2	27.1333333333333	174
27.22	27.1333333333333	184
27.24	27.1333333333333	174
27.26	27.1333333333333	194
27.28	27.1333333333333	194
27.3	27.1333333333333	194
27.32	27.1333333333333	170
27.34	27.1333333333333	198
27.36	27.1333333333333	186
27.38	27.1333333333333	166
27.4	27.1333333333333	177
27.42	27.1333333333333	193
27.44	27.1333333333333	204
27.46	27.1333333333333	160
27.48	27.1333333333333	196
27.5	27.1333333333333	185
27.52	27.1333333333333	177
27.54	27.1333333333333	199
27.56	27.1333333333333	187
27.58	27.1333333333333	197
27.6	27.1333333333333	189
27.62	27.1333333333333	182
27.64	27.1333333333333	186
27.66	27.1333333333333	186
27.68	27.1333333333333	192
27.7	27.1333333333333	220
27.72	27.1333333333333	200
27.74	27.1333333333333	199
27.76	27.1333333333333	208
27.78	27.1333333333333	215
27.8	27.1333333333333	186
27.82	27.1333333333333	211
27.84	27.1333333333333	228
27.86	27.1333333333333	207
27.88	27.1333333333333	188
27.9	27.1333333333333	222
27.92	27.1333333333333	201
27.94	27.1333333333333	203
27.96	27.1333333333333	186
27.98	27.1333333333333	206
28	27.1333333333333	213
28.02	27.1333333333333	180
28.04	27.1333333333333	208
28.06	27.1333333333333	193
28.08	27.1333333333333	204
28.1	27.1333333333333	211
28.12	27.1333333333333	179
28.14	27.1333333333333	200
28.16	27.1333333333333	197
28.18	27.1333333333333	182
28.2	27.1333333333333	179
28.22	27.1333333333333	194
28.24	27.1333333333333	185
28.26	27.1333333333333	222
28.28	27.1333333333333	187
28.3	27.1333333333333	182
28.32	27.1333333333333	199
28.34	27.1333333333333	224
28.36	27.1333333333333	188
28.38	27.1333333333333	175
28.4	27.1333333333333	194
28.42	27.1333333333333	209
28.44	27.1333333333333	191
28.46	27.1333333333333	179
28.48	27.1333333333333	197
28.5	27.1333333333333	173
28.52	27.1333333333333	171
28.54	27.1333333333333	178
28.56	27.1333333333333	158
28.58	27.1333333333333	191
28.6	27.1333333333333	186
28.62	27.1333333333333	177
28.64	27.1333333333333	179
28.66	27.1333333333333	153
28.68	27.1333333333333	207
28.7	27.1333333333333	182
28.72	27.1333333333333	176
28.74	27.1333333333333	150
28.76	27.1333333333333	193
28.78	27.1333333333333	175
28.8	27.1333333333333	200
28.82	27.1333333333333	193
28.84	27.1333333333333	171
28.86	27.1333333333333	188
28.88	27.1333333333333	183
28.9	27.1333333333333	160
28.92	27.1333333333333	176
28.94	27.1333333333333	165
28.96	27.1333333333333	192
28.98	27.1333333333333	171
29	27.1333333333333	190
29.02	27.1333333333333	179
29.04	27.1333333333333	174
29.06	27.1333333333333	167
29.08	27.1333333333333	170
29.1	27.1333333333333	172
29.12	27.1333333333333	152
29.14	27.1333333333333	192
29.16	27.1333333333333	171
29.18	27.1333333333333	174
29.2	27.1333333333333	151
29.22	27.1333333333333	185
29.24	27.1333333333333	175
29.26	27.1333333333333	187
29.28	27.1333333333333	171
29.3	27.1333333333333	192
29.32	27.1333333333333	190
29.34	27.1333333333333	188
29.36	27.1333333333333	182
29.38	27.1333333333333	150
29.4	27.1333333333333	178
29.42	27.1333333333333	174
29.44	27.1333333333333	168
29.46	27.1333333333333	156
29.48	27.1333333333333	166
29.5	27.1333333333333	162
29.52	27.1333333333333	201
29.54	27.1333333333333	175
29.56	27.1333333333333	170
29.58	27.1333333333333	187
29.6	27.1333333333333	171
29.62	27.1333333333333	172
29.64	27.1333333333333	158
29.66	27.1333333333333	193
29.68	27.1333333333333	215
29.7	27.1333333333333	177
29.72	27.1333333333333	196
29.74	27.1333333333333	169
29.76	27.1333333333333	191
29.78	27.1333333333333	188
29.8	27.1333333333333	179
29.82	27.1333333333333	180
29.84	27.1333333333333	179
29.86	27.1333333333333	182
29.88	27.1333333333333	180
29.9	27.1333333333333	181
29.92	27.1333333333333	186
29.94	27.1333333333333	172
29.96	27.1333333333333	199
29.98	27.1333333333333	193
30	27.1333333333333	176
30.02	27.1333333333333	182
30.04	27.1333333333333	160
30.06	27.1333333333333	203
30.08	27.1333333333333	174
30.1	27.1333333333333	167
30.12	27.1333333333333	159
30.14	27.1333333333333	184
30.16	27.1333333333333	183
30.18	27.1333333333333	179
30.2	27.1333333333333	178
30.22	27.1333333333333	189
30.24	27.1333333333333	195
30.26	27.1333333333333	177
30.28	27.1333333333333	175
30.3	27.1333333333333	174
30.32	27.1333333333333	192
30.34	27.1333333333333	189
30.36	27.1333333333333	174
30.38	27.1333333333333	176
30.4	27.1333333333333	145
30.42	27.1333333333333	185
30.44	27.1333333333333	161
30.46	27.1333333333333	176
30.48	27.1333333333333	196
30.5	27.1333333333333	169
30.52	27.1333333333333	179
30.54	27.1333333333333	187
30.56	27.1333333333333	174
30.58	27.1333333333333	204
30.6	27.1333333333333	206
30.62	27.1333333333333	186
30.64	27.1333333333333	191
30.66	27.1333333333333	200
30.68	27.1333333333333	195
30.7	27.1333333333333	188
30.72	27.1333333333333	194
30.74	27.1333333333333	167
30.76	27.1333333333333	179
30.78	27.1333333333333	184
30.8	27.1333333333333	183
30.82	27.1333333333333	169
30.84	27.1333333333333	169
30.86	27.1333333333333	186
30.88	27.1333333333333	176
30.9	27.1333333333333	187
30.92	27.1333333333333	193
30.94	27.1333333333333	203
30.96	27.1333333333333	174
30.98	27.1333333333333	187
31	27.1333333333333	208
31.02	27.1333333333333	190
31.04	27.1333333333333	169
31.06	27.1333333333333	174
31.08	27.1333333333333	197
31.1	27.1333333333333	180
31.12	27.1333333333333	186
31.14	27.1333333333333	169
31.16	27.1333333333333	206
31.18	27.1333333333333	216
31.2	27.1333333333333	158
31.22	27.1333333333333	208
31.24	27.1333333333333	202
31.26	27.1333333333333	173
31.28	27.1333333333333	182
31.3	27.1333333333333	173
31.32	27.1333333333333	188
31.34	27.1333333333333	185
31.36	27.1333333333333	168
31.38	27.1333333333333	212
31.4	27.1333333333333	171
31.42	27.1333333333333	174
31.44	27.1333333333333	189
31.46	27.1333333333333	178
31.48	27.1333333333333	185
31.5	27.1333333333333	160
31.52	27.1333333333333	194
31.54	27.1333333333333	176
31.56	27.1333333333333	185
31.58	27.1333333333333	180
31.6	27.1333333333333	169
31.62	27.1333333333333	196
31.64	27.1333333333333	200
31.66	27.1333333333333	171
31.68	27.1333333333333	171
31.7	27.1333333333333	181
31.72	27.1333333333333	173
31.74	27.1333333333333	167
31.76	27.1333333333333	176
31.78	27.1333333333333	179
31.8	27.1333333333333	189
31.82	27.1333333333333	164
31.84	27.1333333333333	185
31.86	27.1333333333333	173
31.88	27.1333333333333	193
31.9	27.1333333333333	186
31.92	27.1333333333333	169
31.94	27.1333333333333	210
31.96	27.1333333333333	186
31.98	27.1333333333333	173
32	27.1333333333333	164
32.02	27.1333333333333	182
32.04	27.1333333333333	169
32.06	27.1333333333333	178
32.08	27.1333333333333	165
32.1	27.1333333333333	178
32.12	27.1333333333333	189
32.14	27.1333333333333	188
32.16	27.1333333333333	172
32.18	27.1333333333333	164
32.2	27.1333333333333	184
32.22	27.1333333333333	192
32.24	27.1333333333333	169
32.26	27.1333333333333	156
32.28	27.1333333333333	187
32.3	27.1333333333333	191
32.32	27.1333333333333	162
32.34	27.1333333333333	158
32.36	27.1333333333333	197
32.38	27.1333333333333	179
32.4	27.1333333333333	182
32.42	27.1333333333333	199
32.44	27.1333333333333	168
32.46	27.1333333333333	175
32.48	27.1333333333333	179
32.5	27.1333333333333	177
32.52	27.1333333333333	181
32.54	27.1333333333333	196
32.56	27.1333333333333	163
32.58	27.1333333333333	164
32.6	27.1333333333333	166
32.62	27.1333333333333	177
32.64	27.1333333333333	170
32.66	27.1333333333333	174
32.68	27.1333333333333	172
32.7	27.1333333333333	199
32.72	27.1333333333333	180
32.74	27.1333333333333	175
32.76	27.1333333333333	184
32.78	27.1333333333333	185
32.8	27.1333333333333	203
32.82	27.1333333333333	177
32.84	27.1333333333333	164
32.86	27.1333333333333	191
32.88	27.1333333333333	164
32.9	27.1333333333333	181
32.92	27.1333333333333	154
32.94	27.1333333333333	184
32.96	27.1333333333333	150
32.98	27.1333333333333	181
33	27.1333333333333	180
33.02	27.1333333333333	161
33.04	27.1333333333333	181
33.06	27.1333333333333	194
33.08	27.1333333333333	161
33.1	27.1333333333333	171
33.12	27.1333333333333	166
33.14	27.1333333333333	195
33.16	27.1333333333333	190
33.18	27.1333333333333	165
33.2	27.1333333333333	184
33.22	27.1333333333333	171
33.24	27.1333333333333	168
33.26	27.1333333333333	204
33.28	27.1333333333333	180
33.3	27.1333333333333	193
33.32	27.1333333333333	186
33.34	27.1333333333333	179
33.36	27.1333333333333	193
33.38	27.1333333333333	196
33.4	27.1333333333333	176
33.42	27.1333333333333	187
33.44	27.1333333333333	205
33.46	27.1333333333333	190
33.48	27.1333333333333	192
33.5	27.1333333333333	181
33.52	27.1333333333333	192
33.54	27.1333333333333	216
33.56	27.1333333333333	190
33.58	27.1333333333333	190
33.6	27.1333333333333	182
33.62	27.1333333333333	157
33.64	27.1333333333333	193
33.66	27.1333333333333	192
33.68	27.1333333333333	199
33.7	27.1333333333333	196
33.72	27.1333333333333	187
33.74	27.1333333333333	201
33.76	27.1333333333333	201
33.78	27.1333333333333	155
33.8	27.1333333333333	185
33.82	27.1333333333333	197
33.84	27.1333333333333	210
33.86	27.1333333333333	185
33.88	27.1333333333333	194
33.9	27.1333333333333	230
33.92	27.1333333333333	197
33.94	27.1333333333333	191
33.96	27.1333333333333	192
33.98	27.1333333333333	183
34	27.1333333333333	191
34.02	27.1333333333333	164
34.04	27.1333333333333	177
34.06	27.1333333333333	187
34.08	27.1333333333333	187
34.1	27.1333333333333	177
34.12	27.1333333333333	183
34.14	27.1333333333333	197
34.16	27.1333333333333	192
34.18	27.1333333333333	180
34.2	27.1333333333333	183
34.22	27.1333333333333	204
34.24	27.1333333333333	188
34.26	27.1333333333333	163
34.28	27.1333333333333	171
34.3	27.1333333333333	186
34.32	27.1333333333333	182
34.34	27.1333333333333	186
34.36	27.1333333333333	191
34.38	27.1333333333333	184
34.4	27.1333333333333	214
34.42	27.1333333333333	199
34.44	27.1333333333333	201
34.46	27.1333333333333	178
34.48	27.1333333333333	199
34.5	27.1333333333333	195
34.52	27.1333333333333	189
34.54	27.1333333333333	195
34.56	27.1333333333333	188
34.58	27.1333333333333	165
34.6	27.1333333333333	158
34.62	27.1333333333333	198
34.64	27.1333333333333	182
34.66	27.1333333333333	170
34.68	27.1333333333333	190
34.7	27.1333333333333	179
34.72	27.1333333333333	186
34.74	27.1333333333333	198
34.76	27.1333333333333	174
34.78	27.1333333333333	224
34.8	27.1333333333333	202
34.82	27.1333333333333	189
34.84	27.1333333333333	191
34.86	27.1333333333333	187
34.88	27.1333333333333	183
34.9	27.1333333333333	192
34.92	27.1333333333333	201
34.94	27.1333333333333	198
34.96	27.1333333333333	213
34.98	27.1333333333333	211
35	27.1333333333333	215
35.02	27.1333333333333	184
35.04	27.1333333333333	193
35.06	27.1333333333333	154
35.08	27.1333333333333	202
35.1	27.1333333333333	164
35.12	27.1333333333333	213
35.14	27.1333333333333	195
35.16	27.1333333333333	194
35.18	27.1333333333333	200
35.2	27.1333333333333	196
35.22	27.1333333333333	197
35.24	27.1333333333333	176
35.26	27.1333333333333	188
35.28	27.1333333333333	204
35.3	27.1333333333333	216
35.32	27.1333333333333	195
35.34	27.1333333333333	188
35.36	27.1333333333333	204
35.38	27.1333333333333	215
35.4	27.1333333333333	188
35.42	27.1333333333333	205
35.44	27.1333333333333	180
35.46	27.1333333333333	170
35.48	27.1333333333333	186
35.5	27.1333333333333	190
35.52	27.1333333333333	173
35.54	27.1333333333333	184
35.56	27.1333333333333	179
35.58	27.1333333333333	185
35.6	27.1333333333333	189
35.62	27.1333333333333	208
35.64	27.1333333333333	181
35.66	27.1333333333333	168
35.68	27.1333333333333	181
35.7	27.1333333333333	197
35.72	27.1333333333333	184
35.74	27.1333333333333	170
35.76	27.1333333333333	198
35.78	27.1333333333333	183
35.8	27.1333333333333	182
35.82	27.1333333333333	180
35.84	27.1333333333333	201
35.86	27.1333333333333	184
35.88	27.1333333333333	200
35.9	27.1333333333333	196
35.92	27.1333333333333	174
35.94	27.1333333333333	177
35.96	27.1333333333333	174
35.98	27.1333333333333	195
36	27.1333333333333	170
36.02	27.1333333333333	172
36.04	27.1333333333333	179
36.06	27.1333333333333	192
36.08	27.1333333333333	161
36.1	27.1333333333333	186
36.12	27.1333333333333	202
36.14	27.1333333333333	182
36.16	27.1333333333333	200
36.18	27.1333333333333	169
36.2	27.1333333333333	202
36.22	27.1333333333333	175
36.24	27.1333333333333	182
36.26	27.1333333333333	193
36.28	27.1333333333333	206
36.3	27.1333333333333	195
36.32	27.1333333333333	190
36.34	27.1333333333333	154
36.36	27.1333333333333	175
36.38	27.1333333333333	184
36.4	27.1333333333333	200
36.42	27.1333333333333	197
36.44	27.1333333333333	183
36.46	27.1333333333333	196
36.48	27.1333333333333	190
36.5	27.1333333333333	195
36.52	27.1333333333333	153
36.54	27.1333333333333	193
36.56	27.1333333333333	174
36.58	27.1333333333333	166
36.6	27.1333333333333	198
36.62	27.1333333333333	193
36.64	27.1333333333333	165
36.66	27.1333333333333	161
36.68	27.1333333333333	181
36.7	27.1333333333333	171
36.72	27.1333333333333	173
36.74	27.1333333333333	157
36.76	27.1333333333333	212
36.78	27.1333333333333	184
36.8	27.1333333333333	193
36.82	27.1333333333333	202
36.84	27.1333333333333	194
36.86	27.1333333333333	195
36.88	27.1333333333333	202
36.9	27.1333333333333	194
36.92	27.1333333333333	187
36.94	27.1333333333333	180
36.96	27.1333333333333	185
36.98	27.1333333333333	197
37	27.1333333333333	193
37.02	27.1333333333333	190
37.04	27.1333333333333	186
37.06	27.1333333333333	177
37.08	27.1333333333333	179
37.1	27.1333333333333	187
37.12	27.1333333333333	191
37.14	27.1333333333333	212
37.16	27.1333333333333	208
37.18	27.1333333333333	189
37.2	27.1333333333333	207
37.22	27.1333333333333	194
37.24	27.1333333333333	183
37.26	27.1333333333333	189
37.28	27.1333333333333	180
37.3	27.1333333333333	169
37.32	27.1333333333333	179
37.34	27.1333333333333	210
37.36	27.1333333333333	195
37.38	27.1333333333333	180
37.4	27.1333333333333	192
37.42	27.1333333333333	184
37.44	27.1333333333333	200
37.46	27.1333333333333	196
37.48	27.1333333333333	179
37.5	27.1333333333333	199
37.52	27.1333333333333	195
37.54	27.1333333333333	201
37.56	27.1333333333333	218
37.58	27.1333333333333	201
37.6	27.1333333333333	177
37.62	27.1333333333333	196
37.64	27.1333333333333	178
37.66	27.1333333333333	201
37.68	27.1333333333333	201
37.7	27.1333333333333	191
37.72	27.1333333333333	189
37.74	27.1333333333333	195
37.76	27.1333333333333	189
37.78	27.1333333333333	190
37.8	27.1333333333333	169
37.82	27.1333333333333	169
37.84	27.1333333333333	188
37.86	27.1333333333333	202
37.88	27.1333333333333	227
37.9	27.1333333333333	219
37.92	27.1333333333333	213
37.94	27.1333333333333	247
37.96	27.1333333333333	238
37.98	27.1333333333333	246
38	27.1333333333333	218
38.02	27.1333333333333	269
38.04	27.1333333333333	279
38.06	27.1333333333333	251
38.08	27.1333333333333	249
38.1	27.1333333333333	297
38.12	27.1333333333333	288
38.14	27.1333333333333	317
38.16	27.1333333333333	324
38.18	27.1333333333333	369
38.2	27.1333333333333	482
38.22	27.1333333333333	588
38.24	27.1333333333333	685
38.26	27.1333333333333	740
38.28	27.1333333333333	615
38.3	27.1333333333333	467
38.32	27.1333333333333	508
38.34	27.1333333333333	497
38.36	27.1333333333333	443
38.38	27.1333333333333	373
38.4	27.1333333333333	289
38.42	27.1333333333333	274
38.44	27.1333333333333	258
38.46	27.1333333333333	250
38.48	27.1333333333333	248
38.5	27.1333333333333	239
38.52	27.1333333333333	260
38.54	27.1333333333333	250
38.56	27.1333333333333	231
38.58	27.1333333333333	243
38.6	27.1333333333333	222
38.62	27.1333333333333	199
38.64	27.1333333333333	212
38.66	27.1333333333333	175
38.68	27.1333333333333	203
38.7	27.1333333333333	224
38.72	27.1333333333333	212
38.74	27.1333333333333	185
38.76	27.1333333333333	189
38.78	27.1333333333333	203
38.8	27.1333333333333	169
38.82	27.1333333333333	205
38.84	27.1333333333333	204
38.86	27.1333333333333	183
38.88	27.1333333333333	201
38.9	27.1333333333333	204
38.92	27.1333333333333	212
38.94	27.1333333333333	204
38.96	27.1333333333333	184
38.98	27.1333333333333	192
39	27.1333333333333	206
39.02	27.1333333333333	155
39.04	27.1333333333333	178
39.06	27.1333333333333	201
39.08	27.1333333333333	191
39.1	27.1333333333333	201
39.12	27.1333333333333	185
39.14	27.1333333333333	182
39.16	27.1333333333333	208
39.18	27.1333333333333	185
39.2	27.1333333333333	193
39.22	27.1333333333333	188
39.24	27.1333333333333	186
39.26	27.1333333333333	209
39.28	27.1333333333333	170
39.3	27.1333333333333	192
39.32	27.1333333333333	219
39.34	27.1333333333333	207
39.36	27.1333333333333	183
39.38	27.1333333333333	191
39.4	27.1333333333333	170
39.42	27.1333333333333	195
39.44	27.1333333333333	219
39.46	27.1333333333333	190
39.48	27.1333333333333	180
39.5	27.1333333333333	200
39.52	27.1333333333333	206
39.54	27.1333333333333	197
39.56	27.1333333333333	194
39.58	27.1333333333333	186
39.6	27.1333333333333	210
39.62	27.1333333333333	206
39.64	27.1333333333333	185
39.66	27.1333333333333	199
39.68	27.1333333333333	202
39.7	27.1333333333333	193
39.72	27.1333333333333	152
39.74	27.1333333333333	208
39.76	27.1333333333333	202
39.78	27.1333333333333	173
39.8	27.1333333333333	224
39.82	27.1333333333333	176
39.84	27.1333333333333	178
39.86	27.1333333333333	181
39.88	27.1333333333333	192
39.9	27.1333333333333	169
39.92	27.1333333333333	184
39.94	27.1333333333333	206
39.96	27.1333333333333	215
39.98	27.1333333333333	213
40	27.1333333333333	245
