# Supplementary material for: Sorting polymerization in a bichannel metal-organic framework
Source: Nat Commun. 2025 Aug 5;16:6984. doi: 10.1038/s41467-025-62322-8 (PMC12325995; doi:10.1038/s41467-025-62322-8)
Supplement: Supplementary file 3 — Source data [file 41467_2025_62322_MOESM3_ESM.zip › SOURCE_DATA/SF10/1-PNVF_2theta_vs_scanstarttime_vs_intensity/line_6.csv]

X	Y	Z
3	28.6333333333333	167
3.02	28.6333333333333	169
3.04	28.6333333333333	144
3.06	28.6333333333333	143
3.08	28.6333333333333	142
3.1	28.6333333333333	129
3.12	28.6333333333333	169
3.14	28.6333333333333	147
3.16	28.6333333333333	189
3.18	28.6333333333333	132
3.2	28.6333333333333	148
3.22	28.6333333333333	137
3.24	28.6333333333333	156
3.26	28.6333333333333	174
3.28	28.6333333333333	146
3.3	28.6333333333333	124
3.32	28.6333333333333	152
3.34	28.6333333333333	132
3.36	28.6333333333333	150
3.38	28.6333333333333	154
3.4	28.6333333333333	128
3.42	28.6333333333333	157
3.44	28.6333333333333	124
3.46	28.6333333333333	145
3.48	28.6333333333333	147
3.5	28.6333333333333	151
3.52	28.6333333333333	157
3.54	28.6333333333333	147
3.56	28.6333333333333	162
3.58	28.6333333333333	167
3.6	28.6333333333333	165
3.62	28.6333333333333	162
3.64	28.6333333333333	155
3.66	28.6333333333333	151
3.68	28.6333333333333	158
3.7	28.6333333333333	150
3.72	28.6333333333333	185
3.74	28.6333333333333	152
3.76	28.6333333333333	159
3.78	28.6333333333333	138
3.8	28.6333333333333	153
3.82	28.6333333333333	164
3.84	28.6333333333333	171
3.86	28.6333333333333	141
3.88	28.6333333333333	164
3.9	28.6333333333333	151
3.92	28.6333333333333	128
3.94	28.6333333333333	147
3.96	28.6333333333333	150
3.98	28.6333333333333	156
4	28.6333333333333	148
4.02	28.6333333333333	140
4.04	28.6333333333333	179
4.06	28.6333333333333	154
4.08	28.6333333333333	153
4.1	28.6333333333333	169
4.12	28.6333333333333	148
4.14	28.6333333333333	154
4.16	28.6333333333333	172
4.18	28.6333333333333	146
4.2	28.6333333333333	152
4.22	28.6333333333333	143
4.24	28.6333333333333	162
4.26	28.6333333333333	169
4.28	28.6333333333333	142
4.3	28.6333333333333	165
4.32	28.6333333333333	154
4.34	28.6333333333333	160
4.36	28.6333333333333	171
4.38	28.6333333333333	160
4.4	28.6333333333333	139
4.42	28.6333333333333	165
4.44	28.6333333333333	161
4.46	28.6333333333333	174
4.48	28.6333333333333	164
4.5	28.6333333333333	152
4.52	28.6333333333333	148
4.54	28.6333333333333	156
4.56	28.6333333333333	156
4.58	28.6333333333333	169
4.6	28.6333333333333	162
4.62	28.6333333333333	174
4.64	28.6333333333333	194
4.66	28.6333333333333	181
4.68	28.6333333333333	176
4.7	28.6333333333333	155
4.72	28.6333333333333	163
4.74	28.6333333333333	171
4.76	28.6333333333333	169
4.78	28.6333333333333	184
4.8	28.6333333333333	163
4.82	28.6333333333333	164
4.84	28.6333333333333	205
4.86	28.6333333333333	191
4.88	28.6333333333333	194
4.9	28.6333333333333	184
4.92	28.6333333333333	194
4.94	28.6333333333333	181
4.96	28.6333333333333	201
4.98	28.6333333333333	224
5	28.6333333333333	200
5.02	28.6333333333333	201
5.04	28.6333333333333	199
5.06	28.6333333333333	218
5.08	28.6333333333333	221
5.1	28.6333333333333	194
5.12	28.6333333333333	223
5.14	28.6333333333333	258
5.16	28.6333333333333	267
5.18	28.6333333333333	281
5.2	28.6333333333333	293
5.22	28.6333333333333	283
5.24	28.6333333333333	324
5.26	28.6333333333333	294
5.28	28.6333333333333	379
5.3	28.6333333333333	388
5.32	28.6333333333333	397
5.34	28.6333333333333	430
5.36	28.6333333333333	460
5.38	28.6333333333333	512
5.4	28.6333333333333	573
5.42	28.6333333333333	627
5.44	28.6333333333333	654
5.46	28.6333333333333	687
5.48	28.6333333333333	615
5.5	28.6333333333333	573
5.52	28.6333333333333	476
5.54	28.6333333333333	424
5.56	28.6333333333333	400
5.58	28.6333333333333	404
5.6	28.6333333333333	356
5.62	28.6333333333333	385
5.64	28.6333333333333	327
5.66	28.6333333333333	320
5.68	28.6333333333333	321
5.7	28.6333333333333	284
5.72	28.6333333333333	280
5.74	28.6333333333333	287
5.76	28.6333333333333	297
5.78	28.6333333333333	281
5.8	28.6333333333333	285
5.82	28.6333333333333	266
5.84	28.6333333333333	275
5.86	28.6333333333333	250
5.88	28.6333333333333	262
5.9	28.6333333333333	250
5.92	28.6333333333333	256
5.94	28.6333333333333	262
5.96	28.6333333333333	268
5.98	28.6333333333333	251
6	28.6333333333333	273
6.02	28.6333333333333	265
6.04	28.6333333333333	253
6.06	28.6333333333333	256
6.08	28.6333333333333	234
6.1	28.6333333333333	266
6.12	28.6333333333333	261
6.14	28.6333333333333	245
6.16	28.6333333333333	259
6.18	28.6333333333333	245
6.2	28.6333333333333	249
6.22	28.6333333333333	234
6.24	28.6333333333333	274
6.26	28.6333333333333	248
6.28	28.6333333333333	270
6.3	28.6333333333333	239
6.32	28.6333333333333	244
6.34	28.6333333333333	256
6.36	28.6333333333333	243
6.38	28.6333333333333	244
6.4	28.6333333333333	260
6.42	28.6333333333333	245
6.44	28.6333333333333	244
6.46	28.6333333333333	251
6.48	28.6333333333333	229
6.5	28.6333333333333	235
6.52	28.6333333333333	241
6.54	28.6333333333333	251
6.56	28.6333333333333	228
6.58	28.6333333333333	238
6.6	28.6333333333333	236
6.62	28.6333333333333	215
6.64	28.6333333333333	235
6.66	28.6333333333333	219
6.68	28.6333333333333	192
6.7	28.6333333333333	206
6.72	28.6333333333333	230
6.74	28.6333333333333	209
6.76	28.6333333333333	210
6.78	28.6333333333333	234
6.8	28.6333333333333	214
6.82	28.6333333333333	216
6.84	28.6333333333333	228
6.86	28.6333333333333	199
6.88	28.6333333333333	181
6.9	28.6333333333333	203
6.92	28.6333333333333	194
6.94	28.6333333333333	181
6.96	28.6333333333333	190
6.98	28.6333333333333	183
7	28.6333333333333	183
7.02	28.6333333333333	186
7.04	28.6333333333333	206
7.06	28.6333333333333	188
7.08	28.6333333333333	198
7.1	28.6333333333333	201
7.12	28.6333333333333	188
7.14	28.6333333333333	190
7.16	28.6333333333333	164
7.18	28.6333333333333	176
7.2	28.6333333333333	173
7.22	28.6333333333333	193
7.24	28.6333333333333	187
7.26	28.6333333333333	192
7.28	28.6333333333333	167
7.3	28.6333333333333	181
7.32	28.6333333333333	172
7.34	28.6333333333333	172
7.36	28.6333333333333	179
7.38	28.6333333333333	185
7.4	28.6333333333333	172
7.42	28.6333333333333	190
7.44	28.6333333333333	162
7.46	28.6333333333333	188
7.48	28.6333333333333	179
7.5	28.6333333333333	165
7.52	28.6333333333333	189
7.54	28.6333333333333	181
7.56	28.6333333333333	182
7.58	28.6333333333333	166
7.6	28.6333333333333	170
7.62	28.6333333333333	167
7.64	28.6333333333333	170
7.66	28.6333333333333	175
7.68	28.6333333333333	177
7.7	28.6333333333333	157
7.72	28.6333333333333	194
7.74	28.6333333333333	186
7.76	28.6333333333333	187
7.78	28.6333333333333	174
7.8	28.6333333333333	166
7.82	28.6333333333333	160
7.84	28.6333333333333	189
7.86	28.6333333333333	139
7.88	28.6333333333333	154
7.9	28.6333333333333	167
7.92	28.6333333333333	146
7.94	28.6333333333333	189
7.96	28.6333333333333	176
7.98	28.6333333333333	152
8	28.6333333333333	174
8.02	28.6333333333333	177
8.04	28.6333333333333	198
8.06	28.6333333333333	180
8.08	28.6333333333333	189
8.1	28.6333333333333	156
8.12	28.6333333333333	158
8.14	28.6333333333333	153
8.16	28.6333333333333	150
8.18	28.6333333333333	189
8.2	28.6333333333333	149
8.22	28.6333333333333	168
8.24	28.6333333333333	164
8.26	28.6333333333333	176
8.28	28.6333333333333	185
8.3	28.6333333333333	153
8.32	28.6333333333333	186
8.34	28.6333333333333	157
8.36	28.6333333333333	169
8.38	28.6333333333333	162
8.4	28.6333333333333	172
8.42	28.6333333333333	170
8.44	28.6333333333333	187
8.46	28.6333333333333	178
8.48	28.6333333333333	179
8.5	28.6333333333333	156
8.52	28.6333333333333	176
8.54	28.6333333333333	180
8.56	28.6333333333333	157
8.58	28.6333333333333	145
8.6	28.6333333333333	155
8.62	28.6333333333333	175
8.64	28.6333333333333	153
8.66	28.6333333333333	154
8.68	28.6333333333333	152
8.7	28.6333333333333	166
8.72	28.6333333333333	155
8.74	28.6333333333333	178
8.76	28.6333333333333	187
8.78	28.6333333333333	149
8.8	28.6333333333333	172
8.82	28.6333333333333	170
8.84	28.6333333333333	164
8.86	28.6333333333333	155
8.88	28.6333333333333	164
8.9	28.6333333333333	166
8.92	28.6333333333333	166
8.94	28.6333333333333	161
8.96	28.6333333333333	166
8.98	28.6333333333333	166
9	28.6333333333333	183
9.02	28.6333333333333	169
9.04	28.6333333333333	145
9.06	28.6333333333333	156
9.08	28.6333333333333	150
9.1	28.6333333333333	152
9.12	28.6333333333333	171
9.14	28.6333333333333	179
9.16	28.6333333333333	153
9.18	28.6333333333333	166
9.2	28.6333333333333	173
9.22	28.6333333333333	180
9.24	28.6333333333333	178
9.26	28.6333333333333	163
9.28	28.6333333333333	189
9.3	28.6333333333333	187
9.32	28.6333333333333	219
9.34	28.6333333333333	223
9.36	28.6333333333333	230
9.38	28.6333333333333	239
9.4	28.6333333333333	256
9.42	28.6333333333333	286
9.44	28.6333333333333	288
9.46	28.6333333333333	332
9.48	28.6333333333333	286
9.5	28.6333333333333	299
9.52	28.6333333333333	301
9.54	28.6333333333333	238
9.56	28.6333333333333	223
9.58	28.6333333333333	236
9.6	28.6333333333333	235
9.62	28.6333333333333	211
9.64	28.6333333333333	187
9.66	28.6333333333333	219
9.68	28.6333333333333	204
9.7	28.6333333333333	202
9.72	28.6333333333333	186
9.74	28.6333333333333	169
9.76	28.6333333333333	189
9.78	28.6333333333333	211
9.8	28.6333333333333	181
9.82	28.6333333333333	185
9.84	28.6333333333333	181
9.86	28.6333333333333	175
9.88	28.6333333333333	180
9.9	28.6333333333333	175
9.92	28.6333333333333	214
9.94	28.6333333333333	177
9.96	28.6333333333333	171
9.98	28.6333333333333	168
10	28.6333333333333	183
10.02	28.6333333333333	186
10.04	28.6333333333333	167
10.06	28.6333333333333	165
10.08	28.6333333333333	148
10.1	28.6333333333333	188
10.12	28.6333333333333	158
10.14	28.6333333333333	164
10.16	28.6333333333333	178
10.18	28.6333333333333	168
10.2	28.6333333333333	184
10.22	28.6333333333333	176
10.24	28.6333333333333	161
10.26	28.6333333333333	186
10.28	28.6333333333333	159
10.3	28.6333333333333	163
10.32	28.6333333333333	180
10.34	28.6333333333333	209
10.36	28.6333333333333	191
10.38	28.6333333333333	168
10.4	28.6333333333333	176
10.42	28.6333333333333	199
10.44	28.6333333333333	187
10.46	28.6333333333333	211
10.48	28.6333333333333	220
10.5	28.6333333333333	222
10.52	28.6333333333333	239
10.54	28.6333333333333	232
10.56	28.6333333333333	221
10.58	28.6333333333333	222
10.6	28.6333333333333	265
10.62	28.6333333333333	268
10.64	28.6333333333333	265
10.66	28.6333333333333	339
10.68	28.6333333333333	358
10.7	28.6333333333333	336
10.72	28.6333333333333	420
10.74	28.6333333333333	483
10.76	28.6333333333333	555
10.78	28.6333333333333	604
10.8	28.6333333333333	670
10.82	28.6333333333333	763
10.84	28.6333333333333	859
10.86	28.6333333333333	1014
10.88	28.6333333333333	1039
10.9	28.6333333333333	1168
10.92	28.6333333333333	1184
10.94	28.6333333333333	1269
10.96	28.6333333333333	1142
10.98	28.6333333333333	994
11	28.6333333333333	833
11.02	28.6333333333333	634
11.04	28.6333333333333	563
11.06	28.6333333333333	469
11.08	28.6333333333333	385
11.1	28.6333333333333	348
11.12	28.6333333333333	328
11.14	28.6333333333333	316
11.16	28.6333333333333	284
11.18	28.6333333333333	256
11.2	28.6333333333333	260
11.22	28.6333333333333	255
11.24	28.6333333333333	243
11.26	28.6333333333333	220
11.28	28.6333333333333	192
11.3	28.6333333333333	204
11.32	28.6333333333333	210
11.34	28.6333333333333	214
11.36	28.6333333333333	195
11.38	28.6333333333333	197
11.4	28.6333333333333	173
11.42	28.6333333333333	178
11.44	28.6333333333333	196
11.46	28.6333333333333	208
11.48	28.6333333333333	198
11.5	28.6333333333333	167
11.52	28.6333333333333	203
11.54	28.6333333333333	179
11.56	28.6333333333333	164
11.58	28.6333333333333	166
11.6	28.6333333333333	166
11.62	28.6333333333333	183
11.64	28.6333333333333	163
11.66	28.6333333333333	184
11.68	28.6333333333333	179
11.7	28.6333333333333	188
11.72	28.6333333333333	193
11.74	28.6333333333333	166
11.76	28.6333333333333	197
11.78	28.6333333333333	188
11.8	28.6333333333333	171
11.82	28.6333333333333	174
11.84	28.6333333333333	170
11.86	28.6333333333333	149
11.88	28.6333333333333	172
11.9	28.6333333333333	173
11.92	28.6333333333333	169
11.94	28.6333333333333	171
11.96	28.6333333333333	173
11.98	28.6333333333333	180
12	28.6333333333333	166
12.02	28.6333333333333	167
12.04	28.6333333333333	137
12.06	28.6333333333333	174
12.08	28.6333333333333	192
12.1	28.6333333333333	183
12.12	28.6333333333333	169
12.14	28.6333333333333	176
12.16	28.6333333333333	165
12.18	28.6333333333333	157
12.2	28.6333333333333	168
12.22	28.6333333333333	168
12.24	28.6333333333333	151
12.26	28.6333333333333	162
12.28	28.6333333333333	162
12.3	28.6333333333333	146
12.32	28.6333333333333	148
12.34	28.6333333333333	153
12.36	28.6333333333333	174
12.38	28.6333333333333	182
12.4	28.6333333333333	158
12.42	28.6333333333333	147
12.44	28.6333333333333	174
12.46	28.6333333333333	161
12.48	28.6333333333333	158
12.5	28.6333333333333	176
12.52	28.6333333333333	160
12.54	28.6333333333333	170
12.56	28.6333333333333	179
12.58	28.6333333333333	156
12.6	28.6333333333333	164
12.62	28.6333333333333	157
12.64	28.6333333333333	170
12.66	28.6333333333333	159
12.68	28.6333333333333	162
12.7	28.6333333333333	162
12.72	28.6333333333333	177
12.74	28.6333333333333	157
12.76	28.6333333333333	166
12.78	28.6333333333333	170
12.8	28.6333333333333	174
12.82	28.6333333333333	164
12.84	28.6333333333333	186
12.86	28.6333333333333	179
12.88	28.6333333333333	180
12.9	28.6333333333333	172
12.92	28.6333333333333	168
12.94	28.6333333333333	176
12.96	28.6333333333333	167
12.98	28.6333333333333	136
13	28.6333333333333	178
13.02	28.6333333333333	172
13.04	28.6333333333333	144
13.06	28.6333333333333	155
13.08	28.6333333333333	170
13.1	28.6333333333333	162
13.12	28.6333333333333	169
13.14	28.6333333333333	155
13.16	28.6333333333333	161
13.18	28.6333333333333	150
13.2	28.6333333333333	150
13.22	28.6333333333333	166
13.24	28.6333333333333	155
13.26	28.6333333333333	157
13.28	28.6333333333333	179
13.3	28.6333333333333	180
13.32	28.6333333333333	159
13.34	28.6333333333333	167
13.36	28.6333333333333	169
13.38	28.6333333333333	162
13.4	28.6333333333333	196
13.42	28.6333333333333	170
13.44	28.6333333333333	132
13.46	28.6333333333333	180
13.48	28.6333333333333	174
13.5	28.6333333333333	187
13.52	28.6333333333333	168
13.54	28.6333333333333	156
13.56	28.6333333333333	140
13.58	28.6333333333333	165
13.6	28.6333333333333	149
13.62	28.6333333333333	180
13.64	28.6333333333333	176
13.66	28.6333333333333	142
13.68	28.6333333333333	159
13.7	28.6333333333333	166
13.72	28.6333333333333	174
13.74	28.6333333333333	170
13.76	28.6333333333333	173
13.78	28.6333333333333	181
13.8	28.6333333333333	179
13.82	28.6333333333333	167
13.84	28.6333333333333	173
13.86	28.6333333333333	167
13.88	28.6333333333333	187
13.9	28.6333333333333	155
13.92	28.6333333333333	175
13.94	28.6333333333333	171
13.96	28.6333333333333	172
13.98	28.6333333333333	192
14	28.6333333333333	182
14.02	28.6333333333333	177
14.04	28.6333333333333	170
14.06	28.6333333333333	189
14.08	28.6333333333333	162
14.1	28.6333333333333	174
14.12	28.6333333333333	162
14.14	28.6333333333333	179
14.16	28.6333333333333	182
14.18	28.6333333333333	164
14.2	28.6333333333333	153
14.22	28.6333333333333	186
14.24	28.6333333333333	167
14.26	28.6333333333333	171
14.28	28.6333333333333	171
14.3	28.6333333333333	176
14.32	28.6333333333333	166
14.34	28.6333333333333	187
14.36	28.6333333333333	176
14.38	28.6333333333333	171
14.4	28.6333333333333	192
14.42	28.6333333333333	176
14.44	28.6333333333333	179
14.46	28.6333333333333	183
14.48	28.6333333333333	176
14.5	28.6333333333333	167
14.52	28.6333333333333	164
14.54	28.6333333333333	161
14.56	28.6333333333333	161
14.58	28.6333333333333	164
14.6	28.6333333333333	186
14.62	28.6333333333333	182
14.64	28.6333333333333	151
14.66	28.6333333333333	169
14.68	28.6333333333333	177
14.7	28.6333333333333	146
14.72	28.6333333333333	139
14.74	28.6333333333333	153
14.76	28.6333333333333	163
14.78	28.6333333333333	146
14.8	28.6333333333333	175
14.82	28.6333333333333	159
14.84	28.6333333333333	161
14.86	28.6333333333333	166
14.88	28.6333333333333	173
14.9	28.6333333333333	179
14.92	28.6333333333333	163
14.94	28.6333333333333	193
14.96	28.6333333333333	163
14.98	28.6333333333333	154
15	28.6333333333333	173
15.02	28.6333333333333	175
15.04	28.6333333333333	168
15.06	28.6333333333333	166
15.08	28.6333333333333	176
15.1	28.6333333333333	177
15.12	28.6333333333333	162
15.14	28.6333333333333	160
15.16	28.6333333333333	194
15.18	28.6333333333333	165
15.2	28.6333333333333	142
15.22	28.6333333333333	166
15.24	28.6333333333333	178
15.26	28.6333333333333	162
15.28	28.6333333333333	143
15.3	28.6333333333333	158
15.32	28.6333333333333	189
15.34	28.6333333333333	188
15.36	28.6333333333333	168
15.38	28.6333333333333	167
15.4	28.6333333333333	176
15.42	28.6333333333333	176
15.44	28.6333333333333	167
15.46	28.6333333333333	193
15.48	28.6333333333333	169
15.5	28.6333333333333	170
15.52	28.6333333333333	201
15.54	28.6333333333333	170
15.56	28.6333333333333	164
15.58	28.6333333333333	175
15.6	28.6333333333333	201
15.62	28.6333333333333	176
15.64	28.6333333333333	154
15.66	28.6333333333333	176
15.68	28.6333333333333	154
15.7	28.6333333333333	182
15.72	28.6333333333333	159
15.74	28.6333333333333	185
15.76	28.6333333333333	172
15.78	28.6333333333333	164
15.8	28.6333333333333	161
15.82	28.6333333333333	199
15.84	28.6333333333333	171
15.86	28.6333333333333	185
15.88	28.6333333333333	165
15.9	28.6333333333333	184
15.92	28.6333333333333	199
15.94	28.6333333333333	164
15.96	28.6333333333333	196
15.98	28.6333333333333	193
16	28.6333333333333	164
16.02	28.6333333333333	170
16.04	28.6333333333333	206
16.06	28.6333333333333	185
16.08	28.6333333333333	178
16.1	28.6333333333333	206
16.12	28.6333333333333	191
16.14	28.6333333333333	182
16.16	28.6333333333333	191
16.18	28.6333333333333	201
16.2	28.6333333333333	188
16.22	28.6333333333333	201
16.24	28.6333333333333	219
16.26	28.6333333333333	197
16.28	28.6333333333333	213
16.3	28.6333333333333	186
16.32	28.6333333333333	195
16.34	28.6333333333333	207
16.36	28.6333333333333	245
16.38	28.6333333333333	237
16.4	28.6333333333333	281
16.42	28.6333333333333	279
16.44	28.6333333333333	252
16.46	28.6333333333333	295
16.48	28.6333333333333	274
16.5	28.6333333333333	332
16.52	28.6333333333333	313
16.54	28.6333333333333	320
16.56	28.6333333333333	309
16.58	28.6333333333333	326
16.6	28.6333333333333	329
16.62	28.6333333333333	329
16.64	28.6333333333333	318
16.66	28.6333333333333	332
16.68	28.6333333333333	335
16.7	28.6333333333333	327
16.72	28.6333333333333	338
16.74	28.6333333333333	324
16.76	28.6333333333333	376
16.78	28.6333333333333	407
16.8	28.6333333333333	382
16.82	28.6333333333333	395
16.84	28.6333333333333	357
16.86	28.6333333333333	388
16.88	28.6333333333333	391
16.9	28.6333333333333	373
16.92	28.6333333333333	364
16.94	28.6333333333333	381
16.96	28.6333333333333	388
16.98	28.6333333333333	387
17	28.6333333333333	398
17.02	28.6333333333333	381
17.04	28.6333333333333	379
17.06	28.6333333333333	367
17.08	28.6333333333333	379
17.1	28.6333333333333	388
17.12	28.6333333333333	377
17.14	28.6333333333333	420
17.16	28.6333333333333	367
17.18	28.6333333333333	382
17.2	28.6333333333333	372
17.22	28.6333333333333	364
17.24	28.6333333333333	389
17.26	28.6333333333333	360
17.28	28.6333333333333	338
17.3	28.6333333333333	332
17.32	28.6333333333333	345
17.34	28.6333333333333	322
17.36	28.6333333333333	303
17.38	28.6333333333333	317
17.4	28.6333333333333	270
17.42	28.6333333333333	279
17.44	28.6333333333333	286
17.46	28.6333333333333	276
17.48	28.6333333333333	233
17.5	28.6333333333333	244
17.52	28.6333333333333	257
17.54	28.6333333333333	273
17.56	28.6333333333333	240
17.58	28.6333333333333	217
17.6	28.6333333333333	243
17.62	28.6333333333333	237
17.64	28.6333333333333	240
17.66	28.6333333333333	236
17.68	28.6333333333333	211
17.7	28.6333333333333	228
17.72	28.6333333333333	233
17.74	28.6333333333333	224
17.76	28.6333333333333	202
17.78	28.6333333333333	222
17.8	28.6333333333333	236
17.82	28.6333333333333	230
17.84	28.6333333333333	212
17.86	28.6333333333333	234
17.88	28.6333333333333	215
17.9	28.6333333333333	188
17.92	28.6333333333333	232
17.94	28.6333333333333	222
17.96	28.6333333333333	203
17.98	28.6333333333333	227
18	28.6333333333333	219
18.02	28.6333333333333	218
18.04	28.6333333333333	218
18.06	28.6333333333333	223
18.08	28.6333333333333	188
18.1	28.6333333333333	198
18.12	28.6333333333333	202
18.14	28.6333333333333	210
18.16	28.6333333333333	196
18.18	28.6333333333333	213
18.2	28.6333333333333	207
18.22	28.6333333333333	200
18.24	28.6333333333333	201
18.26	28.6333333333333	186
18.28	28.6333333333333	193
18.3	28.6333333333333	181
18.32	28.6333333333333	205
18.34	28.6333333333333	199
18.36	28.6333333333333	196
18.38	28.6333333333333	216
18.4	28.6333333333333	200
18.42	28.6333333333333	201
18.44	28.6333333333333	213
18.46	28.6333333333333	208
18.48	28.6333333333333	202
18.5	28.6333333333333	198
18.52	28.6333333333333	214
18.54	28.6333333333333	200
18.56	28.6333333333333	215
18.58	28.6333333333333	215
18.6	28.6333333333333	218
18.62	28.6333333333333	227
18.64	28.6333333333333	211
18.66	28.6333333333333	198
18.68	28.6333333333333	222
18.7	28.6333333333333	213
18.72	28.6333333333333	203
18.74	28.6333333333333	209
18.76	28.6333333333333	202
18.78	28.6333333333333	218
18.8	28.6333333333333	247
18.82	28.6333333333333	244
18.84	28.6333333333333	255
18.86	28.6333333333333	287
18.88	28.6333333333333	296
18.9	28.6333333333333	303
18.92	28.6333333333333	309
18.94	28.6333333333333	329
18.96	28.6333333333333	336
18.98	28.6333333333333	376
19	28.6333333333333	418
19.02	28.6333333333333	432
19.04	28.6333333333333	447
19.06	28.6333333333333	455
19.08	28.6333333333333	448
19.1	28.6333333333333	428
19.12	28.6333333333333	386
19.14	28.6333333333333	336
19.16	28.6333333333333	347
19.18	28.6333333333333	282
19.2	28.6333333333333	280
19.22	28.6333333333333	231
19.24	28.6333333333333	251
19.26	28.6333333333333	264
19.28	28.6333333333333	255
19.3	28.6333333333333	233
19.32	28.6333333333333	213
19.34	28.6333333333333	209
19.36	28.6333333333333	221
19.38	28.6333333333333	224
19.4	28.6333333333333	220
19.42	28.6333333333333	215
19.44	28.6333333333333	197
19.46	28.6333333333333	198
19.48	28.6333333333333	194
19.5	28.6333333333333	204
19.52	28.6333333333333	186
19.54	28.6333333333333	185
19.56	28.6333333333333	202
19.58	28.6333333333333	213
19.6	28.6333333333333	209
19.62	28.6333333333333	200
19.64	28.6333333333333	197
19.66	28.6333333333333	209
19.68	28.6333333333333	221
19.7	28.6333333333333	201
19.72	28.6333333333333	179
19.74	28.6333333333333	200
19.76	28.6333333333333	208
19.78	28.6333333333333	214
19.8	28.6333333333333	212
19.82	28.6333333333333	215
19.84	28.6333333333333	204
19.86	28.6333333333333	223
19.88	28.6333333333333	211
19.9	28.6333333333333	217
19.92	28.6333333333333	174
19.94	28.6333333333333	191
19.96	28.6333333333333	209
19.98	28.6333333333333	186
20	28.6333333333333	182
20.02	28.6333333333333	204
20.04	28.6333333333333	191
20.06	28.6333333333333	211
20.08	28.6333333333333	196
20.1	28.6333333333333	213
20.12	28.6333333333333	172
20.14	28.6333333333333	172
20.16	28.6333333333333	183
20.18	28.6333333333333	178
20.2	28.6333333333333	197
20.22	28.6333333333333	176
20.24	28.6333333333333	180
20.26	28.6333333333333	182
20.28	28.6333333333333	183
20.3	28.6333333333333	189
20.32	28.6333333333333	157
20.34	28.6333333333333	190
20.36	28.6333333333333	170
20.38	28.6333333333333	176
20.4	28.6333333333333	171
20.42	28.6333333333333	181
20.44	28.6333333333333	184
20.46	28.6333333333333	173
20.48	28.6333333333333	158
20.5	28.6333333333333	186
20.52	28.6333333333333	170
20.54	28.6333333333333	176
20.56	28.6333333333333	198
20.58	28.6333333333333	196
20.6	28.6333333333333	187
20.62	28.6333333333333	176
20.64	28.6333333333333	184
20.66	28.6333333333333	194
20.68	28.6333333333333	206
20.7	28.6333333333333	159
20.72	28.6333333333333	173
20.74	28.6333333333333	171
20.76	28.6333333333333	192
20.78	28.6333333333333	209
20.8	28.6333333333333	189
20.82	28.6333333333333	177
20.84	28.6333333333333	171
20.86	28.6333333333333	177
20.88	28.6333333333333	183
20.9	28.6333333333333	167
20.92	28.6333333333333	184
20.94	28.6333333333333	176
20.96	28.6333333333333	179
20.98	28.6333333333333	199
21	28.6333333333333	184
21.02	28.6333333333333	163
21.04	28.6333333333333	172
21.06	28.6333333333333	175
21.08	28.6333333333333	195
21.1	28.6333333333333	175
21.12	28.6333333333333	174
21.14	28.6333333333333	160
21.16	28.6333333333333	190
21.18	28.6333333333333	175
21.2	28.6333333333333	152
21.22	28.6333333333333	167
21.24	28.6333333333333	165
21.26	28.6333333333333	174
21.28	28.6333333333333	165
21.3	28.6333333333333	187
21.32	28.6333333333333	176
21.34	28.6333333333333	191
21.36	28.6333333333333	168
21.38	28.6333333333333	143
21.4	28.6333333333333	163
21.42	28.6333333333333	170
21.44	28.6333333333333	184
21.46	28.6333333333333	173
21.48	28.6333333333333	173
21.5	28.6333333333333	157
21.52	28.6333333333333	173
21.54	28.6333333333333	174
21.56	28.6333333333333	161
21.58	28.6333333333333	163
21.6	28.6333333333333	192
21.62	28.6333333333333	173
21.64	28.6333333333333	153
21.66	28.6333333333333	157
21.68	28.6333333333333	157
21.7	28.6333333333333	168
21.72	28.6333333333333	177
21.74	28.6333333333333	167
21.76	28.6333333333333	179
21.78	28.6333333333333	149
21.8	28.6333333333333	158
21.82	28.6333333333333	145
21.84	28.6333333333333	180
21.86	28.6333333333333	174
21.88	28.6333333333333	139
21.9	28.6333333333333	170
21.92	28.6333333333333	175
21.94	28.6333333333333	186
21.96	28.6333333333333	169
21.98	28.6333333333333	155
22	28.6333333333333	189
22.02	28.6333333333333	168
22.04	28.6333333333333	174
22.06	28.6333333333333	182
22.08	28.6333333333333	144
22.1	28.6333333333333	164
22.12	28.6333333333333	163
22.14	28.6333333333333	169
22.16	28.6333333333333	154
22.18	28.6333333333333	165
22.2	28.6333333333333	152
22.22	28.6333333333333	167
22.24	28.6333333333333	157
22.26	28.6333333333333	169
22.28	28.6333333333333	157
22.3	28.6333333333333	163
22.32	28.6333333333333	168
22.34	28.6333333333333	141
22.36	28.6333333333333	157
22.38	28.6333333333333	176
22.4	28.6333333333333	172
22.42	28.6333333333333	157
22.44	28.6333333333333	147
22.46	28.6333333333333	163
22.48	28.6333333333333	153
22.5	28.6333333333333	156
22.52	28.6333333333333	182
22.54	28.6333333333333	154
22.56	28.6333333333333	158
22.58	28.6333333333333	155
22.6	28.6333333333333	165
22.62	28.6333333333333	172
22.64	28.6333333333333	185
22.66	28.6333333333333	172
22.68	28.6333333333333	160
22.7	28.6333333333333	169
22.72	28.6333333333333	175
22.74	28.6333333333333	147
22.76	28.6333333333333	172
22.78	28.6333333333333	156
22.8	28.6333333333333	172
22.82	28.6333333333333	165
22.84	28.6333333333333	167
22.86	28.6333333333333	163
22.88	28.6333333333333	178
22.9	28.6333333333333	163
22.92	28.6333333333333	169
22.94	28.6333333333333	173
22.96	28.6333333333333	169
22.98	28.6333333333333	158
23	28.6333333333333	159
23.02	28.6333333333333	183
23.04	28.6333333333333	175
23.06	28.6333333333333	148
23.08	28.6333333333333	195
23.1	28.6333333333333	156
23.12	28.6333333333333	182
23.14	28.6333333333333	169
23.16	28.6333333333333	145
23.18	28.6333333333333	146
23.2	28.6333333333333	158
23.22	28.6333333333333	164
23.24	28.6333333333333	172
23.26	28.6333333333333	163
23.28	28.6333333333333	155
23.3	28.6333333333333	148
23.32	28.6333333333333	162
23.34	28.6333333333333	156
23.36	28.6333333333333	154
23.38	28.6333333333333	164
23.4	28.6333333333333	169
23.42	28.6333333333333	154
23.44	28.6333333333333	190
23.46	28.6333333333333	182
23.48	28.6333333333333	157
23.5	28.6333333333333	168
23.52	28.6333333333333	175
23.54	28.6333333333333	156
23.56	28.6333333333333	167
23.58	28.6333333333333	186
23.6	28.6333333333333	182
23.62	28.6333333333333	171
23.64	28.6333333333333	169
23.66	28.6333333333333	170
23.68	28.6333333333333	186
23.7	28.6333333333333	168
23.72	28.6333333333333	174
23.74	28.6333333333333	167
23.76	28.6333333333333	168
23.78	28.6333333333333	142
23.8	28.6333333333333	192
23.82	28.6333333333333	189
23.84	28.6333333333333	189
23.86	28.6333333333333	178
23.88	28.6333333333333	172
23.9	28.6333333333333	185
23.92	28.6333333333333	167
23.94	28.6333333333333	184
23.96	28.6333333333333	172
23.98	28.6333333333333	187
24	28.6333333333333	201
24.02	28.6333333333333	166
24.04	28.6333333333333	195
24.06	28.6333333333333	208
24.08	28.6333333333333	189
24.1	28.6333333333333	174
24.12	28.6333333333333	196
24.14	28.6333333333333	193
24.16	28.6333333333333	211
24.18	28.6333333333333	182
24.2	28.6333333333333	207
24.22	28.6333333333333	163
24.24	28.6333333333333	194
24.26	28.6333333333333	191
24.28	28.6333333333333	184
24.3	28.6333333333333	166
24.32	28.6333333333333	178
24.34	28.6333333333333	181
24.36	28.6333333333333	176
24.38	28.6333333333333	161
24.4	28.6333333333333	183
24.42	28.6333333333333	182
24.44	28.6333333333333	183
24.46	28.6333333333333	199
24.48	28.6333333333333	184
24.5	28.6333333333333	205
24.52	28.6333333333333	191
24.54	28.6333333333333	204
24.56	28.6333333333333	181
24.58	28.6333333333333	171
24.6	28.6333333333333	210
24.62	28.6333333333333	196
24.64	28.6333333333333	186
24.66	28.6333333333333	201
24.68	28.6333333333333	191
24.7	28.6333333333333	189
24.72	28.6333333333333	185
24.74	28.6333333333333	173
24.76	28.6333333333333	187
24.78	28.6333333333333	211
24.8	28.6333333333333	214
24.82	28.6333333333333	188
24.84	28.6333333333333	214
24.86	28.6333333333333	194
24.88	28.6333333333333	221
24.9	28.6333333333333	211
24.92	28.6333333333333	213
24.94	28.6333333333333	238
24.96	28.6333333333333	213
24.98	28.6333333333333	195
25	28.6333333333333	223
25.02	28.6333333333333	223
25.04	28.6333333333333	232
25.06	28.6333333333333	219
25.08	28.6333333333333	238
25.1	28.6333333333333	225
25.12	28.6333333333333	230
25.14	28.6333333333333	232
25.16	28.6333333333333	253
25.18	28.6333333333333	247
25.2	28.6333333333333	247
25.22	28.6333333333333	260
25.24	28.6333333333333	242
25.26	28.6333333333333	257
25.28	28.6333333333333	268
25.3	28.6333333333333	258
25.32	28.6333333333333	255
25.34	28.6333333333333	276
25.36	28.6333333333333	260
25.38	28.6333333333333	257
25.4	28.6333333333333	266
25.42	28.6333333333333	253
25.44	28.6333333333333	251
25.46	28.6333333333333	242
25.48	28.6333333333333	236
25.5	28.6333333333333	233
25.52	28.6333333333333	246
25.54	28.6333333333333	214
25.56	28.6333333333333	225
25.58	28.6333333333333	228
25.6	28.6333333333333	240
25.62	28.6333333333333	206
25.64	28.6333333333333	197
25.66	28.6333333333333	218
25.68	28.6333333333333	216
25.7	28.6333333333333	202
25.72	28.6333333333333	207
25.74	28.6333333333333	204
25.76	28.6333333333333	184
25.78	28.6333333333333	191
25.8	28.6333333333333	214
25.82	28.6333333333333	195
25.84	28.6333333333333	188
25.86	28.6333333333333	181
25.88	28.6333333333333	204
25.9	28.6333333333333	182
25.92	28.6333333333333	184
25.94	28.6333333333333	206
25.96	28.6333333333333	174
25.98	28.6333333333333	207
26	28.6333333333333	184
26.02	28.6333333333333	187
26.04	28.6333333333333	181
26.06	28.6333333333333	195
26.08	28.6333333333333	180
26.1	28.6333333333333	175
26.12	28.6333333333333	172
26.14	28.6333333333333	189
26.16	28.6333333333333	198
26.18	28.6333333333333	184
26.2	28.6333333333333	176
26.22	28.6333333333333	176
26.24	28.6333333333333	177
26.26	28.6333333333333	193
26.28	28.6333333333333	182
26.3	28.6333333333333	174
26.32	28.6333333333333	150
26.34	28.6333333333333	176
26.36	28.6333333333333	172
26.38	28.6333333333333	177
26.4	28.6333333333333	191
26.42	28.6333333333333	191
26.44	28.6333333333333	175
26.46	28.6333333333333	191
26.48	28.6333333333333	192
26.5	28.6333333333333	168
26.52	28.6333333333333	175
26.54	28.6333333333333	172
26.56	28.6333333333333	173
26.58	28.6333333333333	179
26.6	28.6333333333333	159
26.62	28.6333333333333	178
26.64	28.6333333333333	188
26.66	28.6333333333333	204
26.68	28.6333333333333	185
26.7	28.6333333333333	188
26.72	28.6333333333333	173
26.74	28.6333333333333	171
26.76	28.6333333333333	190
26.78	28.6333333333333	186
26.8	28.6333333333333	157
26.82	28.6333333333333	164
26.84	28.6333333333333	164
26.86	28.6333333333333	169
26.88	28.6333333333333	196
26.9	28.6333333333333	191
26.92	28.6333333333333	178
26.94	28.6333333333333	203
26.96	28.6333333333333	188
26.98	28.6333333333333	181
27	28.6333333333333	178
27.02	28.6333333333333	166
27.04	28.6333333333333	170
27.06	28.6333333333333	198
27.08	28.6333333333333	170
27.1	28.6333333333333	175
27.12	28.6333333333333	181
27.14	28.6333333333333	190
27.16	28.6333333333333	171
27.18	28.6333333333333	203
27.2	28.6333333333333	200
27.22	28.6333333333333	182
27.24	28.6333333333333	188
27.26	28.6333333333333	156
27.28	28.6333333333333	193
27.3	28.6333333333333	189
27.32	28.6333333333333	178
27.34	28.6333333333333	182
27.36	28.6333333333333	203
27.38	28.6333333333333	196
27.4	28.6333333333333	199
27.42	28.6333333333333	175
27.44	28.6333333333333	191
27.46	28.6333333333333	195
27.48	28.6333333333333	175
27.5	28.6333333333333	186
27.52	28.6333333333333	188
27.54	28.6333333333333	206
27.56	28.6333333333333	175
27.58	28.6333333333333	221
27.6	28.6333333333333	218
27.62	28.6333333333333	193
27.64	28.6333333333333	186
27.66	28.6333333333333	185
27.68	28.6333333333333	178
27.7	28.6333333333333	211
27.72	28.6333333333333	210
27.74	28.6333333333333	211
27.76	28.6333333333333	175
27.78	28.6333333333333	208
27.8	28.6333333333333	212
27.82	28.6333333333333	203
27.84	28.6333333333333	210
27.86	28.6333333333333	209
27.88	28.6333333333333	219
27.9	28.6333333333333	213
27.92	28.6333333333333	188
27.94	28.6333333333333	189
27.96	28.6333333333333	210
27.98	28.6333333333333	184
28	28.6333333333333	190
28.02	28.6333333333333	229
28.04	28.6333333333333	226
28.06	28.6333333333333	233
28.08	28.6333333333333	216
28.1	28.6333333333333	181
28.12	28.6333333333333	193
28.14	28.6333333333333	163
28.16	28.6333333333333	197
28.18	28.6333333333333	185
28.2	28.6333333333333	177
28.22	28.6333333333333	176
28.24	28.6333333333333	172
28.26	28.6333333333333	182
28.28	28.6333333333333	201
28.3	28.6333333333333	175
28.32	28.6333333333333	192
28.34	28.6333333333333	214
28.36	28.6333333333333	177
28.38	28.6333333333333	178
28.4	28.6333333333333	206
28.42	28.6333333333333	193
28.44	28.6333333333333	170
28.46	28.6333333333333	188
28.48	28.6333333333333	147
28.5	28.6333333333333	191
28.52	28.6333333333333	179
28.54	28.6333333333333	192
28.56	28.6333333333333	196
28.58	28.6333333333333	170
28.6	28.6333333333333	203
28.62	28.6333333333333	171
28.64	28.6333333333333	165
28.66	28.6333333333333	197
28.68	28.6333333333333	199
28.7	28.6333333333333	181
28.72	28.6333333333333	178
28.74	28.6333333333333	196
28.76	28.6333333333333	191
28.78	28.6333333333333	178
28.8	28.6333333333333	169
28.82	28.6333333333333	159
28.84	28.6333333333333	180
28.86	28.6333333333333	181
28.88	28.6333333333333	178
28.9	28.6333333333333	162
28.92	28.6333333333333	173
28.94	28.6333333333333	187
28.96	28.6333333333333	163
28.98	28.6333333333333	187
29	28.6333333333333	168
29.02	28.6333333333333	175
29.04	28.6333333333333	165
29.06	28.6333333333333	192
29.08	28.6333333333333	174
29.1	28.6333333333333	186
29.12	28.6333333333333	161
29.14	28.6333333333333	168
29.16	28.6333333333333	155
29.18	28.6333333333333	192
29.2	28.6333333333333	170
29.22	28.6333333333333	186
29.24	28.6333333333333	158
29.26	28.6333333333333	164
29.28	28.6333333333333	164
29.3	28.6333333333333	176
29.32	28.6333333333333	166
29.34	28.6333333333333	183
29.36	28.6333333333333	177
29.38	28.6333333333333	179
29.4	28.6333333333333	168
29.42	28.6333333333333	171
29.44	28.6333333333333	153
29.46	28.6333333333333	184
29.48	28.6333333333333	188
29.5	28.6333333333333	186
29.52	28.6333333333333	181
29.54	28.6333333333333	182
29.56	28.6333333333333	186
29.58	28.6333333333333	167
29.6	28.6333333333333	179
29.62	28.6333333333333	180
29.64	28.6333333333333	155
29.66	28.6333333333333	170
29.68	28.6333333333333	179
29.7	28.6333333333333	178
29.72	28.6333333333333	186
29.74	28.6333333333333	164
29.76	28.6333333333333	213
29.78	28.6333333333333	190
29.8	28.6333333333333	192
29.82	28.6333333333333	197
29.84	28.6333333333333	184
29.86	28.6333333333333	189
29.88	28.6333333333333	177
29.9	28.6333333333333	168
29.92	28.6333333333333	158
29.94	28.6333333333333	177
29.96	28.6333333333333	169
29.98	28.6333333333333	152
30	28.6333333333333	168
30.02	28.6333333333333	188
30.04	28.6333333333333	174
30.06	28.6333333333333	180
30.08	28.6333333333333	180
30.1	28.6333333333333	159
30.12	28.6333333333333	178
30.14	28.6333333333333	196
30.16	28.6333333333333	181
30.18	28.6333333333333	178
30.2	28.6333333333333	183
30.22	28.6333333333333	175
30.24	28.6333333333333	186
30.26	28.6333333333333	153
30.28	28.6333333333333	161
30.3	28.6333333333333	170
30.32	28.6333333333333	175
30.34	28.6333333333333	203
30.36	28.6333333333333	168
30.38	28.6333333333333	191
30.4	28.6333333333333	191
30.42	28.6333333333333	175
30.44	28.6333333333333	161
30.46	28.6333333333333	191
30.48	28.6333333333333	177
30.5	28.6333333333333	189
30.52	28.6333333333333	172
30.54	28.6333333333333	177
30.56	28.6333333333333	178
30.58	28.6333333333333	179
30.6	28.6333333333333	187
30.62	28.6333333333333	200
30.64	28.6333333333333	164
30.66	28.6333333333333	175
30.68	28.6333333333333	163
30.7	28.6333333333333	183
30.72	28.6333333333333	191
30.74	28.6333333333333	184
30.76	28.6333333333333	188
30.78	28.6333333333333	197
30.8	28.6333333333333	175
30.82	28.6333333333333	182
30.84	28.6333333333333	197
30.86	28.6333333333333	170
30.88	28.6333333333333	188
30.9	28.6333333333333	220
30.92	28.6333333333333	181
30.94	28.6333333333333	190
30.96	28.6333333333333	167
30.98	28.6333333333333	177
31	28.6333333333333	158
31.02	28.6333333333333	197
31.04	28.6333333333333	179
31.06	28.6333333333333	164
31.08	28.6333333333333	197
31.1	28.6333333333333	185
31.12	28.6333333333333	185
31.14	28.6333333333333	183
31.16	28.6333333333333	158
31.18	28.6333333333333	171
31.2	28.6333333333333	183
31.22	28.6333333333333	170
31.24	28.6333333333333	171
31.26	28.6333333333333	198
31.28	28.6333333333333	188
31.3	28.6333333333333	174
31.32	28.6333333333333	179
31.34	28.6333333333333	181
31.36	28.6333333333333	190
31.38	28.6333333333333	209
31.4	28.6333333333333	198
31.42	28.6333333333333	184
31.44	28.6333333333333	159
31.46	28.6333333333333	138
31.48	28.6333333333333	164
31.5	28.6333333333333	172
31.52	28.6333333333333	178
31.54	28.6333333333333	199
31.56	28.6333333333333	189
31.58	28.6333333333333	183
31.6	28.6333333333333	189
31.62	28.6333333333333	185
31.64	28.6333333333333	189
31.66	28.6333333333333	171
31.68	28.6333333333333	176
31.7	28.6333333333333	183
31.72	28.6333333333333	177
31.74	28.6333333333333	166
31.76	28.6333333333333	168
31.78	28.6333333333333	160
31.8	28.6333333333333	179
31.82	28.6333333333333	175
31.84	28.6333333333333	157
31.86	28.6333333333333	179
31.88	28.6333333333333	173
31.9	28.6333333333333	167
31.92	28.6333333333333	188
31.94	28.6333333333333	175
31.96	28.6333333333333	173
31.98	28.6333333333333	171
32	28.6333333333333	202
32.02	28.6333333333333	180
32.04	28.6333333333333	172
32.06	28.6333333333333	179
32.08	28.6333333333333	194
32.1	28.6333333333333	157
32.12	28.6333333333333	177
32.14	28.6333333333333	166
32.16	28.6333333333333	161
32.18	28.6333333333333	168
32.2	28.6333333333333	181
32.22	28.6333333333333	187
32.24	28.6333333333333	159
32.26	28.6333333333333	171
32.28	28.6333333333333	201
32.3	28.6333333333333	152
32.32	28.6333333333333	194
32.34	28.6333333333333	191
32.36	28.6333333333333	188
32.38	28.6333333333333	161
32.4	28.6333333333333	164
32.42	28.6333333333333	188
32.44	28.6333333333333	206
32.46	28.6333333333333	183
32.48	28.6333333333333	194
32.5	28.6333333333333	193
32.52	28.6333333333333	182
32.54	28.6333333333333	185
32.56	28.6333333333333	189
32.58	28.6333333333333	184
32.6	28.6333333333333	201
32.62	28.6333333333333	187
32.64	28.6333333333333	179
32.66	28.6333333333333	167
32.68	28.6333333333333	158
32.7	28.6333333333333	154
32.72	28.6333333333333	164
32.74	28.6333333333333	178
32.76	28.6333333333333	159
32.78	28.6333333333333	171
32.8	28.6333333333333	186
32.82	28.6333333333333	172
32.84	28.6333333333333	193
32.86	28.6333333333333	189
32.88	28.6333333333333	180
32.9	28.6333333333333	177
32.92	28.6333333333333	180
32.94	28.6333333333333	183
32.96	28.6333333333333	186
32.98	28.6333333333333	194
33	28.6333333333333	182
33.02	28.6333333333333	183
33.04	28.6333333333333	197
33.06	28.6333333333333	178
33.08	28.6333333333333	178
33.1	28.6333333333333	179
33.12	28.6333333333333	170
33.14	28.6333333333333	163
33.16	28.6333333333333	174
33.18	28.6333333333333	167
33.2	28.6333333333333	161
33.22	28.6333333333333	174
33.24	28.6333333333333	164
33.26	28.6333333333333	174
33.28	28.6333333333333	182
33.3	28.6333333333333	189
33.32	28.6333333333333	168
33.34	28.6333333333333	200
33.36	28.6333333333333	181
33.38	28.6333333333333	192
33.4	28.6333333333333	199
33.42	28.6333333333333	208
33.44	28.6333333333333	198
33.46	28.6333333333333	167
33.48	28.6333333333333	192
33.5	28.6333333333333	193
33.52	28.6333333333333	215
33.54	28.6333333333333	191
33.56	28.6333333333333	185
33.58	28.6333333333333	180
33.6	28.6333333333333	185
33.62	28.6333333333333	216
33.64	28.6333333333333	186
33.66	28.6333333333333	191
33.68	28.6333333333333	201
33.7	28.6333333333333	181
33.72	28.6333333333333	184
33.74	28.6333333333333	172
33.76	28.6333333333333	182
33.78	28.6333333333333	183
33.8	28.6333333333333	219
33.82	28.6333333333333	216
33.84	28.6333333333333	186
33.86	28.6333333333333	182
33.88	28.6333333333333	184
33.9	28.6333333333333	193
33.92	28.6333333333333	176
33.94	28.6333333333333	179
33.96	28.6333333333333	210
33.98	28.6333333333333	192
34	28.6333333333333	187
34.02	28.6333333333333	195
34.04	28.6333333333333	186
34.06	28.6333333333333	179
34.08	28.6333333333333	178
34.1	28.6333333333333	175
34.12	28.6333333333333	203
34.14	28.6333333333333	190
34.16	28.6333333333333	205
34.18	28.6333333333333	193
34.2	28.6333333333333	195
34.22	28.6333333333333	176
34.24	28.6333333333333	194
34.26	28.6333333333333	172
34.28	28.6333333333333	215
34.3	28.6333333333333	195
34.32	28.6333333333333	222
34.34	28.6333333333333	188
34.36	28.6333333333333	193
34.38	28.6333333333333	209
34.4	28.6333333333333	169
34.42	28.6333333333333	209
34.44	28.6333333333333	202
34.46	28.6333333333333	188
34.48	28.6333333333333	228
34.5	28.6333333333333	168
34.52	28.6333333333333	200
34.54	28.6333333333333	209
34.56	28.6333333333333	208
34.58	28.6333333333333	172
34.6	28.6333333333333	171
34.62	28.6333333333333	183
34.64	28.6333333333333	209
34.66	28.6333333333333	174
34.68	28.6333333333333	192
34.7	28.6333333333333	209
34.72	28.6333333333333	187
34.74	28.6333333333333	187
34.76	28.6333333333333	184
34.78	28.6333333333333	194
34.8	28.6333333333333	183
34.82	28.6333333333333	181
34.84	28.6333333333333	189
34.86	28.6333333333333	236
34.88	28.6333333333333	175
34.9	28.6333333333333	207
34.92	28.6333333333333	203
34.94	28.6333333333333	189
34.96	28.6333333333333	199
34.98	28.6333333333333	182
35	28.6333333333333	178
35.02	28.6333333333333	193
35.04	28.6333333333333	170
35.06	28.6333333333333	196
35.08	28.6333333333333	199
35.1	28.6333333333333	184
35.12	28.6333333333333	173
35.14	28.6333333333333	180
35.16	28.6333333333333	186
35.18	28.6333333333333	197
35.2	28.6333333333333	198
35.22	28.6333333333333	219
35.24	28.6333333333333	199
35.26	28.6333333333333	202
35.28	28.6333333333333	204
35.3	28.6333333333333	187
35.32	28.6333333333333	182
35.34	28.6333333333333	188
35.36	28.6333333333333	198
35.38	28.6333333333333	177
35.4	28.6333333333333	179
35.42	28.6333333333333	189
35.44	28.6333333333333	162
35.46	28.6333333333333	199
35.48	28.6333333333333	174
35.5	28.6333333333333	161
35.52	28.6333333333333	179
35.54	28.6333333333333	159
35.56	28.6333333333333	185
35.58	28.6333333333333	187
35.6	28.6333333333333	183
35.62	28.6333333333333	189
35.64	28.6333333333333	179
35.66	28.6333333333333	182
35.68	28.6333333333333	178
35.7	28.6333333333333	187
35.72	28.6333333333333	186
35.74	28.6333333333333	168
35.76	28.6333333333333	194
35.78	28.6333333333333	194
35.8	28.6333333333333	185
35.82	28.6333333333333	194
35.84	28.6333333333333	171
35.86	28.6333333333333	180
35.88	28.6333333333333	166
35.9	28.6333333333333	197
35.92	28.6333333333333	199
35.94	28.6333333333333	185
35.96	28.6333333333333	203
35.98	28.6333333333333	192
36	28.6333333333333	169
36.02	28.6333333333333	171
36.04	28.6333333333333	190
36.06	28.6333333333333	181
36.08	28.6333333333333	192
36.1	28.6333333333333	174
36.12	28.6333333333333	182
36.14	28.6333333333333	186
36.16	28.6333333333333	166
36.18	28.6333333333333	171
36.2	28.6333333333333	184
36.22	28.6333333333333	193
36.24	28.6333333333333	190
36.26	28.6333333333333	183
36.28	28.6333333333333	185
36.3	28.6333333333333	183
36.32	28.6333333333333	188
36.34	28.6333333333333	169
36.36	28.6333333333333	184
36.38	28.6333333333333	171
36.4	28.6333333333333	207
36.42	28.6333333333333	201
36.44	28.6333333333333	194
36.46	28.6333333333333	203
36.48	28.6333333333333	203
36.5	28.6333333333333	194
36.52	28.6333333333333	204
36.54	28.6333333333333	175
36.56	28.6333333333333	197
36.58	28.6333333333333	198
36.6	28.6333333333333	185
36.62	28.6333333333333	221
36.64	28.6333333333333	189
36.66	28.6333333333333	167
36.68	28.6333333333333	172
36.7	28.6333333333333	156
36.72	28.6333333333333	191
36.74	28.6333333333333	204
36.76	28.6333333333333	194
36.78	28.6333333333333	164
36.8	28.6333333333333	186
36.82	28.6333333333333	188
36.84	28.6333333333333	168
36.86	28.6333333333333	179
36.88	28.6333333333333	174
36.9	28.6333333333333	227
36.92	28.6333333333333	188
36.94	28.6333333333333	194
36.96	28.6333333333333	185
36.98	28.6333333333333	160
37	28.6333333333333	194
37.02	28.6333333333333	215
37.04	28.6333333333333	198
37.06	28.6333333333333	192
37.08	28.6333333333333	170
37.1	28.6333333333333	191
37.12	28.6333333333333	189
37.14	28.6333333333333	217
37.16	28.6333333333333	184
37.18	28.6333333333333	184
37.2	28.6333333333333	192
37.22	28.6333333333333	191
37.24	28.6333333333333	196
37.26	28.6333333333333	195
37.28	28.6333333333333	216
37.3	28.6333333333333	210
37.32	28.6333333333333	208
37.34	28.6333333333333	188
37.36	28.6333333333333	198
37.38	28.6333333333333	189
37.4	28.6333333333333	210
37.42	28.6333333333333	180
37.44	28.6333333333333	187
37.46	28.6333333333333	172
37.48	28.6333333333333	185
37.5	28.6333333333333	183
37.52	28.6333333333333	181
37.54	28.6333333333333	187
37.56	28.6333333333333	204
37.58	28.6333333333333	188
37.6	28.6333333333333	210
37.62	28.6333333333333	213
37.64	28.6333333333333	186
37.66	28.6333333333333	192
37.68	28.6333333333333	192
37.7	28.6333333333333	191
37.72	28.6333333333333	190
37.74	28.6333333333333	200
37.76	28.6333333333333	163
37.78	28.6333333333333	177
37.8	28.6333333333333	192
37.82	28.6333333333333	191
37.84	28.6333333333333	175
37.86	28.6333333333333	217
37.88	28.6333333333333	201
37.9	28.6333333333333	228
37.92	28.6333333333333	209
37.94	28.6333333333333	238
37.96	28.6333333333333	264
37.98	28.6333333333333	252
38	28.6333333333333	219
38.02	28.6333333333333	250
38.04	28.6333333333333	272
38.06	28.6333333333333	249
38.08	28.6333333333333	271
38.1	28.6333333333333	277
38.12	28.6333333333333	274
38.14	28.6333333333333	309
38.16	28.6333333333333	324
38.18	28.6333333333333	350
38.2	28.6333333333333	442
38.22	28.6333333333333	530
38.24	28.6333333333333	662
38.26	28.6333333333333	763
38.28	28.6333333333333	711
38.3	28.6333333333333	565
38.32	28.6333333333333	488
38.34	28.6333333333333	457
38.36	28.6333333333333	483
38.38	28.6333333333333	415
38.4	28.6333333333333	309
38.42	28.6333333333333	250
38.44	28.6333333333333	247
38.46	28.6333333333333	236
38.48	28.6333333333333	234
38.5	28.6333333333333	235
38.52	28.6333333333333	229
38.54	28.6333333333333	246
38.56	28.6333333333333	211
38.58	28.6333333333333	226
38.6	28.6333333333333	216
38.62	28.6333333333333	196
38.64	28.6333333333333	217
38.66	28.6333333333333	195
38.68	28.6333333333333	216
38.7	28.6333333333333	196
38.72	28.6333333333333	229
38.74	28.6333333333333	185
38.76	28.6333333333333	194
38.78	28.6333333333333	198
38.8	28.6333333333333	200
38.82	28.6333333333333	187
38.84	28.6333333333333	186
38.86	28.6333333333333	214
38.88	28.6333333333333	217
38.9	28.6333333333333	189
38.92	28.6333333333333	185
38.94	28.6333333333333	188
38.96	28.6333333333333	204
38.98	28.6333333333333	170
39	28.6333333333333	182
39.02	28.6333333333333	179
39.04	28.6333333333333	208
39.06	28.6333333333333	179
39.08	28.6333333333333	195
39.1	28.6333333333333	198
39.12	28.6333333333333	207
39.14	28.6333333333333	187
39.16	28.6333333333333	228
39.18	28.6333333333333	194
39.2	28.6333333333333	183
39.22	28.6333333333333	200
39.24	28.6333333333333	181
39.26	28.6333333333333	184
39.28	28.6333333333333	190
39.3	28.6333333333333	193
39.32	28.6333333333333	182
39.34	28.6333333333333	205
39.36	28.6333333333333	208
39.38	28.6333333333333	177
39.4	28.6333333333333	207
39.42	28.6333333333333	170
39.44	28.6333333333333	203
39.46	28.6333333333333	175
39.48	28.6333333333333	193
39.5	28.6333333333333	204
39.52	28.6333333333333	171
39.54	28.6333333333333	194
39.56	28.6333333333333	184
39.58	28.6333333333333	210
39.6	28.6333333333333	183
39.62	28.6333333333333	172
39.64	28.6333333333333	185
39.66	28.6333333333333	177
39.68	28.6333333333333	192
39.7	28.6333333333333	201
39.72	28.6333333333333	192
39.74	28.6333333333333	151
39.76	28.6333333333333	172
39.78	28.6333333333333	208
39.8	28.6333333333333	191
39.82	28.6333333333333	220
39.84	28.6333333333333	186
39.86	28.6333333333333	194
39.88	28.6333333333333	191
39.9	28.6333333333333	204
39.92	28.6333333333333	193
39.94	28.6333333333333	192
39.96	28.6333333333333	220
39.98	28.6333333333333	237
40	28.6333333333333	206
