# Supplementary material for: Sorting polymerization in a bichannel metal-organic framework
Source: Nat Commun. 2025 Aug 5;16:6984. doi: 10.1038/s41467-025-62322-8 (PMC12325995; doi:10.1038/s41467-025-62322-8)
Supplement: Supplementary file 3 — Source data [file 41467_2025_62322_MOESM3_ESM.zip › SOURCE_DATA/SF10/1-PNVF_2theta_vs_scanstarttime_vs_intensity/line_22.csv]

X	Y	Z
3	4.55	151
3.02	4.55	135
3.04	4.55	144
3.06	4.55	138
3.08	4.55	136
3.1	4.55	135
3.12	4.55	145
3.14	4.55	152
3.16	4.55	148
3.18	4.55	155
3.2	4.55	139
3.22	4.55	162
3.24	4.55	132
3.26	4.55	140
3.28	4.55	152
3.3	4.55	146
3.32	4.55	161
3.34	4.55	143
3.36	4.55	143
3.38	4.55	148
3.4	4.55	139
3.42	4.55	145
3.44	4.55	137
3.46	4.55	154
3.48	4.55	128
3.5	4.55	152
3.52	4.55	143
3.54	4.55	154
3.56	4.55	160
3.58	4.55	148
3.6	4.55	140
3.62	4.55	143
3.64	4.55	138
3.66	4.55	154
3.68	4.55	145
3.7	4.55	156
3.72	4.55	159
3.74	4.55	156
3.76	4.55	179
3.78	4.55	174
3.8	4.55	168
3.82	4.55	166
3.84	4.55	157
3.86	4.55	178
3.88	4.55	158
3.9	4.55	162
3.92	4.55	183
3.94	4.55	169
3.96	4.55	139
3.98	4.55	155
4	4.55	155
4.02	4.55	149
4.04	4.55	143
4.06	4.55	152
4.08	4.55	165
4.1	4.55	170
4.12	4.55	154
4.14	4.55	154
4.16	4.55	151
4.18	4.55	125
4.2	4.55	150
4.22	4.55	158
4.24	4.55	170
4.26	4.55	163
4.28	4.55	168
4.3	4.55	165
4.32	4.55	160
4.34	4.55	159
4.36	4.55	180
4.38	4.55	172
4.4	4.55	148
4.42	4.55	157
4.44	4.55	176
4.46	4.55	164
4.48	4.55	176
4.5	4.55	183
4.52	4.55	180
4.54	4.55	149
4.56	4.55	155
4.58	4.55	167
4.6	4.55	172
4.62	4.55	187
4.64	4.55	179
4.66	4.55	173
4.68	4.55	175
4.7	4.55	161
4.72	4.55	183
4.74	4.55	161
4.76	4.55	166
4.78	4.55	159
4.8	4.55	191
4.82	4.55	167
4.84	4.55	189
4.86	4.55	189
4.88	4.55	176
4.9	4.55	188
4.92	4.55	190
4.94	4.55	179
4.96	4.55	187
4.98	4.55	174
5	4.55	201
5.02	4.55	206
5.04	4.55	217
5.06	4.55	188
5.08	4.55	204
5.1	4.55	203
5.12	4.55	235
5.14	4.55	209
5.16	4.55	210
5.18	4.55	257
5.2	4.55	258
5.22	4.55	275
5.24	4.55	271
5.26	4.55	285
5.28	4.55	305
5.3	4.55	358
5.32	4.55	367
5.34	4.55	397
5.36	4.55	393
5.38	4.55	436
5.4	4.55	488
5.42	4.55	568
5.44	4.55	586
5.46	4.55	650
5.48	4.55	614
5.5	4.55	543
5.52	4.55	483
5.54	4.55	455
5.56	4.55	438
5.58	4.55	381
5.6	4.55	359
5.62	4.55	335
5.64	4.55	329
5.66	4.55	324
5.68	4.55	281
5.7	4.55	296
5.72	4.55	294
5.74	4.55	300
5.76	4.55	283
5.78	4.55	275
5.8	4.55	266
5.82	4.55	270
5.84	4.55	294
5.86	4.55	293
5.88	4.55	251
5.9	4.55	284
5.92	4.55	254
5.94	4.55	254
5.96	4.55	283
5.98	4.55	248
6	4.55	264
6.02	4.55	254
6.04	4.55	280
6.06	4.55	266
6.08	4.55	250
6.1	4.55	239
6.12	4.55	238
6.14	4.55	248
6.16	4.55	249
6.18	4.55	226
6.2	4.55	228
6.22	4.55	244
6.24	4.55	228
6.26	4.55	234
6.28	4.55	254
6.3	4.55	249
6.32	4.55	238
6.34	4.55	235
6.36	4.55	263
6.38	4.55	248
6.4	4.55	220
6.42	4.55	263
6.44	4.55	240
6.46	4.55	228
6.48	4.55	232
6.5	4.55	244
6.52	4.55	233
6.54	4.55	227
6.56	4.55	223
6.58	4.55	213
6.6	4.55	219
6.62	4.55	226
6.64	4.55	232
6.66	4.55	231
6.68	4.55	215
6.7	4.55	221
6.72	4.55	206
6.74	4.55	222
6.76	4.55	202
6.78	4.55	212
6.8	4.55	229
6.82	4.55	206
6.84	4.55	198
6.86	4.55	187
6.88	4.55	207
6.9	4.55	177
6.92	4.55	192
6.94	4.55	154
6.96	4.55	207
6.98	4.55	202
7	4.55	192
7.02	4.55	203
7.04	4.55	168
7.06	4.55	201
7.08	4.55	199
7.1	4.55	170
7.12	4.55	172
7.14	4.55	187
7.16	4.55	202
7.18	4.55	169
7.2	4.55	194
7.22	4.55	191
7.24	4.55	183
7.26	4.55	173
7.28	4.55	171
7.3	4.55	158
7.32	4.55	188
7.34	4.55	162
7.36	4.55	169
7.38	4.55	166
7.4	4.55	189
7.42	4.55	164
7.44	4.55	158
7.46	4.55	180
7.48	4.55	161
7.5	4.55	173
7.52	4.55	179
7.54	4.55	192
7.56	4.55	158
7.58	4.55	172
7.6	4.55	172
7.62	4.55	169
7.64	4.55	147
7.66	4.55	164
7.68	4.55	169
7.7	4.55	148
7.72	4.55	187
7.74	4.55	183
7.76	4.55	175
7.78	4.55	168
7.8	4.55	170
7.82	4.55	162
7.84	4.55	173
7.86	4.55	174
7.88	4.55	183
7.9	4.55	158
7.92	4.55	153
7.94	4.55	156
7.96	4.55	163
7.98	4.55	175
8	4.55	176
8.02	4.55	179
8.04	4.55	179
8.06	4.55	190
8.08	4.55	189
8.1	4.55	164
8.12	4.55	165
8.14	4.55	160
8.16	4.55	174
8.18	4.55	161
8.2	4.55	174
8.22	4.55	182
8.24	4.55	172
8.26	4.55	159
8.28	4.55	179
8.3	4.55	165
8.32	4.55	168
8.34	4.55	169
8.36	4.55	161
8.38	4.55	166
8.4	4.55	167
8.42	4.55	165
8.44	4.55	161
8.46	4.55	176
8.48	4.55	156
8.5	4.55	180
8.52	4.55	172
8.54	4.55	169
8.56	4.55	175
8.58	4.55	164
8.6	4.55	163
8.62	4.55	148
8.64	4.55	171
8.66	4.55	182
8.68	4.55	170
8.7	4.55	166
8.72	4.55	183
8.74	4.55	163
8.76	4.55	162
8.78	4.55	168
8.8	4.55	162
8.82	4.55	167
8.84	4.55	133
8.86	4.55	151
8.88	4.55	163
8.9	4.55	157
8.92	4.55	148
8.94	4.55	142
8.96	4.55	145
8.98	4.55	161
9	4.55	163
9.02	4.55	154
9.04	4.55	161
9.06	4.55	146
9.08	4.55	148
9.1	4.55	158
9.12	4.55	157
9.14	4.55	145
9.16	4.55	163
9.18	4.55	157
9.2	4.55	157
9.22	4.55	150
9.24	4.55	169
9.26	4.55	164
9.28	4.55	172
9.3	4.55	197
9.32	4.55	157
9.34	4.55	186
9.36	4.55	182
9.38	4.55	214
9.4	4.55	195
9.42	4.55	190
9.44	4.55	192
9.46	4.55	246
9.48	4.55	258
9.5	4.55	291
9.52	4.55	237
9.54	4.55	236
9.56	4.55	191
9.58	4.55	214
9.6	4.55	224
9.62	4.55	209
9.64	4.55	203
9.66	4.55	194
9.68	4.55	173
9.7	4.55	175
9.72	4.55	189
9.74	4.55	174
9.76	4.55	161
9.78	4.55	173
9.8	4.55	176
9.82	4.55	152
9.84	4.55	168
9.86	4.55	160
9.88	4.55	157
9.9	4.55	152
9.92	4.55	150
9.94	4.55	155
9.96	4.55	170
9.98	4.55	147
10	4.55	162
10.02	4.55	152
10.04	4.55	165
10.06	4.55	192
10.08	4.55	143
10.1	4.55	171
10.12	4.55	154
10.14	4.55	152
10.16	4.55	155
10.18	4.55	175
10.2	4.55	145
10.22	4.55	154
10.24	4.55	180
10.26	4.55	153
10.28	4.55	167
10.3	4.55	153
10.32	4.55	165
10.34	4.55	166
10.36	4.55	185
10.38	4.55	157
10.4	4.55	177
10.42	4.55	155
10.44	4.55	175
10.46	4.55	169
10.48	4.55	174
10.5	4.55	180
10.52	4.55	185
10.54	4.55	192
10.56	4.55	185
10.58	4.55	180
10.6	4.55	206
10.62	4.55	188
10.64	4.55	214
10.66	4.55	218
10.68	4.55	246
10.7	4.55	214
10.72	4.55	256
10.74	4.55	291
10.76	4.55	327
10.78	4.55	360
10.8	4.55	383
10.82	4.55	393
10.84	4.55	475
10.86	4.55	568
10.88	4.55	581
10.9	4.55	755
10.92	4.55	868
10.94	4.55	921
10.96	4.55	1098
10.98	4.55	1122
11	4.55	1217
11.02	4.55	1188
11.04	4.55	1075
11.06	4.55	1010
11.08	4.55	965
11.1	4.55	830
11.12	4.55	743
11.14	4.55	654
11.16	4.55	559
11.18	4.55	423
11.2	4.55	381
11.22	4.55	340
11.24	4.55	293
11.26	4.55	267
11.28	4.55	239
11.3	4.55	229
11.32	4.55	209
11.34	4.55	205
11.36	4.55	220
11.38	4.55	214
11.4	4.55	208
11.42	4.55	169
11.44	4.55	174
11.46	4.55	189
11.48	4.55	175
11.5	4.55	144
11.52	4.55	180
11.54	4.55	207
11.56	4.55	208
11.58	4.55	158
11.6	4.55	173
11.62	4.55	177
11.64	4.55	163
11.66	4.55	186
11.68	4.55	170
11.7	4.55	170
11.72	4.55	164
11.74	4.55	163
11.76	4.55	166
11.78	4.55	161
11.8	4.55	164
11.82	4.55	163
11.84	4.55	184
11.86	4.55	165
11.88	4.55	166
11.9	4.55	151
11.92	4.55	168
11.94	4.55	167
11.96	4.55	143
11.98	4.55	184
12	4.55	153
12.02	4.55	169
12.04	4.55	153
12.06	4.55	159
12.08	4.55	162
12.1	4.55	173
12.12	4.55	173
12.14	4.55	160
12.16	4.55	157
12.18	4.55	142
12.2	4.55	182
12.22	4.55	146
12.24	4.55	164
12.26	4.55	162
12.28	4.55	146
12.3	4.55	163
12.32	4.55	151
12.34	4.55	162
12.36	4.55	172
12.38	4.55	176
12.4	4.55	171
12.42	4.55	183
12.44	4.55	163
12.46	4.55	155
12.48	4.55	156
12.5	4.55	153
12.52	4.55	171
12.54	4.55	183
12.56	4.55	192
12.58	4.55	181
12.6	4.55	169
12.62	4.55	207
12.64	4.55	198
12.66	4.55	194
12.68	4.55	204
12.7	4.55	221
12.72	4.55	226
12.74	4.55	198
12.76	4.55	187
12.78	4.55	195
12.8	4.55	186
12.82	4.55	189
12.84	4.55	177
12.86	4.55	174
12.88	4.55	198
12.9	4.55	170
12.92	4.55	187
12.94	4.55	168
12.96	4.55	178
12.98	4.55	153
13	4.55	155
13.02	4.55	161
13.04	4.55	150
13.06	4.55	148
13.08	4.55	151
13.1	4.55	154
13.12	4.55	145
13.14	4.55	157
13.16	4.55	150
13.18	4.55	161
13.2	4.55	176
13.22	4.55	160
13.24	4.55	145
13.26	4.55	158
13.28	4.55	149
13.3	4.55	182
13.32	4.55	144
13.34	4.55	166
13.36	4.55	150
13.38	4.55	151
13.4	4.55	157
13.42	4.55	160
13.44	4.55	143
13.46	4.55	141
13.48	4.55	137
13.5	4.55	154
13.52	4.55	164
13.54	4.55	160
13.56	4.55	146
13.58	4.55	148
13.6	4.55	152
13.62	4.55	171
13.64	4.55	154
13.66	4.55	155
13.68	4.55	158
13.7	4.55	150
13.72	4.55	159
13.74	4.55	149
13.76	4.55	150
13.78	4.55	160
13.8	4.55	169
13.82	4.55	173
13.84	4.55	178
13.86	4.55	162
13.88	4.55	165
13.9	4.55	169
13.92	4.55	157
13.94	4.55	151
13.96	4.55	146
13.98	4.55	140
14	4.55	151
14.02	4.55	152
14.04	4.55	156
14.06	4.55	160
14.08	4.55	169
14.1	4.55	163
14.12	4.55	142
14.14	4.55	166
14.16	4.55	158
14.18	4.55	156
14.2	4.55	152
14.22	4.55	166
14.24	4.55	152
14.26	4.55	138
14.28	4.55	143
14.3	4.55	145
14.32	4.55	156
14.34	4.55	161
14.36	4.55	136
14.38	4.55	145
14.4	4.55	140
14.42	4.55	142
14.44	4.55	155
14.46	4.55	149
14.48	4.55	150
14.5	4.55	144
14.52	4.55	176
14.54	4.55	144
14.56	4.55	140
14.58	4.55	142
14.6	4.55	151
14.62	4.55	149
14.64	4.55	141
14.66	4.55	155
14.68	4.55	165
14.7	4.55	140
14.72	4.55	169
14.74	4.55	138
14.76	4.55	159
14.78	4.55	157
14.8	4.55	149
14.82	4.55	140
14.84	4.55	157
14.86	4.55	153
14.88	4.55	158
14.9	4.55	154
14.92	4.55	155
14.94	4.55	147
14.96	4.55	170
14.98	4.55	156
15	4.55	143
15.02	4.55	182
15.04	4.55	180
15.06	4.55	152
15.08	4.55	200
15.1	4.55	161
15.12	4.55	157
15.14	4.55	165
15.16	4.55	152
15.18	4.55	151
15.2	4.55	138
15.22	4.55	171
15.24	4.55	160
15.26	4.55	136
15.28	4.55	156
15.3	4.55	163
15.32	4.55	161
15.34	4.55	145
15.36	4.55	150
15.38	4.55	170
15.4	4.55	153
15.42	4.55	178
15.44	4.55	178
15.46	4.55	160
15.48	4.55	150
15.5	4.55	153
15.52	4.55	161
15.54	4.55	165
15.56	4.55	151
15.58	4.55	148
15.6	4.55	150
15.62	4.55	179
15.64	4.55	158
15.66	4.55	169
15.68	4.55	158
15.7	4.55	159
15.72	4.55	155
15.74	4.55	150
15.76	4.55	130
15.78	4.55	146
15.8	4.55	191
15.82	4.55	153
15.84	4.55	170
15.86	4.55	166
15.88	4.55	149
15.9	4.55	154
15.92	4.55	166
15.94	4.55	162
15.96	4.55	172
15.98	4.55	158
16	4.55	174
16.02	4.55	166
16.04	4.55	164
16.06	4.55	155
16.08	4.55	182
16.1	4.55	160
16.12	4.55	178
16.14	4.55	185
16.16	4.55	172
16.18	4.55	190
16.2	4.55	198
16.22	4.55	196
16.24	4.55	186
16.26	4.55	185
16.28	4.55	205
16.3	4.55	214
16.32	4.55	232
16.34	4.55	222
16.36	4.55	240
16.38	4.55	217
16.4	4.55	251
16.42	4.55	245
16.44	4.55	261
16.46	4.55	313
16.48	4.55	272
16.5	4.55	276
16.52	4.55	330
16.54	4.55	322
16.56	4.55	379
16.58	4.55	380
16.6	4.55	390
16.62	4.55	426
16.64	4.55	443
16.66	4.55	459
16.68	4.55	474
16.7	4.55	512
16.72	4.55	509
16.74	4.55	543
16.76	4.55	597
16.78	4.55	605
16.8	4.55	629
16.82	4.55	686
16.84	4.55	701
16.86	4.55	659
16.88	4.55	634
16.9	4.55	588
16.92	4.55	536
16.94	4.55	516
16.96	4.55	459
16.98	4.55	437
17	4.55	382
17.02	4.55	363
17.04	4.55	379
17.06	4.55	347
17.08	4.55	317
17.1	4.55	323
17.12	4.55	300
17.14	4.55	293
17.16	4.55	267
17.18	4.55	256
17.2	4.55	260
17.22	4.55	246
17.24	4.55	225
17.26	4.55	232
17.28	4.55	230
17.3	4.55	232
17.32	4.55	243
17.34	4.55	218
17.36	4.55	227
17.38	4.55	257
17.4	4.55	233
17.42	4.55	224
17.44	4.55	229
17.46	4.55	216
17.48	4.55	221
17.5	4.55	223
17.52	4.55	219
17.54	4.55	237
17.56	4.55	231
17.58	4.55	212
17.6	4.55	226
17.62	4.55	224
17.64	4.55	233
17.66	4.55	237
17.68	4.55	245
17.7	4.55	237
17.72	4.55	230
17.74	4.55	221
17.76	4.55	230
17.78	4.55	219
17.8	4.55	245
17.82	4.55	218
17.84	4.55	210
17.86	4.55	233
17.88	4.55	220
17.9	4.55	210
17.92	4.55	215
17.94	4.55	209
17.96	4.55	212
17.98	4.55	213
18	4.55	193
18.02	4.55	210
18.04	4.55	208
18.06	4.55	219
18.08	4.55	192
18.1	4.55	192
18.12	4.55	180
18.14	4.55	179
18.16	4.55	200
18.18	4.55	188
18.2	4.55	178
18.22	4.55	182
18.24	4.55	189
18.26	4.55	198
18.28	4.55	193
18.3	4.55	180
18.32	4.55	161
18.34	4.55	187
18.36	4.55	181
18.38	4.55	189
18.4	4.55	191
18.42	4.55	184
18.44	4.55	185
18.46	4.55	185
18.48	4.55	161
18.5	4.55	185
18.52	4.55	179
18.54	4.55	184
18.56	4.55	177
18.58	4.55	209
18.6	4.55	191
18.62	4.55	171
18.64	4.55	173
18.66	4.55	169
18.68	4.55	176
18.7	4.55	184
18.72	4.55	188
18.74	4.55	182
18.76	4.55	192
18.78	4.55	183
18.8	4.55	224
18.82	4.55	192
18.84	4.55	192
18.86	4.55	214
18.88	4.55	210
18.9	4.55	189
18.92	4.55	225
18.94	4.55	238
18.96	4.55	231
18.98	4.55	263
19	4.55	264
19.02	4.55	290
19.04	4.55	301
19.06	4.55	356
19.08	4.55	360
19.1	4.55	382
19.12	4.55	390
19.14	4.55	425
19.16	4.55	381
19.18	4.55	387
19.2	4.55	368
19.22	4.55	407
19.24	4.55	369
19.26	4.55	379
19.28	4.55	357
19.3	4.55	362
19.32	4.55	340
19.34	4.55	315
19.36	4.55	300
19.38	4.55	286
19.4	4.55	281
19.42	4.55	259
19.44	4.55	249
19.46	4.55	247
19.48	4.55	234
19.5	4.55	231
19.52	4.55	217
19.54	4.55	184
19.56	4.55	170
19.58	4.55	202
19.6	4.55	204
19.62	4.55	199
19.64	4.55	181
19.66	4.55	171
19.68	4.55	184
19.7	4.55	194
19.72	4.55	186
19.74	4.55	205
19.76	4.55	205
19.78	4.55	184
19.8	4.55	176
19.82	4.55	164
19.84	4.55	187
19.86	4.55	201
19.88	4.55	194
19.9	4.55	199
19.92	4.55	190
19.94	4.55	198
19.96	4.55	172
19.98	4.55	185
20	4.55	195
20.02	4.55	180
20.04	4.55	196
20.06	4.55	198
20.08	4.55	186
20.1	4.55	171
20.12	4.55	169
20.14	4.55	181
20.16	4.55	182
20.18	4.55	186
20.2	4.55	199
20.22	4.55	196
20.24	4.55	191
20.26	4.55	186
20.28	4.55	215
20.3	4.55	174
20.32	4.55	170
20.34	4.55	184
20.36	4.55	190
20.38	4.55	190
20.4	4.55	202
20.42	4.55	180
20.44	4.55	197
20.46	4.55	171
20.48	4.55	194
20.5	4.55	177
20.52	4.55	177
20.54	4.55	182
20.56	4.55	204
20.58	4.55	200
20.6	4.55	160
20.62	4.55	188
20.64	4.55	165
20.66	4.55	199
20.68	4.55	208
20.7	4.55	188
20.72	4.55	185
20.74	4.55	195
20.76	4.55	179
20.78	4.55	178
20.8	4.55	185
20.82	4.55	186
20.84	4.55	190
20.86	4.55	206
20.88	4.55	178
20.9	4.55	190
20.92	4.55	203
20.94	4.55	182
20.96	4.55	182
20.98	4.55	187
21	4.55	192
21.02	4.55	178
21.04	4.55	200
21.06	4.55	202
21.08	4.55	196
21.1	4.55	173
21.12	4.55	173
21.14	4.55	161
21.16	4.55	190
21.18	4.55	182
21.2	4.55	171
21.22	4.55	197
21.24	4.55	184
21.26	4.55	171
21.28	4.55	165
21.3	4.55	166
21.32	4.55	160
21.34	4.55	161
21.36	4.55	184
21.38	4.55	149
21.4	4.55	182
21.42	4.55	174
21.44	4.55	161
21.46	4.55	163
21.48	4.55	196
21.5	4.55	186
21.52	4.55	173
21.54	4.55	197
21.56	4.55	182
21.58	4.55	168
21.6	4.55	159
21.62	4.55	165
21.64	4.55	182
21.66	4.55	177
21.68	4.55	156
21.7	4.55	189
21.72	4.55	177
21.74	4.55	151
21.76	4.55	157
21.78	4.55	175
21.8	4.55	169
21.82	4.55	156
21.84	4.55	176
21.86	4.55	174
21.88	4.55	158
21.9	4.55	144
21.92	4.55	164
21.94	4.55	159
21.96	4.55	156
21.98	4.55	162
22	4.55	166
22.02	4.55	166
22.04	4.55	175
22.06	4.55	153
22.08	4.55	170
22.1	4.55	166
22.12	4.55	165
22.14	4.55	159
22.16	4.55	149
22.18	4.55	178
22.2	4.55	174
22.22	4.55	172
22.24	4.55	168
22.26	4.55	148
22.28	4.55	182
22.3	4.55	159
22.32	4.55	168
22.34	4.55	182
22.36	4.55	168
22.38	4.55	152
22.4	4.55	145
22.42	4.55	173
22.44	4.55	183
22.46	4.55	191
22.48	4.55	172
22.5	4.55	151
22.52	4.55	163
22.54	4.55	161
22.56	4.55	180
22.58	4.55	180
22.6	4.55	164
22.62	4.55	192
22.64	4.55	163
22.66	4.55	154
22.68	4.55	158
22.7	4.55	144
22.72	4.55	155
22.74	4.55	186
22.76	4.55	165
22.78	4.55	166
22.8	4.55	175
22.82	4.55	181
22.84	4.55	153
22.86	4.55	161
22.88	4.55	147
22.9	4.55	148
22.92	4.55	149
22.94	4.55	168
22.96	4.55	180
22.98	4.55	161
23	4.55	173
23.02	4.55	156
23.04	4.55	172
23.06	4.55	152
23.08	4.55	169
23.1	4.55	178
23.12	4.55	164
23.14	4.55	149
23.16	4.55	157
23.18	4.55	147
23.2	4.55	165
23.22	4.55	169
23.24	4.55	162
23.26	4.55	187
23.28	4.55	160
23.3	4.55	156
23.32	4.55	169
23.34	4.55	157
23.36	4.55	158
23.38	4.55	179
23.4	4.55	176
23.42	4.55	161
23.44	4.55	164
23.46	4.55	154
23.48	4.55	147
23.5	4.55	162
23.52	4.55	178
23.54	4.55	145
23.56	4.55	174
23.58	4.55	162
23.6	4.55	161
23.62	4.55	155
23.64	4.55	171
23.66	4.55	165
23.68	4.55	138
23.7	4.55	161
23.72	4.55	186
23.74	4.55	142
23.76	4.55	177
23.78	4.55	173
23.8	4.55	187
23.82	4.55	175
23.84	4.55	176
23.86	4.55	149
23.88	4.55	150
23.9	4.55	169
23.92	4.55	164
23.94	4.55	179
23.96	4.55	165
23.98	4.55	171
24	4.55	179
24.02	4.55	176
24.04	4.55	188
24.06	4.55	200
24.08	4.55	170
24.1	4.55	150
24.12	4.55	184
24.14	4.55	197
24.16	4.55	176
24.18	4.55	172
24.2	4.55	148
24.22	4.55	213
24.24	4.55	184
24.26	4.55	171
24.28	4.55	187
24.3	4.55	168
24.32	4.55	182
24.34	4.55	199
24.36	4.55	178
24.38	4.55	183
24.4	4.55	188
24.42	4.55	179
24.44	4.55	184
24.46	4.55	193
24.48	4.55	149
24.5	4.55	183
24.52	4.55	148
24.54	4.55	166
24.56	4.55	173
24.58	4.55	170
24.6	4.55	176
24.62	4.55	165
24.64	4.55	188
24.66	4.55	169
24.68	4.55	168
24.7	4.55	169
24.72	4.55	174
24.74	4.55	171
24.76	4.55	170
24.78	4.55	187
24.8	4.55	135
24.82	4.55	194
24.84	4.55	170
24.86	4.55	181
24.88	4.55	187
24.9	4.55	185
24.92	4.55	201
24.94	4.55	161
24.96	4.55	207
24.98	4.55	195
25	4.55	176
25.02	4.55	193
25.04	4.55	199
25.06	4.55	199
25.08	4.55	171
25.1	4.55	201
25.12	4.55	211
25.14	4.55	209
25.16	4.55	191
25.18	4.55	197
25.2	4.55	196
25.22	4.55	181
25.24	4.55	214
25.26	4.55	194
25.28	4.55	222
25.3	4.55	244
25.32	4.55	239
25.34	4.55	239
25.36	4.55	253
25.38	4.55	289
25.4	4.55	269
25.42	4.55	279
25.44	4.55	288
25.46	4.55	322
25.48	4.55	279
25.5	4.55	317
25.52	4.55	310
25.54	4.55	328
25.56	4.55	315
25.58	4.55	344
25.6	4.55	320
25.62	4.55	296
25.64	4.55	314
25.66	4.55	298
25.68	4.55	288
25.7	4.55	266
25.72	4.55	286
25.74	4.55	299
25.76	4.55	277
25.78	4.55	276
25.8	4.55	274
25.82	4.55	292
25.84	4.55	245
25.86	4.55	216
25.88	4.55	208
25.9	4.55	255
25.92	4.55	202
25.94	4.55	192
25.96	4.55	225
25.98	4.55	203
26	4.55	207
26.02	4.55	212
26.04	4.55	230
26.06	4.55	207
26.08	4.55	215
26.1	4.55	195
26.12	4.55	192
26.14	4.55	183
26.16	4.55	185
26.18	4.55	188
26.2	4.55	162
26.22	4.55	184
26.24	4.55	188
26.26	4.55	195
26.28	4.55	197
26.3	4.55	202
26.32	4.55	178
26.34	4.55	193
26.36	4.55	183
26.38	4.55	188
26.4	4.55	202
26.42	4.55	191
26.44	4.55	176
26.46	4.55	182
26.48	4.55	194
26.5	4.55	160
26.52	4.55	197
26.54	4.55	188
26.56	4.55	180
26.58	4.55	175
26.6	4.55	151
26.62	4.55	194
26.64	4.55	177
26.66	4.55	155
26.68	4.55	173
26.7	4.55	193
26.72	4.55	158
26.74	4.55	170
26.76	4.55	181
26.78	4.55	191
26.8	4.55	171
26.82	4.55	152
26.84	4.55	167
26.86	4.55	168
26.88	4.55	172
26.9	4.55	192
26.92	4.55	187
26.94	4.55	167
26.96	4.55	179
26.98	4.55	184
27	4.55	158
27.02	4.55	185
27.04	4.55	186
27.06	4.55	173
27.08	4.55	190
27.1	4.55	156
27.12	4.55	182
27.14	4.55	165
27.16	4.55	180
27.18	4.55	171
27.2	4.55	202
27.22	4.55	163
27.24	4.55	188
27.26	4.55	172
27.28	4.55	190
27.3	4.55	171
27.32	4.55	173
27.34	4.55	208
27.36	4.55	169
27.38	4.55	183
27.4	4.55	164
27.42	4.55	191
27.44	4.55	184
27.46	4.55	169
27.48	4.55	221
27.5	4.55	160
27.52	4.55	168
27.54	4.55	203
27.56	4.55	184
27.58	4.55	174
27.6	4.55	190
27.62	4.55	190
27.64	4.55	177
27.66	4.55	182
27.68	4.55	170
27.7	4.55	180
27.72	4.55	188
27.74	4.55	192
27.76	4.55	192
27.78	4.55	203
27.8	4.55	174
27.82	4.55	184
27.84	4.55	182
27.86	4.55	170
27.88	4.55	183
27.9	4.55	196
27.92	4.55	188
27.94	4.55	180
27.96	4.55	203
27.98	4.55	180
28	4.55	200
28.02	4.55	209
28.04	4.55	205
28.06	4.55	196
28.08	4.55	194
28.1	4.55	183
28.12	4.55	198
28.14	4.55	198
28.16	4.55	178
28.18	4.55	181
28.2	4.55	198
28.22	4.55	181
28.24	4.55	193
28.26	4.55	193
28.28	4.55	227
28.3	4.55	202
28.32	4.55	176
28.34	4.55	165
28.36	4.55	205
28.38	4.55	180
28.4	4.55	184
28.42	4.55	197
28.44	4.55	189
28.46	4.55	192
28.48	4.55	168
28.5	4.55	177
28.52	4.55	168
28.54	4.55	178
28.56	4.55	191
28.58	4.55	198
28.6	4.55	171
28.62	4.55	159
28.64	4.55	197
28.66	4.55	182
28.68	4.55	168
28.7	4.55	184
28.72	4.55	181
28.74	4.55	182
28.76	4.55	174
28.78	4.55	165
28.8	4.55	175
28.82	4.55	196
28.84	4.55	179
28.86	4.55	157
28.88	4.55	179
28.9	4.55	181
28.92	4.55	145
28.94	4.55	179
28.96	4.55	169
28.98	4.55	198
29	4.55	181
29.02	4.55	175
29.04	4.55	184
29.06	4.55	166
29.08	4.55	158
29.1	4.55	181
29.12	4.55	164
29.14	4.55	186
29.16	4.55	176
29.18	4.55	157
29.2	4.55	162
29.22	4.55	173
29.24	4.55	191
29.26	4.55	194
29.28	4.55	144
29.3	4.55	172
29.32	4.55	156
29.34	4.55	191
29.36	4.55	157
29.38	4.55	148
29.4	4.55	155
29.42	4.55	176
29.44	4.55	168
29.46	4.55	180
29.48	4.55	163
29.5	4.55	173
29.52	4.55	171
29.54	4.55	191
29.56	4.55	174
29.58	4.55	166
29.6	4.55	172
29.62	4.55	164
29.64	4.55	182
29.66	4.55	156
29.68	4.55	166
29.7	4.55	171
29.72	4.55	174
29.74	4.55	179
29.76	4.55	167
29.78	4.55	176
29.8	4.55	172
29.82	4.55	180
29.84	4.55	171
29.86	4.55	143
29.88	4.55	180
29.9	4.55	176
29.92	4.55	173
29.94	4.55	152
29.96	4.55	172
29.98	4.55	188
30	4.55	161
30.02	4.55	194
30.04	4.55	191
30.06	4.55	187
30.08	4.55	156
30.1	4.55	168
30.12	4.55	177
30.14	4.55	184
30.16	4.55	153
30.18	4.55	168
30.2	4.55	160
30.22	4.55	178
30.24	4.55	161
30.26	4.55	177
30.28	4.55	186
30.3	4.55	170
30.32	4.55	186
30.34	4.55	172
30.36	4.55	177
30.38	4.55	172
30.4	4.55	193
30.42	4.55	147
30.44	4.55	184
30.46	4.55	178
30.48	4.55	189
30.5	4.55	199
30.52	4.55	167
30.54	4.55	193
30.56	4.55	205
30.58	4.55	184
30.6	4.55	203
30.62	4.55	179
30.64	4.55	167
30.66	4.55	183
30.68	4.55	196
30.7	4.55	192
30.72	4.55	178
30.74	4.55	208
30.76	4.55	233
30.78	4.55	209
30.8	4.55	190
30.82	4.55	167
30.84	4.55	185
30.86	4.55	180
30.88	4.55	159
30.9	4.55	196
30.92	4.55	189
30.94	4.55	183
30.96	4.55	186
30.98	4.55	196
31	4.55	155
31.02	4.55	180
31.04	4.55	175
31.06	4.55	207
31.08	4.55	169
31.1	4.55	184
31.12	4.55	183
31.14	4.55	179
31.16	4.55	138
31.18	4.55	197
31.2	4.55	174
31.22	4.55	167
31.24	4.55	172
31.26	4.55	183
31.28	4.55	185
31.3	4.55	177
31.32	4.55	157
31.34	4.55	180
31.36	4.55	168
31.38	4.55	184
31.4	4.55	176
31.42	4.55	193
31.44	4.55	165
31.46	4.55	206
31.48	4.55	168
31.5	4.55	169
31.52	4.55	171
31.54	4.55	186
31.56	4.55	181
31.58	4.55	180
31.6	4.55	177
31.62	4.55	177
31.64	4.55	172
31.66	4.55	195
31.68	4.55	171
31.7	4.55	164
31.72	4.55	166
31.74	4.55	188
31.76	4.55	156
31.78	4.55	178
31.8	4.55	183
31.82	4.55	187
31.84	4.55	166
31.86	4.55	197
31.88	4.55	190
31.9	4.55	174
31.92	4.55	190
31.94	4.55	181
31.96	4.55	148
31.98	4.55	189
32	4.55	183
32.02	4.55	182
32.04	4.55	169
32.06	4.55	188
32.08	4.55	201
32.1	4.55	185
32.12	4.55	198
32.14	4.55	204
32.16	4.55	186
32.18	4.55	185
32.2	4.55	198
32.22	4.55	183
32.24	4.55	186
32.26	4.55	180
32.28	4.55	163
32.3	4.55	183
32.32	4.55	166
32.34	4.55	193
32.36	4.55	180
32.38	4.55	186
32.4	4.55	186
32.42	4.55	184
32.44	4.55	168
32.46	4.55	184
32.48	4.55	200
32.5	4.55	167
32.52	4.55	173
32.54	4.55	188
32.56	4.55	181
32.58	4.55	211
32.6	4.55	196
32.62	4.55	210
32.64	4.55	184
32.66	4.55	169
32.68	4.55	173
32.7	4.55	178
32.72	4.55	180
32.74	4.55	160
32.76	4.55	158
32.78	4.55	202
32.8	4.55	190
32.82	4.55	190
32.84	4.55	164
32.86	4.55	168
32.88	4.55	186
32.9	4.55	179
32.92	4.55	155
32.94	4.55	181
32.96	4.55	178
32.98	4.55	164
33	4.55	190
33.02	4.55	189
33.04	4.55	196
33.06	4.55	176
33.08	4.55	184
33.1	4.55	181
33.12	4.55	178
33.14	4.55	142
33.16	4.55	197
33.18	4.55	166
33.2	4.55	161
33.22	4.55	166
33.24	4.55	165
33.26	4.55	170
33.28	4.55	153
33.3	4.55	161
33.32	4.55	155
33.34	4.55	169
33.36	4.55	167
33.38	4.55	170
33.4	4.55	159
33.42	4.55	172
33.44	4.55	199
33.46	4.55	170
33.48	4.55	143
33.5	4.55	154
33.52	4.55	169
33.54	4.55	173
33.56	4.55	162
33.58	4.55	188
33.6	4.55	151
33.62	4.55	160
33.64	4.55	179
33.66	4.55	181
33.68	4.55	162
33.7	4.55	176
33.72	4.55	179
33.74	4.55	170
33.76	4.55	161
33.78	4.55	194
33.8	4.55	211
33.82	4.55	181
33.84	4.55	183
33.86	4.55	177
33.88	4.55	203
33.9	4.55	189
33.92	4.55	184
33.94	4.55	214
33.96	4.55	205
33.98	4.55	213
34	4.55	165
34.02	4.55	200
34.04	4.55	187
34.06	4.55	195
34.08	4.55	207
34.1	4.55	164
34.12	4.55	179
34.14	4.55	166
34.16	4.55	185
34.18	4.55	160
34.2	4.55	193
34.22	4.55	204
34.24	4.55	195
34.26	4.55	190
34.28	4.55	216
34.3	4.55	177
34.32	4.55	204
34.34	4.55	201
34.36	4.55	178
34.38	4.55	199
34.4	4.55	183
34.42	4.55	176
34.44	4.55	176
34.46	4.55	179
34.48	4.55	171
34.5	4.55	196
34.52	4.55	171
34.54	4.55	159
34.56	4.55	183
34.58	4.55	165
34.6	4.55	189
34.62	4.55	183
34.64	4.55	190
34.66	4.55	202
34.68	4.55	183
34.7	4.55	186
34.72	4.55	190
34.74	4.55	175
34.76	4.55	170
34.78	4.55	166
34.8	4.55	167
34.82	4.55	176
34.84	4.55	177
34.86	4.55	183
34.88	4.55	175
34.9	4.55	180
34.92	4.55	188
34.94	4.55	173
34.96	4.55	170
34.98	4.55	170
35	4.55	169
35.02	4.55	156
35.04	4.55	187
35.06	4.55	151
35.08	4.55	174
35.1	4.55	171
35.12	4.55	175
35.14	4.55	162
35.16	4.55	182
35.18	4.55	164
35.2	4.55	166
35.22	4.55	163
35.24	4.55	178
35.26	4.55	177
35.28	4.55	206
35.3	4.55	179
35.32	4.55	176
35.34	4.55	189
35.36	4.55	168
35.38	4.55	206
35.4	4.55	193
35.42	4.55	180
35.44	4.55	169
35.46	4.55	180
35.48	4.55	192
35.5	4.55	178
35.52	4.55	209
35.54	4.55	186
35.56	4.55	168
35.58	4.55	184
35.6	4.55	173
35.62	4.55	171
35.64	4.55	181
35.66	4.55	166
35.68	4.55	184
35.7	4.55	177
35.72	4.55	179
35.74	4.55	208
35.76	4.55	184
35.78	4.55	196
35.8	4.55	208
35.82	4.55	194
35.84	4.55	188
35.86	4.55	177
35.88	4.55	169
35.9	4.55	178
35.92	4.55	212
35.94	4.55	185
35.96	4.55	191
35.98	4.55	197
36	4.55	187
36.02	4.55	190
36.04	4.55	165
36.06	4.55	188
36.08	4.55	200
36.1	4.55	172
36.12	4.55	188
36.14	4.55	176
36.16	4.55	184
36.18	4.55	199
36.2	4.55	198
36.22	4.55	184
36.24	4.55	189
36.26	4.55	183
36.28	4.55	196
36.3	4.55	199
36.32	4.55	171
36.34	4.55	189
36.36	4.55	199
36.38	4.55	172
36.4	4.55	177
36.42	4.55	172
36.44	4.55	170
36.46	4.55	182
36.48	4.55	211
36.5	4.55	187
36.52	4.55	173
36.54	4.55	182
36.56	4.55	183
36.58	4.55	199
36.6	4.55	186
36.62	4.55	176
36.64	4.55	208
36.66	4.55	193
36.68	4.55	176
36.7	4.55	168
36.72	4.55	170
36.74	4.55	190
36.76	4.55	203
36.78	4.55	170
36.8	4.55	180
36.82	4.55	168
36.84	4.55	183
36.86	4.55	205
36.88	4.55	181
36.9	4.55	185
36.92	4.55	188
36.94	4.55	184
36.96	4.55	164
36.98	4.55	165
37	4.55	165
37.02	4.55	170
37.04	4.55	166
37.06	4.55	195
37.08	4.55	179
37.1	4.55	184
37.12	4.55	185
37.14	4.55	196
37.16	4.55	189
37.18	4.55	182
37.2	4.55	191
37.22	4.55	195
37.24	4.55	210
37.26	4.55	180
37.28	4.55	198
37.3	4.55	187
37.32	4.55	200
37.34	4.55	206
37.36	4.55	205
37.38	4.55	174
37.4	4.55	223
37.42	4.55	199
37.44	4.55	189
37.46	4.55	199
37.48	4.55	180
37.5	4.55	195
37.52	4.55	165
37.54	4.55	184
37.56	4.55	184
37.58	4.55	171
37.6	4.55	197
37.62	4.55	198
37.64	4.55	191
37.66	4.55	180
37.68	4.55	211
37.7	4.55	196
37.72	4.55	160
37.74	4.55	185
37.76	4.55	172
37.78	4.55	175
37.8	4.55	199
37.82	4.55	185
37.84	4.55	194
37.86	4.55	203
37.88	4.55	205
37.9	4.55	198
37.92	4.55	192
37.94	4.55	259
37.96	4.55	265
37.98	4.55	263
38	4.55	260
38.02	4.55	213
38.04	4.55	251
38.06	4.55	293
38.08	4.55	302
38.1	4.55	292
38.12	4.55	273
38.14	4.55	308
38.16	4.55	315
38.18	4.55	375
38.2	4.55	453
38.22	4.55	549
38.24	4.55	620
38.26	4.55	687
38.28	4.55	623
38.3	4.55	510
38.32	4.55	501
38.34	4.55	504
38.36	4.55	460
38.38	4.55	412
38.4	4.55	335
38.42	4.55	299
38.44	4.55	261
38.46	4.55	261
38.48	4.55	223
38.5	4.55	254
38.52	4.55	235
38.54	4.55	232
38.56	4.55	215
38.58	4.55	227
38.6	4.55	228
38.62	4.55	200
38.64	4.55	203
38.66	4.55	201
38.68	4.55	204
38.7	4.55	196
38.72	4.55	198
38.74	4.55	192
38.76	4.55	186
38.78	4.55	209
38.8	4.55	209
38.82	4.55	220
38.84	4.55	201
38.86	4.55	186
38.88	4.55	222
38.9	4.55	213
38.92	4.55	171
38.94	4.55	204
38.96	4.55	191
38.98	4.55	178
39	4.55	181
39.02	4.55	185
39.04	4.55	208
39.06	4.55	218
39.08	4.55	190
39.1	4.55	197
39.12	4.55	180
39.14	4.55	175
39.16	4.55	170
39.18	4.55	209
39.2	4.55	214
39.22	4.55	207
39.24	4.55	196
39.26	4.55	201
39.28	4.55	179
39.3	4.55	189
39.32	4.55	221
39.34	4.55	189
39.36	4.55	204
39.38	4.55	197
39.4	4.55	225
39.42	4.55	196
39.44	4.55	210
39.46	4.55	194
39.48	4.55	226
39.5	4.55	212
39.52	4.55	216
39.54	4.55	191
39.56	4.55	174
39.58	4.55	187
39.6	4.55	195
39.62	4.55	206
39.64	4.55	187
39.66	4.55	189
39.68	4.55	196
39.7	4.55	181
39.72	4.55	191
39.74	4.55	195
39.76	4.55	183
39.78	4.55	217
39.8	4.55	197
39.82	4.55	178
39.84	4.55	192
39.86	4.55	200
39.88	4.55	218
39.9	4.55	200
39.92	4.55	203
39.94	4.55	220
39.96	4.55	226
39.98	4.55	221
40	4.55	205
