# Supplementary material for: Sorting polymerization in a bichannel metal-organic framework
Source: Nat Commun. 2025 Aug 5;16:6984. doi: 10.1038/s41467-025-62322-8 (PMC12325995; doi:10.1038/s41467-025-62322-8)
Supplement: Supplementary file 3 — Source data [file 41467_2025_62322_MOESM3_ESM.zip › SOURCE_DATA/SF8/1_2theta_vs_scanstarttime_vs_intensity/line_13.csv]

X	Y	Z
3	16.55	227
3.02	16.55	196
3.04	16.55	233
3.06	16.55	206
3.08	16.55	204
3.1	16.55	226
3.12	16.55	178
3.14	16.55	175
3.16	16.55	196
3.18	16.55	223
3.2	16.55	203
3.22	16.55	196
3.24	16.55	227
3.26	16.55	210
3.28	16.55	237
3.3	16.55	218
3.32	16.55	204
3.34	16.55	217
3.36	16.55	203
3.38	16.55	197
3.4	16.55	173
3.42	16.55	187
3.44	16.55	223
3.46	16.55	177
3.48	16.55	208
3.5	16.55	221
3.52	16.55	187
3.54	16.55	190
3.56	16.55	178
3.58	16.55	207
3.6	16.55	226
3.62	16.55	187
3.64	16.55	176
3.66	16.55	202
3.68	16.55	178
3.7	16.55	179
3.72	16.55	206
3.74	16.55	192
3.76	16.55	204
3.78	16.55	194
3.8	16.55	193
3.82	16.55	193
3.84	16.55	188
3.86	16.55	196
3.88	16.55	207
3.9	16.55	191
3.92	16.55	179
3.94	16.55	175
3.96	16.55	193
3.98	16.55	200
4	16.55	205
4.02	16.55	200
4.04	16.55	186
4.06	16.55	204
4.08	16.55	195
4.1	16.55	169
4.12	16.55	183
4.14	16.55	171
4.16	16.55	178
4.18	16.55	189
4.2	16.55	195
4.22	16.55	207
4.24	16.55	223
4.26	16.55	202
4.28	16.55	207
4.3	16.55	204
4.32	16.55	205
4.34	16.55	167
4.36	16.55	188
4.38	16.55	204
4.4	16.55	200
4.42	16.55	200
4.44	16.55	216
4.46	16.55	197
4.48	16.55	192
4.5	16.55	196
4.52	16.55	196
4.54	16.55	228
4.56	16.55	192
4.58	16.55	225
4.6	16.55	216
4.62	16.55	220
4.64	16.55	245
4.66	16.55	260
4.68	16.55	249
4.7	16.55	258
4.72	16.55	300
4.74	16.55	270
4.76	16.55	274
4.78	16.55	289
4.8	16.55	295
4.82	16.55	316
4.84	16.55	308
4.86	16.55	345
4.88	16.55	325
4.9	16.55	347
4.92	16.55	359
4.94	16.55	369
4.96	16.55	427
4.98	16.55	431
5	16.55	486
5.02	16.55	485
5.04	16.55	478
5.06	16.55	558
5.08	16.55	599
5.1	16.55	611
5.12	16.55	669
5.14	16.55	801
5.16	16.55	901
5.18	16.55	950
5.2	16.55	1007
5.22	16.55	1068
5.24	16.55	1283
5.26	16.55	1310
5.28	16.55	1446
5.3	16.55	1490
5.32	16.55	1503
5.34	16.55	1281
5.36	16.55	1027
5.38	16.55	693
5.4	16.55	521
5.42	16.55	435
5.44	16.55	389
5.46	16.55	316
5.48	16.55	299
5.5	16.55	284
5.52	16.55	272
5.54	16.55	252
5.56	16.55	248
5.58	16.55	237
5.6	16.55	256
5.62	16.55	202
5.64	16.55	239
5.66	16.55	208
5.68	16.55	193
5.7	16.55	213
5.72	16.55	215
5.74	16.55	222
5.76	16.55	210
5.78	16.55	221
5.8	16.55	228
5.82	16.55	227
5.84	16.55	246
5.86	16.55	202
5.88	16.55	226
5.9	16.55	215
5.92	16.55	229
5.94	16.55	233
5.96	16.55	202
5.98	16.55	241
6	16.55	239
6.02	16.55	246
6.04	16.55	223
6.06	16.55	228
6.08	16.55	226
6.1	16.55	216
6.12	16.55	214
6.14	16.55	250
6.16	16.55	241
6.18	16.55	218
6.2	16.55	214
6.22	16.55	219
6.24	16.55	235
6.26	16.55	258
6.28	16.55	261
6.3	16.55	226
6.32	16.55	241
6.34	16.55	246
6.36	16.55	230
6.38	16.55	252
6.4	16.55	250
6.42	16.55	250
6.44	16.55	274
6.46	16.55	268
6.48	16.55	257
6.5	16.55	236
6.52	16.55	254
6.54	16.55	248
6.56	16.55	249
6.58	16.55	264
6.6	16.55	263
6.62	16.55	255
6.64	16.55	245
6.66	16.55	235
6.68	16.55	232
6.7	16.55	221
6.72	16.55	202
6.74	16.55	189
6.76	16.55	207
6.78	16.55	204
6.8	16.55	194
6.82	16.55	213
6.84	16.55	202
6.86	16.55	209
6.88	16.55	185
6.9	16.55	175
6.92	16.55	206
6.94	16.55	192
6.96	16.55	182
6.98	16.55	167
7	16.55	174
7.02	16.55	174
7.04	16.55	178
7.06	16.55	186
7.08	16.55	164
7.1	16.55	183
7.12	16.55	162
7.14	16.55	178
7.16	16.55	172
7.18	16.55	166
7.2	16.55	155
7.22	16.55	161
7.24	16.55	169
7.26	16.55	143
7.28	16.55	151
7.3	16.55	171
7.32	16.55	171
7.34	16.55	153
7.36	16.55	167
7.38	16.55	156
7.4	16.55	166
7.42	16.55	155
7.44	16.55	161
7.46	16.55	148
7.48	16.55	154
7.5	16.55	171
7.52	16.55	155
7.54	16.55	154
7.56	16.55	136
7.58	16.55	161
7.6	16.55	149
7.62	16.55	148
7.64	16.55	164
7.66	16.55	158
7.68	16.55	162
7.7	16.55	161
7.72	16.55	167
7.74	16.55	148
7.76	16.55	169
7.78	16.55	140
7.8	16.55	133
7.82	16.55	149
7.84	16.55	166
7.86	16.55	156
7.88	16.55	160
7.9	16.55	142
7.92	16.55	152
7.94	16.55	161
7.96	16.55	146
7.98	16.55	152
8	16.55	130
8.02	16.55	152
8.04	16.55	146
8.06	16.55	139
8.08	16.55	137
8.1	16.55	146
8.12	16.55	157
8.14	16.55	162
8.16	16.55	137
8.18	16.55	165
8.2	16.55	150
8.22	16.55	165
8.24	16.55	174
8.26	16.55	161
8.28	16.55	154
8.3	16.55	177
8.32	16.55	151
8.34	16.55	159
8.36	16.55	150
8.38	16.55	167
8.4	16.55	139
8.42	16.55	166
8.44	16.55	168
8.46	16.55	164
8.48	16.55	171
8.5	16.55	146
8.52	16.55	164
8.54	16.55	184
8.56	16.55	167
8.58	16.55	149
8.6	16.55	167
8.62	16.55	165
8.64	16.55	179
8.66	16.55	190
8.68	16.55	206
8.7	16.55	199
8.72	16.55	185
8.74	16.55	191
8.76	16.55	227
8.78	16.55	217
8.8	16.55	236
8.82	16.55	245
8.84	16.55	274
8.86	16.55	294
8.88	16.55	307
8.9	16.55	324
8.92	16.55	374
8.94	16.55	371
8.96	16.55	424
8.98	16.55	445
9	16.55	533
9.02	16.55	588
9.04	16.55	636
9.06	16.55	731
9.08	16.55	893
9.1	16.55	958
9.12	16.55	1047
9.14	16.55	1150
9.16	16.55	1340
9.18	16.55	1384
9.2	16.55	1425
9.22	16.55	1384
9.24	16.55	1270
9.26	16.55	1051
9.28	16.55	918
9.3	16.55	712
9.32	16.55	604
9.34	16.55	566
9.36	16.55	467
9.38	16.55	404
9.4	16.55	377
9.42	16.55	319
9.44	16.55	265
9.46	16.55	265
9.48	16.55	237
9.5	16.55	229
9.52	16.55	205
9.54	16.55	227
9.56	16.55	217
9.58	16.55	203
9.6	16.55	204
9.62	16.55	232
9.64	16.55	198
9.66	16.55	191
9.68	16.55	176
9.7	16.55	213
9.72	16.55	186
9.74	16.55	204
9.76	16.55	203
9.78	16.55	195
9.8	16.55	187
9.82	16.55	196
9.84	16.55	209
9.86	16.55	191
9.88	16.55	201
9.9	16.55	191
9.92	16.55	192
9.94	16.55	189
9.96	16.55	197
9.98	16.55	203
10	16.55	207
10.02	16.55	188
10.04	16.55	211
10.06	16.55	210
10.08	16.55	200
10.1	16.55	214
10.12	16.55	241
10.14	16.55	223
10.16	16.55	229
10.18	16.55	213
10.2	16.55	254
10.22	16.55	261
10.24	16.55	267
10.26	16.55	320
10.28	16.55	353
10.3	16.55	328
10.32	16.55	387
10.34	16.55	426
10.36	16.55	415
10.38	16.55	505
10.4	16.55	594
10.42	16.55	618
10.44	16.55	741
10.46	16.55	801
10.48	16.55	936
10.5	16.55	981
10.52	16.55	1071
10.54	16.55	1140
10.56	16.55	1130
10.58	16.55	1301
10.6	16.55	1476
10.62	16.55	1611
10.64	16.55	1672
10.66	16.55	1727
10.68	16.55	1682
10.7	16.55	1451
10.72	16.55	1251
10.74	16.55	1002
10.76	16.55	740
10.78	16.55	567
10.8	16.55	480
10.82	16.55	370
10.84	16.55	320
10.86	16.55	284
10.88	16.55	282
10.9	16.55	238
10.92	16.55	227
10.94	16.55	239
10.96	16.55	224
10.98	16.55	221
11	16.55	210
11.02	16.55	214
11.04	16.55	211
11.06	16.55	212
11.08	16.55	178
11.1	16.55	202
11.12	16.55	207
11.14	16.55	174
11.16	16.55	190
11.18	16.55	214
11.2	16.55	188
11.22	16.55	186
11.24	16.55	175
11.26	16.55	177
11.28	16.55	187
11.3	16.55	204
11.32	16.55	181
11.34	16.55	170
11.36	16.55	165
11.38	16.55	172
11.4	16.55	183
11.42	16.55	191
11.44	16.55	178
11.46	16.55	159
11.48	16.55	193
11.5	16.55	181
11.52	16.55	161
11.54	16.55	174
11.56	16.55	178
11.58	16.55	184
11.6	16.55	175
11.62	16.55	154
11.64	16.55	180
11.66	16.55	171
11.68	16.55	160
11.7	16.55	171
11.72	16.55	154
11.74	16.55	185
11.76	16.55	163
11.78	16.55	162
11.8	16.55	186
11.82	16.55	175
11.84	16.55	161
11.86	16.55	172
11.88	16.55	169
11.9	16.55	150
11.92	16.55	151
11.94	16.55	187
11.96	16.55	165
11.98	16.55	171
12	16.55	162
12.02	16.55	159
12.04	16.55	178
12.06	16.55	160
12.08	16.55	184
12.1	16.55	155
12.12	16.55	200
12.14	16.55	173
12.16	16.55	158
12.18	16.55	159
12.2	16.55	171
12.22	16.55	186
12.24	16.55	189
12.26	16.55	167
12.28	16.55	185
12.3	16.55	184
12.32	16.55	173
12.34	16.55	179
12.36	16.55	170
12.38	16.55	192
12.4	16.55	172
12.42	16.55	194
12.44	16.55	171
12.46	16.55	175
12.48	16.55	150
12.5	16.55	179
12.52	16.55	184
12.54	16.55	184
12.56	16.55	189
12.58	16.55	194
12.6	16.55	177
12.62	16.55	180
12.64	16.55	175
12.66	16.55	172
12.68	16.55	187
12.7	16.55	172
12.72	16.55	179
12.74	16.55	159
12.76	16.55	206
12.78	16.55	181
12.8	16.55	178
12.82	16.55	175
12.84	16.55	149
12.86	16.55	182
12.88	16.55	184
12.9	16.55	173
12.92	16.55	199
12.94	16.55	184
12.96	16.55	200
12.98	16.55	183
13	16.55	184
13.02	16.55	189
13.04	16.55	173
13.06	16.55	200
13.08	16.55	183
13.1	16.55	191
13.12	16.55	195
13.14	16.55	188
13.16	16.55	165
13.18	16.55	169
13.2	16.55	144
13.22	16.55	230
13.24	16.55	184
13.26	16.55	172
13.28	16.55	180
13.3	16.55	185
13.32	16.55	180
13.34	16.55	168
13.36	16.55	157
13.38	16.55	191
13.4	16.55	173
13.42	16.55	187
13.44	16.55	158
13.46	16.55	169
13.48	16.55	167
13.5	16.55	214
13.52	16.55	165
13.54	16.55	161
13.56	16.55	180
13.58	16.55	170
13.6	16.55	167
13.62	16.55	184
13.64	16.55	190
13.66	16.55	185
13.68	16.55	182
13.7	16.55	199
13.72	16.55	182
13.74	16.55	208
13.76	16.55	173
13.78	16.55	163
13.8	16.55	183
13.82	16.55	167
13.84	16.55	189
13.86	16.55	186
13.88	16.55	180
13.9	16.55	162
13.92	16.55	196
13.94	16.55	186
13.96	16.55	198
13.98	16.55	186
14	16.55	185
14.02	16.55	206
14.04	16.55	184
14.06	16.55	185
14.08	16.55	173
14.1	16.55	189
14.12	16.55	204
14.14	16.55	177
14.16	16.55	150
14.18	16.55	184
14.2	16.55	169
14.22	16.55	208
14.24	16.55	167
14.26	16.55	183
14.28	16.55	196
14.3	16.55	195
14.32	16.55	180
14.34	16.55	199
14.36	16.55	179
14.38	16.55	184
14.4	16.55	192
14.42	16.55	190
14.44	16.55	158
14.46	16.55	158
14.48	16.55	168
14.5	16.55	182
14.52	16.55	184
14.54	16.55	178
14.56	16.55	206
14.58	16.55	177
14.6	16.55	161
14.62	16.55	187
14.64	16.55	174
14.66	16.55	162
14.68	16.55	211
14.7	16.55	184
14.72	16.55	204
14.74	16.55	172
14.76	16.55	178
14.78	16.55	179
14.8	16.55	196
14.82	16.55	176
14.84	16.55	182
14.86	16.55	189
14.88	16.55	161
14.9	16.55	170
14.92	16.55	175
14.94	16.55	190
14.96	16.55	160
14.98	16.55	184
15	16.55	184
15.02	16.55	187
15.04	16.55	193
15.06	16.55	183
15.08	16.55	195
15.1	16.55	203
15.12	16.55	191
15.14	16.55	206
15.16	16.55	187
15.18	16.55	185
15.2	16.55	194
15.22	16.55	204
15.24	16.55	211
15.26	16.55	175
15.28	16.55	180
15.3	16.55	197
15.32	16.55	173
15.34	16.55	168
15.36	16.55	176
15.38	16.55	193
15.4	16.55	208
15.42	16.55	184
15.44	16.55	213
15.46	16.55	204
15.48	16.55	195
15.5	16.55	197
15.52	16.55	210
15.54	16.55	185
15.56	16.55	178
15.58	16.55	208
15.6	16.55	210
15.62	16.55	241
15.64	16.55	239
15.66	16.55	232
15.68	16.55	266
15.7	16.55	265
15.72	16.55	273
15.74	16.55	285
15.76	16.55	292
15.78	16.55	284
15.8	16.55	320
15.82	16.55	339
15.84	16.55	356
15.86	16.55	328
15.88	16.55	316
15.9	16.55	337
15.92	16.55	368
15.94	16.55	431
15.96	16.55	488
15.98	16.55	564
16	16.55	535
16.02	16.55	572
16.04	16.55	591
16.06	16.55	566
16.08	16.55	567
16.1	16.55	526
16.12	16.55	476
16.14	16.55	436
16.16	16.55	357
16.18	16.55	349
16.2	16.55	315
16.22	16.55	291
16.24	16.55	276
16.26	16.55	285
16.28	16.55	253
16.3	16.55	283
16.32	16.55	284
16.34	16.55	270
16.36	16.55	222
16.38	16.55	244
16.4	16.55	236
16.42	16.55	235
16.44	16.55	224
16.46	16.55	250
16.48	16.55	223
16.5	16.55	228
16.52	16.55	210
16.54	16.55	210
16.56	16.55	246
16.58	16.55	211
16.6	16.55	200
16.62	16.55	237
16.64	16.55	210
16.66	16.55	209
16.68	16.55	195
16.7	16.55	195
16.72	16.55	183
16.74	16.55	222
16.76	16.55	192
16.78	16.55	215
16.8	16.55	213
16.82	16.55	200
16.84	16.55	235
16.86	16.55	220
16.88	16.55	222
16.9	16.55	225
16.92	16.55	230
16.94	16.55	229
16.96	16.55	226
16.98	16.55	252
17	16.55	261
17.02	16.55	220
17.04	16.55	243
17.06	16.55	232
17.08	16.55	246
17.1	16.55	228
17.12	16.55	231
17.14	16.55	249
17.16	16.55	219
17.18	16.55	208
17.2	16.55	222
17.22	16.55	213
17.24	16.55	207
17.26	16.55	219
17.28	16.55	230
17.3	16.55	225
17.32	16.55	202
17.34	16.55	244
17.36	16.55	251
17.38	16.55	218
17.4	16.55	251
17.42	16.55	248
17.44	16.55	236
17.46	16.55	236
17.48	16.55	264
17.5	16.55	264
17.52	16.55	221
17.54	16.55	244
17.56	16.55	257
17.58	16.55	232
17.6	16.55	238
17.62	16.55	248
17.64	16.55	242
17.66	16.55	257
17.68	16.55	263
17.7	16.55	231
17.72	16.55	237
17.74	16.55	240
17.76	16.55	261
17.78	16.55	233
17.8	16.55	260
17.82	16.55	253
17.84	16.55	263
17.86	16.55	254
17.88	16.55	266
17.9	16.55	256
17.92	16.55	246
17.94	16.55	247
17.96	16.55	261
17.98	16.55	271
18	16.55	286
18.02	16.55	277
18.04	16.55	278
18.06	16.55	276
18.08	16.55	240
18.1	16.55	258
18.12	16.55	264
18.14	16.55	295
18.16	16.55	292
18.18	16.55	284
18.2	16.55	299
18.22	16.55	284
18.24	16.55	302
18.26	16.55	324
18.28	16.55	334
18.3	16.55	373
18.32	16.55	422
18.34	16.55	390
18.36	16.55	444
18.38	16.55	456
18.4	16.55	535
18.42	16.55	514
18.44	16.55	578
18.46	16.55	578
18.48	16.55	642
18.5	16.55	677
18.52	16.55	666
18.54	16.55	660
18.56	16.55	647
18.58	16.55	646
18.6	16.55	565
18.62	16.55	542
18.64	16.55	461
18.66	16.55	467
18.68	16.55	410
18.7	16.55	394
18.72	16.55	422
18.74	16.55	382
18.76	16.55	382
18.78	16.55	345
18.8	16.55	379
18.82	16.55	339
18.84	16.55	371
18.86	16.55	317
18.88	16.55	319
18.9	16.55	286
18.92	16.55	260
18.94	16.55	291
18.96	16.55	272
18.98	16.55	258
19	16.55	290
19.02	16.55	255
19.04	16.55	249
19.06	16.55	271
19.08	16.55	279
19.1	16.55	299
19.12	16.55	283
19.14	16.55	304
19.16	16.55	291
19.18	16.55	318
19.2	16.55	290
19.22	16.55	296
19.24	16.55	323
19.26	16.55	282
19.28	16.55	275
19.3	16.55	323
19.32	16.55	351
19.34	16.55	336
19.36	16.55	307
19.38	16.55	327
19.4	16.55	312
19.42	16.55	286
19.44	16.55	286
19.46	16.55	299
19.48	16.55	288
19.5	16.55	281
19.52	16.55	301
19.54	16.55	299
19.56	16.55	291
19.58	16.55	278
19.6	16.55	310
19.62	16.55	298
19.64	16.55	274
19.66	16.55	304
19.68	16.55	303
19.7	16.55	293
19.72	16.55	279
19.74	16.55	260
19.76	16.55	267
19.78	16.55	282
19.8	16.55	276
19.82	16.55	267
19.84	16.55	270
19.86	16.55	261
19.88	16.55	269
19.9	16.55	256
19.92	16.55	291
19.94	16.55	255
19.96	16.55	281
19.98	16.55	256
20	16.55	269
20.02	16.55	278
20.04	16.55	292
20.06	16.55	312
20.08	16.55	267
20.1	16.55	285
20.12	16.55	281
20.14	16.55	255
20.16	16.55	240
20.18	16.55	249
20.2	16.55	280
20.22	16.55	258
20.24	16.55	230
20.26	16.55	265
20.28	16.55	263
20.3	16.55	264
20.32	16.55	251
20.34	16.55	246
20.36	16.55	256
20.38	16.55	266
20.4	16.55	235
20.42	16.55	238
20.44	16.55	235
20.46	16.55	233
20.48	16.55	229
20.5	16.55	225
20.52	16.55	209
20.54	16.55	225
20.56	16.55	239
20.58	16.55	235
20.6	16.55	242
20.62	16.55	225
20.64	16.55	219
20.66	16.55	253
20.68	16.55	216
20.7	16.55	226
20.72	16.55	213
20.74	16.55	198
20.76	16.55	235
20.78	16.55	228
20.8	16.55	229
20.82	16.55	229
20.84	16.55	207
20.86	16.55	226
20.88	16.55	227
20.9	16.55	229
20.92	16.55	235
20.94	16.55	218
20.96	16.55	230
20.98	16.55	198
21	16.55	225
21.02	16.55	237
21.04	16.55	210
21.06	16.55	244
21.08	16.55	242
21.1	16.55	234
21.12	16.55	229
21.14	16.55	205
21.16	16.55	244
21.18	16.55	232
21.2	16.55	247
21.22	16.55	212
21.24	16.55	207
21.26	16.55	211
21.28	16.55	244
21.3	16.55	264
21.32	16.55	232
21.34	16.55	250
21.36	16.55	221
21.38	16.55	251
21.4	16.55	268
21.42	16.55	262
21.44	16.55	232
21.46	16.55	237
21.48	16.55	238
21.5	16.55	244
21.52	16.55	244
21.54	16.55	262
21.56	16.55	243
21.58	16.55	225
21.6	16.55	215
21.62	16.55	247
21.64	16.55	223
21.66	16.55	232
21.68	16.55	201
21.7	16.55	243
21.72	16.55	239
21.74	16.55	207
21.76	16.55	206
21.78	16.55	218
21.8	16.55	254
21.82	16.55	222
21.84	16.55	214
21.86	16.55	254
21.88	16.55	229
21.9	16.55	255
21.92	16.55	223
21.94	16.55	252
21.96	16.55	237
21.98	16.55	233
22	16.55	232
22.02	16.55	250
22.04	16.55	245
22.06	16.55	240
22.08	16.55	233
22.1	16.55	256
22.12	16.55	232
22.14	16.55	247
22.16	16.55	213
22.18	16.55	208
22.2	16.55	240
22.22	16.55	253
22.24	16.55	207
22.26	16.55	227
22.28	16.55	226
22.3	16.55	223
22.32	16.55	208
22.34	16.55	225
22.36	16.55	239
22.38	16.55	203
22.4	16.55	207
22.42	16.55	199
22.44	16.55	218
22.46	16.55	232
22.48	16.55	218
22.5	16.55	209
22.52	16.55	225
22.54	16.55	223
22.56	16.55	209
22.58	16.55	183
22.6	16.55	234
22.62	16.55	229
22.64	16.55	246
22.66	16.55	245
22.68	16.55	241
22.7	16.55	214
22.72	16.55	225
22.74	16.55	267
22.76	16.55	256
22.78	16.55	240
22.8	16.55	243
22.82	16.55	266
22.84	16.55	253
22.86	16.55	244
22.88	16.55	234
22.9	16.55	282
22.92	16.55	227
22.94	16.55	234
22.96	16.55	264
22.98	16.55	236
23	16.55	240
23.02	16.55	263
23.04	16.55	281
23.06	16.55	253
23.08	16.55	254
23.1	16.55	260
23.12	16.55	263
23.14	16.55	250
23.16	16.55	258
23.18	16.55	263
23.2	16.55	288
23.22	16.55	286
23.24	16.55	260
23.26	16.55	315
23.28	16.55	305
23.3	16.55	289
23.32	16.55	309
23.34	16.55	292
23.36	16.55	320
23.38	16.55	297
23.4	16.55	264
23.42	16.55	310
23.44	16.55	308
23.46	16.55	303
23.48	16.55	303
23.5	16.55	285
23.52	16.55	297
23.54	16.55	236
23.56	16.55	286
23.58	16.55	272
23.6	16.55	282
23.62	16.55	275
23.64	16.55	281
23.66	16.55	268
23.68	16.55	296
23.7	16.55	290
23.72	16.55	286
23.74	16.55	263
23.76	16.55	261
23.78	16.55	257
23.8	16.55	279
23.82	16.55	283
23.84	16.55	269
23.86	16.55	269
23.88	16.55	297
23.9	16.55	252
23.92	16.55	268
23.94	16.55	292
23.96	16.55	259
23.98	16.55	234
24	16.55	251
24.02	16.55	263
24.04	16.55	244
24.06	16.55	222
24.08	16.55	251
24.1	16.55	249
24.12	16.55	265
24.14	16.55	257
24.16	16.55	254
24.18	16.55	252
24.2	16.55	230
24.22	16.55	252
24.24	16.55	246
24.26	16.55	233
24.28	16.55	236
24.3	16.55	262
24.32	16.55	231
24.34	16.55	245
24.36	16.55	216
24.38	16.55	237
24.4	16.55	247
24.42	16.55	238
24.44	16.55	249
24.46	16.55	271
24.48	16.55	247
24.5	16.55	250
24.52	16.55	243
24.54	16.55	251
24.56	16.55	283
24.58	16.55	278
24.6	16.55	300
24.62	16.55	266
24.64	16.55	280
24.66	16.55	257
24.68	16.55	248
24.7	16.55	260
24.72	16.55	256
24.74	16.55	243
24.76	16.55	253
24.78	16.55	249
24.8	16.55	232
24.82	16.55	261
24.84	16.55	212
24.86	16.55	240
24.88	16.55	209
24.9	16.55	253
24.92	16.55	232
24.94	16.55	240
24.96	16.55	215
24.98	16.55	240
25	16.55	241
25.02	16.55	225
25.04	16.55	224
25.06	16.55	252
25.08	16.55	220
25.1	16.55	226
25.12	16.55	215
25.14	16.55	245
25.16	16.55	213
25.18	16.55	215
25.2	16.55	247
25.22	16.55	233
25.24	16.55	209
25.26	16.55	257
25.28	16.55	250
25.3	16.55	231
25.32	16.55	237
25.34	16.55	221
25.36	16.55	223
25.38	16.55	237
25.4	16.55	220
25.42	16.55	236
25.44	16.55	235
25.46	16.55	240
25.48	16.55	238
25.5	16.55	206
25.52	16.55	230
25.54	16.55	234
25.56	16.55	232
25.58	16.55	223
25.6	16.55	256
25.62	16.55	216
25.64	16.55	217
25.66	16.55	236
25.68	16.55	236
25.7	16.55	211
25.72	16.55	223
25.74	16.55	215
25.76	16.55	221
25.78	16.55	235
25.8	16.55	223
25.82	16.55	220
25.84	16.55	234
25.86	16.55	222
25.88	16.55	211
25.9	16.55	226
25.92	16.55	224
25.94	16.55	210
25.96	16.55	231
25.98	16.55	233
26	16.55	258
26.02	16.55	206
26.04	16.55	198
26.06	16.55	220
26.08	16.55	241
26.1	16.55	209
26.12	16.55	231
26.14	16.55	222
26.16	16.55	221
26.18	16.55	218
26.2	16.55	225
26.22	16.55	245
26.24	16.55	214
26.26	16.55	254
26.28	16.55	227
26.3	16.55	215
26.32	16.55	240
26.34	16.55	229
26.36	16.55	226
26.38	16.55	240
26.4	16.55	249
26.42	16.55	237
26.44	16.55	264
26.46	16.55	270
26.48	16.55	240
26.5	16.55	231
26.52	16.55	239
26.54	16.55	260
26.56	16.55	246
26.58	16.55	252
26.6	16.55	235
26.62	16.55	236
26.64	16.55	237
26.66	16.55	229
26.68	16.55	220
26.7	16.55	248
26.72	16.55	244
26.74	16.55	229
26.76	16.55	254
26.78	16.55	244
26.8	16.55	253
26.82	16.55	275
26.84	16.55	271
26.86	16.55	270
26.88	16.55	271
26.9	16.55	268
26.92	16.55	283
26.94	16.55	302
26.96	16.55	283
26.98	16.55	293
27	16.55	271
27.02	16.55	260
27.04	16.55	290
27.06	16.55	271
27.08	16.55	280
27.1	16.55	268
27.12	16.55	281
27.14	16.55	266
27.16	16.55	248
27.18	16.55	265
27.2	16.55	250
27.22	16.55	264
27.24	16.55	262
27.26	16.55	243
27.28	16.55	246
27.3	16.55	221
27.32	16.55	256
27.34	16.55	233
27.36	16.55	247
27.38	16.55	235
27.4	16.55	237
27.42	16.55	232
27.44	16.55	234
27.46	16.55	234
27.48	16.55	272
27.5	16.55	236
27.52	16.55	222
27.54	16.55	255
27.56	16.55	242
27.58	16.55	224
27.6	16.55	251
27.62	16.55	252
27.64	16.55	231
27.66	16.55	264
27.68	16.55	250
27.7	16.55	264
27.72	16.55	245
27.74	16.55	246
27.76	16.55	253
27.78	16.55	247
27.8	16.55	254
27.82	16.55	241
27.84	16.55	254
27.86	16.55	254
27.88	16.55	227
27.9	16.55	258
27.92	16.55	259
27.94	16.55	233
27.96	16.55	249
27.98	16.55	247
28	16.55	248
28.02	16.55	249
28.04	16.55	267
28.06	16.55	246
28.08	16.55	252
28.1	16.55	246
28.12	16.55	231
28.14	16.55	231
28.16	16.55	256
28.18	16.55	236
28.2	16.55	242
28.22	16.55	238
28.24	16.55	246
28.26	16.55	250
28.28	16.55	244
28.3	16.55	254
28.32	16.55	237
28.34	16.55	255
28.36	16.55	255
28.38	16.55	232
28.4	16.55	283
28.42	16.55	264
28.44	16.55	262
28.46	16.55	255
28.48	16.55	246
28.5	16.55	252
28.52	16.55	273
28.54	16.55	248
28.56	16.55	238
28.58	16.55	245
28.6	16.55	246
28.62	16.55	239
28.64	16.55	243
28.66	16.55	275
28.68	16.55	253
28.7	16.55	276
28.72	16.55	291
28.74	16.55	248
28.76	16.55	232
28.78	16.55	278
28.8	16.55	262
28.82	16.55	277
28.84	16.55	299
28.86	16.55	252
28.88	16.55	255
28.9	16.55	277
28.92	16.55	268
28.94	16.55	254
28.96	16.55	297
28.98	16.55	259
29	16.55	246
29.02	16.55	256
29.04	16.55	268
29.06	16.55	264
29.08	16.55	247
29.1	16.55	269
29.12	16.55	256
29.14	16.55	282
29.16	16.55	254
29.18	16.55	248
29.2	16.55	290
29.22	16.55	278
29.24	16.55	281
29.26	16.55	272
29.28	16.55	264
29.3	16.55	252
29.32	16.55	277
29.34	16.55	254
29.36	16.55	262
29.38	16.55	257
29.4	16.55	257
29.42	16.55	240
29.44	16.55	251
29.46	16.55	252
29.48	16.55	267
29.5	16.55	275
29.52	16.55	261
29.54	16.55	244
29.56	16.55	259
29.58	16.55	297
29.6	16.55	262
29.62	16.55	260
29.64	16.55	235
29.66	16.55	248
29.68	16.55	261
29.7	16.55	264
29.72	16.55	237
29.74	16.55	262
29.76	16.55	238
29.78	16.55	258
29.8	16.55	276
29.82	16.55	232
29.84	16.55	268
29.86	16.55	229
29.88	16.55	251
29.9	16.55	245
29.92	16.55	267
29.94	16.55	255
29.96	16.55	286
29.98	16.55	233
30	16.55	252
30.02	16.55	264
30.04	16.55	280
30.06	16.55	263
30.08	16.55	269
30.1	16.55	239
30.12	16.55	250
30.14	16.55	215
30.16	16.55	257
30.18	16.55	274
30.2	16.55	292
30.22	16.55	221
30.24	16.55	253
30.26	16.55	236
30.28	16.55	253
30.3	16.55	233
30.32	16.55	251
30.34	16.55	240
30.36	16.55	237
30.38	16.55	231
30.4	16.55	260
30.42	16.55	244
30.44	16.55	235
30.46	16.55	234
30.48	16.55	272
30.5	16.55	255
30.52	16.55	251
30.54	16.55	232
30.56	16.55	225
30.58	16.55	222
30.6	16.55	239
30.62	16.55	232
30.64	16.55	230
30.66	16.55	261
30.68	16.55	241
30.7	16.55	241
30.72	16.55	235
30.74	16.55	249
30.76	16.55	226
30.78	16.55	226
30.8	16.55	224
30.82	16.55	221
30.84	16.55	231
30.86	16.55	255
30.88	16.55	218
30.9	16.55	201
30.92	16.55	217
30.94	16.55	231
30.96	16.55	252
30.98	16.55	227
31	16.55	227
31.02	16.55	226
31.04	16.55	210
31.06	16.55	240
31.08	16.55	222
31.1	16.55	222
31.12	16.55	217
31.14	16.55	221
31.16	16.55	234
31.18	16.55	217
31.2	16.55	220
31.22	16.55	210
31.24	16.55	244
31.26	16.55	260
31.28	16.55	232
31.3	16.55	216
31.32	16.55	227
31.34	16.55	227
31.36	16.55	250
31.38	16.55	240
31.4	16.55	223
31.42	16.55	248
31.44	16.55	225
31.46	16.55	229
31.48	16.55	235
31.5	16.55	243
31.52	16.55	231
31.54	16.55	240
31.56	16.55	223
31.58	16.55	261
31.6	16.55	236
31.62	16.55	247
31.64	16.55	228
31.66	16.55	235
31.68	16.55	211
31.7	16.55	220
31.72	16.55	233
31.74	16.55	247
31.76	16.55	238
31.78	16.55	248
31.8	16.55	237
31.82	16.55	236
31.84	16.55	255
31.86	16.55	242
31.88	16.55	240
31.9	16.55	251
31.92	16.55	256
31.94	16.55	239
31.96	16.55	245
31.98	16.55	240
32	16.55	229
32.02	16.55	229
32.04	16.55	228
32.06	16.55	256
32.08	16.55	252
32.1	16.55	242
32.12	16.55	225
32.14	16.55	233
32.16	16.55	221
32.18	16.55	257
32.2	16.55	217
32.22	16.55	252
32.24	16.55	223
32.26	16.55	231
32.28	16.55	240
32.3	16.55	234
32.32	16.55	213
32.34	16.55	245
32.36	16.55	234
32.38	16.55	231
32.4	16.55	224
32.42	16.55	227
32.44	16.55	221
32.46	16.55	231
32.48	16.55	241
32.5	16.55	214
32.52	16.55	228
32.54	16.55	215
32.56	16.55	235
32.58	16.55	242
32.6	16.55	234
32.62	16.55	219
32.64	16.55	235
32.66	16.55	224
32.68	16.55	228
32.7	16.55	223
32.72	16.55	231
32.74	16.55	239
32.76	16.55	200
32.78	16.55	218
32.8	16.55	250
32.82	16.55	231
32.84	16.55	229
32.86	16.55	232
32.88	16.55	230
32.9	16.55	234
32.92	16.55	222
32.94	16.55	223
32.96	16.55	218
32.98	16.55	215
33	16.55	228
33.02	16.55	219
33.04	16.55	230
33.06	16.55	243
33.08	16.55	242
33.1	16.55	232
33.12	16.55	253
33.14	16.55	223
33.16	16.55	222
33.18	16.55	255
33.2	16.55	225
33.22	16.55	245
33.24	16.55	267
33.26	16.55	249
33.28	16.55	234
33.3	16.55	251
33.32	16.55	244
33.34	16.55	228
33.36	16.55	248
33.38	16.55	256
33.4	16.55	198
33.42	16.55	226
33.44	16.55	250
33.46	16.55	231
33.48	16.55	245
33.5	16.55	233
33.52	16.55	258
33.54	16.55	214
33.56	16.55	231
33.58	16.55	219
33.6	16.55	230
33.62	16.55	221
33.64	16.55	243
33.66	16.55	230
33.68	16.55	240
33.7	16.55	239
33.72	16.55	235
33.74	16.55	254
33.76	16.55	240
33.78	16.55	250
33.8	16.55	263
33.82	16.55	287
33.84	16.55	256
33.86	16.55	264
33.88	16.55	238
33.9	16.55	238
33.92	16.55	221
33.94	16.55	264
33.96	16.55	243
33.98	16.55	228
34	16.55	214
34.02	16.55	229
34.04	16.55	239
34.06	16.55	246
34.08	16.55	234
34.1	16.55	224
34.12	16.55	195
34.14	16.55	236
34.16	16.55	252
34.18	16.55	231
34.2	16.55	229
34.22	16.55	227
34.24	16.55	226
34.26	16.55	222
34.28	16.55	231
34.3	16.55	236
34.32	16.55	243
34.34	16.55	257
34.36	16.55	247
34.38	16.55	226
34.4	16.55	250
34.42	16.55	223
34.44	16.55	226
34.46	16.55	255
34.48	16.55	235
34.5	16.55	218
34.52	16.55	256
34.54	16.55	263
34.56	16.55	242
34.58	16.55	290
34.6	16.55	302
34.62	16.55	247
34.64	16.55	264
34.66	16.55	254
34.68	16.55	249
34.7	16.55	275
34.72	16.55	282
34.74	16.55	264
34.76	16.55	270
34.78	16.55	311
34.8	16.55	235
34.82	16.55	245
34.84	16.55	283
34.86	16.55	298
34.88	16.55	275
34.9	16.55	270
34.92	16.55	284
34.94	16.55	272
34.96	16.55	253
34.98	16.55	275
35	16.55	290
35.02	16.55	278
35.04	16.55	268
35.06	16.55	268
35.08	16.55	276
35.1	16.55	250
35.12	16.55	278
35.14	16.55	251
35.16	16.55	266
35.18	16.55	262
35.2	16.55	247
35.22	16.55	290
35.24	16.55	283
35.26	16.55	259
35.28	16.55	278
35.3	16.55	249
35.32	16.55	269
35.34	16.55	274
35.36	16.55	248
35.38	16.55	292
35.4	16.55	270
35.42	16.55	279
35.44	16.55	258
35.46	16.55	272
35.48	16.55	300
35.5	16.55	251
35.52	16.55	272
35.54	16.55	307
35.56	16.55	272
35.58	16.55	271
35.6	16.55	269
35.62	16.55	313
35.64	16.55	282
35.66	16.55	264
35.68	16.55	267
35.7	16.55	282
35.72	16.55	268
35.74	16.55	276
35.76	16.55	282
35.78	16.55	281
35.8	16.55	224
35.82	16.55	293
35.84	16.55	272
35.86	16.55	238
35.88	16.55	254
35.9	16.55	254
35.92	16.55	297
35.94	16.55	294
35.96	16.55	252
35.98	16.55	257
36	16.55	254
36.02	16.55	238
36.04	16.55	265
36.06	16.55	246
36.08	16.55	250
36.1	16.55	258
36.12	16.55	282
36.14	16.55	255
36.16	16.55	254
36.18	16.55	263
36.2	16.55	276
36.22	16.55	256
36.24	16.55	268
36.26	16.55	276
36.28	16.55	250
36.3	16.55	286
36.32	16.55	263
36.34	16.55	266
36.36	16.55	257
36.38	16.55	266
36.4	16.55	243
36.42	16.55	231
36.44	16.55	261
36.46	16.55	287
36.48	16.55	281
36.5	16.55	281
36.52	16.55	253
36.54	16.55	309
36.56	16.55	251
36.58	16.55	248
36.6	16.55	265
36.62	16.55	275
36.64	16.55	268
36.66	16.55	277
36.68	16.55	294
36.7	16.55	269
36.72	16.55	301
36.74	16.55	292
36.76	16.55	271
36.78	16.55	281
36.8	16.55	278
36.82	16.55	262
36.84	16.55	276
36.86	16.55	278
36.88	16.55	297
36.9	16.55	271
36.92	16.55	296
36.94	16.55	292
36.96	16.55	288
36.98	16.55	280
37	16.55	276
37.02	16.55	294
37.04	16.55	273
37.06	16.55	294
37.08	16.55	280
37.1	16.55	264
37.12	16.55	298
37.14	16.55	277
37.16	16.55	313
37.18	16.55	320
37.2	16.55	288
37.22	16.55	334
37.24	16.55	298
37.26	16.55	315
37.28	16.55	286
37.3	16.55	280
37.32	16.55	309
37.34	16.55	297
37.36	16.55	306
37.38	16.55	316
37.4	16.55	323
37.42	16.55	280
37.44	16.55	316
37.46	16.55	312
37.48	16.55	296
37.5	16.55	303
37.52	16.55	317
37.54	16.55	282
37.56	16.55	287
37.58	16.55	317
37.6	16.55	298
37.62	16.55	323
37.64	16.55	316
37.66	16.55	297
37.68	16.55	301
37.7	16.55	277
37.72	16.55	305
37.74	16.55	291
37.76	16.55	318
37.78	16.55	331
37.8	16.55	343
37.82	16.55	372
37.84	16.55	403
37.86	16.55	399
37.88	16.55	375
37.9	16.55	387
37.92	16.55	329
37.94	16.55	351
37.96	16.55	371
37.98	16.55	425
38	16.55	411
38.02	16.55	442
38.04	16.55	518
38.06	16.55	570
38.08	16.55	628
38.1	16.55	709
38.12	16.55	692
38.14	16.55	680
38.16	16.55	585
38.18	16.55	541
38.2	16.55	565
38.22	16.55	517
38.24	16.55	488
38.26	16.55	422
38.28	16.55	401
38.3	16.55	389
38.32	16.55	339
38.34	16.55	341
38.36	16.55	335
38.38	16.55	341
38.4	16.55	340
38.42	16.55	297
38.44	16.55	303
38.46	16.55	326
38.48	16.55	299
38.5	16.55	319
38.52	16.55	289
38.54	16.55	296
38.56	16.55	305
38.58	16.55	321
38.6	16.55	295
38.62	16.55	292
38.64	16.55	315
38.66	16.55	285
38.68	16.55	294
38.7	16.55	268
38.72	16.55	312
38.74	16.55	282
38.76	16.55	301
38.78	16.55	265
38.8	16.55	275
38.82	16.55	284
38.84	16.55	263
38.86	16.55	275
38.88	16.55	317
38.9	16.55	289
38.92	16.55	320
38.94	16.55	264
38.96	16.55	238
38.98	16.55	264
39	16.55	257
39.02	16.55	289
39.04	16.55	248
39.06	16.55	261
39.08	16.55	259
39.1	16.55	280
39.12	16.55	286
39.14	16.55	287
39.16	16.55	279
39.18	16.55	258
39.2	16.55	284
39.22	16.55	288
39.24	16.55	294
39.26	16.55	277
39.28	16.55	286
39.3	16.55	274
39.32	16.55	271
39.34	16.55	275
39.36	16.55	253
39.38	16.55	281
39.4	16.55	304
39.42	16.55	273
39.44	16.55	276
39.46	16.55	283
39.48	16.55	281
39.5	16.55	275
39.52	16.55	274
39.54	16.55	288
39.56	16.55	268
39.58	16.55	302
39.6	16.55	258
39.62	16.55	295
39.64	16.55	278
39.66	16.55	253
39.68	16.55	301
39.7	16.55	303
39.72	16.55	274
39.74	16.55	284
39.76	16.55	266
39.78	16.55	275
39.8	16.55	286
39.82	16.55	318
39.84	16.55	269
39.86	16.55	264
39.88	16.55	274
39.9	16.55	285
39.92	16.55	275
39.94	16.55	300
39.96	16.55	275
39.98	16.55	260
40	16.55	257
