# Supplementary material for: Sorting polymerization in a bichannel metal-organic framework
Source: Nat Commun. 2025 Aug 5;16:6984. doi: 10.1038/s41467-025-62322-8 (PMC12325995; doi:10.1038/s41467-025-62322-8)
Supplement: Supplementary file 3 — Source data [file 41467_2025_62322_MOESM3_ESM.zip › SOURCE_DATA/SF8/1_2theta_vs_scanstarttime_vs_intensity/line_12.csv]

X	Y	Z
3	18.05	155
3.02	18.05	196
3.04	18.05	228
3.06	18.05	198
3.08	18.05	204
3.1	18.05	218
3.12	18.05	207
3.14	18.05	225
3.16	18.05	202
3.18	18.05	184
3.2	18.05	221
3.22	18.05	218
3.24	18.05	205
3.26	18.05	205
3.28	18.05	171
3.3	18.05	199
3.32	18.05	191
3.34	18.05	197
3.36	18.05	197
3.38	18.05	197
3.4	18.05	215
3.42	18.05	196
3.44	18.05	180
3.46	18.05	175
3.48	18.05	205
3.5	18.05	193
3.52	18.05	189
3.54	18.05	217
3.56	18.05	225
3.58	18.05	174
3.6	18.05	200
3.62	18.05	193
3.64	18.05	193
3.66	18.05	167
3.68	18.05	196
3.7	18.05	216
3.72	18.05	190
3.74	18.05	185
3.76	18.05	204
3.78	18.05	187
3.8	18.05	195
3.82	18.05	201
3.84	18.05	202
3.86	18.05	178
3.88	18.05	194
3.9	18.05	171
3.92	18.05	163
3.94	18.05	204
3.96	18.05	199
3.98	18.05	203
4	18.05	191
4.02	18.05	187
4.04	18.05	192
4.06	18.05	187
4.08	18.05	201
4.1	18.05	160
4.12	18.05	198
4.14	18.05	232
4.16	18.05	195
4.18	18.05	185
4.2	18.05	191
4.22	18.05	171
4.24	18.05	215
4.26	18.05	183
4.28	18.05	176
4.3	18.05	189
4.32	18.05	208
4.34	18.05	182
4.36	18.05	193
4.38	18.05	190
4.4	18.05	199
4.42	18.05	200
4.44	18.05	200
4.46	18.05	194
4.48	18.05	227
4.5	18.05	232
4.52	18.05	254
4.54	18.05	226
4.56	18.05	220
4.58	18.05	228
4.6	18.05	231
4.62	18.05	205
4.64	18.05	226
4.66	18.05	222
4.68	18.05	236
4.7	18.05	236
4.72	18.05	297
4.74	18.05	282
4.76	18.05	288
4.78	18.05	295
4.8	18.05	326
4.82	18.05	298
4.84	18.05	315
4.86	18.05	294
4.88	18.05	339
4.9	18.05	350
4.92	18.05	372
4.94	18.05	375
4.96	18.05	396
4.98	18.05	418
5	18.05	447
5.02	18.05	488
5.04	18.05	484
5.06	18.05	537
5.08	18.05	589
5.1	18.05	658
5.12	18.05	698
5.14	18.05	737
5.16	18.05	854
5.18	18.05	913
5.2	18.05	1034
5.22	18.05	1120
5.24	18.05	1202
5.26	18.05	1353
5.28	18.05	1458
5.3	18.05	1543
5.32	18.05	1464
5.34	18.05	1325
5.36	18.05	997
5.38	18.05	781
5.4	18.05	573
5.42	18.05	429
5.44	18.05	330
5.46	18.05	330
5.48	18.05	330
5.5	18.05	292
5.52	18.05	275
5.54	18.05	294
5.56	18.05	257
5.58	18.05	242
5.6	18.05	238
5.62	18.05	213
5.64	18.05	230
5.66	18.05	232
5.68	18.05	220
5.7	18.05	216
5.72	18.05	229
5.74	18.05	222
5.76	18.05	220
5.78	18.05	203
5.8	18.05	220
5.82	18.05	229
5.84	18.05	227
5.86	18.05	206
5.88	18.05	194
5.9	18.05	194
5.92	18.05	222
5.94	18.05	204
5.96	18.05	222
5.98	18.05	202
6	18.05	225
6.02	18.05	206
6.04	18.05	227
6.06	18.05	235
6.08	18.05	239
6.1	18.05	245
6.12	18.05	232
6.14	18.05	253
6.16	18.05	234
6.18	18.05	241
6.2	18.05	234
6.22	18.05	232
6.24	18.05	251
6.26	18.05	213
6.28	18.05	270
6.3	18.05	254
6.32	18.05	272
6.34	18.05	262
6.36	18.05	247
6.38	18.05	270
6.4	18.05	259
6.42	18.05	263
6.44	18.05	239
6.46	18.05	261
6.48	18.05	237
6.5	18.05	246
6.52	18.05	242
6.54	18.05	246
6.56	18.05	252
6.58	18.05	221
6.6	18.05	226
6.62	18.05	279
6.64	18.05	222
6.66	18.05	223
6.68	18.05	200
6.7	18.05	226
6.72	18.05	220
6.74	18.05	213
6.76	18.05	228
6.78	18.05	206
6.8	18.05	209
6.82	18.05	193
6.84	18.05	182
6.86	18.05	187
6.88	18.05	183
6.9	18.05	196
6.92	18.05	207
6.94	18.05	183
6.96	18.05	181
6.98	18.05	193
7	18.05	198
7.02	18.05	192
7.04	18.05	170
7.06	18.05	170
7.08	18.05	171
7.1	18.05	165
7.12	18.05	158
7.14	18.05	160
7.16	18.05	150
7.18	18.05	160
7.2	18.05	165
7.22	18.05	175
7.24	18.05	168
7.26	18.05	161
7.28	18.05	153
7.3	18.05	141
7.32	18.05	151
7.34	18.05	156
7.36	18.05	160
7.38	18.05	174
7.4	18.05	164
7.42	18.05	173
7.44	18.05	165
7.46	18.05	129
7.48	18.05	145
7.5	18.05	178
7.52	18.05	138
7.54	18.05	165
7.56	18.05	187
7.58	18.05	143
7.6	18.05	175
7.62	18.05	135
7.64	18.05	181
7.66	18.05	149
7.68	18.05	155
7.7	18.05	165
7.72	18.05	167
7.74	18.05	144
7.76	18.05	162
7.78	18.05	148
7.8	18.05	159
7.82	18.05	157
7.84	18.05	156
7.86	18.05	159
7.88	18.05	145
7.9	18.05	161
7.92	18.05	147
7.94	18.05	158
7.96	18.05	152
7.98	18.05	148
8	18.05	147
8.02	18.05	155
8.04	18.05	163
8.06	18.05	155
8.08	18.05	147
8.1	18.05	152
8.12	18.05	161
8.14	18.05	158
8.16	18.05	166
8.18	18.05	155
8.2	18.05	188
8.22	18.05	164
8.24	18.05	152
8.26	18.05	179
8.28	18.05	166
8.3	18.05	148
8.32	18.05	170
8.34	18.05	160
8.36	18.05	176
8.38	18.05	146
8.4	18.05	158
8.42	18.05	180
8.44	18.05	159
8.46	18.05	177
8.48	18.05	159
8.5	18.05	153
8.52	18.05	146
8.54	18.05	148
8.56	18.05	171
8.58	18.05	173
8.6	18.05	165
8.62	18.05	178
8.64	18.05	188
8.66	18.05	159
8.68	18.05	162
8.7	18.05	181
8.72	18.05	204
8.74	18.05	188
8.76	18.05	202
8.78	18.05	218
8.8	18.05	243
8.82	18.05	234
8.84	18.05	268
8.86	18.05	262
8.88	18.05	296
8.9	18.05	342
8.92	18.05	315
8.94	18.05	401
8.96	18.05	424
8.98	18.05	448
9	18.05	538
9.02	18.05	574
9.04	18.05	611
9.06	18.05	740
9.08	18.05	860
9.1	18.05	904
9.12	18.05	1129
9.14	18.05	1196
9.16	18.05	1316
9.18	18.05	1400
9.2	18.05	1455
9.22	18.05	1394
9.24	18.05	1347
9.26	18.05	1196
9.28	18.05	916
9.3	18.05	737
9.32	18.05	634
9.34	18.05	559
9.36	18.05	506
9.38	18.05	441
9.4	18.05	325
9.42	18.05	312
9.44	18.05	242
9.46	18.05	271
9.48	18.05	237
9.5	18.05	212
9.52	18.05	220
9.54	18.05	211
9.56	18.05	231
9.58	18.05	203
9.6	18.05	239
9.62	18.05	185
9.64	18.05	208
9.66	18.05	215
9.68	18.05	208
9.7	18.05	193
9.72	18.05	189
9.74	18.05	207
9.76	18.05	188
9.78	18.05	180
9.8	18.05	199
9.82	18.05	176
9.84	18.05	229
9.86	18.05	196
9.88	18.05	184
9.9	18.05	195
9.92	18.05	203
9.94	18.05	210
9.96	18.05	187
9.98	18.05	193
10	18.05	220
10.02	18.05	218
10.04	18.05	219
10.06	18.05	195
10.08	18.05	216
10.1	18.05	201
10.12	18.05	221
10.14	18.05	220
10.16	18.05	252
10.18	18.05	227
10.2	18.05	232
10.22	18.05	287
10.24	18.05	297
10.26	18.05	283
10.28	18.05	320
10.3	18.05	325
10.32	18.05	368
10.34	18.05	387
10.36	18.05	492
10.38	18.05	467
10.4	18.05	576
10.42	18.05	621
10.44	18.05	709
10.46	18.05	827
10.48	18.05	858
10.5	18.05	950
10.52	18.05	986
10.54	18.05	1127
10.56	18.05	1180
10.58	18.05	1339
10.6	18.05	1462
10.62	18.05	1620
10.64	18.05	1731
10.66	18.05	1753
10.68	18.05	1767
10.7	18.05	1583
10.72	18.05	1241
10.74	18.05	1017
10.76	18.05	756
10.78	18.05	601
10.8	18.05	455
10.82	18.05	382
10.84	18.05	318
10.86	18.05	288
10.88	18.05	296
10.9	18.05	252
10.92	18.05	232
10.94	18.05	227
10.96	18.05	219
10.98	18.05	194
11	18.05	187
11.02	18.05	206
11.04	18.05	183
11.06	18.05	201
11.08	18.05	189
11.1	18.05	182
11.12	18.05	189
11.14	18.05	181
11.16	18.05	171
11.18	18.05	169
11.2	18.05	193
11.22	18.05	174
11.24	18.05	168
11.26	18.05	161
11.28	18.05	163
11.3	18.05	189
11.32	18.05	180
11.34	18.05	190
11.36	18.05	178
11.38	18.05	174
11.4	18.05	167
11.42	18.05	187
11.44	18.05	177
11.46	18.05	160
11.48	18.05	186
11.5	18.05	174
11.52	18.05	164
11.54	18.05	195
11.56	18.05	163
11.58	18.05	168
11.6	18.05	181
11.62	18.05	179
11.64	18.05	190
11.66	18.05	206
11.68	18.05	178
11.7	18.05	164
11.72	18.05	191
11.74	18.05	179
11.76	18.05	173
11.78	18.05	172
11.8	18.05	177
11.82	18.05	163
11.84	18.05	185
11.86	18.05	171
11.88	18.05	170
11.9	18.05	176
11.92	18.05	173
11.94	18.05	175
11.96	18.05	156
11.98	18.05	175
12	18.05	175
12.02	18.05	169
12.04	18.05	189
12.06	18.05	186
12.08	18.05	172
12.1	18.05	167
12.12	18.05	167
12.14	18.05	165
12.16	18.05	180
12.18	18.05	167
12.2	18.05	176
12.22	18.05	176
12.24	18.05	155
12.26	18.05	173
12.28	18.05	172
12.3	18.05	163
12.32	18.05	154
12.34	18.05	197
12.36	18.05	155
12.38	18.05	155
12.4	18.05	167
12.42	18.05	177
12.44	18.05	148
12.46	18.05	182
12.48	18.05	169
12.5	18.05	200
12.52	18.05	171
12.54	18.05	167
12.56	18.05	179
12.58	18.05	175
12.6	18.05	175
12.62	18.05	181
12.64	18.05	151
12.66	18.05	179
12.68	18.05	162
12.7	18.05	157
12.72	18.05	184
12.74	18.05	191
12.76	18.05	176
12.78	18.05	175
12.8	18.05	164
12.82	18.05	183
12.84	18.05	170
12.86	18.05	209
12.88	18.05	167
12.9	18.05	176
12.92	18.05	177
12.94	18.05	186
12.96	18.05	195
12.98	18.05	194
13	18.05	180
13.02	18.05	186
13.04	18.05	198
13.06	18.05	182
13.08	18.05	173
13.1	18.05	200
13.12	18.05	184
13.14	18.05	209
13.16	18.05	178
13.18	18.05	150
13.2	18.05	159
13.22	18.05	200
13.24	18.05	181
13.26	18.05	156
13.28	18.05	191
13.3	18.05	177
13.32	18.05	160
13.34	18.05	203
13.36	18.05	183
13.38	18.05	171
13.4	18.05	177
13.42	18.05	174
13.44	18.05	167
13.46	18.05	187
13.48	18.05	176
13.5	18.05	154
13.52	18.05	191
13.54	18.05	180
13.56	18.05	177
13.58	18.05	169
13.6	18.05	179
13.62	18.05	197
13.64	18.05	171
13.66	18.05	166
13.68	18.05	188
13.7	18.05	201
13.72	18.05	182
13.74	18.05	178
13.76	18.05	174
13.78	18.05	215
13.8	18.05	182
13.82	18.05	195
13.84	18.05	174
13.86	18.05	192
13.88	18.05	199
13.9	18.05	166
13.92	18.05	178
13.94	18.05	180
13.96	18.05	190
13.98	18.05	195
14	18.05	208
14.02	18.05	203
14.04	18.05	197
14.06	18.05	180
14.08	18.05	178
14.1	18.05	164
14.12	18.05	190
14.14	18.05	188
14.16	18.05	190
14.18	18.05	206
14.2	18.05	190
14.22	18.05	182
14.24	18.05	152
14.26	18.05	199
14.28	18.05	176
14.3	18.05	159
14.32	18.05	174
14.34	18.05	192
14.36	18.05	188
14.38	18.05	196
14.4	18.05	189
14.42	18.05	190
14.44	18.05	187
14.46	18.05	172
14.48	18.05	192
14.5	18.05	183
14.52	18.05	182
14.54	18.05	153
14.56	18.05	191
14.58	18.05	167
14.6	18.05	184
14.62	18.05	169
14.64	18.05	178
14.66	18.05	194
14.68	18.05	186
14.7	18.05	185
14.72	18.05	186
14.74	18.05	181
14.76	18.05	181
14.78	18.05	174
14.8	18.05	180
14.82	18.05	179
14.84	18.05	170
14.86	18.05	178
14.88	18.05	171
14.9	18.05	177
14.92	18.05	195
14.94	18.05	173
14.96	18.05	194
14.98	18.05	204
15	18.05	190
15.02	18.05	171
15.04	18.05	167
15.06	18.05	210
15.08	18.05	177
15.1	18.05	179
15.12	18.05	186
15.14	18.05	184
15.16	18.05	176
15.18	18.05	169
15.2	18.05	191
15.22	18.05	205
15.24	18.05	196
15.26	18.05	212
15.28	18.05	217
15.3	18.05	177
15.32	18.05	219
15.34	18.05	182
15.36	18.05	179
15.38	18.05	196
15.4	18.05	182
15.42	18.05	182
15.44	18.05	173
15.46	18.05	177
15.48	18.05	212
15.5	18.05	189
15.52	18.05	186
15.54	18.05	226
15.56	18.05	204
15.58	18.05	212
15.6	18.05	195
15.62	18.05	198
15.64	18.05	218
15.66	18.05	219
15.68	18.05	231
15.7	18.05	253
15.72	18.05	290
15.74	18.05	285
15.76	18.05	312
15.78	18.05	312
15.8	18.05	333
15.82	18.05	319
15.84	18.05	383
15.86	18.05	317
15.88	18.05	365
15.9	18.05	362
15.92	18.05	349
15.94	18.05	451
15.96	18.05	477
15.98	18.05	496
16	18.05	558
16.02	18.05	550
16.04	18.05	536
16.06	18.05	603
16.08	18.05	534
16.1	18.05	547
16.12	18.05	482
16.14	18.05	426
16.16	18.05	340
16.18	18.05	342
16.2	18.05	343
16.22	18.05	323
16.24	18.05	310
16.26	18.05	305
16.28	18.05	245
16.3	18.05	261
16.32	18.05	224
16.34	18.05	243
16.36	18.05	237
16.38	18.05	232
16.4	18.05	238
16.42	18.05	213
16.44	18.05	224
16.46	18.05	233
16.48	18.05	221
16.5	18.05	238
16.52	18.05	196
16.54	18.05	205
16.56	18.05	233
16.58	18.05	195
16.6	18.05	218
16.62	18.05	202
16.64	18.05	222
16.66	18.05	234
16.68	18.05	223
16.7	18.05	216
16.72	18.05	220
16.74	18.05	206
16.76	18.05	214
16.78	18.05	208
16.8	18.05	211
16.82	18.05	213
16.84	18.05	196
16.86	18.05	220
16.88	18.05	232
16.9	18.05	211
16.92	18.05	213
16.94	18.05	206
16.96	18.05	242
16.98	18.05	236
17	18.05	242
17.02	18.05	230
17.04	18.05	236
17.06	18.05	216
17.08	18.05	225
17.1	18.05	238
17.12	18.05	249
17.14	18.05	246
17.16	18.05	216
17.18	18.05	210
17.2	18.05	228
17.22	18.05	223
17.24	18.05	250
17.26	18.05	207
17.28	18.05	222
17.3	18.05	205
17.32	18.05	239
17.34	18.05	219
17.36	18.05	243
17.38	18.05	233
17.4	18.05	246
17.42	18.05	237
17.44	18.05	230
17.46	18.05	234
17.48	18.05	223
17.5	18.05	257
17.52	18.05	217
17.54	18.05	237
17.56	18.05	252
17.58	18.05	250
17.6	18.05	243
17.62	18.05	234
17.64	18.05	233
17.66	18.05	258
17.68	18.05	245
17.7	18.05	261
17.72	18.05	234
17.74	18.05	240
17.76	18.05	244
17.78	18.05	278
17.8	18.05	258
17.82	18.05	272
17.84	18.05	282
17.86	18.05	265
17.88	18.05	256
17.9	18.05	272
17.92	18.05	253
17.94	18.05	263
17.96	18.05	260
17.98	18.05	285
18	18.05	252
18.02	18.05	277
18.04	18.05	241
18.06	18.05	285
18.08	18.05	240
18.1	18.05	234
18.12	18.05	258
18.14	18.05	247
18.16	18.05	268
18.18	18.05	294
18.2	18.05	282
18.22	18.05	304
18.24	18.05	302
18.26	18.05	314
18.28	18.05	377
18.3	18.05	378
18.32	18.05	361
18.34	18.05	465
18.36	18.05	451
18.38	18.05	467
18.4	18.05	515
18.42	18.05	490
18.44	18.05	597
18.46	18.05	576
18.48	18.05	644
18.5	18.05	642
18.52	18.05	657
18.54	18.05	658
18.56	18.05	655
18.58	18.05	618
18.6	18.05	602
18.62	18.05	512
18.64	18.05	513
18.66	18.05	436
18.68	18.05	439
18.7	18.05	386
18.72	18.05	382
18.74	18.05	366
18.76	18.05	328
18.78	18.05	352
18.8	18.05	372
18.82	18.05	347
18.84	18.05	346
18.86	18.05	345
18.88	18.05	293
18.9	18.05	279
18.92	18.05	291
18.94	18.05	280
18.96	18.05	280
18.98	18.05	291
19	18.05	274
19.02	18.05	279
19.04	18.05	259
19.06	18.05	302
19.08	18.05	273
19.1	18.05	302
19.12	18.05	290
19.14	18.05	304
19.16	18.05	297
19.18	18.05	257
19.2	18.05	305
19.22	18.05	307
19.24	18.05	287
19.26	18.05	304
19.28	18.05	275
19.3	18.05	316
19.32	18.05	313
19.34	18.05	296
19.36	18.05	312
19.38	18.05	343
19.4	18.05	302
19.42	18.05	305
19.44	18.05	285
19.46	18.05	266
19.48	18.05	283
19.5	18.05	315
19.52	18.05	300
19.54	18.05	269
19.56	18.05	293
19.58	18.05	307
19.6	18.05	274
19.62	18.05	276
19.64	18.05	288
19.66	18.05	268
19.68	18.05	275
19.7	18.05	261
19.72	18.05	273
19.74	18.05	254
19.76	18.05	256
19.78	18.05	270
19.8	18.05	275
19.82	18.05	276
19.84	18.05	264
19.86	18.05	299
19.88	18.05	280
19.9	18.05	264
19.92	18.05	258
19.94	18.05	284
19.96	18.05	261
19.98	18.05	287
20	18.05	274
20.02	18.05	262
20.04	18.05	317
20.06	18.05	294
20.08	18.05	263
20.1	18.05	250
20.12	18.05	276
20.14	18.05	269
20.16	18.05	251
20.18	18.05	252
20.2	18.05	250
20.22	18.05	276
20.24	18.05	262
20.26	18.05	269
20.28	18.05	249
20.3	18.05	228
20.32	18.05	259
20.34	18.05	233
20.36	18.05	234
20.38	18.05	253
20.4	18.05	244
20.42	18.05	235
20.44	18.05	229
20.46	18.05	240
20.48	18.05	216
20.5	18.05	215
20.52	18.05	232
20.54	18.05	249
20.56	18.05	235
20.58	18.05	206
20.6	18.05	220
20.62	18.05	223
20.64	18.05	237
20.66	18.05	208
20.68	18.05	225
20.7	18.05	229
20.72	18.05	228
20.74	18.05	221
20.76	18.05	227
20.78	18.05	233
20.8	18.05	222
20.82	18.05	198
20.84	18.05	233
20.86	18.05	211
20.88	18.05	220
20.9	18.05	226
20.92	18.05	224
20.94	18.05	224
20.96	18.05	212
20.98	18.05	255
21	18.05	250
21.02	18.05	212
21.04	18.05	240
21.06	18.05	240
21.08	18.05	248
21.1	18.05	260
21.12	18.05	253
21.14	18.05	226
21.16	18.05	251
21.18	18.05	219
21.2	18.05	225
21.22	18.05	240
21.24	18.05	190
21.26	18.05	248
21.28	18.05	224
21.3	18.05	218
21.32	18.05	256
21.34	18.05	219
21.36	18.05	252
21.38	18.05	218
21.4	18.05	236
21.42	18.05	234
21.44	18.05	236
21.46	18.05	228
21.48	18.05	233
21.5	18.05	257
21.52	18.05	251
21.54	18.05	241
21.56	18.05	254
21.58	18.05	235
21.6	18.05	240
21.62	18.05	254
21.64	18.05	227
21.66	18.05	208
21.68	18.05	219
21.7	18.05	212
21.72	18.05	244
21.74	18.05	216
21.76	18.05	250
21.78	18.05	271
21.8	18.05	232
21.82	18.05	238
21.84	18.05	247
21.86	18.05	225
21.88	18.05	231
21.9	18.05	249
21.92	18.05	261
21.94	18.05	220
21.96	18.05	226
21.98	18.05	221
22	18.05	255
22.02	18.05	244
22.04	18.05	222
22.06	18.05	242
22.08	18.05	238
22.1	18.05	235
22.12	18.05	230
22.14	18.05	210
22.16	18.05	231
22.18	18.05	214
22.2	18.05	230
22.22	18.05	236
22.24	18.05	222
22.26	18.05	247
22.28	18.05	222
22.3	18.05	253
22.32	18.05	203
22.34	18.05	210
22.36	18.05	251
22.38	18.05	221
22.4	18.05	235
22.42	18.05	221
22.44	18.05	183
22.46	18.05	242
22.48	18.05	207
22.5	18.05	221
22.52	18.05	203
22.54	18.05	208
22.56	18.05	226
22.58	18.05	234
22.6	18.05	239
22.62	18.05	228
22.64	18.05	219
22.66	18.05	245
22.68	18.05	244
22.7	18.05	232
22.72	18.05	215
22.74	18.05	233
22.76	18.05	266
22.78	18.05	242
22.8	18.05	230
22.82	18.05	253
22.84	18.05	240
22.86	18.05	272
22.88	18.05	230
22.9	18.05	245
22.92	18.05	264
22.94	18.05	259
22.96	18.05	262
22.98	18.05	256
23	18.05	252
23.02	18.05	251
23.04	18.05	251
23.06	18.05	255
23.08	18.05	260
23.1	18.05	249
23.12	18.05	267
23.14	18.05	271
23.16	18.05	274
23.18	18.05	278
23.2	18.05	283
23.22	18.05	295
23.24	18.05	285
23.26	18.05	279
23.28	18.05	281
23.3	18.05	293
23.32	18.05	281
23.34	18.05	293
23.36	18.05	292
23.38	18.05	311
23.4	18.05	298
23.42	18.05	297
23.44	18.05	290
23.46	18.05	277
23.48	18.05	255
23.5	18.05	283
23.52	18.05	266
23.54	18.05	300
23.56	18.05	271
23.58	18.05	294
23.6	18.05	290
23.62	18.05	289
23.64	18.05	271
23.66	18.05	274
23.68	18.05	267
23.7	18.05	293
23.72	18.05	280
23.74	18.05	293
23.76	18.05	304
23.78	18.05	255
23.8	18.05	276
23.82	18.05	289
23.84	18.05	280
23.86	18.05	267
23.88	18.05	268
23.9	18.05	241
23.92	18.05	262
23.94	18.05	276
23.96	18.05	258
23.98	18.05	258
24	18.05	222
24.02	18.05	228
24.04	18.05	233
24.06	18.05	261
24.08	18.05	248
24.1	18.05	248
24.12	18.05	262
24.14	18.05	276
24.16	18.05	250
24.18	18.05	247
24.2	18.05	241
24.22	18.05	247
24.24	18.05	257
24.26	18.05	248
24.28	18.05	231
24.3	18.05	256
24.32	18.05	229
24.34	18.05	239
24.36	18.05	253
24.38	18.05	263
24.4	18.05	230
24.42	18.05	236
24.44	18.05	248
24.46	18.05	257
24.48	18.05	296
24.5	18.05	272
24.52	18.05	288
24.54	18.05	284
24.56	18.05	281
24.58	18.05	296
24.6	18.05	271
24.62	18.05	294
24.64	18.05	249
24.66	18.05	271
24.68	18.05	264
24.7	18.05	261
24.72	18.05	276
24.74	18.05	259
24.76	18.05	249
24.78	18.05	250
24.8	18.05	249
24.82	18.05	248
24.84	18.05	252
24.86	18.05	254
24.88	18.05	233
24.9	18.05	246
24.92	18.05	244
24.94	18.05	217
24.96	18.05	211
24.98	18.05	233
25	18.05	266
25.02	18.05	234
25.04	18.05	241
25.06	18.05	221
25.08	18.05	248
25.1	18.05	216
25.12	18.05	220
25.14	18.05	221
25.16	18.05	225
25.18	18.05	257
25.2	18.05	248
25.22	18.05	251
25.24	18.05	222
25.26	18.05	232
25.28	18.05	251
25.3	18.05	244
25.32	18.05	222
25.34	18.05	226
25.36	18.05	237
25.38	18.05	245
25.4	18.05	224
25.42	18.05	250
25.44	18.05	256
25.46	18.05	238
25.48	18.05	218
25.5	18.05	229
25.52	18.05	241
25.54	18.05	255
25.56	18.05	240
25.58	18.05	243
25.6	18.05	215
25.62	18.05	220
25.64	18.05	232
25.66	18.05	221
25.68	18.05	210
25.7	18.05	221
25.72	18.05	201
25.74	18.05	240
25.76	18.05	227
25.78	18.05	212
25.8	18.05	224
25.82	18.05	224
25.84	18.05	243
25.86	18.05	204
25.88	18.05	206
25.9	18.05	220
25.92	18.05	226
25.94	18.05	228
25.96	18.05	250
25.98	18.05	202
26	18.05	232
26.02	18.05	203
26.04	18.05	212
26.06	18.05	232
26.08	18.05	234
26.1	18.05	219
26.12	18.05	229
26.14	18.05	240
26.16	18.05	242
26.18	18.05	238
26.2	18.05	241
26.22	18.05	247
26.24	18.05	221
26.26	18.05	253
26.28	18.05	234
26.3	18.05	236
26.32	18.05	239
26.34	18.05	220
26.36	18.05	219
26.38	18.05	233
26.4	18.05	248
26.42	18.05	254
26.44	18.05	256
26.46	18.05	257
26.48	18.05	268
26.5	18.05	298
26.52	18.05	248
26.54	18.05	251
26.56	18.05	263
26.58	18.05	248
26.6	18.05	239
26.62	18.05	242
26.64	18.05	245
26.66	18.05	236
26.68	18.05	250
26.7	18.05	248
26.72	18.05	234
26.74	18.05	248
26.76	18.05	250
26.78	18.05	237
26.8	18.05	265
26.82	18.05	291
26.84	18.05	282
26.86	18.05	298
26.88	18.05	281
26.9	18.05	274
26.92	18.05	277
26.94	18.05	305
26.96	18.05	293
26.98	18.05	271
27	18.05	279
27.02	18.05	282
27.04	18.05	301
27.06	18.05	286
27.08	18.05	255
27.1	18.05	245
27.12	18.05	258
27.14	18.05	263
27.16	18.05	255
27.18	18.05	234
27.2	18.05	256
27.22	18.05	263
27.24	18.05	273
27.26	18.05	254
27.28	18.05	237
27.3	18.05	267
27.32	18.05	247
27.34	18.05	263
27.36	18.05	245
27.38	18.05	263
27.4	18.05	274
27.42	18.05	261
27.44	18.05	260
27.46	18.05	236
27.48	18.05	253
27.5	18.05	241
27.52	18.05	252
27.54	18.05	234
27.56	18.05	239
27.58	18.05	242
27.6	18.05	271
27.62	18.05	255
27.64	18.05	254
27.66	18.05	260
27.68	18.05	240
27.7	18.05	237
27.72	18.05	243
27.74	18.05	256
27.76	18.05	237
27.78	18.05	260
27.8	18.05	259
27.82	18.05	274
27.84	18.05	248
27.86	18.05	239
27.88	18.05	252
27.9	18.05	272
27.92	18.05	267
27.94	18.05	291
27.96	18.05	304
27.98	18.05	239
28	18.05	255
28.02	18.05	227
28.04	18.05	245
28.06	18.05	245
28.08	18.05	266
28.1	18.05	290
28.12	18.05	264
28.14	18.05	233
28.16	18.05	232
28.18	18.05	259
28.2	18.05	260
28.22	18.05	265
28.24	18.05	281
28.26	18.05	248
28.28	18.05	233
28.3	18.05	240
28.32	18.05	235
28.34	18.05	256
28.36	18.05	231
28.38	18.05	278
28.4	18.05	267
28.42	18.05	263
28.44	18.05	253
28.46	18.05	257
28.48	18.05	275
28.5	18.05	269
28.52	18.05	262
28.54	18.05	246
28.56	18.05	266
28.58	18.05	251
28.6	18.05	241
28.62	18.05	267
28.64	18.05	267
28.66	18.05	254
28.68	18.05	240
28.7	18.05	259
28.72	18.05	274
28.74	18.05	280
28.76	18.05	270
28.78	18.05	250
28.8	18.05	268
28.82	18.05	258
28.84	18.05	273
28.86	18.05	258
28.88	18.05	249
28.9	18.05	270
28.92	18.05	275
28.94	18.05	281
28.96	18.05	266
28.98	18.05	246
29	18.05	216
29.02	18.05	273
29.04	18.05	248
29.06	18.05	260
29.08	18.05	249
29.1	18.05	262
29.12	18.05	274
29.14	18.05	286
29.16	18.05	261
29.18	18.05	304
29.2	18.05	274
29.22	18.05	272
29.24	18.05	279
29.26	18.05	260
29.28	18.05	280
29.3	18.05	298
29.32	18.05	269
29.34	18.05	269
29.36	18.05	274
29.38	18.05	261
29.4	18.05	268
29.42	18.05	256
29.44	18.05	259
29.46	18.05	279
29.48	18.05	260
29.5	18.05	271
29.52	18.05	263
29.54	18.05	277
29.56	18.05	249
29.58	18.05	264
29.6	18.05	232
29.62	18.05	280
29.64	18.05	269
29.66	18.05	258
29.68	18.05	251
29.7	18.05	245
29.72	18.05	257
29.74	18.05	276
29.76	18.05	214
29.78	18.05	227
29.8	18.05	236
29.82	18.05	233
29.84	18.05	227
29.86	18.05	226
29.88	18.05	236
29.9	18.05	249
29.92	18.05	285
29.94	18.05	252
29.96	18.05	243
29.98	18.05	251
30	18.05	276
30.02	18.05	295
30.04	18.05	255
30.06	18.05	272
30.08	18.05	282
30.1	18.05	281
30.12	18.05	265
30.14	18.05	248
30.16	18.05	257
30.18	18.05	295
30.2	18.05	263
30.22	18.05	257
30.24	18.05	276
30.26	18.05	252
30.28	18.05	261
30.3	18.05	254
30.32	18.05	282
30.34	18.05	265
30.36	18.05	253
30.38	18.05	235
30.4	18.05	261
30.42	18.05	258
30.44	18.05	230
30.46	18.05	234
30.48	18.05	253
30.5	18.05	269
30.52	18.05	244
30.54	18.05	240
30.56	18.05	244
30.58	18.05	227
30.6	18.05	234
30.62	18.05	235
30.64	18.05	248
30.66	18.05	259
30.68	18.05	237
30.7	18.05	230
30.72	18.05	221
30.74	18.05	240
30.76	18.05	247
30.78	18.05	236
30.8	18.05	241
30.82	18.05	241
30.84	18.05	218
30.86	18.05	222
30.88	18.05	207
30.9	18.05	215
30.92	18.05	230
30.94	18.05	223
30.96	18.05	206
30.98	18.05	226
31	18.05	236
31.02	18.05	189
31.04	18.05	220
31.06	18.05	242
31.08	18.05	215
31.1	18.05	211
31.12	18.05	228
31.14	18.05	255
31.16	18.05	229
31.18	18.05	229
31.2	18.05	217
31.22	18.05	251
31.24	18.05	226
31.26	18.05	229
31.28	18.05	240
31.3	18.05	242
31.32	18.05	231
31.34	18.05	211
31.36	18.05	224
31.38	18.05	228
31.4	18.05	232
31.42	18.05	252
31.44	18.05	209
31.46	18.05	242
31.48	18.05	224
31.5	18.05	234
31.52	18.05	237
31.54	18.05	224
31.56	18.05	218
31.58	18.05	215
31.6	18.05	224
31.62	18.05	236
31.64	18.05	246
31.66	18.05	201
31.68	18.05	229
31.7	18.05	237
31.72	18.05	220
31.74	18.05	228
31.76	18.05	240
31.78	18.05	235
31.8	18.05	241
31.82	18.05	265
31.84	18.05	236
31.86	18.05	239
31.88	18.05	234
31.9	18.05	244
31.92	18.05	245
31.94	18.05	252
31.96	18.05	225
31.98	18.05	240
32	18.05	217
32.02	18.05	204
32.04	18.05	222
32.06	18.05	217
32.08	18.05	241
32.1	18.05	227
32.12	18.05	225
32.14	18.05	240
32.16	18.05	217
32.18	18.05	214
32.2	18.05	249
32.22	18.05	231
32.24	18.05	235
32.26	18.05	250
32.28	18.05	253
32.3	18.05	238
32.32	18.05	245
32.34	18.05	233
32.36	18.05	240
32.38	18.05	244
32.4	18.05	237
32.42	18.05	232
32.44	18.05	223
32.46	18.05	231
32.48	18.05	242
32.5	18.05	232
32.52	18.05	237
32.54	18.05	221
32.56	18.05	219
32.58	18.05	230
32.6	18.05	255
32.62	18.05	231
32.64	18.05	214
32.66	18.05	228
32.68	18.05	247
32.7	18.05	248
32.72	18.05	218
32.74	18.05	234
32.76	18.05	245
32.78	18.05	234
32.8	18.05	223
32.82	18.05	227
32.84	18.05	203
32.86	18.05	208
32.88	18.05	204
32.9	18.05	207
32.92	18.05	230
32.94	18.05	211
32.96	18.05	246
32.98	18.05	225
33	18.05	251
33.02	18.05	229
33.04	18.05	203
33.06	18.05	191
33.08	18.05	229
33.1	18.05	216
33.12	18.05	222
33.14	18.05	227
33.16	18.05	250
33.18	18.05	238
33.2	18.05	225
33.22	18.05	259
33.24	18.05	240
33.26	18.05	252
33.28	18.05	229
33.3	18.05	231
33.32	18.05	238
33.34	18.05	253
33.36	18.05	210
33.38	18.05	260
33.4	18.05	232
33.42	18.05	225
33.44	18.05	246
33.46	18.05	225
33.48	18.05	219
33.5	18.05	250
33.52	18.05	234
33.54	18.05	218
33.56	18.05	258
33.58	18.05	228
33.6	18.05	272
33.62	18.05	230
33.64	18.05	232
33.66	18.05	246
33.68	18.05	216
33.7	18.05	277
33.72	18.05	223
33.74	18.05	249
33.76	18.05	246
33.78	18.05	261
33.8	18.05	289
33.82	18.05	276
33.84	18.05	256
33.86	18.05	259
33.88	18.05	257
33.9	18.05	260
33.92	18.05	258
33.94	18.05	233
33.96	18.05	254
33.98	18.05	239
34	18.05	238
34.02	18.05	227
34.04	18.05	235
34.06	18.05	229
34.08	18.05	246
34.1	18.05	224
34.12	18.05	235
34.14	18.05	245
34.16	18.05	249
34.18	18.05	248
34.2	18.05	248
34.22	18.05	232
34.24	18.05	212
34.26	18.05	231
34.28	18.05	233
34.3	18.05	215
34.32	18.05	248
34.34	18.05	243
34.36	18.05	246
34.38	18.05	226
34.4	18.05	254
34.42	18.05	242
34.44	18.05	247
34.46	18.05	248
34.48	18.05	237
34.5	18.05	238
34.52	18.05	237
34.54	18.05	254
34.56	18.05	259
34.58	18.05	240
34.6	18.05	236
34.62	18.05	261
34.64	18.05	256
34.66	18.05	267
34.68	18.05	255
34.7	18.05	286
34.72	18.05	244
34.74	18.05	277
34.76	18.05	276
34.78	18.05	260
34.8	18.05	268
34.82	18.05	268
34.84	18.05	281
34.86	18.05	284
34.88	18.05	273
34.9	18.05	277
34.92	18.05	242
34.94	18.05	252
34.96	18.05	256
34.98	18.05	278
35	18.05	279
35.02	18.05	278
35.04	18.05	261
35.06	18.05	273
35.08	18.05	255
35.1	18.05	323
35.12	18.05	274
35.14	18.05	255
35.16	18.05	281
35.18	18.05	286
35.2	18.05	253
35.22	18.05	264
35.24	18.05	270
35.26	18.05	300
35.28	18.05	286
35.3	18.05	270
35.32	18.05	278
35.34	18.05	265
35.36	18.05	278
35.38	18.05	280
35.4	18.05	308
35.42	18.05	272
35.44	18.05	258
35.46	18.05	261
35.48	18.05	262
35.5	18.05	239
35.52	18.05	279
35.54	18.05	254
35.56	18.05	266
35.58	18.05	282
35.6	18.05	280
35.62	18.05	287
35.64	18.05	282
35.66	18.05	278
35.68	18.05	271
35.7	18.05	250
35.72	18.05	269
35.74	18.05	262
35.76	18.05	266
35.78	18.05	287
35.8	18.05	270
35.82	18.05	255
35.84	18.05	261
35.86	18.05	264
35.88	18.05	270
35.9	18.05	274
35.92	18.05	275
35.94	18.05	278
35.96	18.05	286
35.98	18.05	283
36	18.05	278
36.02	18.05	231
36.04	18.05	257
36.06	18.05	302
36.08	18.05	262
36.1	18.05	227
36.12	18.05	282
36.14	18.05	274
36.16	18.05	238
36.18	18.05	257
36.2	18.05	243
36.22	18.05	268
36.24	18.05	255
36.26	18.05	265
36.28	18.05	268
36.3	18.05	244
36.32	18.05	279
36.34	18.05	253
36.36	18.05	251
36.38	18.05	271
36.4	18.05	251
36.42	18.05	295
36.44	18.05	256
36.46	18.05	282
36.48	18.05	293
36.5	18.05	276
36.52	18.05	243
36.54	18.05	257
36.56	18.05	270
36.58	18.05	260
36.6	18.05	269
36.62	18.05	284
36.64	18.05	287
36.66	18.05	277
36.68	18.05	294
36.7	18.05	271
36.72	18.05	287
36.74	18.05	267
36.76	18.05	293
36.78	18.05	264
36.8	18.05	268
36.82	18.05	279
36.84	18.05	269
36.86	18.05	271
36.88	18.05	263
36.9	18.05	283
36.92	18.05	286
36.94	18.05	268
36.96	18.05	294
36.98	18.05	279
37	18.05	307
37.02	18.05	273
37.04	18.05	279
37.06	18.05	273
37.08	18.05	295
37.1	18.05	262
37.12	18.05	320
37.14	18.05	316
37.16	18.05	276
37.18	18.05	273
37.2	18.05	308
37.22	18.05	294
37.24	18.05	312
37.26	18.05	303
37.28	18.05	331
37.3	18.05	298
37.32	18.05	300
37.34	18.05	307
37.36	18.05	345
37.38	18.05	327
37.4	18.05	313
37.42	18.05	309
37.44	18.05	312
37.46	18.05	318
37.48	18.05	324
37.5	18.05	302
37.52	18.05	292
37.54	18.05	324
37.56	18.05	307
37.58	18.05	328
37.6	18.05	294
37.62	18.05	297
37.64	18.05	330
37.66	18.05	314
37.68	18.05	301
37.7	18.05	292
37.72	18.05	300
37.74	18.05	302
37.76	18.05	305
37.78	18.05	334
37.8	18.05	354
37.82	18.05	349
37.84	18.05	361
37.86	18.05	377
37.88	18.05	403
37.9	18.05	388
37.92	18.05	417
37.94	18.05	384
37.96	18.05	407
37.98	18.05	445
38	18.05	400
38.02	18.05	449
38.04	18.05	479
38.06	18.05	608
38.08	18.05	644
38.1	18.05	707
38.12	18.05	685
38.14	18.05	677
38.16	18.05	634
38.18	18.05	598
38.2	18.05	563
38.22	18.05	510
38.24	18.05	471
38.26	18.05	446
38.28	18.05	392
38.3	18.05	385
38.32	18.05	376
38.34	18.05	349
38.36	18.05	350
38.38	18.05	332
38.4	18.05	287
38.42	18.05	325
38.44	18.05	319
38.46	18.05	330
38.48	18.05	320
38.5	18.05	309
38.52	18.05	291
38.54	18.05	301
38.56	18.05	319
38.58	18.05	293
38.6	18.05	298
38.62	18.05	295
38.64	18.05	283
38.66	18.05	252
38.68	18.05	289
38.7	18.05	281
38.72	18.05	307
38.74	18.05	276
38.76	18.05	306
38.78	18.05	278
38.8	18.05	280
38.82	18.05	286
38.84	18.05	271
38.86	18.05	286
38.88	18.05	251
38.9	18.05	270
38.92	18.05	266
38.94	18.05	277
38.96	18.05	299
38.98	18.05	303
39	18.05	306
39.02	18.05	275
39.04	18.05	304
39.06	18.05	268
39.08	18.05	275
39.1	18.05	269
39.12	18.05	277
39.14	18.05	278
39.16	18.05	248
39.18	18.05	238
39.2	18.05	284
39.22	18.05	298
39.24	18.05	276
39.26	18.05	270
39.28	18.05	268
39.3	18.05	307
39.32	18.05	279
39.34	18.05	276
39.36	18.05	239
39.38	18.05	275
39.4	18.05	264
39.42	18.05	290
39.44	18.05	269
39.46	18.05	240
39.48	18.05	278
39.5	18.05	272
39.52	18.05	280
39.54	18.05	266
39.56	18.05	260
39.58	18.05	274
39.6	18.05	271
39.62	18.05	247
39.64	18.05	281
39.66	18.05	264
39.68	18.05	270
39.7	18.05	285
39.72	18.05	268
39.74	18.05	261
39.76	18.05	253
39.78	18.05	262
39.8	18.05	289
39.82	18.05	263
39.84	18.05	274
39.86	18.05	288
39.88	18.05	258
39.9	18.05	262
39.92	18.05	300
39.94	18.05	284
39.96	18.05	268
39.98	18.05	278
40	18.05	272
