# Supplementary material for: Sorting polymerization in a bichannel metal-organic framework
Source: Nat Commun. 2025 Aug 5;16:6984. doi: 10.1038/s41467-025-62322-8 (PMC12325995; doi:10.1038/s41467-025-62322-8)
Supplement: Supplementary file 3 — Source data [file 41467_2025_62322_MOESM3_ESM.zip › SOURCE_DATA/SF8/1_2theta_vs_scanstarttime_vs_intensity/line_10.csv]

X	Y	Z
3	21.0666666666667	247
3.02	21.0666666666667	209
3.04	21.0666666666667	205
3.06	21.0666666666667	188
3.08	21.0666666666667	207
3.1	21.0666666666667	199
3.12	21.0666666666667	193
3.14	21.0666666666667	202
3.16	21.0666666666667	186
3.18	21.0666666666667	191
3.2	21.0666666666667	196
3.22	21.0666666666667	191
3.24	21.0666666666667	225
3.26	21.0666666666667	196
3.28	21.0666666666667	234
3.3	21.0666666666667	205
3.32	21.0666666666667	186
3.34	21.0666666666667	188
3.36	21.0666666666667	199
3.38	21.0666666666667	203
3.4	21.0666666666667	204
3.42	21.0666666666667	196
3.44	21.0666666666667	206
3.46	21.0666666666667	182
3.48	21.0666666666667	209
3.5	21.0666666666667	207
3.52	21.0666666666667	191
3.54	21.0666666666667	188
3.56	21.0666666666667	213
3.58	21.0666666666667	213
3.6	21.0666666666667	185
3.62	21.0666666666667	194
3.64	21.0666666666667	198
3.66	21.0666666666667	193
3.68	21.0666666666667	211
3.7	21.0666666666667	192
3.72	21.0666666666667	197
3.74	21.0666666666667	173
3.76	21.0666666666667	201
3.78	21.0666666666667	204
3.8	21.0666666666667	195
3.82	21.0666666666667	188
3.84	21.0666666666667	211
3.86	21.0666666666667	175
3.88	21.0666666666667	202
3.9	21.0666666666667	191
3.92	21.0666666666667	193
3.94	21.0666666666667	201
3.96	21.0666666666667	200
3.98	21.0666666666667	190
4	21.0666666666667	211
4.02	21.0666666666667	171
4.04	21.0666666666667	177
4.06	21.0666666666667	165
4.08	21.0666666666667	175
4.1	21.0666666666667	191
4.12	21.0666666666667	201
4.14	21.0666666666667	196
4.16	21.0666666666667	188
4.18	21.0666666666667	165
4.2	21.0666666666667	168
4.22	21.0666666666667	155
4.24	21.0666666666667	187
4.26	21.0666666666667	213
4.28	21.0666666666667	170
4.3	21.0666666666667	180
4.32	21.0666666666667	214
4.34	21.0666666666667	174
4.36	21.0666666666667	172
4.38	21.0666666666667	181
4.4	21.0666666666667	199
4.42	21.0666666666667	188
4.44	21.0666666666667	214
4.46	21.0666666666667	224
4.48	21.0666666666667	204
4.5	21.0666666666667	217
4.52	21.0666666666667	228
4.54	21.0666666666667	238
4.56	21.0666666666667	251
4.58	21.0666666666667	216
4.6	21.0666666666667	240
4.62	21.0666666666667	240
4.64	21.0666666666667	235
4.66	21.0666666666667	237
4.68	21.0666666666667	254
4.7	21.0666666666667	232
4.72	21.0666666666667	279
4.74	21.0666666666667	275
4.76	21.0666666666667	306
4.78	21.0666666666667	298
4.8	21.0666666666667	301
4.82	21.0666666666667	317
4.84	21.0666666666667	298
4.86	21.0666666666667	287
4.88	21.0666666666667	352
4.9	21.0666666666667	356
4.92	21.0666666666667	344
4.94	21.0666666666667	381
4.96	21.0666666666667	427
4.98	21.0666666666667	459
5	21.0666666666667	433
5.02	21.0666666666667	473
5.04	21.0666666666667	497
5.06	21.0666666666667	535
5.08	21.0666666666667	575
5.1	21.0666666666667	601
5.12	21.0666666666667	732
5.14	21.0666666666667	735
5.16	21.0666666666667	822
5.18	21.0666666666667	876
5.2	21.0666666666667	1013
5.22	21.0666666666667	1148
5.24	21.0666666666667	1251
5.26	21.0666666666667	1396
5.28	21.0666666666667	1457
5.3	21.0666666666667	1506
5.32	21.0666666666667	1542
5.34	21.0666666666667	1343
5.36	21.0666666666667	1039
5.38	21.0666666666667	769
5.4	21.0666666666667	567
5.42	21.0666666666667	448
5.44	21.0666666666667	386
5.46	21.0666666666667	335
5.48	21.0666666666667	279
5.5	21.0666666666667	300
5.52	21.0666666666667	277
5.54	21.0666666666667	257
5.56	21.0666666666667	238
5.58	21.0666666666667	204
5.6	21.0666666666667	260
5.62	21.0666666666667	226
5.64	21.0666666666667	219
5.66	21.0666666666667	188
5.68	21.0666666666667	213
5.7	21.0666666666667	221
5.72	21.0666666666667	213
5.74	21.0666666666667	226
5.76	21.0666666666667	203
5.78	21.0666666666667	215
5.8	21.0666666666667	227
5.82	21.0666666666667	188
5.84	21.0666666666667	184
5.86	21.0666666666667	231
5.88	21.0666666666667	235
5.9	21.0666666666667	241
5.92	21.0666666666667	230
5.94	21.0666666666667	213
5.96	21.0666666666667	197
5.98	21.0666666666667	258
6	21.0666666666667	243
6.02	21.0666666666667	207
6.04	21.0666666666667	221
6.06	21.0666666666667	205
6.08	21.0666666666667	206
6.1	21.0666666666667	208
6.12	21.0666666666667	230
6.14	21.0666666666667	228
6.16	21.0666666666667	224
6.18	21.0666666666667	251
6.2	21.0666666666667	234
6.22	21.0666666666667	242
6.24	21.0666666666667	241
6.26	21.0666666666667	262
6.28	21.0666666666667	235
6.3	21.0666666666667	244
6.32	21.0666666666667	263
6.34	21.0666666666667	246
6.36	21.0666666666667	254
6.38	21.0666666666667	234
6.4	21.0666666666667	256
6.42	21.0666666666667	257
6.44	21.0666666666667	278
6.46	21.0666666666667	242
6.48	21.0666666666667	250
6.5	21.0666666666667	274
6.52	21.0666666666667	252
6.54	21.0666666666667	260
6.56	21.0666666666667	238
6.58	21.0666666666667	240
6.6	21.0666666666667	235
6.62	21.0666666666667	229
6.64	21.0666666666667	239
6.66	21.0666666666667	211
6.68	21.0666666666667	238
6.7	21.0666666666667	230
6.72	21.0666666666667	200
6.74	21.0666666666667	230
6.76	21.0666666666667	200
6.78	21.0666666666667	216
6.8	21.0666666666667	190
6.82	21.0666666666667	204
6.84	21.0666666666667	203
6.86	21.0666666666667	188
6.88	21.0666666666667	192
6.9	21.0666666666667	183
6.92	21.0666666666667	170
6.94	21.0666666666667	150
6.96	21.0666666666667	153
6.98	21.0666666666667	179
7	21.0666666666667	176
7.02	21.0666666666667	187
7.04	21.0666666666667	168
7.06	21.0666666666667	175
7.08	21.0666666666667	167
7.1	21.0666666666667	170
7.12	21.0666666666667	172
7.14	21.0666666666667	180
7.16	21.0666666666667	173
7.18	21.0666666666667	184
7.2	21.0666666666667	175
7.22	21.0666666666667	164
7.24	21.0666666666667	168
7.26	21.0666666666667	153
7.28	21.0666666666667	174
7.3	21.0666666666667	161
7.32	21.0666666666667	171
7.34	21.0666666666667	154
7.36	21.0666666666667	163
7.38	21.0666666666667	149
7.4	21.0666666666667	137
7.42	21.0666666666667	149
7.44	21.0666666666667	165
7.46	21.0666666666667	153
7.48	21.0666666666667	144
7.5	21.0666666666667	169
7.52	21.0666666666667	140
7.54	21.0666666666667	165
7.56	21.0666666666667	151
7.58	21.0666666666667	150
7.6	21.0666666666667	149
7.62	21.0666666666667	169
7.64	21.0666666666667	161
7.66	21.0666666666667	148
7.68	21.0666666666667	139
7.7	21.0666666666667	165
7.72	21.0666666666667	150
7.74	21.0666666666667	159
7.76	21.0666666666667	136
7.78	21.0666666666667	163
7.8	21.0666666666667	160
7.82	21.0666666666667	167
7.84	21.0666666666667	169
7.86	21.0666666666667	170
7.88	21.0666666666667	147
7.9	21.0666666666667	151
7.92	21.0666666666667	155
7.94	21.0666666666667	180
7.96	21.0666666666667	152
7.98	21.0666666666667	151
8	21.0666666666667	158
8.02	21.0666666666667	142
8.04	21.0666666666667	160
8.06	21.0666666666667	141
8.08	21.0666666666667	139
8.1	21.0666666666667	154
8.12	21.0666666666667	149
8.14	21.0666666666667	148
8.16	21.0666666666667	173
8.18	21.0666666666667	178
8.2	21.0666666666667	159
8.22	21.0666666666667	176
8.24	21.0666666666667	159
8.26	21.0666666666667	165
8.28	21.0666666666667	167
8.3	21.0666666666667	162
8.32	21.0666666666667	182
8.34	21.0666666666667	165
8.36	21.0666666666667	160
8.38	21.0666666666667	158
8.4	21.0666666666667	170
8.42	21.0666666666667	158
8.44	21.0666666666667	154
8.46	21.0666666666667	189
8.48	21.0666666666667	169
8.5	21.0666666666667	169
8.52	21.0666666666667	165
8.54	21.0666666666667	156
8.56	21.0666666666667	139
8.58	21.0666666666667	164
8.6	21.0666666666667	165
8.62	21.0666666666667	172
8.64	21.0666666666667	167
8.66	21.0666666666667	190
8.68	21.0666666666667	202
8.7	21.0666666666667	197
8.72	21.0666666666667	211
8.74	21.0666666666667	202
8.76	21.0666666666667	223
8.78	21.0666666666667	202
8.8	21.0666666666667	242
8.82	21.0666666666667	234
8.84	21.0666666666667	273
8.86	21.0666666666667	278
8.88	21.0666666666667	287
8.9	21.0666666666667	336
8.92	21.0666666666667	318
8.94	21.0666666666667	398
8.96	21.0666666666667	408
8.98	21.0666666666667	458
9	21.0666666666667	506
9.02	21.0666666666667	570
9.04	21.0666666666667	644
9.06	21.0666666666667	750
9.08	21.0666666666667	859
9.1	21.0666666666667	931
9.12	21.0666666666667	1034
9.14	21.0666666666667	1104
9.16	21.0666666666667	1340
9.18	21.0666666666667	1340
9.2	21.0666666666667	1418
9.22	21.0666666666667	1455
9.24	21.0666666666667	1262
9.26	21.0666666666667	1096
9.28	21.0666666666667	928
9.3	21.0666666666667	789
9.32	21.0666666666667	660
9.34	21.0666666666667	529
9.36	21.0666666666667	487
9.38	21.0666666666667	388
9.4	21.0666666666667	367
9.42	21.0666666666667	302
9.44	21.0666666666667	279
9.46	21.0666666666667	269
9.48	21.0666666666667	234
9.5	21.0666666666667	215
9.52	21.0666666666667	242
9.54	21.0666666666667	205
9.56	21.0666666666667	209
9.58	21.0666666666667	195
9.6	21.0666666666667	209
9.62	21.0666666666667	200
9.64	21.0666666666667	206
9.66	21.0666666666667	192
9.68	21.0666666666667	213
9.7	21.0666666666667	208
9.72	21.0666666666667	192
9.74	21.0666666666667	216
9.76	21.0666666666667	213
9.78	21.0666666666667	201
9.8	21.0666666666667	190
9.82	21.0666666666667	193
9.84	21.0666666666667	201
9.86	21.0666666666667	192
9.88	21.0666666666667	199
9.9	21.0666666666667	202
9.92	21.0666666666667	220
9.94	21.0666666666667	172
9.96	21.0666666666667	209
9.98	21.0666666666667	226
10	21.0666666666667	211
10.02	21.0666666666667	178
10.04	21.0666666666667	195
10.06	21.0666666666667	187
10.08	21.0666666666667	221
10.1	21.0666666666667	232
10.12	21.0666666666667	177
10.14	21.0666666666667	246
10.16	21.0666666666667	243
10.18	21.0666666666667	248
10.2	21.0666666666667	267
10.22	21.0666666666667	282
10.24	21.0666666666667	286
10.26	21.0666666666667	295
10.28	21.0666666666667	311
10.3	21.0666666666667	364
10.32	21.0666666666667	367
10.34	21.0666666666667	405
10.36	21.0666666666667	441
10.38	21.0666666666667	489
10.4	21.0666666666667	512
10.42	21.0666666666667	631
10.44	21.0666666666667	706
10.46	21.0666666666667	810
10.48	21.0666666666667	922
10.5	21.0666666666667	988
10.52	21.0666666666667	968
10.54	21.0666666666667	1095
10.56	21.0666666666667	1213
10.58	21.0666666666667	1317
10.6	21.0666666666667	1529
10.62	21.0666666666667	1630
10.64	21.0666666666667	1703
10.66	21.0666666666667	1772
10.68	21.0666666666667	1639
10.7	21.0666666666667	1543
10.72	21.0666666666667	1224
10.74	21.0666666666667	962
10.76	21.0666666666667	728
10.78	21.0666666666667	582
10.8	21.0666666666667	478
10.82	21.0666666666667	425
10.84	21.0666666666667	354
10.86	21.0666666666667	285
10.88	21.0666666666667	262
10.9	21.0666666666667	235
10.92	21.0666666666667	239
10.94	21.0666666666667	233
10.96	21.0666666666667	230
10.98	21.0666666666667	185
11	21.0666666666667	206
11.02	21.0666666666667	223
11.04	21.0666666666667	202
11.06	21.0666666666667	187
11.08	21.0666666666667	207
11.1	21.0666666666667	195
11.12	21.0666666666667	206
11.14	21.0666666666667	218
11.16	21.0666666666667	190
11.18	21.0666666666667	190
11.2	21.0666666666667	158
11.22	21.0666666666667	181
11.24	21.0666666666667	199
11.26	21.0666666666667	183
11.28	21.0666666666667	200
11.3	21.0666666666667	166
11.32	21.0666666666667	172
11.34	21.0666666666667	196
11.36	21.0666666666667	189
11.38	21.0666666666667	176
11.4	21.0666666666667	176
11.42	21.0666666666667	191
11.44	21.0666666666667	185
11.46	21.0666666666667	178
11.48	21.0666666666667	192
11.5	21.0666666666667	180
11.52	21.0666666666667	157
11.54	21.0666666666667	156
11.56	21.0666666666667	175
11.58	21.0666666666667	188
11.6	21.0666666666667	179
11.62	21.0666666666667	176
11.64	21.0666666666667	182
11.66	21.0666666666667	176
11.68	21.0666666666667	170
11.7	21.0666666666667	179
11.72	21.0666666666667	185
11.74	21.0666666666667	163
11.76	21.0666666666667	152
11.78	21.0666666666667	164
11.8	21.0666666666667	164
11.82	21.0666666666667	191
11.84	21.0666666666667	168
11.86	21.0666666666667	184
11.88	21.0666666666667	181
11.9	21.0666666666667	196
11.92	21.0666666666667	167
11.94	21.0666666666667	166
11.96	21.0666666666667	176
11.98	21.0666666666667	167
12	21.0666666666667	159
12.02	21.0666666666667	178
12.04	21.0666666666667	176
12.06	21.0666666666667	174
12.08	21.0666666666667	185
12.1	21.0666666666667	177
12.12	21.0666666666667	173
12.14	21.0666666666667	179
12.16	21.0666666666667	175
12.18	21.0666666666667	178
12.2	21.0666666666667	181
12.22	21.0666666666667	178
12.24	21.0666666666667	175
12.26	21.0666666666667	162
12.28	21.0666666666667	189
12.3	21.0666666666667	175
12.32	21.0666666666667	167
12.34	21.0666666666667	185
12.36	21.0666666666667	177
12.38	21.0666666666667	163
12.4	21.0666666666667	182
12.42	21.0666666666667	180
12.44	21.0666666666667	167
12.46	21.0666666666667	178
12.48	21.0666666666667	160
12.5	21.0666666666667	177
12.52	21.0666666666667	179
12.54	21.0666666666667	181
12.56	21.0666666666667	199
12.58	21.0666666666667	167
12.6	21.0666666666667	166
12.62	21.0666666666667	185
12.64	21.0666666666667	168
12.66	21.0666666666667	204
12.68	21.0666666666667	207
12.7	21.0666666666667	187
12.72	21.0666666666667	190
12.74	21.0666666666667	152
12.76	21.0666666666667	194
12.78	21.0666666666667	193
12.8	21.0666666666667	189
12.82	21.0666666666667	181
12.84	21.0666666666667	193
12.86	21.0666666666667	173
12.88	21.0666666666667	177
12.9	21.0666666666667	181
12.92	21.0666666666667	180
12.94	21.0666666666667	185
12.96	21.0666666666667	156
12.98	21.0666666666667	176
13	21.0666666666667	179
13.02	21.0666666666667	185
13.04	21.0666666666667	183
13.06	21.0666666666667	186
13.08	21.0666666666667	200
13.1	21.0666666666667	197
13.12	21.0666666666667	195
13.14	21.0666666666667	179
13.16	21.0666666666667	184
13.18	21.0666666666667	175
13.2	21.0666666666667	165
13.22	21.0666666666667	176
13.24	21.0666666666667	175
13.26	21.0666666666667	206
13.28	21.0666666666667	193
13.3	21.0666666666667	188
13.32	21.0666666666667	182
13.34	21.0666666666667	174
13.36	21.0666666666667	168
13.38	21.0666666666667	205
13.4	21.0666666666667	165
13.42	21.0666666666667	203
13.44	21.0666666666667	176
13.46	21.0666666666667	179
13.48	21.0666666666667	171
13.5	21.0666666666667	181
13.52	21.0666666666667	172
13.54	21.0666666666667	161
13.56	21.0666666666667	179
13.58	21.0666666666667	197
13.6	21.0666666666667	180
13.62	21.0666666666667	177
13.64	21.0666666666667	168
13.66	21.0666666666667	182
13.68	21.0666666666667	183
13.7	21.0666666666667	164
13.72	21.0666666666667	171
13.74	21.0666666666667	191
13.76	21.0666666666667	187
13.78	21.0666666666667	171
13.8	21.0666666666667	183
13.82	21.0666666666667	169
13.84	21.0666666666667	191
13.86	21.0666666666667	213
13.88	21.0666666666667	179
13.9	21.0666666666667	202
13.92	21.0666666666667	175
13.94	21.0666666666667	161
13.96	21.0666666666667	179
13.98	21.0666666666667	172
14	21.0666666666667	165
14.02	21.0666666666667	182
14.04	21.0666666666667	188
14.06	21.0666666666667	201
14.08	21.0666666666667	177
14.1	21.0666666666667	180
14.12	21.0666666666667	154
14.14	21.0666666666667	161
14.16	21.0666666666667	180
14.18	21.0666666666667	176
14.2	21.0666666666667	163
14.22	21.0666666666667	152
14.24	21.0666666666667	168
14.26	21.0666666666667	192
14.28	21.0666666666667	191
14.3	21.0666666666667	180
14.32	21.0666666666667	162
14.34	21.0666666666667	190
14.36	21.0666666666667	197
14.38	21.0666666666667	178
14.4	21.0666666666667	184
14.42	21.0666666666667	169
14.44	21.0666666666667	180
14.46	21.0666666666667	198
14.48	21.0666666666667	193
14.5	21.0666666666667	173
14.52	21.0666666666667	184
14.54	21.0666666666667	176
14.56	21.0666666666667	179
14.58	21.0666666666667	197
14.6	21.0666666666667	193
14.62	21.0666666666667	188
14.64	21.0666666666667	156
14.66	21.0666666666667	185
14.68	21.0666666666667	176
14.7	21.0666666666667	202
14.72	21.0666666666667	192
14.74	21.0666666666667	214
14.76	21.0666666666667	200
14.78	21.0666666666667	218
14.8	21.0666666666667	170
14.82	21.0666666666667	185
14.84	21.0666666666667	169
14.86	21.0666666666667	181
14.88	21.0666666666667	178
14.9	21.0666666666667	179
14.92	21.0666666666667	180
14.94	21.0666666666667	192
14.96	21.0666666666667	174
14.98	21.0666666666667	183
15	21.0666666666667	180
15.02	21.0666666666667	184
15.04	21.0666666666667	175
15.06	21.0666666666667	197
15.08	21.0666666666667	190
15.1	21.0666666666667	189
15.12	21.0666666666667	179
15.14	21.0666666666667	212
15.16	21.0666666666667	201
15.18	21.0666666666667	200
15.2	21.0666666666667	196
15.22	21.0666666666667	200
15.24	21.0666666666667	178
15.26	21.0666666666667	168
15.28	21.0666666666667	174
15.3	21.0666666666667	175
15.32	21.0666666666667	165
15.34	21.0666666666667	180
15.36	21.0666666666667	209
15.38	21.0666666666667	186
15.4	21.0666666666667	207
15.42	21.0666666666667	176
15.44	21.0666666666667	186
15.46	21.0666666666667	163
15.48	21.0666666666667	193
15.5	21.0666666666667	180
15.52	21.0666666666667	212
15.54	21.0666666666667	198
15.56	21.0666666666667	214
15.58	21.0666666666667	215
15.6	21.0666666666667	219
15.62	21.0666666666667	220
15.64	21.0666666666667	221
15.66	21.0666666666667	254
15.68	21.0666666666667	252
15.7	21.0666666666667	270
15.72	21.0666666666667	273
15.74	21.0666666666667	299
15.76	21.0666666666667	331
15.78	21.0666666666667	311
15.8	21.0666666666667	316
15.82	21.0666666666667	332
15.84	21.0666666666667	300
15.86	21.0666666666667	305
15.88	21.0666666666667	348
15.9	21.0666666666667	376
15.92	21.0666666666667	401
15.94	21.0666666666667	423
15.96	21.0666666666667	473
15.98	21.0666666666667	487
16	21.0666666666667	579
16.02	21.0666666666667	609
16.04	21.0666666666667	577
16.06	21.0666666666667	579
16.08	21.0666666666667	558
16.1	21.0666666666667	530
16.12	21.0666666666667	488
16.14	21.0666666666667	434
16.16	21.0666666666667	361
16.18	21.0666666666667	372
16.2	21.0666666666667	358
16.22	21.0666666666667	302
16.24	21.0666666666667	279
16.26	21.0666666666667	294
16.28	21.0666666666667	267
16.3	21.0666666666667	244
16.32	21.0666666666667	245
16.34	21.0666666666667	251
16.36	21.0666666666667	232
16.38	21.0666666666667	251
16.4	21.0666666666667	253
16.42	21.0666666666667	240
16.44	21.0666666666667	259
16.46	21.0666666666667	245
16.48	21.0666666666667	235
16.5	21.0666666666667	217
16.52	21.0666666666667	210
16.54	21.0666666666667	211
16.56	21.0666666666667	202
16.58	21.0666666666667	193
16.6	21.0666666666667	199
16.62	21.0666666666667	211
16.64	21.0666666666667	200
16.66	21.0666666666667	218
16.68	21.0666666666667	229
16.7	21.0666666666667	210
16.72	21.0666666666667	204
16.74	21.0666666666667	209
16.76	21.0666666666667	183
16.78	21.0666666666667	201
16.8	21.0666666666667	205
16.82	21.0666666666667	227
16.84	21.0666666666667	238
16.86	21.0666666666667	196
16.88	21.0666666666667	222
16.9	21.0666666666667	236
16.92	21.0666666666667	222
16.94	21.0666666666667	219
16.96	21.0666666666667	252
16.98	21.0666666666667	228
17	21.0666666666667	253
17.02	21.0666666666667	218
17.04	21.0666666666667	223
17.06	21.0666666666667	253
17.08	21.0666666666667	253
17.1	21.0666666666667	258
17.12	21.0666666666667	215
17.14	21.0666666666667	228
17.16	21.0666666666667	235
17.18	21.0666666666667	205
17.2	21.0666666666667	221
17.22	21.0666666666667	219
17.24	21.0666666666667	243
17.26	21.0666666666667	230
17.28	21.0666666666667	224
17.3	21.0666666666667	254
17.32	21.0666666666667	248
17.34	21.0666666666667	223
17.36	21.0666666666667	222
17.38	21.0666666666667	226
17.4	21.0666666666667	228
17.42	21.0666666666667	267
17.44	21.0666666666667	235
17.46	21.0666666666667	236
17.48	21.0666666666667	231
17.5	21.0666666666667	225
17.52	21.0666666666667	244
17.54	21.0666666666667	228
17.56	21.0666666666667	250
17.58	21.0666666666667	238
17.6	21.0666666666667	243
17.62	21.0666666666667	250
17.64	21.0666666666667	243
17.66	21.0666666666667	241
17.68	21.0666666666667	263
17.7	21.0666666666667	298
17.72	21.0666666666667	283
17.74	21.0666666666667	261
17.76	21.0666666666667	253
17.78	21.0666666666667	240
17.8	21.0666666666667	275
17.82	21.0666666666667	220
17.84	21.0666666666667	241
17.86	21.0666666666667	287
17.88	21.0666666666667	239
17.9	21.0666666666667	262
17.92	21.0666666666667	250
17.94	21.0666666666667	250
17.96	21.0666666666667	242
17.98	21.0666666666667	257
18	21.0666666666667	249
18.02	21.0666666666667	272
18.04	21.0666666666667	284
18.06	21.0666666666667	266
18.08	21.0666666666667	253
18.1	21.0666666666667	264
18.12	21.0666666666667	246
18.14	21.0666666666667	285
18.16	21.0666666666667	243
18.18	21.0666666666667	257
18.2	21.0666666666667	285
18.22	21.0666666666667	303
18.24	21.0666666666667	262
18.26	21.0666666666667	339
18.28	21.0666666666667	338
18.3	21.0666666666667	367
18.32	21.0666666666667	390
18.34	21.0666666666667	394
18.36	21.0666666666667	417
18.38	21.0666666666667	445
18.4	21.0666666666667	496
18.42	21.0666666666667	497
18.44	21.0666666666667	589
18.46	21.0666666666667	657
18.48	21.0666666666667	626
18.5	21.0666666666667	657
18.52	21.0666666666667	698
18.54	21.0666666666667	697
18.56	21.0666666666667	616
18.58	21.0666666666667	615
18.6	21.0666666666667	604
18.62	21.0666666666667	559
18.64	21.0666666666667	489
18.66	21.0666666666667	466
18.68	21.0666666666667	404
18.7	21.0666666666667	431
18.72	21.0666666666667	416
18.74	21.0666666666667	383
18.76	21.0666666666667	378
18.78	21.0666666666667	393
18.8	21.0666666666667	330
18.82	21.0666666666667	341
18.84	21.0666666666667	362
18.86	21.0666666666667	347
18.88	21.0666666666667	308
18.9	21.0666666666667	271
18.92	21.0666666666667	304
18.94	21.0666666666667	239
18.96	21.0666666666667	278
18.98	21.0666666666667	249
19	21.0666666666667	263
19.02	21.0666666666667	308
19.04	21.0666666666667	294
19.06	21.0666666666667	308
19.08	21.0666666666667	271
19.1	21.0666666666667	310
19.12	21.0666666666667	265
19.14	21.0666666666667	277
19.16	21.0666666666667	277
19.18	21.0666666666667	309
19.2	21.0666666666667	322
19.22	21.0666666666667	314
19.24	21.0666666666667	319
19.26	21.0666666666667	282
19.28	21.0666666666667	322
19.3	21.0666666666667	385
19.32	21.0666666666667	314
19.34	21.0666666666667	325
19.36	21.0666666666667	325
19.38	21.0666666666667	294
19.4	21.0666666666667	311
19.42	21.0666666666667	292
19.44	21.0666666666667	304
19.46	21.0666666666667	283
19.48	21.0666666666667	302
19.5	21.0666666666667	290
19.52	21.0666666666667	268
19.54	21.0666666666667	267
19.56	21.0666666666667	296
19.58	21.0666666666667	311
19.6	21.0666666666667	282
19.62	21.0666666666667	295
19.64	21.0666666666667	291
19.66	21.0666666666667	249
19.68	21.0666666666667	300
19.7	21.0666666666667	261
19.72	21.0666666666667	257
19.74	21.0666666666667	220
19.76	21.0666666666667	305
19.78	21.0666666666667	279
19.8	21.0666666666667	249
19.82	21.0666666666667	281
19.84	21.0666666666667	247
19.86	21.0666666666667	280
19.88	21.0666666666667	278
19.9	21.0666666666667	289
19.92	21.0666666666667	286
19.94	21.0666666666667	263
19.96	21.0666666666667	300
19.98	21.0666666666667	295
20	21.0666666666667	308
20.02	21.0666666666667	282
20.04	21.0666666666667	297
20.06	21.0666666666667	260
20.08	21.0666666666667	279
20.1	21.0666666666667	271
20.12	21.0666666666667	290
20.14	21.0666666666667	306
20.16	21.0666666666667	268
20.18	21.0666666666667	271
20.2	21.0666666666667	245
20.22	21.0666666666667	271
20.24	21.0666666666667	256
20.26	21.0666666666667	277
20.28	21.0666666666667	223
20.3	21.0666666666667	249
20.32	21.0666666666667	250
20.34	21.0666666666667	258
20.36	21.0666666666667	275
20.38	21.0666666666667	248
20.4	21.0666666666667	268
20.42	21.0666666666667	243
20.44	21.0666666666667	226
20.46	21.0666666666667	223
20.48	21.0666666666667	258
20.5	21.0666666666667	236
20.52	21.0666666666667	226
20.54	21.0666666666667	227
20.56	21.0666666666667	227
20.58	21.0666666666667	248
20.6	21.0666666666667	218
20.62	21.0666666666667	225
20.64	21.0666666666667	231
20.66	21.0666666666667	206
20.68	21.0666666666667	230
20.7	21.0666666666667	197
20.72	21.0666666666667	211
20.74	21.0666666666667	234
20.76	21.0666666666667	229
20.78	21.0666666666667	225
20.8	21.0666666666667	215
20.82	21.0666666666667	224
20.84	21.0666666666667	213
20.86	21.0666666666667	232
20.88	21.0666666666667	222
20.9	21.0666666666667	230
20.92	21.0666666666667	245
20.94	21.0666666666667	250
20.96	21.0666666666667	231
20.98	21.0666666666667	231
21	21.0666666666667	224
21.02	21.0666666666667	250
21.04	21.0666666666667	218
21.06	21.0666666666667	224
21.08	21.0666666666667	238
21.1	21.0666666666667	246
21.12	21.0666666666667	233
21.14	21.0666666666667	222
21.16	21.0666666666667	233
21.18	21.0666666666667	217
21.2	21.0666666666667	220
21.22	21.0666666666667	229
21.24	21.0666666666667	245
21.26	21.0666666666667	213
21.28	21.0666666666667	247
21.3	21.0666666666667	261
21.32	21.0666666666667	233
21.34	21.0666666666667	261
21.36	21.0666666666667	264
21.38	21.0666666666667	261
21.4	21.0666666666667	263
21.42	21.0666666666667	244
21.44	21.0666666666667	219
21.46	21.0666666666667	201
21.48	21.0666666666667	257
21.5	21.0666666666667	239
21.52	21.0666666666667	234
21.54	21.0666666666667	234
21.56	21.0666666666667	244
21.58	21.0666666666667	268
21.6	21.0666666666667	233
21.62	21.0666666666667	240
21.64	21.0666666666667	232
21.66	21.0666666666667	220
21.68	21.0666666666667	206
21.7	21.0666666666667	216
21.72	21.0666666666667	212
21.74	21.0666666666667	226
21.76	21.0666666666667	210
21.78	21.0666666666667	235
21.8	21.0666666666667	253
21.82	21.0666666666667	208
21.84	21.0666666666667	234
21.86	21.0666666666667	217
21.88	21.0666666666667	245
21.9	21.0666666666667	225
21.92	21.0666666666667	227
21.94	21.0666666666667	235
21.96	21.0666666666667	217
21.98	21.0666666666667	229
22	21.0666666666667	228
22.02	21.0666666666667	243
22.04	21.0666666666667	218
22.06	21.0666666666667	222
22.08	21.0666666666667	212
22.1	21.0666666666667	199
22.12	21.0666666666667	265
22.14	21.0666666666667	236
22.16	21.0666666666667	239
22.18	21.0666666666667	224
22.2	21.0666666666667	240
22.22	21.0666666666667	230
22.24	21.0666666666667	260
22.26	21.0666666666667	221
22.28	21.0666666666667	235
22.3	21.0666666666667	209
22.32	21.0666666666667	233
22.34	21.0666666666667	208
22.36	21.0666666666667	213
22.38	21.0666666666667	247
22.4	21.0666666666667	203
22.42	21.0666666666667	197
22.44	21.0666666666667	230
22.46	21.0666666666667	222
22.48	21.0666666666667	229
22.5	21.0666666666667	246
22.52	21.0666666666667	226
22.54	21.0666666666667	238
22.56	21.0666666666667	218
22.58	21.0666666666667	218
22.6	21.0666666666667	234
22.62	21.0666666666667	218
22.64	21.0666666666667	235
22.66	21.0666666666667	217
22.68	21.0666666666667	232
22.7	21.0666666666667	237
22.72	21.0666666666667	247
22.74	21.0666666666667	241
22.76	21.0666666666667	266
22.78	21.0666666666667	286
22.8	21.0666666666667	221
22.82	21.0666666666667	243
22.84	21.0666666666667	247
22.86	21.0666666666667	249
22.88	21.0666666666667	253
22.9	21.0666666666667	236
22.92	21.0666666666667	228
22.94	21.0666666666667	266
22.96	21.0666666666667	235
22.98	21.0666666666667	227
23	21.0666666666667	245
23.02	21.0666666666667	279
23.04	21.0666666666667	250
23.06	21.0666666666667	259
23.08	21.0666666666667	230
23.1	21.0666666666667	263
23.12	21.0666666666667	271
23.14	21.0666666666667	257
23.16	21.0666666666667	266
23.18	21.0666666666667	280
23.2	21.0666666666667	278
23.22	21.0666666666667	271
23.24	21.0666666666667	280
23.26	21.0666666666667	295
23.28	21.0666666666667	301
23.3	21.0666666666667	328
23.32	21.0666666666667	300
23.34	21.0666666666667	313
23.36	21.0666666666667	319
23.38	21.0666666666667	323
23.4	21.0666666666667	292
23.42	21.0666666666667	279
23.44	21.0666666666667	273
23.46	21.0666666666667	284
23.48	21.0666666666667	279
23.5	21.0666666666667	296
23.52	21.0666666666667	292
23.54	21.0666666666667	284
23.56	21.0666666666667	269
23.58	21.0666666666667	284
23.6	21.0666666666667	276
23.62	21.0666666666667	242
23.64	21.0666666666667	264
23.66	21.0666666666667	277
23.68	21.0666666666667	280
23.7	21.0666666666667	273
23.72	21.0666666666667	280
23.74	21.0666666666667	293
23.76	21.0666666666667	286
23.78	21.0666666666667	265
23.8	21.0666666666667	273
23.82	21.0666666666667	290
23.84	21.0666666666667	297
23.86	21.0666666666667	295
23.88	21.0666666666667	258
23.9	21.0666666666667	275
23.92	21.0666666666667	253
23.94	21.0666666666667	258
23.96	21.0666666666667	278
23.98	21.0666666666667	257
24	21.0666666666667	255
24.02	21.0666666666667	255
24.04	21.0666666666667	234
24.06	21.0666666666667	278
24.08	21.0666666666667	267
24.1	21.0666666666667	241
24.12	21.0666666666667	270
24.14	21.0666666666667	258
24.16	21.0666666666667	225
24.18	21.0666666666667	244
24.2	21.0666666666667	250
24.22	21.0666666666667	254
24.24	21.0666666666667	263
24.26	21.0666666666667	273
24.28	21.0666666666667	218
24.3	21.0666666666667	225
24.32	21.0666666666667	288
24.34	21.0666666666667	245
24.36	21.0666666666667	259
24.38	21.0666666666667	260
24.4	21.0666666666667	241
24.42	21.0666666666667	214
24.44	21.0666666666667	220
24.46	21.0666666666667	251
24.48	21.0666666666667	255
24.5	21.0666666666667	258
24.52	21.0666666666667	281
24.54	21.0666666666667	266
24.56	21.0666666666667	285
24.58	21.0666666666667	262
24.6	21.0666666666667	287
24.62	21.0666666666667	264
24.64	21.0666666666667	261
24.66	21.0666666666667	276
24.68	21.0666666666667	260
24.7	21.0666666666667	248
24.72	21.0666666666667	269
24.74	21.0666666666667	260
24.76	21.0666666666667	255
24.78	21.0666666666667	239
24.8	21.0666666666667	250
24.82	21.0666666666667	233
24.84	21.0666666666667	231
24.86	21.0666666666667	225
24.88	21.0666666666667	259
24.9	21.0666666666667	225
24.92	21.0666666666667	241
24.94	21.0666666666667	251
24.96	21.0666666666667	246
24.98	21.0666666666667	231
25	21.0666666666667	230
25.02	21.0666666666667	221
25.04	21.0666666666667	229
25.06	21.0666666666667	249
25.08	21.0666666666667	228
25.1	21.0666666666667	207
25.12	21.0666666666667	222
25.14	21.0666666666667	232
25.16	21.0666666666667	235
25.18	21.0666666666667	222
25.2	21.0666666666667	211
25.22	21.0666666666667	218
25.24	21.0666666666667	251
25.26	21.0666666666667	245
25.28	21.0666666666667	228
25.3	21.0666666666667	224
25.32	21.0666666666667	212
25.34	21.0666666666667	215
25.36	21.0666666666667	238
25.38	21.0666666666667	220
25.4	21.0666666666667	226
25.42	21.0666666666667	247
25.44	21.0666666666667	232
25.46	21.0666666666667	206
25.48	21.0666666666667	253
25.5	21.0666666666667	245
25.52	21.0666666666667	233
25.54	21.0666666666667	249
25.56	21.0666666666667	237
25.58	21.0666666666667	245
25.6	21.0666666666667	216
25.62	21.0666666666667	245
25.64	21.0666666666667	215
25.66	21.0666666666667	239
25.68	21.0666666666667	218
25.7	21.0666666666667	230
25.72	21.0666666666667	224
25.74	21.0666666666667	226
25.76	21.0666666666667	212
25.78	21.0666666666667	241
25.8	21.0666666666667	237
25.82	21.0666666666667	239
25.84	21.0666666666667	233
25.86	21.0666666666667	204
25.88	21.0666666666667	225
25.9	21.0666666666667	217
25.92	21.0666666666667	232
25.94	21.0666666666667	225
25.96	21.0666666666667	243
25.98	21.0666666666667	236
26	21.0666666666667	199
26.02	21.0666666666667	218
26.04	21.0666666666667	240
26.06	21.0666666666667	238
26.08	21.0666666666667	218
26.1	21.0666666666667	220
26.12	21.0666666666667	242
26.14	21.0666666666667	219
26.16	21.0666666666667	237
26.18	21.0666666666667	223
26.2	21.0666666666667	225
26.22	21.0666666666667	240
26.24	21.0666666666667	227
26.26	21.0666666666667	216
26.28	21.0666666666667	224
26.3	21.0666666666667	237
26.32	21.0666666666667	217
26.34	21.0666666666667	230
26.36	21.0666666666667	214
26.38	21.0666666666667	234
26.4	21.0666666666667	250
26.42	21.0666666666667	256
26.44	21.0666666666667	239
26.46	21.0666666666667	232
26.48	21.0666666666667	288
26.5	21.0666666666667	245
26.52	21.0666666666667	262
26.54	21.0666666666667	242
26.56	21.0666666666667	254
26.58	21.0666666666667	252
26.6	21.0666666666667	228
26.62	21.0666666666667	236
26.64	21.0666666666667	259
26.66	21.0666666666667	240
26.68	21.0666666666667	208
26.7	21.0666666666667	244
26.72	21.0666666666667	253
26.74	21.0666666666667	256
26.76	21.0666666666667	242
26.78	21.0666666666667	239
26.8	21.0666666666667	255
26.82	21.0666666666667	286
26.84	21.0666666666667	276
26.86	21.0666666666667	283
26.88	21.0666666666667	260
26.9	21.0666666666667	282
26.92	21.0666666666667	267
26.94	21.0666666666667	276
26.96	21.0666666666667	285
26.98	21.0666666666667	308
27	21.0666666666667	288
27.02	21.0666666666667	261
27.04	21.0666666666667	314
27.06	21.0666666666667	245
27.08	21.0666666666667	279
27.1	21.0666666666667	276
27.12	21.0666666666667	255
27.14	21.0666666666667	296
27.16	21.0666666666667	245
27.18	21.0666666666667	252
27.2	21.0666666666667	255
27.22	21.0666666666667	250
27.24	21.0666666666667	261
27.26	21.0666666666667	262
27.28	21.0666666666667	245
27.3	21.0666666666667	246
27.32	21.0666666666667	257
27.34	21.0666666666667	243
27.36	21.0666666666667	248
27.38	21.0666666666667	287
27.4	21.0666666666667	271
27.42	21.0666666666667	238
27.44	21.0666666666667	255
27.46	21.0666666666667	214
27.48	21.0666666666667	251
27.5	21.0666666666667	266
27.52	21.0666666666667	262
27.54	21.0666666666667	237
27.56	21.0666666666667	223
27.58	21.0666666666667	242
27.6	21.0666666666667	197
27.62	21.0666666666667	239
27.64	21.0666666666667	252
27.66	21.0666666666667	226
27.68	21.0666666666667	260
27.7	21.0666666666667	257
27.72	21.0666666666667	256
27.74	21.0666666666667	230
27.76	21.0666666666667	265
27.78	21.0666666666667	270
27.8	21.0666666666667	239
27.82	21.0666666666667	249
27.84	21.0666666666667	250
27.86	21.0666666666667	236
27.88	21.0666666666667	258
27.9	21.0666666666667	242
27.92	21.0666666666667	241
27.94	21.0666666666667	236
27.96	21.0666666666667	226
27.98	21.0666666666667	245
28	21.0666666666667	235
28.02	21.0666666666667	231
28.04	21.0666666666667	238
28.06	21.0666666666667	236
28.08	21.0666666666667	236
28.1	21.0666666666667	234
28.12	21.0666666666667	233
28.14	21.0666666666667	236
28.16	21.0666666666667	270
28.18	21.0666666666667	245
28.2	21.0666666666667	247
28.22	21.0666666666667	250
28.24	21.0666666666667	267
28.26	21.0666666666667	244
28.28	21.0666666666667	233
28.3	21.0666666666667	266
28.32	21.0666666666667	276
28.34	21.0666666666667	260
28.36	21.0666666666667	263
28.38	21.0666666666667	255
28.4	21.0666666666667	231
28.42	21.0666666666667	254
28.44	21.0666666666667	273
28.46	21.0666666666667	286
28.48	21.0666666666667	259
28.5	21.0666666666667	270
28.52	21.0666666666667	268
28.54	21.0666666666667	266
28.56	21.0666666666667	253
28.58	21.0666666666667	240
28.6	21.0666666666667	289
28.62	21.0666666666667	241
28.64	21.0666666666667	257
28.66	21.0666666666667	285
28.68	21.0666666666667	248
28.7	21.0666666666667	244
28.72	21.0666666666667	252
28.74	21.0666666666667	249
28.76	21.0666666666667	237
28.78	21.0666666666667	275
28.8	21.0666666666667	250
28.82	21.0666666666667	250
28.84	21.0666666666667	254
28.86	21.0666666666667	241
28.88	21.0666666666667	251
28.9	21.0666666666667	249
28.92	21.0666666666667	273
28.94	21.0666666666667	234
28.96	21.0666666666667	288
28.98	21.0666666666667	266
29	21.0666666666667	272
29.02	21.0666666666667	262
29.04	21.0666666666667	242
29.06	21.0666666666667	261
29.08	21.0666666666667	248
29.1	21.0666666666667	237
29.12	21.0666666666667	266
29.14	21.0666666666667	292
29.16	21.0666666666667	230
29.18	21.0666666666667	260
29.2	21.0666666666667	283
29.22	21.0666666666667	266
29.24	21.0666666666667	271
29.26	21.0666666666667	253
29.28	21.0666666666667	283
29.3	21.0666666666667	255
29.32	21.0666666666667	249
29.34	21.0666666666667	249
29.36	21.0666666666667	244
29.38	21.0666666666667	245
29.4	21.0666666666667	297
29.42	21.0666666666667	262
29.44	21.0666666666667	283
29.46	21.0666666666667	265
29.48	21.0666666666667	257
29.5	21.0666666666667	215
29.52	21.0666666666667	253
29.54	21.0666666666667	251
29.56	21.0666666666667	251
29.58	21.0666666666667	252
29.6	21.0666666666667	294
29.62	21.0666666666667	265
29.64	21.0666666666667	261
29.66	21.0666666666667	252
29.68	21.0666666666667	265
29.7	21.0666666666667	278
29.72	21.0666666666667	237
29.74	21.0666666666667	248
29.76	21.0666666666667	261
29.78	21.0666666666667	249
29.8	21.0666666666667	270
29.82	21.0666666666667	251
29.84	21.0666666666667	252
29.86	21.0666666666667	292
29.88	21.0666666666667	265
29.9	21.0666666666667	256
29.92	21.0666666666667	247
29.94	21.0666666666667	257
29.96	21.0666666666667	234
29.98	21.0666666666667	256
30	21.0666666666667	244
30.02	21.0666666666667	255
30.04	21.0666666666667	293
30.06	21.0666666666667	286
30.08	21.0666666666667	258
30.1	21.0666666666667	234
30.12	21.0666666666667	243
30.14	21.0666666666667	228
30.16	21.0666666666667	276
30.18	21.0666666666667	256
30.2	21.0666666666667	258
30.22	21.0666666666667	269
30.24	21.0666666666667	259
30.26	21.0666666666667	249
30.28	21.0666666666667	272
30.3	21.0666666666667	237
30.32	21.0666666666667	249
30.34	21.0666666666667	227
30.36	21.0666666666667	233
30.38	21.0666666666667	231
30.4	21.0666666666667	247
30.42	21.0666666666667	220
30.44	21.0666666666667	236
30.46	21.0666666666667	253
30.48	21.0666666666667	239
30.5	21.0666666666667	223
30.52	21.0666666666667	236
30.54	21.0666666666667	263
30.56	21.0666666666667	273
30.58	21.0666666666667	243
30.6	21.0666666666667	253
30.62	21.0666666666667	231
30.64	21.0666666666667	245
30.66	21.0666666666667	237
30.68	21.0666666666667	240
30.7	21.0666666666667	208
30.72	21.0666666666667	211
30.74	21.0666666666667	224
30.76	21.0666666666667	244
30.78	21.0666666666667	229
30.8	21.0666666666667	238
30.82	21.0666666666667	237
30.84	21.0666666666667	247
30.86	21.0666666666667	262
30.88	21.0666666666667	229
30.9	21.0666666666667	200
30.92	21.0666666666667	226
30.94	21.0666666666667	221
30.96	21.0666666666667	238
30.98	21.0666666666667	207
31	21.0666666666667	214
31.02	21.0666666666667	228
31.04	21.0666666666667	243
31.06	21.0666666666667	215
31.08	21.0666666666667	210
31.1	21.0666666666667	213
31.12	21.0666666666667	208
31.14	21.0666666666667	222
31.16	21.0666666666667	242
31.18	21.0666666666667	218
31.2	21.0666666666667	227
31.22	21.0666666666667	221
31.24	21.0666666666667	249
31.26	21.0666666666667	218
31.28	21.0666666666667	224
31.3	21.0666666666667	222
31.32	21.0666666666667	231
31.34	21.0666666666667	223
31.36	21.0666666666667	216
31.38	21.0666666666667	231
31.4	21.0666666666667	215
31.42	21.0666666666667	248
31.44	21.0666666666667	200
31.46	21.0666666666667	210
31.48	21.0666666666667	209
31.5	21.0666666666667	239
31.52	21.0666666666667	242
31.54	21.0666666666667	215
31.56	21.0666666666667	214
31.58	21.0666666666667	225
31.6	21.0666666666667	234
31.62	21.0666666666667	226
31.64	21.0666666666667	244
31.66	21.0666666666667	225
31.68	21.0666666666667	232
31.7	21.0666666666667	251
31.72	21.0666666666667	223
31.74	21.0666666666667	232
31.76	21.0666666666667	221
31.78	21.0666666666667	256
31.8	21.0666666666667	257
31.82	21.0666666666667	248
31.84	21.0666666666667	260
31.86	21.0666666666667	219
31.88	21.0666666666667	242
31.9	21.0666666666667	244
31.92	21.0666666666667	252
31.94	21.0666666666667	233
31.96	21.0666666666667	267
31.98	21.0666666666667	258
32	21.0666666666667	250
32.02	21.0666666666667	230
32.04	21.0666666666667	228
32.06	21.0666666666667	240
32.08	21.0666666666667	258
32.1	21.0666666666667	228
32.12	21.0666666666667	231
32.14	21.0666666666667	233
32.16	21.0666666666667	234
32.18	21.0666666666667	240
32.2	21.0666666666667	229
32.22	21.0666666666667	267
32.24	21.0666666666667	246
32.26	21.0666666666667	222
32.28	21.0666666666667	228
32.3	21.0666666666667	243
32.32	21.0666666666667	229
32.34	21.0666666666667	210
32.36	21.0666666666667	236
32.38	21.0666666666667	223
32.4	21.0666666666667	237
32.42	21.0666666666667	216
32.44	21.0666666666667	225
32.46	21.0666666666667	261
32.48	21.0666666666667	253
32.5	21.0666666666667	249
32.52	21.0666666666667	226
32.54	21.0666666666667	244
32.56	21.0666666666667	218
32.58	21.0666666666667	231
32.6	21.0666666666667	226
32.62	21.0666666666667	258
32.64	21.0666666666667	226
32.66	21.0666666666667	239
32.68	21.0666666666667	233
32.7	21.0666666666667	200
32.72	21.0666666666667	224
32.74	21.0666666666667	224
32.76	21.0666666666667	212
32.78	21.0666666666667	226
32.8	21.0666666666667	247
32.82	21.0666666666667	238
32.84	21.0666666666667	205
32.86	21.0666666666667	210
32.88	21.0666666666667	254
32.9	21.0666666666667	218
32.92	21.0666666666667	229
32.94	21.0666666666667	210
32.96	21.0666666666667	233
32.98	21.0666666666667	236
33	21.0666666666667	229
33.02	21.0666666666667	243
33.04	21.0666666666667	221
33.06	21.0666666666667	261
33.08	21.0666666666667	256
33.1	21.0666666666667	220
33.12	21.0666666666667	247
33.14	21.0666666666667	221
33.16	21.0666666666667	246
33.18	21.0666666666667	200
33.2	21.0666666666667	217
33.22	21.0666666666667	228
33.24	21.0666666666667	234
33.26	21.0666666666667	238
33.28	21.0666666666667	236
33.3	21.0666666666667	266
33.32	21.0666666666667	234
33.34	21.0666666666667	204
33.36	21.0666666666667	250
33.38	21.0666666666667	217
33.4	21.0666666666667	244
33.42	21.0666666666667	245
33.44	21.0666666666667	204
33.46	21.0666666666667	242
33.48	21.0666666666667	202
33.5	21.0666666666667	211
33.52	21.0666666666667	202
33.54	21.0666666666667	245
33.56	21.0666666666667	239
33.58	21.0666666666667	235
33.6	21.0666666666667	248
33.62	21.0666666666667	234
33.64	21.0666666666667	217
33.66	21.0666666666667	245
33.68	21.0666666666667	240
33.7	21.0666666666667	249
33.72	21.0666666666667	266
33.74	21.0666666666667	261
33.76	21.0666666666667	263
33.78	21.0666666666667	258
33.8	21.0666666666667	245
33.82	21.0666666666667	268
33.84	21.0666666666667	245
33.86	21.0666666666667	262
33.88	21.0666666666667	227
33.9	21.0666666666667	203
33.92	21.0666666666667	272
33.94	21.0666666666667	267
33.96	21.0666666666667	222
33.98	21.0666666666667	211
34	21.0666666666667	241
34.02	21.0666666666667	238
34.04	21.0666666666667	216
34.06	21.0666666666667	264
34.08	21.0666666666667	254
34.1	21.0666666666667	226
34.12	21.0666666666667	221
34.14	21.0666666666667	205
34.16	21.0666666666667	239
34.18	21.0666666666667	224
34.2	21.0666666666667	218
34.22	21.0666666666667	241
34.24	21.0666666666667	240
34.26	21.0666666666667	222
34.28	21.0666666666667	261
34.3	21.0666666666667	245
34.32	21.0666666666667	237
34.34	21.0666666666667	261
34.36	21.0666666666667	250
34.38	21.0666666666667	233
34.4	21.0666666666667	257
34.42	21.0666666666667	242
34.44	21.0666666666667	227
34.46	21.0666666666667	218
34.48	21.0666666666667	280
34.5	21.0666666666667	252
34.52	21.0666666666667	237
34.54	21.0666666666667	197
34.56	21.0666666666667	238
34.58	21.0666666666667	257
34.6	21.0666666666667	265
34.62	21.0666666666667	244
34.64	21.0666666666667	227
34.66	21.0666666666667	246
34.68	21.0666666666667	257
34.7	21.0666666666667	238
34.72	21.0666666666667	265
34.74	21.0666666666667	263
34.76	21.0666666666667	271
34.78	21.0666666666667	250
34.8	21.0666666666667	293
34.82	21.0666666666667	259
34.84	21.0666666666667	252
34.86	21.0666666666667	265
34.88	21.0666666666667	279
34.9	21.0666666666667	273
34.92	21.0666666666667	245
34.94	21.0666666666667	264
34.96	21.0666666666667	307
34.98	21.0666666666667	264
35	21.0666666666667	248
35.02	21.0666666666667	277
35.04	21.0666666666667	278
35.06	21.0666666666667	286
35.08	21.0666666666667	264
35.1	21.0666666666667	270
35.12	21.0666666666667	279
35.14	21.0666666666667	272
35.16	21.0666666666667	269
35.18	21.0666666666667	291
35.2	21.0666666666667	250
35.22	21.0666666666667	265
35.24	21.0666666666667	282
35.26	21.0666666666667	303
35.28	21.0666666666667	289
35.3	21.0666666666667	231
35.32	21.0666666666667	250
35.34	21.0666666666667	284
35.36	21.0666666666667	276
35.38	21.0666666666667	284
35.4	21.0666666666667	284
35.42	21.0666666666667	259
35.44	21.0666666666667	258
35.46	21.0666666666667	250
35.48	21.0666666666667	262
35.5	21.0666666666667	278
35.52	21.0666666666667	283
35.54	21.0666666666667	291
35.56	21.0666666666667	287
35.58	21.0666666666667	288
35.6	21.0666666666667	256
35.62	21.0666666666667	282
35.64	21.0666666666667	272
35.66	21.0666666666667	303
35.68	21.0666666666667	267
35.7	21.0666666666667	270
35.72	21.0666666666667	265
35.74	21.0666666666667	254
35.76	21.0666666666667	259
35.78	21.0666666666667	270
35.8	21.0666666666667	292
35.82	21.0666666666667	276
35.84	21.0666666666667	251
35.86	21.0666666666667	275
35.88	21.0666666666667	295
35.9	21.0666666666667	261
35.92	21.0666666666667	256
35.94	21.0666666666667	257
35.96	21.0666666666667	235
35.98	21.0666666666667	271
36	21.0666666666667	280
36.02	21.0666666666667	279
36.04	21.0666666666667	255
36.06	21.0666666666667	249
36.08	21.0666666666667	305
36.1	21.0666666666667	272
36.12	21.0666666666667	253
36.14	21.0666666666667	246
36.16	21.0666666666667	237
36.18	21.0666666666667	264
36.2	21.0666666666667	292
36.22	21.0666666666667	267
36.24	21.0666666666667	272
36.26	21.0666666666667	298
36.28	21.0666666666667	271
36.3	21.0666666666667	232
36.32	21.0666666666667	281
36.34	21.0666666666667	254
36.36	21.0666666666667	260
36.38	21.0666666666667	267
36.4	21.0666666666667	267
36.42	21.0666666666667	262
36.44	21.0666666666667	255
36.46	21.0666666666667	270
36.48	21.0666666666667	266
36.5	21.0666666666667	294
36.52	21.0666666666667	264
36.54	21.0666666666667	247
36.56	21.0666666666667	278
36.58	21.0666666666667	279
36.6	21.0666666666667	286
36.62	21.0666666666667	284
36.64	21.0666666666667	267
36.66	21.0666666666667	292
36.68	21.0666666666667	266
36.7	21.0666666666667	284
36.72	21.0666666666667	284
36.74	21.0666666666667	295
36.76	21.0666666666667	282
36.78	21.0666666666667	290
36.8	21.0666666666667	312
36.82	21.0666666666667	307
36.84	21.0666666666667	295
36.86	21.0666666666667	306
36.88	21.0666666666667	274
36.9	21.0666666666667	282
36.92	21.0666666666667	262
36.94	21.0666666666667	280
36.96	21.0666666666667	282
36.98	21.0666666666667	261
37	21.0666666666667	298
37.02	21.0666666666667	261
37.04	21.0666666666667	253
37.06	21.0666666666667	281
37.08	21.0666666666667	303
37.1	21.0666666666667	257
37.12	21.0666666666667	276
37.14	21.0666666666667	317
37.16	21.0666666666667	286
37.18	21.0666666666667	319
37.2	21.0666666666667	322
37.22	21.0666666666667	311
37.24	21.0666666666667	310
37.26	21.0666666666667	339
37.28	21.0666666666667	299
37.3	21.0666666666667	313
37.32	21.0666666666667	319
37.34	21.0666666666667	291
37.36	21.0666666666667	324
37.38	21.0666666666667	317
37.4	21.0666666666667	296
37.42	21.0666666666667	274
37.44	21.0666666666667	292
37.46	21.0666666666667	303
37.48	21.0666666666667	318
37.5	21.0666666666667	331
37.52	21.0666666666667	293
37.54	21.0666666666667	298
37.56	21.0666666666667	312
37.58	21.0666666666667	279
37.6	21.0666666666667	298
37.62	21.0666666666667	277
37.64	21.0666666666667	291
37.66	21.0666666666667	300
37.68	21.0666666666667	293
37.7	21.0666666666667	305
37.72	21.0666666666667	315
37.74	21.0666666666667	284
37.76	21.0666666666667	290
37.78	21.0666666666667	309
37.8	21.0666666666667	334
37.82	21.0666666666667	351
37.84	21.0666666666667	360
37.86	21.0666666666667	345
37.88	21.0666666666667	405
37.9	21.0666666666667	405
37.92	21.0666666666667	383
37.94	21.0666666666667	397
37.96	21.0666666666667	418
37.98	21.0666666666667	443
38	21.0666666666667	380
38.02	21.0666666666667	406
38.04	21.0666666666667	454
38.06	21.0666666666667	479
38.08	21.0666666666667	560
38.1	21.0666666666667	639
38.12	21.0666666666667	678
38.14	21.0666666666667	716
38.16	21.0666666666667	698
38.18	21.0666666666667	668
38.2	21.0666666666667	634
38.22	21.0666666666667	612
38.24	21.0666666666667	565
38.26	21.0666666666667	483
38.28	21.0666666666667	456
38.3	21.0666666666667	409
38.32	21.0666666666667	393
38.34	21.0666666666667	346
38.36	21.0666666666667	339
38.38	21.0666666666667	335
38.4	21.0666666666667	315
38.42	21.0666666666667	347
38.44	21.0666666666667	346
38.46	21.0666666666667	321
38.48	21.0666666666667	294
38.5	21.0666666666667	337
38.52	21.0666666666667	331
38.54	21.0666666666667	305
38.56	21.0666666666667	307
38.58	21.0666666666667	317
38.6	21.0666666666667	319
38.62	21.0666666666667	273
38.64	21.0666666666667	308
38.66	21.0666666666667	288
38.68	21.0666666666667	297
38.7	21.0666666666667	290
38.72	21.0666666666667	277
38.74	21.0666666666667	268
38.76	21.0666666666667	270
38.78	21.0666666666667	262
38.8	21.0666666666667	270
38.82	21.0666666666667	276
38.84	21.0666666666667	273
38.86	21.0666666666667	259
38.88	21.0666666666667	268
38.9	21.0666666666667	297
38.92	21.0666666666667	244
38.94	21.0666666666667	287
38.96	21.0666666666667	258
38.98	21.0666666666667	282
39	21.0666666666667	301
39.02	21.0666666666667	316
39.04	21.0666666666667	265
39.06	21.0666666666667	274
39.08	21.0666666666667	298
39.1	21.0666666666667	285
39.12	21.0666666666667	288
39.14	21.0666666666667	250
39.16	21.0666666666667	287
39.18	21.0666666666667	248
39.2	21.0666666666667	284
39.22	21.0666666666667	267
39.24	21.0666666666667	270
39.26	21.0666666666667	268
39.28	21.0666666666667	289
39.3	21.0666666666667	281
39.32	21.0666666666667	262
39.34	21.0666666666667	278
39.36	21.0666666666667	285
39.38	21.0666666666667	300
39.4	21.0666666666667	275
39.42	21.0666666666667	289
39.44	21.0666666666667	285
39.46	21.0666666666667	251
39.48	21.0666666666667	278
39.5	21.0666666666667	250
39.52	21.0666666666667	288
39.54	21.0666666666667	289
39.56	21.0666666666667	260
39.58	21.0666666666667	242
39.6	21.0666666666667	266
39.62	21.0666666666667	267
39.64	21.0666666666667	264
39.66	21.0666666666667	258
39.68	21.0666666666667	281
39.7	21.0666666666667	268
39.72	21.0666666666667	292
39.74	21.0666666666667	250
39.76	21.0666666666667	276
39.78	21.0666666666667	267
39.8	21.0666666666667	251
39.82	21.0666666666667	273
39.84	21.0666666666667	297
39.86	21.0666666666667	277
39.88	21.0666666666667	282
39.9	21.0666666666667	273
39.92	21.0666666666667	312
39.94	21.0666666666667	301
39.96	21.0666666666667	265
39.98	21.0666666666667	279
40	21.0666666666667	285
