# Supplementary material for: Sorting polymerization in a bichannel metal-organic framework
Source: Nat Commun. 2025 Aug 5;16:6984. doi: 10.1038/s41467-025-62322-8 (PMC12325995; doi:10.1038/s41467-025-62322-8)
Supplement: Supplementary file 3 — Source data [file 41467_2025_62322_MOESM3_ESM.zip › SOURCE_DATA/SF8/1_2theta_vs_scanstarttime_vs_intensity/line_8.csv]

X	Y	Z
3	24.05	265
3.02	24.05	219
3.04	24.05	229
3.06	24.05	220
3.08	24.05	214
3.1	24.05	227
3.12	24.05	207
3.14	24.05	193
3.16	24.05	192
3.18	24.05	211
3.2	24.05	214
3.22	24.05	199
3.24	24.05	229
3.26	24.05	177
3.28	24.05	211
3.3	24.05	208
3.32	24.05	203
3.34	24.05	195
3.36	24.05	212
3.38	24.05	187
3.4	24.05	209
3.42	24.05	194
3.44	24.05	225
3.46	24.05	232
3.48	24.05	187
3.5	24.05	223
3.52	24.05	194
3.54	24.05	188
3.56	24.05	206
3.58	24.05	193
3.6	24.05	193
3.62	24.05	212
3.64	24.05	162
3.66	24.05	215
3.68	24.05	184
3.7	24.05	203
3.72	24.05	202
3.74	24.05	178
3.76	24.05	189
3.78	24.05	210
3.8	24.05	232
3.82	24.05	203
3.84	24.05	173
3.86	24.05	196
3.88	24.05	207
3.9	24.05	198
3.92	24.05	194
3.94	24.05	195
3.96	24.05	207
3.98	24.05	192
4	24.05	187
4.02	24.05	193
4.04	24.05	179
4.06	24.05	213
4.08	24.05	211
4.1	24.05	213
4.12	24.05	171
4.14	24.05	197
4.16	24.05	189
4.18	24.05	186
4.2	24.05	193
4.22	24.05	229
4.24	24.05	206
4.26	24.05	182
4.28	24.05	204
4.3	24.05	173
4.32	24.05	220
4.34	24.05	184
4.36	24.05	193
4.38	24.05	217
4.4	24.05	221
4.42	24.05	218
4.44	24.05	223
4.46	24.05	201
4.48	24.05	231
4.5	24.05	233
4.52	24.05	217
4.54	24.05	214
4.56	24.05	209
4.58	24.05	205
4.6	24.05	223
4.62	24.05	251
4.64	24.05	242
4.66	24.05	232
4.68	24.05	256
4.7	24.05	242
4.72	24.05	256
4.74	24.05	282
4.76	24.05	296
4.78	24.05	258
4.8	24.05	286
4.82	24.05	322
4.84	24.05	330
4.86	24.05	316
4.88	24.05	319
4.9	24.05	362
4.92	24.05	372
4.94	24.05	361
4.96	24.05	428
4.98	24.05	426
5	24.05	441
5.02	24.05	493
5.04	24.05	538
5.06	24.05	576
5.08	24.05	569
5.1	24.05	606
5.12	24.05	690
5.14	24.05	813
5.16	24.05	838
5.18	24.05	936
5.2	24.05	1047
5.22	24.05	1132
5.24	24.05	1300
5.26	24.05	1351
5.28	24.05	1435
5.3	24.05	1493
5.32	24.05	1422
5.34	24.05	1284
5.36	24.05	985
5.38	24.05	704
5.4	24.05	536
5.42	24.05	437
5.44	24.05	357
5.46	24.05	354
5.48	24.05	309
5.5	24.05	310
5.52	24.05	270
5.54	24.05	277
5.56	24.05	265
5.58	24.05	271
5.6	24.05	238
5.62	24.05	249
5.64	24.05	217
5.66	24.05	218
5.68	24.05	233
5.7	24.05	263
5.72	24.05	252
5.74	24.05	242
5.76	24.05	243
5.78	24.05	204
5.8	24.05	241
5.82	24.05	230
5.84	24.05	226
5.86	24.05	201
5.88	24.05	201
5.9	24.05	246
5.92	24.05	207
5.94	24.05	210
5.96	24.05	203
5.98	24.05	227
6	24.05	223
6.02	24.05	224
6.04	24.05	253
6.06	24.05	212
6.08	24.05	230
6.1	24.05	227
6.12	24.05	250
6.14	24.05	216
6.16	24.05	255
6.18	24.05	206
6.2	24.05	256
6.22	24.05	280
6.24	24.05	267
6.26	24.05	239
6.28	24.05	259
6.3	24.05	272
6.32	24.05	261
6.34	24.05	261
6.36	24.05	240
6.38	24.05	249
6.4	24.05	253
6.42	24.05	263
6.44	24.05	263
6.46	24.05	286
6.48	24.05	259
6.5	24.05	267
6.52	24.05	268
6.54	24.05	232
6.56	24.05	250
6.58	24.05	272
6.6	24.05	256
6.62	24.05	242
6.64	24.05	247
6.66	24.05	230
6.68	24.05	255
6.7	24.05	247
6.72	24.05	245
6.74	24.05	204
6.76	24.05	225
6.78	24.05	190
6.8	24.05	245
6.82	24.05	211
6.84	24.05	181
6.86	24.05	227
6.88	24.05	199
6.9	24.05	164
6.92	24.05	204
6.94	24.05	192
6.96	24.05	165
6.98	24.05	185
7	24.05	164
7.02	24.05	189
7.04	24.05	172
7.06	24.05	201
7.08	24.05	179
7.1	24.05	180
7.12	24.05	167
7.14	24.05	161
7.16	24.05	172
7.18	24.05	149
7.2	24.05	177
7.22	24.05	180
7.24	24.05	156
7.26	24.05	159
7.28	24.05	157
7.3	24.05	155
7.32	24.05	153
7.34	24.05	138
7.36	24.05	141
7.38	24.05	159
7.4	24.05	147
7.42	24.05	165
7.44	24.05	167
7.46	24.05	176
7.48	24.05	155
7.5	24.05	164
7.52	24.05	164
7.54	24.05	172
7.56	24.05	189
7.58	24.05	169
7.6	24.05	171
7.62	24.05	115
7.64	24.05	146
7.66	24.05	152
7.68	24.05	151
7.7	24.05	163
7.72	24.05	147
7.74	24.05	152
7.76	24.05	157
7.78	24.05	157
7.8	24.05	149
7.82	24.05	141
7.84	24.05	159
7.86	24.05	160
7.88	24.05	131
7.9	24.05	146
7.92	24.05	145
7.94	24.05	164
7.96	24.05	165
7.98	24.05	161
8	24.05	171
8.02	24.05	170
8.04	24.05	159
8.06	24.05	139
8.08	24.05	149
8.1	24.05	140
8.12	24.05	154
8.14	24.05	164
8.16	24.05	148
8.18	24.05	151
8.2	24.05	161
8.22	24.05	156
8.24	24.05	165
8.26	24.05	169
8.28	24.05	174
8.3	24.05	173
8.32	24.05	177
8.34	24.05	156
8.36	24.05	180
8.38	24.05	180
8.4	24.05	171
8.42	24.05	169
8.44	24.05	178
8.46	24.05	161
8.48	24.05	172
8.5	24.05	158
8.52	24.05	167
8.54	24.05	186
8.56	24.05	188
8.58	24.05	184
8.6	24.05	175
8.62	24.05	197
8.64	24.05	176
8.66	24.05	191
8.68	24.05	206
8.7	24.05	201
8.72	24.05	205
8.74	24.05	184
8.76	24.05	212
8.78	24.05	242
8.8	24.05	224
8.82	24.05	249
8.84	24.05	274
8.86	24.05	293
8.88	24.05	323
8.9	24.05	344
8.92	24.05	334
8.94	24.05	400
8.96	24.05	428
8.98	24.05	489
9	24.05	492
9.02	24.05	554
9.04	24.05	657
9.06	24.05	744
9.08	24.05	855
9.1	24.05	961
9.12	24.05	1064
9.14	24.05	1149
9.16	24.05	1262
9.18	24.05	1318
9.2	24.05	1398
9.22	24.05	1389
9.24	24.05	1232
9.26	24.05	1103
9.28	24.05	894
9.3	24.05	739
9.32	24.05	592
9.34	24.05	519
9.36	24.05	459
9.38	24.05	403
9.4	24.05	340
9.42	24.05	310
9.44	24.05	243
9.46	24.05	221
9.48	24.05	239
9.5	24.05	240
9.52	24.05	244
9.54	24.05	212
9.56	24.05	212
9.58	24.05	227
9.6	24.05	210
9.62	24.05	199
9.64	24.05	213
9.66	24.05	195
9.68	24.05	197
9.7	24.05	201
9.72	24.05	190
9.74	24.05	190
9.76	24.05	200
9.78	24.05	175
9.8	24.05	221
9.82	24.05	192
9.84	24.05	216
9.86	24.05	181
9.88	24.05	191
9.9	24.05	190
9.92	24.05	216
9.94	24.05	225
9.96	24.05	202
9.98	24.05	215
10	24.05	195
10.02	24.05	203
10.04	24.05	186
10.06	24.05	220
10.08	24.05	207
10.1	24.05	210
10.12	24.05	228
10.14	24.05	216
10.16	24.05	218
10.18	24.05	262
10.2	24.05	255
10.22	24.05	248
10.24	24.05	260
10.26	24.05	306
10.28	24.05	331
10.3	24.05	331
10.32	24.05	394
10.34	24.05	414
10.36	24.05	439
10.38	24.05	494
10.4	24.05	609
10.42	24.05	648
10.44	24.05	696
10.46	24.05	816
10.48	24.05	921
10.5	24.05	1005
10.52	24.05	1028
10.54	24.05	1113
10.56	24.05	1234
10.58	24.05	1379
10.6	24.05	1527
10.62	24.05	1616
10.64	24.05	1748
10.66	24.05	1736
10.68	24.05	1635
10.7	24.05	1432
10.72	24.05	1223
10.74	24.05	986
10.76	24.05	708
10.78	24.05	569
10.8	24.05	464
10.82	24.05	386
10.84	24.05	330
10.86	24.05	283
10.88	24.05	305
10.9	24.05	225
10.92	24.05	245
10.94	24.05	229
10.96	24.05	205
10.98	24.05	203
11	24.05	227
11.02	24.05	189
11.04	24.05	210
11.06	24.05	181
11.08	24.05	188
11.1	24.05	220
11.12	24.05	197
11.14	24.05	200
11.16	24.05	173
11.18	24.05	161
11.2	24.05	178
11.22	24.05	197
11.24	24.05	215
11.26	24.05	206
11.28	24.05	183
11.3	24.05	177
11.32	24.05	197
11.34	24.05	192
11.36	24.05	180
11.38	24.05	169
11.4	24.05	179
11.42	24.05	168
11.44	24.05	165
11.46	24.05	168
11.48	24.05	177
11.5	24.05	197
11.52	24.05	178
11.54	24.05	177
11.56	24.05	173
11.58	24.05	178
11.6	24.05	182
11.62	24.05	180
11.64	24.05	195
11.66	24.05	174
11.68	24.05	164
11.7	24.05	180
11.72	24.05	165
11.74	24.05	168
11.76	24.05	163
11.78	24.05	168
11.8	24.05	174
11.82	24.05	186
11.84	24.05	163
11.86	24.05	160
11.88	24.05	169
11.9	24.05	173
11.92	24.05	177
11.94	24.05	139
11.96	24.05	181
11.98	24.05	173
12	24.05	179
12.02	24.05	173
12.04	24.05	181
12.06	24.05	138
12.08	24.05	179
12.1	24.05	156
12.12	24.05	185
12.14	24.05	181
12.16	24.05	185
12.18	24.05	176
12.2	24.05	164
12.22	24.05	197
12.24	24.05	174
12.26	24.05	166
12.28	24.05	168
12.3	24.05	177
12.32	24.05	185
12.34	24.05	191
12.36	24.05	168
12.38	24.05	200
12.4	24.05	157
12.42	24.05	182
12.44	24.05	159
12.46	24.05	195
12.48	24.05	185
12.5	24.05	179
12.52	24.05	182
12.54	24.05	169
12.56	24.05	187
12.58	24.05	181
12.6	24.05	158
12.62	24.05	174
12.64	24.05	176
12.66	24.05	193
12.68	24.05	209
12.7	24.05	177
12.72	24.05	204
12.74	24.05	201
12.76	24.05	176
12.78	24.05	189
12.8	24.05	175
12.82	24.05	182
12.84	24.05	170
12.86	24.05	156
12.88	24.05	160
12.9	24.05	175
12.92	24.05	191
12.94	24.05	207
12.96	24.05	187
12.98	24.05	179
13	24.05	165
13.02	24.05	201
13.04	24.05	194
13.06	24.05	205
13.08	24.05	183
13.1	24.05	189
13.12	24.05	176
13.14	24.05	181
13.16	24.05	208
13.18	24.05	167
13.2	24.05	187
13.22	24.05	205
13.24	24.05	187
13.26	24.05	191
13.28	24.05	191
13.3	24.05	175
13.32	24.05	173
13.34	24.05	201
13.36	24.05	161
13.38	24.05	163
13.4	24.05	204
13.42	24.05	192
13.44	24.05	189
13.46	24.05	182
13.48	24.05	178
13.5	24.05	183
13.52	24.05	170
13.54	24.05	159
13.56	24.05	176
13.58	24.05	188
13.6	24.05	163
13.62	24.05	166
13.64	24.05	192
13.66	24.05	167
13.68	24.05	215
13.7	24.05	187
13.72	24.05	158
13.74	24.05	183
13.76	24.05	199
13.78	24.05	182
13.8	24.05	175
13.82	24.05	176
13.84	24.05	174
13.86	24.05	169
13.88	24.05	198
13.9	24.05	180
13.92	24.05	174
13.94	24.05	181
13.96	24.05	200
13.98	24.05	148
14	24.05	178
14.02	24.05	199
14.04	24.05	193
14.06	24.05	203
14.08	24.05	180
14.1	24.05	166
14.12	24.05	187
14.14	24.05	188
14.16	24.05	186
14.18	24.05	201
14.2	24.05	186
14.22	24.05	180
14.24	24.05	183
14.26	24.05	194
14.28	24.05	162
14.3	24.05	157
14.32	24.05	171
14.34	24.05	169
14.36	24.05	198
14.38	24.05	180
14.4	24.05	191
14.42	24.05	183
14.44	24.05	198
14.46	24.05	162
14.48	24.05	178
14.5	24.05	183
14.52	24.05	183
14.54	24.05	169
14.56	24.05	173
14.58	24.05	173
14.6	24.05	172
14.62	24.05	169
14.64	24.05	200
14.66	24.05	200
14.68	24.05	170
14.7	24.05	191
14.72	24.05	188
14.74	24.05	182
14.76	24.05	186
14.78	24.05	185
14.8	24.05	194
14.82	24.05	191
14.84	24.05	194
14.86	24.05	176
14.88	24.05	178
14.9	24.05	170
14.92	24.05	191
14.94	24.05	178
14.96	24.05	187
14.98	24.05	175
15	24.05	202
15.02	24.05	183
15.04	24.05	211
15.06	24.05	160
15.08	24.05	175
15.1	24.05	189
15.12	24.05	191
15.14	24.05	182
15.16	24.05	171
15.18	24.05	189
15.2	24.05	193
15.22	24.05	180
15.24	24.05	188
15.26	24.05	192
15.28	24.05	212
15.3	24.05	199
15.32	24.05	167
15.34	24.05	171
15.36	24.05	193
15.38	24.05	184
15.4	24.05	200
15.42	24.05	193
15.44	24.05	197
15.46	24.05	194
15.48	24.05	172
15.5	24.05	232
15.52	24.05	202
15.54	24.05	175
15.56	24.05	194
15.58	24.05	224
15.6	24.05	204
15.62	24.05	215
15.64	24.05	229
15.66	24.05	243
15.68	24.05	237
15.7	24.05	266
15.72	24.05	306
15.74	24.05	278
15.76	24.05	310
15.78	24.05	302
15.8	24.05	342
15.82	24.05	340
15.84	24.05	319
15.86	24.05	303
15.88	24.05	346
15.9	24.05	370
15.92	24.05	417
15.94	24.05	444
15.96	24.05	479
15.98	24.05	556
16	24.05	542
16.02	24.05	579
16.04	24.05	562
16.06	24.05	585
16.08	24.05	605
16.1	24.05	569
16.12	24.05	492
16.14	24.05	442
16.16	24.05	397
16.18	24.05	369
16.2	24.05	306
16.22	24.05	309
16.24	24.05	286
16.26	24.05	261
16.28	24.05	261
16.3	24.05	270
16.32	24.05	266
16.34	24.05	246
16.36	24.05	237
16.38	24.05	235
16.4	24.05	258
16.42	24.05	232
16.44	24.05	218
16.46	24.05	233
16.48	24.05	251
16.5	24.05	220
16.52	24.05	201
16.54	24.05	223
16.56	24.05	215
16.58	24.05	208
16.6	24.05	213
16.62	24.05	199
16.64	24.05	209
16.66	24.05	234
16.68	24.05	186
16.7	24.05	215
16.72	24.05	244
16.74	24.05	219
16.76	24.05	209
16.78	24.05	220
16.8	24.05	194
16.82	24.05	182
16.84	24.05	197
16.86	24.05	191
16.88	24.05	197
16.9	24.05	225
16.92	24.05	225
16.94	24.05	232
16.96	24.05	229
16.98	24.05	237
17	24.05	247
17.02	24.05	246
17.04	24.05	228
17.06	24.05	220
17.08	24.05	226
17.1	24.05	243
17.12	24.05	226
17.14	24.05	245
17.16	24.05	209
17.18	24.05	261
17.2	24.05	239
17.22	24.05	224
17.24	24.05	235
17.26	24.05	264
17.28	24.05	216
17.3	24.05	196
17.32	24.05	227
17.34	24.05	238
17.36	24.05	218
17.38	24.05	214
17.4	24.05	233
17.42	24.05	216
17.44	24.05	227
17.46	24.05	230
17.48	24.05	218
17.5	24.05	233
17.52	24.05	236
17.54	24.05	238
17.56	24.05	216
17.58	24.05	246
17.6	24.05	269
17.62	24.05	225
17.64	24.05	231
17.66	24.05	253
17.68	24.05	240
17.7	24.05	234
17.72	24.05	246
17.74	24.05	257
17.76	24.05	273
17.78	24.05	268
17.8	24.05	241
17.82	24.05	267
17.84	24.05	251
17.86	24.05	256
17.88	24.05	235
17.9	24.05	237
17.92	24.05	245
17.94	24.05	273
17.96	24.05	246
17.98	24.05	264
18	24.05	252
18.02	24.05	261
18.04	24.05	264
18.06	24.05	276
18.08	24.05	231
18.1	24.05	268
18.12	24.05	277
18.14	24.05	255
18.16	24.05	264
18.18	24.05	282
18.2	24.05	286
18.22	24.05	288
18.24	24.05	304
18.26	24.05	311
18.28	24.05	316
18.3	24.05	387
18.32	24.05	370
18.34	24.05	417
18.36	24.05	462
18.38	24.05	501
18.4	24.05	516
18.42	24.05	554
18.44	24.05	575
18.46	24.05	591
18.48	24.05	632
18.5	24.05	709
18.52	24.05	678
18.54	24.05	684
18.56	24.05	675
18.58	24.05	619
18.6	24.05	601
18.62	24.05	548
18.64	24.05	520
18.66	24.05	467
18.68	24.05	411
18.7	24.05	376
18.72	24.05	393
18.74	24.05	344
18.76	24.05	375
18.78	24.05	365
18.8	24.05	370
18.82	24.05	359
18.84	24.05	324
18.86	24.05	295
18.88	24.05	293
18.9	24.05	313
18.92	24.05	271
18.94	24.05	277
18.96	24.05	275
18.98	24.05	284
19	24.05	288
19.02	24.05	242
19.04	24.05	261
19.06	24.05	291
19.08	24.05	285
19.1	24.05	286
19.12	24.05	278
19.14	24.05	302
19.16	24.05	257
19.18	24.05	294
19.2	24.05	292
19.22	24.05	291
19.24	24.05	296
19.26	24.05	311
19.28	24.05	349
19.3	24.05	312
19.32	24.05	276
19.34	24.05	300
19.36	24.05	308
19.38	24.05	332
19.4	24.05	286
19.42	24.05	297
19.44	24.05	300
19.46	24.05	297
19.48	24.05	287
19.5	24.05	281
19.52	24.05	270
19.54	24.05	303
19.56	24.05	283
19.58	24.05	266
19.6	24.05	302
19.62	24.05	297
19.64	24.05	287
19.66	24.05	268
19.68	24.05	290
19.7	24.05	317
19.72	24.05	264
19.74	24.05	256
19.76	24.05	261
19.78	24.05	283
19.8	24.05	267
19.82	24.05	257
19.84	24.05	248
19.86	24.05	273
19.88	24.05	272
19.9	24.05	302
19.92	24.05	272
19.94	24.05	268
19.96	24.05	273
19.98	24.05	267
20	24.05	277
20.02	24.05	287
20.04	24.05	303
20.06	24.05	320
20.08	24.05	276
20.1	24.05	287
20.12	24.05	266
20.14	24.05	258
20.16	24.05	248
20.18	24.05	275
20.2	24.05	261
20.22	24.05	279
20.24	24.05	271
20.26	24.05	255
20.28	24.05	239
20.3	24.05	275
20.32	24.05	244
20.34	24.05	249
20.36	24.05	239
20.38	24.05	259
20.4	24.05	260
20.42	24.05	265
20.44	24.05	236
20.46	24.05	234
20.48	24.05	234
20.5	24.05	239
20.52	24.05	255
20.54	24.05	234
20.56	24.05	257
20.58	24.05	229
20.6	24.05	220
20.62	24.05	246
20.64	24.05	225
20.66	24.05	237
20.68	24.05	214
20.7	24.05	197
20.72	24.05	218
20.74	24.05	226
20.76	24.05	234
20.78	24.05	189
20.8	24.05	246
20.82	24.05	233
20.84	24.05	211
20.86	24.05	224
20.88	24.05	227
20.9	24.05	237
20.92	24.05	258
20.94	24.05	240
20.96	24.05	247
20.98	24.05	233
21	24.05	223
21.02	24.05	242
21.04	24.05	220
21.06	24.05	243
21.08	24.05	234
21.1	24.05	250
21.12	24.05	223
21.14	24.05	241
21.16	24.05	220
21.18	24.05	237
21.2	24.05	251
21.22	24.05	215
21.24	24.05	233
21.26	24.05	230
21.28	24.05	246
21.3	24.05	221
21.32	24.05	228
21.34	24.05	259
21.36	24.05	255
21.38	24.05	241
21.4	24.05	253
21.42	24.05	236
21.44	24.05	239
21.46	24.05	246
21.48	24.05	264
21.5	24.05	261
21.52	24.05	235
21.54	24.05	230
21.56	24.05	228
21.58	24.05	247
21.6	24.05	221
21.62	24.05	235
21.64	24.05	250
21.66	24.05	235
21.68	24.05	216
21.7	24.05	238
21.72	24.05	242
21.74	24.05	239
21.76	24.05	245
21.78	24.05	236
21.8	24.05	224
21.82	24.05	234
21.84	24.05	220
21.86	24.05	243
21.88	24.05	252
21.9	24.05	223
21.92	24.05	234
21.94	24.05	223
21.96	24.05	221
21.98	24.05	251
22	24.05	212
22.02	24.05	225
22.04	24.05	257
22.06	24.05	237
22.08	24.05	211
22.1	24.05	232
22.12	24.05	241
22.14	24.05	221
22.16	24.05	247
22.18	24.05	239
22.2	24.05	242
22.22	24.05	232
22.24	24.05	228
22.26	24.05	258
22.28	24.05	215
22.3	24.05	221
22.32	24.05	247
22.34	24.05	241
22.36	24.05	260
22.38	24.05	219
22.4	24.05	232
22.42	24.05	223
22.44	24.05	218
22.46	24.05	219
22.48	24.05	192
22.5	24.05	218
22.52	24.05	204
22.54	24.05	230
22.56	24.05	239
22.58	24.05	203
22.6	24.05	229
22.62	24.05	249
22.64	24.05	248
22.66	24.05	242
22.68	24.05	234
22.7	24.05	230
22.72	24.05	223
22.74	24.05	227
22.76	24.05	239
22.78	24.05	245
22.8	24.05	231
22.82	24.05	225
22.84	24.05	239
22.86	24.05	235
22.88	24.05	232
22.9	24.05	212
22.92	24.05	237
22.94	24.05	260
22.96	24.05	207
22.98	24.05	248
23	24.05	277
23.02	24.05	277
23.04	24.05	269
23.06	24.05	295
23.08	24.05	271
23.1	24.05	253
23.12	24.05	278
23.14	24.05	265
23.16	24.05	262
23.18	24.05	266
23.2	24.05	277
23.22	24.05	272
23.24	24.05	298
23.26	24.05	309
23.28	24.05	293
23.3	24.05	299
23.32	24.05	316
23.34	24.05	293
23.36	24.05	314
23.38	24.05	307
23.4	24.05	337
23.42	24.05	295
23.44	24.05	294
23.46	24.05	304
23.48	24.05	286
23.5	24.05	267
23.52	24.05	267
23.54	24.05	291
23.56	24.05	287
23.58	24.05	276
23.6	24.05	251
23.62	24.05	291
23.64	24.05	281
23.66	24.05	270
23.68	24.05	307
23.7	24.05	300
23.72	24.05	275
23.74	24.05	273
23.76	24.05	265
23.78	24.05	268
23.8	24.05	251
23.82	24.05	281
23.84	24.05	263
23.86	24.05	272
23.88	24.05	277
23.9	24.05	253
23.92	24.05	242
23.94	24.05	264
23.96	24.05	244
23.98	24.05	274
24	24.05	246
24.02	24.05	239
24.04	24.05	266
24.06	24.05	224
24.08	24.05	261
24.1	24.05	245
24.12	24.05	229
24.14	24.05	239
24.16	24.05	238
24.18	24.05	236
24.2	24.05	229
24.22	24.05	234
24.24	24.05	266
24.26	24.05	238
24.28	24.05	244
24.3	24.05	257
24.32	24.05	268
24.34	24.05	231
24.36	24.05	249
24.38	24.05	253
24.4	24.05	234
24.42	24.05	237
24.44	24.05	241
24.46	24.05	262
24.48	24.05	259
24.5	24.05	246
24.52	24.05	252
24.54	24.05	258
24.56	24.05	246
24.58	24.05	280
24.6	24.05	301
24.62	24.05	257
24.64	24.05	272
24.66	24.05	252
24.68	24.05	271
24.7	24.05	291
24.72	24.05	284
24.74	24.05	266
24.76	24.05	258
24.78	24.05	235
24.8	24.05	236
24.82	24.05	241
24.84	24.05	263
24.86	24.05	214
24.88	24.05	249
24.9	24.05	232
24.92	24.05	231
24.94	24.05	248
24.96	24.05	225
24.98	24.05	224
25	24.05	231
25.02	24.05	225
25.04	24.05	213
25.06	24.05	238
25.08	24.05	234
25.1	24.05	265
25.12	24.05	226
25.14	24.05	214
25.16	24.05	265
25.18	24.05	240
25.2	24.05	214
25.22	24.05	212
25.24	24.05	217
25.26	24.05	216
25.28	24.05	221
25.3	24.05	240
25.32	24.05	212
25.34	24.05	252
25.36	24.05	206
25.38	24.05	223
25.4	24.05	226
25.42	24.05	228
25.44	24.05	248
25.46	24.05	224
25.48	24.05	199
25.5	24.05	227
25.52	24.05	207
25.54	24.05	213
25.56	24.05	244
25.58	24.05	238
25.6	24.05	214
25.62	24.05	266
25.64	24.05	218
25.66	24.05	242
25.68	24.05	237
25.7	24.05	232
25.72	24.05	219
25.74	24.05	206
25.76	24.05	226
25.78	24.05	237
25.8	24.05	216
25.82	24.05	237
25.84	24.05	227
25.86	24.05	205
25.88	24.05	224
25.9	24.05	253
25.92	24.05	229
25.94	24.05	232
25.96	24.05	207
25.98	24.05	203
26	24.05	214
26.02	24.05	225
26.04	24.05	230
26.06	24.05	239
26.08	24.05	248
26.1	24.05	236
26.12	24.05	222
26.14	24.05	222
26.16	24.05	221
26.18	24.05	238
26.2	24.05	233
26.22	24.05	228
26.24	24.05	236
26.26	24.05	262
26.28	24.05	226
26.3	24.05	221
26.32	24.05	228
26.34	24.05	242
26.36	24.05	204
26.38	24.05	242
26.4	24.05	250
26.42	24.05	236
26.44	24.05	232
26.46	24.05	260
26.48	24.05	263
26.5	24.05	271
26.52	24.05	250
26.54	24.05	220
26.56	24.05	268
26.58	24.05	235
26.6	24.05	265
26.62	24.05	263
26.64	24.05	247
26.66	24.05	230
26.68	24.05	238
26.7	24.05	233
26.72	24.05	225
26.74	24.05	260
26.76	24.05	291
26.78	24.05	263
26.8	24.05	248
26.82	24.05	262
26.84	24.05	267
26.86	24.05	298
26.88	24.05	267
26.9	24.05	282
26.92	24.05	249
26.94	24.05	298
26.96	24.05	273
26.98	24.05	299
27	24.05	312
27.02	24.05	306
27.04	24.05	303
27.06	24.05	288
27.08	24.05	275
27.1	24.05	263
27.12	24.05	258
27.14	24.05	266
27.16	24.05	258
27.18	24.05	256
27.2	24.05	237
27.22	24.05	237
27.24	24.05	266
27.26	24.05	261
27.28	24.05	252
27.3	24.05	260
27.32	24.05	262
27.34	24.05	258
27.36	24.05	256
27.38	24.05	265
27.4	24.05	275
27.42	24.05	260
27.44	24.05	246
27.46	24.05	247
27.48	24.05	244
27.5	24.05	281
27.52	24.05	284
27.54	24.05	247
27.56	24.05	228
27.58	24.05	233
27.6	24.05	221
27.62	24.05	255
27.64	24.05	232
27.66	24.05	228
27.68	24.05	256
27.7	24.05	255
27.72	24.05	230
27.74	24.05	271
27.76	24.05	276
27.78	24.05	273
27.8	24.05	254
27.82	24.05	239
27.84	24.05	272
27.86	24.05	250
27.88	24.05	234
27.9	24.05	267
27.92	24.05	250
27.94	24.05	245
27.96	24.05	233
27.98	24.05	255
28	24.05	260
28.02	24.05	246
28.04	24.05	234
28.06	24.05	260
28.08	24.05	275
28.1	24.05	263
28.12	24.05	264
28.14	24.05	250
28.16	24.05	220
28.18	24.05	247
28.2	24.05	254
28.22	24.05	227
28.24	24.05	244
28.26	24.05	243
28.28	24.05	242
28.3	24.05	265
28.32	24.05	267
28.34	24.05	240
28.36	24.05	259
28.38	24.05	247
28.4	24.05	231
28.42	24.05	230
28.44	24.05	233
28.46	24.05	255
28.48	24.05	258
28.5	24.05	280
28.52	24.05	238
28.54	24.05	281
28.56	24.05	262
28.58	24.05	269
28.6	24.05	254
28.62	24.05	250
28.64	24.05	240
28.66	24.05	267
28.68	24.05	258
28.7	24.05	238
28.72	24.05	233
28.74	24.05	241
28.76	24.05	261
28.78	24.05	257
28.8	24.05	245
28.82	24.05	262
28.84	24.05	282
28.86	24.05	276
28.88	24.05	246
28.9	24.05	274
28.92	24.05	257
28.94	24.05	252
28.96	24.05	296
28.98	24.05	254
29	24.05	255
29.02	24.05	260
29.04	24.05	226
29.06	24.05	231
29.08	24.05	248
29.1	24.05	257
29.12	24.05	262
29.14	24.05	275
29.16	24.05	255
29.18	24.05	260
29.2	24.05	264
29.22	24.05	255
29.24	24.05	295
29.26	24.05	253
29.28	24.05	252
29.3	24.05	278
29.32	24.05	245
29.34	24.05	281
29.36	24.05	285
29.38	24.05	251
29.4	24.05	260
29.42	24.05	247
29.44	24.05	256
29.46	24.05	263
29.48	24.05	279
29.5	24.05	273
29.52	24.05	279
29.54	24.05	304
29.56	24.05	251
29.58	24.05	245
29.6	24.05	284
29.62	24.05	275
29.64	24.05	278
29.66	24.05	266
29.68	24.05	270
29.7	24.05	262
29.72	24.05	270
29.74	24.05	248
29.76	24.05	236
29.78	24.05	238
29.8	24.05	252
29.82	24.05	240
29.84	24.05	224
29.86	24.05	260
29.88	24.05	240
29.9	24.05	277
29.92	24.05	245
29.94	24.05	261
29.96	24.05	263
29.98	24.05	280
30	24.05	261
30.02	24.05	279
30.04	24.05	256
30.06	24.05	241
30.08	24.05	230
30.1	24.05	250
30.12	24.05	258
30.14	24.05	256
30.16	24.05	259
30.18	24.05	252
30.2	24.05	257
30.22	24.05	248
30.24	24.05	267
30.26	24.05	262
30.28	24.05	241
30.3	24.05	243
30.32	24.05	259
30.34	24.05	237
30.36	24.05	266
30.38	24.05	256
30.4	24.05	257
30.42	24.05	245
30.44	24.05	257
30.46	24.05	242
30.48	24.05	248
30.5	24.05	258
30.52	24.05	237
30.54	24.05	255
30.56	24.05	245
30.58	24.05	230
30.6	24.05	248
30.62	24.05	212
30.64	24.05	247
30.66	24.05	250
30.68	24.05	227
30.7	24.05	248
30.72	24.05	238
30.74	24.05	254
30.76	24.05	221
30.78	24.05	253
30.8	24.05	206
30.82	24.05	244
30.84	24.05	225
30.86	24.05	239
30.88	24.05	226
30.9	24.05	203
30.92	24.05	223
30.94	24.05	221
30.96	24.05	213
30.98	24.05	225
31	24.05	240
31.02	24.05	219
31.04	24.05	235
31.06	24.05	213
31.08	24.05	228
31.1	24.05	240
31.12	24.05	205
31.14	24.05	210
31.16	24.05	224
31.18	24.05	199
31.2	24.05	222
31.22	24.05	224
31.24	24.05	224
31.26	24.05	217
31.28	24.05	235
31.3	24.05	218
31.32	24.05	220
31.34	24.05	250
31.36	24.05	218
31.38	24.05	225
31.4	24.05	243
31.42	24.05	218
31.44	24.05	229
31.46	24.05	242
31.48	24.05	229
31.5	24.05	231
31.52	24.05	228
31.54	24.05	224
31.56	24.05	228
31.58	24.05	224
31.6	24.05	224
31.62	24.05	232
31.64	24.05	220
31.66	24.05	219
31.68	24.05	234
31.7	24.05	264
31.72	24.05	232
31.74	24.05	223
31.76	24.05	225
31.78	24.05	243
31.8	24.05	237
31.82	24.05	239
31.84	24.05	221
31.86	24.05	233
31.88	24.05	256
31.9	24.05	223
31.92	24.05	244
31.94	24.05	208
31.96	24.05	234
31.98	24.05	223
32	24.05	234
32.02	24.05	245
32.04	24.05	198
32.06	24.05	234
32.08	24.05	206
32.1	24.05	223
32.12	24.05	241
32.14	24.05	232
32.16	24.05	235
32.18	24.05	226
32.2	24.05	226
32.22	24.05	207
32.24	24.05	261
32.26	24.05	235
32.28	24.05	234
32.3	24.05	245
32.32	24.05	259
32.34	24.05	245
32.36	24.05	217
32.38	24.05	225
32.4	24.05	229
32.42	24.05	238
32.44	24.05	232
32.46	24.05	231
32.48	24.05	219
32.5	24.05	254
32.52	24.05	234
32.54	24.05	233
32.56	24.05	235
32.58	24.05	266
32.6	24.05	230
32.62	24.05	232
32.64	24.05	208
32.66	24.05	236
32.68	24.05	248
32.7	24.05	228
32.72	24.05	231
32.74	24.05	212
32.76	24.05	220
32.78	24.05	220
32.8	24.05	196
32.82	24.05	211
32.84	24.05	225
32.86	24.05	228
32.88	24.05	235
32.9	24.05	244
32.92	24.05	243
32.94	24.05	233
32.96	24.05	240
32.98	24.05	225
33	24.05	233
33.02	24.05	200
33.04	24.05	218
33.06	24.05	224
33.08	24.05	223
33.1	24.05	236
33.12	24.05	241
33.14	24.05	199
33.16	24.05	213
33.18	24.05	254
33.2	24.05	225
33.22	24.05	250
33.24	24.05	250
33.26	24.05	240
33.28	24.05	229
33.3	24.05	260
33.32	24.05	243
33.34	24.05	229
33.36	24.05	221
33.38	24.05	231
33.4	24.05	255
33.42	24.05	253
33.44	24.05	247
33.46	24.05	214
33.48	24.05	215
33.5	24.05	221
33.52	24.05	241
33.54	24.05	229
33.56	24.05	199
33.58	24.05	227
33.6	24.05	241
33.62	24.05	222
33.64	24.05	242
33.66	24.05	225
33.68	24.05	221
33.7	24.05	244
33.72	24.05	240
33.74	24.05	273
33.76	24.05	254
33.78	24.05	249
33.8	24.05	276
33.82	24.05	237
33.84	24.05	234
33.86	24.05	237
33.88	24.05	226
33.9	24.05	224
33.92	24.05	243
33.94	24.05	237
33.96	24.05	215
33.98	24.05	219
34	24.05	230
34.02	24.05	227
34.04	24.05	228
34.06	24.05	254
34.08	24.05	244
34.1	24.05	238
34.12	24.05	237
34.14	24.05	238
34.16	24.05	225
34.18	24.05	212
34.2	24.05	218
34.22	24.05	198
34.24	24.05	225
34.26	24.05	225
34.28	24.05	210
34.3	24.05	235
34.32	24.05	196
34.34	24.05	233
34.36	24.05	247
34.38	24.05	245
34.4	24.05	246
34.42	24.05	250
34.44	24.05	221
34.46	24.05	236
34.48	24.05	236
34.5	24.05	246
34.52	24.05	243
34.54	24.05	241
34.56	24.05	257
34.58	24.05	225
34.6	24.05	207
34.62	24.05	224
34.64	24.05	245
34.66	24.05	233
34.68	24.05	216
34.7	24.05	262
34.72	24.05	272
34.74	24.05	240
34.76	24.05	280
34.78	24.05	257
34.8	24.05	271
34.82	24.05	260
34.84	24.05	278
34.86	24.05	260
34.88	24.05	287
34.9	24.05	243
34.92	24.05	300
34.94	24.05	270
34.96	24.05	283
34.98	24.05	265
35	24.05	276
35.02	24.05	282
35.04	24.05	254
35.06	24.05	266
35.08	24.05	264
35.1	24.05	226
35.12	24.05	272
35.14	24.05	258
35.16	24.05	270
35.18	24.05	264
35.2	24.05	274
35.22	24.05	265
35.24	24.05	253
35.26	24.05	286
35.28	24.05	249
35.3	24.05	273
35.32	24.05	253
35.34	24.05	296
35.36	24.05	299
35.38	24.05	273
35.4	24.05	292
35.42	24.05	302
35.44	24.05	268
35.46	24.05	289
35.48	24.05	245
35.5	24.05	268
35.52	24.05	296
35.54	24.05	288
35.56	24.05	256
35.58	24.05	303
35.6	24.05	276
35.62	24.05	255
35.64	24.05	273
35.66	24.05	274
35.68	24.05	291
35.7	24.05	276
35.72	24.05	284
35.74	24.05	284
35.76	24.05	263
35.78	24.05	286
35.8	24.05	227
35.82	24.05	274
35.84	24.05	248
35.86	24.05	292
35.88	24.05	255
35.9	24.05	264
35.92	24.05	221
35.94	24.05	263
35.96	24.05	294
35.98	24.05	264
36	24.05	256
36.02	24.05	271
36.04	24.05	258
36.06	24.05	252
36.08	24.05	259
36.1	24.05	253
36.12	24.05	259
36.14	24.05	253
36.16	24.05	261
36.18	24.05	272
36.2	24.05	245
36.22	24.05	240
36.24	24.05	252
36.26	24.05	292
36.28	24.05	285
36.3	24.05	273
36.32	24.05	266
36.34	24.05	272
36.36	24.05	239
36.38	24.05	263
36.4	24.05	244
36.42	24.05	263
36.44	24.05	281
36.46	24.05	269
36.48	24.05	258
36.5	24.05	265
36.52	24.05	267
36.54	24.05	272
36.56	24.05	285
36.58	24.05	279
36.6	24.05	306
36.62	24.05	288
36.64	24.05	237
36.66	24.05	271
36.68	24.05	279
36.7	24.05	293
36.72	24.05	284
36.74	24.05	281
36.76	24.05	295
36.78	24.05	325
36.8	24.05	292
36.82	24.05	296
36.84	24.05	280
36.86	24.05	266
36.88	24.05	287
36.9	24.05	279
36.92	24.05	279
36.94	24.05	284
36.96	24.05	289
36.98	24.05	302
37	24.05	278
37.02	24.05	259
37.04	24.05	284
37.06	24.05	302
37.08	24.05	301
37.1	24.05	268
37.12	24.05	285
37.14	24.05	286
37.16	24.05	294
37.18	24.05	261
37.2	24.05	278
37.22	24.05	270
37.24	24.05	310
37.26	24.05	302
37.28	24.05	311
37.3	24.05	316
37.32	24.05	278
37.34	24.05	292
37.36	24.05	312
37.38	24.05	304
37.4	24.05	286
37.42	24.05	320
37.44	24.05	307
37.46	24.05	281
37.48	24.05	303
37.5	24.05	309
37.52	24.05	323
37.54	24.05	323
37.56	24.05	264
37.58	24.05	261
37.6	24.05	313
37.62	24.05	309
37.64	24.05	296
37.66	24.05	274
37.68	24.05	298
37.7	24.05	320
37.72	24.05	276
37.74	24.05	295
37.76	24.05	309
37.78	24.05	289
37.8	24.05	325
37.82	24.05	307
37.84	24.05	342
37.86	24.05	361
37.88	24.05	377
37.9	24.05	397
37.92	24.05	432
37.94	24.05	409
37.96	24.05	379
37.98	24.05	374
38	24.05	413
38.02	24.05	409
38.04	24.05	405
38.06	24.05	423
38.08	24.05	440
38.1	24.05	451
38.12	24.05	521
38.14	24.05	591
38.16	24.05	687
38.18	24.05	686
38.2	24.05	694
38.22	24.05	648
38.24	24.05	593
38.26	24.05	633
38.28	24.05	567
38.3	24.05	506
38.32	24.05	454
38.34	24.05	424
38.36	24.05	413
38.38	24.05	355
38.4	24.05	401
38.42	24.05	329
38.44	24.05	345
38.46	24.05	344
38.48	24.05	340
38.5	24.05	337
38.52	24.05	330
38.54	24.05	302
38.56	24.05	313
38.58	24.05	304
38.6	24.05	288
38.62	24.05	293
38.64	24.05	311
38.66	24.05	284
38.68	24.05	318
38.7	24.05	286
38.72	24.05	299
38.74	24.05	268
38.76	24.05	275
38.78	24.05	287
38.8	24.05	285
38.82	24.05	244
38.84	24.05	267
38.86	24.05	273
38.88	24.05	288
38.9	24.05	274
38.92	24.05	281
38.94	24.05	267
38.96	24.05	284
38.98	24.05	265
39	24.05	279
39.02	24.05	264
39.04	24.05	284
39.06	24.05	257
39.08	24.05	299
39.1	24.05	263
39.12	24.05	298
39.14	24.05	281
39.16	24.05	287
39.18	24.05	271
39.2	24.05	272
39.22	24.05	258
39.24	24.05	260
39.26	24.05	300
39.28	24.05	256
39.3	24.05	275
39.32	24.05	254
39.34	24.05	287
39.36	24.05	260
39.38	24.05	268
39.4	24.05	275
39.42	24.05	272
39.44	24.05	278
39.46	24.05	264
39.48	24.05	256
39.5	24.05	275
39.52	24.05	283
39.54	24.05	289
39.56	24.05	256
39.58	24.05	269
39.6	24.05	278
39.62	24.05	263
39.64	24.05	270
39.66	24.05	256
39.68	24.05	269
39.7	24.05	278
39.72	24.05	267
39.74	24.05	280
39.76	24.05	295
39.78	24.05	269
39.8	24.05	272
39.82	24.05	266
39.84	24.05	278
39.86	24.05	281
39.88	24.05	293
39.9	24.05	268
39.92	24.05	272
39.94	24.05	321
39.96	24.05	266
39.98	24.05	273
40	24.05	247
