# Supplementary material for: Sorting polymerization in a bichannel metal-organic framework
Source: Nat Commun. 2025 Aug 5;16:6984. doi: 10.1038/s41467-025-62322-8 (PMC12325995; doi:10.1038/s41467-025-62322-8)
Supplement: Supplementary file 3 — Source data [file 41467_2025_62322_MOESM3_ESM.zip › SOURCE_DATA/SF8/1_2theta_vs_scanstarttime_vs_intensity/line_9.csv]

X	Y	Z
3	22.55	169
3.02	22.55	189
3.04	22.55	206
3.06	22.55	185
3.08	22.55	205
3.1	22.55	200
3.12	22.55	217
3.14	22.55	200
3.16	22.55	212
3.18	22.55	177
3.2	22.55	170
3.22	22.55	184
3.24	22.55	206
3.26	22.55	193
3.28	22.55	194
3.3	22.55	197
3.32	22.55	204
3.34	22.55	188
3.36	22.55	223
3.38	22.55	190
3.4	22.55	185
3.42	22.55	197
3.44	22.55	187
3.46	22.55	184
3.48	22.55	208
3.5	22.55	192
3.52	22.55	205
3.54	22.55	200
3.56	22.55	191
3.58	22.55	202
3.6	22.55	171
3.62	22.55	190
3.64	22.55	186
3.66	22.55	191
3.68	22.55	200
3.7	22.55	197
3.72	22.55	181
3.74	22.55	189
3.76	22.55	193
3.78	22.55	186
3.8	22.55	200
3.82	22.55	193
3.84	22.55	182
3.86	22.55	199
3.88	22.55	201
3.9	22.55	219
3.92	22.55	201
3.94	22.55	191
3.96	22.55	212
3.98	22.55	218
4	22.55	174
4.02	22.55	193
4.04	22.55	203
4.06	22.55	207
4.08	22.55	209
4.1	22.55	195
4.12	22.55	193
4.14	22.55	191
4.16	22.55	189
4.18	22.55	188
4.2	22.55	196
4.22	22.55	186
4.24	22.55	217
4.26	22.55	221
4.28	22.55	181
4.3	22.55	191
4.32	22.55	178
4.34	22.55	182
4.36	22.55	193
4.38	22.55	186
4.4	22.55	192
4.42	22.55	206
4.44	22.55	181
4.46	22.55	223
4.48	22.55	212
4.5	22.55	232
4.52	22.55	202
4.54	22.55	212
4.56	22.55	216
4.58	22.55	242
4.6	22.55	249
4.62	22.55	222
4.64	22.55	244
4.66	22.55	263
4.68	22.55	257
4.7	22.55	277
4.72	22.55	292
4.74	22.55	279
4.76	22.55	275
4.78	22.55	277
4.8	22.55	292
4.82	22.55	301
4.84	22.55	339
4.86	22.55	313
4.88	22.55	364
4.9	22.55	356
4.92	22.55	406
4.94	22.55	399
4.96	22.55	409
4.98	22.55	435
5	22.55	477
5.02	22.55	488
5.04	22.55	522
5.06	22.55	532
5.08	22.55	590
5.1	22.55	650
5.12	22.55	725
5.14	22.55	796
5.16	22.55	808
5.18	22.55	900
5.2	22.55	1030
5.22	22.55	1120
5.24	22.55	1312
5.26	22.55	1403
5.28	22.55	1486
5.3	22.55	1513
5.32	22.55	1417
5.34	22.55	1324
5.36	22.55	992
5.38	22.55	709
5.4	22.55	490
5.42	22.55	433
5.44	22.55	381
5.46	22.55	335
5.48	22.55	320
5.5	22.55	295
5.52	22.55	260
5.54	22.55	252
5.56	22.55	252
5.58	22.55	242
5.6	22.55	223
5.62	22.55	226
5.64	22.55	241
5.66	22.55	229
5.68	22.55	228
5.7	22.55	199
5.72	22.55	239
5.74	22.55	233
5.76	22.55	222
5.78	22.55	208
5.8	22.55	226
5.82	22.55	214
5.84	22.55	198
5.86	22.55	198
5.88	22.55	219
5.9	22.55	200
5.92	22.55	202
5.94	22.55	218
5.96	22.55	240
5.98	22.55	216
6	22.55	232
6.02	22.55	226
6.04	22.55	221
6.06	22.55	209
6.08	22.55	205
6.1	22.55	228
6.12	22.55	228
6.14	22.55	215
6.16	22.55	256
6.18	22.55	253
6.2	22.55	238
6.22	22.55	243
6.24	22.55	280
6.26	22.55	246
6.28	22.55	221
6.3	22.55	253
6.32	22.55	254
6.34	22.55	238
6.36	22.55	240
6.38	22.55	237
6.4	22.55	265
6.42	22.55	279
6.44	22.55	257
6.46	22.55	259
6.48	22.55	268
6.5	22.55	240
6.52	22.55	260
6.54	22.55	222
6.56	22.55	240
6.58	22.55	233
6.6	22.55	227
6.62	22.55	248
6.64	22.55	259
6.66	22.55	211
6.68	22.55	219
6.7	22.55	191
6.72	22.55	231
6.74	22.55	208
6.76	22.55	196
6.78	22.55	207
6.8	22.55	224
6.82	22.55	187
6.84	22.55	204
6.86	22.55	197
6.88	22.55	206
6.9	22.55	201
6.92	22.55	186
6.94	22.55	198
6.96	22.55	178
6.98	22.55	189
7	22.55	182
7.02	22.55	179
7.04	22.55	163
7.06	22.55	176
7.08	22.55	185
7.1	22.55	176
7.12	22.55	177
7.14	22.55	152
7.16	22.55	180
7.18	22.55	170
7.2	22.55	194
7.22	22.55	168
7.24	22.55	140
7.26	22.55	163
7.28	22.55	169
7.3	22.55	176
7.32	22.55	157
7.34	22.55	149
7.36	22.55	135
7.38	22.55	150
7.4	22.55	168
7.42	22.55	178
7.44	22.55	136
7.46	22.55	137
7.48	22.55	173
7.5	22.55	148
7.52	22.55	145
7.54	22.55	160
7.56	22.55	166
7.58	22.55	161
7.6	22.55	153
7.62	22.55	163
7.64	22.55	170
7.66	22.55	145
7.68	22.55	129
7.7	22.55	166
7.72	22.55	164
7.74	22.55	171
7.76	22.55	177
7.78	22.55	164
7.8	22.55	149
7.82	22.55	154
7.84	22.55	142
7.86	22.55	142
7.88	22.55	179
7.9	22.55	161
7.92	22.55	164
7.94	22.55	150
7.96	22.55	164
7.98	22.55	143
8	22.55	164
8.02	22.55	163
8.04	22.55	159
8.06	22.55	151
8.08	22.55	177
8.1	22.55	159
8.12	22.55	145
8.14	22.55	132
8.16	22.55	147
8.18	22.55	162
8.2	22.55	138
8.22	22.55	164
8.24	22.55	164
8.26	22.55	184
8.28	22.55	168
8.3	22.55	174
8.32	22.55	174
8.34	22.55	173
8.36	22.55	176
8.38	22.55	152
8.4	22.55	200
8.42	22.55	163
8.44	22.55	150
8.46	22.55	172
8.48	22.55	145
8.5	22.55	165
8.52	22.55	159
8.54	22.55	158
8.56	22.55	153
8.58	22.55	181
8.6	22.55	162
8.62	22.55	185
8.64	22.55	178
8.66	22.55	175
8.68	22.55	170
8.7	22.55	199
8.72	22.55	197
8.74	22.55	188
8.76	22.55	212
8.78	22.55	224
8.8	22.55	234
8.82	22.55	236
8.84	22.55	251
8.86	22.55	277
8.88	22.55	324
8.9	22.55	307
8.92	22.55	361
8.94	22.55	367
8.96	22.55	441
8.98	22.55	461
9	22.55	528
9.02	22.55	600
9.04	22.55	632
9.06	22.55	740
9.08	22.55	837
9.1	22.55	967
9.12	22.55	1004
9.14	22.55	1214
9.16	22.55	1267
9.18	22.55	1375
9.2	22.55	1390
9.22	22.55	1397
9.24	22.55	1290
9.26	22.55	1165
9.28	22.55	941
9.3	22.55	750
9.32	22.55	663
9.34	22.55	551
9.36	22.55	493
9.38	22.55	422
9.4	22.55	354
9.42	22.55	284
9.44	22.55	247
9.46	22.55	247
9.48	22.55	240
9.5	22.55	215
9.52	22.55	218
9.54	22.55	188
9.56	22.55	221
9.58	22.55	206
9.6	22.55	232
9.62	22.55	205
9.64	22.55	208
9.66	22.55	182
9.68	22.55	184
9.7	22.55	205
9.72	22.55	193
9.74	22.55	206
9.76	22.55	190
9.78	22.55	204
9.8	22.55	190
9.82	22.55	193
9.84	22.55	231
9.86	22.55	187
9.88	22.55	218
9.9	22.55	176
9.92	22.55	208
9.94	22.55	208
9.96	22.55	195
9.98	22.55	210
10	22.55	194
10.02	22.55	183
10.04	22.55	202
10.06	22.55	219
10.08	22.55	221
10.1	22.55	203
10.12	22.55	211
10.14	22.55	216
10.16	22.55	222
10.18	22.55	219
10.2	22.55	248
10.22	22.55	287
10.24	22.55	304
10.26	22.55	324
10.28	22.55	311
10.3	22.55	353
10.32	22.55	377
10.34	22.55	369
10.36	22.55	459
10.38	22.55	448
10.4	22.55	604
10.42	22.55	659
10.44	22.55	763
10.46	22.55	809
10.48	22.55	830
10.5	22.55	1018
10.52	22.55	1055
10.54	22.55	1129
10.56	22.55	1232
10.58	22.55	1337
10.6	22.55	1458
10.62	22.55	1606
10.64	22.55	1731
10.66	22.55	1765
10.68	22.55	1658
10.7	22.55	1469
10.72	22.55	1292
10.74	22.55	960
10.76	22.55	737
10.78	22.55	590
10.8	22.55	442
10.82	22.55	360
10.84	22.55	322
10.86	22.55	295
10.88	22.55	278
10.9	22.55	288
10.92	22.55	252
10.94	22.55	255
10.96	22.55	212
10.98	22.55	195
11	22.55	180
11.02	22.55	197
11.04	22.55	184
11.06	22.55	205
11.08	22.55	205
11.1	22.55	211
11.12	22.55	196
11.14	22.55	192
11.16	22.55	179
11.18	22.55	194
11.2	22.55	191
11.22	22.55	170
11.24	22.55	194
11.26	22.55	181
11.28	22.55	175
11.3	22.55	187
11.32	22.55	190
11.34	22.55	193
11.36	22.55	181
11.38	22.55	161
11.4	22.55	183
11.42	22.55	191
11.44	22.55	194
11.46	22.55	184
11.48	22.55	185
11.5	22.55	164
11.52	22.55	177
11.54	22.55	186
11.56	22.55	185
11.58	22.55	178
11.6	22.55	155
11.62	22.55	178
11.64	22.55	186
11.66	22.55	174
11.68	22.55	168
11.7	22.55	186
11.72	22.55	173
11.74	22.55	172
11.76	22.55	167
11.78	22.55	195
11.8	22.55	161
11.82	22.55	183
11.84	22.55	164
11.86	22.55	171
11.88	22.55	190
11.9	22.55	184
11.92	22.55	170
11.94	22.55	174
11.96	22.55	164
11.98	22.55	165
12	22.55	170
12.02	22.55	169
12.04	22.55	179
12.06	22.55	147
12.08	22.55	164
12.1	22.55	167
12.12	22.55	179
12.14	22.55	175
12.16	22.55	173
12.18	22.55	169
12.2	22.55	192
12.22	22.55	166
12.24	22.55	165
12.26	22.55	182
12.28	22.55	185
12.3	22.55	180
12.32	22.55	177
12.34	22.55	152
12.36	22.55	187
12.38	22.55	188
12.4	22.55	171
12.42	22.55	158
12.44	22.55	164
12.46	22.55	168
12.48	22.55	170
12.5	22.55	172
12.52	22.55	182
12.54	22.55	183
12.56	22.55	171
12.58	22.55	183
12.6	22.55	161
12.62	22.55	162
12.64	22.55	167
12.66	22.55	191
12.68	22.55	177
12.7	22.55	194
12.72	22.55	179
12.74	22.55	170
12.76	22.55	174
12.78	22.55	179
12.8	22.55	177
12.82	22.55	177
12.84	22.55	186
12.86	22.55	190
12.88	22.55	195
12.9	22.55	159
12.92	22.55	185
12.94	22.55	179
12.96	22.55	187
12.98	22.55	188
13	22.55	174
13.02	22.55	184
13.04	22.55	190
13.06	22.55	202
13.08	22.55	190
13.1	22.55	181
13.12	22.55	168
13.14	22.55	198
13.16	22.55	190
13.18	22.55	169
13.2	22.55	179
13.22	22.55	177
13.24	22.55	171
13.26	22.55	179
13.28	22.55	183
13.3	22.55	179
13.32	22.55	173
13.34	22.55	166
13.36	22.55	213
13.38	22.55	196
13.4	22.55	177
13.42	22.55	185
13.44	22.55	178
13.46	22.55	193
13.48	22.55	163
13.5	22.55	198
13.52	22.55	173
13.54	22.55	182
13.56	22.55	167
13.58	22.55	167
13.6	22.55	200
13.62	22.55	169
13.64	22.55	185
13.66	22.55	195
13.68	22.55	165
13.7	22.55	174
13.72	22.55	199
13.74	22.55	164
13.76	22.55	184
13.78	22.55	170
13.8	22.55	179
13.82	22.55	168
13.84	22.55	170
13.86	22.55	201
13.88	22.55	189
13.9	22.55	186
13.92	22.55	196
13.94	22.55	190
13.96	22.55	199
13.98	22.55	171
14	22.55	194
14.02	22.55	184
14.04	22.55	181
14.06	22.55	190
14.08	22.55	180
14.1	22.55	198
14.12	22.55	180
14.14	22.55	175
14.16	22.55	184
14.18	22.55	183
14.2	22.55	202
14.22	22.55	216
14.24	22.55	162
14.26	22.55	206
14.28	22.55	188
14.3	22.55	187
14.32	22.55	178
14.34	22.55	172
14.36	22.55	174
14.38	22.55	201
14.4	22.55	202
14.42	22.55	167
14.44	22.55	189
14.46	22.55	186
14.48	22.55	185
14.5	22.55	187
14.52	22.55	187
14.54	22.55	189
14.56	22.55	192
14.58	22.55	193
14.6	22.55	180
14.62	22.55	182
14.64	22.55	177
14.66	22.55	184
14.68	22.55	178
14.7	22.55	189
14.72	22.55	198
14.74	22.55	177
14.76	22.55	174
14.78	22.55	200
14.8	22.55	186
14.82	22.55	198
14.84	22.55	195
14.86	22.55	185
14.88	22.55	211
14.9	22.55	197
14.92	22.55	164
14.94	22.55	197
14.96	22.55	171
14.98	22.55	198
15	22.55	168
15.02	22.55	178
15.04	22.55	204
15.06	22.55	174
15.08	22.55	170
15.1	22.55	173
15.12	22.55	184
15.14	22.55	171
15.16	22.55	185
15.18	22.55	195
15.2	22.55	193
15.22	22.55	189
15.24	22.55	198
15.26	22.55	197
15.28	22.55	200
15.3	22.55	193
15.32	22.55	186
15.34	22.55	182
15.36	22.55	191
15.38	22.55	195
15.4	22.55	180
15.42	22.55	201
15.44	22.55	213
15.46	22.55	209
15.48	22.55	194
15.5	22.55	215
15.52	22.55	204
15.54	22.55	200
15.56	22.55	199
15.58	22.55	199
15.6	22.55	229
15.62	22.55	197
15.64	22.55	227
15.66	22.55	212
15.68	22.55	235
15.7	22.55	266
15.72	22.55	312
15.74	22.55	313
15.76	22.55	292
15.78	22.55	324
15.8	22.55	301
15.82	22.55	346
15.84	22.55	317
15.86	22.55	340
15.88	22.55	332
15.9	22.55	368
15.92	22.55	425
15.94	22.55	425
15.96	22.55	463
15.98	22.55	502
16	22.55	570
16.02	22.55	565
16.04	22.55	581
16.06	22.55	603
16.08	22.55	558
16.1	22.55	509
16.12	22.55	486
16.14	22.55	438
16.16	22.55	380
16.18	22.55	348
16.2	22.55	313
16.22	22.55	290
16.24	22.55	257
16.26	22.55	267
16.28	22.55	263
16.3	22.55	272
16.32	22.55	252
16.34	22.55	234
16.36	22.55	235
16.38	22.55	240
16.4	22.55	253
16.42	22.55	227
16.44	22.55	235
16.46	22.55	229
16.48	22.55	216
16.5	22.55	206
16.52	22.55	232
16.54	22.55	230
16.56	22.55	229
16.58	22.55	201
16.6	22.55	223
16.62	22.55	230
16.64	22.55	193
16.66	22.55	194
16.68	22.55	204
16.7	22.55	217
16.72	22.55	176
16.74	22.55	196
16.76	22.55	213
16.78	22.55	210
16.8	22.55	176
16.82	22.55	178
16.84	22.55	219
16.86	22.55	212
16.88	22.55	223
16.9	22.55	237
16.92	22.55	219
16.94	22.55	204
16.96	22.55	208
16.98	22.55	226
17	22.55	228
17.02	22.55	249
17.04	22.55	228
17.06	22.55	242
17.08	22.55	248
17.1	22.55	251
17.12	22.55	251
17.14	22.55	236
17.16	22.55	251
17.18	22.55	204
17.2	22.55	212
17.22	22.55	202
17.24	22.55	231
17.26	22.55	215
17.28	22.55	225
17.3	22.55	234
17.32	22.55	221
17.34	22.55	246
17.36	22.55	236
17.38	22.55	228
17.4	22.55	245
17.42	22.55	245
17.44	22.55	253
17.46	22.55	250
17.48	22.55	241
17.5	22.55	228
17.52	22.55	197
17.54	22.55	255
17.56	22.55	234
17.58	22.55	246
17.6	22.55	244
17.62	22.55	237
17.64	22.55	249
17.66	22.55	234
17.68	22.55	230
17.7	22.55	208
17.72	22.55	253
17.74	22.55	234
17.76	22.55	243
17.78	22.55	238
17.8	22.55	236
17.82	22.55	255
17.84	22.55	245
17.86	22.55	266
17.88	22.55	242
17.9	22.55	272
17.92	22.55	267
17.94	22.55	258
17.96	22.55	269
17.98	22.55	240
18	22.55	232
18.02	22.55	241
18.04	22.55	272
18.06	22.55	282
18.08	22.55	277
18.1	22.55	275
18.12	22.55	265
18.14	22.55	276
18.16	22.55	279
18.18	22.55	264
18.2	22.55	297
18.22	22.55	316
18.24	22.55	308
18.26	22.55	347
18.28	22.55	371
18.3	22.55	407
18.32	22.55	363
18.34	22.55	421
18.36	22.55	442
18.38	22.55	478
18.4	22.55	481
18.42	22.55	545
18.44	22.55	541
18.46	22.55	583
18.48	22.55	677
18.5	22.55	663
18.52	22.55	660
18.54	22.55	672
18.56	22.55	617
18.58	22.55	591
18.6	22.55	547
18.62	22.55	551
18.64	22.55	524
18.66	22.55	502
18.68	22.55	419
18.7	22.55	416
18.72	22.55	394
18.74	22.55	357
18.76	22.55	383
18.78	22.55	361
18.8	22.55	347
18.82	22.55	360
18.84	22.55	380
18.86	22.55	304
18.88	22.55	318
18.9	22.55	312
18.92	22.55	300
18.94	22.55	283
18.96	22.55	289
18.98	22.55	289
19	22.55	266
19.02	22.55	284
19.04	22.55	268
19.06	22.55	286
19.08	22.55	276
19.1	22.55	283
19.12	22.55	279
19.14	22.55	277
19.16	22.55	288
19.18	22.55	304
19.2	22.55	289
19.22	22.55	313
19.24	22.55	315
19.26	22.55	297
19.28	22.55	347
19.3	22.55	321
19.32	22.55	291
19.34	22.55	307
19.36	22.55	300
19.38	22.55	312
19.4	22.55	279
19.42	22.55	296
19.44	22.55	294
19.46	22.55	294
19.48	22.55	279
19.5	22.55	267
19.52	22.55	261
19.54	22.55	271
19.56	22.55	325
19.58	22.55	267
19.6	22.55	278
19.62	22.55	288
19.64	22.55	279
19.66	22.55	272
19.68	22.55	274
19.7	22.55	252
19.72	22.55	284
19.74	22.55	237
19.76	22.55	281
19.78	22.55	268
19.8	22.55	294
19.82	22.55	276
19.84	22.55	248
19.86	22.55	288
19.88	22.55	286
19.9	22.55	280
19.92	22.55	273
19.94	22.55	273
19.96	22.55	294
19.98	22.55	287
20	22.55	296
20.02	22.55	268
20.04	22.55	287
20.06	22.55	268
20.08	22.55	275
20.1	22.55	273
20.12	22.55	267
20.14	22.55	262
20.16	22.55	276
20.18	22.55	257
20.2	22.55	245
20.22	22.55	250
20.24	22.55	251
20.26	22.55	240
20.28	22.55	261
20.3	22.55	278
20.32	22.55	244
20.34	22.55	250
20.36	22.55	241
20.38	22.55	233
20.4	22.55	249
20.42	22.55	229
20.44	22.55	216
20.46	22.55	249
20.48	22.55	236
20.5	22.55	220
20.52	22.55	247
20.54	22.55	213
20.56	22.55	204
20.58	22.55	238
20.6	22.55	215
20.62	22.55	227
20.64	22.55	222
20.66	22.55	221
20.68	22.55	221
20.7	22.55	214
20.72	22.55	221
20.74	22.55	233
20.76	22.55	206
20.78	22.55	243
20.8	22.55	230
20.82	22.55	213
20.84	22.55	213
20.86	22.55	199
20.88	22.55	210
20.9	22.55	236
20.92	22.55	230
20.94	22.55	219
20.96	22.55	220
20.98	22.55	205
21	22.55	236
21.02	22.55	227
21.04	22.55	226
21.06	22.55	240
21.08	22.55	248
21.1	22.55	233
21.12	22.55	232
21.14	22.55	215
21.16	22.55	236
21.18	22.55	230
21.2	22.55	240
21.22	22.55	223
21.24	22.55	218
21.26	22.55	228
21.28	22.55	252
21.3	22.55	219
21.32	22.55	234
21.34	22.55	231
21.36	22.55	255
21.38	22.55	245
21.4	22.55	250
21.42	22.55	249
21.44	22.55	259
21.46	22.55	224
21.48	22.55	275
21.5	22.55	222
21.52	22.55	267
21.54	22.55	236
21.56	22.55	227
21.58	22.55	204
21.6	22.55	220
21.62	22.55	246
21.64	22.55	231
21.66	22.55	242
21.68	22.55	226
21.7	22.55	227
21.72	22.55	236
21.74	22.55	224
21.76	22.55	206
21.78	22.55	223
21.8	22.55	226
21.82	22.55	247
21.84	22.55	242
21.86	22.55	207
21.88	22.55	233
21.9	22.55	232
21.92	22.55	235
21.94	22.55	232
21.96	22.55	216
21.98	22.55	221
22	22.55	226
22.02	22.55	222
22.04	22.55	236
22.06	22.55	231
22.08	22.55	243
22.1	22.55	245
22.12	22.55	230
22.14	22.55	216
22.16	22.55	236
22.18	22.55	240
22.2	22.55	219
22.22	22.55	222
22.24	22.55	239
22.26	22.55	216
22.28	22.55	228
22.3	22.55	233
22.32	22.55	225
22.34	22.55	217
22.36	22.55	208
22.38	22.55	223
22.4	22.55	200
22.42	22.55	208
22.44	22.55	250
22.46	22.55	239
22.48	22.55	228
22.5	22.55	197
22.52	22.55	215
22.54	22.55	228
22.56	22.55	213
22.58	22.55	221
22.6	22.55	227
22.62	22.55	236
22.64	22.55	224
22.66	22.55	214
22.68	22.55	233
22.7	22.55	217
22.72	22.55	252
22.74	22.55	246
22.76	22.55	240
22.78	22.55	231
22.8	22.55	254
22.82	22.55	228
22.84	22.55	253
22.86	22.55	242
22.88	22.55	238
22.9	22.55	228
22.92	22.55	234
22.94	22.55	252
22.96	22.55	233
22.98	22.55	255
23	22.55	262
23.02	22.55	288
23.04	22.55	287
23.06	22.55	243
23.08	22.55	279
23.1	22.55	235
23.12	22.55	272
23.14	22.55	262
23.16	22.55	318
23.18	22.55	283
23.2	22.55	268
23.22	22.55	283
23.24	22.55	250
23.26	22.55	300
23.28	22.55	303
23.3	22.55	309
23.32	22.55	280
23.34	22.55	306
23.36	22.55	295
23.38	22.55	330
23.4	22.55	334
23.42	22.55	308
23.44	22.55	283
23.46	22.55	310
23.48	22.55	280
23.5	22.55	255
23.52	22.55	271
23.54	22.55	284
23.56	22.55	283
23.58	22.55	269
23.6	22.55	262
23.62	22.55	257
23.64	22.55	266
23.66	22.55	262
23.68	22.55	260
23.7	22.55	277
23.72	22.55	264
23.74	22.55	278
23.76	22.55	270
23.78	22.55	287
23.8	22.55	266
23.82	22.55	297
23.84	22.55	244
23.86	22.55	244
23.88	22.55	243
23.9	22.55	257
23.92	22.55	270
23.94	22.55	266
23.96	22.55	264
23.98	22.55	233
24	22.55	243
24.02	22.55	229
24.04	22.55	270
24.06	22.55	223
24.08	22.55	263
24.1	22.55	230
24.12	22.55	238
24.14	22.55	228
24.16	22.55	246
24.18	22.55	236
24.2	22.55	280
24.22	22.55	228
24.24	22.55	235
24.26	22.55	243
24.28	22.55	228
24.3	22.55	241
24.32	22.55	259
24.34	22.55	241
24.36	22.55	245
24.38	22.55	219
24.4	22.55	205
24.42	22.55	236
24.44	22.55	229
24.46	22.55	254
24.48	22.55	256
24.5	22.55	243
24.52	22.55	253
24.54	22.55	272
24.56	22.55	264
24.58	22.55	267
24.6	22.55	292
24.62	22.55	249
24.64	22.55	287
24.66	22.55	271
24.68	22.55	260
24.7	22.55	287
24.72	22.55	230
24.74	22.55	240
24.76	22.55	240
24.78	22.55	253
24.8	22.55	279
24.82	22.55	257
24.84	22.55	270
24.86	22.55	259
24.88	22.55	238
24.9	22.55	244
24.92	22.55	231
24.94	22.55	226
24.96	22.55	245
24.98	22.55	232
25	22.55	247
25.02	22.55	235
25.04	22.55	265
25.06	22.55	216
25.08	22.55	243
25.1	22.55	210
25.12	22.55	224
25.14	22.55	214
25.16	22.55	229
25.18	22.55	206
25.2	22.55	237
25.22	22.55	216
25.24	22.55	236
25.26	22.55	241
25.28	22.55	229
25.3	22.55	228
25.32	22.55	227
25.34	22.55	220
25.36	22.55	223
25.38	22.55	237
25.4	22.55	230
25.42	22.55	235
25.44	22.55	235
25.46	22.55	231
25.48	22.55	250
25.5	22.55	225
25.52	22.55	219
25.54	22.55	224
25.56	22.55	220
25.58	22.55	209
25.6	22.55	198
25.62	22.55	227
25.64	22.55	248
25.66	22.55	201
25.68	22.55	205
25.7	22.55	229
25.72	22.55	247
25.74	22.55	232
25.76	22.55	244
25.78	22.55	221
25.8	22.55	235
25.82	22.55	238
25.84	22.55	220
25.86	22.55	221
25.88	22.55	243
25.9	22.55	239
25.92	22.55	218
25.94	22.55	249
25.96	22.55	247
25.98	22.55	220
26	22.55	226
26.02	22.55	221
26.04	22.55	235
26.06	22.55	234
26.08	22.55	227
26.1	22.55	223
26.12	22.55	209
26.14	22.55	221
26.16	22.55	223
26.18	22.55	224
26.2	22.55	228
26.22	22.55	227
26.24	22.55	253
26.26	22.55	220
26.28	22.55	224
26.3	22.55	230
26.32	22.55	249
26.34	22.55	219
26.36	22.55	232
26.38	22.55	211
26.4	22.55	260
26.42	22.55	249
26.44	22.55	267
26.46	22.55	283
26.48	22.55	263
26.5	22.55	283
26.52	22.55	286
26.54	22.55	267
26.56	22.55	243
26.58	22.55	272
26.6	22.55	269
26.62	22.55	236
26.64	22.55	224
26.66	22.55	225
26.68	22.55	227
26.7	22.55	264
26.72	22.55	228
26.74	22.55	264
26.76	22.55	272
26.78	22.55	275
26.8	22.55	263
26.82	22.55	258
26.84	22.55	274
26.86	22.55	292
26.88	22.55	281
26.9	22.55	305
26.92	22.55	263
26.94	22.55	281
26.96	22.55	296
26.98	22.55	299
27	22.55	270
27.02	22.55	299
27.04	22.55	307
27.06	22.55	256
27.08	22.55	267
27.1	22.55	265
27.12	22.55	267
27.14	22.55	236
27.16	22.55	279
27.18	22.55	235
27.2	22.55	242
27.22	22.55	265
27.24	22.55	259
27.26	22.55	280
27.28	22.55	243
27.3	22.55	271
27.32	22.55	251
27.34	22.55	282
27.36	22.55	237
27.38	22.55	249
27.4	22.55	240
27.42	22.55	221
27.44	22.55	265
27.46	22.55	249
27.48	22.55	234
27.5	22.55	243
27.52	22.55	267
27.54	22.55	235
27.56	22.55	225
27.58	22.55	241
27.6	22.55	243
27.62	22.55	251
27.64	22.55	261
27.66	22.55	231
27.68	22.55	228
27.7	22.55	254
27.72	22.55	272
27.74	22.55	255
27.76	22.55	242
27.78	22.55	252
27.8	22.55	255
27.82	22.55	260
27.84	22.55	280
27.86	22.55	269
27.88	22.55	251
27.9	22.55	250
27.92	22.55	240
27.94	22.55	253
27.96	22.55	251
27.98	22.55	259
28	22.55	254
28.02	22.55	241
28.04	22.55	273
28.06	22.55	241
28.08	22.55	250
28.1	22.55	220
28.12	22.55	258
28.14	22.55	250
28.16	22.55	235
28.18	22.55	232
28.2	22.55	264
28.22	22.55	266
28.24	22.55	255
28.26	22.55	262
28.28	22.55	234
28.3	22.55	232
28.32	22.55	254
28.34	22.55	243
28.36	22.55	269
28.38	22.55	236
28.4	22.55	258
28.42	22.55	279
28.44	22.55	279
28.46	22.55	274
28.48	22.55	276
28.5	22.55	280
28.52	22.55	229
28.54	22.55	235
28.56	22.55	271
28.58	22.55	291
28.6	22.55	279
28.62	22.55	278
28.64	22.55	247
28.66	22.55	252
28.68	22.55	246
28.7	22.55	230
28.72	22.55	266
28.74	22.55	259
28.76	22.55	239
28.78	22.55	285
28.8	22.55	272
28.82	22.55	246
28.84	22.55	211
28.86	22.55	269
28.88	22.55	291
28.9	22.55	277
28.92	22.55	253
28.94	22.55	240
28.96	22.55	258
28.98	22.55	256
29	22.55	294
29.02	22.55	272
29.04	22.55	256
29.06	22.55	262
29.08	22.55	242
29.1	22.55	238
29.12	22.55	286
29.14	22.55	290
29.16	22.55	277
29.18	22.55	278
29.2	22.55	269
29.22	22.55	277
29.24	22.55	286
29.26	22.55	268
29.28	22.55	266
29.3	22.55	285
29.32	22.55	267
29.34	22.55	279
29.36	22.55	268
29.38	22.55	274
29.4	22.55	248
29.42	22.55	262
29.44	22.55	259
29.46	22.55	274
29.48	22.55	255
29.5	22.55	286
29.52	22.55	267
29.54	22.55	269
29.56	22.55	277
29.58	22.55	289
29.6	22.55	247
29.62	22.55	248
29.64	22.55	283
29.66	22.55	261
29.68	22.55	264
29.7	22.55	264
29.72	22.55	251
29.74	22.55	245
29.76	22.55	238
29.78	22.55	250
29.8	22.55	252
29.82	22.55	234
29.84	22.55	239
29.86	22.55	260
29.88	22.55	257
29.9	22.55	264
29.92	22.55	249
29.94	22.55	234
29.96	22.55	292
29.98	22.55	255
30	22.55	236
30.02	22.55	293
30.04	22.55	253
30.06	22.55	252
30.08	22.55	267
30.1	22.55	281
30.12	22.55	253
30.14	22.55	222
30.16	22.55	260
30.18	22.55	265
30.2	22.55	253
30.22	22.55	271
30.24	22.55	264
30.26	22.55	263
30.28	22.55	241
30.3	22.55	269
30.32	22.55	247
30.34	22.55	250
30.36	22.55	251
30.38	22.55	250
30.4	22.55	255
30.42	22.55	252
30.44	22.55	230
30.46	22.55	223
30.48	22.55	241
30.5	22.55	246
30.52	22.55	232
30.54	22.55	233
30.56	22.55	209
30.58	22.55	237
30.6	22.55	210
30.62	22.55	223
30.64	22.55	235
30.66	22.55	241
30.68	22.55	251
30.7	22.55	215
30.72	22.55	227
30.74	22.55	223
30.76	22.55	247
30.78	22.55	224
30.8	22.55	248
30.82	22.55	230
30.84	22.55	204
30.86	22.55	226
30.88	22.55	230
30.9	22.55	249
30.92	22.55	228
30.94	22.55	223
30.96	22.55	219
30.98	22.55	235
31	22.55	214
31.02	22.55	217
31.04	22.55	204
31.06	22.55	219
31.08	22.55	213
31.1	22.55	210
31.12	22.55	214
31.14	22.55	219
31.16	22.55	213
31.18	22.55	209
31.2	22.55	225
31.22	22.55	227
31.24	22.55	221
31.26	22.55	220
31.28	22.55	226
31.3	22.55	228
31.32	22.55	220
31.34	22.55	218
31.36	22.55	233
31.38	22.55	210
31.4	22.55	236
31.42	22.55	212
31.44	22.55	210
31.46	22.55	220
31.48	22.55	209
31.5	22.55	219
31.52	22.55	202
31.54	22.55	211
31.56	22.55	236
31.58	22.55	242
31.6	22.55	200
31.62	22.55	221
31.64	22.55	218
31.66	22.55	218
31.68	22.55	229
31.7	22.55	230
31.72	22.55	230
31.74	22.55	235
31.76	22.55	233
31.78	22.55	221
31.8	22.55	247
31.82	22.55	244
31.84	22.55	219
31.86	22.55	245
31.88	22.55	237
31.9	22.55	240
31.92	22.55	241
31.94	22.55	221
31.96	22.55	232
31.98	22.55	220
32	22.55	237
32.02	22.55	220
32.04	22.55	216
32.06	22.55	218
32.08	22.55	218
32.1	22.55	234
32.12	22.55	256
32.14	22.55	240
32.16	22.55	227
32.18	22.55	229
32.2	22.55	221
32.22	22.55	225
32.24	22.55	233
32.26	22.55	221
32.28	22.55	242
32.3	22.55	250
32.32	22.55	219
32.34	22.55	251
32.36	22.55	246
32.38	22.55	258
32.4	22.55	234
32.42	22.55	231
32.44	22.55	233
32.46	22.55	239
32.48	22.55	233
32.5	22.55	229
32.52	22.55	225
32.54	22.55	221
32.56	22.55	212
32.58	22.55	234
32.6	22.55	222
32.62	22.55	243
32.64	22.55	225
32.66	22.55	198
32.68	22.55	231
32.7	22.55	242
32.72	22.55	225
32.74	22.55	227
32.76	22.55	214
32.78	22.55	223
32.8	22.55	212
32.82	22.55	217
32.84	22.55	235
32.86	22.55	209
32.88	22.55	227
32.9	22.55	231
32.92	22.55	221
32.94	22.55	219
32.96	22.55	244
32.98	22.55	236
33	22.55	234
33.02	22.55	238
33.04	22.55	202
33.06	22.55	238
33.08	22.55	260
33.1	22.55	243
33.12	22.55	255
33.14	22.55	225
33.16	22.55	235
33.18	22.55	223
33.2	22.55	208
33.22	22.55	245
33.24	22.55	217
33.26	22.55	239
33.28	22.55	252
33.3	22.55	233
33.32	22.55	255
33.34	22.55	241
33.36	22.55	239
33.38	22.55	246
33.4	22.55	216
33.42	22.55	248
33.44	22.55	219
33.46	22.55	216
33.48	22.55	226
33.5	22.55	214
33.52	22.55	226
33.54	22.55	205
33.56	22.55	256
33.58	22.55	222
33.6	22.55	254
33.62	22.55	204
33.64	22.55	243
33.66	22.55	262
33.68	22.55	236
33.7	22.55	242
33.72	22.55	267
33.74	22.55	245
33.76	22.55	222
33.78	22.55	247
33.8	22.55	253
33.82	22.55	233
33.84	22.55	236
33.86	22.55	256
33.88	22.55	237
33.9	22.55	211
33.92	22.55	242
33.94	22.55	209
33.96	22.55	226
33.98	22.55	246
34	22.55	248
34.02	22.55	257
34.04	22.55	238
34.06	22.55	225
34.08	22.55	242
34.1	22.55	229
34.12	22.55	239
34.14	22.55	225
34.16	22.55	245
34.18	22.55	244
34.2	22.55	224
34.22	22.55	261
34.24	22.55	241
34.26	22.55	243
34.28	22.55	243
34.3	22.55	234
34.32	22.55	238
34.34	22.55	215
34.36	22.55	243
34.38	22.55	211
34.4	22.55	234
34.42	22.55	240
34.44	22.55	261
34.46	22.55	213
34.48	22.55	241
34.5	22.55	254
34.52	22.55	258
34.54	22.55	245
34.56	22.55	236
34.58	22.55	268
34.6	22.55	253
34.62	22.55	264
34.64	22.55	264
34.66	22.55	276
34.68	22.55	292
34.7	22.55	257
34.72	22.55	252
34.74	22.55	257
34.76	22.55	271
34.78	22.55	279
34.8	22.55	283
34.82	22.55	244
34.84	22.55	264
34.86	22.55	270
34.88	22.55	250
34.9	22.55	277
34.92	22.55	278
34.94	22.55	239
34.96	22.55	257
34.98	22.55	282
35	22.55	285
35.02	22.55	269
35.04	22.55	299
35.06	22.55	256
35.08	22.55	263
35.1	22.55	286
35.12	22.55	265
35.14	22.55	258
35.16	22.55	307
35.18	22.55	277
35.2	22.55	276
35.22	22.55	269
35.24	22.55	249
35.26	22.55	256
35.28	22.55	291
35.3	22.55	253
35.32	22.55	271
35.34	22.55	278
35.36	22.55	246
35.38	22.55	278
35.4	22.55	256
35.42	22.55	275
35.44	22.55	274
35.46	22.55	293
35.48	22.55	283
35.5	22.55	265
35.52	22.55	263
35.54	22.55	267
35.56	22.55	254
35.58	22.55	268
35.6	22.55	307
35.62	22.55	278
35.64	22.55	286
35.66	22.55	266
35.68	22.55	291
35.7	22.55	280
35.72	22.55	261
35.74	22.55	281
35.76	22.55	241
35.78	22.55	274
35.8	22.55	279
35.82	22.55	258
35.84	22.55	239
35.86	22.55	239
35.88	22.55	251
35.9	22.55	277
35.92	22.55	251
35.94	22.55	232
35.96	22.55	280
35.98	22.55	263
36	22.55	255
36.02	22.55	261
36.04	22.55	279
36.06	22.55	271
36.08	22.55	274
36.1	22.55	261
36.12	22.55	268
36.14	22.55	280
36.16	22.55	256
36.18	22.55	272
36.2	22.55	255
36.22	22.55	301
36.24	22.55	266
36.26	22.55	262
36.28	22.55	249
36.3	22.55	261
36.32	22.55	252
36.34	22.55	262
36.36	22.55	279
36.38	22.55	273
36.4	22.55	253
36.42	22.55	265
36.44	22.55	279
36.46	22.55	256
36.48	22.55	256
36.5	22.55	268
36.52	22.55	268
36.54	22.55	265
36.56	22.55	252
36.58	22.55	290
36.6	22.55	289
36.62	22.55	257
36.64	22.55	287
36.66	22.55	275
36.68	22.55	288
36.7	22.55	324
36.72	22.55	300
36.74	22.55	266
36.76	22.55	251
36.78	22.55	274
36.8	22.55	290
36.82	22.55	281
36.84	22.55	321
36.86	22.55	269
36.88	22.55	285
36.9	22.55	327
36.92	22.55	280
36.94	22.55	272
36.96	22.55	282
36.98	22.55	285
37	22.55	297
37.02	22.55	290
37.04	22.55	253
37.06	22.55	307
37.08	22.55	302
37.1	22.55	276
37.12	22.55	287
37.14	22.55	304
37.16	22.55	309
37.18	22.55	322
37.2	22.55	296
37.22	22.55	297
37.24	22.55	288
37.26	22.55	321
37.28	22.55	291
37.3	22.55	288
37.32	22.55	310
37.34	22.55	338
37.36	22.55	302
37.38	22.55	293
37.4	22.55	302
37.42	22.55	297
37.44	22.55	317
37.46	22.55	289
37.48	22.55	301
37.5	22.55	292
37.52	22.55	295
37.54	22.55	319
37.56	22.55	323
37.58	22.55	303
37.6	22.55	291
37.62	22.55	278
37.64	22.55	310
37.66	22.55	308
37.68	22.55	271
37.7	22.55	301
37.72	22.55	300
37.74	22.55	289
37.76	22.55	305
37.78	22.55	314
37.8	22.55	314
37.82	22.55	359
37.84	22.55	367
37.86	22.55	345
37.88	22.55	406
37.9	22.55	400
37.92	22.55	391
37.94	22.55	402
37.96	22.55	402
37.98	22.55	412
38	22.55	371
38.02	22.55	384
38.04	22.55	428
38.06	22.55	440
38.08	22.55	448
38.1	22.55	530
38.12	22.55	618
38.14	22.55	686
38.16	22.55	695
38.18	22.55	727
38.2	22.55	630
38.22	22.55	620
38.24	22.55	611
38.26	22.55	635
38.28	22.55	537
38.3	22.55	486
38.32	22.55	403
38.34	22.55	391
38.36	22.55	382
38.38	22.55	345
38.4	22.55	343
38.42	22.55	342
38.44	22.55	323
38.46	22.55	307
38.48	22.55	296
38.5	22.55	305
38.52	22.55	294
38.54	22.55	301
38.56	22.55	301
38.58	22.55	295
38.6	22.55	301
38.62	22.55	293
38.64	22.55	304
38.66	22.55	265
38.68	22.55	295
38.7	22.55	282
38.72	22.55	263
38.74	22.55	294
38.76	22.55	285
38.78	22.55	273
38.8	22.55	270
38.82	22.55	288
38.84	22.55	306
38.86	22.55	276
38.88	22.55	303
38.9	22.55	278
38.92	22.55	314
38.94	22.55	274
38.96	22.55	273
38.98	22.55	253
39	22.55	285
39.02	22.55	287
39.04	22.55	267
39.06	22.55	293
39.08	22.55	317
39.1	22.55	293
39.12	22.55	294
39.14	22.55	272
39.16	22.55	273
39.18	22.55	290
39.2	22.55	244
39.22	22.55	279
39.24	22.55	280
39.26	22.55	284
39.28	22.55	295
39.3	22.55	289
39.32	22.55	256
39.34	22.55	283
39.36	22.55	292
39.38	22.55	251
39.4	22.55	280
39.42	22.55	281
39.44	22.55	264
39.46	22.55	255
39.48	22.55	270
39.5	22.55	270
39.52	22.55	262
39.54	22.55	275
39.56	22.55	249
39.58	22.55	261
39.6	22.55	259
39.62	22.55	259
39.64	22.55	276
39.66	22.55	282
39.68	22.55	288
39.7	22.55	264
39.72	22.55	294
39.74	22.55	278
39.76	22.55	276
39.78	22.55	287
39.8	22.55	288
39.82	22.55	271
39.84	22.55	256
39.86	22.55	299
39.88	22.55	292
39.9	22.55	289
39.92	22.55	294
39.94	22.55	297
39.96	22.55	283
39.98	22.55	268
40	22.55	257
