# Supplementary material for: Sorting polymerization in a bichannel metal-organic framework
Source: Nat Commun. 2025 Aug 5;16:6984. doi: 10.1038/s41467-025-62322-8 (PMC12325995; doi:10.1038/s41467-025-62322-8)
Supplement: Supplementary file 3 — Source data [file 41467_2025_62322_MOESM3_ESM.zip › SOURCE_DATA/SF8/1_2theta_vs_scanstarttime_vs_intensity/line_11.csv]

X	Y	Z
3	19.55	188
3.02	19.55	201
3.04	19.55	213
3.06	19.55	228
3.08	19.55	208
3.1	19.55	191
3.12	19.55	204
3.14	19.55	195
3.16	19.55	218
3.18	19.55	200
3.2	19.55	208
3.22	19.55	178
3.24	19.55	220
3.26	19.55	205
3.28	19.55	189
3.3	19.55	218
3.32	19.55	205
3.34	19.55	168
3.36	19.55	199
3.38	19.55	208
3.4	19.55	212
3.42	19.55	182
3.44	19.55	208
3.46	19.55	191
3.48	19.55	209
3.5	19.55	195
3.52	19.55	208
3.54	19.55	183
3.56	19.55	197
3.58	19.55	202
3.6	19.55	195
3.62	19.55	212
3.64	19.55	184
3.66	19.55	200
3.68	19.55	186
3.7	19.55	208
3.72	19.55	209
3.74	19.55	199
3.76	19.55	223
3.78	19.55	206
3.8	19.55	194
3.82	19.55	194
3.84	19.55	213
3.86	19.55	216
3.88	19.55	209
3.9	19.55	199
3.92	19.55	157
3.94	19.55	207
3.96	19.55	178
3.98	19.55	199
4	19.55	196
4.02	19.55	191
4.04	19.55	214
4.06	19.55	191
4.08	19.55	183
4.1	19.55	183
4.12	19.55	206
4.14	19.55	200
4.16	19.55	205
4.18	19.55	177
4.2	19.55	201
4.22	19.55	209
4.24	19.55	199
4.26	19.55	193
4.28	19.55	193
4.3	19.55	191
4.32	19.55	201
4.34	19.55	215
4.36	19.55	199
4.38	19.55	184
4.4	19.55	192
4.42	19.55	200
4.44	19.55	181
4.46	19.55	212
4.48	19.55	199
4.5	19.55	211
4.52	19.55	210
4.54	19.55	225
4.56	19.55	195
4.58	19.55	217
4.6	19.55	220
4.62	19.55	235
4.64	19.55	245
4.66	19.55	261
4.68	19.55	226
4.7	19.55	277
4.72	19.55	260
4.74	19.55	274
4.76	19.55	290
4.78	19.55	296
4.8	19.55	310
4.82	19.55	308
4.84	19.55	343
4.86	19.55	330
4.88	19.55	352
4.9	19.55	369
4.92	19.55	388
4.94	19.55	396
4.96	19.55	408
4.98	19.55	424
5	19.55	457
5.02	19.55	429
5.04	19.55	514
5.06	19.55	567
5.08	19.55	588
5.1	19.55	639
5.12	19.55	708
5.14	19.55	753
5.16	19.55	824
5.18	19.55	948
5.2	19.55	1069
5.22	19.55	1061
5.24	19.55	1240
5.26	19.55	1328
5.28	19.55	1486
5.3	19.55	1549
5.32	19.55	1546
5.34	19.55	1396
5.36	19.55	1062
5.38	19.55	743
5.4	19.55	544
5.42	19.55	446
5.44	19.55	388
5.46	19.55	279
5.48	19.55	284
5.5	19.55	299
5.52	19.55	270
5.54	19.55	266
5.56	19.55	237
5.58	19.55	254
5.6	19.55	215
5.62	19.55	203
5.64	19.55	226
5.66	19.55	229
5.68	19.55	226
5.7	19.55	235
5.72	19.55	215
5.74	19.55	220
5.76	19.55	228
5.78	19.55	222
5.8	19.55	227
5.82	19.55	213
5.84	19.55	243
5.86	19.55	246
5.88	19.55	218
5.9	19.55	211
5.92	19.55	217
5.94	19.55	255
5.96	19.55	219
5.98	19.55	246
6	19.55	248
6.02	19.55	247
6.04	19.55	232
6.06	19.55	247
6.08	19.55	225
6.1	19.55	215
6.12	19.55	234
6.14	19.55	207
6.16	19.55	237
6.18	19.55	233
6.2	19.55	252
6.22	19.55	246
6.24	19.55	258
6.26	19.55	251
6.28	19.55	286
6.3	19.55	260
6.32	19.55	262
6.34	19.55	260
6.36	19.55	254
6.38	19.55	259
6.4	19.55	289
6.42	19.55	294
6.44	19.55	222
6.46	19.55	252
6.48	19.55	300
6.5	19.55	244
6.52	19.55	253
6.54	19.55	255
6.56	19.55	289
6.58	19.55	243
6.6	19.55	246
6.62	19.55	231
6.64	19.55	196
6.66	19.55	226
6.68	19.55	224
6.7	19.55	225
6.72	19.55	216
6.74	19.55	197
6.76	19.55	207
6.78	19.55	180
6.8	19.55	201
6.82	19.55	208
6.84	19.55	204
6.86	19.55	184
6.88	19.55	194
6.9	19.55	192
6.92	19.55	217
6.94	19.55	188
6.96	19.55	199
6.98	19.55	190
7	19.55	196
7.02	19.55	188
7.04	19.55	181
7.06	19.55	166
7.08	19.55	168
7.1	19.55	178
7.12	19.55	146
7.14	19.55	166
7.16	19.55	193
7.18	19.55	181
7.2	19.55	165
7.22	19.55	146
7.24	19.55	159
7.26	19.55	161
7.28	19.55	150
7.3	19.55	153
7.32	19.55	155
7.34	19.55	148
7.36	19.55	172
7.38	19.55	182
7.4	19.55	183
7.42	19.55	153
7.44	19.55	145
7.46	19.55	137
7.48	19.55	171
7.5	19.55	154
7.52	19.55	162
7.54	19.55	164
7.56	19.55	151
7.58	19.55	141
7.6	19.55	162
7.62	19.55	175
7.64	19.55	152
7.66	19.55	155
7.68	19.55	167
7.7	19.55	152
7.72	19.55	158
7.74	19.55	133
7.76	19.55	148
7.78	19.55	149
7.8	19.55	152
7.82	19.55	162
7.84	19.55	150
7.86	19.55	145
7.88	19.55	147
7.9	19.55	161
7.92	19.55	150
7.94	19.55	160
7.96	19.55	145
7.98	19.55	157
8	19.55	143
8.02	19.55	168
8.04	19.55	145
8.06	19.55	131
8.08	19.55	156
8.1	19.55	157
8.12	19.55	174
8.14	19.55	156
8.16	19.55	156
8.18	19.55	163
8.2	19.55	169
8.22	19.55	170
8.24	19.55	154
8.26	19.55	146
8.28	19.55	174
8.3	19.55	172
8.32	19.55	150
8.34	19.55	188
8.36	19.55	167
8.38	19.55	166
8.4	19.55	176
8.42	19.55	153
8.44	19.55	161
8.46	19.55	177
8.48	19.55	176
8.5	19.55	170
8.52	19.55	158
8.54	19.55	166
8.56	19.55	147
8.58	19.55	151
8.6	19.55	149
8.62	19.55	184
8.64	19.55	180
8.66	19.55	191
8.68	19.55	183
8.7	19.55	198
8.72	19.55	225
8.74	19.55	211
8.76	19.55	224
8.78	19.55	214
8.8	19.55	233
8.82	19.55	251
8.84	19.55	278
8.86	19.55	286
8.88	19.55	302
8.9	19.55	331
8.92	19.55	344
8.94	19.55	392
8.96	19.55	416
8.98	19.55	482
9	19.55	517
9.02	19.55	558
9.04	19.55	628
9.06	19.55	717
9.08	19.55	809
9.1	19.55	967
9.12	19.55	1106
9.14	19.55	1188
9.16	19.55	1342
9.18	19.55	1352
9.2	19.55	1504
9.22	19.55	1318
9.24	19.55	1282
9.26	19.55	1167
9.28	19.55	932
9.3	19.55	752
9.32	19.55	630
9.34	19.55	587
9.36	19.55	473
9.38	19.55	420
9.4	19.55	368
9.42	19.55	292
9.44	19.55	289
9.46	19.55	255
9.48	19.55	235
9.5	19.55	235
9.52	19.55	213
9.54	19.55	226
9.56	19.55	210
9.58	19.55	238
9.6	19.55	198
9.62	19.55	234
9.64	19.55	209
9.66	19.55	191
9.68	19.55	201
9.7	19.55	182
9.72	19.55	209
9.74	19.55	183
9.76	19.55	193
9.78	19.55	193
9.8	19.55	183
9.82	19.55	194
9.84	19.55	195
9.86	19.55	197
9.88	19.55	213
9.9	19.55	206
9.92	19.55	177
9.94	19.55	178
9.96	19.55	209
9.98	19.55	188
10	19.55	178
10.02	19.55	203
10.04	19.55	188
10.06	19.55	193
10.08	19.55	192
10.1	19.55	194
10.12	19.55	215
10.14	19.55	237
10.16	19.55	213
10.18	19.55	250
10.2	19.55	271
10.22	19.55	244
10.24	19.55	286
10.26	19.55	284
10.28	19.55	301
10.3	19.55	348
10.32	19.55	372
10.34	19.55	409
10.36	19.55	424
10.38	19.55	470
10.4	19.55	528
10.42	19.55	626
10.44	19.55	664
10.46	19.55	813
10.48	19.55	879
10.5	19.55	1027
10.52	19.55	979
10.54	19.55	1090
10.56	19.55	1240
10.58	19.55	1409
10.6	19.55	1473
10.62	19.55	1582
10.64	19.55	1739
10.66	19.55	1747
10.68	19.55	1670
10.7	19.55	1475
10.72	19.55	1329
10.74	19.55	1030
10.76	19.55	712
10.78	19.55	544
10.8	19.55	484
10.82	19.55	419
10.84	19.55	342
10.86	19.55	273
10.88	19.55	238
10.9	19.55	237
10.92	19.55	239
10.94	19.55	202
10.96	19.55	224
10.98	19.55	191
11	19.55	201
11.02	19.55	232
11.04	19.55	223
11.06	19.55	191
11.08	19.55	200
11.1	19.55	194
11.12	19.55	156
11.14	19.55	178
11.16	19.55	189
11.18	19.55	188
11.2	19.55	215
11.22	19.55	215
11.24	19.55	175
11.26	19.55	177
11.28	19.55	165
11.3	19.55	188
11.32	19.55	178
11.34	19.55	181
11.36	19.55	190
11.38	19.55	186
11.4	19.55	193
11.42	19.55	186
11.44	19.55	158
11.46	19.55	177
11.48	19.55	168
11.5	19.55	197
11.52	19.55	179
11.54	19.55	183
11.56	19.55	171
11.58	19.55	159
11.6	19.55	185
11.62	19.55	186
11.64	19.55	184
11.66	19.55	173
11.68	19.55	177
11.7	19.55	173
11.72	19.55	173
11.74	19.55	199
11.76	19.55	193
11.78	19.55	187
11.8	19.55	157
11.82	19.55	157
11.84	19.55	163
11.86	19.55	180
11.88	19.55	166
11.9	19.55	178
11.92	19.55	172
11.94	19.55	167
11.96	19.55	177
11.98	19.55	167
12	19.55	172
12.02	19.55	155
12.04	19.55	178
12.06	19.55	186
12.08	19.55	175
12.1	19.55	178
12.12	19.55	168
12.14	19.55	163
12.16	19.55	179
12.18	19.55	178
12.2	19.55	188
12.22	19.55	164
12.24	19.55	195
12.26	19.55	172
12.28	19.55	176
12.3	19.55	193
12.32	19.55	188
12.34	19.55	179
12.36	19.55	173
12.38	19.55	189
12.4	19.55	175
12.42	19.55	177
12.44	19.55	151
12.46	19.55	169
12.48	19.55	167
12.5	19.55	178
12.52	19.55	176
12.54	19.55	160
12.56	19.55	184
12.58	19.55	179
12.6	19.55	163
12.62	19.55	171
12.64	19.55	162
12.66	19.55	174
12.68	19.55	170
12.7	19.55	168
12.72	19.55	169
12.74	19.55	165
12.76	19.55	191
12.78	19.55	178
12.8	19.55	174
12.82	19.55	179
12.84	19.55	184
12.86	19.55	185
12.88	19.55	186
12.9	19.55	179
12.92	19.55	202
12.94	19.55	193
12.96	19.55	198
12.98	19.55	167
13	19.55	184
13.02	19.55	157
13.04	19.55	190
13.06	19.55	183
13.08	19.55	170
13.1	19.55	195
13.12	19.55	208
13.14	19.55	185
13.16	19.55	171
13.18	19.55	186
13.2	19.55	174
13.22	19.55	184
13.24	19.55	172
13.26	19.55	181
13.28	19.55	159
13.3	19.55	188
13.32	19.55	184
13.34	19.55	172
13.36	19.55	171
13.38	19.55	191
13.4	19.55	196
13.42	19.55	168
13.44	19.55	172
13.46	19.55	187
13.48	19.55	187
13.5	19.55	176
13.52	19.55	184
13.54	19.55	193
13.56	19.55	186
13.58	19.55	165
13.6	19.55	181
13.62	19.55	178
13.64	19.55	190
13.66	19.55	178
13.68	19.55	179
13.7	19.55	182
13.72	19.55	187
13.74	19.55	177
13.76	19.55	193
13.78	19.55	193
13.8	19.55	170
13.82	19.55	158
13.84	19.55	214
13.86	19.55	195
13.88	19.55	210
13.9	19.55	156
13.92	19.55	208
13.94	19.55	198
13.96	19.55	193
13.98	19.55	175
14	19.55	194
14.02	19.55	191
14.04	19.55	200
14.06	19.55	210
14.08	19.55	173
14.1	19.55	180
14.12	19.55	182
14.14	19.55	188
14.16	19.55	188
14.18	19.55	182
14.2	19.55	163
14.22	19.55	168
14.24	19.55	192
14.26	19.55	182
14.28	19.55	164
14.3	19.55	180
14.32	19.55	166
14.34	19.55	167
14.36	19.55	178
14.38	19.55	171
14.4	19.55	187
14.42	19.55	188
14.44	19.55	185
14.46	19.55	196
14.48	19.55	168
14.5	19.55	197
14.52	19.55	177
14.54	19.55	187
14.56	19.55	179
14.58	19.55	182
14.6	19.55	181
14.62	19.55	169
14.64	19.55	191
14.66	19.55	197
14.68	19.55	154
14.7	19.55	202
14.72	19.55	183
14.74	19.55	195
14.76	19.55	178
14.78	19.55	188
14.8	19.55	210
14.82	19.55	165
14.84	19.55	170
14.86	19.55	184
14.88	19.55	161
14.9	19.55	189
14.92	19.55	195
14.94	19.55	177
14.96	19.55	189
14.98	19.55	168
15	19.55	180
15.02	19.55	196
15.04	19.55	186
15.06	19.55	192
15.08	19.55	184
15.1	19.55	179
15.12	19.55	180
15.14	19.55	187
15.16	19.55	177
15.18	19.55	181
15.2	19.55	178
15.22	19.55	194
15.24	19.55	194
15.26	19.55	187
15.28	19.55	197
15.3	19.55	198
15.32	19.55	202
15.34	19.55	200
15.36	19.55	195
15.38	19.55	189
15.4	19.55	204
15.42	19.55	199
15.44	19.55	193
15.46	19.55	180
15.48	19.55	221
15.5	19.55	203
15.52	19.55	206
15.54	19.55	201
15.56	19.55	211
15.58	19.55	216
15.6	19.55	213
15.62	19.55	208
15.64	19.55	232
15.66	19.55	254
15.68	19.55	214
15.7	19.55	251
15.72	19.55	274
15.74	19.55	299
15.76	19.55	307
15.78	19.55	318
15.8	19.55	324
15.82	19.55	300
15.84	19.55	315
15.86	19.55	309
15.88	19.55	330
15.9	19.55	399
15.92	19.55	383
15.94	19.55	409
15.96	19.55	474
15.98	19.55	507
16	19.55	550
16.02	19.55	549
16.04	19.55	561
16.06	19.55	586
16.08	19.55	601
16.1	19.55	536
16.12	19.55	524
16.14	19.55	432
16.16	19.55	393
16.18	19.55	350
16.2	19.55	341
16.22	19.55	296
16.24	19.55	275
16.26	19.55	259
16.28	19.55	268
16.3	19.55	255
16.32	19.55	251
16.34	19.55	243
16.36	19.55	220
16.38	19.55	238
16.4	19.55	254
16.42	19.55	224
16.44	19.55	241
16.46	19.55	211
16.48	19.55	225
16.5	19.55	214
16.52	19.55	211
16.54	19.55	191
16.56	19.55	203
16.58	19.55	216
16.6	19.55	206
16.62	19.55	199
16.64	19.55	215
16.66	19.55	200
16.68	19.55	209
16.7	19.55	188
16.72	19.55	205
16.74	19.55	206
16.76	19.55	200
16.78	19.55	216
16.8	19.55	219
16.82	19.55	193
16.84	19.55	217
16.86	19.55	204
16.88	19.55	209
16.9	19.55	214
16.92	19.55	203
16.94	19.55	221
16.96	19.55	231
16.98	19.55	229
17	19.55	260
17.02	19.55	206
17.04	19.55	229
17.06	19.55	217
17.08	19.55	256
17.1	19.55	242
17.12	19.55	229
17.14	19.55	210
17.16	19.55	271
17.18	19.55	221
17.2	19.55	246
17.22	19.55	246
17.24	19.55	247
17.26	19.55	251
17.28	19.55	197
17.3	19.55	216
17.32	19.55	218
17.34	19.55	239
17.36	19.55	227
17.38	19.55	196
17.4	19.55	213
17.42	19.55	255
17.44	19.55	211
17.46	19.55	224
17.48	19.55	240
17.5	19.55	221
17.52	19.55	268
17.54	19.55	242
17.56	19.55	239
17.58	19.55	225
17.6	19.55	229
17.62	19.55	248
17.64	19.55	260
17.66	19.55	242
17.68	19.55	252
17.7	19.55	265
17.72	19.55	249
17.74	19.55	263
17.76	19.55	237
17.78	19.55	253
17.8	19.55	240
17.82	19.55	269
17.84	19.55	278
17.86	19.55	274
17.88	19.55	244
17.9	19.55	235
17.92	19.55	283
17.94	19.55	264
17.96	19.55	245
17.98	19.55	278
18	19.55	274
18.02	19.55	222
18.04	19.55	232
18.06	19.55	269
18.08	19.55	251
18.1	19.55	287
18.12	19.55	254
18.14	19.55	252
18.16	19.55	288
18.18	19.55	277
18.2	19.55	302
18.22	19.55	302
18.24	19.55	314
18.26	19.55	322
18.28	19.55	345
18.3	19.55	390
18.32	19.55	424
18.34	19.55	417
18.36	19.55	423
18.38	19.55	445
18.4	19.55	491
18.42	19.55	551
18.44	19.55	622
18.46	19.55	608
18.48	19.55	631
18.5	19.55	682
18.52	19.55	679
18.54	19.55	686
18.56	19.55	618
18.58	19.55	620
18.6	19.55	605
18.62	19.55	555
18.64	19.55	524
18.66	19.55	463
18.68	19.55	448
18.7	19.55	412
18.72	19.55	380
18.74	19.55	372
18.76	19.55	370
18.78	19.55	392
18.8	19.55	353
18.82	19.55	345
18.84	19.55	319
18.86	19.55	328
18.88	19.55	337
18.9	19.55	320
18.92	19.55	262
18.94	19.55	292
18.96	19.55	279
18.98	19.55	287
19	19.55	270
19.02	19.55	263
19.04	19.55	294
19.06	19.55	294
19.08	19.55	267
19.1	19.55	288
19.12	19.55	282
19.14	19.55	291
19.16	19.55	277
19.18	19.55	291
19.2	19.55	306
19.22	19.55	299
19.24	19.55	303
19.26	19.55	318
19.28	19.55	314
19.3	19.55	338
19.32	19.55	322
19.34	19.55	315
19.36	19.55	329
19.38	19.55	311
19.4	19.55	296
19.42	19.55	308
19.44	19.55	274
19.46	19.55	304
19.48	19.55	298
19.5	19.55	297
19.52	19.55	303
19.54	19.55	271
19.56	19.55	309
19.58	19.55	302
19.6	19.55	316
19.62	19.55	310
19.64	19.55	304
19.66	19.55	261
19.68	19.55	267
19.7	19.55	303
19.72	19.55	283
19.74	19.55	274
19.76	19.55	262
19.78	19.55	268
19.8	19.55	277
19.82	19.55	264
19.84	19.55	274
19.86	19.55	289
19.88	19.55	294
19.9	19.55	285
19.92	19.55	261
19.94	19.55	270
19.96	19.55	287
19.98	19.55	295
20	19.55	307
20.02	19.55	272
20.04	19.55	261
20.06	19.55	298
20.08	19.55	262
20.1	19.55	294
20.12	19.55	266
20.14	19.55	281
20.16	19.55	266
20.18	19.55	266
20.2	19.55	258
20.22	19.55	250
20.24	19.55	265
20.26	19.55	247
20.28	19.55	257
20.3	19.55	257
20.32	19.55	278
20.34	19.55	233
20.36	19.55	249
20.38	19.55	245
20.4	19.55	262
20.42	19.55	230
20.44	19.55	213
20.46	19.55	224
20.48	19.55	232
20.5	19.55	229
20.52	19.55	202
20.54	19.55	223
20.56	19.55	216
20.58	19.55	222
20.6	19.55	240
20.62	19.55	218
20.64	19.55	200
20.66	19.55	245
20.68	19.55	228
20.7	19.55	204
20.72	19.55	196
20.74	19.55	247
20.76	19.55	221
20.78	19.55	236
20.8	19.55	224
20.82	19.55	216
20.84	19.55	230
20.86	19.55	219
20.88	19.55	225
20.9	19.55	226
20.92	19.55	205
20.94	19.55	259
20.96	19.55	224
20.98	19.55	239
21	19.55	216
21.02	19.55	243
21.04	19.55	242
21.06	19.55	245
21.08	19.55	213
21.1	19.55	256
21.12	19.55	225
21.14	19.55	213
21.16	19.55	213
21.18	19.55	235
21.2	19.55	259
21.22	19.55	223
21.24	19.55	236
21.26	19.55	213
21.28	19.55	229
21.3	19.55	242
21.32	19.55	250
21.34	19.55	251
21.36	19.55	244
21.38	19.55	254
21.4	19.55	256
21.42	19.55	253
21.44	19.55	244
21.46	19.55	235
21.48	19.55	280
21.5	19.55	234
21.52	19.55	253
21.54	19.55	247
21.56	19.55	255
21.58	19.55	243
21.6	19.55	237
21.62	19.55	234
21.64	19.55	218
21.66	19.55	238
21.68	19.55	203
21.7	19.55	246
21.72	19.55	232
21.74	19.55	227
21.76	19.55	225
21.78	19.55	219
21.8	19.55	251
21.82	19.55	236
21.84	19.55	209
21.86	19.55	242
21.88	19.55	241
21.9	19.55	237
21.92	19.55	221
21.94	19.55	220
21.96	19.55	233
21.98	19.55	229
22	19.55	223
22.02	19.55	216
22.04	19.55	226
22.06	19.55	213
22.08	19.55	227
22.1	19.55	238
22.12	19.55	243
22.14	19.55	230
22.16	19.55	230
22.18	19.55	255
22.2	19.55	253
22.22	19.55	238
22.24	19.55	245
22.26	19.55	221
22.28	19.55	236
22.3	19.55	215
22.32	19.55	227
22.34	19.55	217
22.36	19.55	238
22.38	19.55	240
22.4	19.55	211
22.42	19.55	217
22.44	19.55	202
22.46	19.55	255
22.48	19.55	216
22.5	19.55	219
22.52	19.55	231
22.54	19.55	204
22.56	19.55	211
22.58	19.55	230
22.6	19.55	234
22.62	19.55	211
22.64	19.55	221
22.66	19.55	224
22.68	19.55	229
22.7	19.55	236
22.72	19.55	223
22.74	19.55	248
22.76	19.55	243
22.78	19.55	223
22.8	19.55	251
22.82	19.55	245
22.84	19.55	207
22.86	19.55	241
22.88	19.55	253
22.9	19.55	276
22.92	19.55	251
22.94	19.55	240
22.96	19.55	259
22.98	19.55	246
23	19.55	261
23.02	19.55	273
23.04	19.55	249
23.06	19.55	238
23.08	19.55	279
23.1	19.55	286
23.12	19.55	263
23.14	19.55	268
23.16	19.55	280
23.18	19.55	289
23.2	19.55	256
23.22	19.55	286
23.24	19.55	278
23.26	19.55	289
23.28	19.55	299
23.3	19.55	334
23.32	19.55	327
23.34	19.55	325
23.36	19.55	324
23.38	19.55	318
23.4	19.55	292
23.42	19.55	277
23.44	19.55	268
23.46	19.55	283
23.48	19.55	284
23.5	19.55	289
23.52	19.55	304
23.54	19.55	267
23.56	19.55	254
23.58	19.55	258
23.6	19.55	296
23.62	19.55	282
23.64	19.55	275
23.66	19.55	267
23.68	19.55	256
23.7	19.55	253
23.72	19.55	282
23.74	19.55	269
23.76	19.55	247
23.78	19.55	287
23.8	19.55	250
23.82	19.55	263
23.84	19.55	272
23.86	19.55	267
23.88	19.55	263
23.9	19.55	252
23.92	19.55	253
23.94	19.55	266
23.96	19.55	259
23.98	19.55	249
24	19.55	257
24.02	19.55	271
24.04	19.55	259
24.06	19.55	257
24.08	19.55	237
24.1	19.55	244
24.12	19.55	240
24.14	19.55	254
24.16	19.55	243
24.18	19.55	230
24.2	19.55	258
24.22	19.55	253
24.24	19.55	237
24.26	19.55	265
24.28	19.55	243
24.3	19.55	272
24.32	19.55	225
24.34	19.55	254
24.36	19.55	256
24.38	19.55	251
24.4	19.55	253
24.42	19.55	240
24.44	19.55	225
24.46	19.55	234
24.48	19.55	280
24.5	19.55	267
24.52	19.55	285
24.54	19.55	243
24.56	19.55	282
24.58	19.55	291
24.6	19.55	283
24.62	19.55	305
24.64	19.55	284
24.66	19.55	263
24.68	19.55	262
24.7	19.55	267
24.72	19.55	256
24.74	19.55	234
24.76	19.55	225
24.78	19.55	254
24.8	19.55	250
24.82	19.55	266
24.84	19.55	232
24.86	19.55	222
24.88	19.55	211
24.9	19.55	233
24.92	19.55	229
24.94	19.55	231
24.96	19.55	208
24.98	19.55	239
25	19.55	217
25.02	19.55	212
25.04	19.55	248
25.06	19.55	214
25.08	19.55	235
25.1	19.55	233
25.12	19.55	238
25.14	19.55	233
25.16	19.55	219
25.18	19.55	209
25.2	19.55	246
25.22	19.55	227
25.24	19.55	236
25.26	19.55	221
25.28	19.55	239
25.3	19.55	236
25.32	19.55	253
25.34	19.55	232
25.36	19.55	240
25.38	19.55	233
25.4	19.55	257
25.42	19.55	229
25.44	19.55	228
25.46	19.55	226
25.48	19.55	265
25.5	19.55	239
25.52	19.55	233
25.54	19.55	209
25.56	19.55	225
25.58	19.55	236
25.6	19.55	204
25.62	19.55	223
25.64	19.55	231
25.66	19.55	230
25.68	19.55	212
25.7	19.55	207
25.72	19.55	209
25.74	19.55	264
25.76	19.55	217
25.78	19.55	217
25.8	19.55	216
25.82	19.55	207
25.84	19.55	240
25.86	19.55	235
25.88	19.55	218
25.9	19.55	223
25.92	19.55	222
25.94	19.55	226
25.96	19.55	236
25.98	19.55	249
26	19.55	230
26.02	19.55	253
26.04	19.55	244
26.06	19.55	226
26.08	19.55	240
26.1	19.55	228
26.12	19.55	234
26.14	19.55	251
26.16	19.55	231
26.18	19.55	241
26.2	19.55	246
26.22	19.55	222
26.24	19.55	232
26.26	19.55	229
26.28	19.55	235
26.3	19.55	231
26.32	19.55	231
26.34	19.55	247
26.36	19.55	231
26.38	19.55	257
26.4	19.55	251
26.42	19.55	234
26.44	19.55	256
26.46	19.55	274
26.48	19.55	273
26.5	19.55	282
26.52	19.55	268
26.54	19.55	236
26.56	19.55	248
26.58	19.55	240
26.6	19.55	248
26.62	19.55	261
26.64	19.55	237
26.66	19.55	244
26.68	19.55	224
26.7	19.55	253
26.72	19.55	252
26.74	19.55	262
26.76	19.55	254
26.78	19.55	258
26.8	19.55	251
26.82	19.55	274
26.84	19.55	286
26.86	19.55	289
26.88	19.55	263
26.9	19.55	314
26.92	19.55	298
26.94	19.55	304
26.96	19.55	304
26.98	19.55	272
27	19.55	302
27.02	19.55	276
27.04	19.55	325
27.06	19.55	283
27.08	19.55	277
27.1	19.55	316
27.12	19.55	263
27.14	19.55	257
27.16	19.55	247
27.18	19.55	261
27.2	19.55	265
27.22	19.55	268
27.24	19.55	264
27.26	19.55	233
27.28	19.55	268
27.3	19.55	261
27.32	19.55	269
27.34	19.55	264
27.36	19.55	224
27.38	19.55	234
27.4	19.55	233
27.42	19.55	232
27.44	19.55	236
27.46	19.55	237
27.48	19.55	248
27.5	19.55	233
27.52	19.55	248
27.54	19.55	259
27.56	19.55	220
27.58	19.55	249
27.6	19.55	216
27.62	19.55	265
27.64	19.55	223
27.66	19.55	234
27.68	19.55	227
27.7	19.55	250
27.72	19.55	259
27.74	19.55	243
27.76	19.55	265
27.78	19.55	261
27.8	19.55	244
27.82	19.55	241
27.84	19.55	253
27.86	19.55	265
27.88	19.55	267
27.9	19.55	244
27.92	19.55	247
27.94	19.55	242
27.96	19.55	235
27.98	19.55	229
28	19.55	253
28.02	19.55	203
28.04	19.55	228
28.06	19.55	228
28.08	19.55	251
28.1	19.55	240
28.12	19.55	230
28.14	19.55	262
28.16	19.55	251
28.18	19.55	229
28.2	19.55	262
28.22	19.55	274
28.24	19.55	262
28.26	19.55	262
28.28	19.55	275
28.3	19.55	244
28.32	19.55	252
28.34	19.55	250
28.36	19.55	260
28.38	19.55	245
28.4	19.55	275
28.42	19.55	283
28.44	19.55	272
28.46	19.55	255
28.48	19.55	269
28.5	19.55	268
28.52	19.55	266
28.54	19.55	277
28.56	19.55	241
28.58	19.55	244
28.6	19.55	275
28.62	19.55	274
28.64	19.55	254
28.66	19.55	266
28.68	19.55	252
28.7	19.55	238
28.72	19.55	255
28.74	19.55	277
28.76	19.55	260
28.78	19.55	224
28.8	19.55	258
28.82	19.55	228
28.84	19.55	284
28.86	19.55	280
28.88	19.55	261
28.9	19.55	263
28.92	19.55	277
28.94	19.55	255
28.96	19.55	252
28.98	19.55	257
29	19.55	258
29.02	19.55	243
29.04	19.55	234
29.06	19.55	283
29.08	19.55	241
29.1	19.55	240
29.12	19.55	266
29.14	19.55	274
29.16	19.55	258
29.18	19.55	283
29.2	19.55	283
29.22	19.55	271
29.24	19.55	246
29.26	19.55	259
29.28	19.55	251
29.3	19.55	240
29.32	19.55	268
29.34	19.55	264
29.36	19.55	246
29.38	19.55	265
29.4	19.55	273
29.42	19.55	264
29.44	19.55	284
29.46	19.55	275
29.48	19.55	263
29.5	19.55	238
29.52	19.55	277
29.54	19.55	291
29.56	19.55	264
29.58	19.55	265
29.6	19.55	242
29.62	19.55	272
29.64	19.55	270
29.66	19.55	234
29.68	19.55	269
29.7	19.55	245
29.72	19.55	285
29.74	19.55	248
29.76	19.55	240
29.78	19.55	252
29.8	19.55	239
29.82	19.55	284
29.84	19.55	267
29.86	19.55	260
29.88	19.55	266
29.9	19.55	253
29.92	19.55	244
29.94	19.55	259
29.96	19.55	261
29.98	19.55	247
30	19.55	271
30.02	19.55	276
30.04	19.55	286
30.06	19.55	257
30.08	19.55	283
30.1	19.55	266
30.12	19.55	258
30.14	19.55	262
30.16	19.55	250
30.18	19.55	277
30.2	19.55	283
30.22	19.55	231
30.24	19.55	236
30.26	19.55	261
30.28	19.55	238
30.3	19.55	238
30.32	19.55	242
30.34	19.55	255
30.36	19.55	250
30.38	19.55	260
30.4	19.55	231
30.42	19.55	246
30.44	19.55	237
30.46	19.55	224
30.48	19.55	232
30.5	19.55	249
30.52	19.55	235
30.54	19.55	226
30.56	19.55	236
30.58	19.55	249
30.6	19.55	242
30.62	19.55	226
30.64	19.55	246
30.66	19.55	233
30.68	19.55	223
30.7	19.55	226
30.72	19.55	225
30.74	19.55	254
30.76	19.55	216
30.78	19.55	244
30.8	19.55	207
30.82	19.55	222
30.84	19.55	214
30.86	19.55	223
30.88	19.55	220
30.9	19.55	242
30.92	19.55	235
30.94	19.55	212
30.96	19.55	260
30.98	19.55	223
31	19.55	194
31.02	19.55	221
31.04	19.55	222
31.06	19.55	249
31.08	19.55	225
31.1	19.55	238
31.12	19.55	210
31.14	19.55	246
31.16	19.55	212
31.18	19.55	235
31.2	19.55	211
31.22	19.55	226
31.24	19.55	234
31.26	19.55	240
31.28	19.55	243
31.3	19.55	218
31.32	19.55	228
31.34	19.55	241
31.36	19.55	182
31.38	19.55	241
31.4	19.55	223
31.42	19.55	222
31.44	19.55	228
31.46	19.55	210
31.48	19.55	221
31.5	19.55	221
31.52	19.55	239
31.54	19.55	234
31.56	19.55	205
31.58	19.55	223
31.6	19.55	212
31.62	19.55	221
31.64	19.55	224
31.66	19.55	211
31.68	19.55	231
31.7	19.55	220
31.72	19.55	214
31.74	19.55	234
31.76	19.55	238
31.78	19.55	237
31.8	19.55	267
31.82	19.55	231
31.84	19.55	233
31.86	19.55	266
31.88	19.55	240
31.9	19.55	234
31.92	19.55	225
31.94	19.55	267
31.96	19.55	226
31.98	19.55	229
32	19.55	260
32.02	19.55	256
32.04	19.55	224
32.06	19.55	214
32.08	19.55	227
32.1	19.55	241
32.12	19.55	234
32.14	19.55	239
32.16	19.55	249
32.18	19.55	211
32.2	19.55	205
32.22	19.55	232
32.24	19.55	225
32.26	19.55	233
32.28	19.55	228
32.3	19.55	237
32.32	19.55	226
32.34	19.55	236
32.36	19.55	256
32.38	19.55	236
32.4	19.55	259
32.42	19.55	249
32.44	19.55	248
32.46	19.55	253
32.48	19.55	235
32.5	19.55	229
32.52	19.55	208
32.54	19.55	229
32.56	19.55	260
32.58	19.55	263
32.6	19.55	220
32.62	19.55	229
32.64	19.55	210
32.66	19.55	222
32.68	19.55	232
32.7	19.55	215
32.72	19.55	224
32.74	19.55	235
32.76	19.55	212
32.78	19.55	227
32.8	19.55	226
32.82	19.55	223
32.84	19.55	236
32.86	19.55	274
32.88	19.55	225
32.9	19.55	225
32.92	19.55	228
32.94	19.55	200
32.96	19.55	227
32.98	19.55	255
33	19.55	245
33.02	19.55	231
33.04	19.55	219
33.06	19.55	226
33.08	19.55	211
33.1	19.55	221
33.12	19.55	244
33.14	19.55	232
33.16	19.55	236
33.18	19.55	258
33.2	19.55	228
33.22	19.55	224
33.24	19.55	253
33.26	19.55	257
33.28	19.55	213
33.3	19.55	233
33.32	19.55	239
33.34	19.55	251
33.36	19.55	249
33.38	19.55	238
33.4	19.55	239
33.42	19.55	247
33.44	19.55	254
33.46	19.55	240
33.48	19.55	196
33.5	19.55	218
33.52	19.55	229
33.54	19.55	262
33.56	19.55	223
33.58	19.55	228
33.6	19.55	234
33.62	19.55	239
33.64	19.55	236
33.66	19.55	235
33.68	19.55	237
33.7	19.55	243
33.72	19.55	246
33.74	19.55	228
33.76	19.55	237
33.78	19.55	256
33.8	19.55	256
33.82	19.55	282
33.84	19.55	257
33.86	19.55	230
33.88	19.55	231
33.9	19.55	230
33.92	19.55	204
33.94	19.55	225
33.96	19.55	220
33.98	19.55	262
34	19.55	231
34.02	19.55	234
34.04	19.55	276
34.06	19.55	223
34.08	19.55	254
34.1	19.55	252
34.12	19.55	243
34.14	19.55	246
34.16	19.55	238
34.18	19.55	232
34.2	19.55	239
34.22	19.55	225
34.24	19.55	260
34.26	19.55	239
34.28	19.55	249
34.3	19.55	208
34.32	19.55	247
34.34	19.55	233
34.36	19.55	245
34.38	19.55	240
34.4	19.55	246
34.42	19.55	250
34.44	19.55	240
34.46	19.55	208
34.48	19.55	252
34.5	19.55	248
34.52	19.55	255
34.54	19.55	262
34.56	19.55	256
34.58	19.55	259
34.6	19.55	242
34.62	19.55	264
34.64	19.55	232
34.66	19.55	252
34.68	19.55	278
34.7	19.55	254
34.72	19.55	256
34.74	19.55	277
34.76	19.55	259
34.78	19.55	281
34.8	19.55	270
34.82	19.55	237
34.84	19.55	256
34.86	19.55	270
34.88	19.55	232
34.9	19.55	264
34.92	19.55	246
34.94	19.55	263
34.96	19.55	269
34.98	19.55	239
35	19.55	270
35.02	19.55	260
35.04	19.55	277
35.06	19.55	261
35.08	19.55	238
35.1	19.55	267
35.12	19.55	272
35.14	19.55	262
35.16	19.55	289
35.18	19.55	270
35.2	19.55	278
35.22	19.55	267
35.24	19.55	271
35.26	19.55	282
35.28	19.55	274
35.3	19.55	276
35.32	19.55	262
35.34	19.55	267
35.36	19.55	278
35.38	19.55	250
35.4	19.55	290
35.42	19.55	243
35.44	19.55	284
35.46	19.55	274
35.48	19.55	251
35.5	19.55	278
35.52	19.55	257
35.54	19.55	253
35.56	19.55	302
35.58	19.55	260
35.6	19.55	266
35.62	19.55	291
35.64	19.55	234
35.66	19.55	276
35.68	19.55	282
35.7	19.55	264
35.72	19.55	279
35.74	19.55	257
35.76	19.55	273
35.78	19.55	285
35.8	19.55	269
35.82	19.55	244
35.84	19.55	252
35.86	19.55	286
35.88	19.55	281
35.9	19.55	263
35.92	19.55	238
35.94	19.55	266
35.96	19.55	283
35.98	19.55	253
36	19.55	278
36.02	19.55	282
36.04	19.55	281
36.06	19.55	268
36.08	19.55	251
36.1	19.55	280
36.12	19.55	281
36.14	19.55	282
36.16	19.55	301
36.18	19.55	255
36.2	19.55	267
36.22	19.55	261
36.24	19.55	291
36.26	19.55	295
36.28	19.55	274
36.3	19.55	253
36.32	19.55	249
36.34	19.55	282
36.36	19.55	271
36.38	19.55	271
36.4	19.55	266
36.42	19.55	283
36.44	19.55	279
36.46	19.55	273
36.48	19.55	297
36.5	19.55	281
36.52	19.55	292
36.54	19.55	280
36.56	19.55	267
36.58	19.55	283
36.6	19.55	283
36.62	19.55	240
36.64	19.55	293
36.66	19.55	269
36.68	19.55	261
36.7	19.55	266
36.72	19.55	293
36.74	19.55	263
36.76	19.55	296
36.78	19.55	288
36.8	19.55	312
36.82	19.55	258
36.84	19.55	273
36.86	19.55	295
36.88	19.55	319
36.9	19.55	325
36.92	19.55	284
36.94	19.55	312
36.96	19.55	317
36.98	19.55	279
37	19.55	260
37.02	19.55	290
37.04	19.55	247
37.06	19.55	282
37.08	19.55	264
37.1	19.55	284
37.12	19.55	297
37.14	19.55	290
37.16	19.55	293
37.18	19.55	271
37.2	19.55	279
37.22	19.55	295
37.24	19.55	312
37.26	19.55	300
37.28	19.55	321
37.3	19.55	333
37.32	19.55	338
37.34	19.55	292
37.36	19.55	339
37.38	19.55	314
37.4	19.55	311
37.42	19.55	305
37.44	19.55	298
37.46	19.55	320
37.48	19.55	331
37.5	19.55	302
37.52	19.55	313
37.54	19.55	287
37.56	19.55	329
37.58	19.55	289
37.6	19.55	301
37.62	19.55	259
37.64	19.55	305
37.66	19.55	304
37.68	19.55	320
37.7	19.55	307
37.72	19.55	294
37.74	19.55	304
37.76	19.55	306
37.78	19.55	325
37.8	19.55	326
37.82	19.55	338
37.84	19.55	374
37.86	19.55	416
37.88	19.55	366
37.9	19.55	418
37.92	19.55	397
37.94	19.55	413
37.96	19.55	411
37.98	19.55	399
38	19.55	446
38.02	19.55	445
38.04	19.55	512
38.06	19.55	604
38.08	19.55	631
38.1	19.55	671
38.12	19.55	709
38.14	19.55	650
38.16	19.55	623
38.18	19.55	583
38.2	19.55	592
38.22	19.55	542
38.24	19.55	485
38.26	19.55	436
38.28	19.55	372
38.3	19.55	352
38.32	19.55	338
38.34	19.55	331
38.36	19.55	381
38.38	19.55	337
38.4	19.55	317
38.42	19.55	304
38.44	19.55	327
38.46	19.55	330
38.48	19.55	320
38.5	19.55	289
38.52	19.55	289
38.54	19.55	276
38.56	19.55	322
38.58	19.55	297
38.6	19.55	284
38.62	19.55	259
38.64	19.55	277
38.66	19.55	273
38.68	19.55	295
38.7	19.55	288
38.72	19.55	237
38.74	19.55	280
38.76	19.55	310
38.78	19.55	289
38.8	19.55	301
38.82	19.55	288
38.84	19.55	312
38.86	19.55	265
38.88	19.55	272
38.9	19.55	245
38.92	19.55	291
38.94	19.55	277
38.96	19.55	281
38.98	19.55	265
39	19.55	283
39.02	19.55	278
39.04	19.55	308
39.06	19.55	308
39.08	19.55	264
39.1	19.55	306
39.12	19.55	282
39.14	19.55	270
39.16	19.55	263
39.18	19.55	271
39.2	19.55	265
39.22	19.55	265
39.24	19.55	267
39.26	19.55	273
39.28	19.55	285
39.3	19.55	272
39.32	19.55	281
39.34	19.55	258
39.36	19.55	259
39.38	19.55	273
39.4	19.55	286
39.42	19.55	266
39.44	19.55	260
39.46	19.55	237
39.48	19.55	286
39.5	19.55	289
39.52	19.55	295
39.54	19.55	254
39.56	19.55	273
39.58	19.55	262
39.6	19.55	274
39.62	19.55	266
39.64	19.55	258
39.66	19.55	292
39.68	19.55	264
39.7	19.55	285
39.72	19.55	255
39.74	19.55	272
39.76	19.55	273
39.78	19.55	276
39.8	19.55	278
39.82	19.55	288
39.84	19.55	282
39.86	19.55	291
39.88	19.55	272
39.9	19.55	280
39.92	19.55	267
39.94	19.55	260
39.96	19.55	303
39.98	19.55	283
40	19.55	276
