# Supplementary material for: Sorting polymerization in a bichannel metal-organic framework
Source: Nat Commun. 2025 Aug 5;16:6984. doi: 10.1038/s41467-025-62322-8 (PMC12325995; doi:10.1038/s41467-025-62322-8)
Supplement: Supplementary file 3 — Source data [file 41467_2025_62322_MOESM3_ESM.zip › SOURCE_DATA/SF8/1_2theta_vs_scanstarttime_vs_intensity/line_15.csv]

X	Y	Z
3	13.4666666666667	204
3.02	13.4666666666667	234
3.04	13.4666666666667	218
3.06	13.4666666666667	199
3.08	13.4666666666667	210
3.1	13.4666666666667	200
3.12	13.4666666666667	226
3.14	13.4666666666667	203
3.16	13.4666666666667	200
3.18	13.4666666666667	197
3.2	13.4666666666667	204
3.22	13.4666666666667	197
3.24	13.4666666666667	207
3.26	13.4666666666667	200
3.28	13.4666666666667	203
3.3	13.4666666666667	207
3.32	13.4666666666667	223
3.34	13.4666666666667	174
3.36	13.4666666666667	184
3.38	13.4666666666667	207
3.4	13.4666666666667	186
3.42	13.4666666666667	205
3.44	13.4666666666667	190
3.46	13.4666666666667	185
3.48	13.4666666666667	218
3.5	13.4666666666667	188
3.52	13.4666666666667	195
3.54	13.4666666666667	195
3.56	13.4666666666667	207
3.58	13.4666666666667	189
3.6	13.4666666666667	212
3.62	13.4666666666667	190
3.64	13.4666666666667	194
3.66	13.4666666666667	191
3.68	13.4666666666667	204
3.7	13.4666666666667	211
3.72	13.4666666666667	172
3.74	13.4666666666667	200
3.76	13.4666666666667	209
3.78	13.4666666666667	197
3.8	13.4666666666667	200
3.82	13.4666666666667	188
3.84	13.4666666666667	205
3.86	13.4666666666667	210
3.88	13.4666666666667	198
3.9	13.4666666666667	197
3.92	13.4666666666667	203
3.94	13.4666666666667	180
3.96	13.4666666666667	192
3.98	13.4666666666667	179
4	13.4666666666667	205
4.02	13.4666666666667	201
4.04	13.4666666666667	189
4.06	13.4666666666667	181
4.08	13.4666666666667	180
4.1	13.4666666666667	171
4.12	13.4666666666667	171
4.14	13.4666666666667	188
4.16	13.4666666666667	202
4.18	13.4666666666667	214
4.2	13.4666666666667	195
4.22	13.4666666666667	177
4.24	13.4666666666667	200
4.26	13.4666666666667	187
4.28	13.4666666666667	193
4.3	13.4666666666667	185
4.32	13.4666666666667	197
4.34	13.4666666666667	213
4.36	13.4666666666667	195
4.38	13.4666666666667	218
4.4	13.4666666666667	202
4.42	13.4666666666667	204
4.44	13.4666666666667	211
4.46	13.4666666666667	220
4.48	13.4666666666667	234
4.5	13.4666666666667	201
4.52	13.4666666666667	219
4.54	13.4666666666667	213
4.56	13.4666666666667	228
4.58	13.4666666666667	211
4.6	13.4666666666667	222
4.62	13.4666666666667	231
4.64	13.4666666666667	244
4.66	13.4666666666667	247
4.68	13.4666666666667	256
4.7	13.4666666666667	217
4.72	13.4666666666667	329
4.74	13.4666666666667	251
4.76	13.4666666666667	278
4.78	13.4666666666667	285
4.8	13.4666666666667	312
4.82	13.4666666666667	304
4.84	13.4666666666667	314
4.86	13.4666666666667	347
4.88	13.4666666666667	336
4.9	13.4666666666667	373
4.92	13.4666666666667	378
4.94	13.4666666666667	407
4.96	13.4666666666667	399
4.98	13.4666666666667	414
5	13.4666666666667	450
5.02	13.4666666666667	498
5.04	13.4666666666667	508
5.06	13.4666666666667	561
5.08	13.4666666666667	607
5.1	13.4666666666667	664
5.12	13.4666666666667	703
5.14	13.4666666666667	774
5.16	13.4666666666667	844
5.18	13.4666666666667	908
5.2	13.4666666666667	1005
5.22	13.4666666666667	1142
5.24	13.4666666666667	1246
5.26	13.4666666666667	1361
5.28	13.4666666666667	1434
5.3	13.4666666666667	1506
5.32	13.4666666666667	1372
5.34	13.4666666666667	1249
5.36	13.4666666666667	929
5.38	13.4666666666667	667
5.4	13.4666666666667	482
5.42	13.4666666666667	436
5.44	13.4666666666667	335
5.46	13.4666666666667	308
5.48	13.4666666666667	304
5.5	13.4666666666667	274
5.52	13.4666666666667	296
5.54	13.4666666666667	231
5.56	13.4666666666667	245
5.58	13.4666666666667	256
5.6	13.4666666666667	235
5.62	13.4666666666667	225
5.64	13.4666666666667	237
5.66	13.4666666666667	220
5.68	13.4666666666667	244
5.7	13.4666666666667	223
5.72	13.4666666666667	210
5.74	13.4666666666667	220
5.76	13.4666666666667	199
5.78	13.4666666666667	226
5.8	13.4666666666667	205
5.82	13.4666666666667	235
5.84	13.4666666666667	223
5.86	13.4666666666667	224
5.88	13.4666666666667	241
5.9	13.4666666666667	194
5.92	13.4666666666667	237
5.94	13.4666666666667	209
5.96	13.4666666666667	215
5.98	13.4666666666667	217
6	13.4666666666667	196
6.02	13.4666666666667	198
6.04	13.4666666666667	242
6.06	13.4666666666667	230
6.08	13.4666666666667	218
6.1	13.4666666666667	238
6.12	13.4666666666667	230
6.14	13.4666666666667	263
6.16	13.4666666666667	245
6.18	13.4666666666667	231
6.2	13.4666666666667	247
6.22	13.4666666666667	223
6.24	13.4666666666667	242
6.26	13.4666666666667	256
6.28	13.4666666666667	249
6.3	13.4666666666667	243
6.32	13.4666666666667	263
6.34	13.4666666666667	256
6.36	13.4666666666667	259
6.38	13.4666666666667	269
6.4	13.4666666666667	263
6.42	13.4666666666667	221
6.44	13.4666666666667	235
6.46	13.4666666666667	257
6.48	13.4666666666667	248
6.5	13.4666666666667	247
6.52	13.4666666666667	253
6.54	13.4666666666667	276
6.56	13.4666666666667	252
6.58	13.4666666666667	257
6.6	13.4666666666667	229
6.62	13.4666666666667	214
6.64	13.4666666666667	230
6.66	13.4666666666667	224
6.68	13.4666666666667	220
6.7	13.4666666666667	217
6.72	13.4666666666667	219
6.74	13.4666666666667	187
6.76	13.4666666666667	207
6.78	13.4666666666667	187
6.8	13.4666666666667	201
6.82	13.4666666666667	202
6.84	13.4666666666667	193
6.86	13.4666666666667	198
6.88	13.4666666666667	197
6.9	13.4666666666667	225
6.92	13.4666666666667	195
6.94	13.4666666666667	209
6.96	13.4666666666667	177
6.98	13.4666666666667	177
7	13.4666666666667	179
7.02	13.4666666666667	166
7.04	13.4666666666667	184
7.06	13.4666666666667	199
7.08	13.4666666666667	183
7.1	13.4666666666667	181
7.12	13.4666666666667	192
7.14	13.4666666666667	167
7.16	13.4666666666667	185
7.18	13.4666666666667	186
7.2	13.4666666666667	192
7.22	13.4666666666667	201
7.24	13.4666666666667	158
7.26	13.4666666666667	135
7.28	13.4666666666667	152
7.3	13.4666666666667	174
7.32	13.4666666666667	151
7.34	13.4666666666667	178
7.36	13.4666666666667	158
7.38	13.4666666666667	168
7.4	13.4666666666667	147
7.42	13.4666666666667	176
7.44	13.4666666666667	162
7.46	13.4666666666667	140
7.48	13.4666666666667	146
7.5	13.4666666666667	147
7.52	13.4666666666667	167
7.54	13.4666666666667	168
7.56	13.4666666666667	148
7.58	13.4666666666667	148
7.6	13.4666666666667	184
7.62	13.4666666666667	146
7.64	13.4666666666667	151
7.66	13.4666666666667	165
7.68	13.4666666666667	139
7.7	13.4666666666667	155
7.72	13.4666666666667	184
7.74	13.4666666666667	161
7.76	13.4666666666667	157
7.78	13.4666666666667	133
7.8	13.4666666666667	152
7.82	13.4666666666667	157
7.84	13.4666666666667	151
7.86	13.4666666666667	168
7.88	13.4666666666667	143
7.9	13.4666666666667	137
7.92	13.4666666666667	164
7.94	13.4666666666667	150
7.96	13.4666666666667	142
7.98	13.4666666666667	137
8	13.4666666666667	160
8.02	13.4666666666667	154
8.04	13.4666666666667	147
8.06	13.4666666666667	154
8.08	13.4666666666667	154
8.1	13.4666666666667	167
8.12	13.4666666666667	155
8.14	13.4666666666667	151
8.16	13.4666666666667	175
8.18	13.4666666666667	158
8.2	13.4666666666667	177
8.22	13.4666666666667	141
8.24	13.4666666666667	140
8.26	13.4666666666667	162
8.28	13.4666666666667	161
8.3	13.4666666666667	175
8.32	13.4666666666667	166
8.34	13.4666666666667	176
8.36	13.4666666666667	173
8.38	13.4666666666667	179
8.4	13.4666666666667	153
8.42	13.4666666666667	162
8.44	13.4666666666667	182
8.46	13.4666666666667	147
8.48	13.4666666666667	147
8.5	13.4666666666667	171
8.52	13.4666666666667	173
8.54	13.4666666666667	165
8.56	13.4666666666667	164
8.58	13.4666666666667	176
8.6	13.4666666666667	146
8.62	13.4666666666667	178
8.64	13.4666666666667	155
8.66	13.4666666666667	199
8.68	13.4666666666667	169
8.7	13.4666666666667	192
8.72	13.4666666666667	200
8.74	13.4666666666667	203
8.76	13.4666666666667	200
8.78	13.4666666666667	245
8.8	13.4666666666667	244
8.82	13.4666666666667	265
8.84	13.4666666666667	260
8.86	13.4666666666667	296
8.88	13.4666666666667	309
8.9	13.4666666666667	342
8.92	13.4666666666667	332
8.94	13.4666666666667	390
8.96	13.4666666666667	419
8.98	13.4666666666667	496
9	13.4666666666667	521
9.02	13.4666666666667	616
9.04	13.4666666666667	693
9.06	13.4666666666667	766
9.08	13.4666666666667	880
9.1	13.4666666666667	935
9.12	13.4666666666667	1095
9.14	13.4666666666667	1238
9.16	13.4666666666667	1311
9.18	13.4666666666667	1339
9.2	13.4666666666667	1429
9.22	13.4666666666667	1328
9.24	13.4666666666667	1268
9.26	13.4666666666667	1018
9.28	13.4666666666667	852
9.3	13.4666666666667	683
9.32	13.4666666666667	608
9.34	13.4666666666667	533
9.36	13.4666666666667	442
9.38	13.4666666666667	388
9.4	13.4666666666667	350
9.42	13.4666666666667	277
9.44	13.4666666666667	293
9.46	13.4666666666667	246
9.48	13.4666666666667	241
9.5	13.4666666666667	259
9.52	13.4666666666667	217
9.54	13.4666666666667	200
9.56	13.4666666666667	237
9.58	13.4666666666667	200
9.6	13.4666666666667	187
9.62	13.4666666666667	207
9.64	13.4666666666667	184
9.66	13.4666666666667	205
9.68	13.4666666666667	192
9.7	13.4666666666667	200
9.72	13.4666666666667	207
9.74	13.4666666666667	198
9.76	13.4666666666667	180
9.78	13.4666666666667	168
9.8	13.4666666666667	182
9.82	13.4666666666667	187
9.84	13.4666666666667	203
9.86	13.4666666666667	196
9.88	13.4666666666667	184
9.9	13.4666666666667	208
9.92	13.4666666666667	207
9.94	13.4666666666667	213
9.96	13.4666666666667	181
9.98	13.4666666666667	192
10	13.4666666666667	175
10.02	13.4666666666667	198
10.04	13.4666666666667	203
10.06	13.4666666666667	212
10.08	13.4666666666667	196
10.1	13.4666666666667	215
10.12	13.4666666666667	191
10.14	13.4666666666667	210
10.16	13.4666666666667	237
10.18	13.4666666666667	237
10.2	13.4666666666667	237
10.22	13.4666666666667	281
10.24	13.4666666666667	283
10.26	13.4666666666667	317
10.28	13.4666666666667	315
10.3	13.4666666666667	338
10.32	13.4666666666667	410
10.34	13.4666666666667	440
10.36	13.4666666666667	460
10.38	13.4666666666667	474
10.4	13.4666666666667	610
10.42	13.4666666666667	693
10.44	13.4666666666667	747
10.46	13.4666666666667	862
10.48	13.4666666666667	1018
10.5	13.4666666666667	976
10.52	13.4666666666667	1060
10.54	13.4666666666667	1115
10.56	13.4666666666667	1183
10.58	13.4666666666667	1293
10.6	13.4666666666667	1541
10.62	13.4666666666667	1633
10.64	13.4666666666667	1684
10.66	13.4666666666667	1659
10.68	13.4666666666667	1601
10.7	13.4666666666667	1417
10.72	13.4666666666667	1192
10.74	13.4666666666667	878
10.76	13.4666666666667	690
10.78	13.4666666666667	555
10.8	13.4666666666667	477
10.82	13.4666666666667	367
10.84	13.4666666666667	326
10.86	13.4666666666667	316
10.88	13.4666666666667	288
10.9	13.4666666666667	282
10.92	13.4666666666667	257
10.94	13.4666666666667	237
10.96	13.4666666666667	219
10.98	13.4666666666667	211
11	13.4666666666667	215
11.02	13.4666666666667	194
11.04	13.4666666666667	204
11.06	13.4666666666667	187
11.08	13.4666666666667	175
11.1	13.4666666666667	181
11.12	13.4666666666667	185
11.14	13.4666666666667	186
11.16	13.4666666666667	182
11.18	13.4666666666667	175
11.2	13.4666666666667	169
11.22	13.4666666666667	180
11.24	13.4666666666667	192
11.26	13.4666666666667	193
11.28	13.4666666666667	159
11.3	13.4666666666667	182
11.32	13.4666666666667	181
11.34	13.4666666666667	174
11.36	13.4666666666667	192
11.38	13.4666666666667	179
11.4	13.4666666666667	167
11.42	13.4666666666667	174
11.44	13.4666666666667	165
11.46	13.4666666666667	156
11.48	13.4666666666667	193
11.5	13.4666666666667	152
11.52	13.4666666666667	173
11.54	13.4666666666667	196
11.56	13.4666666666667	196
11.58	13.4666666666667	172
11.6	13.4666666666667	167
11.62	13.4666666666667	199
11.64	13.4666666666667	161
11.66	13.4666666666667	155
11.68	13.4666666666667	172
11.7	13.4666666666667	182
11.72	13.4666666666667	196
11.74	13.4666666666667	170
11.76	13.4666666666667	175
11.78	13.4666666666667	189
11.8	13.4666666666667	168
11.82	13.4666666666667	159
11.84	13.4666666666667	167
11.86	13.4666666666667	187
11.88	13.4666666666667	167
11.9	13.4666666666667	169
11.92	13.4666666666667	164
11.94	13.4666666666667	175
11.96	13.4666666666667	196
11.98	13.4666666666667	173
12	13.4666666666667	173
12.02	13.4666666666667	163
12.04	13.4666666666667	155
12.06	13.4666666666667	168
12.08	13.4666666666667	176
12.1	13.4666666666667	172
12.12	13.4666666666667	188
12.14	13.4666666666667	176
12.16	13.4666666666667	155
12.18	13.4666666666667	166
12.2	13.4666666666667	176
12.22	13.4666666666667	170
12.24	13.4666666666667	159
12.26	13.4666666666667	174
12.28	13.4666666666667	169
12.3	13.4666666666667	158
12.32	13.4666666666667	172
12.34	13.4666666666667	166
12.36	13.4666666666667	178
12.38	13.4666666666667	161
12.4	13.4666666666667	166
12.42	13.4666666666667	189
12.44	13.4666666666667	165
12.46	13.4666666666667	173
12.48	13.4666666666667	189
12.5	13.4666666666667	177
12.52	13.4666666666667	185
12.54	13.4666666666667	168
12.56	13.4666666666667	160
12.58	13.4666666666667	183
12.6	13.4666666666667	173
12.62	13.4666666666667	193
12.64	13.4666666666667	182
12.66	13.4666666666667	159
12.68	13.4666666666667	165
12.7	13.4666666666667	178
12.72	13.4666666666667	162
12.74	13.4666666666667	185
12.76	13.4666666666667	198
12.78	13.4666666666667	160
12.8	13.4666666666667	194
12.82	13.4666666666667	147
12.84	13.4666666666667	194
12.86	13.4666666666667	178
12.88	13.4666666666667	202
12.9	13.4666666666667	169
12.92	13.4666666666667	173
12.94	13.4666666666667	189
12.96	13.4666666666667	172
12.98	13.4666666666667	178
13	13.4666666666667	175
13.02	13.4666666666667	169
13.04	13.4666666666667	171
13.06	13.4666666666667	180
13.08	13.4666666666667	183
13.1	13.4666666666667	177
13.12	13.4666666666667	188
13.14	13.4666666666667	169
13.16	13.4666666666667	189
13.18	13.4666666666667	189
13.2	13.4666666666667	180
13.22	13.4666666666667	165
13.24	13.4666666666667	169
13.26	13.4666666666667	202
13.28	13.4666666666667	160
13.3	13.4666666666667	198
13.32	13.4666666666667	202
13.34	13.4666666666667	211
13.36	13.4666666666667	186
13.38	13.4666666666667	163
13.4	13.4666666666667	167
13.42	13.4666666666667	169
13.44	13.4666666666667	175
13.46	13.4666666666667	180
13.48	13.4666666666667	162
13.5	13.4666666666667	174
13.52	13.4666666666667	160
13.54	13.4666666666667	163
13.56	13.4666666666667	191
13.58	13.4666666666667	194
13.6	13.4666666666667	175
13.62	13.4666666666667	189
13.64	13.4666666666667	195
13.66	13.4666666666667	185
13.68	13.4666666666667	183
13.7	13.4666666666667	180
13.72	13.4666666666667	170
13.74	13.4666666666667	201
13.76	13.4666666666667	186
13.78	13.4666666666667	183
13.8	13.4666666666667	194
13.82	13.4666666666667	175
13.84	13.4666666666667	155
13.86	13.4666666666667	192
13.88	13.4666666666667	198
13.9	13.4666666666667	182
13.92	13.4666666666667	166
13.94	13.4666666666667	181
13.96	13.4666666666667	196
13.98	13.4666666666667	184
14	13.4666666666667	178
14.02	13.4666666666667	193
14.04	13.4666666666667	198
14.06	13.4666666666667	158
14.08	13.4666666666667	184
14.1	13.4666666666667	183
14.12	13.4666666666667	197
14.14	13.4666666666667	173
14.16	13.4666666666667	177
14.18	13.4666666666667	182
14.2	13.4666666666667	163
14.22	13.4666666666667	170
14.24	13.4666666666667	186
14.26	13.4666666666667	192
14.28	13.4666666666667	204
14.3	13.4666666666667	176
14.32	13.4666666666667	161
14.34	13.4666666666667	189
14.36	13.4666666666667	199
14.38	13.4666666666667	181
14.4	13.4666666666667	201
14.42	13.4666666666667	190
14.44	13.4666666666667	192
14.46	13.4666666666667	197
14.48	13.4666666666667	172
14.5	13.4666666666667	183
14.52	13.4666666666667	203
14.54	13.4666666666667	199
14.56	13.4666666666667	178
14.58	13.4666666666667	188
14.6	13.4666666666667	165
14.62	13.4666666666667	174
14.64	13.4666666666667	211
14.66	13.4666666666667	187
14.68	13.4666666666667	180
14.7	13.4666666666667	206
14.72	13.4666666666667	168
14.74	13.4666666666667	193
14.76	13.4666666666667	186
14.78	13.4666666666667	194
14.8	13.4666666666667	194
14.82	13.4666666666667	192
14.84	13.4666666666667	189
14.86	13.4666666666667	193
14.88	13.4666666666667	173
14.9	13.4666666666667	199
14.92	13.4666666666667	182
14.94	13.4666666666667	169
14.96	13.4666666666667	156
14.98	13.4666666666667	186
15	13.4666666666667	195
15.02	13.4666666666667	185
15.04	13.4666666666667	195
15.06	13.4666666666667	177
15.08	13.4666666666667	176
15.1	13.4666666666667	170
15.12	13.4666666666667	199
15.14	13.4666666666667	193
15.16	13.4666666666667	195
15.18	13.4666666666667	186
15.2	13.4666666666667	191
15.22	13.4666666666667	184
15.24	13.4666666666667	184
15.26	13.4666666666667	201
15.28	13.4666666666667	170
15.3	13.4666666666667	171
15.32	13.4666666666667	215
15.34	13.4666666666667	180
15.36	13.4666666666667	200
15.38	13.4666666666667	181
15.4	13.4666666666667	197
15.42	13.4666666666667	179
15.44	13.4666666666667	196
15.46	13.4666666666667	195
15.48	13.4666666666667	198
15.5	13.4666666666667	189
15.52	13.4666666666667	189
15.54	13.4666666666667	231
15.56	13.4666666666667	230
15.58	13.4666666666667	215
15.6	13.4666666666667	212
15.62	13.4666666666667	240
15.64	13.4666666666667	207
15.66	13.4666666666667	231
15.68	13.4666666666667	211
15.7	13.4666666666667	266
15.72	13.4666666666667	278
15.74	13.4666666666667	292
15.76	13.4666666666667	334
15.78	13.4666666666667	343
15.8	13.4666666666667	340
15.82	13.4666666666667	328
15.84	13.4666666666667	360
15.86	13.4666666666667	316
15.88	13.4666666666667	342
15.9	13.4666666666667	379
15.92	13.4666666666667	380
15.94	13.4666666666667	429
15.96	13.4666666666667	461
15.98	13.4666666666667	491
16	13.4666666666667	570
16.02	13.4666666666667	586
16.04	13.4666666666667	596
16.06	13.4666666666667	588
16.08	13.4666666666667	539
16.1	13.4666666666667	505
16.12	13.4666666666667	489
16.14	13.4666666666667	421
16.16	13.4666666666667	358
16.18	13.4666666666667	340
16.2	13.4666666666667	331
16.22	13.4666666666667	298
16.24	13.4666666666667	260
16.26	13.4666666666667	280
16.28	13.4666666666667	244
16.3	13.4666666666667	282
16.32	13.4666666666667	243
16.34	13.4666666666667	239
16.36	13.4666666666667	257
16.38	13.4666666666667	245
16.4	13.4666666666667	217
16.42	13.4666666666667	230
16.44	13.4666666666667	230
16.46	13.4666666666667	205
16.48	13.4666666666667	250
16.5	13.4666666666667	235
16.52	13.4666666666667	242
16.54	13.4666666666667	221
16.56	13.4666666666667	223
16.58	13.4666666666667	188
16.6	13.4666666666667	221
16.62	13.4666666666667	196
16.64	13.4666666666667	229
16.66	13.4666666666667	233
16.68	13.4666666666667	198
16.7	13.4666666666667	202
16.72	13.4666666666667	222
16.74	13.4666666666667	227
16.76	13.4666666666667	196
16.78	13.4666666666667	203
16.8	13.4666666666667	218
16.82	13.4666666666667	204
16.84	13.4666666666667	229
16.86	13.4666666666667	191
16.88	13.4666666666667	214
16.9	13.4666666666667	235
16.92	13.4666666666667	225
16.94	13.4666666666667	229
16.96	13.4666666666667	233
16.98	13.4666666666667	243
17	13.4666666666667	234
17.02	13.4666666666667	203
17.04	13.4666666666667	226
17.06	13.4666666666667	216
17.08	13.4666666666667	266
17.1	13.4666666666667	238
17.12	13.4666666666667	252
17.14	13.4666666666667	205
17.16	13.4666666666667	221
17.18	13.4666666666667	227
17.2	13.4666666666667	211
17.22	13.4666666666667	227
17.24	13.4666666666667	238
17.26	13.4666666666667	220
17.28	13.4666666666667	207
17.3	13.4666666666667	267
17.32	13.4666666666667	226
17.34	13.4666666666667	232
17.36	13.4666666666667	225
17.38	13.4666666666667	248
17.4	13.4666666666667	257
17.42	13.4666666666667	257
17.44	13.4666666666667	229
17.46	13.4666666666667	225
17.48	13.4666666666667	225
17.5	13.4666666666667	232
17.52	13.4666666666667	228
17.54	13.4666666666667	242
17.56	13.4666666666667	241
17.58	13.4666666666667	223
17.6	13.4666666666667	255
17.62	13.4666666666667	234
17.64	13.4666666666667	264
17.66	13.4666666666667	251
17.68	13.4666666666667	267
17.7	13.4666666666667	262
17.72	13.4666666666667	247
17.74	13.4666666666667	237
17.76	13.4666666666667	279
17.78	13.4666666666667	272
17.8	13.4666666666667	246
17.82	13.4666666666667	252
17.84	13.4666666666667	246
17.86	13.4666666666667	244
17.88	13.4666666666667	252
17.9	13.4666666666667	267
17.92	13.4666666666667	264
17.94	13.4666666666667	286
17.96	13.4666666666667	283
17.98	13.4666666666667	263
18	13.4666666666667	253
18.02	13.4666666666667	270
18.04	13.4666666666667	245
18.06	13.4666666666667	253
18.08	13.4666666666667	240
18.1	13.4666666666667	265
18.12	13.4666666666667	260
18.14	13.4666666666667	260
18.16	13.4666666666667	273
18.18	13.4666666666667	298
18.2	13.4666666666667	295
18.22	13.4666666666667	291
18.24	13.4666666666667	274
18.26	13.4666666666667	343
18.28	13.4666666666667	356
18.3	13.4666666666667	395
18.32	13.4666666666667	429
18.34	13.4666666666667	466
18.36	13.4666666666667	456
18.38	13.4666666666667	501
18.4	13.4666666666667	504
18.42	13.4666666666667	540
18.44	13.4666666666667	592
18.46	13.4666666666667	605
18.48	13.4666666666667	629
18.5	13.4666666666667	615
18.52	13.4666666666667	684
18.54	13.4666666666667	660
18.56	13.4666666666667	620
18.58	13.4666666666667	577
18.6	13.4666666666667	585
18.62	13.4666666666667	515
18.64	13.4666666666667	444
18.66	13.4666666666667	431
18.68	13.4666666666667	414
18.7	13.4666666666667	387
18.72	13.4666666666667	377
18.74	13.4666666666667	371
18.76	13.4666666666667	369
18.78	13.4666666666667	389
18.8	13.4666666666667	327
18.82	13.4666666666667	357
18.84	13.4666666666667	346
18.86	13.4666666666667	315
18.88	13.4666666666667	316
18.9	13.4666666666667	296
18.92	13.4666666666667	285
18.94	13.4666666666667	298
18.96	13.4666666666667	241
18.98	13.4666666666667	242
19	13.4666666666667	267
19.02	13.4666666666667	291
19.04	13.4666666666667	284
19.06	13.4666666666667	266
19.08	13.4666666666667	267
19.1	13.4666666666667	267
19.12	13.4666666666667	266
19.14	13.4666666666667	313
19.16	13.4666666666667	249
19.18	13.4666666666667	301
19.2	13.4666666666667	293
19.22	13.4666666666667	316
19.24	13.4666666666667	327
19.26	13.4666666666667	315
19.28	13.4666666666667	322
19.3	13.4666666666667	317
19.32	13.4666666666667	326
19.34	13.4666666666667	297
19.36	13.4666666666667	296
19.38	13.4666666666667	268
19.4	13.4666666666667	289
19.42	13.4666666666667	266
19.44	13.4666666666667	280
19.46	13.4666666666667	266
19.48	13.4666666666667	256
19.5	13.4666666666667	261
19.52	13.4666666666667	284
19.54	13.4666666666667	296
19.56	13.4666666666667	286
19.58	13.4666666666667	266
19.6	13.4666666666667	277
19.62	13.4666666666667	308
19.64	13.4666666666667	254
19.66	13.4666666666667	301
19.68	13.4666666666667	303
19.7	13.4666666666667	250
19.72	13.4666666666667	259
19.74	13.4666666666667	261
19.76	13.4666666666667	258
19.78	13.4666666666667	284
19.8	13.4666666666667	268
19.82	13.4666666666667	255
19.84	13.4666666666667	256
19.86	13.4666666666667	288
19.88	13.4666666666667	264
19.9	13.4666666666667	254
19.92	13.4666666666667	266
19.94	13.4666666666667	284
19.96	13.4666666666667	293
19.98	13.4666666666667	327
20	13.4666666666667	281
20.02	13.4666666666667	279
20.04	13.4666666666667	278
20.06	13.4666666666667	312
20.08	13.4666666666667	256
20.1	13.4666666666667	267
20.12	13.4666666666667	271
20.14	13.4666666666667	296
20.16	13.4666666666667	277
20.18	13.4666666666667	275
20.2	13.4666666666667	255
20.22	13.4666666666667	258
20.24	13.4666666666667	278
20.26	13.4666666666667	255
20.28	13.4666666666667	256
20.3	13.4666666666667	252
20.32	13.4666666666667	266
20.34	13.4666666666667	264
20.36	13.4666666666667	252
20.38	13.4666666666667	259
20.4	13.4666666666667	238
20.42	13.4666666666667	229
20.44	13.4666666666667	242
20.46	13.4666666666667	241
20.48	13.4666666666667	216
20.5	13.4666666666667	244
20.52	13.4666666666667	244
20.54	13.4666666666667	231
20.56	13.4666666666667	223
20.58	13.4666666666667	202
20.6	13.4666666666667	218
20.62	13.4666666666667	239
20.64	13.4666666666667	214
20.66	13.4666666666667	227
20.68	13.4666666666667	188
20.7	13.4666666666667	228
20.72	13.4666666666667	214
20.74	13.4666666666667	223
20.76	13.4666666666667	223
20.78	13.4666666666667	222
20.8	13.4666666666667	226
20.82	13.4666666666667	220
20.84	13.4666666666667	234
20.86	13.4666666666667	255
20.88	13.4666666666667	215
20.9	13.4666666666667	216
20.92	13.4666666666667	228
20.94	13.4666666666667	239
20.96	13.4666666666667	246
20.98	13.4666666666667	243
21	13.4666666666667	210
21.02	13.4666666666667	208
21.04	13.4666666666667	253
21.06	13.4666666666667	235
21.08	13.4666666666667	233
21.1	13.4666666666667	230
21.12	13.4666666666667	239
21.14	13.4666666666667	235
21.16	13.4666666666667	200
21.18	13.4666666666667	227
21.2	13.4666666666667	213
21.22	13.4666666666667	223
21.24	13.4666666666667	227
21.26	13.4666666666667	235
21.28	13.4666666666667	233
21.3	13.4666666666667	244
21.32	13.4666666666667	215
21.34	13.4666666666667	208
21.36	13.4666666666667	232
21.38	13.4666666666667	203
21.4	13.4666666666667	236
21.42	13.4666666666667	250
21.44	13.4666666666667	240
21.46	13.4666666666667	226
21.48	13.4666666666667	222
21.5	13.4666666666667	241
21.52	13.4666666666667	228
21.54	13.4666666666667	256
21.56	13.4666666666667	244
21.58	13.4666666666667	231
21.6	13.4666666666667	222
21.62	13.4666666666667	205
21.64	13.4666666666667	236
21.66	13.4666666666667	230
21.68	13.4666666666667	225
21.7	13.4666666666667	210
21.72	13.4666666666667	216
21.74	13.4666666666667	230
21.76	13.4666666666667	208
21.78	13.4666666666667	228
21.8	13.4666666666667	211
21.82	13.4666666666667	213
21.84	13.4666666666667	215
21.86	13.4666666666667	242
21.88	13.4666666666667	262
21.9	13.4666666666667	247
21.92	13.4666666666667	216
21.94	13.4666666666667	225
21.96	13.4666666666667	237
21.98	13.4666666666667	213
22	13.4666666666667	228
22.02	13.4666666666667	219
22.04	13.4666666666667	224
22.06	13.4666666666667	239
22.08	13.4666666666667	240
22.1	13.4666666666667	213
22.12	13.4666666666667	239
22.14	13.4666666666667	243
22.16	13.4666666666667	256
22.18	13.4666666666667	226
22.2	13.4666666666667	272
22.22	13.4666666666667	229
22.24	13.4666666666667	232
22.26	13.4666666666667	227
22.28	13.4666666666667	202
22.3	13.4666666666667	241
22.32	13.4666666666667	196
22.34	13.4666666666667	223
22.36	13.4666666666667	199
22.38	13.4666666666667	206
22.4	13.4666666666667	188
22.42	13.4666666666667	230
22.44	13.4666666666667	226
22.46	13.4666666666667	234
22.48	13.4666666666667	206
22.5	13.4666666666667	217
22.52	13.4666666666667	224
22.54	13.4666666666667	207
22.56	13.4666666666667	229
22.58	13.4666666666667	232
22.6	13.4666666666667	240
22.62	13.4666666666667	247
22.64	13.4666666666667	236
22.66	13.4666666666667	238
22.68	13.4666666666667	264
22.7	13.4666666666667	253
22.72	13.4666666666667	242
22.74	13.4666666666667	259
22.76	13.4666666666667	246
22.78	13.4666666666667	216
22.8	13.4666666666667	221
22.82	13.4666666666667	254
22.84	13.4666666666667	256
22.86	13.4666666666667	238
22.88	13.4666666666667	264
22.9	13.4666666666667	226
22.92	13.4666666666667	263
22.94	13.4666666666667	267
22.96	13.4666666666667	245
22.98	13.4666666666667	250
23	13.4666666666667	248
23.02	13.4666666666667	248
23.04	13.4666666666667	257
23.06	13.4666666666667	211
23.08	13.4666666666667	215
23.1	13.4666666666667	266
23.12	13.4666666666667	288
23.14	13.4666666666667	235
23.16	13.4666666666667	264
23.18	13.4666666666667	291
23.2	13.4666666666667	285
23.22	13.4666666666667	279
23.24	13.4666666666667	282
23.26	13.4666666666667	268
23.28	13.4666666666667	285
23.3	13.4666666666667	318
23.32	13.4666666666667	290
23.34	13.4666666666667	279
23.36	13.4666666666667	297
23.38	13.4666666666667	319
23.4	13.4666666666667	273
23.42	13.4666666666667	310
23.44	13.4666666666667	313
23.46	13.4666666666667	287
23.48	13.4666666666667	287
23.5	13.4666666666667	275
23.52	13.4666666666667	262
23.54	13.4666666666667	258
23.56	13.4666666666667	287
23.58	13.4666666666667	250
23.6	13.4666666666667	277
23.62	13.4666666666667	274
23.64	13.4666666666667	249
23.66	13.4666666666667	294
23.68	13.4666666666667	259
23.7	13.4666666666667	260
23.72	13.4666666666667	278
23.74	13.4666666666667	268
23.76	13.4666666666667	267
23.78	13.4666666666667	277
23.8	13.4666666666667	263
23.82	13.4666666666667	288
23.84	13.4666666666667	256
23.86	13.4666666666667	265
23.88	13.4666666666667	232
23.9	13.4666666666667	253
23.92	13.4666666666667	271
23.94	13.4666666666667	270
23.96	13.4666666666667	254
23.98	13.4666666666667	243
24	13.4666666666667	260
24.02	13.4666666666667	243
24.04	13.4666666666667	262
24.06	13.4666666666667	233
24.08	13.4666666666667	260
24.1	13.4666666666667	272
24.12	13.4666666666667	245
24.14	13.4666666666667	229
24.16	13.4666666666667	246
24.18	13.4666666666667	248
24.2	13.4666666666667	261
24.22	13.4666666666667	273
24.24	13.4666666666667	265
24.26	13.4666666666667	261
24.28	13.4666666666667	234
24.3	13.4666666666667	252
24.32	13.4666666666667	258
24.34	13.4666666666667	243
24.36	13.4666666666667	233
24.38	13.4666666666667	252
24.4	13.4666666666667	231
24.42	13.4666666666667	250
24.44	13.4666666666667	243
24.46	13.4666666666667	251
24.48	13.4666666666667	256
24.5	13.4666666666667	258
24.52	13.4666666666667	258
24.54	13.4666666666667	286
24.56	13.4666666666667	281
24.58	13.4666666666667	280
24.6	13.4666666666667	296
24.62	13.4666666666667	290
24.64	13.4666666666667	239
24.66	13.4666666666667	239
24.68	13.4666666666667	292
24.7	13.4666666666667	258
24.72	13.4666666666667	261
24.74	13.4666666666667	256
24.76	13.4666666666667	260
24.78	13.4666666666667	255
24.8	13.4666666666667	253
24.82	13.4666666666667	220
24.84	13.4666666666667	234
24.86	13.4666666666667	239
24.88	13.4666666666667	243
24.9	13.4666666666667	238
24.92	13.4666666666667	218
24.94	13.4666666666667	234
24.96	13.4666666666667	228
24.98	13.4666666666667	224
25	13.4666666666667	231
25.02	13.4666666666667	205
25.04	13.4666666666667	235
25.06	13.4666666666667	201
25.08	13.4666666666667	229
25.1	13.4666666666667	236
25.12	13.4666666666667	236
25.14	13.4666666666667	224
25.16	13.4666666666667	251
25.18	13.4666666666667	238
25.2	13.4666666666667	224
25.22	13.4666666666667	239
25.24	13.4666666666667	230
25.26	13.4666666666667	218
25.28	13.4666666666667	215
25.3	13.4666666666667	207
25.32	13.4666666666667	232
25.34	13.4666666666667	214
25.36	13.4666666666667	224
25.38	13.4666666666667	254
25.4	13.4666666666667	231
25.42	13.4666666666667	235
25.44	13.4666666666667	231
25.46	13.4666666666667	243
25.48	13.4666666666667	223
25.5	13.4666666666667	211
25.52	13.4666666666667	227
25.54	13.4666666666667	224
25.56	13.4666666666667	216
25.58	13.4666666666667	225
25.6	13.4666666666667	232
25.62	13.4666666666667	226
25.64	13.4666666666667	215
25.66	13.4666666666667	218
25.68	13.4666666666667	232
25.7	13.4666666666667	241
25.72	13.4666666666667	226
25.74	13.4666666666667	211
25.76	13.4666666666667	189
25.78	13.4666666666667	209
25.8	13.4666666666667	236
25.82	13.4666666666667	207
25.84	13.4666666666667	220
25.86	13.4666666666667	206
25.88	13.4666666666667	231
25.9	13.4666666666667	227
25.92	13.4666666666667	217
25.94	13.4666666666667	230
25.96	13.4666666666667	214
25.98	13.4666666666667	220
26	13.4666666666667	234
26.02	13.4666666666667	213
26.04	13.4666666666667	203
26.06	13.4666666666667	231
26.08	13.4666666666667	227
26.1	13.4666666666667	217
26.12	13.4666666666667	230
26.14	13.4666666666667	227
26.16	13.4666666666667	239
26.18	13.4666666666667	215
26.2	13.4666666666667	218
26.22	13.4666666666667	209
26.24	13.4666666666667	241
26.26	13.4666666666667	223
26.28	13.4666666666667	219
26.3	13.4666666666667	210
26.32	13.4666666666667	255
26.34	13.4666666666667	220
26.36	13.4666666666667	205
26.38	13.4666666666667	235
26.4	13.4666666666667	268
26.42	13.4666666666667	302
26.44	13.4666666666667	259
26.46	13.4666666666667	256
26.48	13.4666666666667	261
26.5	13.4666666666667	250
26.52	13.4666666666667	267
26.54	13.4666666666667	253
26.56	13.4666666666667	264
26.58	13.4666666666667	247
26.6	13.4666666666667	234
26.62	13.4666666666667	230
26.64	13.4666666666667	238
26.66	13.4666666666667	253
26.68	13.4666666666667	265
26.7	13.4666666666667	242
26.72	13.4666666666667	239
26.74	13.4666666666667	243
26.76	13.4666666666667	277
26.78	13.4666666666667	273
26.8	13.4666666666667	248
26.82	13.4666666666667	271
26.84	13.4666666666667	254
26.86	13.4666666666667	304
26.88	13.4666666666667	278
26.9	13.4666666666667	295
26.92	13.4666666666667	282
26.94	13.4666666666667	308
26.96	13.4666666666667	286
26.98	13.4666666666667	278
27	13.4666666666667	270
27.02	13.4666666666667	260
27.04	13.4666666666667	261
27.06	13.4666666666667	290
27.08	13.4666666666667	233
27.1	13.4666666666667	254
27.12	13.4666666666667	274
27.14	13.4666666666667	249
27.16	13.4666666666667	283
27.18	13.4666666666667	263
27.2	13.4666666666667	225
27.22	13.4666666666667	235
27.24	13.4666666666667	244
27.26	13.4666666666667	240
27.28	13.4666666666667	244
27.3	13.4666666666667	255
27.32	13.4666666666667	249
27.34	13.4666666666667	240
27.36	13.4666666666667	256
27.38	13.4666666666667	222
27.4	13.4666666666667	257
27.42	13.4666666666667	249
27.44	13.4666666666667	240
27.46	13.4666666666667	256
27.48	13.4666666666667	249
27.5	13.4666666666667	253
27.52	13.4666666666667	245
27.54	13.4666666666667	264
27.56	13.4666666666667	229
27.58	13.4666666666667	247
27.6	13.4666666666667	240
27.62	13.4666666666667	238
27.64	13.4666666666667	257
27.66	13.4666666666667	272
27.68	13.4666666666667	248
27.7	13.4666666666667	248
27.72	13.4666666666667	270
27.74	13.4666666666667	267
27.76	13.4666666666667	238
27.78	13.4666666666667	237
27.8	13.4666666666667	251
27.82	13.4666666666667	251
27.84	13.4666666666667	237
27.86	13.4666666666667	220
27.88	13.4666666666667	250
27.9	13.4666666666667	246
27.92	13.4666666666667	265
27.94	13.4666666666667	270
27.96	13.4666666666667	229
27.98	13.4666666666667	239
28	13.4666666666667	267
28.02	13.4666666666667	218
28.04	13.4666666666667	218
28.06	13.4666666666667	246
28.08	13.4666666666667	250
28.1	13.4666666666667	249
28.12	13.4666666666667	235
28.14	13.4666666666667	229
28.16	13.4666666666667	246
28.18	13.4666666666667	263
28.2	13.4666666666667	248
28.22	13.4666666666667	255
28.24	13.4666666666667	239
28.26	13.4666666666667	241
28.28	13.4666666666667	250
28.3	13.4666666666667	233
28.32	13.4666666666667	261
28.34	13.4666666666667	240
28.36	13.4666666666667	264
28.38	13.4666666666667	273
28.4	13.4666666666667	253
28.42	13.4666666666667	243
28.44	13.4666666666667	262
28.46	13.4666666666667	248
28.48	13.4666666666667	277
28.5	13.4666666666667	257
28.52	13.4666666666667	248
28.54	13.4666666666667	268
28.56	13.4666666666667	246
28.58	13.4666666666667	271
28.6	13.4666666666667	269
28.62	13.4666666666667	245
28.64	13.4666666666667	229
28.66	13.4666666666667	251
28.68	13.4666666666667	247
28.7	13.4666666666667	237
28.72	13.4666666666667	255
28.74	13.4666666666667	238
28.76	13.4666666666667	268
28.78	13.4666666666667	226
28.8	13.4666666666667	276
28.82	13.4666666666667	280
28.84	13.4666666666667	262
28.86	13.4666666666667	252
28.88	13.4666666666667	298
28.9	13.4666666666667	276
28.92	13.4666666666667	247
28.94	13.4666666666667	248
28.96	13.4666666666667	270
28.98	13.4666666666667	278
29	13.4666666666667	273
29.02	13.4666666666667	263
29.04	13.4666666666667	259
29.06	13.4666666666667	225
29.08	13.4666666666667	272
29.1	13.4666666666667	259
29.12	13.4666666666667	246
29.14	13.4666666666667	263
29.16	13.4666666666667	280
29.18	13.4666666666667	258
29.2	13.4666666666667	244
29.22	13.4666666666667	252
29.24	13.4666666666667	262
29.26	13.4666666666667	255
29.28	13.4666666666667	277
29.3	13.4666666666667	287
29.32	13.4666666666667	252
29.34	13.4666666666667	281
29.36	13.4666666666667	250
29.38	13.4666666666667	252
29.4	13.4666666666667	259
29.42	13.4666666666667	259
29.44	13.4666666666667	267
29.46	13.4666666666667	257
29.48	13.4666666666667	270
29.5	13.4666666666667	227
29.52	13.4666666666667	257
29.54	13.4666666666667	283
29.56	13.4666666666667	242
29.58	13.4666666666667	268
29.6	13.4666666666667	263
29.62	13.4666666666667	261
29.64	13.4666666666667	253
29.66	13.4666666666667	279
29.68	13.4666666666667	231
29.7	13.4666666666667	273
29.72	13.4666666666667	240
29.74	13.4666666666667	272
29.76	13.4666666666667	263
29.78	13.4666666666667	251
29.8	13.4666666666667	255
29.82	13.4666666666667	265
29.84	13.4666666666667	252
29.86	13.4666666666667	260
29.88	13.4666666666667	240
29.9	13.4666666666667	270
29.92	13.4666666666667	251
29.94	13.4666666666667	245
29.96	13.4666666666667	264
29.98	13.4666666666667	231
30	13.4666666666667	252
30.02	13.4666666666667	258
30.04	13.4666666666667	282
30.06	13.4666666666667	255
30.08	13.4666666666667	259
30.1	13.4666666666667	268
30.12	13.4666666666667	258
30.14	13.4666666666667	220
30.16	13.4666666666667	247
30.18	13.4666666666667	268
30.2	13.4666666666667	242
30.22	13.4666666666667	240
30.24	13.4666666666667	268
30.26	13.4666666666667	252
30.28	13.4666666666667	255
30.3	13.4666666666667	264
30.32	13.4666666666667	251
30.34	13.4666666666667	246
30.36	13.4666666666667	245
30.38	13.4666666666667	262
30.4	13.4666666666667	267
30.42	13.4666666666667	244
30.44	13.4666666666667	258
30.46	13.4666666666667	225
30.48	13.4666666666667	243
30.5	13.4666666666667	231
30.52	13.4666666666667	230
30.54	13.4666666666667	244
30.56	13.4666666666667	233
30.58	13.4666666666667	208
30.6	13.4666666666667	221
30.62	13.4666666666667	269
30.64	13.4666666666667	215
30.66	13.4666666666667	236
30.68	13.4666666666667	214
30.7	13.4666666666667	226
30.72	13.4666666666667	235
30.74	13.4666666666667	216
30.76	13.4666666666667	225
30.78	13.4666666666667	235
30.8	13.4666666666667	260
30.82	13.4666666666667	245
30.84	13.4666666666667	232
30.86	13.4666666666667	231
30.88	13.4666666666667	206
30.9	13.4666666666667	214
30.92	13.4666666666667	226
30.94	13.4666666666667	234
30.96	13.4666666666667	230
30.98	13.4666666666667	204
31	13.4666666666667	212
31.02	13.4666666666667	216
31.04	13.4666666666667	245
31.06	13.4666666666667	200
31.08	13.4666666666667	225
31.1	13.4666666666667	241
31.12	13.4666666666667	206
31.14	13.4666666666667	239
31.16	13.4666666666667	226
31.18	13.4666666666667	210
31.2	13.4666666666667	204
31.22	13.4666666666667	240
31.24	13.4666666666667	236
31.26	13.4666666666667	236
31.28	13.4666666666667	245
31.3	13.4666666666667	211
31.32	13.4666666666667	222
31.34	13.4666666666667	216
31.36	13.4666666666667	227
31.38	13.4666666666667	230
31.4	13.4666666666667	227
31.42	13.4666666666667	220
31.44	13.4666666666667	227
31.46	13.4666666666667	240
31.48	13.4666666666667	237
31.5	13.4666666666667	222
31.52	13.4666666666667	209
31.54	13.4666666666667	231
31.56	13.4666666666667	223
31.58	13.4666666666667	207
31.6	13.4666666666667	229
31.62	13.4666666666667	232
31.64	13.4666666666667	231
31.66	13.4666666666667	249
31.68	13.4666666666667	220
31.7	13.4666666666667	217
31.72	13.4666666666667	223
31.74	13.4666666666667	231
31.76	13.4666666666667	222
31.78	13.4666666666667	222
31.8	13.4666666666667	244
31.82	13.4666666666667	230
31.84	13.4666666666667	223
31.86	13.4666666666667	258
31.88	13.4666666666667	233
31.9	13.4666666666667	231
31.92	13.4666666666667	252
31.94	13.4666666666667	229
31.96	13.4666666666667	221
31.98	13.4666666666667	219
32	13.4666666666667	254
32.02	13.4666666666667	257
32.04	13.4666666666667	236
32.06	13.4666666666667	212
32.08	13.4666666666667	243
32.1	13.4666666666667	229
32.12	13.4666666666667	216
32.14	13.4666666666667	233
32.16	13.4666666666667	245
32.18	13.4666666666667	227
32.2	13.4666666666667	260
32.22	13.4666666666667	241
32.24	13.4666666666667	236
32.26	13.4666666666667	231
32.28	13.4666666666667	227
32.3	13.4666666666667	226
32.32	13.4666666666667	233
32.34	13.4666666666667	233
32.36	13.4666666666667	239
32.38	13.4666666666667	232
32.4	13.4666666666667	243
32.42	13.4666666666667	232
32.44	13.4666666666667	220
32.46	13.4666666666667	228
32.48	13.4666666666667	263
32.5	13.4666666666667	255
32.52	13.4666666666667	262
32.54	13.4666666666667	228
32.56	13.4666666666667	243
32.58	13.4666666666667	197
32.6	13.4666666666667	239
32.62	13.4666666666667	222
32.64	13.4666666666667	242
32.66	13.4666666666667	223
32.68	13.4666666666667	215
32.7	13.4666666666667	236
32.72	13.4666666666667	233
32.74	13.4666666666667	211
32.76	13.4666666666667	231
32.78	13.4666666666667	224
32.8	13.4666666666667	215
32.82	13.4666666666667	239
32.84	13.4666666666667	218
32.86	13.4666666666667	233
32.88	13.4666666666667	203
32.9	13.4666666666667	231
32.92	13.4666666666667	236
32.94	13.4666666666667	218
32.96	13.4666666666667	213
32.98	13.4666666666667	207
33	13.4666666666667	217
33.02	13.4666666666667	230
33.04	13.4666666666667	225
33.06	13.4666666666667	237
33.08	13.4666666666667	222
33.1	13.4666666666667	220
33.12	13.4666666666667	218
33.14	13.4666666666667	245
33.16	13.4666666666667	255
33.18	13.4666666666667	239
33.2	13.4666666666667	250
33.22	13.4666666666667	238
33.24	13.4666666666667	237
33.26	13.4666666666667	229
33.28	13.4666666666667	237
33.3	13.4666666666667	239
33.32	13.4666666666667	239
33.34	13.4666666666667	213
33.36	13.4666666666667	224
33.38	13.4666666666667	230
33.4	13.4666666666667	247
33.42	13.4666666666667	259
33.44	13.4666666666667	255
33.46	13.4666666666667	202
33.48	13.4666666666667	240
33.5	13.4666666666667	230
33.52	13.4666666666667	210
33.54	13.4666666666667	231
33.56	13.4666666666667	246
33.58	13.4666666666667	226
33.6	13.4666666666667	241
33.62	13.4666666666667	231
33.64	13.4666666666667	233
33.66	13.4666666666667	241
33.68	13.4666666666667	257
33.7	13.4666666666667	238
33.72	13.4666666666667	205
33.74	13.4666666666667	240
33.76	13.4666666666667	224
33.78	13.4666666666667	260
33.8	13.4666666666667	242
33.82	13.4666666666667	237
33.84	13.4666666666667	228
33.86	13.4666666666667	241
33.88	13.4666666666667	244
33.9	13.4666666666667	239
33.92	13.4666666666667	244
33.94	13.4666666666667	251
33.96	13.4666666666667	207
33.98	13.4666666666667	252
34	13.4666666666667	236
34.02	13.4666666666667	225
34.04	13.4666666666667	226
34.06	13.4666666666667	241
34.08	13.4666666666667	224
34.1	13.4666666666667	261
34.12	13.4666666666667	248
34.14	13.4666666666667	244
34.16	13.4666666666667	237
34.18	13.4666666666667	231
34.2	13.4666666666667	245
34.22	13.4666666666667	242
34.24	13.4666666666667	245
34.26	13.4666666666667	227
34.28	13.4666666666667	237
34.3	13.4666666666667	233
34.32	13.4666666666667	229
34.34	13.4666666666667	239
34.36	13.4666666666667	255
34.38	13.4666666666667	261
34.4	13.4666666666667	240
34.42	13.4666666666667	273
34.44	13.4666666666667	245
34.46	13.4666666666667	253
34.48	13.4666666666667	237
34.5	13.4666666666667	217
34.52	13.4666666666667	246
34.54	13.4666666666667	279
34.56	13.4666666666667	249
34.58	13.4666666666667	255
34.6	13.4666666666667	260
34.62	13.4666666666667	236
34.64	13.4666666666667	259
34.66	13.4666666666667	264
34.68	13.4666666666667	278
34.7	13.4666666666667	273
34.72	13.4666666666667	301
34.74	13.4666666666667	282
34.76	13.4666666666667	279
34.78	13.4666666666667	265
34.8	13.4666666666667	276
34.82	13.4666666666667	266
34.84	13.4666666666667	266
34.86	13.4666666666667	278
34.88	13.4666666666667	271
34.9	13.4666666666667	256
34.92	13.4666666666667	243
34.94	13.4666666666667	273
34.96	13.4666666666667	280
34.98	13.4666666666667	272
35	13.4666666666667	259
35.02	13.4666666666667	258
35.04	13.4666666666667	297
35.06	13.4666666666667	259
35.08	13.4666666666667	262
35.1	13.4666666666667	257
35.12	13.4666666666667	299
35.14	13.4666666666667	272
35.16	13.4666666666667	269
35.18	13.4666666666667	259
35.2	13.4666666666667	278
35.22	13.4666666666667	264
35.24	13.4666666666667	281
35.26	13.4666666666667	258
35.28	13.4666666666667	264
35.3	13.4666666666667	279
35.32	13.4666666666667	261
35.34	13.4666666666667	262
35.36	13.4666666666667	273
35.38	13.4666666666667	274
35.4	13.4666666666667	285
35.42	13.4666666666667	267
35.44	13.4666666666667	291
35.46	13.4666666666667	278
35.48	13.4666666666667	255
35.5	13.4666666666667	260
35.52	13.4666666666667	295
35.54	13.4666666666667	298
35.56	13.4666666666667	269
35.58	13.4666666666667	248
35.6	13.4666666666667	292
35.62	13.4666666666667	300
35.64	13.4666666666667	253
35.66	13.4666666666667	306
35.68	13.4666666666667	285
35.7	13.4666666666667	276
35.72	13.4666666666667	283
35.74	13.4666666666667	266
35.76	13.4666666666667	288
35.78	13.4666666666667	251
35.8	13.4666666666667	255
35.82	13.4666666666667	289
35.84	13.4666666666667	254
35.86	13.4666666666667	252
35.88	13.4666666666667	250
35.9	13.4666666666667	235
35.92	13.4666666666667	242
35.94	13.4666666666667	292
35.96	13.4666666666667	267
35.98	13.4666666666667	261
36	13.4666666666667	293
36.02	13.4666666666667	278
36.04	13.4666666666667	261
36.06	13.4666666666667	247
36.08	13.4666666666667	252
36.1	13.4666666666667	253
36.12	13.4666666666667	237
36.14	13.4666666666667	269
36.16	13.4666666666667	271
36.18	13.4666666666667	243
36.2	13.4666666666667	270
36.22	13.4666666666667	299
36.24	13.4666666666667	285
36.26	13.4666666666667	266
36.28	13.4666666666667	250
36.3	13.4666666666667	264
36.32	13.4666666666667	260
36.34	13.4666666666667	268
36.36	13.4666666666667	252
36.38	13.4666666666667	266
36.4	13.4666666666667	286
36.42	13.4666666666667	235
36.44	13.4666666666667	278
36.46	13.4666666666667	242
36.48	13.4666666666667	261
36.5	13.4666666666667	236
36.52	13.4666666666667	265
36.54	13.4666666666667	260
36.56	13.4666666666667	283
36.58	13.4666666666667	276
36.6	13.4666666666667	277
36.62	13.4666666666667	249
36.64	13.4666666666667	243
36.66	13.4666666666667	293
36.68	13.4666666666667	265
36.7	13.4666666666667	261
36.72	13.4666666666667	264
36.74	13.4666666666667	284
36.76	13.4666666666667	270
36.78	13.4666666666667	272
36.8	13.4666666666667	282
36.82	13.4666666666667	292
36.84	13.4666666666667	290
36.86	13.4666666666667	239
36.88	13.4666666666667	250
36.9	13.4666666666667	318
36.92	13.4666666666667	293
36.94	13.4666666666667	260
36.96	13.4666666666667	286
36.98	13.4666666666667	279
37	13.4666666666667	273
37.02	13.4666666666667	276
37.04	13.4666666666667	291
37.06	13.4666666666667	303
37.08	13.4666666666667	273
37.1	13.4666666666667	281
37.12	13.4666666666667	300
37.14	13.4666666666667	254
37.16	13.4666666666667	288
37.18	13.4666666666667	317
37.2	13.4666666666667	304
37.22	13.4666666666667	325
37.24	13.4666666666667	297
37.26	13.4666666666667	325
37.28	13.4666666666667	297
37.3	13.4666666666667	285
37.32	13.4666666666667	320
37.34	13.4666666666667	301
37.36	13.4666666666667	319
37.38	13.4666666666667	285
37.4	13.4666666666667	341
37.42	13.4666666666667	329
37.44	13.4666666666667	281
37.46	13.4666666666667	304
37.48	13.4666666666667	321
37.5	13.4666666666667	298
37.52	13.4666666666667	280
37.54	13.4666666666667	325
37.56	13.4666666666667	311
37.58	13.4666666666667	285
37.6	13.4666666666667	309
37.62	13.4666666666667	313
37.64	13.4666666666667	302
37.66	13.4666666666667	303
37.68	13.4666666666667	292
37.7	13.4666666666667	279
37.72	13.4666666666667	298
37.74	13.4666666666667	305
37.76	13.4666666666667	320
37.78	13.4666666666667	318
37.8	13.4666666666667	325
37.82	13.4666666666667	325
37.84	13.4666666666667	367
37.86	13.4666666666667	436
37.88	13.4666666666667	411
37.9	13.4666666666667	342
37.92	13.4666666666667	387
37.94	13.4666666666667	363
37.96	13.4666666666667	383
37.98	13.4666666666667	407
38	13.4666666666667	394
38.02	13.4666666666667	441
38.04	13.4666666666667	450
38.06	13.4666666666667	516
38.08	13.4666666666667	578
38.1	13.4666666666667	631
38.12	13.4666666666667	721
38.14	13.4666666666667	731
38.16	13.4666666666667	715
38.18	13.4666666666667	663
38.2	13.4666666666667	630
38.22	13.4666666666667	611
38.24	13.4666666666667	551
38.26	13.4666666666667	493
38.28	13.4666666666667	424
38.3	13.4666666666667	392
38.32	13.4666666666667	389
38.34	13.4666666666667	325
38.36	13.4666666666667	353
38.38	13.4666666666667	336
38.4	13.4666666666667	332
38.42	13.4666666666667	319
38.44	13.4666666666667	309
38.46	13.4666666666667	306
38.48	13.4666666666667	275
38.5	13.4666666666667	309
38.52	13.4666666666667	320
38.54	13.4666666666667	319
38.56	13.4666666666667	326
38.58	13.4666666666667	300
38.6	13.4666666666667	283
38.62	13.4666666666667	295
38.64	13.4666666666667	297
38.66	13.4666666666667	298
38.68	13.4666666666667	277
38.7	13.4666666666667	262
38.72	13.4666666666667	283
38.74	13.4666666666667	284
38.76	13.4666666666667	256
38.78	13.4666666666667	293
38.8	13.4666666666667	269
38.82	13.4666666666667	288
38.84	13.4666666666667	263
38.86	13.4666666666667	287
38.88	13.4666666666667	291
38.9	13.4666666666667	256
38.92	13.4666666666667	256
38.94	13.4666666666667	283
38.96	13.4666666666667	323
38.98	13.4666666666667	267
39	13.4666666666667	251
39.02	13.4666666666667	294
39.04	13.4666666666667	278
39.06	13.4666666666667	295
39.08	13.4666666666667	273
39.1	13.4666666666667	290
39.12	13.4666666666667	286
39.14	13.4666666666667	270
39.16	13.4666666666667	270
39.18	13.4666666666667	292
39.2	13.4666666666667	282
39.22	13.4666666666667	274
39.24	13.4666666666667	269
39.26	13.4666666666667	289
39.28	13.4666666666667	294
39.3	13.4666666666667	264
39.32	13.4666666666667	272
39.34	13.4666666666667	252
39.36	13.4666666666667	265
39.38	13.4666666666667	260
39.4	13.4666666666667	273
39.42	13.4666666666667	274
39.44	13.4666666666667	283
39.46	13.4666666666667	282
39.48	13.4666666666667	292
39.5	13.4666666666667	274
39.52	13.4666666666667	268
39.54	13.4666666666667	237
39.56	13.4666666666667	286
39.58	13.4666666666667	252
39.6	13.4666666666667	279
39.62	13.4666666666667	261
39.64	13.4666666666667	272
39.66	13.4666666666667	270
39.68	13.4666666666667	288
39.7	13.4666666666667	309
39.72	13.4666666666667	276
39.74	13.4666666666667	277
39.76	13.4666666666667	287
39.78	13.4666666666667	305
39.8	13.4666666666667	259
39.82	13.4666666666667	262
39.84	13.4666666666667	295
39.86	13.4666666666667	292
39.88	13.4666666666667	272
39.9	13.4666666666667	282
39.92	13.4666666666667	267
39.94	13.4666666666667	253
39.96	13.4666666666667	266
39.98	13.4666666666667	262
40	13.4666666666667	265
