# Supplementary material for: Sorting polymerization in a bichannel metal-organic framework
Source: Nat Commun. 2025 Aug 5;16:6984. doi: 10.1038/s41467-025-62322-8 (PMC12325995; doi:10.1038/s41467-025-62322-8)
Supplement: Supplementary file 3 — Source data [file 41467_2025_62322_MOESM3_ESM.zip › SOURCE_DATA/SF8/1_2theta_vs_scanstarttime_vs_intensity/line_14.csv]

X	Y	Z
3	15.05	171
3.02	15.05	206
3.04	15.05	208
3.06	15.05	208
3.08	15.05	193
3.1	15.05	218
3.12	15.05	220
3.14	15.05	197
3.16	15.05	189
3.18	15.05	193
3.2	15.05	208
3.22	15.05	218
3.24	15.05	205
3.26	15.05	205
3.28	15.05	203
3.3	15.05	190
3.32	15.05	204
3.34	15.05	208
3.36	15.05	209
3.38	15.05	202
3.4	15.05	169
3.42	15.05	188
3.44	15.05	177
3.46	15.05	180
3.48	15.05	218
3.5	15.05	199
3.52	15.05	196
3.54	15.05	191
3.56	15.05	185
3.58	15.05	219
3.6	15.05	173
3.62	15.05	193
3.64	15.05	194
3.66	15.05	194
3.68	15.05	185
3.7	15.05	206
3.72	15.05	211
3.74	15.05	183
3.76	15.05	193
3.78	15.05	186
3.8	15.05	208
3.82	15.05	199
3.84	15.05	193
3.86	15.05	202
3.88	15.05	166
3.9	15.05	185
3.92	15.05	211
3.94	15.05	167
3.96	15.05	201
3.98	15.05	158
4	15.05	186
4.02	15.05	186
4.04	15.05	222
4.06	15.05	188
4.08	15.05	208
4.1	15.05	203
4.12	15.05	184
4.14	15.05	179
4.16	15.05	205
4.18	15.05	199
4.2	15.05	198
4.22	15.05	210
4.24	15.05	189
4.26	15.05	190
4.28	15.05	199
4.3	15.05	195
4.32	15.05	192
4.34	15.05	237
4.36	15.05	208
4.38	15.05	218
4.4	15.05	201
4.42	15.05	200
4.44	15.05	208
4.46	15.05	221
4.48	15.05	235
4.5	15.05	215
4.52	15.05	232
4.54	15.05	226
4.56	15.05	212
4.58	15.05	223
4.6	15.05	243
4.62	15.05	231
4.64	15.05	234
4.66	15.05	266
4.68	15.05	230
4.7	15.05	253
4.72	15.05	265
4.74	15.05	251
4.76	15.05	284
4.78	15.05	298
4.8	15.05	342
4.82	15.05	312
4.84	15.05	328
4.86	15.05	321
4.88	15.05	360
4.9	15.05	370
4.92	15.05	362
4.94	15.05	384
4.96	15.05	449
4.98	15.05	443
5	15.05	464
5.02	15.05	485
5.04	15.05	512
5.06	15.05	543
5.08	15.05	574
5.1	15.05	637
5.12	15.05	721
5.14	15.05	807
5.16	15.05	877
5.18	15.05	878
5.2	15.05	1043
5.22	15.05	1151
5.24	15.05	1265
5.26	15.05	1323
5.28	15.05	1494
5.3	15.05	1475
5.32	15.05	1363
5.34	15.05	1231
5.36	15.05	983
5.38	15.05	744
5.4	15.05	514
5.42	15.05	434
5.44	15.05	338
5.46	15.05	342
5.48	15.05	298
5.5	15.05	275
5.52	15.05	281
5.54	15.05	277
5.56	15.05	237
5.58	15.05	236
5.6	15.05	289
5.62	15.05	248
5.64	15.05	205
5.66	15.05	242
5.68	15.05	223
5.7	15.05	244
5.72	15.05	234
5.74	15.05	224
5.76	15.05	253
5.78	15.05	220
5.8	15.05	218
5.82	15.05	217
5.84	15.05	214
5.86	15.05	197
5.88	15.05	205
5.9	15.05	200
5.92	15.05	217
5.94	15.05	225
5.96	15.05	230
5.98	15.05	219
6	15.05	216
6.02	15.05	210
6.04	15.05	218
6.06	15.05	233
6.08	15.05	222
6.1	15.05	248
6.12	15.05	226
6.14	15.05	256
6.16	15.05	229
6.18	15.05	234
6.2	15.05	235
6.22	15.05	244
6.24	15.05	205
6.26	15.05	243
6.28	15.05	243
6.3	15.05	242
6.32	15.05	228
6.34	15.05	227
6.36	15.05	291
6.38	15.05	240
6.4	15.05	247
6.42	15.05	249
6.44	15.05	247
6.46	15.05	252
6.48	15.05	232
6.5	15.05	248
6.52	15.05	263
6.54	15.05	250
6.56	15.05	239
6.58	15.05	238
6.6	15.05	228
6.62	15.05	241
6.64	15.05	194
6.66	15.05	229
6.68	15.05	224
6.7	15.05	190
6.72	15.05	220
6.74	15.05	219
6.76	15.05	193
6.78	15.05	214
6.8	15.05	206
6.82	15.05	198
6.84	15.05	197
6.86	15.05	185
6.88	15.05	215
6.9	15.05	185
6.92	15.05	189
6.94	15.05	191
6.96	15.05	178
6.98	15.05	190
7	15.05	195
7.02	15.05	175
7.04	15.05	182
7.06	15.05	169
7.08	15.05	171
7.1	15.05	151
7.12	15.05	174
7.14	15.05	150
7.16	15.05	176
7.18	15.05	160
7.2	15.05	157
7.22	15.05	176
7.24	15.05	167
7.26	15.05	141
7.28	15.05	162
7.3	15.05	169
7.32	15.05	161
7.34	15.05	155
7.36	15.05	147
7.38	15.05	167
7.4	15.05	141
7.42	15.05	146
7.44	15.05	153
7.46	15.05	138
7.48	15.05	140
7.5	15.05	154
7.52	15.05	175
7.54	15.05	167
7.56	15.05	176
7.58	15.05	156
7.6	15.05	166
7.62	15.05	149
7.64	15.05	158
7.66	15.05	177
7.68	15.05	155
7.7	15.05	154
7.72	15.05	157
7.74	15.05	159
7.76	15.05	170
7.78	15.05	147
7.8	15.05	163
7.82	15.05	164
7.84	15.05	146
7.86	15.05	154
7.88	15.05	170
7.9	15.05	154
7.92	15.05	165
7.94	15.05	143
7.96	15.05	161
7.98	15.05	140
8	15.05	135
8.02	15.05	175
8.04	15.05	166
8.06	15.05	156
8.08	15.05	167
8.1	15.05	172
8.12	15.05	155
8.14	15.05	133
8.16	15.05	168
8.18	15.05	166
8.2	15.05	157
8.22	15.05	159
8.24	15.05	170
8.26	15.05	151
8.28	15.05	178
8.3	15.05	191
8.32	15.05	162
8.34	15.05	145
8.36	15.05	149
8.38	15.05	155
8.4	15.05	171
8.42	15.05	159
8.44	15.05	158
8.46	15.05	151
8.48	15.05	142
8.5	15.05	159
8.52	15.05	166
8.54	15.05	168
8.56	15.05	180
8.58	15.05	168
8.6	15.05	164
8.62	15.05	185
8.64	15.05	196
8.66	15.05	167
8.68	15.05	177
8.7	15.05	174
8.72	15.05	196
8.74	15.05	230
8.76	15.05	230
8.78	15.05	215
8.8	15.05	247
8.82	15.05	227
8.84	15.05	251
8.86	15.05	285
8.88	15.05	297
8.9	15.05	328
8.92	15.05	372
8.94	15.05	361
8.96	15.05	420
8.98	15.05	522
9	15.05	521
9.02	15.05	557
9.04	15.05	637
9.06	15.05	758
9.08	15.05	835
9.1	15.05	991
9.12	15.05	1135
9.14	15.05	1196
9.16	15.05	1323
9.18	15.05	1332
9.2	15.05	1427
9.22	15.05	1326
9.24	15.05	1214
9.26	15.05	1113
9.28	15.05	903
9.3	15.05	770
9.32	15.05	632
9.34	15.05	550
9.36	15.05	487
9.38	15.05	411
9.4	15.05	361
9.42	15.05	277
9.44	15.05	260
9.46	15.05	223
9.48	15.05	230
9.5	15.05	208
9.52	15.05	235
9.54	15.05	190
9.56	15.05	235
9.58	15.05	192
9.6	15.05	205
9.62	15.05	198
9.64	15.05	203
9.66	15.05	194
9.68	15.05	231
9.7	15.05	204
9.72	15.05	199
9.74	15.05	177
9.76	15.05	212
9.78	15.05	191
9.8	15.05	199
9.82	15.05	179
9.84	15.05	189
9.86	15.05	201
9.88	15.05	186
9.9	15.05	198
9.92	15.05	186
9.94	15.05	209
9.96	15.05	197
9.98	15.05	188
10	15.05	206
10.02	15.05	193
10.04	15.05	189
10.06	15.05	180
10.08	15.05	197
10.1	15.05	204
10.12	15.05	222
10.14	15.05	224
10.16	15.05	207
10.18	15.05	239
10.2	15.05	266
10.22	15.05	294
10.24	15.05	273
10.26	15.05	285
10.28	15.05	312
10.3	15.05	349
10.32	15.05	413
10.34	15.05	416
10.36	15.05	483
10.38	15.05	512
10.4	15.05	542
10.42	15.05	637
10.44	15.05	710
10.46	15.05	824
10.48	15.05	920
10.5	15.05	998
10.52	15.05	1010
10.54	15.05	1068
10.56	15.05	1144
10.58	15.05	1299
10.6	15.05	1431
10.62	15.05	1672
10.64	15.05	1762
10.66	15.05	1715
10.68	15.05	1643
10.7	15.05	1509
10.72	15.05	1198
10.74	15.05	981
10.76	15.05	718
10.78	15.05	593
10.8	15.05	457
10.82	15.05	381
10.84	15.05	325
10.86	15.05	305
10.88	15.05	270
10.9	15.05	250
10.92	15.05	234
10.94	15.05	235
10.96	15.05	213
10.98	15.05	222
11	15.05	211
11.02	15.05	194
11.04	15.05	183
11.06	15.05	181
11.08	15.05	175
11.1	15.05	184
11.12	15.05	170
11.14	15.05	195
11.16	15.05	200
11.18	15.05	188
11.2	15.05	152
11.22	15.05	177
11.24	15.05	167
11.26	15.05	185
11.28	15.05	166
11.3	15.05	165
11.32	15.05	177
11.34	15.05	165
11.36	15.05	185
11.38	15.05	197
11.4	15.05	186
11.42	15.05	179
11.44	15.05	191
11.46	15.05	189
11.48	15.05	158
11.5	15.05	157
11.52	15.05	179
11.54	15.05	175
11.56	15.05	153
11.58	15.05	173
11.6	15.05	187
11.62	15.05	161
11.64	15.05	157
11.66	15.05	152
11.68	15.05	170
11.7	15.05	167
11.72	15.05	182
11.74	15.05	173
11.76	15.05	164
11.78	15.05	180
11.8	15.05	183
11.82	15.05	176
11.84	15.05	168
11.86	15.05	188
11.88	15.05	189
11.9	15.05	169
11.92	15.05	177
11.94	15.05	156
11.96	15.05	189
11.98	15.05	187
12	15.05	165
12.02	15.05	167
12.04	15.05	160
12.06	15.05	175
12.08	15.05	162
12.1	15.05	162
12.12	15.05	183
12.14	15.05	176
12.16	15.05	162
12.18	15.05	179
12.2	15.05	160
12.22	15.05	159
12.24	15.05	153
12.26	15.05	152
12.28	15.05	181
12.3	15.05	157
12.32	15.05	185
12.34	15.05	156
12.36	15.05	171
12.38	15.05	173
12.4	15.05	179
12.42	15.05	169
12.44	15.05	171
12.46	15.05	161
12.48	15.05	158
12.5	15.05	174
12.52	15.05	161
12.54	15.05	167
12.56	15.05	192
12.58	15.05	198
12.6	15.05	183
12.62	15.05	172
12.64	15.05	191
12.66	15.05	149
12.68	15.05	182
12.7	15.05	183
12.72	15.05	187
12.74	15.05	167
12.76	15.05	192
12.78	15.05	166
12.8	15.05	186
12.82	15.05	201
12.84	15.05	195
12.86	15.05	164
12.88	15.05	186
12.9	15.05	165
12.92	15.05	174
12.94	15.05	194
12.96	15.05	201
12.98	15.05	177
13	15.05	183
13.02	15.05	196
13.04	15.05	208
13.06	15.05	195
13.08	15.05	198
13.1	15.05	200
13.12	15.05	187
13.14	15.05	210
13.16	15.05	188
13.18	15.05	175
13.2	15.05	207
13.22	15.05	167
13.24	15.05	170
13.26	15.05	169
13.28	15.05	187
13.3	15.05	174
13.32	15.05	189
13.34	15.05	186
13.36	15.05	201
13.38	15.05	174
13.4	15.05	199
13.42	15.05	213
13.44	15.05	168
13.46	15.05	176
13.48	15.05	180
13.5	15.05	178
13.52	15.05	185
13.54	15.05	172
13.56	15.05	190
13.58	15.05	168
13.6	15.05	195
13.62	15.05	188
13.64	15.05	174
13.66	15.05	176
13.68	15.05	183
13.7	15.05	194
13.72	15.05	177
13.74	15.05	170
13.76	15.05	177
13.78	15.05	186
13.8	15.05	193
13.82	15.05	185
13.84	15.05	210
13.86	15.05	161
13.88	15.05	170
13.9	15.05	187
13.92	15.05	191
13.94	15.05	196
13.96	15.05	200
13.98	15.05	193
14	15.05	175
14.02	15.05	176
14.04	15.05	181
14.06	15.05	186
14.08	15.05	179
14.1	15.05	209
14.12	15.05	190
14.14	15.05	174
14.16	15.05	193
14.18	15.05	178
14.2	15.05	166
14.22	15.05	180
14.24	15.05	197
14.26	15.05	173
14.28	15.05	180
14.3	15.05	170
14.32	15.05	170
14.34	15.05	184
14.36	15.05	191
14.38	15.05	181
14.4	15.05	189
14.42	15.05	179
14.44	15.05	164
14.46	15.05	167
14.48	15.05	186
14.5	15.05	192
14.52	15.05	187
14.54	15.05	176
14.56	15.05	163
14.58	15.05	170
14.6	15.05	199
14.62	15.05	185
14.64	15.05	215
14.66	15.05	183
14.68	15.05	204
14.7	15.05	185
14.72	15.05	208
14.74	15.05	192
14.76	15.05	166
14.78	15.05	194
14.8	15.05	192
14.82	15.05	188
14.84	15.05	179
14.86	15.05	197
14.88	15.05	179
14.9	15.05	196
14.92	15.05	176
14.94	15.05	195
14.96	15.05	204
14.98	15.05	209
15	15.05	181
15.02	15.05	187
15.04	15.05	183
15.06	15.05	170
15.08	15.05	189
15.1	15.05	186
15.12	15.05	190
15.14	15.05	195
15.16	15.05	179
15.18	15.05	188
15.2	15.05	185
15.22	15.05	176
15.24	15.05	179
15.26	15.05	203
15.28	15.05	171
15.3	15.05	189
15.32	15.05	192
15.34	15.05	184
15.36	15.05	202
15.38	15.05	191
15.4	15.05	189
15.42	15.05	190
15.44	15.05	208
15.46	15.05	224
15.48	15.05	205
15.5	15.05	191
15.52	15.05	203
15.54	15.05	226
15.56	15.05	225
15.58	15.05	226
15.6	15.05	216
15.62	15.05	227
15.64	15.05	227
15.66	15.05	248
15.68	15.05	267
15.7	15.05	260
15.72	15.05	278
15.74	15.05	270
15.76	15.05	282
15.78	15.05	315
15.8	15.05	342
15.82	15.05	322
15.84	15.05	314
15.86	15.05	317
15.88	15.05	351
15.9	15.05	383
15.92	15.05	406
15.94	15.05	394
15.96	15.05	445
15.98	15.05	515
16	15.05	535
16.02	15.05	562
16.04	15.05	573
16.06	15.05	601
16.08	15.05	548
16.1	15.05	527
16.12	15.05	516
16.14	15.05	446
16.16	15.05	393
16.18	15.05	363
16.2	15.05	324
16.22	15.05	340
16.24	15.05	305
16.26	15.05	277
16.28	15.05	251
16.3	15.05	271
16.32	15.05	278
16.34	15.05	246
16.36	15.05	242
16.38	15.05	244
16.4	15.05	257
16.42	15.05	249
16.44	15.05	243
16.46	15.05	220
16.48	15.05	217
16.5	15.05	201
16.52	15.05	232
16.54	15.05	217
16.56	15.05	206
16.58	15.05	191
16.6	15.05	230
16.62	15.05	213
16.64	15.05	201
16.66	15.05	198
16.68	15.05	210
16.7	15.05	194
16.72	15.05	213
16.74	15.05	219
16.76	15.05	202
16.78	15.05	199
16.8	15.05	225
16.82	15.05	215
16.84	15.05	211
16.86	15.05	202
16.88	15.05	217
16.9	15.05	240
16.92	15.05	218
16.94	15.05	227
16.96	15.05	237
16.98	15.05	213
17	15.05	254
17.02	15.05	264
17.04	15.05	251
17.06	15.05	230
17.08	15.05	245
17.1	15.05	230
17.12	15.05	234
17.14	15.05	211
17.16	15.05	251
17.18	15.05	227
17.2	15.05	239
17.22	15.05	194
17.24	15.05	225
17.26	15.05	204
17.28	15.05	220
17.3	15.05	253
17.32	15.05	214
17.34	15.05	224
17.36	15.05	229
17.38	15.05	241
17.4	15.05	241
17.42	15.05	239
17.44	15.05	233
17.46	15.05	243
17.48	15.05	239
17.5	15.05	226
17.52	15.05	232
17.54	15.05	222
17.56	15.05	254
17.58	15.05	258
17.6	15.05	250
17.62	15.05	253
17.64	15.05	253
17.66	15.05	274
17.68	15.05	258
17.7	15.05	220
17.72	15.05	300
17.74	15.05	243
17.76	15.05	255
17.78	15.05	300
17.8	15.05	238
17.82	15.05	262
17.84	15.05	245
17.86	15.05	217
17.88	15.05	252
17.9	15.05	252
17.92	15.05	234
17.94	15.05	259
17.96	15.05	271
17.98	15.05	276
18	15.05	259
18.02	15.05	264
18.04	15.05	270
18.06	15.05	267
18.08	15.05	228
18.1	15.05	260
18.12	15.05	255
18.14	15.05	245
18.16	15.05	255
18.18	15.05	252
18.2	15.05	299
18.22	15.05	305
18.24	15.05	336
18.26	15.05	299
18.28	15.05	357
18.3	15.05	375
18.32	15.05	450
18.34	15.05	454
18.36	15.05	405
18.38	15.05	477
18.4	15.05	508
18.42	15.05	587
18.44	15.05	535
18.46	15.05	573
18.48	15.05	604
18.5	15.05	630
18.52	15.05	656
18.54	15.05	657
18.56	15.05	596
18.58	15.05	590
18.6	15.05	532
18.62	15.05	545
18.64	15.05	526
18.66	15.05	452
18.68	15.05	419
18.7	15.05	372
18.72	15.05	364
18.74	15.05	375
18.76	15.05	384
18.78	15.05	373
18.8	15.05	344
18.82	15.05	378
18.84	15.05	359
18.86	15.05	348
18.88	15.05	310
18.9	15.05	285
18.92	15.05	302
18.94	15.05	301
18.96	15.05	278
18.98	15.05	289
19	15.05	295
19.02	15.05	282
19.04	15.05	287
19.06	15.05	256
19.08	15.05	283
19.1	15.05	250
19.12	15.05	292
19.14	15.05	307
19.16	15.05	267
19.18	15.05	292
19.2	15.05	314
19.22	15.05	306
19.24	15.05	277
19.26	15.05	303
19.28	15.05	299
19.3	15.05	307
19.32	15.05	326
19.34	15.05	293
19.36	15.05	274
19.38	15.05	274
19.4	15.05	292
19.42	15.05	293
19.44	15.05	296
19.46	15.05	285
19.48	15.05	305
19.5	15.05	291
19.52	15.05	286
19.54	15.05	250
19.56	15.05	277
19.58	15.05	284
19.6	15.05	286
19.62	15.05	299
19.64	15.05	271
19.66	15.05	291
19.68	15.05	274
19.7	15.05	275
19.72	15.05	270
19.74	15.05	274
19.76	15.05	267
19.78	15.05	254
19.8	15.05	251
19.82	15.05	253
19.84	15.05	283
19.86	15.05	263
19.88	15.05	276
19.9	15.05	280
19.92	15.05	280
19.94	15.05	291
19.96	15.05	263
19.98	15.05	299
20	15.05	318
20.02	15.05	306
20.04	15.05	291
20.06	15.05	313
20.08	15.05	290
20.1	15.05	269
20.12	15.05	259
20.14	15.05	267
20.16	15.05	268
20.18	15.05	253
20.2	15.05	279
20.22	15.05	268
20.24	15.05	270
20.26	15.05	268
20.28	15.05	265
20.3	15.05	245
20.32	15.05	238
20.34	15.05	271
20.36	15.05	241
20.38	15.05	259
20.4	15.05	249
20.42	15.05	250
20.44	15.05	261
20.46	15.05	202
20.48	15.05	228
20.5	15.05	235
20.52	15.05	230
20.54	15.05	256
20.56	15.05	220
20.58	15.05	229
20.6	15.05	220
20.62	15.05	240
20.64	15.05	245
20.66	15.05	225
20.68	15.05	226
20.7	15.05	205
20.72	15.05	213
20.74	15.05	250
20.76	15.05	212
20.78	15.05	230
20.8	15.05	243
20.82	15.05	207
20.84	15.05	195
20.86	15.05	250
20.88	15.05	213
20.9	15.05	205
20.92	15.05	246
20.94	15.05	232
20.96	15.05	207
20.98	15.05	215
21	15.05	228
21.02	15.05	232
21.04	15.05	230
21.06	15.05	243
21.08	15.05	238
21.1	15.05	228
21.12	15.05	232
21.14	15.05	237
21.16	15.05	209
21.18	15.05	237
21.2	15.05	221
21.22	15.05	238
21.24	15.05	210
21.26	15.05	208
21.28	15.05	209
21.3	15.05	237
21.32	15.05	245
21.34	15.05	241
21.36	15.05	234
21.38	15.05	221
21.4	15.05	254
21.42	15.05	241
21.44	15.05	248
21.46	15.05	248
21.48	15.05	261
21.5	15.05	249
21.52	15.05	253
21.54	15.05	255
21.56	15.05	228
21.58	15.05	236
21.6	15.05	236
21.62	15.05	218
21.64	15.05	239
21.66	15.05	204
21.68	15.05	209
21.7	15.05	229
21.72	15.05	234
21.74	15.05	248
21.76	15.05	229
21.78	15.05	217
21.8	15.05	228
21.82	15.05	248
21.84	15.05	225
21.86	15.05	238
21.88	15.05	246
21.9	15.05	208
21.92	15.05	238
21.94	15.05	242
21.96	15.05	227
21.98	15.05	225
22	15.05	209
22.02	15.05	264
22.04	15.05	230
22.06	15.05	235
22.08	15.05	216
22.1	15.05	224
22.12	15.05	217
22.14	15.05	247
22.16	15.05	204
22.18	15.05	241
22.2	15.05	213
22.22	15.05	239
22.24	15.05	247
22.26	15.05	229
22.28	15.05	210
22.3	15.05	210
22.32	15.05	237
22.34	15.05	201
22.36	15.05	197
22.38	15.05	230
22.4	15.05	207
22.42	15.05	210
22.44	15.05	228
22.46	15.05	223
22.48	15.05	226
22.5	15.05	209
22.52	15.05	234
22.54	15.05	214
22.56	15.05	199
22.58	15.05	215
22.6	15.05	228
22.62	15.05	222
22.64	15.05	226
22.66	15.05	226
22.68	15.05	234
22.7	15.05	226
22.72	15.05	250
22.74	15.05	233
22.76	15.05	244
22.78	15.05	248
22.8	15.05	251
22.82	15.05	235
22.84	15.05	227
22.86	15.05	249
22.88	15.05	235
22.9	15.05	244
22.92	15.05	249
22.94	15.05	263
22.96	15.05	262
22.98	15.05	234
23	15.05	264
23.02	15.05	274
23.04	15.05	281
23.06	15.05	241
23.08	15.05	263
23.1	15.05	272
23.12	15.05	278
23.14	15.05	272
23.16	15.05	272
23.18	15.05	287
23.2	15.05	273
23.22	15.05	259
23.24	15.05	312
23.26	15.05	282
23.28	15.05	317
23.3	15.05	288
23.32	15.05	293
23.34	15.05	307
23.36	15.05	310
23.38	15.05	338
23.4	15.05	286
23.42	15.05	276
23.44	15.05	277
23.46	15.05	280
23.48	15.05	291
23.5	15.05	280
23.52	15.05	296
23.54	15.05	261
23.56	15.05	300
23.58	15.05	285
23.6	15.05	260
23.62	15.05	262
23.64	15.05	267
23.66	15.05	264
23.68	15.05	307
23.7	15.05	269
23.72	15.05	314
23.74	15.05	268
23.76	15.05	279
23.78	15.05	275
23.8	15.05	261
23.82	15.05	254
23.84	15.05	274
23.86	15.05	251
23.88	15.05	237
23.9	15.05	240
23.92	15.05	245
23.94	15.05	287
23.96	15.05	277
23.98	15.05	234
24	15.05	244
24.02	15.05	257
24.04	15.05	261
24.06	15.05	275
24.08	15.05	248
24.1	15.05	236
24.12	15.05	264
24.14	15.05	233
24.16	15.05	247
24.18	15.05	241
24.2	15.05	225
24.22	15.05	248
24.24	15.05	245
24.26	15.05	258
24.28	15.05	229
24.3	15.05	244
24.32	15.05	242
24.34	15.05	243
24.36	15.05	287
24.38	15.05	256
24.4	15.05	251
24.42	15.05	259
24.44	15.05	256
24.46	15.05	261
24.48	15.05	279
24.5	15.05	233
24.52	15.05	266
24.54	15.05	271
24.56	15.05	238
24.58	15.05	269
24.6	15.05	281
24.62	15.05	256
24.64	15.05	299
24.66	15.05	274
24.68	15.05	267
24.7	15.05	232
24.72	15.05	291
24.74	15.05	253
24.76	15.05	221
24.78	15.05	242
24.8	15.05	269
24.82	15.05	226
24.84	15.05	218
24.86	15.05	238
24.88	15.05	240
24.9	15.05	261
24.92	15.05	242
24.94	15.05	216
24.96	15.05	244
24.98	15.05	208
25	15.05	219
25.02	15.05	217
25.04	15.05	232
25.06	15.05	222
25.08	15.05	241
25.1	15.05	197
25.12	15.05	223
25.14	15.05	219
25.16	15.05	222
25.18	15.05	224
25.2	15.05	233
25.22	15.05	255
25.24	15.05	211
25.26	15.05	230
25.28	15.05	224
25.3	15.05	227
25.32	15.05	250
25.34	15.05	256
25.36	15.05	238
25.38	15.05	226
25.4	15.05	245
25.42	15.05	216
25.44	15.05	253
25.46	15.05	231
25.48	15.05	212
25.5	15.05	239
25.52	15.05	237
25.54	15.05	229
25.56	15.05	223
25.58	15.05	230
25.6	15.05	231
25.62	15.05	242
25.64	15.05	221
25.66	15.05	224
25.68	15.05	232
25.7	15.05	218
25.72	15.05	234
25.74	15.05	241
25.76	15.05	224
25.78	15.05	231
25.8	15.05	235
25.82	15.05	213
25.84	15.05	210
25.86	15.05	230
25.88	15.05	207
25.9	15.05	210
25.92	15.05	220
25.94	15.05	205
25.96	15.05	200
25.98	15.05	210
26	15.05	223
26.02	15.05	222
26.04	15.05	215
26.06	15.05	205
26.08	15.05	214
26.1	15.05	209
26.12	15.05	259
26.14	15.05	227
26.16	15.05	233
26.18	15.05	214
26.2	15.05	267
26.22	15.05	230
26.24	15.05	248
26.26	15.05	222
26.28	15.05	240
26.3	15.05	199
26.32	15.05	223
26.34	15.05	226
26.36	15.05	207
26.38	15.05	250
26.4	15.05	249
26.42	15.05	252
26.44	15.05	255
26.46	15.05	247
26.48	15.05	247
26.5	15.05	243
26.52	15.05	249
26.54	15.05	245
26.56	15.05	221
26.58	15.05	271
26.6	15.05	228
26.62	15.05	249
26.64	15.05	247
26.66	15.05	258
26.68	15.05	235
26.7	15.05	245
26.72	15.05	210
26.74	15.05	268
26.76	15.05	259
26.78	15.05	269
26.8	15.05	281
26.82	15.05	281
26.84	15.05	272
26.86	15.05	275
26.88	15.05	262
26.9	15.05	290
26.92	15.05	281
26.94	15.05	272
26.96	15.05	280
26.98	15.05	266
27	15.05	293
27.02	15.05	296
27.04	15.05	269
27.06	15.05	256
27.08	15.05	268
27.1	15.05	251
27.12	15.05	267
27.14	15.05	258
27.16	15.05	237
27.18	15.05	246
27.2	15.05	222
27.22	15.05	250
27.24	15.05	264
27.26	15.05	237
27.28	15.05	233
27.3	15.05	254
27.32	15.05	257
27.34	15.05	257
27.36	15.05	234
27.38	15.05	271
27.4	15.05	257
27.42	15.05	279
27.44	15.05	228
27.46	15.05	243
27.48	15.05	236
27.5	15.05	240
27.52	15.05	232
27.54	15.05	237
27.56	15.05	220
27.58	15.05	260
27.6	15.05	250
27.62	15.05	263
27.64	15.05	271
27.66	15.05	265
27.68	15.05	262
27.7	15.05	274
27.72	15.05	256
27.74	15.05	240
27.76	15.05	235
27.78	15.05	247
27.8	15.05	243
27.82	15.05	236
27.84	15.05	246
27.86	15.05	263
27.88	15.05	240
27.9	15.05	244
27.92	15.05	251
27.94	15.05	233
27.96	15.05	243
27.98	15.05	246
28	15.05	241
28.02	15.05	248
28.04	15.05	263
28.06	15.05	260
28.08	15.05	259
28.1	15.05	271
28.12	15.05	236
28.14	15.05	244
28.16	15.05	239
28.18	15.05	278
28.2	15.05	259
28.22	15.05	257
28.24	15.05	238
28.26	15.05	249
28.28	15.05	219
28.3	15.05	222
28.32	15.05	265
28.34	15.05	258
28.36	15.05	265
28.38	15.05	254
28.4	15.05	231
28.42	15.05	235
28.44	15.05	253
28.46	15.05	252
28.48	15.05	261
28.5	15.05	284
28.52	15.05	271
28.54	15.05	245
28.56	15.05	271
28.58	15.05	251
28.6	15.05	226
28.62	15.05	257
28.64	15.05	258
28.66	15.05	280
28.68	15.05	245
28.7	15.05	257
28.72	15.05	243
28.74	15.05	261
28.76	15.05	245
28.78	15.05	276
28.8	15.05	258
28.82	15.05	267
28.84	15.05	263
28.86	15.05	267
28.88	15.05	267
28.9	15.05	273
28.92	15.05	280
28.94	15.05	270
28.96	15.05	278
28.98	15.05	262
29	15.05	270
29.02	15.05	272
29.04	15.05	257
29.06	15.05	272
29.08	15.05	281
29.1	15.05	255
29.12	15.05	281
29.14	15.05	256
29.16	15.05	262
29.18	15.05	272
29.2	15.05	258
29.22	15.05	251
29.24	15.05	266
29.26	15.05	262
29.28	15.05	281
29.3	15.05	282
29.32	15.05	254
29.34	15.05	225
29.36	15.05	251
29.38	15.05	248
29.4	15.05	251
29.42	15.05	272
29.44	15.05	239
29.46	15.05	307
29.48	15.05	272
29.5	15.05	250
29.52	15.05	264
29.54	15.05	229
29.56	15.05	244
29.58	15.05	256
29.6	15.05	280
29.62	15.05	251
29.64	15.05	257
29.66	15.05	255
29.68	15.05	265
29.7	15.05	240
29.72	15.05	264
29.74	15.05	271
29.76	15.05	256
29.78	15.05	241
29.8	15.05	239
29.82	15.05	254
29.84	15.05	233
29.86	15.05	258
29.88	15.05	289
29.9	15.05	271
29.92	15.05	256
29.94	15.05	234
29.96	15.05	282
29.98	15.05	259
30	15.05	230
30.02	15.05	260
30.04	15.05	258
30.06	15.05	253
30.08	15.05	262
30.1	15.05	266
30.12	15.05	247
30.14	15.05	258
30.16	15.05	265
30.18	15.05	260
30.2	15.05	272
30.22	15.05	240
30.24	15.05	287
30.26	15.05	238
30.28	15.05	234
30.3	15.05	256
30.32	15.05	265
30.34	15.05	217
30.36	15.05	248
30.38	15.05	264
30.4	15.05	223
30.42	15.05	259
30.44	15.05	242
30.46	15.05	243
30.48	15.05	241
30.5	15.05	235
30.52	15.05	244
30.54	15.05	236
30.56	15.05	228
30.58	15.05	224
30.6	15.05	225
30.62	15.05	250
30.64	15.05	222
30.66	15.05	239
30.68	15.05	240
30.7	15.05	240
30.72	15.05	247
30.74	15.05	212
30.76	15.05	236
30.78	15.05	235
30.8	15.05	234
30.82	15.05	237
30.84	15.05	225
30.86	15.05	210
30.88	15.05	225
30.9	15.05	223
30.92	15.05	240
30.94	15.05	228
30.96	15.05	205
30.98	15.05	202
31	15.05	200
31.02	15.05	227
31.04	15.05	245
31.06	15.05	198
31.08	15.05	235
31.1	15.05	217
31.12	15.05	188
31.14	15.05	229
31.16	15.05	192
31.18	15.05	203
31.2	15.05	232
31.22	15.05	213
31.24	15.05	218
31.26	15.05	205
31.28	15.05	213
31.3	15.05	207
31.32	15.05	216
31.34	15.05	201
31.36	15.05	228
31.38	15.05	230
31.4	15.05	221
31.42	15.05	223
31.44	15.05	270
31.46	15.05	235
31.48	15.05	215
31.5	15.05	222
31.52	15.05	197
31.54	15.05	242
31.56	15.05	229
31.58	15.05	221
31.6	15.05	219
31.62	15.05	216
31.64	15.05	250
31.66	15.05	208
31.68	15.05	251
31.7	15.05	216
31.72	15.05	253
31.74	15.05	248
31.76	15.05	254
31.78	15.05	253
31.8	15.05	228
31.82	15.05	233
31.84	15.05	246
31.86	15.05	221
31.88	15.05	239
31.9	15.05	253
31.92	15.05	238
31.94	15.05	253
31.96	15.05	243
31.98	15.05	211
32	15.05	247
32.02	15.05	242
32.04	15.05	245
32.06	15.05	240
32.08	15.05	260
32.1	15.05	224
32.12	15.05	232
32.14	15.05	241
32.16	15.05	234
32.18	15.05	232
32.2	15.05	244
32.22	15.05	223
32.24	15.05	229
32.26	15.05	252
32.28	15.05	234
32.3	15.05	193
32.32	15.05	205
32.34	15.05	215
32.36	15.05	231
32.38	15.05	217
32.4	15.05	225
32.42	15.05	268
32.44	15.05	254
32.46	15.05	222
32.48	15.05	262
32.5	15.05	221
32.52	15.05	215
32.54	15.05	220
32.56	15.05	248
32.58	15.05	224
32.6	15.05	222
32.62	15.05	240
32.64	15.05	242
32.66	15.05	255
32.68	15.05	227
32.7	15.05	235
32.72	15.05	217
32.74	15.05	244
32.76	15.05	216
32.78	15.05	224
32.8	15.05	194
32.82	15.05	208
32.84	15.05	218
32.86	15.05	249
32.88	15.05	250
32.9	15.05	223
32.92	15.05	213
32.94	15.05	219
32.96	15.05	234
32.98	15.05	241
33	15.05	226
33.02	15.05	238
33.04	15.05	225
33.06	15.05	234
33.08	15.05	230
33.1	15.05	225
33.12	15.05	234
33.14	15.05	234
33.16	15.05	245
33.18	15.05	243
33.2	15.05	230
33.22	15.05	243
33.24	15.05	248
33.26	15.05	246
33.28	15.05	263
33.3	15.05	264
33.32	15.05	246
33.34	15.05	230
33.36	15.05	243
33.38	15.05	211
33.4	15.05	262
33.42	15.05	220
33.44	15.05	226
33.46	15.05	215
33.48	15.05	234
33.5	15.05	208
33.52	15.05	273
33.54	15.05	217
33.56	15.05	237
33.58	15.05	211
33.6	15.05	232
33.62	15.05	265
33.64	15.05	265
33.66	15.05	229
33.68	15.05	252
33.7	15.05	250
33.72	15.05	262
33.74	15.05	254
33.76	15.05	232
33.78	15.05	264
33.8	15.05	258
33.82	15.05	260
33.84	15.05	258
33.86	15.05	245
33.88	15.05	231
33.9	15.05	249
33.92	15.05	252
33.94	15.05	239
33.96	15.05	226
33.98	15.05	233
34	15.05	244
34.02	15.05	220
34.04	15.05	236
34.06	15.05	235
34.08	15.05	241
34.1	15.05	252
34.12	15.05	220
34.14	15.05	220
34.16	15.05	222
34.18	15.05	234
34.2	15.05	232
34.22	15.05	232
34.24	15.05	234
34.26	15.05	221
34.28	15.05	260
34.3	15.05	235
34.32	15.05	276
34.34	15.05	237
34.36	15.05	247
34.38	15.05	255
34.4	15.05	234
34.42	15.05	253
34.44	15.05	217
34.46	15.05	238
34.48	15.05	251
34.5	15.05	277
34.52	15.05	259
34.54	15.05	269
34.56	15.05	281
34.58	15.05	279
34.6	15.05	257
34.62	15.05	247
34.64	15.05	240
34.66	15.05	238
34.68	15.05	234
34.7	15.05	256
34.72	15.05	269
34.74	15.05	271
34.76	15.05	266
34.78	15.05	263
34.8	15.05	262
34.82	15.05	261
34.84	15.05	286
34.86	15.05	273
34.88	15.05	270
34.9	15.05	263
34.92	15.05	267
34.94	15.05	269
34.96	15.05	267
34.98	15.05	263
35	15.05	255
35.02	15.05	251
35.04	15.05	282
35.06	15.05	277
35.08	15.05	276
35.1	15.05	262
35.12	15.05	287
35.14	15.05	293
35.16	15.05	272
35.18	15.05	274
35.2	15.05	292
35.22	15.05	266
35.24	15.05	285
35.26	15.05	279
35.28	15.05	271
35.3	15.05	286
35.32	15.05	278
35.34	15.05	273
35.36	15.05	283
35.38	15.05	268
35.4	15.05	252
35.42	15.05	266
35.44	15.05	254
35.46	15.05	241
35.48	15.05	275
35.5	15.05	299
35.52	15.05	285
35.54	15.05	290
35.56	15.05	273
35.58	15.05	275
35.6	15.05	254
35.62	15.05	275
35.64	15.05	257
35.66	15.05	272
35.68	15.05	264
35.7	15.05	242
35.72	15.05	266
35.74	15.05	284
35.76	15.05	266
35.78	15.05	292
35.8	15.05	259
35.82	15.05	235
35.84	15.05	263
35.86	15.05	255
35.88	15.05	244
35.9	15.05	249
35.92	15.05	257
35.94	15.05	260
35.96	15.05	265
35.98	15.05	262
36	15.05	293
36.02	15.05	263
36.04	15.05	295
36.06	15.05	262
36.08	15.05	267
36.1	15.05	281
36.12	15.05	268
36.14	15.05	257
36.16	15.05	242
36.18	15.05	275
36.2	15.05	264
36.22	15.05	264
36.24	15.05	241
36.26	15.05	251
36.28	15.05	260
36.3	15.05	262
36.32	15.05	267
36.34	15.05	249
36.36	15.05	255
36.38	15.05	274
36.4	15.05	280
36.42	15.05	258
36.44	15.05	270
36.46	15.05	246
36.48	15.05	257
36.5	15.05	268
36.52	15.05	235
36.54	15.05	259
36.56	15.05	289
36.58	15.05	248
36.6	15.05	273
36.62	15.05	256
36.64	15.05	287
36.66	15.05	270
36.68	15.05	279
36.7	15.05	273
36.72	15.05	278
36.74	15.05	298
36.76	15.05	311
36.78	15.05	279
36.8	15.05	289
36.82	15.05	270
36.84	15.05	283
36.86	15.05	261
36.88	15.05	270
36.9	15.05	288
36.92	15.05	252
36.94	15.05	263
36.96	15.05	290
36.98	15.05	297
37	15.05	261
37.02	15.05	290
37.04	15.05	262
37.06	15.05	284
37.08	15.05	315
37.1	15.05	258
37.12	15.05	300
37.14	15.05	308
37.16	15.05	263
37.18	15.05	287
37.2	15.05	288
37.22	15.05	271
37.24	15.05	303
37.26	15.05	290
37.28	15.05	319
37.3	15.05	331
37.32	15.05	278
37.34	15.05	304
37.36	15.05	314
37.38	15.05	298
37.4	15.05	305
37.42	15.05	288
37.44	15.05	291
37.46	15.05	338
37.48	15.05	324
37.5	15.05	275
37.52	15.05	291
37.54	15.05	308
37.56	15.05	299
37.58	15.05	294
37.6	15.05	288
37.62	15.05	315
37.64	15.05	279
37.66	15.05	319
37.68	15.05	315
37.7	15.05	293
37.72	15.05	312
37.74	15.05	302
37.76	15.05	313
37.78	15.05	337
37.8	15.05	325
37.82	15.05	388
37.84	15.05	400
37.86	15.05	377
37.88	15.05	359
37.9	15.05	382
37.92	15.05	375
37.94	15.05	383
37.96	15.05	375
37.98	15.05	405
38	15.05	414
38.02	15.05	456
38.04	15.05	472
38.06	15.05	507
38.08	15.05	626
38.1	15.05	649
38.12	15.05	683
38.14	15.05	644
38.16	15.05	627
38.18	15.05	582
38.2	15.05	568
38.22	15.05	554
38.24	15.05	458
38.26	15.05	454
38.28	15.05	430
38.3	15.05	421
38.32	15.05	342
38.34	15.05	345
38.36	15.05	327
38.38	15.05	336
38.4	15.05	340
38.42	15.05	318
38.44	15.05	322
38.46	15.05	304
38.48	15.05	311
38.5	15.05	310
38.52	15.05	313
38.54	15.05	306
38.56	15.05	306
38.58	15.05	291
38.6	15.05	290
38.62	15.05	283
38.64	15.05	256
38.66	15.05	269
38.68	15.05	287
38.7	15.05	291
38.72	15.05	272
38.74	15.05	297
38.76	15.05	271
38.78	15.05	296
38.8	15.05	275
38.82	15.05	293
38.84	15.05	261
38.86	15.05	252
38.88	15.05	272
38.9	15.05	300
38.92	15.05	245
38.94	15.05	275
38.96	15.05	310
38.98	15.05	281
39	15.05	271
39.02	15.05	286
39.04	15.05	286
39.06	15.05	276
39.08	15.05	269
39.1	15.05	271
39.12	15.05	269
39.14	15.05	281
39.16	15.05	295
39.18	15.05	292
39.2	15.05	252
39.22	15.05	252
39.24	15.05	259
39.26	15.05	282
39.28	15.05	253
39.3	15.05	261
39.32	15.05	261
39.34	15.05	276
39.36	15.05	265
39.38	15.05	292
39.4	15.05	299
39.42	15.05	255
39.44	15.05	302
39.46	15.05	276
39.48	15.05	250
39.5	15.05	262
39.52	15.05	250
39.54	15.05	304
39.56	15.05	244
39.58	15.05	258
39.6	15.05	286
39.62	15.05	245
39.64	15.05	298
39.66	15.05	265
39.68	15.05	288
39.7	15.05	297
39.72	15.05	294
39.74	15.05	305
39.76	15.05	285
39.78	15.05	262
39.8	15.05	297
39.82	15.05	271
39.84	15.05	304
39.86	15.05	273
39.88	15.05	267
39.9	15.05	266
39.92	15.05	269
39.94	15.05	248
39.96	15.05	254
39.98	15.05	263
40	15.05	264
