# Supplementary material for: Sorting polymerization in a bichannel metal-organic framework
Source: Nat Commun. 2025 Aug 5;16:6984. doi: 10.1038/s41467-025-62322-8 (PMC12325995; doi:10.1038/s41467-025-62322-8)
Supplement: Supplementary file 3 — Source data [file 41467_2025_62322_MOESM3_ESM.zip › SOURCE_DATA/SF8/1_2theta_vs_scanstarttime_vs_intensity/line_16.csv]

X	Y	Z
3	11.9666666666667	250
3.02	11.9666666666667	206
3.04	11.9666666666667	199
3.06	11.9666666666667	210
3.08	11.9666666666667	211
3.1	11.9666666666667	220
3.12	11.9666666666667	190
3.14	11.9666666666667	208
3.16	11.9666666666667	200
3.18	11.9666666666667	213
3.2	11.9666666666667	182
3.22	11.9666666666667	187
3.24	11.9666666666667	200
3.26	11.9666666666667	185
3.28	11.9666666666667	208
3.3	11.9666666666667	200
3.32	11.9666666666667	202
3.34	11.9666666666667	203
3.36	11.9666666666667	199
3.38	11.9666666666667	207
3.4	11.9666666666667	197
3.42	11.9666666666667	217
3.44	11.9666666666667	217
3.46	11.9666666666667	193
3.48	11.9666666666667	188
3.5	11.9666666666667	231
3.52	11.9666666666667	206
3.54	11.9666666666667	203
3.56	11.9666666666667	201
3.58	11.9666666666667	186
3.6	11.9666666666667	196
3.62	11.9666666666667	215
3.64	11.9666666666667	206
3.66	11.9666666666667	201
3.68	11.9666666666667	177
3.7	11.9666666666667	189
3.72	11.9666666666667	192
3.74	11.9666666666667	209
3.76	11.9666666666667	186
3.78	11.9666666666667	198
3.8	11.9666666666667	201
3.82	11.9666666666667	188
3.84	11.9666666666667	199
3.86	11.9666666666667	208
3.88	11.9666666666667	197
3.9	11.9666666666667	177
3.92	11.9666666666667	195
3.94	11.9666666666667	186
3.96	11.9666666666667	178
3.98	11.9666666666667	206
4	11.9666666666667	192
4.02	11.9666666666667	177
4.04	11.9666666666667	218
4.06	11.9666666666667	183
4.08	11.9666666666667	177
4.1	11.9666666666667	227
4.12	11.9666666666667	189
4.14	11.9666666666667	169
4.16	11.9666666666667	181
4.18	11.9666666666667	205
4.2	11.9666666666667	193
4.22	11.9666666666667	178
4.24	11.9666666666667	172
4.26	11.9666666666667	214
4.28	11.9666666666667	189
4.3	11.9666666666667	187
4.32	11.9666666666667	206
4.34	11.9666666666667	233
4.36	11.9666666666667	208
4.38	11.9666666666667	211
4.4	11.9666666666667	201
4.42	11.9666666666667	205
4.44	11.9666666666667	214
4.46	11.9666666666667	215
4.48	11.9666666666667	230
4.5	11.9666666666667	235
4.52	11.9666666666667	202
4.54	11.9666666666667	215
4.56	11.9666666666667	223
4.58	11.9666666666667	239
4.6	11.9666666666667	243
4.62	11.9666666666667	239
4.64	11.9666666666667	274
4.66	11.9666666666667	221
4.68	11.9666666666667	233
4.7	11.9666666666667	252
4.72	11.9666666666667	292
4.74	11.9666666666667	287
4.76	11.9666666666667	262
4.78	11.9666666666667	248
4.8	11.9666666666667	276
4.82	11.9666666666667	333
4.84	11.9666666666667	342
4.86	11.9666666666667	329
4.88	11.9666666666667	324
4.9	11.9666666666667	371
4.92	11.9666666666667	368
4.94	11.9666666666667	379
4.96	11.9666666666667	416
4.98	11.9666666666667	418
5	11.9666666666667	456
5.02	11.9666666666667	487
5.04	11.9666666666667	502
5.06	11.9666666666667	552
5.08	11.9666666666667	628
5.1	11.9666666666667	646
5.12	11.9666666666667	690
5.14	11.9666666666667	851
5.16	11.9666666666667	838
5.18	11.9666666666667	962
5.2	11.9666666666667	1036
5.22	11.9666666666667	1183
5.24	11.9666666666667	1312
5.26	11.9666666666667	1422
5.28	11.9666666666667	1455
5.3	11.9666666666667	1433
5.32	11.9666666666667	1482
5.34	11.9666666666667	1185
5.36	11.9666666666667	894
5.38	11.9666666666667	678
5.4	11.9666666666667	561
5.42	11.9666666666667	505
5.44	11.9666666666667	479
5.46	11.9666666666667	428
5.48	11.9666666666667	352
5.5	11.9666666666667	344
5.52	11.9666666666667	317
5.54	11.9666666666667	268
5.56	11.9666666666667	262
5.58	11.9666666666667	244
5.6	11.9666666666667	252
5.62	11.9666666666667	249
5.64	11.9666666666667	213
5.66	11.9666666666667	209
5.68	11.9666666666667	227
5.7	11.9666666666667	250
5.72	11.9666666666667	231
5.74	11.9666666666667	219
5.76	11.9666666666667	227
5.78	11.9666666666667	233
5.8	11.9666666666667	228
5.82	11.9666666666667	221
5.84	11.9666666666667	227
5.86	11.9666666666667	237
5.88	11.9666666666667	230
5.9	11.9666666666667	231
5.92	11.9666666666667	222
5.94	11.9666666666667	219
5.96	11.9666666666667	228
5.98	11.9666666666667	231
6	11.9666666666667	207
6.02	11.9666666666667	258
6.04	11.9666666666667	221
6.06	11.9666666666667	222
6.08	11.9666666666667	246
6.1	11.9666666666667	224
6.12	11.9666666666667	240
6.14	11.9666666666667	250
6.16	11.9666666666667	250
6.18	11.9666666666667	244
6.2	11.9666666666667	222
6.22	11.9666666666667	238
6.24	11.9666666666667	238
6.26	11.9666666666667	233
6.28	11.9666666666667	231
6.3	11.9666666666667	246
6.32	11.9666666666667	245
6.34	11.9666666666667	260
6.36	11.9666666666667	242
6.38	11.9666666666667	237
6.4	11.9666666666667	243
6.42	11.9666666666667	249
6.44	11.9666666666667	232
6.46	11.9666666666667	241
6.48	11.9666666666667	244
6.5	11.9666666666667	240
6.52	11.9666666666667	233
6.54	11.9666666666667	257
6.56	11.9666666666667	237
6.58	11.9666666666667	246
6.6	11.9666666666667	230
6.62	11.9666666666667	215
6.64	11.9666666666667	194
6.66	11.9666666666667	220
6.68	11.9666666666667	207
6.7	11.9666666666667	223
6.72	11.9666666666667	209
6.74	11.9666666666667	194
6.76	11.9666666666667	207
6.78	11.9666666666667	183
6.8	11.9666666666667	210
6.82	11.9666666666667	207
6.84	11.9666666666667	217
6.86	11.9666666666667	201
6.88	11.9666666666667	190
6.9	11.9666666666667	194
6.92	11.9666666666667	204
6.94	11.9666666666667	177
6.96	11.9666666666667	191
6.98	11.9666666666667	209
7	11.9666666666667	198
7.02	11.9666666666667	152
7.04	11.9666666666667	181
7.06	11.9666666666667	170
7.08	11.9666666666667	160
7.1	11.9666666666667	170
7.12	11.9666666666667	183
7.14	11.9666666666667	153
7.16	11.9666666666667	156
7.18	11.9666666666667	164
7.2	11.9666666666667	183
7.22	11.9666666666667	161
7.24	11.9666666666667	152
7.26	11.9666666666667	167
7.28	11.9666666666667	174
7.3	11.9666666666667	164
7.32	11.9666666666667	171
7.34	11.9666666666667	170
7.36	11.9666666666667	147
7.38	11.9666666666667	156
7.4	11.9666666666667	179
7.42	11.9666666666667	152
7.44	11.9666666666667	146
7.46	11.9666666666667	154
7.48	11.9666666666667	135
7.5	11.9666666666667	168
7.52	11.9666666666667	154
7.54	11.9666666666667	150
7.56	11.9666666666667	162
7.58	11.9666666666667	183
7.6	11.9666666666667	150
7.62	11.9666666666667	161
7.64	11.9666666666667	155
7.66	11.9666666666667	145
7.68	11.9666666666667	162
7.7	11.9666666666667	130
7.72	11.9666666666667	151
7.74	11.9666666666667	164
7.76	11.9666666666667	173
7.78	11.9666666666667	145
7.8	11.9666666666667	146
7.82	11.9666666666667	158
7.84	11.9666666666667	146
7.86	11.9666666666667	152
7.88	11.9666666666667	148
7.9	11.9666666666667	147
7.92	11.9666666666667	144
7.94	11.9666666666667	148
7.96	11.9666666666667	151
7.98	11.9666666666667	137
8	11.9666666666667	154
8.02	11.9666666666667	152
8.04	11.9666666666667	158
8.06	11.9666666666667	146
8.08	11.9666666666667	175
8.1	11.9666666666667	160
8.12	11.9666666666667	155
8.14	11.9666666666667	127
8.16	11.9666666666667	184
8.18	11.9666666666667	154
8.2	11.9666666666667	151
8.22	11.9666666666667	192
8.24	11.9666666666667	169
8.26	11.9666666666667	169
8.28	11.9666666666667	181
8.3	11.9666666666667	188
8.32	11.9666666666667	155
8.34	11.9666666666667	145
8.36	11.9666666666667	149
8.38	11.9666666666667	150
8.4	11.9666666666667	161
8.42	11.9666666666667	144
8.44	11.9666666666667	136
8.46	11.9666666666667	170
8.48	11.9666666666667	142
8.5	11.9666666666667	153
8.52	11.9666666666667	169
8.54	11.9666666666667	153
8.56	11.9666666666667	156
8.58	11.9666666666667	169
8.6	11.9666666666667	166
8.62	11.9666666666667	206
8.64	11.9666666666667	160
8.66	11.9666666666667	156
8.68	11.9666666666667	182
8.7	11.9666666666667	166
8.72	11.9666666666667	208
8.74	11.9666666666667	206
8.76	11.9666666666667	192
8.78	11.9666666666667	235
8.8	11.9666666666667	252
8.82	11.9666666666667	244
8.84	11.9666666666667	248
8.86	11.9666666666667	261
8.88	11.9666666666667	289
8.9	11.9666666666667	319
8.92	11.9666666666667	354
8.94	11.9666666666667	388
8.96	11.9666666666667	445
8.98	11.9666666666667	492
9	11.9666666666667	537
9.02	11.9666666666667	594
9.04	11.9666666666667	670
9.06	11.9666666666667	734
9.08	11.9666666666667	885
9.1	11.9666666666667	1024
9.12	11.9666666666667	1088
9.14	11.9666666666667	1270
9.16	11.9666666666667	1284
9.18	11.9666666666667	1364
9.2	11.9666666666667	1326
9.22	11.9666666666667	1410
9.24	11.9666666666667	1159
9.26	11.9666666666667	1005
9.28	11.9666666666667	840
9.3	11.9666666666667	746
9.32	11.9666666666667	589
9.34	11.9666666666667	529
9.36	11.9666666666667	485
9.38	11.9666666666667	418
9.4	11.9666666666667	337
9.42	11.9666666666667	309
9.44	11.9666666666667	267
9.46	11.9666666666667	291
9.48	11.9666666666667	256
9.5	11.9666666666667	250
9.52	11.9666666666667	223
9.54	11.9666666666667	212
9.56	11.9666666666667	224
9.58	11.9666666666667	212
9.6	11.9666666666667	202
9.62	11.9666666666667	187
9.64	11.9666666666667	216
9.66	11.9666666666667	220
9.68	11.9666666666667	207
9.7	11.9666666666667	188
9.72	11.9666666666667	162
9.74	11.9666666666667	194
9.76	11.9666666666667	193
9.78	11.9666666666667	195
9.8	11.9666666666667	183
9.82	11.9666666666667	212
9.84	11.9666666666667	187
9.86	11.9666666666667	207
9.88	11.9666666666667	211
9.9	11.9666666666667	194
9.92	11.9666666666667	169
9.94	11.9666666666667	185
9.96	11.9666666666667	183
9.98	11.9666666666667	192
10	11.9666666666667	197
10.02	11.9666666666667	211
10.04	11.9666666666667	214
10.06	11.9666666666667	198
10.08	11.9666666666667	218
10.1	11.9666666666667	211
10.12	11.9666666666667	228
10.14	11.9666666666667	219
10.16	11.9666666666667	224
10.18	11.9666666666667	226
10.2	11.9666666666667	272
10.22	11.9666666666667	279
10.24	11.9666666666667	278
10.26	11.9666666666667	297
10.28	11.9666666666667	335
10.3	11.9666666666667	337
10.32	11.9666666666667	375
10.34	11.9666666666667	434
10.36	11.9666666666667	475
10.38	11.9666666666667	542
10.4	11.9666666666667	611
10.42	11.9666666666667	698
10.44	11.9666666666667	805
10.46	11.9666666666667	848
10.48	11.9666666666667	891
10.5	11.9666666666667	1007
10.52	11.9666666666667	962
10.54	11.9666666666667	1043
10.56	11.9666666666667	1132
10.58	11.9666666666667	1248
10.6	11.9666666666667	1455
10.62	11.9666666666667	1535
10.64	11.9666666666667	1692
10.66	11.9666666666667	1592
10.68	11.9666666666667	1545
10.7	11.9666666666667	1411
10.72	11.9666666666667	1155
10.74	11.9666666666667	941
10.76	11.9666666666667	738
10.78	11.9666666666667	552
10.8	11.9666666666667	482
10.82	11.9666666666667	401
10.84	11.9666666666667	333
10.86	11.9666666666667	352
10.88	11.9666666666667	320
10.9	11.9666666666667	310
10.92	11.9666666666667	263
10.94	11.9666666666667	280
10.96	11.9666666666667	281
10.98	11.9666666666667	237
11	11.9666666666667	241
11.02	11.9666666666667	227
11.04	11.9666666666667	204
11.06	11.9666666666667	206
11.08	11.9666666666667	194
11.1	11.9666666666667	193
11.12	11.9666666666667	205
11.14	11.9666666666667	200
11.16	11.9666666666667	180
11.18	11.9666666666667	202
11.2	11.9666666666667	180
11.22	11.9666666666667	197
11.24	11.9666666666667	188
11.26	11.9666666666667	185
11.28	11.9666666666667	190
11.3	11.9666666666667	165
11.32	11.9666666666667	188
11.34	11.9666666666667	195
11.36	11.9666666666667	195
11.38	11.9666666666667	187
11.4	11.9666666666667	173
11.42	11.9666666666667	183
11.44	11.9666666666667	186
11.46	11.9666666666667	176
11.48	11.9666666666667	172
11.5	11.9666666666667	167
11.52	11.9666666666667	153
11.54	11.9666666666667	191
11.56	11.9666666666667	194
11.58	11.9666666666667	157
11.6	11.9666666666667	168
11.62	11.9666666666667	175
11.64	11.9666666666667	178
11.66	11.9666666666667	192
11.68	11.9666666666667	168
11.7	11.9666666666667	186
11.72	11.9666666666667	174
11.74	11.9666666666667	192
11.76	11.9666666666667	171
11.78	11.9666666666667	184
11.8	11.9666666666667	167
11.82	11.9666666666667	176
11.84	11.9666666666667	190
11.86	11.9666666666667	144
11.88	11.9666666666667	155
11.9	11.9666666666667	156
11.92	11.9666666666667	171
11.94	11.9666666666667	166
11.96	11.9666666666667	171
11.98	11.9666666666667	169
12	11.9666666666667	168
12.02	11.9666666666667	150
12.04	11.9666666666667	150
12.06	11.9666666666667	167
12.08	11.9666666666667	159
12.1	11.9666666666667	165
12.12	11.9666666666667	189
12.14	11.9666666666667	170
12.16	11.9666666666667	185
12.18	11.9666666666667	172
12.2	11.9666666666667	149
12.22	11.9666666666667	159
12.24	11.9666666666667	165
12.26	11.9666666666667	179
12.28	11.9666666666667	172
12.3	11.9666666666667	171
12.32	11.9666666666667	191
12.34	11.9666666666667	173
12.36	11.9666666666667	189
12.38	11.9666666666667	189
12.4	11.9666666666667	158
12.42	11.9666666666667	192
12.44	11.9666666666667	175
12.46	11.9666666666667	191
12.48	11.9666666666667	179
12.5	11.9666666666667	182
12.52	11.9666666666667	185
12.54	11.9666666666667	192
12.56	11.9666666666667	180
12.58	11.9666666666667	160
12.6	11.9666666666667	171
12.62	11.9666666666667	194
12.64	11.9666666666667	172
12.66	11.9666666666667	194
12.68	11.9666666666667	176
12.7	11.9666666666667	187
12.72	11.9666666666667	168
12.74	11.9666666666667	170
12.76	11.9666666666667	188
12.78	11.9666666666667	178
12.8	11.9666666666667	184
12.82	11.9666666666667	185
12.84	11.9666666666667	184
12.86	11.9666666666667	177
12.88	11.9666666666667	184
12.9	11.9666666666667	195
12.92	11.9666666666667	208
12.94	11.9666666666667	188
12.96	11.9666666666667	179
12.98	11.9666666666667	176
13	11.9666666666667	197
13.02	11.9666666666667	165
13.04	11.9666666666667	151
13.06	11.9666666666667	201
13.08	11.9666666666667	191
13.1	11.9666666666667	181
13.12	11.9666666666667	193
13.14	11.9666666666667	176
13.16	11.9666666666667	162
13.18	11.9666666666667	178
13.2	11.9666666666667	180
13.22	11.9666666666667	167
13.24	11.9666666666667	155
13.26	11.9666666666667	185
13.28	11.9666666666667	174
13.3	11.9666666666667	178
13.32	11.9666666666667	180
13.34	11.9666666666667	199
13.36	11.9666666666667	176
13.38	11.9666666666667	188
13.4	11.9666666666667	184
13.42	11.9666666666667	167
13.44	11.9666666666667	195
13.46	11.9666666666667	190
13.48	11.9666666666667	179
13.5	11.9666666666667	188
13.52	11.9666666666667	178
13.54	11.9666666666667	161
13.56	11.9666666666667	178
13.58	11.9666666666667	169
13.6	11.9666666666667	188
13.62	11.9666666666667	171
13.64	11.9666666666667	186
13.66	11.9666666666667	183
13.68	11.9666666666667	183
13.7	11.9666666666667	188
13.72	11.9666666666667	173
13.74	11.9666666666667	182
13.76	11.9666666666667	165
13.78	11.9666666666667	174
13.8	11.9666666666667	171
13.82	11.9666666666667	160
13.84	11.9666666666667	187
13.86	11.9666666666667	190
13.88	11.9666666666667	185
13.9	11.9666666666667	193
13.92	11.9666666666667	193
13.94	11.9666666666667	201
13.96	11.9666666666667	180
13.98	11.9666666666667	183
14	11.9666666666667	206
14.02	11.9666666666667	178
14.04	11.9666666666667	191
14.06	11.9666666666667	202
14.08	11.9666666666667	198
14.1	11.9666666666667	183
14.12	11.9666666666667	171
14.14	11.9666666666667	204
14.16	11.9666666666667	174
14.18	11.9666666666667	185
14.2	11.9666666666667	175
14.22	11.9666666666667	186
14.24	11.9666666666667	170
14.26	11.9666666666667	173
14.28	11.9666666666667	177
14.3	11.9666666666667	190
14.32	11.9666666666667	153
14.34	11.9666666666667	178
14.36	11.9666666666667	179
14.38	11.9666666666667	177
14.4	11.9666666666667	177
14.42	11.9666666666667	202
14.44	11.9666666666667	191
14.46	11.9666666666667	214
14.48	11.9666666666667	191
14.5	11.9666666666667	186
14.52	11.9666666666667	186
14.54	11.9666666666667	184
14.56	11.9666666666667	172
14.58	11.9666666666667	174
14.6	11.9666666666667	197
14.62	11.9666666666667	190
14.64	11.9666666666667	187
14.66	11.9666666666667	180
14.68	11.9666666666667	168
14.7	11.9666666666667	203
14.72	11.9666666666667	172
14.74	11.9666666666667	187
14.76	11.9666666666667	180
14.78	11.9666666666667	169
14.8	11.9666666666667	162
14.82	11.9666666666667	195
14.84	11.9666666666667	189
14.86	11.9666666666667	182
14.88	11.9666666666667	193
14.9	11.9666666666667	187
14.92	11.9666666666667	190
14.94	11.9666666666667	198
14.96	11.9666666666667	198
14.98	11.9666666666667	186
15	11.9666666666667	189
15.02	11.9666666666667	192
15.04	11.9666666666667	164
15.06	11.9666666666667	182
15.08	11.9666666666667	171
15.1	11.9666666666667	189
15.12	11.9666666666667	191
15.14	11.9666666666667	180
15.16	11.9666666666667	198
15.18	11.9666666666667	179
15.2	11.9666666666667	190
15.22	11.9666666666667	182
15.24	11.9666666666667	190
15.26	11.9666666666667	181
15.28	11.9666666666667	164
15.3	11.9666666666667	199
15.32	11.9666666666667	216
15.34	11.9666666666667	209
15.36	11.9666666666667	179
15.38	11.9666666666667	194
15.4	11.9666666666667	186
15.42	11.9666666666667	187
15.44	11.9666666666667	213
15.46	11.9666666666667	193
15.48	11.9666666666667	198
15.5	11.9666666666667	179
15.52	11.9666666666667	183
15.54	11.9666666666667	216
15.56	11.9666666666667	229
15.58	11.9666666666667	226
15.6	11.9666666666667	234
15.62	11.9666666666667	234
15.64	11.9666666666667	244
15.66	11.9666666666667	251
15.68	11.9666666666667	260
15.7	11.9666666666667	263
15.72	11.9666666666667	298
15.74	11.9666666666667	335
15.76	11.9666666666667	333
15.78	11.9666666666667	317
15.8	11.9666666666667	343
15.82	11.9666666666667	324
15.84	11.9666666666667	352
15.86	11.9666666666667	325
15.88	11.9666666666667	329
15.9	11.9666666666667	366
15.92	11.9666666666667	365
15.94	11.9666666666667	390
15.96	11.9666666666667	449
15.98	11.9666666666667	502
16	11.9666666666667	531
16.02	11.9666666666667	543
16.04	11.9666666666667	560
16.06	11.9666666666667	585
16.08	11.9666666666667	530
16.1	11.9666666666667	513
16.12	11.9666666666667	484
16.14	11.9666666666667	428
16.16	11.9666666666667	384
16.18	11.9666666666667	330
16.2	11.9666666666667	346
16.22	11.9666666666667	272
16.24	11.9666666666667	293
16.26	11.9666666666667	284
16.28	11.9666666666667	288
16.3	11.9666666666667	282
16.32	11.9666666666667	271
16.34	11.9666666666667	245
16.36	11.9666666666667	246
16.38	11.9666666666667	233
16.4	11.9666666666667	256
16.42	11.9666666666667	240
16.44	11.9666666666667	231
16.46	11.9666666666667	231
16.48	11.9666666666667	231
16.5	11.9666666666667	221
16.52	11.9666666666667	208
16.54	11.9666666666667	236
16.56	11.9666666666667	215
16.58	11.9666666666667	237
16.6	11.9666666666667	209
16.62	11.9666666666667	216
16.64	11.9666666666667	205
16.66	11.9666666666667	192
16.68	11.9666666666667	217
16.7	11.9666666666667	210
16.72	11.9666666666667	189
16.74	11.9666666666667	207
16.76	11.9666666666667	211
16.78	11.9666666666667	232
16.8	11.9666666666667	213
16.82	11.9666666666667	253
16.84	11.9666666666667	207
16.86	11.9666666666667	205
16.88	11.9666666666667	204
16.9	11.9666666666667	195
16.92	11.9666666666667	221
16.94	11.9666666666667	213
16.96	11.9666666666667	233
16.98	11.9666666666667	243
17	11.9666666666667	245
17.02	11.9666666666667	259
17.04	11.9666666666667	240
17.06	11.9666666666667	237
17.08	11.9666666666667	224
17.1	11.9666666666667	263
17.12	11.9666666666667	207
17.14	11.9666666666667	238
17.16	11.9666666666667	228
17.18	11.9666666666667	200
17.2	11.9666666666667	241
17.22	11.9666666666667	235
17.24	11.9666666666667	227
17.26	11.9666666666667	244
17.28	11.9666666666667	232
17.3	11.9666666666667	213
17.32	11.9666666666667	214
17.34	11.9666666666667	236
17.36	11.9666666666667	211
17.38	11.9666666666667	253
17.4	11.9666666666667	253
17.42	11.9666666666667	252
17.44	11.9666666666667	252
17.46	11.9666666666667	257
17.48	11.9666666666667	235
17.5	11.9666666666667	227
17.52	11.9666666666667	268
17.54	11.9666666666667	270
17.56	11.9666666666667	235
17.58	11.9666666666667	224
17.6	11.9666666666667	237
17.62	11.9666666666667	263
17.64	11.9666666666667	275
17.66	11.9666666666667	254
17.68	11.9666666666667	260
17.7	11.9666666666667	241
17.72	11.9666666666667	243
17.74	11.9666666666667	238
17.76	11.9666666666667	261
17.78	11.9666666666667	268
17.8	11.9666666666667	251
17.82	11.9666666666667	261
17.84	11.9666666666667	265
17.86	11.9666666666667	221
17.88	11.9666666666667	271
17.9	11.9666666666667	255
17.92	11.9666666666667	254
17.94	11.9666666666667	272
17.96	11.9666666666667	253
17.98	11.9666666666667	280
18	11.9666666666667	257
18.02	11.9666666666667	234
18.04	11.9666666666667	247
18.06	11.9666666666667	237
18.08	11.9666666666667	266
18.1	11.9666666666667	250
18.12	11.9666666666667	291
18.14	11.9666666666667	295
18.16	11.9666666666667	300
18.18	11.9666666666667	309
18.2	11.9666666666667	302
18.22	11.9666666666667	302
18.24	11.9666666666667	342
18.26	11.9666666666667	332
18.28	11.9666666666667	336
18.3	11.9666666666667	381
18.32	11.9666666666667	428
18.34	11.9666666666667	443
18.36	11.9666666666667	479
18.38	11.9666666666667	486
18.4	11.9666666666667	499
18.42	11.9666666666667	566
18.44	11.9666666666667	579
18.46	11.9666666666667	611
18.48	11.9666666666667	580
18.5	11.9666666666667	624
18.52	11.9666666666667	650
18.54	11.9666666666667	695
18.56	11.9666666666667	650
18.58	11.9666666666667	550
18.6	11.9666666666667	525
18.62	11.9666666666667	544
18.64	11.9666666666667	487
18.66	11.9666666666667	432
18.68	11.9666666666667	405
18.7	11.9666666666667	396
18.72	11.9666666666667	350
18.74	11.9666666666667	388
18.76	11.9666666666667	360
18.78	11.9666666666667	350
18.8	11.9666666666667	361
18.82	11.9666666666667	367
18.84	11.9666666666667	318
18.86	11.9666666666667	315
18.88	11.9666666666667	279
18.9	11.9666666666667	268
18.92	11.9666666666667	294
18.94	11.9666666666667	271
18.96	11.9666666666667	256
18.98	11.9666666666667	295
19	11.9666666666667	278
19.02	11.9666666666667	250
19.04	11.9666666666667	278
19.06	11.9666666666667	265
19.08	11.9666666666667	302
19.1	11.9666666666667	272
19.12	11.9666666666667	285
19.14	11.9666666666667	308
19.16	11.9666666666667	253
19.18	11.9666666666667	289
19.2	11.9666666666667	287
19.22	11.9666666666667	271
19.24	11.9666666666667	283
19.26	11.9666666666667	328
19.28	11.9666666666667	338
19.3	11.9666666666667	317
19.32	11.9666666666667	347
19.34	11.9666666666667	284
19.36	11.9666666666667	308
19.38	11.9666666666667	297
19.4	11.9666666666667	320
19.42	11.9666666666667	282
19.44	11.9666666666667	272
19.46	11.9666666666667	291
19.48	11.9666666666667	244
19.5	11.9666666666667	318
19.52	11.9666666666667	300
19.54	11.9666666666667	283
19.56	11.9666666666667	285
19.58	11.9666666666667	268
19.6	11.9666666666667	292
19.62	11.9666666666667	289
19.64	11.9666666666667	304
19.66	11.9666666666667	296
19.68	11.9666666666667	293
19.7	11.9666666666667	279
19.72	11.9666666666667	278
19.74	11.9666666666667	271
19.76	11.9666666666667	299
19.78	11.9666666666667	297
19.8	11.9666666666667	317
19.82	11.9666666666667	291
19.84	11.9666666666667	268
19.86	11.9666666666667	264
19.88	11.9666666666667	248
19.9	11.9666666666667	288
19.92	11.9666666666667	278
19.94	11.9666666666667	269
19.96	11.9666666666667	265
19.98	11.9666666666667	311
20	11.9666666666667	263
20.02	11.9666666666667	280
20.04	11.9666666666667	280
20.06	11.9666666666667	276
20.08	11.9666666666667	292
20.1	11.9666666666667	294
20.12	11.9666666666667	266
20.14	11.9666666666667	235
20.16	11.9666666666667	266
20.18	11.9666666666667	239
20.2	11.9666666666667	289
20.22	11.9666666666667	245
20.24	11.9666666666667	275
20.26	11.9666666666667	244
20.28	11.9666666666667	254
20.3	11.9666666666667	244
20.32	11.9666666666667	284
20.34	11.9666666666667	236
20.36	11.9666666666667	239
20.38	11.9666666666667	288
20.4	11.9666666666667	244
20.42	11.9666666666667	244
20.44	11.9666666666667	249
20.46	11.9666666666667	211
20.48	11.9666666666667	214
20.5	11.9666666666667	218
20.52	11.9666666666667	227
20.54	11.9666666666667	244
20.56	11.9666666666667	258
20.58	11.9666666666667	223
20.6	11.9666666666667	216
20.62	11.9666666666667	218
20.64	11.9666666666667	228
20.66	11.9666666666667	228
20.68	11.9666666666667	225
20.7	11.9666666666667	217
20.72	11.9666666666667	227
20.74	11.9666666666667	223
20.76	11.9666666666667	224
20.78	11.9666666666667	229
20.8	11.9666666666667	231
20.82	11.9666666666667	219
20.84	11.9666666666667	200
20.86	11.9666666666667	233
20.88	11.9666666666667	227
20.9	11.9666666666667	208
20.92	11.9666666666667	207
20.94	11.9666666666667	245
20.96	11.9666666666667	237
20.98	11.9666666666667	230
21	11.9666666666667	243
21.02	11.9666666666667	211
21.04	11.9666666666667	245
21.06	11.9666666666667	246
21.08	11.9666666666667	244
21.1	11.9666666666667	233
21.12	11.9666666666667	240
21.14	11.9666666666667	240
21.16	11.9666666666667	219
21.18	11.9666666666667	207
21.2	11.9666666666667	243
21.22	11.9666666666667	213
21.24	11.9666666666667	214
21.26	11.9666666666667	202
21.28	11.9666666666667	261
21.3	11.9666666666667	216
21.32	11.9666666666667	213
21.34	11.9666666666667	212
21.36	11.9666666666667	244
21.38	11.9666666666667	233
21.4	11.9666666666667	261
21.42	11.9666666666667	230
21.44	11.9666666666667	261
21.46	11.9666666666667	220
21.48	11.9666666666667	200
21.5	11.9666666666667	246
21.52	11.9666666666667	226
21.54	11.9666666666667	240
21.56	11.9666666666667	255
21.58	11.9666666666667	222
21.6	11.9666666666667	267
21.62	11.9666666666667	215
21.64	11.9666666666667	211
21.66	11.9666666666667	227
21.68	11.9666666666667	221
21.7	11.9666666666667	206
21.72	11.9666666666667	206
21.74	11.9666666666667	242
21.76	11.9666666666667	233
21.78	11.9666666666667	222
21.8	11.9666666666667	239
21.82	11.9666666666667	240
21.84	11.9666666666667	254
21.86	11.9666666666667	214
21.88	11.9666666666667	218
21.9	11.9666666666667	230
21.92	11.9666666666667	212
21.94	11.9666666666667	244
21.96	11.9666666666667	219
21.98	11.9666666666667	204
22	11.9666666666667	201
22.02	11.9666666666667	235
22.04	11.9666666666667	221
22.06	11.9666666666667	221
22.08	11.9666666666667	196
22.1	11.9666666666667	231
22.12	11.9666666666667	274
22.14	11.9666666666667	258
22.16	11.9666666666667	245
22.18	11.9666666666667	253
22.2	11.9666666666667	234
22.22	11.9666666666667	219
22.24	11.9666666666667	238
22.26	11.9666666666667	216
22.28	11.9666666666667	220
22.3	11.9666666666667	221
22.32	11.9666666666667	227
22.34	11.9666666666667	249
22.36	11.9666666666667	208
22.38	11.9666666666667	195
22.4	11.9666666666667	231
22.42	11.9666666666667	200
22.44	11.9666666666667	214
22.46	11.9666666666667	222
22.48	11.9666666666667	223
22.5	11.9666666666667	251
22.52	11.9666666666667	230
22.54	11.9666666666667	222
22.56	11.9666666666667	236
22.58	11.9666666666667	208
22.6	11.9666666666667	218
22.62	11.9666666666667	245
22.64	11.9666666666667	208
22.66	11.9666666666667	244
22.68	11.9666666666667	214
22.7	11.9666666666667	227
22.72	11.9666666666667	223
22.74	11.9666666666667	228
22.76	11.9666666666667	244
22.78	11.9666666666667	255
22.8	11.9666666666667	277
22.82	11.9666666666667	242
22.84	11.9666666666667	248
22.86	11.9666666666667	249
22.88	11.9666666666667	250
22.9	11.9666666666667	221
22.92	11.9666666666667	255
22.94	11.9666666666667	237
22.96	11.9666666666667	232
22.98	11.9666666666667	250
23	11.9666666666667	262
23.02	11.9666666666667	239
23.04	11.9666666666667	256
23.06	11.9666666666667	225
23.08	11.9666666666667	263
23.1	11.9666666666667	259
23.12	11.9666666666667	260
23.14	11.9666666666667	271
23.16	11.9666666666667	264
23.18	11.9666666666667	261
23.2	11.9666666666667	282
23.22	11.9666666666667	271
23.24	11.9666666666667	274
23.26	11.9666666666667	264
23.28	11.9666666666667	295
23.3	11.9666666666667	296
23.32	11.9666666666667	281
23.34	11.9666666666667	302
23.36	11.9666666666667	303
23.38	11.9666666666667	275
23.4	11.9666666666667	291
23.42	11.9666666666667	263
23.44	11.9666666666667	264
23.46	11.9666666666667	266
23.48	11.9666666666667	268
23.5	11.9666666666667	267
23.52	11.9666666666667	290
23.54	11.9666666666667	280
23.56	11.9666666666667	276
23.58	11.9666666666667	266
23.6	11.9666666666667	263
23.62	11.9666666666667	258
23.64	11.9666666666667	256
23.66	11.9666666666667	292
23.68	11.9666666666667	258
23.7	11.9666666666667	281
23.72	11.9666666666667	274
23.74	11.9666666666667	277
23.76	11.9666666666667	278
23.78	11.9666666666667	276
23.8	11.9666666666667	238
23.82	11.9666666666667	242
23.84	11.9666666666667	261
23.86	11.9666666666667	256
23.88	11.9666666666667	265
23.9	11.9666666666667	249
23.92	11.9666666666667	265
23.94	11.9666666666667	277
23.96	11.9666666666667	225
23.98	11.9666666666667	218
24	11.9666666666667	247
24.02	11.9666666666667	264
24.04	11.9666666666667	262
24.06	11.9666666666667	238
24.08	11.9666666666667	252
24.1	11.9666666666667	259
24.12	11.9666666666667	250
24.14	11.9666666666667	241
24.16	11.9666666666667	251
24.18	11.9666666666667	229
24.2	11.9666666666667	225
24.22	11.9666666666667	241
24.24	11.9666666666667	244
24.26	11.9666666666667	262
24.28	11.9666666666667	265
24.3	11.9666666666667	244
24.32	11.9666666666667	240
24.34	11.9666666666667	238
24.36	11.9666666666667	266
24.38	11.9666666666667	243
24.4	11.9666666666667	227
24.42	11.9666666666667	248
24.44	11.9666666666667	255
24.46	11.9666666666667	221
24.48	11.9666666666667	270
24.5	11.9666666666667	269
24.52	11.9666666666667	299
24.54	11.9666666666667	252
24.56	11.9666666666667	267
24.58	11.9666666666667	286
24.6	11.9666666666667	288
24.62	11.9666666666667	267
24.64	11.9666666666667	283
24.66	11.9666666666667	256
24.68	11.9666666666667	270
24.7	11.9666666666667	277
24.72	11.9666666666667	259
24.74	11.9666666666667	278
24.76	11.9666666666667	249
24.78	11.9666666666667	251
24.8	11.9666666666667	260
24.82	11.9666666666667	240
24.84	11.9666666666667	213
24.86	11.9666666666667	263
24.88	11.9666666666667	251
24.9	11.9666666666667	257
24.92	11.9666666666667	232
24.94	11.9666666666667	261
24.96	11.9666666666667	257
24.98	11.9666666666667	240
25	11.9666666666667	242
25.02	11.9666666666667	218
25.04	11.9666666666667	218
25.06	11.9666666666667	237
25.08	11.9666666666667	212
25.1	11.9666666666667	247
25.12	11.9666666666667	230
25.14	11.9666666666667	231
25.16	11.9666666666667	207
25.18	11.9666666666667	213
25.2	11.9666666666667	204
25.22	11.9666666666667	220
25.24	11.9666666666667	251
25.26	11.9666666666667	226
25.28	11.9666666666667	237
25.3	11.9666666666667	224
25.32	11.9666666666667	221
25.34	11.9666666666667	227
25.36	11.9666666666667	257
25.38	11.9666666666667	239
25.4	11.9666666666667	230
25.42	11.9666666666667	238
25.44	11.9666666666667	230
25.46	11.9666666666667	201
25.48	11.9666666666667	210
25.5	11.9666666666667	235
25.52	11.9666666666667	224
25.54	11.9666666666667	213
25.56	11.9666666666667	213
25.58	11.9666666666667	244
25.6	11.9666666666667	238
25.62	11.9666666666667	239
25.64	11.9666666666667	229
25.66	11.9666666666667	227
25.68	11.9666666666667	234
25.7	11.9666666666667	224
25.72	11.9666666666667	208
25.74	11.9666666666667	223
25.76	11.9666666666667	221
25.78	11.9666666666667	229
25.8	11.9666666666667	228
25.82	11.9666666666667	253
25.84	11.9666666666667	235
25.86	11.9666666666667	236
25.88	11.9666666666667	234
25.9	11.9666666666667	217
25.92	11.9666666666667	234
25.94	11.9666666666667	207
25.96	11.9666666666667	217
25.98	11.9666666666667	229
26	11.9666666666667	210
26.02	11.9666666666667	258
26.04	11.9666666666667	221
26.06	11.9666666666667	242
26.08	11.9666666666667	235
26.1	11.9666666666667	214
26.12	11.9666666666667	211
26.14	11.9666666666667	229
26.16	11.9666666666667	222
26.18	11.9666666666667	238
26.2	11.9666666666667	243
26.22	11.9666666666667	232
26.24	11.9666666666667	225
26.26	11.9666666666667	245
26.28	11.9666666666667	239
26.3	11.9666666666667	247
26.32	11.9666666666667	238
26.34	11.9666666666667	235
26.36	11.9666666666667	200
26.38	11.9666666666667	223
26.4	11.9666666666667	230
26.42	11.9666666666667	264
26.44	11.9666666666667	255
26.46	11.9666666666667	231
26.48	11.9666666666667	262
26.5	11.9666666666667	281
26.52	11.9666666666667	278
26.54	11.9666666666667	255
26.56	11.9666666666667	248
26.58	11.9666666666667	236
26.6	11.9666666666667	255
26.62	11.9666666666667	255
26.64	11.9666666666667	222
26.66	11.9666666666667	258
26.68	11.9666666666667	254
26.7	11.9666666666667	241
26.72	11.9666666666667	243
26.74	11.9666666666667	264
26.76	11.9666666666667	257
26.78	11.9666666666667	256
26.8	11.9666666666667	261
26.82	11.9666666666667	269
26.84	11.9666666666667	271
26.86	11.9666666666667	299
26.88	11.9666666666667	278
26.9	11.9666666666667	269
26.92	11.9666666666667	287
26.94	11.9666666666667	296
26.96	11.9666666666667	267
26.98	11.9666666666667	297
27	11.9666666666667	288
27.02	11.9666666666667	293
27.04	11.9666666666667	285
27.06	11.9666666666667	249
27.08	11.9666666666667	260
27.1	11.9666666666667	286
27.12	11.9666666666667	265
27.14	11.9666666666667	263
27.16	11.9666666666667	257
27.18	11.9666666666667	257
27.2	11.9666666666667	230
27.22	11.9666666666667	263
27.24	11.9666666666667	259
27.26	11.9666666666667	242
27.28	11.9666666666667	246
27.3	11.9666666666667	258
27.32	11.9666666666667	239
27.34	11.9666666666667	247
27.36	11.9666666666667	253
27.38	11.9666666666667	226
27.4	11.9666666666667	245
27.42	11.9666666666667	254
27.44	11.9666666666667	247
27.46	11.9666666666667	250
27.48	11.9666666666667	238
27.5	11.9666666666667	238
27.52	11.9666666666667	236
27.54	11.9666666666667	244
27.56	11.9666666666667	242
27.58	11.9666666666667	253
27.6	11.9666666666667	255
27.62	11.9666666666667	226
27.64	11.9666666666667	251
27.66	11.9666666666667	240
27.68	11.9666666666667	230
27.7	11.9666666666667	261
27.72	11.9666666666667	253
27.74	11.9666666666667	272
27.76	11.9666666666667	248
27.78	11.9666666666667	261
27.8	11.9666666666667	256
27.82	11.9666666666667	269
27.84	11.9666666666667	280
27.86	11.9666666666667	263
27.88	11.9666666666667	258
27.9	11.9666666666667	249
27.92	11.9666666666667	250
27.94	11.9666666666667	253
27.96	11.9666666666667	249
27.98	11.9666666666667	253
28	11.9666666666667	224
28.02	11.9666666666667	247
28.04	11.9666666666667	249
28.06	11.9666666666667	235
28.08	11.9666666666667	231
28.1	11.9666666666667	267
28.12	11.9666666666667	259
28.14	11.9666666666667	232
28.16	11.9666666666667	242
28.18	11.9666666666667	256
28.2	11.9666666666667	235
28.22	11.9666666666667	226
28.24	11.9666666666667	271
28.26	11.9666666666667	251
28.28	11.9666666666667	254
28.3	11.9666666666667	234
28.32	11.9666666666667	234
28.34	11.9666666666667	244
28.36	11.9666666666667	256
28.38	11.9666666666667	268
28.4	11.9666666666667	240
28.42	11.9666666666667	239
28.44	11.9666666666667	259
28.46	11.9666666666667	240
28.48	11.9666666666667	268
28.5	11.9666666666667	260
28.52	11.9666666666667	249
28.54	11.9666666666667	253
28.56	11.9666666666667	255
28.58	11.9666666666667	285
28.6	11.9666666666667	273
28.62	11.9666666666667	241
28.64	11.9666666666667	272
28.66	11.9666666666667	257
28.68	11.9666666666667	232
28.7	11.9666666666667	260
28.72	11.9666666666667	248
28.74	11.9666666666667	244
28.76	11.9666666666667	244
28.78	11.9666666666667	255
28.8	11.9666666666667	270
28.82	11.9666666666667	251
28.84	11.9666666666667	257
28.86	11.9666666666667	258
28.88	11.9666666666667	210
28.9	11.9666666666667	255
28.92	11.9666666666667	248
28.94	11.9666666666667	285
28.96	11.9666666666667	241
28.98	11.9666666666667	270
29	11.9666666666667	250
29.02	11.9666666666667	252
29.04	11.9666666666667	295
29.06	11.9666666666667	248
29.08	11.9666666666667	243
29.1	11.9666666666667	278
29.12	11.9666666666667	247
29.14	11.9666666666667	246
29.16	11.9666666666667	253
29.18	11.9666666666667	261
29.2	11.9666666666667	243
29.22	11.9666666666667	271
29.24	11.9666666666667	268
29.26	11.9666666666667	279
29.28	11.9666666666667	272
29.3	11.9666666666667	282
29.32	11.9666666666667	250
29.34	11.9666666666667	257
29.36	11.9666666666667	272
29.38	11.9666666666667	269
29.4	11.9666666666667	290
29.42	11.9666666666667	268
29.44	11.9666666666667	252
29.46	11.9666666666667	279
29.48	11.9666666666667	262
29.5	11.9666666666667	262
29.52	11.9666666666667	293
29.54	11.9666666666667	301
29.56	11.9666666666667	277
29.58	11.9666666666667	270
29.6	11.9666666666667	250
29.62	11.9666666666667	256
29.64	11.9666666666667	248
29.66	11.9666666666667	253
29.68	11.9666666666667	246
29.7	11.9666666666667	245
29.72	11.9666666666667	271
29.74	11.9666666666667	237
29.76	11.9666666666667	258
29.78	11.9666666666667	285
29.8	11.9666666666667	239
29.82	11.9666666666667	264
29.84	11.9666666666667	273
29.86	11.9666666666667	240
29.88	11.9666666666667	249
29.9	11.9666666666667	267
29.92	11.9666666666667	264
29.94	11.9666666666667	248
29.96	11.9666666666667	259
29.98	11.9666666666667	251
30	11.9666666666667	274
30.02	11.9666666666667	285
30.04	11.9666666666667	258
30.06	11.9666666666667	234
30.08	11.9666666666667	258
30.1	11.9666666666667	264
30.12	11.9666666666667	277
30.14	11.9666666666667	287
30.16	11.9666666666667	252
30.18	11.9666666666667	242
30.2	11.9666666666667	252
30.22	11.9666666666667	257
30.24	11.9666666666667	227
30.26	11.9666666666667	245
30.28	11.9666666666667	235
30.3	11.9666666666667	237
30.32	11.9666666666667	246
30.34	11.9666666666667	262
30.36	11.9666666666667	243
30.38	11.9666666666667	243
30.4	11.9666666666667	239
30.42	11.9666666666667	234
30.44	11.9666666666667	273
30.46	11.9666666666667	242
30.48	11.9666666666667	265
30.5	11.9666666666667	248
30.52	11.9666666666667	228
30.54	11.9666666666667	228
30.56	11.9666666666667	249
30.58	11.9666666666667	234
30.6	11.9666666666667	227
30.62	11.9666666666667	238
30.64	11.9666666666667	241
30.66	11.9666666666667	231
30.68	11.9666666666667	229
30.7	11.9666666666667	217
30.72	11.9666666666667	226
30.74	11.9666666666667	212
30.76	11.9666666666667	234
30.78	11.9666666666667	233
30.8	11.9666666666667	220
30.82	11.9666666666667	215
30.84	11.9666666666667	228
30.86	11.9666666666667	201
30.88	11.9666666666667	226
30.9	11.9666666666667	232
30.92	11.9666666666667	223
30.94	11.9666666666667	205
30.96	11.9666666666667	203
30.98	11.9666666666667	233
31	11.9666666666667	213
31.02	11.9666666666667	230
31.04	11.9666666666667	212
31.06	11.9666666666667	226
31.08	11.9666666666667	237
31.1	11.9666666666667	232
31.12	11.9666666666667	234
31.14	11.9666666666667	241
31.16	11.9666666666667	229
31.18	11.9666666666667	222
31.2	11.9666666666667	218
31.22	11.9666666666667	206
31.24	11.9666666666667	203
31.26	11.9666666666667	245
31.28	11.9666666666667	220
31.3	11.9666666666667	227
31.32	11.9666666666667	215
31.34	11.9666666666667	214
31.36	11.9666666666667	227
31.38	11.9666666666667	220
31.4	11.9666666666667	214
31.42	11.9666666666667	222
31.44	11.9666666666667	229
31.46	11.9666666666667	229
31.48	11.9666666666667	221
31.5	11.9666666666667	208
31.52	11.9666666666667	205
31.54	11.9666666666667	207
31.56	11.9666666666667	199
31.58	11.9666666666667	231
31.6	11.9666666666667	238
31.62	11.9666666666667	210
31.64	11.9666666666667	214
31.66	11.9666666666667	244
31.68	11.9666666666667	236
31.7	11.9666666666667	239
31.72	11.9666666666667	241
31.74	11.9666666666667	213
31.76	11.9666666666667	217
31.78	11.9666666666667	239
31.8	11.9666666666667	248
31.82	11.9666666666667	256
31.84	11.9666666666667	243
31.86	11.9666666666667	244
31.88	11.9666666666667	234
31.9	11.9666666666667	243
31.92	11.9666666666667	244
31.94	11.9666666666667	225
31.96	11.9666666666667	239
31.98	11.9666666666667	216
32	11.9666666666667	243
32.02	11.9666666666667	231
32.04	11.9666666666667	218
32.06	11.9666666666667	250
32.08	11.9666666666667	232
32.1	11.9666666666667	244
32.12	11.9666666666667	223
32.14	11.9666666666667	233
32.16	11.9666666666667	238
32.18	11.9666666666667	207
32.2	11.9666666666667	209
32.22	11.9666666666667	219
32.24	11.9666666666667	208
32.26	11.9666666666667	243
32.28	11.9666666666667	225
32.3	11.9666666666667	227
32.32	11.9666666666667	257
32.34	11.9666666666667	226
32.36	11.9666666666667	222
32.38	11.9666666666667	227
32.4	11.9666666666667	261
32.42	11.9666666666667	239
32.44	11.9666666666667	224
32.46	11.9666666666667	218
32.48	11.9666666666667	235
32.5	11.9666666666667	236
32.52	11.9666666666667	226
32.54	11.9666666666667	233
32.56	11.9666666666667	243
32.58	11.9666666666667	247
32.6	11.9666666666667	237
32.62	11.9666666666667	228
32.64	11.9666666666667	236
32.66	11.9666666666667	218
32.68	11.9666666666667	230
32.7	11.9666666666667	214
32.72	11.9666666666667	205
32.74	11.9666666666667	234
32.76	11.9666666666667	215
32.78	11.9666666666667	238
32.8	11.9666666666667	217
32.82	11.9666666666667	242
32.84	11.9666666666667	235
32.86	11.9666666666667	222
32.88	11.9666666666667	212
32.9	11.9666666666667	235
32.92	11.9666666666667	219
32.94	11.9666666666667	228
32.96	11.9666666666667	218
32.98	11.9666666666667	214
33	11.9666666666667	231
33.02	11.9666666666667	235
33.04	11.9666666666667	212
33.06	11.9666666666667	227
33.08	11.9666666666667	229
33.1	11.9666666666667	215
33.12	11.9666666666667	232
33.14	11.9666666666667	232
33.16	11.9666666666667	197
33.18	11.9666666666667	221
33.2	11.9666666666667	247
33.22	11.9666666666667	223
33.24	11.9666666666667	246
33.26	11.9666666666667	229
33.28	11.9666666666667	237
33.3	11.9666666666667	254
33.32	11.9666666666667	247
33.34	11.9666666666667	224
33.36	11.9666666666667	204
33.38	11.9666666666667	231
33.4	11.9666666666667	237
33.42	11.9666666666667	236
33.44	11.9666666666667	243
33.46	11.9666666666667	223
33.48	11.9666666666667	221
33.5	11.9666666666667	224
33.52	11.9666666666667	232
33.54	11.9666666666667	204
33.56	11.9666666666667	249
33.58	11.9666666666667	230
33.6	11.9666666666667	228
33.62	11.9666666666667	224
33.64	11.9666666666667	238
33.66	11.9666666666667	235
33.68	11.9666666666667	241
33.7	11.9666666666667	245
33.72	11.9666666666667	249
33.74	11.9666666666667	232
33.76	11.9666666666667	269
33.78	11.9666666666667	254
33.8	11.9666666666667	249
33.82	11.9666666666667	234
33.84	11.9666666666667	252
33.86	11.9666666666667	248
33.88	11.9666666666667	207
33.9	11.9666666666667	243
33.92	11.9666666666667	232
33.94	11.9666666666667	219
33.96	11.9666666666667	247
33.98	11.9666666666667	243
34	11.9666666666667	208
34.02	11.9666666666667	244
34.04	11.9666666666667	247
34.06	11.9666666666667	245
34.08	11.9666666666667	224
34.1	11.9666666666667	212
34.12	11.9666666666667	219
34.14	11.9666666666667	241
34.16	11.9666666666667	249
34.18	11.9666666666667	223
34.2	11.9666666666667	233
34.22	11.9666666666667	212
34.24	11.9666666666667	251
34.26	11.9666666666667	256
34.28	11.9666666666667	239
34.3	11.9666666666667	236
34.32	11.9666666666667	260
34.34	11.9666666666667	232
34.36	11.9666666666667	218
34.38	11.9666666666667	230
34.4	11.9666666666667	220
34.42	11.9666666666667	237
34.44	11.9666666666667	234
34.46	11.9666666666667	250
34.48	11.9666666666667	219
34.5	11.9666666666667	250
34.52	11.9666666666667	249
34.54	11.9666666666667	247
34.56	11.9666666666667	254
34.58	11.9666666666667	249
34.6	11.9666666666667	245
34.62	11.9666666666667	270
34.64	11.9666666666667	256
34.66	11.9666666666667	266
34.68	11.9666666666667	280
34.7	11.9666666666667	293
34.72	11.9666666666667	255
34.74	11.9666666666667	236
34.76	11.9666666666667	266
34.78	11.9666666666667	252
34.8	11.9666666666667	252
34.82	11.9666666666667	265
34.84	11.9666666666667	265
34.86	11.9666666666667	285
34.88	11.9666666666667	290
34.9	11.9666666666667	257
34.92	11.9666666666667	275
34.94	11.9666666666667	287
34.96	11.9666666666667	277
34.98	11.9666666666667	253
35	11.9666666666667	280
35.02	11.9666666666667	255
35.04	11.9666666666667	284
35.06	11.9666666666667	260
35.08	11.9666666666667	259
35.1	11.9666666666667	279
35.12	11.9666666666667	273
35.14	11.9666666666667	271
35.16	11.9666666666667	280
35.18	11.9666666666667	247
35.2	11.9666666666667	274
35.22	11.9666666666667	266
35.24	11.9666666666667	257
35.26	11.9666666666667	279
35.28	11.9666666666667	267
35.3	11.9666666666667	237
35.32	11.9666666666667	262
35.34	11.9666666666667	284
35.36	11.9666666666667	265
35.38	11.9666666666667	241
35.4	11.9666666666667	280
35.42	11.9666666666667	282
35.44	11.9666666666667	266
35.46	11.9666666666667	259
35.48	11.9666666666667	271
35.5	11.9666666666667	268
35.52	11.9666666666667	274
35.54	11.9666666666667	268
35.56	11.9666666666667	277
35.58	11.9666666666667	277
35.6	11.9666666666667	280
35.62	11.9666666666667	249
35.64	11.9666666666667	254
35.66	11.9666666666667	304
35.68	11.9666666666667	277
35.7	11.9666666666667	309
35.72	11.9666666666667	297
35.74	11.9666666666667	272
35.76	11.9666666666667	269
35.78	11.9666666666667	262
35.8	11.9666666666667	262
35.82	11.9666666666667	269
35.84	11.9666666666667	234
35.86	11.9666666666667	277
35.88	11.9666666666667	263
35.9	11.9666666666667	260
35.92	11.9666666666667	269
35.94	11.9666666666667	257
35.96	11.9666666666667	270
35.98	11.9666666666667	274
36	11.9666666666667	248
36.02	11.9666666666667	240
36.04	11.9666666666667	259
36.06	11.9666666666667	250
36.08	11.9666666666667	255
36.1	11.9666666666667	266
36.12	11.9666666666667	264
36.14	11.9666666666667	259
36.16	11.9666666666667	277
36.18	11.9666666666667	243
36.2	11.9666666666667	253
36.22	11.9666666666667	252
36.24	11.9666666666667	286
36.26	11.9666666666667	262
36.28	11.9666666666667	280
36.3	11.9666666666667	282
36.32	11.9666666666667	254
36.34	11.9666666666667	296
36.36	11.9666666666667	273
36.38	11.9666666666667	289
36.4	11.9666666666667	271
36.42	11.9666666666667	222
36.44	11.9666666666667	261
36.46	11.9666666666667	272
36.48	11.9666666666667	261
36.5	11.9666666666667	264
36.52	11.9666666666667	262
36.54	11.9666666666667	266
36.56	11.9666666666667	293
36.58	11.9666666666667	261
36.6	11.9666666666667	270
36.62	11.9666666666667	282
36.64	11.9666666666667	277
36.66	11.9666666666667	261
36.68	11.9666666666667	277
36.7	11.9666666666667	282
36.72	11.9666666666667	282
36.74	11.9666666666667	295
36.76	11.9666666666667	295
36.78	11.9666666666667	260
36.8	11.9666666666667	297
36.82	11.9666666666667	269
36.84	11.9666666666667	257
36.86	11.9666666666667	266
36.88	11.9666666666667	281
36.9	11.9666666666667	289
36.92	11.9666666666667	284
36.94	11.9666666666667	302
36.96	11.9666666666667	264
36.98	11.9666666666667	287
37	11.9666666666667	273
37.02	11.9666666666667	285
37.04	11.9666666666667	259
37.06	11.9666666666667	316
37.08	11.9666666666667	268
37.1	11.9666666666667	289
37.12	11.9666666666667	300
37.14	11.9666666666667	281
37.16	11.9666666666667	268
37.18	11.9666666666667	298
37.2	11.9666666666667	277
37.22	11.9666666666667	298
37.24	11.9666666666667	281
37.26	11.9666666666667	320
37.28	11.9666666666667	304
37.3	11.9666666666667	302
37.32	11.9666666666667	303
37.34	11.9666666666667	294
37.36	11.9666666666667	296
37.38	11.9666666666667	301
37.4	11.9666666666667	320
37.42	11.9666666666667	346
37.44	11.9666666666667	284
37.46	11.9666666666667	318
37.48	11.9666666666667	310
37.5	11.9666666666667	301
37.52	11.9666666666667	336
37.54	11.9666666666667	314
37.56	11.9666666666667	283
37.58	11.9666666666667	298
37.6	11.9666666666667	305
37.62	11.9666666666667	316
37.64	11.9666666666667	312
37.66	11.9666666666667	307
37.68	11.9666666666667	289
37.7	11.9666666666667	298
37.72	11.9666666666667	315
37.74	11.9666666666667	305
37.76	11.9666666666667	321
37.78	11.9666666666667	331
37.8	11.9666666666667	319
37.82	11.9666666666667	352
37.84	11.9666666666667	380
37.86	11.9666666666667	350
37.88	11.9666666666667	385
37.9	11.9666666666667	379
37.92	11.9666666666667	399
37.94	11.9666666666667	402
37.96	11.9666666666667	402
37.98	11.9666666666667	431
38	11.9666666666667	383
38.02	11.9666666666667	447
38.04	11.9666666666667	421
38.06	11.9666666666667	467
38.08	11.9666666666667	536
38.1	11.9666666666667	603
38.12	11.9666666666667	713
38.14	11.9666666666667	708
38.16	11.9666666666667	691
38.18	11.9666666666667	593
38.2	11.9666666666667	594
38.22	11.9666666666667	546
38.24	11.9666666666667	563
38.26	11.9666666666667	524
38.28	11.9666666666667	483
38.3	11.9666666666667	431
38.32	11.9666666666667	367
38.34	11.9666666666667	368
38.36	11.9666666666667	338
38.38	11.9666666666667	375
38.4	11.9666666666667	327
38.42	11.9666666666667	332
38.44	11.9666666666667	337
38.46	11.9666666666667	305
38.48	11.9666666666667	277
38.5	11.9666666666667	332
38.52	11.9666666666667	303
38.54	11.9666666666667	319
38.56	11.9666666666667	291
38.58	11.9666666666667	300
38.6	11.9666666666667	274
38.62	11.9666666666667	275
38.64	11.9666666666667	285
38.66	11.9666666666667	277
38.68	11.9666666666667	293
38.7	11.9666666666667	301
38.72	11.9666666666667	264
38.74	11.9666666666667	299
38.76	11.9666666666667	294
38.78	11.9666666666667	287
38.8	11.9666666666667	283
38.82	11.9666666666667	282
38.84	11.9666666666667	276
38.86	11.9666666666667	276
38.88	11.9666666666667	270
38.9	11.9666666666667	282
38.92	11.9666666666667	260
38.94	11.9666666666667	269
38.96	11.9666666666667	289
38.98	11.9666666666667	260
39	11.9666666666667	266
39.02	11.9666666666667	271
39.04	11.9666666666667	290
39.06	11.9666666666667	283
39.08	11.9666666666667	258
39.1	11.9666666666667	267
39.12	11.9666666666667	263
39.14	11.9666666666667	273
39.16	11.9666666666667	265
39.18	11.9666666666667	284
39.2	11.9666666666667	275
39.22	11.9666666666667	300
39.24	11.9666666666667	289
39.26	11.9666666666667	271
39.28	11.9666666666667	266
39.3	11.9666666666667	272
39.32	11.9666666666667	273
39.34	11.9666666666667	263
39.36	11.9666666666667	257
39.38	11.9666666666667	283
39.4	11.9666666666667	267
39.42	11.9666666666667	259
39.44	11.9666666666667	252
39.46	11.9666666666667	252
39.48	11.9666666666667	266
39.5	11.9666666666667	266
39.52	11.9666666666667	278
39.54	11.9666666666667	270
39.56	11.9666666666667	247
39.58	11.9666666666667	260
39.6	11.9666666666667	268
39.62	11.9666666666667	280
39.64	11.9666666666667	273
39.66	11.9666666666667	273
39.68	11.9666666666667	279
39.7	11.9666666666667	307
39.72	11.9666666666667	292
39.74	11.9666666666667	267
39.76	11.9666666666667	276
39.78	11.9666666666667	272
39.8	11.9666666666667	282
39.82	11.9666666666667	291
39.84	11.9666666666667	270
39.86	11.9666666666667	271
39.88	11.9666666666667	274
39.9	11.9666666666667	258
39.92	11.9666666666667	258
39.94	11.9666666666667	279
39.96	11.9666666666667	277
39.98	11.9666666666667	275
40	11.9666666666667	260
