# Supplementary material for: Sorting polymerization in a bichannel metal-organic framework
Source: Nat Commun. 2025 Aug 5;16:6984. doi: 10.1038/s41467-025-62322-8 (PMC12325995; doi:10.1038/s41467-025-62322-8)
Supplement: Supplementary file 3 — Source data [file 41467_2025_62322_MOESM3_ESM.zip › SOURCE_DATA/SF8/1_2theta_vs_scanstarttime_vs_intensity/line_17.csv]

X	Y	Z
3	10.4666666666667	190
3.02	10.4666666666667	181
3.04	10.4666666666667	196
3.06	10.4666666666667	184
3.08	10.4666666666667	218
3.1	10.4666666666667	229
3.12	10.4666666666667	200
3.14	10.4666666666667	231
3.16	10.4666666666667	203
3.18	10.4666666666667	225
3.2	10.4666666666667	223
3.22	10.4666666666667	220
3.24	10.4666666666667	201
3.26	10.4666666666667	228
3.28	10.4666666666667	231
3.3	10.4666666666667	210
3.32	10.4666666666667	215
3.34	10.4666666666667	221
3.36	10.4666666666667	196
3.38	10.4666666666667	197
3.4	10.4666666666667	211
3.42	10.4666666666667	179
3.44	10.4666666666667	202
3.46	10.4666666666667	205
3.48	10.4666666666667	204
3.5	10.4666666666667	203
3.52	10.4666666666667	194
3.54	10.4666666666667	190
3.56	10.4666666666667	220
3.58	10.4666666666667	202
3.6	10.4666666666667	224
3.62	10.4666666666667	202
3.64	10.4666666666667	219
3.66	10.4666666666667	218
3.68	10.4666666666667	207
3.7	10.4666666666667	190
3.72	10.4666666666667	224
3.74	10.4666666666667	225
3.76	10.4666666666667	206
3.78	10.4666666666667	205
3.8	10.4666666666667	187
3.82	10.4666666666667	187
3.84	10.4666666666667	210
3.86	10.4666666666667	215
3.88	10.4666666666667	214
3.9	10.4666666666667	195
3.92	10.4666666666667	204
3.94	10.4666666666667	182
3.96	10.4666666666667	217
3.98	10.4666666666667	228
4	10.4666666666667	190
4.02	10.4666666666667	188
4.04	10.4666666666667	201
4.06	10.4666666666667	208
4.08	10.4666666666667	219
4.1	10.4666666666667	223
4.12	10.4666666666667	247
4.14	10.4666666666667	196
4.16	10.4666666666667	220
4.18	10.4666666666667	212
4.2	10.4666666666667	229
4.22	10.4666666666667	219
4.24	10.4666666666667	199
4.26	10.4666666666667	209
4.28	10.4666666666667	223
4.3	10.4666666666667	192
4.32	10.4666666666667	221
4.34	10.4666666666667	211
4.36	10.4666666666667	223
4.38	10.4666666666667	208
4.4	10.4666666666667	197
4.42	10.4666666666667	210
4.44	10.4666666666667	236
4.46	10.4666666666667	207
4.48	10.4666666666667	198
4.5	10.4666666666667	221
4.52	10.4666666666667	219
4.54	10.4666666666667	231
4.56	10.4666666666667	214
4.58	10.4666666666667	248
4.6	10.4666666666667	243
4.62	10.4666666666667	250
4.64	10.4666666666667	238
4.66	10.4666666666667	267
4.68	10.4666666666667	261
4.7	10.4666666666667	258
4.72	10.4666666666667	233
4.74	10.4666666666667	289
4.76	10.4666666666667	308
4.78	10.4666666666667	296
4.8	10.4666666666667	331
4.82	10.4666666666667	339
4.84	10.4666666666667	332
4.86	10.4666666666667	325
4.88	10.4666666666667	350
4.9	10.4666666666667	352
4.92	10.4666666666667	353
4.94	10.4666666666667	365
4.96	10.4666666666667	438
4.98	10.4666666666667	446
5	10.4666666666667	439
5.02	10.4666666666667	454
5.04	10.4666666666667	528
5.06	10.4666666666667	545
5.08	10.4666666666667	584
5.1	10.4666666666667	641
5.12	10.4666666666667	662
5.14	10.4666666666667	709
5.16	10.4666666666667	827
5.18	10.4666666666667	905
5.2	10.4666666666667	930
5.22	10.4666666666667	1040
5.24	10.4666666666667	1046
5.26	10.4666666666667	1216
5.28	10.4666666666667	1313
5.3	10.4666666666667	1336
5.32	10.4666666666667	1513
5.34	10.4666666666667	1674
5.36	10.4666666666667	1776
5.38	10.4666666666667	2093
5.4	10.4666666666667	2224
5.42	10.4666666666667	2099
5.44	10.4666666666667	1633
5.46	10.4666666666667	1049
5.48	10.4666666666667	706
5.5	10.4666666666667	591
5.52	10.4666666666667	509
5.54	10.4666666666667	413
5.56	10.4666666666667	334
5.58	10.4666666666667	334
5.6	10.4666666666667	317
5.62	10.4666666666667	279
5.64	10.4666666666667	272
5.66	10.4666666666667	302
5.68	10.4666666666667	281
5.7	10.4666666666667	268
5.72	10.4666666666667	264
5.74	10.4666666666667	251
5.76	10.4666666666667	257
5.78	10.4666666666667	252
5.8	10.4666666666667	269
5.82	10.4666666666667	245
5.84	10.4666666666667	257
5.86	10.4666666666667	247
5.88	10.4666666666667	265
5.9	10.4666666666667	237
5.92	10.4666666666667	250
5.94	10.4666666666667	242
5.96	10.4666666666667	265
5.98	10.4666666666667	250
6	10.4666666666667	282
6.02	10.4666666666667	304
6.04	10.4666666666667	261
6.06	10.4666666666667	286
6.08	10.4666666666667	278
6.1	10.4666666666667	242
6.12	10.4666666666667	272
6.14	10.4666666666667	281
6.16	10.4666666666667	270
6.18	10.4666666666667	258
6.2	10.4666666666667	259
6.22	10.4666666666667	249
6.24	10.4666666666667	260
6.26	10.4666666666667	251
6.28	10.4666666666667	237
6.3	10.4666666666667	243
6.32	10.4666666666667	261
6.34	10.4666666666667	235
6.36	10.4666666666667	252
6.38	10.4666666666667	250
6.4	10.4666666666667	250
6.42	10.4666666666667	238
6.44	10.4666666666667	265
6.46	10.4666666666667	257
6.48	10.4666666666667	234
6.5	10.4666666666667	243
6.52	10.4666666666667	233
6.54	10.4666666666667	259
6.56	10.4666666666667	245
6.58	10.4666666666667	271
6.6	10.4666666666667	263
6.62	10.4666666666667	247
6.64	10.4666666666667	262
6.66	10.4666666666667	237
6.68	10.4666666666667	231
6.7	10.4666666666667	269
6.72	10.4666666666667	228
6.74	10.4666666666667	221
6.76	10.4666666666667	224
6.78	10.4666666666667	217
6.8	10.4666666666667	225
6.82	10.4666666666667	225
6.84	10.4666666666667	186
6.86	10.4666666666667	204
6.88	10.4666666666667	240
6.9	10.4666666666667	221
6.92	10.4666666666667	192
6.94	10.4666666666667	188
6.96	10.4666666666667	210
6.98	10.4666666666667	190
7	10.4666666666667	183
7.02	10.4666666666667	207
7.04	10.4666666666667	171
7.06	10.4666666666667	197
7.08	10.4666666666667	197
7.1	10.4666666666667	193
7.12	10.4666666666667	198
7.14	10.4666666666667	172
7.16	10.4666666666667	185
7.18	10.4666666666667	206
7.2	10.4666666666667	176
7.22	10.4666666666667	177
7.24	10.4666666666667	176
7.26	10.4666666666667	217
7.28	10.4666666666667	195
7.3	10.4666666666667	181
7.32	10.4666666666667	142
7.34	10.4666666666667	188
7.36	10.4666666666667	165
7.38	10.4666666666667	180
7.4	10.4666666666667	155
7.42	10.4666666666667	177
7.44	10.4666666666667	164
7.46	10.4666666666667	156
7.48	10.4666666666667	147
7.5	10.4666666666667	148
7.52	10.4666666666667	188
7.54	10.4666666666667	177
7.56	10.4666666666667	164
7.58	10.4666666666667	174
7.6	10.4666666666667	162
7.62	10.4666666666667	182
7.64	10.4666666666667	158
7.66	10.4666666666667	159
7.68	10.4666666666667	156
7.7	10.4666666666667	153
7.72	10.4666666666667	200
7.74	10.4666666666667	179
7.76	10.4666666666667	168
7.78	10.4666666666667	149
7.8	10.4666666666667	155
7.82	10.4666666666667	146
7.84	10.4666666666667	158
7.86	10.4666666666667	146
7.88	10.4666666666667	149
7.9	10.4666666666667	163
7.92	10.4666666666667	172
7.94	10.4666666666667	150
7.96	10.4666666666667	158
7.98	10.4666666666667	170
8	10.4666666666667	126
8.02	10.4666666666667	160
8.04	10.4666666666667	133
8.06	10.4666666666667	170
8.08	10.4666666666667	158
8.1	10.4666666666667	184
8.12	10.4666666666667	168
8.14	10.4666666666667	175
8.16	10.4666666666667	157
8.18	10.4666666666667	168
8.2	10.4666666666667	171
8.22	10.4666666666667	159
8.24	10.4666666666667	173
8.26	10.4666666666667	162
8.28	10.4666666666667	171
8.3	10.4666666666667	177
8.32	10.4666666666667	172
8.34	10.4666666666667	174
8.36	10.4666666666667	157
8.38	10.4666666666667	159
8.4	10.4666666666667	178
8.42	10.4666666666667	166
8.44	10.4666666666667	161
8.46	10.4666666666667	178
8.48	10.4666666666667	157
8.5	10.4666666666667	185
8.52	10.4666666666667	174
8.54	10.4666666666667	152
8.56	10.4666666666667	171
8.58	10.4666666666667	158
8.6	10.4666666666667	148
8.62	10.4666666666667	197
8.64	10.4666666666667	171
8.66	10.4666666666667	175
8.68	10.4666666666667	183
8.7	10.4666666666667	168
8.72	10.4666666666667	169
8.74	10.4666666666667	190
8.76	10.4666666666667	179
8.78	10.4666666666667	204
8.8	10.4666666666667	219
8.82	10.4666666666667	227
8.84	10.4666666666667	215
8.86	10.4666666666667	222
8.88	10.4666666666667	249
8.9	10.4666666666667	260
8.92	10.4666666666667	277
8.94	10.4666666666667	271
8.96	10.4666666666667	285
8.98	10.4666666666667	331
9	10.4666666666667	363
9.02	10.4666666666667	420
9.04	10.4666666666667	449
9.06	10.4666666666667	474
9.08	10.4666666666667	542
9.1	10.4666666666667	613
9.12	10.4666666666667	601
9.14	10.4666666666667	634
9.16	10.4666666666667	631
9.18	10.4666666666667	668
9.2	10.4666666666667	614
9.22	10.4666666666667	609
9.24	10.4666666666667	588
9.26	10.4666666666667	592
9.28	10.4666666666667	636
9.3	10.4666666666667	657
9.32	10.4666666666667	691
9.34	10.4666666666667	735
9.36	10.4666666666667	872
9.38	10.4666666666667	929
9.4	10.4666666666667	1051
9.42	10.4666666666667	1174
9.44	10.4666666666667	1212
9.46	10.4666666666667	920
9.48	10.4666666666667	667
9.5	10.4666666666667	475
9.52	10.4666666666667	381
9.54	10.4666666666667	308
9.56	10.4666666666667	282
9.58	10.4666666666667	278
9.6	10.4666666666667	242
9.62	10.4666666666667	226
9.64	10.4666666666667	210
9.66	10.4666666666667	205
9.68	10.4666666666667	194
9.7	10.4666666666667	187
9.72	10.4666666666667	220
9.74	10.4666666666667	204
9.76	10.4666666666667	202
9.78	10.4666666666667	215
9.8	10.4666666666667	200
9.82	10.4666666666667	195
9.84	10.4666666666667	209
9.86	10.4666666666667	189
9.88	10.4666666666667	177
9.9	10.4666666666667	182
9.92	10.4666666666667	183
9.94	10.4666666666667	181
9.96	10.4666666666667	196
9.98	10.4666666666667	207
10	10.4666666666667	156
10.02	10.4666666666667	178
10.04	10.4666666666667	182
10.06	10.4666666666667	191
10.08	10.4666666666667	168
10.1	10.4666666666667	207
10.12	10.4666666666667	207
10.14	10.4666666666667	195
10.16	10.4666666666667	182
10.18	10.4666666666667	209
10.2	10.4666666666667	213
10.22	10.4666666666667	233
10.24	10.4666666666667	227
10.26	10.4666666666667	228
10.28	10.4666666666667	211
10.3	10.4666666666667	241
10.32	10.4666666666667	260
10.34	10.4666666666667	274
10.36	10.4666666666667	289
10.38	10.4666666666667	346
10.4	10.4666666666667	334
10.42	10.4666666666667	412
10.44	10.4666666666667	434
10.46	10.4666666666667	482
10.48	10.4666666666667	468
10.5	10.4666666666667	473
10.52	10.4666666666667	525
10.54	10.4666666666667	557
10.56	10.4666666666667	573
10.58	10.4666666666667	592
10.6	10.4666666666667	639
10.62	10.4666666666667	682
10.64	10.4666666666667	689
10.66	10.4666666666667	738
10.68	10.4666666666667	715
10.7	10.4666666666667	692
10.72	10.4666666666667	712
10.74	10.4666666666667	687
10.76	10.4666666666667	732
10.78	10.4666666666667	790
10.8	10.4666666666667	884
10.82	10.4666666666667	1072
10.84	10.4666666666667	1279
10.86	10.4666666666667	1463
10.88	10.4666666666667	1698
10.9	10.4666666666667	1817
10.92	10.4666666666667	1697
10.94	10.4666666666667	1386
10.96	10.4666666666667	944
10.98	10.4666666666667	686
11	10.4666666666667	473
11.02	10.4666666666667	375
11.04	10.4666666666667	352
11.06	10.4666666666667	331
11.08	10.4666666666667	321
11.1	10.4666666666667	278
11.12	10.4666666666667	252
11.14	10.4666666666667	258
11.16	10.4666666666667	199
11.18	10.4666666666667	223
11.2	10.4666666666667	199
11.22	10.4666666666667	231
11.24	10.4666666666667	196
11.26	10.4666666666667	185
11.28	10.4666666666667	194
11.3	10.4666666666667	202
11.32	10.4666666666667	161
11.34	10.4666666666667	186
11.36	10.4666666666667	183
11.38	10.4666666666667	197
11.4	10.4666666666667	209
11.42	10.4666666666667	185
11.44	10.4666666666667	173
11.46	10.4666666666667	184
11.48	10.4666666666667	189
11.5	10.4666666666667	185
11.52	10.4666666666667	191
11.54	10.4666666666667	165
11.56	10.4666666666667	164
11.58	10.4666666666667	173
11.6	10.4666666666667	183
11.62	10.4666666666667	156
11.64	10.4666666666667	193
11.66	10.4666666666667	195
11.68	10.4666666666667	189
11.7	10.4666666666667	201
11.72	10.4666666666667	214
11.74	10.4666666666667	184
11.76	10.4666666666667	190
11.78	10.4666666666667	230
11.8	10.4666666666667	196
11.82	10.4666666666667	197
11.84	10.4666666666667	179
11.86	10.4666666666667	196
11.88	10.4666666666667	189
11.9	10.4666666666667	198
11.92	10.4666666666667	187
11.94	10.4666666666667	192
11.96	10.4666666666667	211
11.98	10.4666666666667	183
12	10.4666666666667	199
12.02	10.4666666666667	179
12.04	10.4666666666667	180
12.06	10.4666666666667	190
12.08	10.4666666666667	190
12.1	10.4666666666667	213
12.12	10.4666666666667	176
12.14	10.4666666666667	190
12.16	10.4666666666667	189
12.18	10.4666666666667	206
12.2	10.4666666666667	197
12.22	10.4666666666667	177
12.24	10.4666666666667	163
12.26	10.4666666666667	186
12.28	10.4666666666667	183
12.3	10.4666666666667	159
12.32	10.4666666666667	187
12.34	10.4666666666667	191
12.36	10.4666666666667	181
12.38	10.4666666666667	193
12.4	10.4666666666667	203
12.42	10.4666666666667	207
12.44	10.4666666666667	197
12.46	10.4666666666667	191
12.48	10.4666666666667	194
12.5	10.4666666666667	192
12.52	10.4666666666667	213
12.54	10.4666666666667	200
12.56	10.4666666666667	207
12.58	10.4666666666667	199
12.6	10.4666666666667	226
12.62	10.4666666666667	230
12.64	10.4666666666667	225
12.66	10.4666666666667	238
12.68	10.4666666666667	223
12.7	10.4666666666667	234
12.72	10.4666666666667	212
12.74	10.4666666666667	186
12.76	10.4666666666667	201
12.78	10.4666666666667	205
12.8	10.4666666666667	207
12.82	10.4666666666667	203
12.84	10.4666666666667	184
12.86	10.4666666666667	182
12.88	10.4666666666667	199
12.9	10.4666666666667	182
12.92	10.4666666666667	192
12.94	10.4666666666667	188
12.96	10.4666666666667	201
12.98	10.4666666666667	182
13	10.4666666666667	178
13.02	10.4666666666667	169
13.04	10.4666666666667	182
13.06	10.4666666666667	187
13.08	10.4666666666667	179
13.1	10.4666666666667	171
13.12	10.4666666666667	188
13.14	10.4666666666667	190
13.16	10.4666666666667	182
13.18	10.4666666666667	211
13.2	10.4666666666667	174
13.22	10.4666666666667	205
13.24	10.4666666666667	192
13.26	10.4666666666667	174
13.28	10.4666666666667	188
13.3	10.4666666666667	196
13.32	10.4666666666667	191
13.34	10.4666666666667	190
13.36	10.4666666666667	182
13.38	10.4666666666667	203
13.4	10.4666666666667	200
13.42	10.4666666666667	219
13.44	10.4666666666667	202
13.46	10.4666666666667	212
13.48	10.4666666666667	196
13.5	10.4666666666667	202
13.52	10.4666666666667	203
13.54	10.4666666666667	208
13.56	10.4666666666667	202
13.58	10.4666666666667	207
13.6	10.4666666666667	217
13.62	10.4666666666667	263
13.64	10.4666666666667	250
13.66	10.4666666666667	237
13.68	10.4666666666667	270
13.7	10.4666666666667	260
13.72	10.4666666666667	306
13.74	10.4666666666667	333
13.76	10.4666666666667	303
13.78	10.4666666666667	387
13.8	10.4666666666667	356
13.82	10.4666666666667	326
13.84	10.4666666666667	290
13.86	10.4666666666667	271
13.88	10.4666666666667	275
13.9	10.4666666666667	220
13.92	10.4666666666667	237
13.94	10.4666666666667	242
13.96	10.4666666666667	208
13.98	10.4666666666667	219
14	10.4666666666667	185
14.02	10.4666666666667	197
14.04	10.4666666666667	194
14.06	10.4666666666667	187
14.08	10.4666666666667	207
14.1	10.4666666666667	183
14.12	10.4666666666667	200
14.14	10.4666666666667	183
14.16	10.4666666666667	204
14.18	10.4666666666667	192
14.2	10.4666666666667	205
14.22	10.4666666666667	197
14.24	10.4666666666667	159
14.26	10.4666666666667	195
14.28	10.4666666666667	210
14.3	10.4666666666667	183
14.32	10.4666666666667	173
14.34	10.4666666666667	204
14.36	10.4666666666667	181
14.38	10.4666666666667	212
14.4	10.4666666666667	203
14.42	10.4666666666667	208
14.44	10.4666666666667	217
14.46	10.4666666666667	238
14.48	10.4666666666667	234
14.5	10.4666666666667	204
14.52	10.4666666666667	199
14.54	10.4666666666667	201
14.56	10.4666666666667	194
14.58	10.4666666666667	206
14.6	10.4666666666667	202
14.62	10.4666666666667	178
14.64	10.4666666666667	182
14.66	10.4666666666667	176
14.68	10.4666666666667	193
14.7	10.4666666666667	199
14.72	10.4666666666667	205
14.74	10.4666666666667	195
14.76	10.4666666666667	203
14.78	10.4666666666667	177
14.8	10.4666666666667	194
14.82	10.4666666666667	191
14.84	10.4666666666667	189
14.86	10.4666666666667	196
14.88	10.4666666666667	165
14.9	10.4666666666667	178
14.92	10.4666666666667	202
14.94	10.4666666666667	184
14.96	10.4666666666667	154
14.98	10.4666666666667	217
15	10.4666666666667	221
15.02	10.4666666666667	194
15.04	10.4666666666667	201
15.06	10.4666666666667	211
15.08	10.4666666666667	212
15.1	10.4666666666667	204
15.12	10.4666666666667	196
15.14	10.4666666666667	198
15.16	10.4666666666667	182
15.18	10.4666666666667	209
15.2	10.4666666666667	199
15.22	10.4666666666667	220
15.24	10.4666666666667	210
15.26	10.4666666666667	211
15.28	10.4666666666667	188
15.3	10.4666666666667	187
15.32	10.4666666666667	198
15.34	10.4666666666667	203
15.36	10.4666666666667	195
15.38	10.4666666666667	227
15.4	10.4666666666667	200
15.42	10.4666666666667	201
15.44	10.4666666666667	183
15.46	10.4666666666667	204
15.48	10.4666666666667	202
15.5	10.4666666666667	195
15.52	10.4666666666667	210
15.54	10.4666666666667	220
15.56	10.4666666666667	194
15.58	10.4666666666667	195
15.6	10.4666666666667	219
15.62	10.4666666666667	214
15.64	10.4666666666667	248
15.66	10.4666666666667	214
15.68	10.4666666666667	215
15.7	10.4666666666667	254
15.72	10.4666666666667	255
15.74	10.4666666666667	265
15.76	10.4666666666667	273
15.78	10.4666666666667	236
15.8	10.4666666666667	275
15.82	10.4666666666667	257
15.84	10.4666666666667	278
15.86	10.4666666666667	268
15.88	10.4666666666667	251
15.9	10.4666666666667	296
15.92	10.4666666666667	291
15.94	10.4666666666667	303
15.96	10.4666666666667	315
15.98	10.4666666666667	339
16	10.4666666666667	337
16.02	10.4666666666667	346
16.04	10.4666666666667	335
16.06	10.4666666666667	327
16.08	10.4666666666667	323
16.1	10.4666666666667	314
16.12	10.4666666666667	300
16.14	10.4666666666667	298
16.16	10.4666666666667	266
16.18	10.4666666666667	269
16.2	10.4666666666667	255
16.22	10.4666666666667	279
16.24	10.4666666666667	284
16.26	10.4666666666667	306
16.28	10.4666666666667	309
16.3	10.4666666666667	343
16.32	10.4666666666667	360
16.34	10.4666666666667	388
16.36	10.4666666666667	447
16.38	10.4666666666667	508
16.4	10.4666666666667	613
16.42	10.4666666666667	637
16.44	10.4666666666667	659
16.46	10.4666666666667	563
16.48	10.4666666666667	450
16.5	10.4666666666667	381
16.52	10.4666666666667	410
16.54	10.4666666666667	437
16.56	10.4666666666667	412
16.58	10.4666666666667	382
16.6	10.4666666666667	391
16.62	10.4666666666667	445
16.64	10.4666666666667	479
16.66	10.4666666666667	534
16.68	10.4666666666667	569
16.7	10.4666666666667	616
16.72	10.4666666666667	809
16.74	10.4666666666667	858
16.76	10.4666666666667	885
16.78	10.4666666666667	884
16.8	10.4666666666667	812
16.82	10.4666666666667	710
16.84	10.4666666666667	615
16.86	10.4666666666667	511
16.88	10.4666666666667	454
16.9	10.4666666666667	385
16.92	10.4666666666667	358
16.94	10.4666666666667	297
16.96	10.4666666666667	309
16.98	10.4666666666667	303
17	10.4666666666667	287
17.02	10.4666666666667	273
17.04	10.4666666666667	260
17.06	10.4666666666667	266
17.08	10.4666666666667	262
17.1	10.4666666666667	256
17.12	10.4666666666667	256
17.14	10.4666666666667	243
17.16	10.4666666666667	215
17.18	10.4666666666667	242
17.2	10.4666666666667	224
17.22	10.4666666666667	248
17.24	10.4666666666667	226
17.26	10.4666666666667	255
17.28	10.4666666666667	255
17.3	10.4666666666667	228
17.32	10.4666666666667	218
17.34	10.4666666666667	211
17.36	10.4666666666667	234
17.38	10.4666666666667	249
17.4	10.4666666666667	244
17.42	10.4666666666667	234
17.44	10.4666666666667	222
17.46	10.4666666666667	217
17.48	10.4666666666667	226
17.5	10.4666666666667	241
17.52	10.4666666666667	239
17.54	10.4666666666667	229
17.56	10.4666666666667	229
17.58	10.4666666666667	220
17.6	10.4666666666667	248
17.62	10.4666666666667	243
17.64	10.4666666666667	224
17.66	10.4666666666667	231
17.68	10.4666666666667	239
17.7	10.4666666666667	221
17.72	10.4666666666667	210
17.74	10.4666666666667	232
17.76	10.4666666666667	215
17.78	10.4666666666667	211
17.8	10.4666666666667	212
17.82	10.4666666666667	239
17.84	10.4666666666667	242
17.86	10.4666666666667	234
17.88	10.4666666666667	243
17.9	10.4666666666667	212
17.92	10.4666666666667	229
17.94	10.4666666666667	220
17.96	10.4666666666667	231
17.98	10.4666666666667	234
18	10.4666666666667	242
18.02	10.4666666666667	214
18.04	10.4666666666667	245
18.06	10.4666666666667	242
18.08	10.4666666666667	245
18.1	10.4666666666667	226
18.12	10.4666666666667	242
18.14	10.4666666666667	238
18.16	10.4666666666667	255
18.18	10.4666666666667	273
18.2	10.4666666666667	255
18.22	10.4666666666667	268
18.24	10.4666666666667	268
18.26	10.4666666666667	275
18.28	10.4666666666667	307
18.3	10.4666666666667	271
18.32	10.4666666666667	302
18.34	10.4666666666667	328
18.36	10.4666666666667	345
18.38	10.4666666666667	354
18.4	10.4666666666667	373
18.42	10.4666666666667	381
18.44	10.4666666666667	336
18.46	10.4666666666667	353
18.48	10.4666666666667	385
18.5	10.4666666666667	381
18.52	10.4666666666667	359
18.54	10.4666666666667	355
18.56	10.4666666666667	370
18.58	10.4666666666667	313
18.6	10.4666666666667	323
18.62	10.4666666666667	298
18.64	10.4666666666667	333
18.66	10.4666666666667	286
18.68	10.4666666666667	295
18.7	10.4666666666667	285
18.72	10.4666666666667	280
18.74	10.4666666666667	314
18.76	10.4666666666667	292
18.78	10.4666666666667	341
18.8	10.4666666666667	287
18.82	10.4666666666667	307
18.84	10.4666666666667	326
18.86	10.4666666666667	331
18.88	10.4666666666667	366
18.9	10.4666666666667	392
18.92	10.4666666666667	434
18.94	10.4666666666667	467
18.96	10.4666666666667	541
18.98	10.4666666666667	606
19	10.4666666666667	665
19.02	10.4666666666667	642
19.04	10.4666666666667	522
19.06	10.4666666666667	494
19.08	10.4666666666667	442
19.1	10.4666666666667	350
19.12	10.4666666666667	329
19.14	10.4666666666667	300
19.16	10.4666666666667	306
19.18	10.4666666666667	322
19.2	10.4666666666667	318
19.22	10.4666666666667	302
19.24	10.4666666666667	332
19.26	10.4666666666667	329
19.28	10.4666666666667	329
19.3	10.4666666666667	308
19.32	10.4666666666667	291
19.34	10.4666666666667	297
19.36	10.4666666666667	289
19.38	10.4666666666667	250
19.4	10.4666666666667	265
19.42	10.4666666666667	242
19.44	10.4666666666667	234
19.46	10.4666666666667	244
19.48	10.4666666666667	262
19.5	10.4666666666667	248
19.52	10.4666666666667	244
19.54	10.4666666666667	241
19.56	10.4666666666667	257
19.58	10.4666666666667	254
19.6	10.4666666666667	227
19.62	10.4666666666667	231
19.64	10.4666666666667	262
19.66	10.4666666666667	231
19.68	10.4666666666667	251
19.7	10.4666666666667	269
19.72	10.4666666666667	253
19.74	10.4666666666667	267
19.76	10.4666666666667	264
19.78	10.4666666666667	309
19.8	10.4666666666667	276
19.82	10.4666666666667	257
19.84	10.4666666666667	235
19.86	10.4666666666667	262
19.88	10.4666666666667	239
19.9	10.4666666666667	244
19.92	10.4666666666667	234
19.94	10.4666666666667	241
19.96	10.4666666666667	226
19.98	10.4666666666667	237
20	10.4666666666667	247
20.02	10.4666666666667	272
20.04	10.4666666666667	240
20.06	10.4666666666667	229
20.08	10.4666666666667	223
20.1	10.4666666666667	243
20.12	10.4666666666667	245
20.14	10.4666666666667	242
20.16	10.4666666666667	232
20.18	10.4666666666667	234
20.2	10.4666666666667	233
20.22	10.4666666666667	226
20.24	10.4666666666667	238
20.26	10.4666666666667	237
20.28	10.4666666666667	236
20.3	10.4666666666667	206
20.32	10.4666666666667	227
20.34	10.4666666666667	213
20.36	10.4666666666667	252
20.38	10.4666666666667	244
20.4	10.4666666666667	236
20.42	10.4666666666667	225
20.44	10.4666666666667	209
20.46	10.4666666666667	214
20.48	10.4666666666667	238
20.5	10.4666666666667	223
20.52	10.4666666666667	260
20.54	10.4666666666667	247
20.56	10.4666666666667	214
20.58	10.4666666666667	253
20.6	10.4666666666667	264
20.62	10.4666666666667	292
20.64	10.4666666666667	260
20.66	10.4666666666667	272
20.68	10.4666666666667	311
20.7	10.4666666666667	315
20.72	10.4666666666667	334
20.74	10.4666666666667	390
20.76	10.4666666666667	482
20.78	10.4666666666667	479
20.8	10.4666666666667	511
20.82	10.4666666666667	528
20.84	10.4666666666667	491
20.86	10.4666666666667	488
20.88	10.4666666666667	432
20.9	10.4666666666667	403
20.92	10.4666666666667	313
20.94	10.4666666666667	333
20.96	10.4666666666667	265
20.98	10.4666666666667	248
21	10.4666666666667	250
21.02	10.4666666666667	224
21.04	10.4666666666667	222
21.06	10.4666666666667	211
21.08	10.4666666666667	244
21.1	10.4666666666667	234
21.12	10.4666666666667	217
21.14	10.4666666666667	221
21.16	10.4666666666667	220
21.18	10.4666666666667	216
21.2	10.4666666666667	242
21.22	10.4666666666667	225
21.24	10.4666666666667	192
21.26	10.4666666666667	224
21.28	10.4666666666667	230
21.3	10.4666666666667	225
21.32	10.4666666666667	204
21.34	10.4666666666667	196
21.36	10.4666666666667	226
21.38	10.4666666666667	229
21.4	10.4666666666667	218
21.42	10.4666666666667	214
21.44	10.4666666666667	229
21.46	10.4666666666667	227
21.48	10.4666666666667	238
21.5	10.4666666666667	220
21.52	10.4666666666667	220
21.54	10.4666666666667	225
21.56	10.4666666666667	214
21.58	10.4666666666667	234
21.6	10.4666666666667	222
21.62	10.4666666666667	231
21.64	10.4666666666667	203
21.66	10.4666666666667	196
21.68	10.4666666666667	222
21.7	10.4666666666667	214
21.72	10.4666666666667	197
21.74	10.4666666666667	193
21.76	10.4666666666667	214
21.78	10.4666666666667	193
21.8	10.4666666666667	232
21.82	10.4666666666667	190
21.84	10.4666666666667	219
21.86	10.4666666666667	225
21.88	10.4666666666667	208
21.9	10.4666666666667	209
21.92	10.4666666666667	197
21.94	10.4666666666667	230
21.96	10.4666666666667	203
21.98	10.4666666666667	207
22	10.4666666666667	224
22.02	10.4666666666667	227
22.04	10.4666666666667	215
22.06	10.4666666666667	231
22.08	10.4666666666667	224
22.1	10.4666666666667	211
22.12	10.4666666666667	233
22.14	10.4666666666667	211
22.16	10.4666666666667	221
22.18	10.4666666666667	222
22.2	10.4666666666667	232
22.22	10.4666666666667	201
22.24	10.4666666666667	207
22.26	10.4666666666667	200
22.28	10.4666666666667	241
22.3	10.4666666666667	209
22.32	10.4666666666667	232
22.34	10.4666666666667	209
22.36	10.4666666666667	225
22.38	10.4666666666667	220
22.4	10.4666666666667	213
22.42	10.4666666666667	186
22.44	10.4666666666667	209
22.46	10.4666666666667	202
22.48	10.4666666666667	208
22.5	10.4666666666667	215
22.52	10.4666666666667	209
22.54	10.4666666666667	198
22.56	10.4666666666667	197
22.58	10.4666666666667	205
22.6	10.4666666666667	223
22.62	10.4666666666667	226
22.64	10.4666666666667	224
22.66	10.4666666666667	201
22.68	10.4666666666667	207
22.7	10.4666666666667	238
22.72	10.4666666666667	222
22.74	10.4666666666667	216
22.76	10.4666666666667	213
22.78	10.4666666666667	222
22.8	10.4666666666667	240
22.82	10.4666666666667	213
22.84	10.4666666666667	264
22.86	10.4666666666667	249
22.88	10.4666666666667	190
22.9	10.4666666666667	198
22.92	10.4666666666667	228
22.94	10.4666666666667	237
22.96	10.4666666666667	206
22.98	10.4666666666667	240
23	10.4666666666667	226
23.02	10.4666666666667	242
23.04	10.4666666666667	229
23.06	10.4666666666667	239
23.08	10.4666666666667	229
23.1	10.4666666666667	246
23.12	10.4666666666667	258
23.14	10.4666666666667	228
23.16	10.4666666666667	210
23.18	10.4666666666667	213
23.2	10.4666666666667	265
23.22	10.4666666666667	218
23.24	10.4666666666667	237
23.26	10.4666666666667	249
23.28	10.4666666666667	260
23.3	10.4666666666667	280
23.32	10.4666666666667	248
23.34	10.4666666666667	254
23.36	10.4666666666667	239
23.38	10.4666666666667	255
23.4	10.4666666666667	229
23.42	10.4666666666667	247
23.44	10.4666666666667	221
23.46	10.4666666666667	217
23.48	10.4666666666667	261
23.5	10.4666666666667	237
23.52	10.4666666666667	299
23.54	10.4666666666667	231
23.56	10.4666666666667	255
23.58	10.4666666666667	244
23.6	10.4666666666667	246
23.62	10.4666666666667	263
23.64	10.4666666666667	269
23.66	10.4666666666667	259
23.68	10.4666666666667	242
23.7	10.4666666666667	265
23.72	10.4666666666667	265
23.74	10.4666666666667	219
23.76	10.4666666666667	259
23.78	10.4666666666667	250
23.8	10.4666666666667	224
23.82	10.4666666666667	221
23.84	10.4666666666667	228
23.86	10.4666666666667	248
23.88	10.4666666666667	232
23.9	10.4666666666667	237
23.92	10.4666666666667	231
23.94	10.4666666666667	245
23.96	10.4666666666667	279
23.98	10.4666666666667	290
24	10.4666666666667	274
24.02	10.4666666666667	280
24.04	10.4666666666667	262
24.06	10.4666666666667	227
24.08	10.4666666666667	263
24.1	10.4666666666667	234
24.12	10.4666666666667	250
24.14	10.4666666666667	228
24.16	10.4666666666667	224
24.18	10.4666666666667	228
24.2	10.4666666666667	215
24.22	10.4666666666667	238
24.24	10.4666666666667	229
24.26	10.4666666666667	241
24.28	10.4666666666667	206
24.3	10.4666666666667	229
24.32	10.4666666666667	251
24.34	10.4666666666667	260
24.36	10.4666666666667	196
24.38	10.4666666666667	233
24.4	10.4666666666667	224
24.42	10.4666666666667	220
24.44	10.4666666666667	229
24.46	10.4666666666667	245
24.48	10.4666666666667	223
24.5	10.4666666666667	242
24.52	10.4666666666667	235
24.54	10.4666666666667	235
24.56	10.4666666666667	236
24.58	10.4666666666667	211
24.6	10.4666666666667	228
24.62	10.4666666666667	241
24.64	10.4666666666667	239
24.66	10.4666666666667	233
24.68	10.4666666666667	222
24.7	10.4666666666667	206
24.72	10.4666666666667	249
24.74	10.4666666666667	220
24.76	10.4666666666667	252
24.78	10.4666666666667	243
24.8	10.4666666666667	222
24.82	10.4666666666667	221
24.84	10.4666666666667	210
24.86	10.4666666666667	226
24.88	10.4666666666667	226
24.9	10.4666666666667	216
24.92	10.4666666666667	219
24.94	10.4666666666667	240
24.96	10.4666666666667	223
24.98	10.4666666666667	230
25	10.4666666666667	232
25.02	10.4666666666667	267
25.04	10.4666666666667	245
25.06	10.4666666666667	252
25.08	10.4666666666667	248
25.1	10.4666666666667	200
25.12	10.4666666666667	225
25.14	10.4666666666667	262
25.16	10.4666666666667	243
25.18	10.4666666666667	270
25.2	10.4666666666667	242
25.22	10.4666666666667	241
25.24	10.4666666666667	294
25.26	10.4666666666667	261
25.28	10.4666666666667	278
25.3	10.4666666666667	286
25.32	10.4666666666667	279
25.34	10.4666666666667	290
25.36	10.4666666666667	347
25.38	10.4666666666667	336
25.4	10.4666666666667	333
25.42	10.4666666666667	387
25.44	10.4666666666667	392
25.46	10.4666666666667	435
25.48	10.4666666666667	449
25.5	10.4666666666667	421
25.52	10.4666666666667	418
25.54	10.4666666666667	395
25.56	10.4666666666667	375
25.58	10.4666666666667	346
25.6	10.4666666666667	305
25.62	10.4666666666667	269
25.64	10.4666666666667	260
25.66	10.4666666666667	239
25.68	10.4666666666667	231
25.7	10.4666666666667	248
25.72	10.4666666666667	234
25.74	10.4666666666667	213
25.76	10.4666666666667	216
25.78	10.4666666666667	208
25.8	10.4666666666667	215
25.82	10.4666666666667	204
25.84	10.4666666666667	202
25.86	10.4666666666667	222
25.88	10.4666666666667	220
25.9	10.4666666666667	209
25.92	10.4666666666667	222
25.94	10.4666666666667	207
25.96	10.4666666666667	221
25.98	10.4666666666667	221
26	10.4666666666667	217
26.02	10.4666666666667	209
26.04	10.4666666666667	238
26.06	10.4666666666667	209
26.08	10.4666666666667	227
26.1	10.4666666666667	227
26.12	10.4666666666667	204
26.14	10.4666666666667	198
26.16	10.4666666666667	234
26.18	10.4666666666667	239
26.2	10.4666666666667	235
26.22	10.4666666666667	216
26.24	10.4666666666667	223
26.26	10.4666666666667	200
26.28	10.4666666666667	211
26.3	10.4666666666667	218
26.32	10.4666666666667	195
26.34	10.4666666666667	233
26.36	10.4666666666667	197
26.38	10.4666666666667	217
26.4	10.4666666666667	213
26.42	10.4666666666667	214
26.44	10.4666666666667	220
26.46	10.4666666666667	223
26.48	10.4666666666667	242
26.5	10.4666666666667	243
26.52	10.4666666666667	220
26.54	10.4666666666667	234
26.56	10.4666666666667	232
26.58	10.4666666666667	227
26.6	10.4666666666667	225
26.62	10.4666666666667	227
26.64	10.4666666666667	243
26.66	10.4666666666667	247
26.68	10.4666666666667	246
26.7	10.4666666666667	216
26.72	10.4666666666667	217
26.74	10.4666666666667	227
26.76	10.4666666666667	259
26.78	10.4666666666667	226
26.8	10.4666666666667	215
26.82	10.4666666666667	242
26.84	10.4666666666667	279
26.86	10.4666666666667	258
26.88	10.4666666666667	255
26.9	10.4666666666667	251
26.92	10.4666666666667	243
26.94	10.4666666666667	254
26.96	10.4666666666667	270
26.98	10.4666666666667	251
27	10.4666666666667	252
27.02	10.4666666666667	251
27.04	10.4666666666667	262
27.06	10.4666666666667	272
27.08	10.4666666666667	243
27.1	10.4666666666667	233
27.12	10.4666666666667	268
27.14	10.4666666666667	233
27.16	10.4666666666667	252
27.18	10.4666666666667	249
27.2	10.4666666666667	281
27.22	10.4666666666667	288
27.24	10.4666666666667	324
27.26	10.4666666666667	324
27.28	10.4666666666667	317
27.3	10.4666666666667	302
27.32	10.4666666666667	276
27.34	10.4666666666667	273
27.36	10.4666666666667	263
27.38	10.4666666666667	237
27.4	10.4666666666667	270
27.42	10.4666666666667	240
27.44	10.4666666666667	227
27.46	10.4666666666667	260
27.48	10.4666666666667	243
27.5	10.4666666666667	264
27.52	10.4666666666667	250
27.54	10.4666666666667	230
27.56	10.4666666666667	245
27.58	10.4666666666667	223
27.6	10.4666666666667	248
27.62	10.4666666666667	241
27.64	10.4666666666667	211
27.66	10.4666666666667	231
27.68	10.4666666666667	243
27.7	10.4666666666667	237
27.72	10.4666666666667	263
27.74	10.4666666666667	220
27.76	10.4666666666667	250
27.78	10.4666666666667	278
27.8	10.4666666666667	265
27.82	10.4666666666667	247
27.84	10.4666666666667	261
27.86	10.4666666666667	249
27.88	10.4666666666667	248
27.9	10.4666666666667	229
27.92	10.4666666666667	254
27.94	10.4666666666667	233
27.96	10.4666666666667	235
27.98	10.4666666666667	252
28	10.4666666666667	235
28.02	10.4666666666667	247
28.04	10.4666666666667	240
28.06	10.4666666666667	215
28.08	10.4666666666667	215
28.1	10.4666666666667	213
28.12	10.4666666666667	239
28.14	10.4666666666667	217
28.16	10.4666666666667	244
28.18	10.4666666666667	251
28.2	10.4666666666667	254
28.22	10.4666666666667	243
28.24	10.4666666666667	264
28.26	10.4666666666667	253
28.28	10.4666666666667	260
28.3	10.4666666666667	249
28.32	10.4666666666667	268
28.34	10.4666666666667	280
28.36	10.4666666666667	267
28.38	10.4666666666667	255
28.4	10.4666666666667	288
28.42	10.4666666666667	274
28.44	10.4666666666667	250
28.46	10.4666666666667	255
28.48	10.4666666666667	257
28.5	10.4666666666667	266
28.52	10.4666666666667	252
28.54	10.4666666666667	229
28.56	10.4666666666667	232
28.58	10.4666666666667	224
28.6	10.4666666666667	223
28.62	10.4666666666667	240
28.64	10.4666666666667	232
28.66	10.4666666666667	247
28.68	10.4666666666667	266
28.7	10.4666666666667	218
28.72	10.4666666666667	249
28.74	10.4666666666667	239
28.76	10.4666666666667	226
28.78	10.4666666666667	240
28.8	10.4666666666667	264
28.82	10.4666666666667	237
28.84	10.4666666666667	226
28.86	10.4666666666667	242
28.88	10.4666666666667	241
28.9	10.4666666666667	243
28.92	10.4666666666667	230
28.94	10.4666666666667	247
28.96	10.4666666666667	248
28.98	10.4666666666667	271
29	10.4666666666667	258
29.02	10.4666666666667	230
29.04	10.4666666666667	256
29.06	10.4666666666667	238
29.08	10.4666666666667	241
29.1	10.4666666666667	216
29.12	10.4666666666667	231
29.14	10.4666666666667	257
29.16	10.4666666666667	210
29.18	10.4666666666667	229
29.2	10.4666666666667	246
29.22	10.4666666666667	240
29.24	10.4666666666667	243
29.26	10.4666666666667	235
29.28	10.4666666666667	263
29.3	10.4666666666667	232
29.32	10.4666666666667	263
29.34	10.4666666666667	239
29.36	10.4666666666667	229
29.38	10.4666666666667	270
29.4	10.4666666666667	228
29.42	10.4666666666667	250
29.44	10.4666666666667	262
29.46	10.4666666666667	230
29.48	10.4666666666667	258
29.5	10.4666666666667	240
29.52	10.4666666666667	238
29.54	10.4666666666667	252
29.56	10.4666666666667	235
29.58	10.4666666666667	245
29.6	10.4666666666667	234
29.62	10.4666666666667	257
29.64	10.4666666666667	245
29.66	10.4666666666667	239
29.68	10.4666666666667	228
29.7	10.4666666666667	235
29.72	10.4666666666667	230
29.74	10.4666666666667	230
29.76	10.4666666666667	238
29.78	10.4666666666667	225
29.8	10.4666666666667	217
29.82	10.4666666666667	249
29.84	10.4666666666667	252
29.86	10.4666666666667	231
29.88	10.4666666666667	222
29.9	10.4666666666667	240
29.92	10.4666666666667	251
29.94	10.4666666666667	218
29.96	10.4666666666667	232
29.98	10.4666666666667	236
30	10.4666666666667	220
30.02	10.4666666666667	222
30.04	10.4666666666667	239
30.06	10.4666666666667	258
30.08	10.4666666666667	246
30.1	10.4666666666667	224
30.12	10.4666666666667	257
30.14	10.4666666666667	235
30.16	10.4666666666667	218
30.18	10.4666666666667	246
30.2	10.4666666666667	242
30.22	10.4666666666667	244
30.24	10.4666666666667	269
30.26	10.4666666666667	235
30.28	10.4666666666667	233
30.3	10.4666666666667	242
30.32	10.4666666666667	263
30.34	10.4666666666667	257
30.36	10.4666666666667	254
30.38	10.4666666666667	306
30.4	10.4666666666667	259
30.42	10.4666666666667	276
30.44	10.4666666666667	285
30.46	10.4666666666667	277
30.48	10.4666666666667	339
30.5	10.4666666666667	339
30.52	10.4666666666667	338
30.54	10.4666666666667	347
30.56	10.4666666666667	292
30.58	10.4666666666667	306
30.6	10.4666666666667	264
30.62	10.4666666666667	284
30.64	10.4666666666667	258
30.66	10.4666666666667	232
30.68	10.4666666666667	236
30.7	10.4666666666667	240
30.72	10.4666666666667	230
30.74	10.4666666666667	262
30.76	10.4666666666667	227
30.78	10.4666666666667	230
30.8	10.4666666666667	256
30.82	10.4666666666667	220
30.84	10.4666666666667	231
30.86	10.4666666666667	239
30.88	10.4666666666667	210
30.9	10.4666666666667	199
30.92	10.4666666666667	208
30.94	10.4666666666667	209
30.96	10.4666666666667	198
30.98	10.4666666666667	233
31	10.4666666666667	216
31.02	10.4666666666667	194
31.04	10.4666666666667	198
31.06	10.4666666666667	232
31.08	10.4666666666667	220
31.1	10.4666666666667	209
31.12	10.4666666666667	239
31.14	10.4666666666667	220
31.16	10.4666666666667	227
31.18	10.4666666666667	211
31.2	10.4666666666667	204
31.22	10.4666666666667	215
31.24	10.4666666666667	214
31.26	10.4666666666667	243
31.28	10.4666666666667	235
31.3	10.4666666666667	209
31.32	10.4666666666667	225
31.34	10.4666666666667	217
31.36	10.4666666666667	226
31.38	10.4666666666667	223
31.4	10.4666666666667	245
31.42	10.4666666666667	224
31.44	10.4666666666667	246
31.46	10.4666666666667	205
31.48	10.4666666666667	227
31.5	10.4666666666667	217
31.52	10.4666666666667	216
31.54	10.4666666666667	230
31.56	10.4666666666667	233
31.58	10.4666666666667	218
31.6	10.4666666666667	229
31.62	10.4666666666667	234
31.64	10.4666666666667	209
31.66	10.4666666666667	234
31.68	10.4666666666667	231
31.7	10.4666666666667	225
31.72	10.4666666666667	204
31.74	10.4666666666667	222
31.76	10.4666666666667	202
31.78	10.4666666666667	256
31.8	10.4666666666667	213
31.82	10.4666666666667	237
31.84	10.4666666666667	224
31.86	10.4666666666667	208
31.88	10.4666666666667	213
31.9	10.4666666666667	230
31.92	10.4666666666667	264
31.94	10.4666666666667	270
31.96	10.4666666666667	246
31.98	10.4666666666667	229
32	10.4666666666667	243
32.02	10.4666666666667	225
32.04	10.4666666666667	250
32.06	10.4666666666667	215
32.08	10.4666666666667	248
32.1	10.4666666666667	218
32.12	10.4666666666667	228
32.14	10.4666666666667	224
32.16	10.4666666666667	244
32.18	10.4666666666667	227
32.2	10.4666666666667	240
32.22	10.4666666666667	240
32.24	10.4666666666667	213
32.26	10.4666666666667	224
32.28	10.4666666666667	219
32.3	10.4666666666667	220
32.32	10.4666666666667	214
32.34	10.4666666666667	230
32.36	10.4666666666667	263
32.38	10.4666666666667	224
32.4	10.4666666666667	224
32.42	10.4666666666667	242
32.44	10.4666666666667	226
32.46	10.4666666666667	249
32.48	10.4666666666667	235
32.5	10.4666666666667	248
32.52	10.4666666666667	267
32.54	10.4666666666667	266
32.56	10.4666666666667	249
32.58	10.4666666666667	269
32.6	10.4666666666667	264
32.62	10.4666666666667	278
32.64	10.4666666666667	223
32.66	10.4666666666667	267
32.68	10.4666666666667	230
32.7	10.4666666666667	245
32.72	10.4666666666667	208
32.74	10.4666666666667	232
32.76	10.4666666666667	203
32.78	10.4666666666667	216
32.8	10.4666666666667	216
32.82	10.4666666666667	213
32.84	10.4666666666667	243
32.86	10.4666666666667	221
32.88	10.4666666666667	220
32.9	10.4666666666667	220
32.92	10.4666666666667	212
32.94	10.4666666666667	216
32.96	10.4666666666667	203
32.98	10.4666666666667	206
33	10.4666666666667	222
33.02	10.4666666666667	216
33.04	10.4666666666667	215
33.06	10.4666666666667	235
33.08	10.4666666666667	236
33.1	10.4666666666667	233
33.12	10.4666666666667	219
33.14	10.4666666666667	193
33.16	10.4666666666667	226
33.18	10.4666666666667	236
33.2	10.4666666666667	223
33.22	10.4666666666667	200
33.24	10.4666666666667	229
33.26	10.4666666666667	212
33.28	10.4666666666667	241
33.3	10.4666666666667	238
33.32	10.4666666666667	221
33.34	10.4666666666667	238
33.36	10.4666666666667	241
33.38	10.4666666666667	213
33.4	10.4666666666667	207
33.42	10.4666666666667	220
33.44	10.4666666666667	230
33.46	10.4666666666667	241
33.48	10.4666666666667	213
33.5	10.4666666666667	247
33.52	10.4666666666667	225
33.54	10.4666666666667	219
33.56	10.4666666666667	238
33.58	10.4666666666667	249
33.6	10.4666666666667	230
33.62	10.4666666666667	234
33.64	10.4666666666667	217
33.66	10.4666666666667	233
33.68	10.4666666666667	226
33.7	10.4666666666667	215
33.72	10.4666666666667	220
33.74	10.4666666666667	227
33.76	10.4666666666667	208
33.78	10.4666666666667	234
33.8	10.4666666666667	243
33.82	10.4666666666667	242
33.84	10.4666666666667	252
33.86	10.4666666666667	222
33.88	10.4666666666667	223
33.9	10.4666666666667	230
33.92	10.4666666666667	231
33.94	10.4666666666667	232
33.96	10.4666666666667	243
33.98	10.4666666666667	249
34	10.4666666666667	215
34.02	10.4666666666667	251
34.04	10.4666666666667	226
34.06	10.4666666666667	255
34.08	10.4666666666667	233
34.1	10.4666666666667	214
34.12	10.4666666666667	229
34.14	10.4666666666667	247
34.16	10.4666666666667	209
34.18	10.4666666666667	218
34.2	10.4666666666667	224
34.22	10.4666666666667	224
34.24	10.4666666666667	257
34.26	10.4666666666667	200
34.28	10.4666666666667	258
34.3	10.4666666666667	244
34.32	10.4666666666667	218
34.34	10.4666666666667	229
34.36	10.4666666666667	240
34.38	10.4666666666667	206
34.4	10.4666666666667	238
34.42	10.4666666666667	222
34.44	10.4666666666667	251
34.46	10.4666666666667	231
34.48	10.4666666666667	224
34.5	10.4666666666667	244
34.52	10.4666666666667	233
34.54	10.4666666666667	225
34.56	10.4666666666667	228
34.58	10.4666666666667	248
34.6	10.4666666666667	245
34.62	10.4666666666667	226
34.64	10.4666666666667	264
34.66	10.4666666666667	260
34.68	10.4666666666667	262
34.7	10.4666666666667	276
34.72	10.4666666666667	252
34.74	10.4666666666667	241
34.76	10.4666666666667	269
34.78	10.4666666666667	276
34.8	10.4666666666667	255
34.82	10.4666666666667	252
34.84	10.4666666666667	259
34.86	10.4666666666667	219
34.88	10.4666666666667	248
34.9	10.4666666666667	256
34.92	10.4666666666667	244
34.94	10.4666666666667	245
34.96	10.4666666666667	244
34.98	10.4666666666667	251
35	10.4666666666667	235
35.02	10.4666666666667	249
35.04	10.4666666666667	255
35.06	10.4666666666667	238
35.08	10.4666666666667	225
35.1	10.4666666666667	235
35.12	10.4666666666667	239
35.14	10.4666666666667	276
35.16	10.4666666666667	270
35.18	10.4666666666667	264
35.2	10.4666666666667	245
35.22	10.4666666666667	247
35.24	10.4666666666667	297
35.26	10.4666666666667	267
35.28	10.4666666666667	242
35.3	10.4666666666667	282
35.32	10.4666666666667	259
35.34	10.4666666666667	262
35.36	10.4666666666667	323
35.38	10.4666666666667	306
35.4	10.4666666666667	272
35.42	10.4666666666667	288
35.44	10.4666666666667	291
35.46	10.4666666666667	285
35.48	10.4666666666667	294
35.5	10.4666666666667	248
35.52	10.4666666666667	260
35.54	10.4666666666667	232
35.56	10.4666666666667	287
35.58	10.4666666666667	261
35.6	10.4666666666667	263
35.62	10.4666666666667	266
35.64	10.4666666666667	258
35.66	10.4666666666667	263
35.68	10.4666666666667	244
35.7	10.4666666666667	252
35.72	10.4666666666667	246
35.74	10.4666666666667	273
35.76	10.4666666666667	250
35.78	10.4666666666667	272
35.8	10.4666666666667	268
35.82	10.4666666666667	268
35.84	10.4666666666667	260
35.86	10.4666666666667	258
35.88	10.4666666666667	255
35.9	10.4666666666667	267
35.92	10.4666666666667	260
35.94	10.4666666666667	243
35.96	10.4666666666667	252
35.98	10.4666666666667	232
36	10.4666666666667	240
36.02	10.4666666666667	246
36.04	10.4666666666667	238
36.06	10.4666666666667	249
36.08	10.4666666666667	238
36.1	10.4666666666667	260
36.12	10.4666666666667	233
36.14	10.4666666666667	258
36.16	10.4666666666667	243
36.18	10.4666666666667	265
36.2	10.4666666666667	254
36.22	10.4666666666667	242
36.24	10.4666666666667	285
36.26	10.4666666666667	276
36.28	10.4666666666667	268
36.3	10.4666666666667	269
36.32	10.4666666666667	234
36.34	10.4666666666667	234
36.36	10.4666666666667	300
36.38	10.4666666666667	276
36.4	10.4666666666667	236
36.42	10.4666666666667	271
36.44	10.4666666666667	258
36.46	10.4666666666667	259
36.48	10.4666666666667	266
36.5	10.4666666666667	245
36.52	10.4666666666667	287
36.54	10.4666666666667	244
36.56	10.4666666666667	237
36.58	10.4666666666667	252
36.6	10.4666666666667	263
36.62	10.4666666666667	254
36.64	10.4666666666667	259
36.66	10.4666666666667	256
36.68	10.4666666666667	251
36.7	10.4666666666667	251
36.72	10.4666666666667	240
36.74	10.4666666666667	272
36.76	10.4666666666667	244
36.78	10.4666666666667	279
36.8	10.4666666666667	231
36.82	10.4666666666667	265
36.84	10.4666666666667	261
36.86	10.4666666666667	249
36.88	10.4666666666667	263
36.9	10.4666666666667	257
36.92	10.4666666666667	301
36.94	10.4666666666667	274
36.96	10.4666666666667	234
36.98	10.4666666666667	288
37	10.4666666666667	268
37.02	10.4666666666667	287
37.04	10.4666666666667	284
37.06	10.4666666666667	286
37.08	10.4666666666667	289
37.1	10.4666666666667	308
37.12	10.4666666666667	345
37.14	10.4666666666667	329
37.16	10.4666666666667	320
37.18	10.4666666666667	331
37.2	10.4666666666667	323
37.22	10.4666666666667	295
37.24	10.4666666666667	287
37.26	10.4666666666667	267
37.28	10.4666666666667	284
37.3	10.4666666666667	279
37.32	10.4666666666667	261
37.34	10.4666666666667	285
37.36	10.4666666666667	274
37.38	10.4666666666667	270
37.4	10.4666666666667	293
37.42	10.4666666666667	278
37.44	10.4666666666667	286
37.46	10.4666666666667	307
37.48	10.4666666666667	308
37.5	10.4666666666667	246
37.52	10.4666666666667	253
37.54	10.4666666666667	285
37.56	10.4666666666667	290
37.58	10.4666666666667	289
37.6	10.4666666666667	305
37.62	10.4666666666667	254
37.64	10.4666666666667	274
37.66	10.4666666666667	256
37.68	10.4666666666667	272
37.7	10.4666666666667	279
37.72	10.4666666666667	261
37.74	10.4666666666667	287
37.76	10.4666666666667	278
37.78	10.4666666666667	261
37.8	10.4666666666667	319
37.82	10.4666666666667	326
37.84	10.4666666666667	346
37.86	10.4666666666667	338
37.88	10.4666666666667	383
37.9	10.4666666666667	404
37.92	10.4666666666667	388
37.94	10.4666666666667	388
37.96	10.4666666666667	416
37.98	10.4666666666667	419
38	10.4666666666667	392
38.02	10.4666666666667	410
38.04	10.4666666666667	398
38.06	10.4666666666667	427
38.08	10.4666666666667	442
38.1	10.4666666666667	531
38.12	10.4666666666667	577
38.14	10.4666666666667	618
38.16	10.4666666666667	700
38.18	10.4666666666667	634
38.2	10.4666666666667	603
38.22	10.4666666666667	590
38.24	10.4666666666667	548
38.26	10.4666666666667	579
38.28	10.4666666666667	510
38.3	10.4666666666667	456
38.32	10.4666666666667	368
38.34	10.4666666666667	368
38.36	10.4666666666667	361
38.38	10.4666666666667	296
38.4	10.4666666666667	307
38.42	10.4666666666667	323
38.44	10.4666666666667	306
38.46	10.4666666666667	285
38.48	10.4666666666667	277
38.5	10.4666666666667	290
38.52	10.4666666666667	307
38.54	10.4666666666667	265
38.56	10.4666666666667	297
38.58	10.4666666666667	279
38.6	10.4666666666667	275
38.62	10.4666666666667	263
38.64	10.4666666666667	271
38.66	10.4666666666667	290
38.68	10.4666666666667	264
38.7	10.4666666666667	289
38.72	10.4666666666667	266
38.74	10.4666666666667	265
38.76	10.4666666666667	280
38.78	10.4666666666667	312
38.8	10.4666666666667	275
38.82	10.4666666666667	285
38.84	10.4666666666667	294
38.86	10.4666666666667	295
38.88	10.4666666666667	287
38.9	10.4666666666667	287
38.92	10.4666666666667	274
38.94	10.4666666666667	251
38.96	10.4666666666667	255
38.98	10.4666666666667	264
39	10.4666666666667	257
39.02	10.4666666666667	250
39.04	10.4666666666667	282
39.06	10.4666666666667	276
39.08	10.4666666666667	262
39.1	10.4666666666667	257
39.12	10.4666666666667	273
39.14	10.4666666666667	274
39.16	10.4666666666667	283
39.18	10.4666666666667	266
39.2	10.4666666666667	285
39.22	10.4666666666667	260
39.24	10.4666666666667	270
39.26	10.4666666666667	263
39.28	10.4666666666667	261
39.3	10.4666666666667	262
39.32	10.4666666666667	265
39.34	10.4666666666667	281
39.36	10.4666666666667	238
39.38	10.4666666666667	269
39.4	10.4666666666667	272
39.42	10.4666666666667	234
39.44	10.4666666666667	261
39.46	10.4666666666667	261
39.48	10.4666666666667	266
39.5	10.4666666666667	262
39.52	10.4666666666667	249
39.54	10.4666666666667	292
39.56	10.4666666666667	282
39.58	10.4666666666667	271
39.6	10.4666666666667	265
39.62	10.4666666666667	262
39.64	10.4666666666667	264
39.66	10.4666666666667	263
39.68	10.4666666666667	257
39.7	10.4666666666667	256
39.72	10.4666666666667	278
39.74	10.4666666666667	244
39.76	10.4666666666667	251
39.78	10.4666666666667	246
39.8	10.4666666666667	260
39.82	10.4666666666667	259
39.84	10.4666666666667	251
39.86	10.4666666666667	292
39.88	10.4666666666667	266
39.9	10.4666666666667	271
39.92	10.4666666666667	261
39.94	10.4666666666667	274
39.96	10.4666666666667	259
39.98	10.4666666666667	225
40	10.4666666666667	257
