# Supplementary material for: Sorting polymerization in a bichannel metal-organic framework
Source: Nat Commun. 2025 Aug 5;16:6984. doi: 10.1038/s41467-025-62322-8 (PMC12325995; doi:10.1038/s41467-025-62322-8)
Supplement: Supplementary file 3 — Source data [file 41467_2025_62322_MOESM3_ESM.zip › SOURCE_DATA/SF8/1_2theta_vs_scanstarttime_vs_intensity/line_2.csv]

X	Y	Z
3	33.0666666666667	186
3.02	33.0666666666667	205
3.04	33.0666666666667	194
3.06	33.0666666666667	221
3.08	33.0666666666667	204
3.1	33.0666666666667	224
3.12	33.0666666666667	205
3.14	33.0666666666667	200
3.16	33.0666666666667	195
3.18	33.0666666666667	209
3.2	33.0666666666667	210
3.22	33.0666666666667	234
3.24	33.0666666666667	210
3.26	33.0666666666667	200
3.28	33.0666666666667	240
3.3	33.0666666666667	203
3.32	33.0666666666667	201
3.34	33.0666666666667	235
3.36	33.0666666666667	222
3.38	33.0666666666667	226
3.4	33.0666666666667	204
3.42	33.0666666666667	215
3.44	33.0666666666667	200
3.46	33.0666666666667	203
3.48	33.0666666666667	190
3.5	33.0666666666667	221
3.52	33.0666666666667	203
3.54	33.0666666666667	207
3.56	33.0666666666667	188
3.58	33.0666666666667	206
3.6	33.0666666666667	196
3.62	33.0666666666667	204
3.64	33.0666666666667	203
3.66	33.0666666666667	181
3.68	33.0666666666667	211
3.7	33.0666666666667	197
3.72	33.0666666666667	210
3.74	33.0666666666667	201
3.76	33.0666666666667	212
3.78	33.0666666666667	210
3.8	33.0666666666667	217
3.82	33.0666666666667	230
3.84	33.0666666666667	209
3.86	33.0666666666667	195
3.88	33.0666666666667	207
3.9	33.0666666666667	211
3.92	33.0666666666667	175
3.94	33.0666666666667	191
3.96	33.0666666666667	208
3.98	33.0666666666667	188
4	33.0666666666667	204
4.02	33.0666666666667	213
4.04	33.0666666666667	166
4.06	33.0666666666667	185
4.08	33.0666666666667	181
4.1	33.0666666666667	194
4.12	33.0666666666667	171
4.14	33.0666666666667	192
4.16	33.0666666666667	202
4.18	33.0666666666667	185
4.2	33.0666666666667	184
4.22	33.0666666666667	194
4.24	33.0666666666667	213
4.26	33.0666666666667	200
4.28	33.0666666666667	184
4.3	33.0666666666667	191
4.32	33.0666666666667	199
4.34	33.0666666666667	214
4.36	33.0666666666667	207
4.38	33.0666666666667	200
4.4	33.0666666666667	216
4.42	33.0666666666667	229
4.44	33.0666666666667	192
4.46	33.0666666666667	216
4.48	33.0666666666667	203
4.5	33.0666666666667	200
4.52	33.0666666666667	195
4.54	33.0666666666667	207
4.56	33.0666666666667	180
4.58	33.0666666666667	248
4.6	33.0666666666667	262
4.62	33.0666666666667	232
4.64	33.0666666666667	255
4.66	33.0666666666667	249
4.68	33.0666666666667	268
4.7	33.0666666666667	228
4.72	33.0666666666667	250
4.74	33.0666666666667	223
4.76	33.0666666666667	232
4.78	33.0666666666667	276
4.8	33.0666666666667	292
4.82	33.0666666666667	267
4.84	33.0666666666667	271
4.86	33.0666666666667	320
4.88	33.0666666666667	335
4.9	33.0666666666667	315
4.92	33.0666666666667	318
4.94	33.0666666666667	340
4.96	33.0666666666667	328
4.98	33.0666666666667	355
5	33.0666666666667	390
5.02	33.0666666666667	400
5.04	33.0666666666667	413
5.06	33.0666666666667	426
5.08	33.0666666666667	478
5.1	33.0666666666667	477
5.12	33.0666666666667	501
5.14	33.0666666666667	554
5.16	33.0666666666667	609
5.18	33.0666666666667	662
5.2	33.0666666666667	723
5.22	33.0666666666667	787
5.24	33.0666666666667	805
5.26	33.0666666666667	910
5.28	33.0666666666667	968
5.3	33.0666666666667	981
5.32	33.0666666666667	1143
5.34	33.0666666666667	1257
5.36	33.0666666666667	1344
5.38	33.0666666666667	1438
5.4	33.0666666666667	1471
5.42	33.0666666666667	1594
5.44	33.0666666666667	1624
5.46	33.0666666666667	1627
5.48	33.0666666666667	1648
5.5	33.0666666666667	1581
5.52	33.0666666666667	1214
5.54	33.0666666666667	936
5.56	33.0666666666667	622
5.58	33.0666666666667	475
5.6	33.0666666666667	383
5.62	33.0666666666667	362
5.64	33.0666666666667	338
5.66	33.0666666666667	305
5.68	33.0666666666667	299
5.7	33.0666666666667	243
5.72	33.0666666666667	266
5.74	33.0666666666667	235
5.76	33.0666666666667	250
5.78	33.0666666666667	265
5.8	33.0666666666667	278
5.82	33.0666666666667	233
5.84	33.0666666666667	242
5.86	33.0666666666667	263
5.88	33.0666666666667	240
5.9	33.0666666666667	264
5.92	33.0666666666667	233
5.94	33.0666666666667	216
5.96	33.0666666666667	229
5.98	33.0666666666667	246
6	33.0666666666667	251
6.02	33.0666666666667	242
6.04	33.0666666666667	222
6.06	33.0666666666667	263
6.08	33.0666666666667	246
6.1	33.0666666666667	236
6.12	33.0666666666667	265
6.14	33.0666666666667	243
6.16	33.0666666666667	237
6.18	33.0666666666667	241
6.2	33.0666666666667	236
6.22	33.0666666666667	248
6.24	33.0666666666667	248
6.26	33.0666666666667	240
6.28	33.0666666666667	258
6.3	33.0666666666667	246
6.32	33.0666666666667	226
6.34	33.0666666666667	237
6.36	33.0666666666667	250
6.38	33.0666666666667	260
6.4	33.0666666666667	238
6.42	33.0666666666667	235
6.44	33.0666666666667	235
6.46	33.0666666666667	219
6.48	33.0666666666667	235
6.5	33.0666666666667	208
6.52	33.0666666666667	218
6.54	33.0666666666667	224
6.56	33.0666666666667	219
6.58	33.0666666666667	240
6.6	33.0666666666667	219
6.62	33.0666666666667	226
6.64	33.0666666666667	220
6.66	33.0666666666667	226
6.68	33.0666666666667	221
6.7	33.0666666666667	212
6.72	33.0666666666667	227
6.74	33.0666666666667	233
6.76	33.0666666666667	225
6.78	33.0666666666667	206
6.8	33.0666666666667	212
6.82	33.0666666666667	193
6.84	33.0666666666667	189
6.86	33.0666666666667	177
6.88	33.0666666666667	174
6.9	33.0666666666667	166
6.92	33.0666666666667	185
6.94	33.0666666666667	179
6.96	33.0666666666667	176
6.98	33.0666666666667	192
7	33.0666666666667	179
7.02	33.0666666666667	200
7.04	33.0666666666667	174
7.06	33.0666666666667	197
7.08	33.0666666666667	173
7.1	33.0666666666667	193
7.12	33.0666666666667	175
7.14	33.0666666666667	142
7.16	33.0666666666667	172
7.18	33.0666666666667	150
7.2	33.0666666666667	156
7.22	33.0666666666667	128
7.24	33.0666666666667	159
7.26	33.0666666666667	167
7.28	33.0666666666667	165
7.3	33.0666666666667	157
7.32	33.0666666666667	154
7.34	33.0666666666667	156
7.36	33.0666666666667	131
7.38	33.0666666666667	159
7.4	33.0666666666667	144
7.42	33.0666666666667	153
7.44	33.0666666666667	153
7.46	33.0666666666667	146
7.48	33.0666666666667	157
7.5	33.0666666666667	152
7.52	33.0666666666667	159
7.54	33.0666666666667	160
7.56	33.0666666666667	168
7.58	33.0666666666667	157
7.6	33.0666666666667	152
7.62	33.0666666666667	150
7.64	33.0666666666667	160
7.66	33.0666666666667	148
7.68	33.0666666666667	152
7.7	33.0666666666667	137
7.72	33.0666666666667	147
7.74	33.0666666666667	139
7.76	33.0666666666667	160
7.78	33.0666666666667	150
7.8	33.0666666666667	154
7.82	33.0666666666667	127
7.84	33.0666666666667	129
7.86	33.0666666666667	146
7.88	33.0666666666667	144
7.9	33.0666666666667	146
7.92	33.0666666666667	152
7.94	33.0666666666667	141
7.96	33.0666666666667	121
7.98	33.0666666666667	144
8	33.0666666666667	153
8.02	33.0666666666667	157
8.04	33.0666666666667	151
8.06	33.0666666666667	134
8.08	33.0666666666667	143
8.1	33.0666666666667	146
8.12	33.0666666666667	160
8.14	33.0666666666667	154
8.16	33.0666666666667	147
8.18	33.0666666666667	157
8.2	33.0666666666667	155
8.22	33.0666666666667	155
8.24	33.0666666666667	165
8.26	33.0666666666667	132
8.28	33.0666666666667	126
8.3	33.0666666666667	160
8.32	33.0666666666667	135
8.34	33.0666666666667	162
8.36	33.0666666666667	146
8.38	33.0666666666667	158
8.4	33.0666666666667	153
8.42	33.0666666666667	149
8.44	33.0666666666667	153
8.46	33.0666666666667	151
8.48	33.0666666666667	126
8.5	33.0666666666667	147
8.52	33.0666666666667	162
8.54	33.0666666666667	130
8.56	33.0666666666667	154
8.58	33.0666666666667	167
8.6	33.0666666666667	161
8.62	33.0666666666667	162
8.64	33.0666666666667	159
8.66	33.0666666666667	135
8.68	33.0666666666667	185
8.7	33.0666666666667	180
8.72	33.0666666666667	164
8.74	33.0666666666667	163
8.76	33.0666666666667	148
8.78	33.0666666666667	143
8.8	33.0666666666667	174
8.82	33.0666666666667	201
8.84	33.0666666666667	183
8.86	33.0666666666667	188
8.88	33.0666666666667	195
8.9	33.0666666666667	181
8.92	33.0666666666667	203
8.94	33.0666666666667	219
8.96	33.0666666666667	222
8.98	33.0666666666667	237
9	33.0666666666667	227
9.02	33.0666666666667	227
9.04	33.0666666666667	278
9.06	33.0666666666667	279
9.08	33.0666666666667	297
9.1	33.0666666666667	350
9.12	33.0666666666667	380
9.14	33.0666666666667	397
9.16	33.0666666666667	432
9.18	33.0666666666667	413
9.2	33.0666666666667	457
9.22	33.0666666666667	473
9.24	33.0666666666667	481
9.26	33.0666666666667	497
9.28	33.0666666666667	493
9.3	33.0666666666667	467
9.32	33.0666666666667	438
9.34	33.0666666666667	416
9.36	33.0666666666667	449
9.38	33.0666666666667	423
9.4	33.0666666666667	512
9.42	33.0666666666667	507
9.44	33.0666666666667	553
9.46	33.0666666666667	588
9.48	33.0666666666667	603
9.5	33.0666666666667	649
9.52	33.0666666666667	563
9.54	33.0666666666667	582
9.56	33.0666666666667	448
9.58	33.0666666666667	347
9.6	33.0666666666667	289
9.62	33.0666666666667	249
9.64	33.0666666666667	219
9.66	33.0666666666667	187
9.68	33.0666666666667	203
9.7	33.0666666666667	204
9.72	33.0666666666667	180
9.74	33.0666666666667	191
9.76	33.0666666666667	176
9.78	33.0666666666667	192
9.8	33.0666666666667	181
9.82	33.0666666666667	179
9.84	33.0666666666667	156
9.86	33.0666666666667	175
9.88	33.0666666666667	178
9.9	33.0666666666667	159
9.92	33.0666666666667	155
9.94	33.0666666666667	145
9.96	33.0666666666667	161
9.98	33.0666666666667	162
10	33.0666666666667	151
10.02	33.0666666666667	157
10.04	33.0666666666667	163
10.06	33.0666666666667	163
10.08	33.0666666666667	191
10.1	33.0666666666667	169
10.12	33.0666666666667	172
10.14	33.0666666666667	163
10.16	33.0666666666667	173
10.18	33.0666666666667	162
10.2	33.0666666666667	170
10.22	33.0666666666667	163
10.24	33.0666666666667	179
10.26	33.0666666666667	191
10.28	33.0666666666667	178
10.3	33.0666666666667	168
10.32	33.0666666666667	174
10.34	33.0666666666667	190
10.36	33.0666666666667	200
10.38	33.0666666666667	231
10.4	33.0666666666667	229
10.42	33.0666666666667	233
10.44	33.0666666666667	232
10.46	33.0666666666667	266
10.48	33.0666666666667	284
10.5	33.0666666666667	323
10.52	33.0666666666667	326
10.54	33.0666666666667	356
10.56	33.0666666666667	357
10.58	33.0666666666667	399
10.6	33.0666666666667	380
10.62	33.0666666666667	413
10.64	33.0666666666667	492
10.66	33.0666666666667	469
10.68	33.0666666666667	511
10.7	33.0666666666667	526
10.72	33.0666666666667	537
10.74	33.0666666666667	543
10.76	33.0666666666667	554
10.78	33.0666666666667	531
10.8	33.0666666666667	545
10.82	33.0666666666667	552
10.84	33.0666666666667	542
10.86	33.0666666666667	698
10.88	33.0666666666667	793
10.9	33.0666666666667	929
10.92	33.0666666666667	935
10.94	33.0666666666667	1031
10.96	33.0666666666667	1162
10.98	33.0666666666667	1180
11	33.0666666666667	1166
11.02	33.0666666666667	1015
11.04	33.0666666666667	780
11.06	33.0666666666667	568
11.08	33.0666666666667	433
11.1	33.0666666666667	326
11.12	33.0666666666667	315
11.14	33.0666666666667	275
11.16	33.0666666666667	265
11.18	33.0666666666667	221
11.2	33.0666666666667	225
11.22	33.0666666666667	196
11.24	33.0666666666667	183
11.26	33.0666666666667	184
11.28	33.0666666666667	172
11.3	33.0666666666667	179
11.32	33.0666666666667	173
11.34	33.0666666666667	184
11.36	33.0666666666667	165
11.38	33.0666666666667	151
11.4	33.0666666666667	161
11.42	33.0666666666667	166
11.44	33.0666666666667	161
11.46	33.0666666666667	154
11.48	33.0666666666667	164
11.5	33.0666666666667	158
11.52	33.0666666666667	173
11.54	33.0666666666667	163
11.56	33.0666666666667	158
11.58	33.0666666666667	177
11.6	33.0666666666667	157
11.62	33.0666666666667	140
11.64	33.0666666666667	157
11.66	33.0666666666667	141
11.68	33.0666666666667	144
11.7	33.0666666666667	166
11.72	33.0666666666667	148
11.74	33.0666666666667	160
11.76	33.0666666666667	180
11.78	33.0666666666667	166
11.8	33.0666666666667	172
11.82	33.0666666666667	154
11.84	33.0666666666667	145
11.86	33.0666666666667	151
11.88	33.0666666666667	147
11.9	33.0666666666667	165
11.92	33.0666666666667	173
11.94	33.0666666666667	166
11.96	33.0666666666667	167
11.98	33.0666666666667	168
12	33.0666666666667	167
12.02	33.0666666666667	150
12.04	33.0666666666667	148
12.06	33.0666666666667	188
12.08	33.0666666666667	190
12.1	33.0666666666667	153
12.12	33.0666666666667	168
12.14	33.0666666666667	168
12.16	33.0666666666667	163
12.18	33.0666666666667	164
12.2	33.0666666666667	155
12.22	33.0666666666667	152
12.24	33.0666666666667	169
12.26	33.0666666666667	160
12.28	33.0666666666667	176
12.3	33.0666666666667	192
12.32	33.0666666666667	164
12.34	33.0666666666667	177
12.36	33.0666666666667	194
12.38	33.0666666666667	159
12.4	33.0666666666667	159
12.42	33.0666666666667	172
12.44	33.0666666666667	176
12.46	33.0666666666667	160
12.48	33.0666666666667	162
12.5	33.0666666666667	174
12.52	33.0666666666667	172
12.54	33.0666666666667	184
12.56	33.0666666666667	181
12.58	33.0666666666667	170
12.6	33.0666666666667	174
12.62	33.0666666666667	175
12.64	33.0666666666667	181
12.66	33.0666666666667	173
12.68	33.0666666666667	170
12.7	33.0666666666667	176
12.72	33.0666666666667	195
12.74	33.0666666666667	208
12.76	33.0666666666667	200
12.78	33.0666666666667	192
12.8	33.0666666666667	214
12.82	33.0666666666667	226
12.84	33.0666666666667	213
12.86	33.0666666666667	199
12.88	33.0666666666667	206
12.9	33.0666666666667	168
12.92	33.0666666666667	175
12.94	33.0666666666667	188
12.96	33.0666666666667	176
12.98	33.0666666666667	180
13	33.0666666666667	168
13.02	33.0666666666667	182
13.04	33.0666666666667	156
13.06	33.0666666666667	183
13.08	33.0666666666667	160
13.1	33.0666666666667	167
13.12	33.0666666666667	180
13.14	33.0666666666667	188
13.16	33.0666666666667	163
13.18	33.0666666666667	150
13.2	33.0666666666667	161
13.22	33.0666666666667	167
13.24	33.0666666666667	155
13.26	33.0666666666667	162
13.28	33.0666666666667	163
13.3	33.0666666666667	171
13.32	33.0666666666667	173
13.34	33.0666666666667	163
13.36	33.0666666666667	150
13.38	33.0666666666667	192
13.4	33.0666666666667	172
13.42	33.0666666666667	161
13.44	33.0666666666667	202
13.46	33.0666666666667	170
13.48	33.0666666666667	161
13.5	33.0666666666667	180
13.52	33.0666666666667	163
13.54	33.0666666666667	167
13.56	33.0666666666667	174
13.58	33.0666666666667	168
13.6	33.0666666666667	190
13.62	33.0666666666667	175
13.64	33.0666666666667	196
13.66	33.0666666666667	187
13.68	33.0666666666667	161
13.7	33.0666666666667	225
13.72	33.0666666666667	196
13.74	33.0666666666667	200
13.76	33.0666666666667	227
13.78	33.0666666666667	228
13.8	33.0666666666667	220
13.82	33.0666666666667	256
13.84	33.0666666666667	241
13.86	33.0666666666667	264
13.88	33.0666666666667	296
13.9	33.0666666666667	298
13.92	33.0666666666667	268
13.94	33.0666666666667	261
13.96	33.0666666666667	290
13.98	33.0666666666667	259
14	33.0666666666667	237
14.02	33.0666666666667	198
14.04	33.0666666666667	217
14.06	33.0666666666667	171
14.08	33.0666666666667	209
14.1	33.0666666666667	198
14.12	33.0666666666667	175
14.14	33.0666666666667	199
14.16	33.0666666666667	179
14.18	33.0666666666667	202
14.2	33.0666666666667	168
14.22	33.0666666666667	166
14.24	33.0666666666667	173
14.26	33.0666666666667	165
14.28	33.0666666666667	177
14.3	33.0666666666667	201
14.32	33.0666666666667	176
14.34	33.0666666666667	166
14.36	33.0666666666667	190
14.38	33.0666666666667	171
14.4	33.0666666666667	158
14.42	33.0666666666667	179
14.44	33.0666666666667	177
14.46	33.0666666666667	202
14.48	33.0666666666667	174
14.5	33.0666666666667	188
14.52	33.0666666666667	189
14.54	33.0666666666667	177
14.56	33.0666666666667	193
14.58	33.0666666666667	189
14.6	33.0666666666667	172
14.62	33.0666666666667	176
14.64	33.0666666666667	143
14.66	33.0666666666667	165
14.68	33.0666666666667	170
14.7	33.0666666666667	161
14.72	33.0666666666667	167
14.74	33.0666666666667	186
14.76	33.0666666666667	164
14.78	33.0666666666667	162
14.8	33.0666666666667	201
14.82	33.0666666666667	177
14.84	33.0666666666667	182
14.86	33.0666666666667	196
14.88	33.0666666666667	164
14.9	33.0666666666667	176
14.92	33.0666666666667	176
14.94	33.0666666666667	163
14.96	33.0666666666667	167
14.98	33.0666666666667	166
15	33.0666666666667	167
15.02	33.0666666666667	162
15.04	33.0666666666667	161
15.06	33.0666666666667	190
15.08	33.0666666666667	176
15.1	33.0666666666667	172
15.12	33.0666666666667	162
15.14	33.0666666666667	165
15.16	33.0666666666667	171
15.18	33.0666666666667	165
15.2	33.0666666666667	167
15.22	33.0666666666667	201
15.24	33.0666666666667	204
15.26	33.0666666666667	181
15.28	33.0666666666667	167
15.3	33.0666666666667	189
15.32	33.0666666666667	192
15.34	33.0666666666667	194
15.36	33.0666666666667	184
15.38	33.0666666666667	160
15.4	33.0666666666667	169
15.42	33.0666666666667	168
15.44	33.0666666666667	168
15.46	33.0666666666667	192
15.48	33.0666666666667	198
15.5	33.0666666666667	174
15.52	33.0666666666667	179
15.54	33.0666666666667	178
15.56	33.0666666666667	192
15.58	33.0666666666667	184
15.6	33.0666666666667	184
15.62	33.0666666666667	190
15.64	33.0666666666667	180
15.66	33.0666666666667	171
15.68	33.0666666666667	184
15.7	33.0666666666667	165
15.72	33.0666666666667	191
15.74	33.0666666666667	189
15.76	33.0666666666667	195
15.78	33.0666666666667	191
15.8	33.0666666666667	243
15.82	33.0666666666667	229
15.84	33.0666666666667	217
15.86	33.0666666666667	231
15.88	33.0666666666667	224
15.9	33.0666666666667	208
15.92	33.0666666666667	235
15.94	33.0666666666667	221
15.96	33.0666666666667	235
15.98	33.0666666666667	254
16	33.0666666666667	244
16.02	33.0666666666667	231
16.04	33.0666666666667	246
16.06	33.0666666666667	254
16.08	33.0666666666667	251
16.1	33.0666666666667	245
16.12	33.0666666666667	251
16.14	33.0666666666667	259
16.16	33.0666666666667	243
16.18	33.0666666666667	261
16.2	33.0666666666667	235
16.22	33.0666666666667	204
16.24	33.0666666666667	197
16.26	33.0666666666667	218
16.28	33.0666666666667	237
16.3	33.0666666666667	259
16.32	33.0666666666667	249
16.34	33.0666666666667	240
16.36	33.0666666666667	262
16.38	33.0666666666667	267
16.4	33.0666666666667	290
16.42	33.0666666666667	338
16.44	33.0666666666667	387
16.46	33.0666666666667	386
16.48	33.0666666666667	422
16.5	33.0666666666667	474
16.52	33.0666666666667	466
16.54	33.0666666666667	486
16.56	33.0666666666667	445
16.58	33.0666666666667	379
16.6	33.0666666666667	376
16.62	33.0666666666667	402
16.64	33.0666666666667	361
16.66	33.0666666666667	316
16.68	33.0666666666667	364
16.7	33.0666666666667	384
16.72	33.0666666666667	395
16.74	33.0666666666667	404
16.76	33.0666666666667	452
16.78	33.0666666666667	525
16.8	33.0666666666667	590
16.82	33.0666666666667	655
16.84	33.0666666666667	733
16.86	33.0666666666667	758
16.88	33.0666666666667	824
16.9	33.0666666666667	836
16.92	33.0666666666667	825
16.94	33.0666666666667	770
16.96	33.0666666666667	739
16.98	33.0666666666667	612
17	33.0666666666667	494
17.02	33.0666666666667	400
17.04	33.0666666666667	367
17.06	33.0666666666667	332
17.08	33.0666666666667	294
17.1	33.0666666666667	291
17.12	33.0666666666667	284
17.14	33.0666666666667	277
17.16	33.0666666666667	266
17.18	33.0666666666667	211
17.2	33.0666666666667	256
17.22	33.0666666666667	227
17.24	33.0666666666667	259
17.26	33.0666666666667	256
17.28	33.0666666666667	228
17.3	33.0666666666667	229
17.32	33.0666666666667	234
17.34	33.0666666666667	215
17.36	33.0666666666667	217
17.38	33.0666666666667	205
17.4	33.0666666666667	193
17.42	33.0666666666667	253
17.44	33.0666666666667	209
17.46	33.0666666666667	199
17.48	33.0666666666667	197
17.5	33.0666666666667	224
17.52	33.0666666666667	214
17.54	33.0666666666667	208
17.56	33.0666666666667	226
17.58	33.0666666666667	181
17.6	33.0666666666667	212
17.62	33.0666666666667	215
17.64	33.0666666666667	201
17.66	33.0666666666667	201
17.68	33.0666666666667	187
17.7	33.0666666666667	211
17.72	33.0666666666667	213
17.74	33.0666666666667	208
17.76	33.0666666666667	201
17.78	33.0666666666667	226
17.8	33.0666666666667	199
17.82	33.0666666666667	202
17.84	33.0666666666667	189
17.86	33.0666666666667	225
17.88	33.0666666666667	216
17.9	33.0666666666667	205
17.92	33.0666666666667	189
17.94	33.0666666666667	195
17.96	33.0666666666667	199
17.98	33.0666666666667	229
18	33.0666666666667	219
18.02	33.0666666666667	223
18.04	33.0666666666667	194
18.06	33.0666666666667	179
18.08	33.0666666666667	186
18.1	33.0666666666667	188
18.12	33.0666666666667	200
18.14	33.0666666666667	222
18.16	33.0666666666667	201
18.18	33.0666666666667	184
18.2	33.0666666666667	199
18.22	33.0666666666667	208
18.24	33.0666666666667	208
18.26	33.0666666666667	215
18.28	33.0666666666667	214
18.3	33.0666666666667	224
18.32	33.0666666666667	206
18.34	33.0666666666667	232
18.36	33.0666666666667	241
18.38	33.0666666666667	252
18.4	33.0666666666667	259
18.42	33.0666666666667	250
18.44	33.0666666666667	253
18.46	33.0666666666667	276
18.48	33.0666666666667	235
18.5	33.0666666666667	259
18.52	33.0666666666667	261
18.54	33.0666666666667	296
18.56	33.0666666666667	259
18.58	33.0666666666667	284
18.6	33.0666666666667	307
18.62	33.0666666666667	266
18.64	33.0666666666667	267
18.66	33.0666666666667	254
18.68	33.0666666666667	247
18.7	33.0666666666667	265
18.72	33.0666666666667	245
18.74	33.0666666666667	264
18.76	33.0666666666667	270
18.78	33.0666666666667	223
18.8	33.0666666666667	258
18.82	33.0666666666667	258
18.84	33.0666666666667	281
18.86	33.0666666666667	257
18.88	33.0666666666667	328
18.9	33.0666666666667	287
18.92	33.0666666666667	301
18.94	33.0666666666667	340
18.96	33.0666666666667	355
18.98	33.0666666666667	409
19	33.0666666666667	463
19.02	33.0666666666667	489
19.04	33.0666666666667	583
19.06	33.0666666666667	668
19.08	33.0666666666667	706
19.1	33.0666666666667	692
19.12	33.0666666666667	672
19.14	33.0666666666667	623
19.16	33.0666666666667	546
19.18	33.0666666666667	495
19.2	33.0666666666667	418
19.22	33.0666666666667	296
19.24	33.0666666666667	344
19.26	33.0666666666667	310
19.28	33.0666666666667	261
19.3	33.0666666666667	293
19.32	33.0666666666667	297
19.34	33.0666666666667	300
19.36	33.0666666666667	300
19.38	33.0666666666667	290
19.4	33.0666666666667	283
19.42	33.0666666666667	309
19.44	33.0666666666667	283
19.46	33.0666666666667	284
19.48	33.0666666666667	252
19.5	33.0666666666667	257
19.52	33.0666666666667	252
19.54	33.0666666666667	245
19.56	33.0666666666667	226
19.58	33.0666666666667	231
19.6	33.0666666666667	220
19.62	33.0666666666667	217
19.64	33.0666666666667	232
19.66	33.0666666666667	214
19.68	33.0666666666667	227
19.7	33.0666666666667	215
19.72	33.0666666666667	234
19.74	33.0666666666667	229
19.76	33.0666666666667	240
19.78	33.0666666666667	249
19.8	33.0666666666667	226
19.82	33.0666666666667	250
19.84	33.0666666666667	257
19.86	33.0666666666667	255
19.88	33.0666666666667	264
19.9	33.0666666666667	249
19.92	33.0666666666667	244
19.94	33.0666666666667	272
19.96	33.0666666666667	256
19.98	33.0666666666667	240
20	33.0666666666667	230
20.02	33.0666666666667	233
20.04	33.0666666666667	223
20.06	33.0666666666667	194
20.08	33.0666666666667	222
20.1	33.0666666666667	217
20.12	33.0666666666667	243
20.14	33.0666666666667	222
20.16	33.0666666666667	194
20.18	33.0666666666667	202
20.2	33.0666666666667	202
20.22	33.0666666666667	185
20.24	33.0666666666667	231
20.26	33.0666666666667	223
20.28	33.0666666666667	220
20.3	33.0666666666667	214
20.32	33.0666666666667	218
20.34	33.0666666666667	229
20.36	33.0666666666667	231
20.38	33.0666666666667	201
20.4	33.0666666666667	228
20.42	33.0666666666667	217
20.44	33.0666666666667	226
20.46	33.0666666666667	185
20.48	33.0666666666667	209
20.5	33.0666666666667	214
20.52	33.0666666666667	213
20.54	33.0666666666667	217
20.56	33.0666666666667	209
20.58	33.0666666666667	220
20.6	33.0666666666667	199
20.62	33.0666666666667	221
20.64	33.0666666666667	233
20.66	33.0666666666667	232
20.68	33.0666666666667	226
20.7	33.0666666666667	237
20.72	33.0666666666667	259
20.74	33.0666666666667	285
20.76	33.0666666666667	268
20.78	33.0666666666667	302
20.8	33.0666666666667	287
20.82	33.0666666666667	319
20.84	33.0666666666667	348
20.86	33.0666666666667	407
20.88	33.0666666666667	429
20.9	33.0666666666667	519
20.92	33.0666666666667	520
20.94	33.0666666666667	530
20.96	33.0666666666667	571
20.98	33.0666666666667	573
21	33.0666666666667	492
21.02	33.0666666666667	461
21.04	33.0666666666667	436
21.06	33.0666666666667	380
21.08	33.0666666666667	342
21.1	33.0666666666667	267
21.12	33.0666666666667	276
21.14	33.0666666666667	249
21.16	33.0666666666667	245
21.18	33.0666666666667	206
21.2	33.0666666666667	235
21.22	33.0666666666667	204
21.24	33.0666666666667	186
21.26	33.0666666666667	221
21.28	33.0666666666667	214
21.3	33.0666666666667	209
21.32	33.0666666666667	212
21.34	33.0666666666667	231
21.36	33.0666666666667	215
21.38	33.0666666666667	196
21.4	33.0666666666667	200
21.42	33.0666666666667	203
21.44	33.0666666666667	191
21.46	33.0666666666667	221
21.48	33.0666666666667	205
21.5	33.0666666666667	223
21.52	33.0666666666667	190
21.54	33.0666666666667	210
21.56	33.0666666666667	225
21.58	33.0666666666667	187
21.6	33.0666666666667	217
21.62	33.0666666666667	220
21.64	33.0666666666667	197
21.66	33.0666666666667	195
21.68	33.0666666666667	186
21.7	33.0666666666667	171
21.72	33.0666666666667	189
21.74	33.0666666666667	180
21.76	33.0666666666667	189
21.78	33.0666666666667	186
21.8	33.0666666666667	196
21.82	33.0666666666667	220
21.84	33.0666666666667	183
21.86	33.0666666666667	220
21.88	33.0666666666667	224
21.9	33.0666666666667	188
21.92	33.0666666666667	209
21.94	33.0666666666667	188
21.96	33.0666666666667	221
21.98	33.0666666666667	209
22	33.0666666666667	206
22.02	33.0666666666667	221
22.04	33.0666666666667	188
22.06	33.0666666666667	203
22.08	33.0666666666667	202
22.1	33.0666666666667	178
22.12	33.0666666666667	184
22.14	33.0666666666667	202
22.16	33.0666666666667	192
22.18	33.0666666666667	185
22.2	33.0666666666667	191
22.22	33.0666666666667	200
22.24	33.0666666666667	173
22.26	33.0666666666667	227
22.28	33.0666666666667	206
22.3	33.0666666666667	207
22.32	33.0666666666667	184
22.34	33.0666666666667	190
22.36	33.0666666666667	214
22.38	33.0666666666667	205
22.4	33.0666666666667	187
22.42	33.0666666666667	186
22.44	33.0666666666667	195
22.46	33.0666666666667	191
22.48	33.0666666666667	188
22.5	33.0666666666667	204
22.52	33.0666666666667	231
22.54	33.0666666666667	211
22.56	33.0666666666667	213
22.58	33.0666666666667	178
22.6	33.0666666666667	194
22.62	33.0666666666667	191
22.64	33.0666666666667	201
22.66	33.0666666666667	187
22.68	33.0666666666667	194
22.7	33.0666666666667	188
22.72	33.0666666666667	196
22.74	33.0666666666667	181
22.76	33.0666666666667	207
22.78	33.0666666666667	193
22.8	33.0666666666667	197
22.82	33.0666666666667	202
22.84	33.0666666666667	223
22.86	33.0666666666667	222
22.88	33.0666666666667	194
22.9	33.0666666666667	200
22.92	33.0666666666667	190
22.94	33.0666666666667	203
22.96	33.0666666666667	211
22.98	33.0666666666667	205
23	33.0666666666667	195
23.02	33.0666666666667	235
23.04	33.0666666666667	229
23.06	33.0666666666667	227
23.08	33.0666666666667	214
23.1	33.0666666666667	208
23.12	33.0666666666667	214
23.14	33.0666666666667	228
23.16	33.0666666666667	236
23.18	33.0666666666667	212
23.2	33.0666666666667	196
23.22	33.0666666666667	222
23.24	33.0666666666667	195
23.26	33.0666666666667	189
23.28	33.0666666666667	217
23.3	33.0666666666667	206
23.32	33.0666666666667	215
23.34	33.0666666666667	244
23.36	33.0666666666667	225
23.38	33.0666666666667	233
23.4	33.0666666666667	200
23.42	33.0666666666667	241
23.44	33.0666666666667	206
23.46	33.0666666666667	202
23.48	33.0666666666667	231
23.5	33.0666666666667	210
23.52	33.0666666666667	220
23.54	33.0666666666667	215
23.56	33.0666666666667	231
23.58	33.0666666666667	214
23.6	33.0666666666667	248
23.62	33.0666666666667	198
23.64	33.0666666666667	233
23.66	33.0666666666667	257
23.68	33.0666666666667	231
23.7	33.0666666666667	242
23.72	33.0666666666667	240
23.74	33.0666666666667	239
23.76	33.0666666666667	276
23.78	33.0666666666667	272
23.8	33.0666666666667	255
23.82	33.0666666666667	215
23.84	33.0666666666667	227
23.86	33.0666666666667	207
23.88	33.0666666666667	212
23.9	33.0666666666667	242
23.92	33.0666666666667	223
23.94	33.0666666666667	227
23.96	33.0666666666667	205
23.98	33.0666666666667	244
24	33.0666666666667	261
24.02	33.0666666666667	267
24.04	33.0666666666667	253
24.06	33.0666666666667	238
24.08	33.0666666666667	269
24.1	33.0666666666667	269
24.12	33.0666666666667	293
24.14	33.0666666666667	271
24.16	33.0666666666667	278
24.18	33.0666666666667	239
24.2	33.0666666666667	244
24.22	33.0666666666667	250
24.24	33.0666666666667	227
24.26	33.0666666666667	232
24.28	33.0666666666667	232
24.3	33.0666666666667	213
24.32	33.0666666666667	225
24.34	33.0666666666667	227
24.36	33.0666666666667	218
24.38	33.0666666666667	194
24.4	33.0666666666667	201
24.42	33.0666666666667	214
24.44	33.0666666666667	184
24.46	33.0666666666667	215
24.48	33.0666666666667	224
24.5	33.0666666666667	208
24.52	33.0666666666667	221
24.54	33.0666666666667	228
24.56	33.0666666666667	215
24.58	33.0666666666667	231
24.6	33.0666666666667	205
24.62	33.0666666666667	214
24.64	33.0666666666667	225
24.66	33.0666666666667	249
24.68	33.0666666666667	215
24.7	33.0666666666667	211
24.72	33.0666666666667	221
24.74	33.0666666666667	193
24.76	33.0666666666667	195
24.78	33.0666666666667	238
24.8	33.0666666666667	224
24.82	33.0666666666667	230
24.84	33.0666666666667	189
24.86	33.0666666666667	215
24.88	33.0666666666667	201
24.9	33.0666666666667	202
24.92	33.0666666666667	214
24.94	33.0666666666667	217
24.96	33.0666666666667	208
24.98	33.0666666666667	258
25	33.0666666666667	210
25.02	33.0666666666667	237
25.04	33.0666666666667	213
25.06	33.0666666666667	233
25.08	33.0666666666667	227
25.1	33.0666666666667	223
25.12	33.0666666666667	216
25.14	33.0666666666667	244
25.16	33.0666666666667	230
25.18	33.0666666666667	225
25.2	33.0666666666667	246
25.22	33.0666666666667	245
25.24	33.0666666666667	237
25.26	33.0666666666667	259
25.28	33.0666666666667	275
25.3	33.0666666666667	239
25.32	33.0666666666667	260
25.34	33.0666666666667	277
25.36	33.0666666666667	304
25.38	33.0666666666667	285
25.4	33.0666666666667	324
25.42	33.0666666666667	320
25.44	33.0666666666667	340
25.46	33.0666666666667	323
25.48	33.0666666666667	310
25.5	33.0666666666667	336
25.52	33.0666666666667	364
25.54	33.0666666666667	406
25.56	33.0666666666667	434
25.58	33.0666666666667	505
25.6	33.0666666666667	480
25.62	33.0666666666667	489
25.64	33.0666666666667	521
25.66	33.0666666666667	524
25.68	33.0666666666667	447
25.7	33.0666666666667	415
25.72	33.0666666666667	368
25.74	33.0666666666667	386
25.76	33.0666666666667	334
25.78	33.0666666666667	286
25.8	33.0666666666667	274
25.82	33.0666666666667	253
25.84	33.0666666666667	246
25.86	33.0666666666667	245
25.88	33.0666666666667	270
25.9	33.0666666666667	244
25.92	33.0666666666667	235
25.94	33.0666666666667	231
25.96	33.0666666666667	241
25.98	33.0666666666667	247
26	33.0666666666667	207
26.02	33.0666666666667	207
26.04	33.0666666666667	206
26.06	33.0666666666667	220
26.08	33.0666666666667	209
26.1	33.0666666666667	227
26.12	33.0666666666667	228
26.14	33.0666666666667	210
26.16	33.0666666666667	212
26.18	33.0666666666667	212
26.2	33.0666666666667	227
26.22	33.0666666666667	230
26.24	33.0666666666667	226
26.26	33.0666666666667	222
26.28	33.0666666666667	217
26.3	33.0666666666667	206
26.32	33.0666666666667	223
26.34	33.0666666666667	225
26.36	33.0666666666667	232
26.38	33.0666666666667	216
26.4	33.0666666666667	237
26.42	33.0666666666667	227
26.44	33.0666666666667	211
26.46	33.0666666666667	220
26.48	33.0666666666667	247
26.5	33.0666666666667	224
26.52	33.0666666666667	210
26.54	33.0666666666667	246
26.56	33.0666666666667	218
26.58	33.0666666666667	235
26.6	33.0666666666667	254
26.62	33.0666666666667	229
26.64	33.0666666666667	211
26.66	33.0666666666667	205
26.68	33.0666666666667	233
26.7	33.0666666666667	210
26.72	33.0666666666667	216
26.74	33.0666666666667	215
26.76	33.0666666666667	208
26.78	33.0666666666667	206
26.8	33.0666666666667	213
26.82	33.0666666666667	208
26.84	33.0666666666667	240
26.86	33.0666666666667	234
26.88	33.0666666666667	188
26.9	33.0666666666667	244
26.92	33.0666666666667	227
26.94	33.0666666666667	224
26.96	33.0666666666667	239
26.98	33.0666666666667	229
27	33.0666666666667	201
27.02	33.0666666666667	227
27.04	33.0666666666667	246
27.06	33.0666666666667	233
27.08	33.0666666666667	243
27.1	33.0666666666667	211
27.12	33.0666666666667	233
27.14	33.0666666666667	243
27.16	33.0666666666667	239
27.18	33.0666666666667	246
27.2	33.0666666666667	265
27.22	33.0666666666667	245
27.24	33.0666666666667	250
27.26	33.0666666666667	248
27.28	33.0666666666667	275
27.3	33.0666666666667	271
27.32	33.0666666666667	264
27.34	33.0666666666667	275
27.36	33.0666666666667	303
27.38	33.0666666666667	306
27.4	33.0666666666667	307
27.42	33.0666666666667	314
27.44	33.0666666666667	293
27.46	33.0666666666667	311
27.48	33.0666666666667	304
27.5	33.0666666666667	277
27.52	33.0666666666667	269
27.54	33.0666666666667	255
27.56	33.0666666666667	260
27.58	33.0666666666667	269
27.6	33.0666666666667	265
27.62	33.0666666666667	249
27.64	33.0666666666667	251
27.66	33.0666666666667	260
27.68	33.0666666666667	267
27.7	33.0666666666667	257
27.72	33.0666666666667	250
27.74	33.0666666666667	234
27.76	33.0666666666667	245
27.78	33.0666666666667	233
27.8	33.0666666666667	227
27.82	33.0666666666667	232
27.84	33.0666666666667	250
27.86	33.0666666666667	244
27.88	33.0666666666667	252
27.9	33.0666666666667	224
27.92	33.0666666666667	216
27.94	33.0666666666667	228
27.96	33.0666666666667	231
27.98	33.0666666666667	261
28	33.0666666666667	249
28.02	33.0666666666667	266
28.04	33.0666666666667	237
28.06	33.0666666666667	254
28.08	33.0666666666667	274
28.1	33.0666666666667	270
28.12	33.0666666666667	276
28.14	33.0666666666667	284
28.16	33.0666666666667	281
28.18	33.0666666666667	272
28.2	33.0666666666667	237
28.22	33.0666666666667	257
28.24	33.0666666666667	262
28.26	33.0666666666667	259
28.28	33.0666666666667	223
28.3	33.0666666666667	262
28.32	33.0666666666667	238
28.34	33.0666666666667	242
28.36	33.0666666666667	250
28.38	33.0666666666667	277
28.4	33.0666666666667	255
28.42	33.0666666666667	306
28.44	33.0666666666667	306
28.46	33.0666666666667	297
28.48	33.0666666666667	344
28.5	33.0666666666667	365
28.52	33.0666666666667	325
28.54	33.0666666666667	334
28.56	33.0666666666667	330
28.58	33.0666666666667	317
28.6	33.0666666666667	281
28.62	33.0666666666667	271
28.64	33.0666666666667	302
28.66	33.0666666666667	246
28.68	33.0666666666667	259
28.7	33.0666666666667	237
28.72	33.0666666666667	219
28.74	33.0666666666667	229
28.76	33.0666666666667	236
28.78	33.0666666666667	258
28.8	33.0666666666667	249
28.82	33.0666666666667	229
28.84	33.0666666666667	259
28.86	33.0666666666667	215
28.88	33.0666666666667	199
28.9	33.0666666666667	224
28.92	33.0666666666667	234
28.94	33.0666666666667	210
28.96	33.0666666666667	214
28.98	33.0666666666667	228
29	33.0666666666667	226
29.02	33.0666666666667	241
29.04	33.0666666666667	220
29.06	33.0666666666667	245
29.08	33.0666666666667	228
29.1	33.0666666666667	238
29.12	33.0666666666667	224
29.14	33.0666666666667	215
29.16	33.0666666666667	239
29.18	33.0666666666667	209
29.2	33.0666666666667	223
29.22	33.0666666666667	239
29.24	33.0666666666667	223
29.26	33.0666666666667	248
29.28	33.0666666666667	242
29.3	33.0666666666667	211
29.32	33.0666666666667	216
29.34	33.0666666666667	231
29.36	33.0666666666667	246
29.38	33.0666666666667	218
29.4	33.0666666666667	200
29.42	33.0666666666667	244
29.44	33.0666666666667	251
29.46	33.0666666666667	260
29.48	33.0666666666667	230
29.5	33.0666666666667	213
29.52	33.0666666666667	250
29.54	33.0666666666667	222
29.56	33.0666666666667	228
29.58	33.0666666666667	241
29.6	33.0666666666667	252
29.62	33.0666666666667	217
29.64	33.0666666666667	250
29.66	33.0666666666667	230
29.68	33.0666666666667	268
29.7	33.0666666666667	248
29.72	33.0666666666667	262
29.74	33.0666666666667	258
29.76	33.0666666666667	243
29.78	33.0666666666667	225
29.8	33.0666666666667	213
29.82	33.0666666666667	217
29.84	33.0666666666667	227
29.86	33.0666666666667	234
29.88	33.0666666666667	208
29.9	33.0666666666667	218
29.92	33.0666666666667	248
29.94	33.0666666666667	230
29.96	33.0666666666667	218
29.98	33.0666666666667	202
30	33.0666666666667	222
30.02	33.0666666666667	250
30.04	33.0666666666667	199
30.06	33.0666666666667	225
30.08	33.0666666666667	236
30.1	33.0666666666667	227
30.12	33.0666666666667	214
30.14	33.0666666666667	233
30.16	33.0666666666667	223
30.18	33.0666666666667	237
30.2	33.0666666666667	217
30.22	33.0666666666667	237
30.24	33.0666666666667	211
30.26	33.0666666666667	233
30.28	33.0666666666667	241
30.3	33.0666666666667	220
30.32	33.0666666666667	229
30.34	33.0666666666667	222
30.36	33.0666666666667	225
30.38	33.0666666666667	236
30.4	33.0666666666667	215
30.42	33.0666666666667	255
30.44	33.0666666666667	240
30.46	33.0666666666667	255
30.48	33.0666666666667	269
30.5	33.0666666666667	279
30.52	33.0666666666667	283
30.54	33.0666666666667	297
30.56	33.0666666666667	320
30.58	33.0666666666667	322
30.6	33.0666666666667	349
30.62	33.0666666666667	368
30.64	33.0666666666667	401
30.66	33.0666666666667	409
30.68	33.0666666666667	403
30.7	33.0666666666667	423
30.72	33.0666666666667	411
30.74	33.0666666666667	346
30.76	33.0666666666667	326
30.78	33.0666666666667	316
30.8	33.0666666666667	312
30.82	33.0666666666667	295
30.84	33.0666666666667	276
30.86	33.0666666666667	269
30.88	33.0666666666667	275
30.9	33.0666666666667	245
30.92	33.0666666666667	255
30.94	33.0666666666667	220
30.96	33.0666666666667	261
30.98	33.0666666666667	254
31	33.0666666666667	251
31.02	33.0666666666667	232
31.04	33.0666666666667	241
31.06	33.0666666666667	256
31.08	33.0666666666667	219
31.1	33.0666666666667	224
31.12	33.0666666666667	238
31.14	33.0666666666667	226
31.16	33.0666666666667	205
31.18	33.0666666666667	245
31.2	33.0666666666667	233
31.22	33.0666666666667	215
31.24	33.0666666666667	212
31.26	33.0666666666667	240
31.28	33.0666666666667	207
31.3	33.0666666666667	249
31.32	33.0666666666667	219
31.34	33.0666666666667	218
31.36	33.0666666666667	236
31.38	33.0666666666667	222
31.4	33.0666666666667	231
31.42	33.0666666666667	227
31.44	33.0666666666667	194
31.46	33.0666666666667	222
31.48	33.0666666666667	210
31.5	33.0666666666667	194
31.52	33.0666666666667	229
31.54	33.0666666666667	213
31.56	33.0666666666667	212
31.58	33.0666666666667	221
31.6	33.0666666666667	211
31.62	33.0666666666667	223
31.64	33.0666666666667	203
31.66	33.0666666666667	207
31.68	33.0666666666667	212
31.7	33.0666666666667	224
31.72	33.0666666666667	208
31.74	33.0666666666667	227
31.76	33.0666666666667	223
31.78	33.0666666666667	201
31.8	33.0666666666667	253
31.82	33.0666666666667	234
31.84	33.0666666666667	222
31.86	33.0666666666667	229
31.88	33.0666666666667	225
31.9	33.0666666666667	220
31.92	33.0666666666667	242
31.94	33.0666666666667	233
31.96	33.0666666666667	235
31.98	33.0666666666667	230
32	33.0666666666667	223
32.02	33.0666666666667	205
32.04	33.0666666666667	203
32.06	33.0666666666667	224
32.08	33.0666666666667	215
32.1	33.0666666666667	234
32.12	33.0666666666667	217
32.14	33.0666666666667	228
32.16	33.0666666666667	229
32.18	33.0666666666667	248
32.2	33.0666666666667	236
32.22	33.0666666666667	235
32.24	33.0666666666667	261
32.26	33.0666666666667	241
32.28	33.0666666666667	242
32.3	33.0666666666667	235
32.32	33.0666666666667	251
32.34	33.0666666666667	244
32.36	33.0666666666667	252
32.38	33.0666666666667	254
32.4	33.0666666666667	225
32.42	33.0666666666667	244
32.44	33.0666666666667	226
32.46	33.0666666666667	237
32.48	33.0666666666667	213
32.5	33.0666666666667	243
32.52	33.0666666666667	243
32.54	33.0666666666667	235
32.56	33.0666666666667	245
32.58	33.0666666666667	231
32.6	33.0666666666667	225
32.62	33.0666666666667	226
32.64	33.0666666666667	249
32.66	33.0666666666667	252
32.68	33.0666666666667	247
32.7	33.0666666666667	248
32.72	33.0666666666667	252
32.74	33.0666666666667	289
32.76	33.0666666666667	265
32.78	33.0666666666667	302
32.8	33.0666666666667	293
32.82	33.0666666666667	297
32.84	33.0666666666667	286
32.86	33.0666666666667	288
32.88	33.0666666666667	266
32.9	33.0666666666667	272
32.92	33.0666666666667	246
32.94	33.0666666666667	280
32.96	33.0666666666667	247
32.98	33.0666666666667	235
33	33.0666666666667	226
33.02	33.0666666666667	245
33.04	33.0666666666667	247
33.06	33.0666666666667	243
33.08	33.0666666666667	221
33.1	33.0666666666667	224
33.12	33.0666666666667	238
33.14	33.0666666666667	216
33.16	33.0666666666667	208
33.18	33.0666666666667	230
33.2	33.0666666666667	231
33.22	33.0666666666667	235
33.24	33.0666666666667	224
33.26	33.0666666666667	234
33.28	33.0666666666667	216
33.3	33.0666666666667	230
33.32	33.0666666666667	235
33.34	33.0666666666667	233
33.36	33.0666666666667	233
33.38	33.0666666666667	250
33.4	33.0666666666667	188
33.42	33.0666666666667	231
33.44	33.0666666666667	233
33.46	33.0666666666667	237
33.48	33.0666666666667	206
33.5	33.0666666666667	222
33.52	33.0666666666667	226
33.54	33.0666666666667	207
33.56	33.0666666666667	266
33.58	33.0666666666667	212
33.6	33.0666666666667	244
33.62	33.0666666666667	236
33.64	33.0666666666667	238
33.66	33.0666666666667	220
33.68	33.0666666666667	253
33.7	33.0666666666667	243
33.72	33.0666666666667	237
33.74	33.0666666666667	231
33.76	33.0666666666667	230
33.78	33.0666666666667	222
33.8	33.0666666666667	253
33.82	33.0666666666667	228
33.84	33.0666666666667	243
33.86	33.0666666666667	243
33.88	33.0666666666667	262
33.9	33.0666666666667	222
33.92	33.0666666666667	204
33.94	33.0666666666667	222
33.96	33.0666666666667	227
33.98	33.0666666666667	197
34	33.0666666666667	222
34.02	33.0666666666667	242
34.04	33.0666666666667	218
34.06	33.0666666666667	214
34.08	33.0666666666667	250
34.1	33.0666666666667	245
34.12	33.0666666666667	218
34.14	33.0666666666667	259
34.16	33.0666666666667	229
34.18	33.0666666666667	241
34.2	33.0666666666667	258
34.22	33.0666666666667	278
34.24	33.0666666666667	253
34.26	33.0666666666667	254
34.28	33.0666666666667	275
34.3	33.0666666666667	238
34.32	33.0666666666667	246
34.34	33.0666666666667	236
34.36	33.0666666666667	257
34.38	33.0666666666667	229
34.4	33.0666666666667	227
34.42	33.0666666666667	269
34.44	33.0666666666667	242
34.46	33.0666666666667	239
34.48	33.0666666666667	220
34.5	33.0666666666667	222
34.52	33.0666666666667	234
34.54	33.0666666666667	234
34.56	33.0666666666667	256
34.58	33.0666666666667	228
34.6	33.0666666666667	242
34.62	33.0666666666667	232
34.64	33.0666666666667	220
34.66	33.0666666666667	221
34.68	33.0666666666667	236
34.7	33.0666666666667	242
34.72	33.0666666666667	240
34.74	33.0666666666667	229
34.76	33.0666666666667	254
34.78	33.0666666666667	242
34.8	33.0666666666667	234
34.82	33.0666666666667	245
34.84	33.0666666666667	242
34.86	33.0666666666667	245
34.88	33.0666666666667	265
34.9	33.0666666666667	254
34.92	33.0666666666667	250
34.94	33.0666666666667	259
34.96	33.0666666666667	192
34.98	33.0666666666667	219
35	33.0666666666667	230
35.02	33.0666666666667	241
35.04	33.0666666666667	213
35.06	33.0666666666667	227
35.08	33.0666666666667	241
35.1	33.0666666666667	220
35.12	33.0666666666667	196
35.14	33.0666666666667	235
35.16	33.0666666666667	242
35.18	33.0666666666667	226
35.2	33.0666666666667	223
35.22	33.0666666666667	246
35.24	33.0666666666667	207
35.26	33.0666666666667	264
35.28	33.0666666666667	217
35.3	33.0666666666667	237
35.32	33.0666666666667	231
35.34	33.0666666666667	218
35.36	33.0666666666667	248
35.38	33.0666666666667	231
35.4	33.0666666666667	232
35.42	33.0666666666667	240
35.44	33.0666666666667	248
35.46	33.0666666666667	232
35.48	33.0666666666667	266
35.5	33.0666666666667	246
35.52	33.0666666666667	247
35.54	33.0666666666667	274
35.56	33.0666666666667	281
35.58	33.0666666666667	313
35.6	33.0666666666667	291
35.62	33.0666666666667	293
35.64	33.0666666666667	268
35.66	33.0666666666667	317
35.68	33.0666666666667	264
35.7	33.0666666666667	284
35.72	33.0666666666667	282
35.74	33.0666666666667	247
35.76	33.0666666666667	278
35.78	33.0666666666667	262
35.8	33.0666666666667	246
35.82	33.0666666666667	264
35.84	33.0666666666667	281
35.86	33.0666666666667	270
35.88	33.0666666666667	278
35.9	33.0666666666667	297
35.92	33.0666666666667	294
35.94	33.0666666666667	267
35.96	33.0666666666667	285
35.98	33.0666666666667	275
36	33.0666666666667	277
36.02	33.0666666666667	261
36.04	33.0666666666667	263
36.06	33.0666666666667	270
36.08	33.0666666666667	264
36.1	33.0666666666667	253
36.12	33.0666666666667	243
36.14	33.0666666666667	241
36.16	33.0666666666667	205
36.18	33.0666666666667	247
36.2	33.0666666666667	212
36.22	33.0666666666667	240
36.24	33.0666666666667	242
36.26	33.0666666666667	241
36.28	33.0666666666667	243
36.3	33.0666666666667	240
36.32	33.0666666666667	236
36.34	33.0666666666667	254
36.36	33.0666666666667	267
36.38	33.0666666666667	293
36.4	33.0666666666667	267
36.42	33.0666666666667	263
36.44	33.0666666666667	266
36.46	33.0666666666667	278
36.48	33.0666666666667	270
36.5	33.0666666666667	267
36.52	33.0666666666667	275
36.54	33.0666666666667	261
36.56	33.0666666666667	255
36.58	33.0666666666667	245
36.6	33.0666666666667	260
36.62	33.0666666666667	281
36.64	33.0666666666667	258
36.66	33.0666666666667	275
36.68	33.0666666666667	225
36.7	33.0666666666667	264
36.72	33.0666666666667	249
36.74	33.0666666666667	245
36.76	33.0666666666667	257
36.78	33.0666666666667	236
36.8	33.0666666666667	229
36.82	33.0666666666667	234
36.84	33.0666666666667	220
36.86	33.0666666666667	244
36.88	33.0666666666667	252
36.9	33.0666666666667	236
36.92	33.0666666666667	232
36.94	33.0666666666667	223
36.96	33.0666666666667	231
36.98	33.0666666666667	246
37	33.0666666666667	262
37.02	33.0666666666667	268
37.04	33.0666666666667	216
37.06	33.0666666666667	261
37.08	33.0666666666667	263
37.1	33.0666666666667	256
37.12	33.0666666666667	266
37.14	33.0666666666667	280
37.16	33.0666666666667	250
37.18	33.0666666666667	292
37.2	33.0666666666667	297
37.22	33.0666666666667	326
37.24	33.0666666666667	355
37.26	33.0666666666667	325
37.28	33.0666666666667	359
37.3	33.0666666666667	358
37.32	33.0666666666667	344
37.34	33.0666666666667	344
37.36	33.0666666666667	316
37.38	33.0666666666667	283
37.4	33.0666666666667	327
37.42	33.0666666666667	280
37.44	33.0666666666667	295
37.46	33.0666666666667	289
37.48	33.0666666666667	287
37.5	33.0666666666667	274
37.52	33.0666666666667	273
37.54	33.0666666666667	252
37.56	33.0666666666667	266
37.58	33.0666666666667	256
37.6	33.0666666666667	251
37.62	33.0666666666667	257
37.64	33.0666666666667	219
37.66	33.0666666666667	242
37.68	33.0666666666667	255
37.7	33.0666666666667	244
37.72	33.0666666666667	249
37.74	33.0666666666667	241
37.76	33.0666666666667	258
37.78	33.0666666666667	254
37.8	33.0666666666667	240
37.82	33.0666666666667	310
37.84	33.0666666666667	282
37.86	33.0666666666667	300
37.88	33.0666666666667	353
37.9	33.0666666666667	351
37.92	33.0666666666667	335
37.94	33.0666666666667	376
37.96	33.0666666666667	401
37.98	33.0666666666667	356
38	33.0666666666667	339
38.02	33.0666666666667	384
38.04	33.0666666666667	385
38.06	33.0666666666667	370
38.08	33.0666666666667	388
38.1	33.0666666666667	384
38.12	33.0666666666667	447
38.14	33.0666666666667	444
38.16	33.0666666666667	549
38.18	33.0666666666667	591
38.2	33.0666666666667	626
38.22	33.0666666666667	728
38.24	33.0666666666667	698
38.26	33.0666666666667	662
38.28	33.0666666666667	665
38.3	33.0666666666667	557
38.32	33.0666666666667	565
38.34	33.0666666666667	530
38.36	33.0666666666667	441
38.38	33.0666666666667	430
38.4	33.0666666666667	394
38.42	33.0666666666667	327
38.44	33.0666666666667	302
38.46	33.0666666666667	302
38.48	33.0666666666667	300
38.5	33.0666666666667	286
38.52	33.0666666666667	258
38.54	33.0666666666667	292
38.56	33.0666666666667	307
38.58	33.0666666666667	260
38.6	33.0666666666667	259
38.62	33.0666666666667	249
38.64	33.0666666666667	274
38.66	33.0666666666667	292
38.68	33.0666666666667	251
38.7	33.0666666666667	254
38.72	33.0666666666667	261
38.74	33.0666666666667	245
38.76	33.0666666666667	286
38.78	33.0666666666667	233
38.8	33.0666666666667	262
38.82	33.0666666666667	257
38.84	33.0666666666667	246
38.86	33.0666666666667	292
38.88	33.0666666666667	277
38.9	33.0666666666667	287
38.92	33.0666666666667	291
38.94	33.0666666666667	301
38.96	33.0666666666667	325
38.98	33.0666666666667	306
39	33.0666666666667	293
39.02	33.0666666666667	323
39.04	33.0666666666667	293
39.06	33.0666666666667	317
39.08	33.0666666666667	275
39.1	33.0666666666667	297
39.12	33.0666666666667	314
39.14	33.0666666666667	300
39.16	33.0666666666667	260
39.18	33.0666666666667	279
39.2	33.0666666666667	269
39.22	33.0666666666667	276
39.24	33.0666666666667	257
39.26	33.0666666666667	260
39.28	33.0666666666667	268
39.3	33.0666666666667	266
39.32	33.0666666666667	263
39.34	33.0666666666667	245
39.36	33.0666666666667	239
39.38	33.0666666666667	255
39.4	33.0666666666667	244
39.42	33.0666666666667	228
39.44	33.0666666666667	268
39.46	33.0666666666667	259
39.48	33.0666666666667	270
39.5	33.0666666666667	263
39.52	33.0666666666667	251
39.54	33.0666666666667	276
39.56	33.0666666666667	273
39.58	33.0666666666667	244
39.6	33.0666666666667	226
39.62	33.0666666666667	227
39.64	33.0666666666667	240
39.66	33.0666666666667	235
39.68	33.0666666666667	241
39.7	33.0666666666667	224
39.72	33.0666666666667	255
39.74	33.0666666666667	244
39.76	33.0666666666667	271
39.78	33.0666666666667	259
39.8	33.0666666666667	227
39.82	33.0666666666667	246
39.84	33.0666666666667	253
39.86	33.0666666666667	253
39.88	33.0666666666667	255
39.9	33.0666666666667	272
39.92	33.0666666666667	263
39.94	33.0666666666667	226
39.96	33.0666666666667	257
39.98	33.0666666666667	245
40	33.0666666666667	254
