# Supplementary material for: Sorting polymerization in a bichannel metal-organic framework
Source: Nat Commun. 2025 Aug 5;16:6984. doi: 10.1038/s41467-025-62322-8 (PMC12325995; doi:10.1038/s41467-025-62322-8)
Supplement: Supplementary file 3 — Source data [file 41467_2025_62322_MOESM3_ESM.zip › SOURCE_DATA/SF8/1_2theta_vs_scanstarttime_vs_intensity/line_3.csv]

X	Y	Z
3	31.5666666666667	204
3.02	31.5666666666667	216
3.04	31.5666666666667	209
3.06	31.5666666666667	195
3.08	31.5666666666667	200
3.1	31.5666666666667	242
3.12	31.5666666666667	243
3.14	31.5666666666667	175
3.16	31.5666666666667	215
3.18	31.5666666666667	223
3.2	31.5666666666667	213
3.22	31.5666666666667	215
3.24	31.5666666666667	203
3.26	31.5666666666667	240
3.28	31.5666666666667	222
3.3	31.5666666666667	196
3.32	31.5666666666667	221
3.34	31.5666666666667	205
3.36	31.5666666666667	189
3.38	31.5666666666667	195
3.4	31.5666666666667	219
3.42	31.5666666666667	207
3.44	31.5666666666667	203
3.46	31.5666666666667	208
3.48	31.5666666666667	205
3.5	31.5666666666667	220
3.52	31.5666666666667	208
3.54	31.5666666666667	213
3.56	31.5666666666667	204
3.58	31.5666666666667	214
3.6	31.5666666666667	196
3.62	31.5666666666667	206
3.64	31.5666666666667	193
3.66	31.5666666666667	183
3.68	31.5666666666667	202
3.7	31.5666666666667	205
3.72	31.5666666666667	202
3.74	31.5666666666667	215
3.76	31.5666666666667	216
3.78	31.5666666666667	188
3.8	31.5666666666667	181
3.82	31.5666666666667	194
3.84	31.5666666666667	192
3.86	31.5666666666667	185
3.88	31.5666666666667	213
3.9	31.5666666666667	198
3.92	31.5666666666667	217
3.94	31.5666666666667	207
3.96	31.5666666666667	189
3.98	31.5666666666667	202
4	31.5666666666667	217
4.02	31.5666666666667	180
4.04	31.5666666666667	182
4.06	31.5666666666667	189
4.08	31.5666666666667	190
4.1	31.5666666666667	177
4.12	31.5666666666667	213
4.14	31.5666666666667	191
4.16	31.5666666666667	206
4.18	31.5666666666667	186
4.2	31.5666666666667	215
4.22	31.5666666666667	193
4.24	31.5666666666667	200
4.26	31.5666666666667	224
4.28	31.5666666666667	194
4.3	31.5666666666667	191
4.32	31.5666666666667	195
4.34	31.5666666666667	191
4.36	31.5666666666667	202
4.38	31.5666666666667	206
4.4	31.5666666666667	194
4.42	31.5666666666667	219
4.44	31.5666666666667	212
4.46	31.5666666666667	195
4.48	31.5666666666667	202
4.5	31.5666666666667	210
4.52	31.5666666666667	188
4.54	31.5666666666667	197
4.56	31.5666666666667	233
4.58	31.5666666666667	239
4.6	31.5666666666667	237
4.62	31.5666666666667	223
4.64	31.5666666666667	253
4.66	31.5666666666667	245
4.68	31.5666666666667	281
4.7	31.5666666666667	253
4.72	31.5666666666667	275
4.74	31.5666666666667	264
4.76	31.5666666666667	291
4.78	31.5666666666667	273
4.8	31.5666666666667	305
4.82	31.5666666666667	313
4.84	31.5666666666667	292
4.86	31.5666666666667	333
4.88	31.5666666666667	297
4.9	31.5666666666667	318
4.92	31.5666666666667	371
4.94	31.5666666666667	365
4.96	31.5666666666667	344
4.98	31.5666666666667	409
5	31.5666666666667	370
5.02	31.5666666666667	397
5.04	31.5666666666667	446
5.06	31.5666666666667	454
5.08	31.5666666666667	470
5.1	31.5666666666667	537
5.12	31.5666666666667	557
5.14	31.5666666666667	572
5.16	31.5666666666667	644
5.18	31.5666666666667	680
5.2	31.5666666666667	764
5.22	31.5666666666667	847
5.24	31.5666666666667	843
5.26	31.5666666666667	923
5.28	31.5666666666667	1060
5.3	31.5666666666667	1129
5.32	31.5666666666667	1208
5.34	31.5666666666667	1283
5.36	31.5666666666667	1294
5.38	31.5666666666667	1234
5.4	31.5666666666667	1383
5.42	31.5666666666667	1392
5.44	31.5666666666667	1518
5.46	31.5666666666667	1528
5.48	31.5666666666667	1482
5.5	31.5666666666667	1226
5.52	31.5666666666667	965
5.54	31.5666666666667	627
5.56	31.5666666666667	470
5.58	31.5666666666667	415
5.6	31.5666666666667	378
5.62	31.5666666666667	333
5.64	31.5666666666667	330
5.66	31.5666666666667	326
5.68	31.5666666666667	263
5.7	31.5666666666667	270
5.72	31.5666666666667	269
5.74	31.5666666666667	267
5.76	31.5666666666667	256
5.78	31.5666666666667	257
5.8	31.5666666666667	230
5.82	31.5666666666667	248
5.84	31.5666666666667	244
5.86	31.5666666666667	231
5.88	31.5666666666667	242
5.9	31.5666666666667	244
5.92	31.5666666666667	236
5.94	31.5666666666667	202
5.96	31.5666666666667	234
5.98	31.5666666666667	255
6	31.5666666666667	233
6.02	31.5666666666667	243
6.04	31.5666666666667	227
6.06	31.5666666666667	274
6.08	31.5666666666667	259
6.1	31.5666666666667	257
6.12	31.5666666666667	292
6.14	31.5666666666667	251
6.16	31.5666666666667	245
6.18	31.5666666666667	268
6.2	31.5666666666667	262
6.22	31.5666666666667	241
6.24	31.5666666666667	239
6.26	31.5666666666667	263
6.28	31.5666666666667	246
6.3	31.5666666666667	217
6.32	31.5666666666667	246
6.34	31.5666666666667	233
6.36	31.5666666666667	255
6.38	31.5666666666667	223
6.4	31.5666666666667	236
6.42	31.5666666666667	254
6.44	31.5666666666667	240
6.46	31.5666666666667	237
6.48	31.5666666666667	235
6.5	31.5666666666667	234
6.52	31.5666666666667	241
6.54	31.5666666666667	239
6.56	31.5666666666667	243
6.58	31.5666666666667	229
6.6	31.5666666666667	247
6.62	31.5666666666667	215
6.64	31.5666666666667	198
6.66	31.5666666666667	211
6.68	31.5666666666667	225
6.7	31.5666666666667	201
6.72	31.5666666666667	224
6.74	31.5666666666667	227
6.76	31.5666666666667	206
6.78	31.5666666666667	202
6.8	31.5666666666667	178
6.82	31.5666666666667	230
6.84	31.5666666666667	187
6.86	31.5666666666667	197
6.88	31.5666666666667	190
6.9	31.5666666666667	192
6.92	31.5666666666667	193
6.94	31.5666666666667	193
6.96	31.5666666666667	178
6.98	31.5666666666667	177
7	31.5666666666667	183
7.02	31.5666666666667	178
7.04	31.5666666666667	174
7.06	31.5666666666667	183
7.08	31.5666666666667	189
7.1	31.5666666666667	176
7.12	31.5666666666667	156
7.14	31.5666666666667	160
7.16	31.5666666666667	164
7.18	31.5666666666667	158
7.2	31.5666666666667	160
7.22	31.5666666666667	159
7.24	31.5666666666667	167
7.26	31.5666666666667	147
7.28	31.5666666666667	172
7.3	31.5666666666667	168
7.32	31.5666666666667	167
7.34	31.5666666666667	153
7.36	31.5666666666667	146
7.38	31.5666666666667	161
7.4	31.5666666666667	136
7.42	31.5666666666667	166
7.44	31.5666666666667	162
7.46	31.5666666666667	153
7.48	31.5666666666667	163
7.5	31.5666666666667	153
7.52	31.5666666666667	150
7.54	31.5666666666667	151
7.56	31.5666666666667	162
7.58	31.5666666666667	159
7.6	31.5666666666667	127
7.62	31.5666666666667	155
7.64	31.5666666666667	161
7.66	31.5666666666667	164
7.68	31.5666666666667	153
7.7	31.5666666666667	146
7.72	31.5666666666667	178
7.74	31.5666666666667	177
7.76	31.5666666666667	158
7.78	31.5666666666667	154
7.8	31.5666666666667	152
7.82	31.5666666666667	156
7.84	31.5666666666667	146
7.86	31.5666666666667	151
7.88	31.5666666666667	161
7.9	31.5666666666667	151
7.92	31.5666666666667	143
7.94	31.5666666666667	150
7.96	31.5666666666667	136
7.98	31.5666666666667	154
8	31.5666666666667	144
8.02	31.5666666666667	149
8.04	31.5666666666667	162
8.06	31.5666666666667	151
8.08	31.5666666666667	167
8.1	31.5666666666667	139
8.12	31.5666666666667	174
8.14	31.5666666666667	160
8.16	31.5666666666667	126
8.18	31.5666666666667	134
8.2	31.5666666666667	140
8.22	31.5666666666667	150
8.24	31.5666666666667	173
8.26	31.5666666666667	150
8.28	31.5666666666667	149
8.3	31.5666666666667	128
8.32	31.5666666666667	165
8.34	31.5666666666667	147
8.36	31.5666666666667	169
8.38	31.5666666666667	160
8.4	31.5666666666667	155
8.42	31.5666666666667	161
8.44	31.5666666666667	156
8.46	31.5666666666667	140
8.48	31.5666666666667	141
8.5	31.5666666666667	152
8.52	31.5666666666667	151
8.54	31.5666666666667	157
8.56	31.5666666666667	151
8.58	31.5666666666667	167
8.6	31.5666666666667	168
8.62	31.5666666666667	171
8.64	31.5666666666667	158
8.66	31.5666666666667	154
8.68	31.5666666666667	165
8.7	31.5666666666667	155
8.72	31.5666666666667	164
8.74	31.5666666666667	180
8.76	31.5666666666667	189
8.78	31.5666666666667	174
8.8	31.5666666666667	182
8.82	31.5666666666667	173
8.84	31.5666666666667	186
8.86	31.5666666666667	205
8.88	31.5666666666667	184
8.9	31.5666666666667	234
8.92	31.5666666666667	202
8.94	31.5666666666667	223
8.96	31.5666666666667	259
8.98	31.5666666666667	277
9	31.5666666666667	276
9.02	31.5666666666667	286
9.04	31.5666666666667	318
9.06	31.5666666666667	351
9.08	31.5666666666667	401
9.1	31.5666666666667	404
9.12	31.5666666666667	497
9.14	31.5666666666667	531
9.16	31.5666666666667	544
9.18	31.5666666666667	579
9.2	31.5666666666667	634
9.22	31.5666666666667	614
9.24	31.5666666666667	619
9.26	31.5666666666667	627
9.28	31.5666666666667	562
9.3	31.5666666666667	557
9.32	31.5666666666667	490
9.34	31.5666666666667	461
9.36	31.5666666666667	432
9.38	31.5666666666667	407
9.4	31.5666666666667	478
9.42	31.5666666666667	498
9.44	31.5666666666667	529
9.46	31.5666666666667	571
9.48	31.5666666666667	586
9.5	31.5666666666667	571
9.52	31.5666666666667	563
9.54	31.5666666666667	474
9.56	31.5666666666667	351
9.58	31.5666666666667	292
9.6	31.5666666666667	245
9.62	31.5666666666667	215
9.64	31.5666666666667	232
9.66	31.5666666666667	212
9.68	31.5666666666667	165
9.7	31.5666666666667	192
9.72	31.5666666666667	186
9.74	31.5666666666667	179
9.76	31.5666666666667	193
9.78	31.5666666666667	189
9.8	31.5666666666667	167
9.82	31.5666666666667	180
9.84	31.5666666666667	185
9.86	31.5666666666667	162
9.88	31.5666666666667	168
9.9	31.5666666666667	205
9.92	31.5666666666667	154
9.94	31.5666666666667	175
9.96	31.5666666666667	179
9.98	31.5666666666667	177
10	31.5666666666667	162
10.02	31.5666666666667	180
10.04	31.5666666666667	177
10.06	31.5666666666667	151
10.08	31.5666666666667	167
10.1	31.5666666666667	185
10.12	31.5666666666667	162
10.14	31.5666666666667	181
10.16	31.5666666666667	200
10.18	31.5666666666667	163
10.2	31.5666666666667	168
10.22	31.5666666666667	207
10.24	31.5666666666667	166
10.26	31.5666666666667	198
10.28	31.5666666666667	205
10.3	31.5666666666667	206
10.32	31.5666666666667	209
10.34	31.5666666666667	223
10.36	31.5666666666667	248
10.38	31.5666666666667	257
10.4	31.5666666666667	237
10.42	31.5666666666667	242
10.44	31.5666666666667	294
10.46	31.5666666666667	324
10.48	31.5666666666667	371
10.5	31.5666666666667	401
10.52	31.5666666666667	415
10.54	31.5666666666667	448
10.56	31.5666666666667	479
10.58	31.5666666666667	504
10.6	31.5666666666667	521
10.62	31.5666666666667	588
10.64	31.5666666666667	612
10.66	31.5666666666667	685
10.68	31.5666666666667	702
10.7	31.5666666666667	729
10.72	31.5666666666667	707
10.74	31.5666666666667	622
10.76	31.5666666666667	576
10.78	31.5666666666667	522
10.8	31.5666666666667	534
10.82	31.5666666666667	526
10.84	31.5666666666667	613
10.86	31.5666666666667	671
10.88	31.5666666666667	716
10.9	31.5666666666667	830
10.92	31.5666666666667	928
10.94	31.5666666666667	1015
10.96	31.5666666666667	1128
10.98	31.5666666666667	1073
11	31.5666666666667	970
11.02	31.5666666666667	829
11.04	31.5666666666667	602
11.06	31.5666666666667	429
11.08	31.5666666666667	356
11.1	31.5666666666667	303
11.12	31.5666666666667	269
11.14	31.5666666666667	236
11.16	31.5666666666667	233
11.18	31.5666666666667	226
11.2	31.5666666666667	216
11.22	31.5666666666667	211
11.24	31.5666666666667	176
11.26	31.5666666666667	199
11.28	31.5666666666667	174
11.3	31.5666666666667	162
11.32	31.5666666666667	158
11.34	31.5666666666667	178
11.36	31.5666666666667	181
11.38	31.5666666666667	190
11.4	31.5666666666667	185
11.42	31.5666666666667	163
11.44	31.5666666666667	190
11.46	31.5666666666667	173
11.48	31.5666666666667	166
11.5	31.5666666666667	181
11.52	31.5666666666667	175
11.54	31.5666666666667	157
11.56	31.5666666666667	156
11.58	31.5666666666667	164
11.6	31.5666666666667	167
11.62	31.5666666666667	172
11.64	31.5666666666667	138
11.66	31.5666666666667	185
11.68	31.5666666666667	154
11.7	31.5666666666667	158
11.72	31.5666666666667	161
11.74	31.5666666666667	159
11.76	31.5666666666667	179
11.78	31.5666666666667	163
11.8	31.5666666666667	165
11.82	31.5666666666667	181
11.84	31.5666666666667	170
11.86	31.5666666666667	182
11.88	31.5666666666667	164
11.9	31.5666666666667	173
11.92	31.5666666666667	163
11.94	31.5666666666667	152
11.96	31.5666666666667	175
11.98	31.5666666666667	175
12	31.5666666666667	186
12.02	31.5666666666667	165
12.04	31.5666666666667	178
12.06	31.5666666666667	180
12.08	31.5666666666667	140
12.1	31.5666666666667	168
12.12	31.5666666666667	174
12.14	31.5666666666667	156
12.16	31.5666666666667	166
12.18	31.5666666666667	172
12.2	31.5666666666667	171
12.22	31.5666666666667	164
12.24	31.5666666666667	169
12.26	31.5666666666667	155
12.28	31.5666666666667	168
12.3	31.5666666666667	171
12.32	31.5666666666667	150
12.34	31.5666666666667	174
12.36	31.5666666666667	180
12.38	31.5666666666667	186
12.4	31.5666666666667	175
12.42	31.5666666666667	162
12.44	31.5666666666667	164
12.46	31.5666666666667	143
12.48	31.5666666666667	199
12.5	31.5666666666667	189
12.52	31.5666666666667	158
12.54	31.5666666666667	160
12.56	31.5666666666667	172
12.58	31.5666666666667	180
12.6	31.5666666666667	192
12.62	31.5666666666667	188
12.64	31.5666666666667	174
12.66	31.5666666666667	189
12.68	31.5666666666667	203
12.7	31.5666666666667	206
12.72	31.5666666666667	183
12.74	31.5666666666667	199
12.76	31.5666666666667	196
12.78	31.5666666666667	194
12.8	31.5666666666667	204
12.82	31.5666666666667	205
12.84	31.5666666666667	192
12.86	31.5666666666667	193
12.88	31.5666666666667	180
12.9	31.5666666666667	182
12.92	31.5666666666667	173
12.94	31.5666666666667	202
12.96	31.5666666666667	182
12.98	31.5666666666667	168
13	31.5666666666667	162
13.02	31.5666666666667	179
13.04	31.5666666666667	175
13.06	31.5666666666667	184
13.08	31.5666666666667	171
13.1	31.5666666666667	174
13.12	31.5666666666667	181
13.14	31.5666666666667	172
13.16	31.5666666666667	196
13.18	31.5666666666667	178
13.2	31.5666666666667	159
13.22	31.5666666666667	165
13.24	31.5666666666667	177
13.26	31.5666666666667	152
13.28	31.5666666666667	181
13.3	31.5666666666667	149
13.32	31.5666666666667	177
13.34	31.5666666666667	186
13.36	31.5666666666667	160
13.38	31.5666666666667	154
13.4	31.5666666666667	157
13.42	31.5666666666667	167
13.44	31.5666666666667	176
13.46	31.5666666666667	188
13.48	31.5666666666667	178
13.5	31.5666666666667	160
13.52	31.5666666666667	177
13.54	31.5666666666667	190
13.56	31.5666666666667	171
13.58	31.5666666666667	202
13.6	31.5666666666667	179
13.62	31.5666666666667	191
13.64	31.5666666666667	189
13.66	31.5666666666667	192
13.68	31.5666666666667	193
13.7	31.5666666666667	229
13.72	31.5666666666667	237
13.74	31.5666666666667	224
13.76	31.5666666666667	191
13.78	31.5666666666667	233
13.8	31.5666666666667	244
13.82	31.5666666666667	238
13.84	31.5666666666667	243
13.86	31.5666666666667	300
13.88	31.5666666666667	283
13.9	31.5666666666667	307
13.92	31.5666666666667	261
13.94	31.5666666666667	279
13.96	31.5666666666667	266
13.98	31.5666666666667	257
14	31.5666666666667	201
14.02	31.5666666666667	194
14.04	31.5666666666667	167
14.06	31.5666666666667	179
14.08	31.5666666666667	216
14.1	31.5666666666667	200
14.12	31.5666666666667	193
14.14	31.5666666666667	189
14.16	31.5666666666667	189
14.18	31.5666666666667	185
14.2	31.5666666666667	172
14.22	31.5666666666667	177
14.24	31.5666666666667	190
14.26	31.5666666666667	191
14.28	31.5666666666667	190
14.3	31.5666666666667	183
14.32	31.5666666666667	160
14.34	31.5666666666667	171
14.36	31.5666666666667	193
14.38	31.5666666666667	183
14.4	31.5666666666667	172
14.42	31.5666666666667	202
14.44	31.5666666666667	201
14.46	31.5666666666667	173
14.48	31.5666666666667	190
14.5	31.5666666666667	187
14.52	31.5666666666667	216
14.54	31.5666666666667	169
14.56	31.5666666666667	171
14.58	31.5666666666667	193
14.6	31.5666666666667	183
14.62	31.5666666666667	171
14.64	31.5666666666667	185
14.66	31.5666666666667	208
14.68	31.5666666666667	193
14.7	31.5666666666667	194
14.72	31.5666666666667	203
14.74	31.5666666666667	163
14.76	31.5666666666667	197
14.78	31.5666666666667	164
14.8	31.5666666666667	165
14.82	31.5666666666667	166
14.84	31.5666666666667	190
14.86	31.5666666666667	204
14.88	31.5666666666667	180
14.9	31.5666666666667	169
14.92	31.5666666666667	182
14.94	31.5666666666667	156
14.96	31.5666666666667	181
14.98	31.5666666666667	171
15	31.5666666666667	183
15.02	31.5666666666667	174
15.04	31.5666666666667	188
15.06	31.5666666666667	177
15.08	31.5666666666667	168
15.1	31.5666666666667	181
15.12	31.5666666666667	156
15.14	31.5666666666667	175
15.16	31.5666666666667	178
15.18	31.5666666666667	155
15.2	31.5666666666667	180
15.22	31.5666666666667	176
15.24	31.5666666666667	185
15.26	31.5666666666667	180
15.28	31.5666666666667	174
15.3	31.5666666666667	193
15.32	31.5666666666667	172
15.34	31.5666666666667	203
15.36	31.5666666666667	178
15.38	31.5666666666667	178
15.4	31.5666666666667	179
15.42	31.5666666666667	192
15.44	31.5666666666667	178
15.46	31.5666666666667	184
15.48	31.5666666666667	198
15.5	31.5666666666667	178
15.52	31.5666666666667	167
15.54	31.5666666666667	176
15.56	31.5666666666667	196
15.58	31.5666666666667	211
15.6	31.5666666666667	181
15.62	31.5666666666667	183
15.64	31.5666666666667	169
15.66	31.5666666666667	180
15.68	31.5666666666667	220
15.7	31.5666666666667	203
15.72	31.5666666666667	196
15.74	31.5666666666667	211
15.76	31.5666666666667	244
15.78	31.5666666666667	224
15.8	31.5666666666667	229
15.82	31.5666666666667	206
15.84	31.5666666666667	238
15.86	31.5666666666667	236
15.88	31.5666666666667	231
15.9	31.5666666666667	251
15.92	31.5666666666667	264
15.94	31.5666666666667	244
15.96	31.5666666666667	269
15.98	31.5666666666667	290
16	31.5666666666667	318
16.02	31.5666666666667	265
16.04	31.5666666666667	306
16.06	31.5666666666667	314
16.08	31.5666666666667	329
16.1	31.5666666666667	303
16.12	31.5666666666667	312
16.14	31.5666666666667	261
16.16	31.5666666666667	258
16.18	31.5666666666667	241
16.2	31.5666666666667	210
16.22	31.5666666666667	206
16.24	31.5666666666667	229
16.26	31.5666666666667	257
16.28	31.5666666666667	247
16.3	31.5666666666667	254
16.32	31.5666666666667	241
16.34	31.5666666666667	259
16.36	31.5666666666667	304
16.38	31.5666666666667	266
16.4	31.5666666666667	311
16.42	31.5666666666667	339
16.44	31.5666666666667	375
16.46	31.5666666666667	367
16.48	31.5666666666667	433
16.5	31.5666666666667	444
16.52	31.5666666666667	486
16.54	31.5666666666667	402
16.56	31.5666666666667	375
16.58	31.5666666666667	380
16.6	31.5666666666667	357
16.62	31.5666666666667	343
16.64	31.5666666666667	337
16.66	31.5666666666667	359
16.68	31.5666666666667	342
16.7	31.5666666666667	382
16.72	31.5666666666667	400
16.74	31.5666666666667	416
16.76	31.5666666666667	469
16.78	31.5666666666667	472
16.8	31.5666666666667	529
16.82	31.5666666666667	600
16.84	31.5666666666667	707
16.86	31.5666666666667	758
16.88	31.5666666666667	807
16.9	31.5666666666667	803
16.92	31.5666666666667	710
16.94	31.5666666666667	683
16.96	31.5666666666667	569
16.98	31.5666666666667	482
17	31.5666666666667	419
17.02	31.5666666666667	398
17.04	31.5666666666667	337
17.06	31.5666666666667	309
17.08	31.5666666666667	291
17.1	31.5666666666667	295
17.12	31.5666666666667	303
17.14	31.5666666666667	286
17.16	31.5666666666667	257
17.18	31.5666666666667	253
17.2	31.5666666666667	255
17.22	31.5666666666667	241
17.24	31.5666666666667	247
17.26	31.5666666666667	246
17.28	31.5666666666667	244
17.3	31.5666666666667	231
17.32	31.5666666666667	230
17.34	31.5666666666667	219
17.36	31.5666666666667	215
17.38	31.5666666666667	209
17.4	31.5666666666667	217
17.42	31.5666666666667	191
17.44	31.5666666666667	195
17.46	31.5666666666667	202
17.48	31.5666666666667	224
17.5	31.5666666666667	218
17.52	31.5666666666667	214
17.54	31.5666666666667	220
17.56	31.5666666666667	219
17.58	31.5666666666667	200
17.6	31.5666666666667	206
17.62	31.5666666666667	229
17.64	31.5666666666667	229
17.66	31.5666666666667	216
17.68	31.5666666666667	205
17.7	31.5666666666667	200
17.72	31.5666666666667	213
17.74	31.5666666666667	241
17.76	31.5666666666667	224
17.78	31.5666666666667	222
17.8	31.5666666666667	215
17.82	31.5666666666667	231
17.84	31.5666666666667	224
17.86	31.5666666666667	217
17.88	31.5666666666667	206
17.9	31.5666666666667	223
17.92	31.5666666666667	204
17.94	31.5666666666667	202
17.96	31.5666666666667	227
17.98	31.5666666666667	211
18	31.5666666666667	228
18.02	31.5666666666667	227
18.04	31.5666666666667	214
18.06	31.5666666666667	215
18.08	31.5666666666667	213
18.1	31.5666666666667	237
18.12	31.5666666666667	219
18.14	31.5666666666667	218
18.16	31.5666666666667	216
18.18	31.5666666666667	244
18.2	31.5666666666667	221
18.22	31.5666666666667	236
18.24	31.5666666666667	244
18.26	31.5666666666667	223
18.28	31.5666666666667	226
18.3	31.5666666666667	250
18.32	31.5666666666667	243
18.34	31.5666666666667	261
18.36	31.5666666666667	288
18.38	31.5666666666667	265
18.4	31.5666666666667	289
18.42	31.5666666666667	306
18.44	31.5666666666667	318
18.46	31.5666666666667	318
18.48	31.5666666666667	330
18.5	31.5666666666667	354
18.52	31.5666666666667	310
18.54	31.5666666666667	354
18.56	31.5666666666667	334
18.58	31.5666666666667	350
18.6	31.5666666666667	336
18.62	31.5666666666667	312
18.64	31.5666666666667	315
18.66	31.5666666666667	278
18.68	31.5666666666667	284
18.7	31.5666666666667	276
18.72	31.5666666666667	265
18.74	31.5666666666667	280
18.76	31.5666666666667	288
18.78	31.5666666666667	312
18.8	31.5666666666667	256
18.82	31.5666666666667	268
18.84	31.5666666666667	285
18.86	31.5666666666667	283
18.88	31.5666666666667	283
18.9	31.5666666666667	318
18.92	31.5666666666667	329
18.94	31.5666666666667	364
18.96	31.5666666666667	371
18.98	31.5666666666667	410
19	31.5666666666667	438
19.02	31.5666666666667	506
19.04	31.5666666666667	569
19.06	31.5666666666667	611
19.08	31.5666666666667	618
19.1	31.5666666666667	627
19.12	31.5666666666667	582
19.14	31.5666666666667	579
19.16	31.5666666666667	480
19.18	31.5666666666667	411
19.2	31.5666666666667	382
19.22	31.5666666666667	301
19.24	31.5666666666667	304
19.26	31.5666666666667	290
19.28	31.5666666666667	282
19.3	31.5666666666667	273
19.32	31.5666666666667	297
19.34	31.5666666666667	297
19.36	31.5666666666667	291
19.38	31.5666666666667	291
19.4	31.5666666666667	282
19.42	31.5666666666667	292
19.44	31.5666666666667	254
19.46	31.5666666666667	271
19.48	31.5666666666667	262
19.5	31.5666666666667	225
19.52	31.5666666666667	264
19.54	31.5666666666667	229
19.56	31.5666666666667	236
19.58	31.5666666666667	219
19.6	31.5666666666667	216
19.62	31.5666666666667	252
19.64	31.5666666666667	241
19.66	31.5666666666667	218
19.68	31.5666666666667	219
19.7	31.5666666666667	198
19.72	31.5666666666667	215
19.74	31.5666666666667	229
19.76	31.5666666666667	242
19.78	31.5666666666667	266
19.8	31.5666666666667	249
19.82	31.5666666666667	267
19.84	31.5666666666667	252
19.86	31.5666666666667	247
19.88	31.5666666666667	239
19.9	31.5666666666667	278
19.92	31.5666666666667	240
19.94	31.5666666666667	248
19.96	31.5666666666667	255
19.98	31.5666666666667	232
20	31.5666666666667	237
20.02	31.5666666666667	253
20.04	31.5666666666667	253
20.06	31.5666666666667	222
20.08	31.5666666666667	231
20.1	31.5666666666667	211
20.12	31.5666666666667	209
20.14	31.5666666666667	208
20.16	31.5666666666667	217
20.18	31.5666666666667	236
20.2	31.5666666666667	234
20.22	31.5666666666667	225
20.24	31.5666666666667	255
20.26	31.5666666666667	224
20.28	31.5666666666667	221
20.3	31.5666666666667	217
20.32	31.5666666666667	230
20.34	31.5666666666667	227
20.36	31.5666666666667	240
20.38	31.5666666666667	204
20.4	31.5666666666667	223
20.42	31.5666666666667	237
20.44	31.5666666666667	225
20.46	31.5666666666667	229
20.48	31.5666666666667	231
20.5	31.5666666666667	235
20.52	31.5666666666667	206
20.54	31.5666666666667	200
20.56	31.5666666666667	211
20.58	31.5666666666667	236
20.6	31.5666666666667	234
20.62	31.5666666666667	223
20.64	31.5666666666667	204
20.66	31.5666666666667	256
20.68	31.5666666666667	238
20.7	31.5666666666667	252
20.72	31.5666666666667	225
20.74	31.5666666666667	258
20.76	31.5666666666667	288
20.78	31.5666666666667	293
20.8	31.5666666666667	288
20.82	31.5666666666667	352
20.84	31.5666666666667	367
20.86	31.5666666666667	395
20.88	31.5666666666667	430
20.9	31.5666666666667	495
20.92	31.5666666666667	473
20.94	31.5666666666667	482
20.96	31.5666666666667	494
20.98	31.5666666666667	482
21	31.5666666666667	445
21.02	31.5666666666667	378
21.04	31.5666666666667	344
21.06	31.5666666666667	338
21.08	31.5666666666667	283
21.1	31.5666666666667	260
21.12	31.5666666666667	230
21.14	31.5666666666667	243
21.16	31.5666666666667	231
21.18	31.5666666666667	229
21.2	31.5666666666667	222
21.22	31.5666666666667	208
21.24	31.5666666666667	216
21.26	31.5666666666667	213
21.28	31.5666666666667	224
21.3	31.5666666666667	214
21.32	31.5666666666667	209
21.34	31.5666666666667	258
21.36	31.5666666666667	220
21.38	31.5666666666667	186
21.4	31.5666666666667	199
21.42	31.5666666666667	220
21.44	31.5666666666667	211
21.46	31.5666666666667	204
21.48	31.5666666666667	223
21.5	31.5666666666667	225
21.52	31.5666666666667	209
21.54	31.5666666666667	212
21.56	31.5666666666667	234
21.58	31.5666666666667	197
21.6	31.5666666666667	206
21.62	31.5666666666667	196
21.64	31.5666666666667	190
21.66	31.5666666666667	195
21.68	31.5666666666667	200
21.7	31.5666666666667	215
21.72	31.5666666666667	177
21.74	31.5666666666667	220
21.76	31.5666666666667	205
21.78	31.5666666666667	219
21.8	31.5666666666667	227
21.82	31.5666666666667	214
21.84	31.5666666666667	200
21.86	31.5666666666667	213
21.88	31.5666666666667	230
21.9	31.5666666666667	228
21.92	31.5666666666667	198
21.94	31.5666666666667	202
21.96	31.5666666666667	234
21.98	31.5666666666667	219
22	31.5666666666667	210
22.02	31.5666666666667	193
22.04	31.5666666666667	213
22.06	31.5666666666667	216
22.08	31.5666666666667	206
22.1	31.5666666666667	209
22.12	31.5666666666667	220
22.14	31.5666666666667	191
22.16	31.5666666666667	223
22.18	31.5666666666667	212
22.2	31.5666666666667	225
22.22	31.5666666666667	206
22.24	31.5666666666667	211
22.26	31.5666666666667	201
22.28	31.5666666666667	204
22.3	31.5666666666667	205
22.32	31.5666666666667	202
22.34	31.5666666666667	200
22.36	31.5666666666667	204
22.38	31.5666666666667	201
22.4	31.5666666666667	204
22.42	31.5666666666667	209
22.44	31.5666666666667	207
22.46	31.5666666666667	206
22.48	31.5666666666667	192
22.5	31.5666666666667	202
22.52	31.5666666666667	203
22.54	31.5666666666667	184
22.56	31.5666666666667	226
22.58	31.5666666666667	199
22.6	31.5666666666667	227
22.62	31.5666666666667	220
22.64	31.5666666666667	209
22.66	31.5666666666667	204
22.68	31.5666666666667	212
22.7	31.5666666666667	192
22.72	31.5666666666667	211
22.74	31.5666666666667	212
22.76	31.5666666666667	210
22.78	31.5666666666667	200
22.8	31.5666666666667	206
22.82	31.5666666666667	188
22.84	31.5666666666667	211
22.86	31.5666666666667	194
22.88	31.5666666666667	211
22.9	31.5666666666667	187
22.92	31.5666666666667	187
22.94	31.5666666666667	179
22.96	31.5666666666667	205
22.98	31.5666666666667	198
23	31.5666666666667	218
23.02	31.5666666666667	197
23.04	31.5666666666667	218
23.06	31.5666666666667	226
23.08	31.5666666666667	217
23.1	31.5666666666667	224
23.12	31.5666666666667	207
23.14	31.5666666666667	218
23.16	31.5666666666667	231
23.18	31.5666666666667	213
23.2	31.5666666666667	211
23.22	31.5666666666667	237
23.24	31.5666666666667	255
23.26	31.5666666666667	216
23.28	31.5666666666667	209
23.3	31.5666666666667	210
23.32	31.5666666666667	225
23.34	31.5666666666667	230
23.36	31.5666666666667	232
23.38	31.5666666666667	235
23.4	31.5666666666667	227
23.42	31.5666666666667	213
23.44	31.5666666666667	219
23.46	31.5666666666667	222
23.48	31.5666666666667	221
23.5	31.5666666666667	233
23.52	31.5666666666667	245
23.54	31.5666666666667	226
23.56	31.5666666666667	243
23.58	31.5666666666667	221
23.6	31.5666666666667	248
23.62	31.5666666666667	246
23.64	31.5666666666667	254
23.66	31.5666666666667	244
23.68	31.5666666666667	249
23.7	31.5666666666667	261
23.72	31.5666666666667	232
23.74	31.5666666666667	243
23.76	31.5666666666667	248
23.78	31.5666666666667	257
23.8	31.5666666666667	224
23.82	31.5666666666667	216
23.84	31.5666666666667	247
23.86	31.5666666666667	240
23.88	31.5666666666667	213
23.9	31.5666666666667	234
23.92	31.5666666666667	221
23.94	31.5666666666667	227
23.96	31.5666666666667	230
23.98	31.5666666666667	254
24	31.5666666666667	246
24.02	31.5666666666667	275
24.04	31.5666666666667	267
24.06	31.5666666666667	310
24.08	31.5666666666667	284
24.1	31.5666666666667	294
24.12	31.5666666666667	264
24.14	31.5666666666667	309
24.16	31.5666666666667	243
24.18	31.5666666666667	248
24.2	31.5666666666667	214
24.22	31.5666666666667	231
24.24	31.5666666666667	215
24.26	31.5666666666667	221
24.28	31.5666666666667	242
24.3	31.5666666666667	214
24.32	31.5666666666667	231
24.34	31.5666666666667	234
24.36	31.5666666666667	228
24.38	31.5666666666667	233
24.4	31.5666666666667	223
24.42	31.5666666666667	220
24.44	31.5666666666667	209
24.46	31.5666666666667	222
24.48	31.5666666666667	223
24.5	31.5666666666667	229
24.52	31.5666666666667	230
24.54	31.5666666666667	213
24.56	31.5666666666667	218
24.58	31.5666666666667	236
24.6	31.5666666666667	249
24.62	31.5666666666667	234
24.64	31.5666666666667	245
24.66	31.5666666666667	221
24.68	31.5666666666667	222
24.7	31.5666666666667	203
24.72	31.5666666666667	244
24.74	31.5666666666667	214
24.76	31.5666666666667	231
24.78	31.5666666666667	235
24.8	31.5666666666667	231
24.82	31.5666666666667	228
24.84	31.5666666666667	212
24.86	31.5666666666667	214
24.88	31.5666666666667	209
24.9	31.5666666666667	221
24.92	31.5666666666667	234
24.94	31.5666666666667	212
24.96	31.5666666666667	200
24.98	31.5666666666667	223
25	31.5666666666667	243
25.02	31.5666666666667	214
25.04	31.5666666666667	203
25.06	31.5666666666667	226
25.08	31.5666666666667	225
25.1	31.5666666666667	252
25.12	31.5666666666667	273
25.14	31.5666666666667	253
25.16	31.5666666666667	218
25.18	31.5666666666667	238
25.2	31.5666666666667	242
25.22	31.5666666666667	247
25.24	31.5666666666667	256
25.26	31.5666666666667	228
25.28	31.5666666666667	284
25.3	31.5666666666667	233
25.32	31.5666666666667	251
25.34	31.5666666666667	261
25.36	31.5666666666667	270
25.38	31.5666666666667	335
25.4	31.5666666666667	316
25.42	31.5666666666667	286
25.44	31.5666666666667	272
25.46	31.5666666666667	313
25.48	31.5666666666667	325
25.5	31.5666666666667	324
25.52	31.5666666666667	365
25.54	31.5666666666667	411
25.56	31.5666666666667	419
25.58	31.5666666666667	449
25.6	31.5666666666667	470
25.62	31.5666666666667	430
25.64	31.5666666666667	464
25.66	31.5666666666667	432
25.68	31.5666666666667	389
25.7	31.5666666666667	358
25.72	31.5666666666667	340
25.74	31.5666666666667	307
25.76	31.5666666666667	321
25.78	31.5666666666667	269
25.8	31.5666666666667	262
25.82	31.5666666666667	266
25.84	31.5666666666667	252
25.86	31.5666666666667	234
25.88	31.5666666666667	216
25.9	31.5666666666667	222
25.92	31.5666666666667	230
25.94	31.5666666666667	243
25.96	31.5666666666667	233
25.98	31.5666666666667	201
26	31.5666666666667	207
26.02	31.5666666666667	208
26.04	31.5666666666667	215
26.06	31.5666666666667	219
26.08	31.5666666666667	216
26.1	31.5666666666667	209
26.12	31.5666666666667	204
26.14	31.5666666666667	194
26.16	31.5666666666667	231
26.18	31.5666666666667	202
26.2	31.5666666666667	223
26.22	31.5666666666667	221
26.24	31.5666666666667	244
26.26	31.5666666666667	219
26.28	31.5666666666667	228
26.3	31.5666666666667	194
26.32	31.5666666666667	235
26.34	31.5666666666667	240
26.36	31.5666666666667	220
26.38	31.5666666666667	217
26.4	31.5666666666667	217
26.42	31.5666666666667	233
26.44	31.5666666666667	228
26.46	31.5666666666667	217
26.48	31.5666666666667	222
26.5	31.5666666666667	239
26.52	31.5666666666667	225
26.54	31.5666666666667	227
26.56	31.5666666666667	212
26.58	31.5666666666667	219
26.6	31.5666666666667	229
26.62	31.5666666666667	231
26.64	31.5666666666667	245
26.66	31.5666666666667	209
26.68	31.5666666666667	209
26.7	31.5666666666667	233
26.72	31.5666666666667	229
26.74	31.5666666666667	263
26.76	31.5666666666667	234
26.78	31.5666666666667	225
26.8	31.5666666666667	230
26.82	31.5666666666667	234
26.84	31.5666666666667	229
26.86	31.5666666666667	215
26.88	31.5666666666667	234
26.9	31.5666666666667	213
26.92	31.5666666666667	231
26.94	31.5666666666667	235
26.96	31.5666666666667	259
26.98	31.5666666666667	225
27	31.5666666666667	233
27.02	31.5666666666667	237
27.04	31.5666666666667	246
27.06	31.5666666666667	216
27.08	31.5666666666667	255
27.1	31.5666666666667	237
27.12	31.5666666666667	251
27.14	31.5666666666667	214
27.16	31.5666666666667	253
27.18	31.5666666666667	240
27.2	31.5666666666667	275
27.22	31.5666666666667	276
27.24	31.5666666666667	259
27.26	31.5666666666667	242
27.28	31.5666666666667	278
27.3	31.5666666666667	283
27.32	31.5666666666667	287
27.34	31.5666666666667	268
27.36	31.5666666666667	290
27.38	31.5666666666667	298
27.4	31.5666666666667	284
27.42	31.5666666666667	329
27.44	31.5666666666667	299
27.46	31.5666666666667	316
27.48	31.5666666666667	289
27.5	31.5666666666667	274
27.52	31.5666666666667	262
27.54	31.5666666666667	269
27.56	31.5666666666667	265
27.58	31.5666666666667	251
27.6	31.5666666666667	262
27.62	31.5666666666667	261
27.64	31.5666666666667	236
27.66	31.5666666666667	237
27.68	31.5666666666667	250
27.7	31.5666666666667	250
27.72	31.5666666666667	251
27.74	31.5666666666667	238
27.76	31.5666666666667	248
27.78	31.5666666666667	232
27.8	31.5666666666667	231
27.82	31.5666666666667	234
27.84	31.5666666666667	275
27.86	31.5666666666667	250
27.88	31.5666666666667	225
27.9	31.5666666666667	246
27.92	31.5666666666667	227
27.94	31.5666666666667	233
27.96	31.5666666666667	229
27.98	31.5666666666667	265
28	31.5666666666667	260
28.02	31.5666666666667	276
28.04	31.5666666666667	254
28.06	31.5666666666667	252
28.08	31.5666666666667	265
28.1	31.5666666666667	255
28.12	31.5666666666667	279
28.14	31.5666666666667	269
28.16	31.5666666666667	254
28.18	31.5666666666667	235
28.2	31.5666666666667	257
28.22	31.5666666666667	265
28.24	31.5666666666667	264
28.26	31.5666666666667	252
28.28	31.5666666666667	235
28.3	31.5666666666667	217
28.32	31.5666666666667	272
28.34	31.5666666666667	242
28.36	31.5666666666667	229
28.38	31.5666666666667	277
28.4	31.5666666666667	272
28.42	31.5666666666667	292
28.44	31.5666666666667	289
28.46	31.5666666666667	294
28.48	31.5666666666667	319
28.5	31.5666666666667	328
28.52	31.5666666666667	345
28.54	31.5666666666667	320
28.56	31.5666666666667	305
28.58	31.5666666666667	302
28.6	31.5666666666667	295
28.62	31.5666666666667	273
28.64	31.5666666666667	260
28.66	31.5666666666667	266
28.68	31.5666666666667	253
28.7	31.5666666666667	244
28.72	31.5666666666667	237
28.74	31.5666666666667	224
28.76	31.5666666666667	233
28.78	31.5666666666667	227
28.8	31.5666666666667	202
28.82	31.5666666666667	235
28.84	31.5666666666667	235
28.86	31.5666666666667	227
28.88	31.5666666666667	239
28.9	31.5666666666667	207
28.92	31.5666666666667	231
28.94	31.5666666666667	219
28.96	31.5666666666667	213
28.98	31.5666666666667	225
29	31.5666666666667	228
29.02	31.5666666666667	257
29.04	31.5666666666667	232
29.06	31.5666666666667	234
29.08	31.5666666666667	248
29.1	31.5666666666667	237
29.12	31.5666666666667	229
29.14	31.5666666666667	257
29.16	31.5666666666667	262
29.18	31.5666666666667	227
29.2	31.5666666666667	251
29.22	31.5666666666667	234
29.24	31.5666666666667	247
29.26	31.5666666666667	247
29.28	31.5666666666667	246
29.3	31.5666666666667	240
29.32	31.5666666666667	257
29.34	31.5666666666667	224
29.36	31.5666666666667	249
29.38	31.5666666666667	209
29.4	31.5666666666667	261
29.42	31.5666666666667	248
29.44	31.5666666666667	230
29.46	31.5666666666667	232
29.48	31.5666666666667	248
29.5	31.5666666666667	250
29.52	31.5666666666667	237
29.54	31.5666666666667	226
29.56	31.5666666666667	255
29.58	31.5666666666667	237
29.6	31.5666666666667	225
29.62	31.5666666666667	252
29.64	31.5666666666667	247
29.66	31.5666666666667	264
29.68	31.5666666666667	268
29.7	31.5666666666667	265
29.72	31.5666666666667	238
29.74	31.5666666666667	246
29.76	31.5666666666667	241
29.78	31.5666666666667	238
29.8	31.5666666666667	249
29.82	31.5666666666667	246
29.84	31.5666666666667	255
29.86	31.5666666666667	274
29.88	31.5666666666667	260
29.9	31.5666666666667	264
29.92	31.5666666666667	227
29.94	31.5666666666667	211
29.96	31.5666666666667	230
29.98	31.5666666666667	233
30	31.5666666666667	223
30.02	31.5666666666667	220
30.04	31.5666666666667	233
30.06	31.5666666666667	247
30.08	31.5666666666667	219
30.1	31.5666666666667	232
30.12	31.5666666666667	236
30.14	31.5666666666667	250
30.16	31.5666666666667	252
30.18	31.5666666666667	229
30.2	31.5666666666667	248
30.22	31.5666666666667	233
30.24	31.5666666666667	214
30.26	31.5666666666667	248
30.28	31.5666666666667	240
30.3	31.5666666666667	237
30.32	31.5666666666667	217
30.34	31.5666666666667	223
30.36	31.5666666666667	224
30.38	31.5666666666667	236
30.4	31.5666666666667	230
30.42	31.5666666666667	278
30.44	31.5666666666667	257
30.46	31.5666666666667	283
30.48	31.5666666666667	239
30.5	31.5666666666667	262
30.52	31.5666666666667	283
30.54	31.5666666666667	260
30.56	31.5666666666667	310
30.58	31.5666666666667	350
30.6	31.5666666666667	332
30.62	31.5666666666667	398
30.64	31.5666666666667	386
30.66	31.5666666666667	406
30.68	31.5666666666667	382
30.7	31.5666666666667	388
30.72	31.5666666666667	362
30.74	31.5666666666667	343
30.76	31.5666666666667	310
30.78	31.5666666666667	287
30.8	31.5666666666667	276
30.82	31.5666666666667	273
30.84	31.5666666666667	285
30.86	31.5666666666667	260
30.88	31.5666666666667	239
30.9	31.5666666666667	237
30.92	31.5666666666667	229
30.94	31.5666666666667	232
30.96	31.5666666666667	227
30.98	31.5666666666667	236
31	31.5666666666667	218
31.02	31.5666666666667	227
31.04	31.5666666666667	227
31.06	31.5666666666667	226
31.08	31.5666666666667	216
31.1	31.5666666666667	233
31.12	31.5666666666667	216
31.14	31.5666666666667	206
31.16	31.5666666666667	225
31.18	31.5666666666667	219
31.2	31.5666666666667	235
31.22	31.5666666666667	211
31.24	31.5666666666667	249
31.26	31.5666666666667	214
31.28	31.5666666666667	201
31.3	31.5666666666667	233
31.32	31.5666666666667	215
31.34	31.5666666666667	223
31.36	31.5666666666667	211
31.38	31.5666666666667	216
31.4	31.5666666666667	232
31.42	31.5666666666667	227
31.44	31.5666666666667	212
31.46	31.5666666666667	214
31.48	31.5666666666667	197
31.5	31.5666666666667	251
31.52	31.5666666666667	223
31.54	31.5666666666667	221
31.56	31.5666666666667	231
31.58	31.5666666666667	234
31.6	31.5666666666667	238
31.62	31.5666666666667	225
31.64	31.5666666666667	247
31.66	31.5666666666667	229
31.68	31.5666666666667	199
31.7	31.5666666666667	227
31.72	31.5666666666667	218
31.74	31.5666666666667	210
31.76	31.5666666666667	225
31.78	31.5666666666667	197
31.8	31.5666666666667	206
31.82	31.5666666666667	216
31.84	31.5666666666667	234
31.86	31.5666666666667	223
31.88	31.5666666666667	220
31.9	31.5666666666667	219
31.92	31.5666666666667	239
31.94	31.5666666666667	234
31.96	31.5666666666667	238
31.98	31.5666666666667	232
32	31.5666666666667	247
32.02	31.5666666666667	232
32.04	31.5666666666667	237
32.06	31.5666666666667	225
32.08	31.5666666666667	248
32.1	31.5666666666667	231
32.12	31.5666666666667	233
32.14	31.5666666666667	210
32.16	31.5666666666667	243
32.18	31.5666666666667	230
32.2	31.5666666666667	242
32.22	31.5666666666667	242
32.24	31.5666666666667	259
32.26	31.5666666666667	243
32.28	31.5666666666667	236
32.3	31.5666666666667	253
32.32	31.5666666666667	247
32.34	31.5666666666667	246
32.36	31.5666666666667	225
32.38	31.5666666666667	244
32.4	31.5666666666667	249
32.42	31.5666666666667	236
32.44	31.5666666666667	228
32.46	31.5666666666667	243
32.48	31.5666666666667	223
32.5	31.5666666666667	229
32.52	31.5666666666667	237
32.54	31.5666666666667	243
32.56	31.5666666666667	236
32.58	31.5666666666667	246
32.6	31.5666666666667	254
32.62	31.5666666666667	217
32.64	31.5666666666667	249
32.66	31.5666666666667	297
32.68	31.5666666666667	243
32.7	31.5666666666667	278
32.72	31.5666666666667	271
32.74	31.5666666666667	285
32.76	31.5666666666667	281
32.78	31.5666666666667	297
32.8	31.5666666666667	277
32.82	31.5666666666667	297
32.84	31.5666666666667	258
32.86	31.5666666666667	265
32.88	31.5666666666667	265
32.9	31.5666666666667	259
32.92	31.5666666666667	243
32.94	31.5666666666667	230
32.96	31.5666666666667	243
32.98	31.5666666666667	231
33	31.5666666666667	237
33.02	31.5666666666667	212
33.04	31.5666666666667	244
33.06	31.5666666666667	235
33.08	31.5666666666667	234
33.1	31.5666666666667	227
33.12	31.5666666666667	263
33.14	31.5666666666667	217
33.16	31.5666666666667	208
33.18	31.5666666666667	224
33.2	31.5666666666667	210
33.22	31.5666666666667	206
33.24	31.5666666666667	243
33.26	31.5666666666667	232
33.28	31.5666666666667	196
33.3	31.5666666666667	231
33.32	31.5666666666667	245
33.34	31.5666666666667	248
33.36	31.5666666666667	202
33.38	31.5666666666667	209
33.4	31.5666666666667	213
33.42	31.5666666666667	236
33.44	31.5666666666667	226
33.46	31.5666666666667	251
33.48	31.5666666666667	214
33.5	31.5666666666667	222
33.52	31.5666666666667	206
33.54	31.5666666666667	232
33.56	31.5666666666667	252
33.58	31.5666666666667	234
33.6	31.5666666666667	253
33.62	31.5666666666667	243
33.64	31.5666666666667	237
33.66	31.5666666666667	246
33.68	31.5666666666667	245
33.7	31.5666666666667	234
33.72	31.5666666666667	216
33.74	31.5666666666667	232
33.76	31.5666666666667	212
33.78	31.5666666666667	245
33.8	31.5666666666667	231
33.82	31.5666666666667	229
33.84	31.5666666666667	222
33.86	31.5666666666667	246
33.88	31.5666666666667	227
33.9	31.5666666666667	222
33.92	31.5666666666667	244
33.94	31.5666666666667	243
33.96	31.5666666666667	238
33.98	31.5666666666667	224
34	31.5666666666667	242
34.02	31.5666666666667	222
34.04	31.5666666666667	234
34.06	31.5666666666667	208
34.08	31.5666666666667	248
34.1	31.5666666666667	227
34.12	31.5666666666667	251
34.14	31.5666666666667	264
34.16	31.5666666666667	262
34.18	31.5666666666667	255
34.2	31.5666666666667	235
34.22	31.5666666666667	247
34.24	31.5666666666667	251
34.26	31.5666666666667	269
34.28	31.5666666666667	258
34.3	31.5666666666667	246
34.32	31.5666666666667	258
34.34	31.5666666666667	258
34.36	31.5666666666667	248
34.38	31.5666666666667	223
34.4	31.5666666666667	253
34.42	31.5666666666667	218
34.44	31.5666666666667	230
34.46	31.5666666666667	234
34.48	31.5666666666667	211
34.5	31.5666666666667	214
34.52	31.5666666666667	230
34.54	31.5666666666667	249
34.56	31.5666666666667	220
34.58	31.5666666666667	223
34.6	31.5666666666667	227
34.62	31.5666666666667	228
34.64	31.5666666666667	204
34.66	31.5666666666667	209
34.68	31.5666666666667	251
34.7	31.5666666666667	228
34.72	31.5666666666667	242
34.74	31.5666666666667	254
34.76	31.5666666666667	240
34.78	31.5666666666667	241
34.8	31.5666666666667	247
34.82	31.5666666666667	272
34.84	31.5666666666667	246
34.86	31.5666666666667	248
34.88	31.5666666666667	265
34.9	31.5666666666667	247
34.92	31.5666666666667	244
34.94	31.5666666666667	248
34.96	31.5666666666667	259
34.98	31.5666666666667	258
35	31.5666666666667	230
35.02	31.5666666666667	237
35.04	31.5666666666667	231
35.06	31.5666666666667	248
35.08	31.5666666666667	230
35.1	31.5666666666667	228
35.12	31.5666666666667	237
35.14	31.5666666666667	270
35.16	31.5666666666667	213
35.18	31.5666666666667	234
35.2	31.5666666666667	247
35.22	31.5666666666667	232
35.24	31.5666666666667	220
35.26	31.5666666666667	235
35.28	31.5666666666667	219
35.3	31.5666666666667	219
35.32	31.5666666666667	229
35.34	31.5666666666667	229
35.36	31.5666666666667	251
35.38	31.5666666666667	265
35.4	31.5666666666667	255
35.42	31.5666666666667	257
35.44	31.5666666666667	255
35.46	31.5666666666667	261
35.48	31.5666666666667	232
35.5	31.5666666666667	261
35.52	31.5666666666667	287
35.54	31.5666666666667	248
35.56	31.5666666666667	279
35.58	31.5666666666667	314
35.6	31.5666666666667	289
35.62	31.5666666666667	246
35.64	31.5666666666667	264
35.66	31.5666666666667	259
35.68	31.5666666666667	297
35.7	31.5666666666667	263
35.72	31.5666666666667	299
35.74	31.5666666666667	268
35.76	31.5666666666667	264
35.78	31.5666666666667	258
35.8	31.5666666666667	255
35.82	31.5666666666667	264
35.84	31.5666666666667	292
35.86	31.5666666666667	317
35.88	31.5666666666667	280
35.9	31.5666666666667	307
35.92	31.5666666666667	313
35.94	31.5666666666667	291
35.96	31.5666666666667	280
35.98	31.5666666666667	296
36	31.5666666666667	273
36.02	31.5666666666667	254
36.04	31.5666666666667	281
36.06	31.5666666666667	276
36.08	31.5666666666667	265
36.1	31.5666666666667	255
36.12	31.5666666666667	245
36.14	31.5666666666667	233
36.16	31.5666666666667	241
36.18	31.5666666666667	234
36.2	31.5666666666667	233
36.22	31.5666666666667	251
36.24	31.5666666666667	258
36.26	31.5666666666667	248
36.28	31.5666666666667	259
36.3	31.5666666666667	281
36.32	31.5666666666667	263
36.34	31.5666666666667	240
36.36	31.5666666666667	262
36.38	31.5666666666667	264
36.4	31.5666666666667	245
36.42	31.5666666666667	246
36.44	31.5666666666667	283
36.46	31.5666666666667	280
36.48	31.5666666666667	282
36.5	31.5666666666667	250
36.52	31.5666666666667	250
36.54	31.5666666666667	257
36.56	31.5666666666667	263
36.58	31.5666666666667	248
36.6	31.5666666666667	262
36.62	31.5666666666667	244
36.64	31.5666666666667	263
36.66	31.5666666666667	258
36.68	31.5666666666667	248
36.7	31.5666666666667	264
36.72	31.5666666666667	227
36.74	31.5666666666667	268
36.76	31.5666666666667	244
36.78	31.5666666666667	242
36.8	31.5666666666667	250
36.82	31.5666666666667	222
36.84	31.5666666666667	263
36.86	31.5666666666667	255
36.88	31.5666666666667	244
36.9	31.5666666666667	241
36.92	31.5666666666667	265
36.94	31.5666666666667	250
36.96	31.5666666666667	237
36.98	31.5666666666667	262
37	31.5666666666667	267
37.02	31.5666666666667	250
37.04	31.5666666666667	255
37.06	31.5666666666667	232
37.08	31.5666666666667	260
37.1	31.5666666666667	258
37.12	31.5666666666667	237
37.14	31.5666666666667	282
37.16	31.5666666666667	287
37.18	31.5666666666667	281
37.2	31.5666666666667	334
37.22	31.5666666666667	301
37.24	31.5666666666667	322
37.26	31.5666666666667	327
37.28	31.5666666666667	343
37.3	31.5666666666667	333
37.32	31.5666666666667	339
37.34	31.5666666666667	302
37.36	31.5666666666667	317
37.38	31.5666666666667	325
37.4	31.5666666666667	288
37.42	31.5666666666667	262
37.44	31.5666666666667	281
37.46	31.5666666666667	264
37.48	31.5666666666667	266
37.5	31.5666666666667	285
37.52	31.5666666666667	276
37.54	31.5666666666667	272
37.56	31.5666666666667	232
37.58	31.5666666666667	259
37.6	31.5666666666667	268
37.62	31.5666666666667	268
37.64	31.5666666666667	239
37.66	31.5666666666667	273
37.68	31.5666666666667	272
37.7	31.5666666666667	258
37.72	31.5666666666667	264
37.74	31.5666666666667	253
37.76	31.5666666666667	271
37.78	31.5666666666667	254
37.8	31.5666666666667	251
37.82	31.5666666666667	273
37.84	31.5666666666667	289
37.86	31.5666666666667	317
37.88	31.5666666666667	347
37.9	31.5666666666667	338
37.92	31.5666666666667	387
37.94	31.5666666666667	415
37.96	31.5666666666667	401
37.98	31.5666666666667	356
38	31.5666666666667	344
38.02	31.5666666666667	343
38.04	31.5666666666667	376
38.06	31.5666666666667	411
38.08	31.5666666666667	375
38.1	31.5666666666667	383
38.12	31.5666666666667	460
38.14	31.5666666666667	470
38.16	31.5666666666667	528
38.18	31.5666666666667	629
38.2	31.5666666666667	704
38.22	31.5666666666667	710
38.24	31.5666666666667	702
38.26	31.5666666666667	643
38.28	31.5666666666667	601
38.3	31.5666666666667	587
38.32	31.5666666666667	559
38.34	31.5666666666667	451
38.36	31.5666666666667	448
38.38	31.5666666666667	429
38.4	31.5666666666667	371
38.42	31.5666666666667	341
38.44	31.5666666666667	324
38.46	31.5666666666667	313
38.48	31.5666666666667	303
38.5	31.5666666666667	306
38.52	31.5666666666667	300
38.54	31.5666666666667	304
38.56	31.5666666666667	294
38.58	31.5666666666667	293
38.6	31.5666666666667	268
38.62	31.5666666666667	278
38.64	31.5666666666667	278
38.66	31.5666666666667	261
38.68	31.5666666666667	270
38.7	31.5666666666667	265
38.72	31.5666666666667	256
38.74	31.5666666666667	252
38.76	31.5666666666667	270
38.78	31.5666666666667	256
38.8	31.5666666666667	261
38.82	31.5666666666667	233
38.84	31.5666666666667	234
38.86	31.5666666666667	279
38.88	31.5666666666667	317
38.9	31.5666666666667	273
38.92	31.5666666666667	297
38.94	31.5666666666667	271
38.96	31.5666666666667	309
38.98	31.5666666666667	282
39	31.5666666666667	279
39.02	31.5666666666667	293
39.04	31.5666666666667	316
39.06	31.5666666666667	297
39.08	31.5666666666667	294
39.1	31.5666666666667	296
39.12	31.5666666666667	285
39.14	31.5666666666667	279
39.16	31.5666666666667	289
39.18	31.5666666666667	266
39.2	31.5666666666667	252
39.22	31.5666666666667	259
39.24	31.5666666666667	265
39.26	31.5666666666667	270
39.28	31.5666666666667	264
39.3	31.5666666666667	263
39.32	31.5666666666667	247
39.34	31.5666666666667	251
39.36	31.5666666666667	255
39.38	31.5666666666667	247
39.4	31.5666666666667	251
39.42	31.5666666666667	241
39.44	31.5666666666667	257
39.46	31.5666666666667	275
39.48	31.5666666666667	268
39.5	31.5666666666667	260
39.52	31.5666666666667	269
39.54	31.5666666666667	266
39.56	31.5666666666667	240
39.58	31.5666666666667	272
39.6	31.5666666666667	247
39.62	31.5666666666667	237
39.64	31.5666666666667	237
39.66	31.5666666666667	262
39.68	31.5666666666667	247
39.7	31.5666666666667	247
39.72	31.5666666666667	242
39.74	31.5666666666667	214
39.76	31.5666666666667	228
39.78	31.5666666666667	250
39.8	31.5666666666667	243
39.82	31.5666666666667	264
39.84	31.5666666666667	235
39.86	31.5666666666667	253
39.88	31.5666666666667	280
39.9	31.5666666666667	261
39.92	31.5666666666667	273
39.94	31.5666666666667	234
39.96	31.5666666666667	257
39.98	31.5666666666667	243
40	31.5666666666667	233
