# Supplementary material for: Sorting polymerization in a bichannel metal-organic framework
Source: Nat Commun. 2025 Aug 5;16:6984. doi: 10.1038/s41467-025-62322-8 (PMC12325995; doi:10.1038/s41467-025-62322-8)
Supplement: Supplementary file 3 — Source data [file 41467_2025_62322_MOESM3_ESM.zip › SOURCE_DATA/SF8/1_2theta_vs_scanstarttime_vs_intensity/line_19.csv]

X	Y	Z
3	7.46666666666667	187
3.02	7.46666666666667	195
3.04	7.46666666666667	213
3.06	7.46666666666667	203
3.08	7.46666666666667	201
3.1	7.46666666666667	221
3.12	7.46666666666667	241
3.14	7.46666666666667	225
3.16	7.46666666666667	207
3.18	7.46666666666667	215
3.2	7.46666666666667	221
3.22	7.46666666666667	193
3.24	7.46666666666667	204
3.26	7.46666666666667	207
3.28	7.46666666666667	210
3.3	7.46666666666667	222
3.32	7.46666666666667	209
3.34	7.46666666666667	198
3.36	7.46666666666667	234
3.38	7.46666666666667	208
3.4	7.46666666666667	210
3.42	7.46666666666667	196
3.44	7.46666666666667	214
3.46	7.46666666666667	240
3.48	7.46666666666667	207
3.5	7.46666666666667	215
3.52	7.46666666666667	222
3.54	7.46666666666667	210
3.56	7.46666666666667	203
3.58	7.46666666666667	193
3.6	7.46666666666667	208
3.62	7.46666666666667	213
3.64	7.46666666666667	188
3.66	7.46666666666667	202
3.68	7.46666666666667	205
3.7	7.46666666666667	195
3.72	7.46666666666667	203
3.74	7.46666666666667	220
3.76	7.46666666666667	208
3.78	7.46666666666667	176
3.8	7.46666666666667	203
3.82	7.46666666666667	188
3.84	7.46666666666667	212
3.86	7.46666666666667	205
3.88	7.46666666666667	216
3.9	7.46666666666667	221
3.92	7.46666666666667	202
3.94	7.46666666666667	196
3.96	7.46666666666667	203
3.98	7.46666666666667	203
4	7.46666666666667	214
4.02	7.46666666666667	217
4.04	7.46666666666667	191
4.06	7.46666666666667	206
4.08	7.46666666666667	184
4.1	7.46666666666667	226
4.12	7.46666666666667	202
4.14	7.46666666666667	209
4.16	7.46666666666667	179
4.18	7.46666666666667	187
4.2	7.46666666666667	220
4.22	7.46666666666667	223
4.24	7.46666666666667	208
4.26	7.46666666666667	239
4.28	7.46666666666667	221
4.3	7.46666666666667	197
4.32	7.46666666666667	209
4.34	7.46666666666667	211
4.36	7.46666666666667	192
4.38	7.46666666666667	216
4.4	7.46666666666667	221
4.42	7.46666666666667	231
4.44	7.46666666666667	235
4.46	7.46666666666667	229
4.48	7.46666666666667	236
4.5	7.46666666666667	240
4.52	7.46666666666667	233
4.54	7.46666666666667	245
4.56	7.46666666666667	233
4.58	7.46666666666667	213
4.6	7.46666666666667	232
4.62	7.46666666666667	230
4.64	7.46666666666667	239
4.66	7.46666666666667	243
4.68	7.46666666666667	265
4.7	7.46666666666667	254
4.72	7.46666666666667	273
4.74	7.46666666666667	286
4.76	7.46666666666667	264
4.78	7.46666666666667	290
4.8	7.46666666666667	327
4.82	7.46666666666667	296
4.84	7.46666666666667	311
4.86	7.46666666666667	318
4.88	7.46666666666667	341
4.9	7.46666666666667	349
4.92	7.46666666666667	388
4.94	7.46666666666667	388
4.96	7.46666666666667	389
4.98	7.46666666666667	417
5	7.46666666666667	464
5.02	7.46666666666667	460
5.04	7.46666666666667	470
5.06	7.46666666666667	509
5.08	7.46666666666667	551
5.1	7.46666666666667	585
5.12	7.46666666666667	631
5.14	7.46666666666667	693
5.16	7.46666666666667	729
5.18	7.46666666666667	799
5.2	7.46666666666667	863
5.22	7.46666666666667	999
5.24	7.46666666666667	1057
5.26	7.46666666666667	1203
5.28	7.46666666666667	1243
5.3	7.46666666666667	1479
5.32	7.46666666666667	1631
5.34	7.46666666666667	1957
5.36	7.46666666666667	2188
5.38	7.46666666666667	2536
5.4	7.46666666666667	2937
5.42	7.46666666666667	2997
5.44	7.46666666666667	2295
5.46	7.46666666666667	1576
5.48	7.46666666666667	1098
5.5	7.46666666666667	728
5.52	7.46666666666667	586
5.54	7.46666666666667	481
5.56	7.46666666666667	398
5.58	7.46666666666667	390
5.6	7.46666666666667	361
5.62	7.46666666666667	340
5.64	7.46666666666667	333
5.66	7.46666666666667	313
5.68	7.46666666666667	299
5.7	7.46666666666667	259
5.72	7.46666666666667	275
5.74	7.46666666666667	243
5.76	7.46666666666667	273
5.78	7.46666666666667	290
5.8	7.46666666666667	259
5.82	7.46666666666667	260
5.84	7.46666666666667	291
5.86	7.46666666666667	301
5.88	7.46666666666667	254
5.9	7.46666666666667	259
5.92	7.46666666666667	271
5.94	7.46666666666667	254
5.96	7.46666666666667	278
5.98	7.46666666666667	243
6	7.46666666666667	326
6.02	7.46666666666667	271
6.04	7.46666666666667	279
6.06	7.46666666666667	282
6.08	7.46666666666667	279
6.1	7.46666666666667	292
6.12	7.46666666666667	254
6.14	7.46666666666667	288
6.16	7.46666666666667	270
6.18	7.46666666666667	242
6.2	7.46666666666667	282
6.22	7.46666666666667	245
6.24	7.46666666666667	252
6.26	7.46666666666667	276
6.28	7.46666666666667	227
6.3	7.46666666666667	259
6.32	7.46666666666667	222
6.34	7.46666666666667	263
6.36	7.46666666666667	235
6.38	7.46666666666667	247
6.4	7.46666666666667	275
6.42	7.46666666666667	235
6.44	7.46666666666667	255
6.46	7.46666666666667	248
6.48	7.46666666666667	239
6.5	7.46666666666667	266
6.52	7.46666666666667	233
6.54	7.46666666666667	274
6.56	7.46666666666667	241
6.58	7.46666666666667	262
6.6	7.46666666666667	232
6.62	7.46666666666667	225
6.64	7.46666666666667	216
6.66	7.46666666666667	248
6.68	7.46666666666667	255
6.7	7.46666666666667	237
6.72	7.46666666666667	241
6.74	7.46666666666667	242
6.76	7.46666666666667	239
6.78	7.46666666666667	220
6.8	7.46666666666667	217
6.82	7.46666666666667	208
6.84	7.46666666666667	230
6.86	7.46666666666667	208
6.88	7.46666666666667	196
6.9	7.46666666666667	202
6.92	7.46666666666667	188
6.94	7.46666666666667	207
6.96	7.46666666666667	200
6.98	7.46666666666667	216
7	7.46666666666667	217
7.02	7.46666666666667	195
7.04	7.46666666666667	175
7.06	7.46666666666667	197
7.08	7.46666666666667	184
7.1	7.46666666666667	183
7.12	7.46666666666667	157
7.14	7.46666666666667	180
7.16	7.46666666666667	174
7.18	7.46666666666667	184
7.2	7.46666666666667	173
7.22	7.46666666666667	173
7.24	7.46666666666667	176
7.26	7.46666666666667	183
7.28	7.46666666666667	175
7.3	7.46666666666667	162
7.32	7.46666666666667	185
7.34	7.46666666666667	159
7.36	7.46666666666667	184
7.38	7.46666666666667	169
7.4	7.46666666666667	174
7.42	7.46666666666667	171
7.44	7.46666666666667	136
7.46	7.46666666666667	157
7.48	7.46666666666667	169
7.5	7.46666666666667	169
7.52	7.46666666666667	159
7.54	7.46666666666667	168
7.56	7.46666666666667	174
7.58	7.46666666666667	164
7.6	7.46666666666667	186
7.62	7.46666666666667	158
7.64	7.46666666666667	172
7.66	7.46666666666667	184
7.68	7.46666666666667	180
7.7	7.46666666666667	170
7.72	7.46666666666667	176
7.74	7.46666666666667	185
7.76	7.46666666666667	169
7.78	7.46666666666667	148
7.8	7.46666666666667	150
7.82	7.46666666666667	186
7.84	7.46666666666667	146
7.86	7.46666666666667	167
7.88	7.46666666666667	178
7.9	7.46666666666667	162
7.92	7.46666666666667	173
7.94	7.46666666666667	163
7.96	7.46666666666667	146
7.98	7.46666666666667	152
8	7.46666666666667	172
8.02	7.46666666666667	145
8.04	7.46666666666667	169
8.06	7.46666666666667	129
8.08	7.46666666666667	144
8.1	7.46666666666667	182
8.12	7.46666666666667	168
8.14	7.46666666666667	163
8.16	7.46666666666667	165
8.18	7.46666666666667	177
8.2	7.46666666666667	162
8.22	7.46666666666667	172
8.24	7.46666666666667	172
8.26	7.46666666666667	163
8.28	7.46666666666667	158
8.3	7.46666666666667	153
8.32	7.46666666666667	148
8.34	7.46666666666667	150
8.36	7.46666666666667	160
8.38	7.46666666666667	178
8.4	7.46666666666667	166
8.42	7.46666666666667	151
8.44	7.46666666666667	152
8.46	7.46666666666667	162
8.48	7.46666666666667	176
8.5	7.46666666666667	152
8.52	7.46666666666667	206
8.54	7.46666666666667	178
8.56	7.46666666666667	168
8.58	7.46666666666667	162
8.6	7.46666666666667	183
8.62	7.46666666666667	141
8.64	7.46666666666667	159
8.66	7.46666666666667	182
8.68	7.46666666666667	175
8.7	7.46666666666667	161
8.72	7.46666666666667	164
8.74	7.46666666666667	160
8.76	7.46666666666667	181
8.78	7.46666666666667	175
8.8	7.46666666666667	174
8.82	7.46666666666667	184
8.84	7.46666666666667	167
8.86	7.46666666666667	185
8.88	7.46666666666667	216
8.9	7.46666666666667	222
8.92	7.46666666666667	203
8.94	7.46666666666667	227
8.96	7.46666666666667	235
8.98	7.46666666666667	233
9	7.46666666666667	263
9.02	7.46666666666667	250
9.04	7.46666666666667	257
9.06	7.46666666666667	296
9.08	7.46666666666667	272
9.1	7.46666666666667	294
9.12	7.46666666666667	284
9.14	7.46666666666667	295
9.16	7.46666666666667	304
9.18	7.46666666666667	340
9.2	7.46666666666667	353
9.22	7.46666666666667	326
9.24	7.46666666666667	373
9.26	7.46666666666667	365
9.28	7.46666666666667	437
9.3	7.46666666666667	467
9.32	7.46666666666667	580
9.34	7.46666666666667	624
9.36	7.46666666666667	774
9.38	7.46666666666667	861
9.4	7.46666666666667	1005
9.42	7.46666666666667	1107
9.44	7.46666666666667	1200
9.46	7.46666666666667	1029
9.48	7.46666666666667	811
9.5	7.46666666666667	603
9.52	7.46666666666667	425
9.54	7.46666666666667	312
9.56	7.46666666666667	283
9.58	7.46666666666667	247
9.6	7.46666666666667	241
9.62	7.46666666666667	234
9.64	7.46666666666667	236
9.66	7.46666666666667	253
9.68	7.46666666666667	222
9.7	7.46666666666667	214
9.72	7.46666666666667	197
9.74	7.46666666666667	168
9.76	7.46666666666667	192
9.78	7.46666666666667	191
9.8	7.46666666666667	218
9.82	7.46666666666667	213
9.84	7.46666666666667	194
9.86	7.46666666666667	187
9.88	7.46666666666667	174
9.9	7.46666666666667	173
9.92	7.46666666666667	166
9.94	7.46666666666667	182
9.96	7.46666666666667	217
9.98	7.46666666666667	165
10	7.46666666666667	185
10.02	7.46666666666667	159
10.04	7.46666666666667	173
10.06	7.46666666666667	156
10.08	7.46666666666667	177
10.1	7.46666666666667	164
10.12	7.46666666666667	176
10.14	7.46666666666667	167
10.16	7.46666666666667	158
10.18	7.46666666666667	172
10.2	7.46666666666667	188
10.22	7.46666666666667	175
10.24	7.46666666666667	172
10.26	7.46666666666667	174
10.28	7.46666666666667	167
10.3	7.46666666666667	180
10.32	7.46666666666667	177
10.34	7.46666666666667	179
10.36	7.46666666666667	179
10.38	7.46666666666667	198
10.4	7.46666666666667	187
10.42	7.46666666666667	193
10.44	7.46666666666667	198
10.46	7.46666666666667	227
10.48	7.46666666666667	225
10.5	7.46666666666667	187
10.52	7.46666666666667	235
10.54	7.46666666666667	247
10.56	7.46666666666667	252
10.58	7.46666666666667	275
10.6	7.46666666666667	306
10.62	7.46666666666667	342
10.64	7.46666666666667	341
10.66	7.46666666666667	390
10.68	7.46666666666667	392
10.7	7.46666666666667	447
10.72	7.46666666666667	517
10.74	7.46666666666667	591
10.76	7.46666666666667	647
10.78	7.46666666666667	764
10.8	7.46666666666667	836
10.82	7.46666666666667	1066
10.84	7.46666666666667	1233
10.86	7.46666666666667	1514
10.88	7.46666666666667	1784
10.9	7.46666666666667	2070
10.92	7.46666666666667	2117
10.94	7.46666666666667	1870
10.96	7.46666666666667	1364
10.98	7.46666666666667	976
11	7.46666666666667	689
11.02	7.46666666666667	483
11.04	7.46666666666667	408
11.06	7.46666666666667	347
11.08	7.46666666666667	313
11.1	7.46666666666667	292
11.12	7.46666666666667	281
11.14	7.46666666666667	244
11.16	7.46666666666667	238
11.18	7.46666666666667	225
11.2	7.46666666666667	202
11.22	7.46666666666667	222
11.24	7.46666666666667	216
11.26	7.46666666666667	185
11.28	7.46666666666667	204
11.3	7.46666666666667	203
11.32	7.46666666666667	186
11.34	7.46666666666667	188
11.36	7.46666666666667	186
11.38	7.46666666666667	187
11.4	7.46666666666667	196
11.42	7.46666666666667	179
11.44	7.46666666666667	185
11.46	7.46666666666667	204
11.48	7.46666666666667	161
11.5	7.46666666666667	191
11.52	7.46666666666667	161
11.54	7.46666666666667	177
11.56	7.46666666666667	182
11.58	7.46666666666667	181
11.6	7.46666666666667	182
11.62	7.46666666666667	165
11.64	7.46666666666667	223
11.66	7.46666666666667	192
11.68	7.46666666666667	168
11.7	7.46666666666667	203
11.72	7.46666666666667	203
11.74	7.46666666666667	204
11.76	7.46666666666667	185
11.78	7.46666666666667	190
11.8	7.46666666666667	187
11.82	7.46666666666667	181
11.84	7.46666666666667	178
11.86	7.46666666666667	188
11.88	7.46666666666667	209
11.9	7.46666666666667	185
11.92	7.46666666666667	188
11.94	7.46666666666667	167
11.96	7.46666666666667	174
11.98	7.46666666666667	182
12	7.46666666666667	170
12.02	7.46666666666667	198
12.04	7.46666666666667	205
12.06	7.46666666666667	195
12.08	7.46666666666667	189
12.1	7.46666666666667	198
12.12	7.46666666666667	210
12.14	7.46666666666667	183
12.16	7.46666666666667	191
12.18	7.46666666666667	196
12.2	7.46666666666667	189
12.22	7.46666666666667	153
12.24	7.46666666666667	194
12.26	7.46666666666667	208
12.28	7.46666666666667	177
12.3	7.46666666666667	198
12.32	7.46666666666667	198
12.34	7.46666666666667	187
12.36	7.46666666666667	181
12.38	7.46666666666667	175
12.4	7.46666666666667	184
12.42	7.46666666666667	179
12.44	7.46666666666667	201
12.46	7.46666666666667	192
12.48	7.46666666666667	201
12.5	7.46666666666667	216
12.52	7.46666666666667	192
12.54	7.46666666666667	193
12.56	7.46666666666667	211
12.58	7.46666666666667	193
12.6	7.46666666666667	205
12.62	7.46666666666667	227
12.64	7.46666666666667	255
12.66	7.46666666666667	219
12.68	7.46666666666667	237
12.7	7.46666666666667	272
12.72	7.46666666666667	252
12.74	7.46666666666667	253
12.76	7.46666666666667	208
12.78	7.46666666666667	205
12.8	7.46666666666667	207
12.82	7.46666666666667	203
12.84	7.46666666666667	201
12.86	7.46666666666667	214
12.88	7.46666666666667	168
12.9	7.46666666666667	194
12.92	7.46666666666667	186
12.94	7.46666666666667	199
12.96	7.46666666666667	193
12.98	7.46666666666667	167
13	7.46666666666667	192
13.02	7.46666666666667	184
13.04	7.46666666666667	189
13.06	7.46666666666667	214
13.08	7.46666666666667	200
13.1	7.46666666666667	218
13.12	7.46666666666667	172
13.14	7.46666666666667	180
13.16	7.46666666666667	192
13.18	7.46666666666667	188
13.2	7.46666666666667	189
13.22	7.46666666666667	176
13.24	7.46666666666667	193
13.26	7.46666666666667	179
13.28	7.46666666666667	185
13.3	7.46666666666667	186
13.32	7.46666666666667	165
13.34	7.46666666666667	194
13.36	7.46666666666667	187
13.38	7.46666666666667	167
13.4	7.46666666666667	212
13.42	7.46666666666667	196
13.44	7.46666666666667	217
13.46	7.46666666666667	194
13.48	7.46666666666667	212
13.5	7.46666666666667	238
13.52	7.46666666666667	219
13.54	7.46666666666667	186
13.56	7.46666666666667	211
13.58	7.46666666666667	220
13.6	7.46666666666667	237
13.62	7.46666666666667	258
13.64	7.46666666666667	245
13.66	7.46666666666667	209
13.68	7.46666666666667	252
13.7	7.46666666666667	290
13.72	7.46666666666667	294
13.74	7.46666666666667	297
13.76	7.46666666666667	309
13.78	7.46666666666667	366
13.8	7.46666666666667	361
13.82	7.46666666666667	410
13.84	7.46666666666667	393
13.86	7.46666666666667	361
13.88	7.46666666666667	349
13.9	7.46666666666667	333
13.92	7.46666666666667	262
13.94	7.46666666666667	225
13.96	7.46666666666667	243
13.98	7.46666666666667	238
14	7.46666666666667	208
14.02	7.46666666666667	196
14.04	7.46666666666667	202
14.06	7.46666666666667	196
14.08	7.46666666666667	178
14.1	7.46666666666667	210
14.12	7.46666666666667	214
14.14	7.46666666666667	199
14.16	7.46666666666667	183
14.18	7.46666666666667	207
14.2	7.46666666666667	174
14.22	7.46666666666667	195
14.24	7.46666666666667	174
14.26	7.46666666666667	210
14.28	7.46666666666667	184
14.3	7.46666666666667	204
14.32	7.46666666666667	212
14.34	7.46666666666667	185
14.36	7.46666666666667	204
14.38	7.46666666666667	206
14.4	7.46666666666667	219
14.42	7.46666666666667	221
14.44	7.46666666666667	183
14.46	7.46666666666667	197
14.48	7.46666666666667	200
14.5	7.46666666666667	200
14.52	7.46666666666667	217
14.54	7.46666666666667	204
14.56	7.46666666666667	210
14.58	7.46666666666667	203
14.6	7.46666666666667	212
14.62	7.46666666666667	189
14.64	7.46666666666667	180
14.66	7.46666666666667	214
14.68	7.46666666666667	201
14.7	7.46666666666667	211
14.72	7.46666666666667	194
14.74	7.46666666666667	178
14.76	7.46666666666667	197
14.78	7.46666666666667	180
14.8	7.46666666666667	178
14.82	7.46666666666667	184
14.84	7.46666666666667	174
14.86	7.46666666666667	182
14.88	7.46666666666667	206
14.9	7.46666666666667	212
14.92	7.46666666666667	187
14.94	7.46666666666667	199
14.96	7.46666666666667	200
14.98	7.46666666666667	178
15	7.46666666666667	186
15.02	7.46666666666667	192
15.04	7.46666666666667	206
15.06	7.46666666666667	188
15.08	7.46666666666667	172
15.1	7.46666666666667	203
15.12	7.46666666666667	212
15.14	7.46666666666667	190
15.16	7.46666666666667	184
15.18	7.46666666666667	188
15.2	7.46666666666667	205
15.22	7.46666666666667	214
15.24	7.46666666666667	204
15.26	7.46666666666667	173
15.28	7.46666666666667	179
15.3	7.46666666666667	199
15.32	7.46666666666667	196
15.34	7.46666666666667	188
15.36	7.46666666666667	202
15.38	7.46666666666667	180
15.4	7.46666666666667	204
15.42	7.46666666666667	197
15.44	7.46666666666667	201
15.46	7.46666666666667	193
15.48	7.46666666666667	203
15.5	7.46666666666667	197
15.52	7.46666666666667	202
15.54	7.46666666666667	211
15.56	7.46666666666667	204
15.58	7.46666666666667	192
15.6	7.46666666666667	195
15.62	7.46666666666667	204
15.64	7.46666666666667	204
15.66	7.46666666666667	196
15.68	7.46666666666667	210
15.7	7.46666666666667	231
15.72	7.46666666666667	217
15.74	7.46666666666667	215
15.76	7.46666666666667	217
15.78	7.46666666666667	200
15.8	7.46666666666667	202
15.82	7.46666666666667	197
15.84	7.46666666666667	213
15.86	7.46666666666667	222
15.88	7.46666666666667	238
15.9	7.46666666666667	219
15.92	7.46666666666667	202
15.94	7.46666666666667	223
15.96	7.46666666666667	184
15.98	7.46666666666667	227
16	7.46666666666667	206
16.02	7.46666666666667	203
16.04	7.46666666666667	204
16.06	7.46666666666667	231
16.08	7.46666666666667	214
16.1	7.46666666666667	215
16.12	7.46666666666667	223
16.14	7.46666666666667	245
16.16	7.46666666666667	228
16.18	7.46666666666667	261
16.2	7.46666666666667	273
16.22	7.46666666666667	228
16.24	7.46666666666667	267
16.26	7.46666666666667	306
16.28	7.46666666666667	311
16.3	7.46666666666667	281
16.32	7.46666666666667	359
16.34	7.46666666666667	375
16.36	7.46666666666667	426
16.38	7.46666666666667	503
16.4	7.46666666666667	555
16.42	7.46666666666667	629
16.44	7.46666666666667	664
16.46	7.46666666666667	758
16.48	7.46666666666667	684
16.5	7.46666666666667	585
16.52	7.46666666666667	507
16.54	7.46666666666667	452
16.56	7.46666666666667	417
16.58	7.46666666666667	426
16.6	7.46666666666667	452
16.62	7.46666666666667	473
16.64	7.46666666666667	499
16.66	7.46666666666667	530
16.68	7.46666666666667	653
16.7	7.46666666666667	703
16.72	7.46666666666667	798
16.74	7.46666666666667	1000
16.76	7.46666666666667	1085
16.78	7.46666666666667	1211
16.8	7.46666666666667	1327
16.82	7.46666666666667	1266
16.84	7.46666666666667	1181
16.86	7.46666666666667	954
16.88	7.46666666666667	805
16.9	7.46666666666667	663
16.92	7.46666666666667	551
16.94	7.46666666666667	461
16.96	7.46666666666667	428
16.98	7.46666666666667	346
17	7.46666666666667	307
17.02	7.46666666666667	307
17.04	7.46666666666667	315
17.06	7.46666666666667	263
17.08	7.46666666666667	262
17.1	7.46666666666667	250
17.12	7.46666666666667	257
17.14	7.46666666666667	268
17.16	7.46666666666667	248
17.18	7.46666666666667	237
17.2	7.46666666666667	229
17.22	7.46666666666667	214
17.24	7.46666666666667	232
17.26	7.46666666666667	218
17.28	7.46666666666667	243
17.3	7.46666666666667	208
17.32	7.46666666666667	219
17.34	7.46666666666667	209
17.36	7.46666666666667	231
17.38	7.46666666666667	215
17.4	7.46666666666667	202
17.42	7.46666666666667	206
17.44	7.46666666666667	215
17.46	7.46666666666667	213
17.48	7.46666666666667	205
17.5	7.46666666666667	209
17.52	7.46666666666667	219
17.54	7.46666666666667	225
17.56	7.46666666666667	199
17.58	7.46666666666667	222
17.6	7.46666666666667	195
17.62	7.46666666666667	218
17.64	7.46666666666667	216
17.66	7.46666666666667	237
17.68	7.46666666666667	201
17.7	7.46666666666667	201
17.72	7.46666666666667	211
17.74	7.46666666666667	216
17.76	7.46666666666667	203
17.78	7.46666666666667	195
17.8	7.46666666666667	196
17.82	7.46666666666667	204
17.84	7.46666666666667	197
17.86	7.46666666666667	222
17.88	7.46666666666667	224
17.9	7.46666666666667	205
17.92	7.46666666666667	229
17.94	7.46666666666667	201
17.96	7.46666666666667	208
17.98	7.46666666666667	187
18	7.46666666666667	226
18.02	7.46666666666667	207
18.04	7.46666666666667	214
18.06	7.46666666666667	208
18.08	7.46666666666667	216
18.1	7.46666666666667	188
18.12	7.46666666666667	229
18.14	7.46666666666667	217
18.16	7.46666666666667	216
18.18	7.46666666666667	217
18.2	7.46666666666667	237
18.22	7.46666666666667	198
18.24	7.46666666666667	238
18.26	7.46666666666667	214
18.28	7.46666666666667	218
18.3	7.46666666666667	196
18.32	7.46666666666667	221
18.34	7.46666666666667	208
18.36	7.46666666666667	213
18.38	7.46666666666667	227
18.4	7.46666666666667	218
18.42	7.46666666666667	203
18.44	7.46666666666667	228
18.46	7.46666666666667	214
18.48	7.46666666666667	208
18.5	7.46666666666667	229
18.52	7.46666666666667	214
18.54	7.46666666666667	211
18.56	7.46666666666667	229
18.58	7.46666666666667	212
18.6	7.46666666666667	222
18.62	7.46666666666667	214
18.64	7.46666666666667	206
18.66	7.46666666666667	204
18.68	7.46666666666667	221
18.7	7.46666666666667	261
18.72	7.46666666666667	262
18.74	7.46666666666667	229
18.76	7.46666666666667	257
18.78	7.46666666666667	252
18.8	7.46666666666667	297
18.82	7.46666666666667	276
18.84	7.46666666666667	281
18.86	7.46666666666667	335
18.88	7.46666666666667	320
18.9	7.46666666666667	395
18.92	7.46666666666667	420
18.94	7.46666666666667	499
18.96	7.46666666666667	651
18.98	7.46666666666667	704
19	7.46666666666667	835
19.02	7.46666666666667	934
19.04	7.46666666666667	939
19.06	7.46666666666667	789
19.08	7.46666666666667	724
19.1	7.46666666666667	581
19.12	7.46666666666667	420
19.14	7.46666666666667	383
19.16	7.46666666666667	339
19.18	7.46666666666667	323
19.2	7.46666666666667	308
19.22	7.46666666666667	329
19.24	7.46666666666667	316
19.26	7.46666666666667	311
19.28	7.46666666666667	304
19.3	7.46666666666667	326
19.32	7.46666666666667	338
19.34	7.46666666666667	312
19.36	7.46666666666667	294
19.38	7.46666666666667	307
19.4	7.46666666666667	261
19.42	7.46666666666667	270
19.44	7.46666666666667	265
19.46	7.46666666666667	231
19.48	7.46666666666667	216
19.5	7.46666666666667	234
19.52	7.46666666666667	228
19.54	7.46666666666667	213
19.56	7.46666666666667	217
19.58	7.46666666666667	221
19.6	7.46666666666667	230
19.62	7.46666666666667	235
19.64	7.46666666666667	237
19.66	7.46666666666667	235
19.68	7.46666666666667	229
19.7	7.46666666666667	231
19.72	7.46666666666667	268
19.74	7.46666666666667	236
19.76	7.46666666666667	227
19.78	7.46666666666667	242
19.8	7.46666666666667	267
19.82	7.46666666666667	267
19.84	7.46666666666667	270
19.86	7.46666666666667	271
19.88	7.46666666666667	266
19.9	7.46666666666667	250
19.92	7.46666666666667	216
19.94	7.46666666666667	253
19.96	7.46666666666667	218
19.98	7.46666666666667	226
20	7.46666666666667	212
20.02	7.46666666666667	236
20.04	7.46666666666667	209
20.06	7.46666666666667	223
20.08	7.46666666666667	214
20.1	7.46666666666667	190
20.12	7.46666666666667	202
20.14	7.46666666666667	221
20.16	7.46666666666667	212
20.18	7.46666666666667	219
20.2	7.46666666666667	217
20.22	7.46666666666667	234
20.24	7.46666666666667	210
20.26	7.46666666666667	193
20.28	7.46666666666667	189
20.3	7.46666666666667	210
20.32	7.46666666666667	218
20.34	7.46666666666667	205
20.36	7.46666666666667	220
20.38	7.46666666666667	214
20.4	7.46666666666667	240
20.42	7.46666666666667	208
20.44	7.46666666666667	207
20.46	7.46666666666667	209
20.48	7.46666666666667	239
20.5	7.46666666666667	233
20.52	7.46666666666667	235
20.54	7.46666666666667	230
20.56	7.46666666666667	233
20.58	7.46666666666667	242
20.6	7.46666666666667	236
20.62	7.46666666666667	248
20.64	7.46666666666667	281
20.66	7.46666666666667	315
20.68	7.46666666666667	316
20.7	7.46666666666667	308
20.72	7.46666666666667	376
20.74	7.46666666666667	411
20.76	7.46666666666667	462
20.78	7.46666666666667	518
20.8	7.46666666666667	560
20.82	7.46666666666667	652
20.84	7.46666666666667	770
20.86	7.46666666666667	703
20.88	7.46666666666667	734
20.9	7.46666666666667	675
20.92	7.46666666666667	563
20.94	7.46666666666667	504
20.96	7.46666666666667	465
20.98	7.46666666666667	359
21	7.46666666666667	319
21.02	7.46666666666667	269
21.04	7.46666666666667	265
21.06	7.46666666666667	257
21.08	7.46666666666667	231
21.1	7.46666666666667	262
21.12	7.46666666666667	236
21.14	7.46666666666667	229
21.16	7.46666666666667	243
21.18	7.46666666666667	223
21.2	7.46666666666667	210
21.22	7.46666666666667	226
21.24	7.46666666666667	210
21.26	7.46666666666667	217
21.28	7.46666666666667	227
21.3	7.46666666666667	224
21.32	7.46666666666667	216
21.34	7.46666666666667	209
21.36	7.46666666666667	206
21.38	7.46666666666667	206
21.4	7.46666666666667	195
21.42	7.46666666666667	217
21.44	7.46666666666667	211
21.46	7.46666666666667	213
21.48	7.46666666666667	190
21.5	7.46666666666667	192
21.52	7.46666666666667	214
21.54	7.46666666666667	174
21.56	7.46666666666667	184
21.58	7.46666666666667	211
21.6	7.46666666666667	215
21.62	7.46666666666667	199
21.64	7.46666666666667	199
21.66	7.46666666666667	186
21.68	7.46666666666667	190
21.7	7.46666666666667	203
21.72	7.46666666666667	192
21.74	7.46666666666667	214
21.76	7.46666666666667	179
21.78	7.46666666666667	198
21.8	7.46666666666667	225
21.82	7.46666666666667	206
21.84	7.46666666666667	228
21.86	7.46666666666667	218
21.88	7.46666666666667	201
21.9	7.46666666666667	215
21.92	7.46666666666667	189
21.94	7.46666666666667	198
21.96	7.46666666666667	186
21.98	7.46666666666667	202
22	7.46666666666667	210
22.02	7.46666666666667	240
22.04	7.46666666666667	205
22.06	7.46666666666667	192
22.08	7.46666666666667	168
22.1	7.46666666666667	225
22.12	7.46666666666667	182
22.14	7.46666666666667	191
22.16	7.46666666666667	216
22.18	7.46666666666667	185
22.2	7.46666666666667	195
22.22	7.46666666666667	189
22.24	7.46666666666667	224
22.26	7.46666666666667	208
22.28	7.46666666666667	182
22.3	7.46666666666667	199
22.32	7.46666666666667	200
22.34	7.46666666666667	213
22.36	7.46666666666667	193
22.38	7.46666666666667	180
22.4	7.46666666666667	209
22.42	7.46666666666667	187
22.44	7.46666666666667	185
22.46	7.46666666666667	192
22.48	7.46666666666667	197
22.5	7.46666666666667	224
22.52	7.46666666666667	200
22.54	7.46666666666667	209
22.56	7.46666666666667	215
22.58	7.46666666666667	215
22.6	7.46666666666667	210
22.62	7.46666666666667	195
22.64	7.46666666666667	208
22.66	7.46666666666667	194
22.68	7.46666666666667	216
22.7	7.46666666666667	195
22.72	7.46666666666667	207
22.74	7.46666666666667	234
22.76	7.46666666666667	204
22.78	7.46666666666667	184
22.8	7.46666666666667	187
22.82	7.46666666666667	227
22.84	7.46666666666667	211
22.86	7.46666666666667	203
22.88	7.46666666666667	197
22.9	7.46666666666667	215
22.92	7.46666666666667	210
22.94	7.46666666666667	223
22.96	7.46666666666667	215
22.98	7.46666666666667	207
23	7.46666666666667	226
23.02	7.46666666666667	213
23.04	7.46666666666667	215
23.06	7.46666666666667	200
23.08	7.46666666666667	205
23.1	7.46666666666667	184
23.12	7.46666666666667	210
23.14	7.46666666666667	200
23.16	7.46666666666667	177
23.18	7.46666666666667	222
23.2	7.46666666666667	209
23.22	7.46666666666667	214
23.24	7.46666666666667	231
23.26	7.46666666666667	208
23.28	7.46666666666667	225
23.3	7.46666666666667	218
23.32	7.46666666666667	202
23.34	7.46666666666667	206
23.36	7.46666666666667	229
23.38	7.46666666666667	202
23.4	7.46666666666667	238
23.42	7.46666666666667	227
23.44	7.46666666666667	217
23.46	7.46666666666667	235
23.48	7.46666666666667	236
23.5	7.46666666666667	212
23.52	7.46666666666667	219
23.54	7.46666666666667	215
23.56	7.46666666666667	217
23.58	7.46666666666667	230
23.6	7.46666666666667	250
23.62	7.46666666666667	249
23.64	7.46666666666667	239
23.66	7.46666666666667	286
23.68	7.46666666666667	240
23.7	7.46666666666667	241
23.72	7.46666666666667	224
23.74	7.46666666666667	248
23.76	7.46666666666667	210
23.78	7.46666666666667	217
23.8	7.46666666666667	220
23.82	7.46666666666667	218
23.84	7.46666666666667	212
23.86	7.46666666666667	216
23.88	7.46666666666667	217
23.9	7.46666666666667	225
23.92	7.46666666666667	233
23.94	7.46666666666667	229
23.96	7.46666666666667	269
23.98	7.46666666666667	260
24	7.46666666666667	290
24.02	7.46666666666667	291
24.04	7.46666666666667	278
24.06	7.46666666666667	323
24.08	7.46666666666667	251
24.1	7.46666666666667	254
24.12	7.46666666666667	241
24.14	7.46666666666667	235
24.16	7.46666666666667	232
24.18	7.46666666666667	215
24.2	7.46666666666667	206
24.22	7.46666666666667	223
24.24	7.46666666666667	211
24.26	7.46666666666667	210
24.28	7.46666666666667	209
24.3	7.46666666666667	219
24.32	7.46666666666667	229
24.34	7.46666666666667	221
24.36	7.46666666666667	217
24.38	7.46666666666667	212
24.4	7.46666666666667	213
24.42	7.46666666666667	214
24.44	7.46666666666667	228
24.46	7.46666666666667	183
24.48	7.46666666666667	224
24.5	7.46666666666667	219
24.52	7.46666666666667	219
24.54	7.46666666666667	217
24.56	7.46666666666667	210
24.58	7.46666666666667	214
24.6	7.46666666666667	226
24.62	7.46666666666667	222
24.64	7.46666666666667	204
24.66	7.46666666666667	216
24.68	7.46666666666667	219
24.7	7.46666666666667	199
24.72	7.46666666666667	192
24.74	7.46666666666667	215
24.76	7.46666666666667	232
24.78	7.46666666666667	241
24.8	7.46666666666667	204
24.82	7.46666666666667	233
24.84	7.46666666666667	231
24.86	7.46666666666667	224
24.88	7.46666666666667	222
24.9	7.46666666666667	195
24.92	7.46666666666667	203
24.94	7.46666666666667	206
24.96	7.46666666666667	195
24.98	7.46666666666667	228
25	7.46666666666667	220
25.02	7.46666666666667	236
25.04	7.46666666666667	261
25.06	7.46666666666667	232
25.08	7.46666666666667	271
25.1	7.46666666666667	219
25.12	7.46666666666667	249
25.14	7.46666666666667	251
25.16	7.46666666666667	278
25.18	7.46666666666667	256
25.2	7.46666666666667	279
25.22	7.46666666666667	250
25.24	7.46666666666667	293
25.26	7.46666666666667	269
25.28	7.46666666666667	293
25.3	7.46666666666667	318
25.32	7.46666666666667	323
25.34	7.46666666666667	324
25.36	7.46666666666667	326
25.38	7.46666666666667	357
25.4	7.46666666666667	358
25.42	7.46666666666667	418
25.44	7.46666666666667	456
25.46	7.46666666666667	478
25.48	7.46666666666667	531
25.5	7.46666666666667	608
25.52	7.46666666666667	607
25.54	7.46666666666667	661
25.56	7.46666666666667	611
25.58	7.46666666666667	491
25.6	7.46666666666667	465
25.62	7.46666666666667	406
25.64	7.46666666666667	358
25.66	7.46666666666667	322
25.68	7.46666666666667	294
25.7	7.46666666666667	303
25.72	7.46666666666667	247
25.74	7.46666666666667	247
25.76	7.46666666666667	243
25.78	7.46666666666667	221
25.8	7.46666666666667	272
25.82	7.46666666666667	230
25.84	7.46666666666667	214
25.86	7.46666666666667	210
25.88	7.46666666666667	203
25.9	7.46666666666667	226
25.92	7.46666666666667	209
25.94	7.46666666666667	240
25.96	7.46666666666667	221
25.98	7.46666666666667	238
26	7.46666666666667	204
26.02	7.46666666666667	216
26.04	7.46666666666667	215
26.06	7.46666666666667	213
26.08	7.46666666666667	182
26.1	7.46666666666667	220
26.12	7.46666666666667	215
26.14	7.46666666666667	189
26.16	7.46666666666667	229
26.18	7.46666666666667	225
26.2	7.46666666666667	208
26.22	7.46666666666667	208
26.24	7.46666666666667	219
26.26	7.46666666666667	197
26.28	7.46666666666667	216
26.3	7.46666666666667	232
26.32	7.46666666666667	239
26.34	7.46666666666667	233
26.36	7.46666666666667	217
26.38	7.46666666666667	194
26.4	7.46666666666667	192
26.42	7.46666666666667	214
26.44	7.46666666666667	224
26.46	7.46666666666667	222
26.48	7.46666666666667	215
26.5	7.46666666666667	230
26.52	7.46666666666667	221
26.54	7.46666666666667	225
26.56	7.46666666666667	196
26.58	7.46666666666667	206
26.6	7.46666666666667	218
26.62	7.46666666666667	224
26.64	7.46666666666667	222
26.66	7.46666666666667	220
26.68	7.46666666666667	233
26.7	7.46666666666667	223
26.72	7.46666666666667	189
26.74	7.46666666666667	212
26.76	7.46666666666667	232
26.78	7.46666666666667	223
26.8	7.46666666666667	194
26.82	7.46666666666667	217
26.84	7.46666666666667	217
26.86	7.46666666666667	190
26.88	7.46666666666667	215
26.9	7.46666666666667	213
26.92	7.46666666666667	234
26.94	7.46666666666667	236
26.96	7.46666666666667	246
26.98	7.46666666666667	209
27	7.46666666666667	208
27.02	7.46666666666667	211
27.04	7.46666666666667	220
27.06	7.46666666666667	220
27.08	7.46666666666667	211
27.1	7.46666666666667	222
27.12	7.46666666666667	230
27.14	7.46666666666667	240
27.16	7.46666666666667	240
27.18	7.46666666666667	265
27.2	7.46666666666667	264
27.22	7.46666666666667	319
27.24	7.46666666666667	297
27.26	7.46666666666667	337
27.28	7.46666666666667	328
27.3	7.46666666666667	383
27.32	7.46666666666667	336
27.34	7.46666666666667	322
27.36	7.46666666666667	353
27.38	7.46666666666667	313
27.4	7.46666666666667	293
27.42	7.46666666666667	284
27.44	7.46666666666667	277
27.46	7.46666666666667	232
27.48	7.46666666666667	265
27.5	7.46666666666667	259
27.52	7.46666666666667	232
27.54	7.46666666666667	228
27.56	7.46666666666667	246
27.58	7.46666666666667	238
27.6	7.46666666666667	249
27.62	7.46666666666667	227
27.64	7.46666666666667	244
27.66	7.46666666666667	219
27.68	7.46666666666667	239
27.7	7.46666666666667	211
27.72	7.46666666666667	250
27.74	7.46666666666667	237
27.76	7.46666666666667	238
27.78	7.46666666666667	257
27.8	7.46666666666667	225
27.82	7.46666666666667	229
27.84	7.46666666666667	252
27.86	7.46666666666667	270
27.88	7.46666666666667	264
27.9	7.46666666666667	286
27.92	7.46666666666667	280
27.94	7.46666666666667	279
27.96	7.46666666666667	289
27.98	7.46666666666667	271
28	7.46666666666667	260
28.02	7.46666666666667	258
28.04	7.46666666666667	260
28.06	7.46666666666667	230
28.08	7.46666666666667	226
28.1	7.46666666666667	233
28.12	7.46666666666667	227
28.14	7.46666666666667	258
28.16	7.46666666666667	238
28.18	7.46666666666667	221
28.2	7.46666666666667	252
28.22	7.46666666666667	244
28.24	7.46666666666667	238
28.26	7.46666666666667	237
28.28	7.46666666666667	245
28.3	7.46666666666667	267
28.32	7.46666666666667	285
28.34	7.46666666666667	303
28.36	7.46666666666667	306
28.38	7.46666666666667	306
28.4	7.46666666666667	313
28.42	7.46666666666667	354
28.44	7.46666666666667	364
28.46	7.46666666666667	356
28.48	7.46666666666667	302
28.5	7.46666666666667	287
28.52	7.46666666666667	303
28.54	7.46666666666667	267
28.56	7.46666666666667	261
28.58	7.46666666666667	276
28.6	7.46666666666667	221
28.62	7.46666666666667	238
28.64	7.46666666666667	235
28.66	7.46666666666667	235
28.68	7.46666666666667	232
28.7	7.46666666666667	235
28.72	7.46666666666667	240
28.74	7.46666666666667	229
28.76	7.46666666666667	213
28.78	7.46666666666667	186
28.8	7.46666666666667	226
28.82	7.46666666666667	202
28.84	7.46666666666667	224
28.86	7.46666666666667	199
28.88	7.46666666666667	211
28.9	7.46666666666667	232
28.92	7.46666666666667	216
28.94	7.46666666666667	203
28.96	7.46666666666667	243
28.98	7.46666666666667	211
29	7.46666666666667	246
29.02	7.46666666666667	234
29.04	7.46666666666667	218
29.06	7.46666666666667	217
29.08	7.46666666666667	213
29.1	7.46666666666667	210
29.12	7.46666666666667	213
29.14	7.46666666666667	219
29.16	7.46666666666667	239
29.18	7.46666666666667	221
29.2	7.46666666666667	190
29.22	7.46666666666667	209
29.24	7.46666666666667	192
29.26	7.46666666666667	214
29.28	7.46666666666667	230
29.3	7.46666666666667	220
29.32	7.46666666666667	212
29.34	7.46666666666667	232
29.36	7.46666666666667	235
29.38	7.46666666666667	215
29.4	7.46666666666667	221
29.42	7.46666666666667	229
29.44	7.46666666666667	233
29.46	7.46666666666667	233
29.48	7.46666666666667	226
29.5	7.46666666666667	214
29.52	7.46666666666667	224
29.54	7.46666666666667	268
29.56	7.46666666666667	242
29.58	7.46666666666667	248
29.6	7.46666666666667	230
29.62	7.46666666666667	229
29.64	7.46666666666667	222
29.66	7.46666666666667	230
29.68	7.46666666666667	223
29.7	7.46666666666667	227
29.72	7.46666666666667	218
29.74	7.46666666666667	219
29.76	7.46666666666667	233
29.78	7.46666666666667	191
29.8	7.46666666666667	207
29.82	7.46666666666667	212
29.84	7.46666666666667	229
29.86	7.46666666666667	229
29.88	7.46666666666667	216
29.9	7.46666666666667	205
29.92	7.46666666666667	210
29.94	7.46666666666667	221
29.96	7.46666666666667	228
29.98	7.46666666666667	215
30	7.46666666666667	220
30.02	7.46666666666667	229
30.04	7.46666666666667	228
30.06	7.46666666666667	203
30.08	7.46666666666667	216
30.1	7.46666666666667	225
30.12	7.46666666666667	221
30.14	7.46666666666667	233
30.16	7.46666666666667	191
30.18	7.46666666666667	223
30.2	7.46666666666667	215
30.22	7.46666666666667	251
30.24	7.46666666666667	221
30.26	7.46666666666667	223
30.28	7.46666666666667	245
30.3	7.46666666666667	212
30.32	7.46666666666667	233
30.34	7.46666666666667	240
30.36	7.46666666666667	243
30.38	7.46666666666667	258
30.4	7.46666666666667	244
30.42	7.46666666666667	259
30.44	7.46666666666667	244
30.46	7.46666666666667	322
30.48	7.46666666666667	371
30.5	7.46666666666667	388
30.52	7.46666666666667	428
30.54	7.46666666666667	456
30.56	7.46666666666667	472
30.58	7.46666666666667	429
30.6	7.46666666666667	406
30.62	7.46666666666667	438
30.64	7.46666666666667	399
30.66	7.46666666666667	373
30.68	7.46666666666667	325
30.7	7.46666666666667	278
30.72	7.46666666666667	281
30.74	7.46666666666667	256
30.76	7.46666666666667	264
30.78	7.46666666666667	225
30.8	7.46666666666667	238
30.82	7.46666666666667	221
30.84	7.46666666666667	231
30.86	7.46666666666667	238
30.88	7.46666666666667	244
30.9	7.46666666666667	235
30.92	7.46666666666667	238
30.94	7.46666666666667	218
30.96	7.46666666666667	238
30.98	7.46666666666667	228
31	7.46666666666667	222
31.02	7.46666666666667	200
31.04	7.46666666666667	220
31.06	7.46666666666667	209
31.08	7.46666666666667	207
31.1	7.46666666666667	233
31.12	7.46666666666667	212
31.14	7.46666666666667	217
31.16	7.46666666666667	209
31.18	7.46666666666667	209
31.2	7.46666666666667	198
31.22	7.46666666666667	208
31.24	7.46666666666667	215
31.26	7.46666666666667	218
31.28	7.46666666666667	254
31.3	7.46666666666667	227
31.32	7.46666666666667	212
31.34	7.46666666666667	205
31.36	7.46666666666667	210
31.38	7.46666666666667	244
31.4	7.46666666666667	235
31.42	7.46666666666667	189
31.44	7.46666666666667	216
31.46	7.46666666666667	236
31.48	7.46666666666667	223
31.5	7.46666666666667	202
31.52	7.46666666666667	231
31.54	7.46666666666667	223
31.56	7.46666666666667	209
31.58	7.46666666666667	222
31.6	7.46666666666667	225
31.62	7.46666666666667	225
31.64	7.46666666666667	220
31.66	7.46666666666667	228
31.68	7.46666666666667	211
31.7	7.46666666666667	206
31.72	7.46666666666667	232
31.74	7.46666666666667	197
31.76	7.46666666666667	229
31.78	7.46666666666667	241
31.8	7.46666666666667	217
31.82	7.46666666666667	222
31.84	7.46666666666667	210
31.86	7.46666666666667	190
31.88	7.46666666666667	235
31.9	7.46666666666667	223
31.92	7.46666666666667	212
31.94	7.46666666666667	216
31.96	7.46666666666667	260
31.98	7.46666666666667	211
32	7.46666666666667	236
32.02	7.46666666666667	238
32.04	7.46666666666667	213
32.06	7.46666666666667	261
32.08	7.46666666666667	250
32.1	7.46666666666667	262
32.12	7.46666666666667	260
32.14	7.46666666666667	250
32.16	7.46666666666667	282
32.18	7.46666666666667	265
32.2	7.46666666666667	234
32.22	7.46666666666667	241
32.24	7.46666666666667	236
32.26	7.46666666666667	237
32.28	7.46666666666667	232
32.3	7.46666666666667	236
32.32	7.46666666666667	246
32.34	7.46666666666667	232
32.36	7.46666666666667	226
32.38	7.46666666666667	204
32.4	7.46666666666667	236
32.42	7.46666666666667	234
32.44	7.46666666666667	227
32.46	7.46666666666667	230
32.48	7.46666666666667	236
32.5	7.46666666666667	245
32.52	7.46666666666667	239
32.54	7.46666666666667	225
32.56	7.46666666666667	236
32.58	7.46666666666667	268
32.6	7.46666666666667	292
32.62	7.46666666666667	336
32.64	7.46666666666667	297
32.66	7.46666666666667	287
32.68	7.46666666666667	362
32.7	7.46666666666667	320
32.72	7.46666666666667	290
32.74	7.46666666666667	321
32.76	7.46666666666667	282
32.78	7.46666666666667	227
32.8	7.46666666666667	230
32.82	7.46666666666667	210
32.84	7.46666666666667	226
32.86	7.46666666666667	216
32.88	7.46666666666667	217
32.9	7.46666666666667	233
32.92	7.46666666666667	222
32.94	7.46666666666667	214
32.96	7.46666666666667	228
32.98	7.46666666666667	224
33	7.46666666666667	210
33.02	7.46666666666667	216
33.04	7.46666666666667	206
33.06	7.46666666666667	214
33.08	7.46666666666667	222
33.1	7.46666666666667	236
33.12	7.46666666666667	207
33.14	7.46666666666667	212
33.16	7.46666666666667	179
33.18	7.46666666666667	220
33.2	7.46666666666667	210
33.22	7.46666666666667	188
33.24	7.46666666666667	228
33.26	7.46666666666667	199
33.28	7.46666666666667	212
33.3	7.46666666666667	173
33.32	7.46666666666667	224
33.34	7.46666666666667	214
33.36	7.46666666666667	195
33.38	7.46666666666667	241
33.4	7.46666666666667	224
33.42	7.46666666666667	216
33.44	7.46666666666667	248
33.46	7.46666666666667	221
33.48	7.46666666666667	243
33.5	7.46666666666667	240
33.52	7.46666666666667	215
33.54	7.46666666666667	242
33.56	7.46666666666667	235
33.58	7.46666666666667	255
33.6	7.46666666666667	237
33.62	7.46666666666667	249
33.64	7.46666666666667	230
33.66	7.46666666666667	246
33.68	7.46666666666667	200
33.7	7.46666666666667	225
33.72	7.46666666666667	209
33.74	7.46666666666667	206
33.76	7.46666666666667	213
33.78	7.46666666666667	221
33.8	7.46666666666667	239
33.82	7.46666666666667	238
33.84	7.46666666666667	198
33.86	7.46666666666667	228
33.88	7.46666666666667	231
33.9	7.46666666666667	206
33.92	7.46666666666667	216
33.94	7.46666666666667	211
33.96	7.46666666666667	200
33.98	7.46666666666667	244
34	7.46666666666667	278
34.02	7.46666666666667	252
34.04	7.46666666666667	231
34.06	7.46666666666667	260
34.08	7.46666666666667	260
34.1	7.46666666666667	274
34.12	7.46666666666667	269
34.14	7.46666666666667	231
34.16	7.46666666666667	260
34.18	7.46666666666667	240
34.2	7.46666666666667	270
34.22	7.46666666666667	237
34.24	7.46666666666667	238
34.26	7.46666666666667	217
34.28	7.46666666666667	222
34.3	7.46666666666667	237
34.32	7.46666666666667	215
34.34	7.46666666666667	218
34.36	7.46666666666667	204
34.38	7.46666666666667	213
34.4	7.46666666666667	222
34.42	7.46666666666667	229
34.44	7.46666666666667	217
34.46	7.46666666666667	198
34.48	7.46666666666667	221
34.5	7.46666666666667	210
34.52	7.46666666666667	240
34.54	7.46666666666667	245
34.56	7.46666666666667	189
34.58	7.46666666666667	213
34.6	7.46666666666667	218
34.62	7.46666666666667	222
34.64	7.46666666666667	208
34.66	7.46666666666667	233
34.68	7.46666666666667	240
34.7	7.46666666666667	233
34.72	7.46666666666667	259
34.74	7.46666666666667	215
34.76	7.46666666666667	264
34.78	7.46666666666667	265
34.8	7.46666666666667	228
34.82	7.46666666666667	237
34.84	7.46666666666667	243
34.86	7.46666666666667	238
34.88	7.46666666666667	214
34.9	7.46666666666667	216
34.92	7.46666666666667	214
34.94	7.46666666666667	209
34.96	7.46666666666667	220
34.98	7.46666666666667	229
35	7.46666666666667	194
35.02	7.46666666666667	242
35.04	7.46666666666667	223
35.06	7.46666666666667	231
35.08	7.46666666666667	225
35.1	7.46666666666667	220
35.12	7.46666666666667	219
35.14	7.46666666666667	233
35.16	7.46666666666667	222
35.18	7.46666666666667	206
35.2	7.46666666666667	238
35.22	7.46666666666667	227
35.24	7.46666666666667	251
35.26	7.46666666666667	239
35.28	7.46666666666667	222
35.3	7.46666666666667	245
35.32	7.46666666666667	249
35.34	7.46666666666667	243
35.36	7.46666666666667	229
35.38	7.46666666666667	271
35.4	7.46666666666667	261
35.42	7.46666666666667	263
35.44	7.46666666666667	264
35.46	7.46666666666667	275
35.48	7.46666666666667	294
35.5	7.46666666666667	290
35.52	7.46666666666667	276
35.54	7.46666666666667	257
35.56	7.46666666666667	256
35.58	7.46666666666667	248
35.6	7.46666666666667	250
35.62	7.46666666666667	271
35.64	7.46666666666667	223
35.66	7.46666666666667	240
35.68	7.46666666666667	248
35.7	7.46666666666667	249
35.72	7.46666666666667	270
35.74	7.46666666666667	266
35.76	7.46666666666667	268
35.78	7.46666666666667	264
35.8	7.46666666666667	273
35.82	7.46666666666667	294
35.84	7.46666666666667	284
35.86	7.46666666666667	280
35.88	7.46666666666667	277
35.9	7.46666666666667	258
35.92	7.46666666666667	280
35.94	7.46666666666667	257
35.96	7.46666666666667	221
35.98	7.46666666666667	227
36	7.46666666666667	225
36.02	7.46666666666667	220
36.04	7.46666666666667	230
36.06	7.46666666666667	239
36.08	7.46666666666667	214
36.1	7.46666666666667	209
36.12	7.46666666666667	218
36.14	7.46666666666667	209
36.16	7.46666666666667	249
36.18	7.46666666666667	231
36.2	7.46666666666667	229
36.22	7.46666666666667	245
36.24	7.46666666666667	249
36.26	7.46666666666667	245
36.28	7.46666666666667	257
36.3	7.46666666666667	281
36.32	7.46666666666667	269
36.34	7.46666666666667	244
36.36	7.46666666666667	277
36.38	7.46666666666667	252
36.4	7.46666666666667	268
36.42	7.46666666666667	284
36.44	7.46666666666667	263
36.46	7.46666666666667	263
36.48	7.46666666666667	245
36.5	7.46666666666667	241
36.52	7.46666666666667	233
36.54	7.46666666666667	236
36.56	7.46666666666667	248
36.58	7.46666666666667	273
36.6	7.46666666666667	208
36.62	7.46666666666667	232
36.64	7.46666666666667	243
36.66	7.46666666666667	219
36.68	7.46666666666667	237
36.7	7.46666666666667	225
36.72	7.46666666666667	211
36.74	7.46666666666667	242
36.76	7.46666666666667	238
36.78	7.46666666666667	218
36.8	7.46666666666667	214
36.82	7.46666666666667	224
36.84	7.46666666666667	220
36.86	7.46666666666667	241
36.88	7.46666666666667	232
36.9	7.46666666666667	255
36.92	7.46666666666667	227
36.94	7.46666666666667	222
36.96	7.46666666666667	218
36.98	7.46666666666667	241
37	7.46666666666667	232
37.02	7.46666666666667	249
37.04	7.46666666666667	277
37.06	7.46666666666667	303
37.08	7.46666666666667	291
37.1	7.46666666666667	292
37.12	7.46666666666667	339
37.14	7.46666666666667	342
37.16	7.46666666666667	350
37.18	7.46666666666667	360
37.2	7.46666666666667	350
37.22	7.46666666666667	324
37.24	7.46666666666667	320
37.26	7.46666666666667	296
37.28	7.46666666666667	260
37.3	7.46666666666667	277
37.32	7.46666666666667	257
37.34	7.46666666666667	256
37.36	7.46666666666667	236
37.38	7.46666666666667	230
37.4	7.46666666666667	242
37.42	7.46666666666667	254
37.44	7.46666666666667	262
37.46	7.46666666666667	242
37.48	7.46666666666667	216
37.5	7.46666666666667	230
37.52	7.46666666666667	210
37.54	7.46666666666667	225
37.56	7.46666666666667	233
37.58	7.46666666666667	217
37.6	7.46666666666667	219
37.62	7.46666666666667	220
37.64	7.46666666666667	239
37.66	7.46666666666667	228
37.68	7.46666666666667	203
37.7	7.46666666666667	237
37.72	7.46666666666667	248
37.74	7.46666666666667	233
37.76	7.46666666666667	239
37.78	7.46666666666667	252
37.8	7.46666666666667	266
37.82	7.46666666666667	244
37.84	7.46666666666667	292
37.86	7.46666666666667	273
37.88	7.46666666666667	332
37.9	7.46666666666667	348
37.92	7.46666666666667	420
37.94	7.46666666666667	342
37.96	7.46666666666667	340
37.98	7.46666666666667	376
38	7.46666666666667	370
38.02	7.46666666666667	389
38.04	7.46666666666667	418
38.06	7.46666666666667	419
38.08	7.46666666666667	439
38.1	7.46666666666667	495
38.12	7.46666666666667	501
38.14	7.46666666666667	609
38.16	7.46666666666667	678
38.18	7.46666666666667	709
38.2	7.46666666666667	684
38.22	7.46666666666667	626
38.24	7.46666666666667	565
38.26	7.46666666666667	569
38.28	7.46666666666667	528
38.3	7.46666666666667	460
38.32	7.46666666666667	431
38.34	7.46666666666667	370
38.36	7.46666666666667	356
38.38	7.46666666666667	345
38.4	7.46666666666667	309
38.42	7.46666666666667	316
38.44	7.46666666666667	328
38.46	7.46666666666667	271
38.48	7.46666666666667	290
38.5	7.46666666666667	266
38.52	7.46666666666667	301
38.54	7.46666666666667	260
38.56	7.46666666666667	244
38.58	7.46666666666667	259
38.6	7.46666666666667	231
38.62	7.46666666666667	243
38.64	7.46666666666667	237
38.66	7.46666666666667	275
38.68	7.46666666666667	236
38.7	7.46666666666667	232
38.72	7.46666666666667	258
38.74	7.46666666666667	231
38.76	7.46666666666667	273
38.78	7.46666666666667	293
38.8	7.46666666666667	280
38.82	7.46666666666667	331
38.84	7.46666666666667	330
38.86	7.46666666666667	336
38.88	7.46666666666667	330
38.9	7.46666666666667	315
38.92	7.46666666666667	311
38.94	7.46666666666667	288
38.96	7.46666666666667	309
38.98	7.46666666666667	289
39	7.46666666666667	299
39.02	7.46666666666667	291
39.04	7.46666666666667	231
39.06	7.46666666666667	258
39.08	7.46666666666667	236
39.1	7.46666666666667	249
39.12	7.46666666666667	234
39.14	7.46666666666667	228
39.16	7.46666666666667	261
39.18	7.46666666666667	209
39.2	7.46666666666667	266
39.22	7.46666666666667	245
39.24	7.46666666666667	247
39.26	7.46666666666667	245
39.28	7.46666666666667	237
39.3	7.46666666666667	237
39.32	7.46666666666667	262
39.34	7.46666666666667	262
39.36	7.46666666666667	234
39.38	7.46666666666667	248
39.4	7.46666666666667	264
39.42	7.46666666666667	253
39.44	7.46666666666667	250
39.46	7.46666666666667	244
39.48	7.46666666666667	253
39.5	7.46666666666667	207
39.52	7.46666666666667	218
39.54	7.46666666666667	238
39.56	7.46666666666667	241
39.58	7.46666666666667	249
39.6	7.46666666666667	221
39.62	7.46666666666667	224
39.64	7.46666666666667	218
39.66	7.46666666666667	225
39.68	7.46666666666667	259
39.7	7.46666666666667	249
39.72	7.46666666666667	221
39.74	7.46666666666667	244
39.76	7.46666666666667	234
39.78	7.46666666666667	244
39.8	7.46666666666667	228
39.82	7.46666666666667	211
39.84	7.46666666666667	222
39.86	7.46666666666667	236
39.88	7.46666666666667	234
39.9	7.46666666666667	213
39.92	7.46666666666667	240
39.94	7.46666666666667	241
39.96	7.46666666666667	224
39.98	7.46666666666667	225
40	7.46666666666667	215
