# Supplementary material for: Sorting polymerization in a bichannel metal-organic framework
Source: Nat Commun. 2025 Aug 5;16:6984. doi: 10.1038/s41467-025-62322-8 (PMC12325995; doi:10.1038/s41467-025-62322-8)
Supplement: Supplementary file 3 — Source data [file 41467_2025_62322_MOESM3_ESM.zip › SOURCE_DATA/SF8/1_2theta_vs_scanstarttime_vs_intensity/line_1.csv]

X	Y	Z
3	34.5666666666667	232
3.02	34.5666666666667	208
3.04	34.5666666666667	209
3.06	34.5666666666667	184
3.08	34.5666666666667	217
3.1	34.5666666666667	217
3.12	34.5666666666667	191
3.14	34.5666666666667	235
3.16	34.5666666666667	200
3.18	34.5666666666667	215
3.2	34.5666666666667	219
3.22	34.5666666666667	245
3.24	34.5666666666667	198
3.26	34.5666666666667	210
3.28	34.5666666666667	228
3.3	34.5666666666667	208
3.32	34.5666666666667	212
3.34	34.5666666666667	187
3.36	34.5666666666667	228
3.38	34.5666666666667	216
3.4	34.5666666666667	225
3.42	34.5666666666667	184
3.44	34.5666666666667	194
3.46	34.5666666666667	193
3.48	34.5666666666667	191
3.5	34.5666666666667	195
3.52	34.5666666666667	230
3.54	34.5666666666667	196
3.56	34.5666666666667	183
3.58	34.5666666666667	216
3.6	34.5666666666667	201
3.62	34.5666666666667	206
3.64	34.5666666666667	191
3.66	34.5666666666667	212
3.68	34.5666666666667	221
3.7	34.5666666666667	198
3.72	34.5666666666667	206
3.74	34.5666666666667	198
3.76	34.5666666666667	208
3.78	34.5666666666667	201
3.8	34.5666666666667	195
3.82	34.5666666666667	200
3.84	34.5666666666667	192
3.86	34.5666666666667	198
3.88	34.5666666666667	189
3.9	34.5666666666667	198
3.92	34.5666666666667	188
3.94	34.5666666666667	215
3.96	34.5666666666667	191
3.98	34.5666666666667	199
4	34.5666666666667	208
4.02	34.5666666666667	174
4.04	34.5666666666667	211
4.06	34.5666666666667	184
4.08	34.5666666666667	187
4.1	34.5666666666667	178
4.12	34.5666666666667	206
4.14	34.5666666666667	202
4.16	34.5666666666667	190
4.18	34.5666666666667	174
4.2	34.5666666666667	200
4.22	34.5666666666667	219
4.24	34.5666666666667	192
4.26	34.5666666666667	219
4.28	34.5666666666667	214
4.3	34.5666666666667	210
4.32	34.5666666666667	198
4.34	34.5666666666667	185
4.36	34.5666666666667	220
4.38	34.5666666666667	217
4.4	34.5666666666667	206
4.42	34.5666666666667	215
4.44	34.5666666666667	199
4.46	34.5666666666667	217
4.48	34.5666666666667	203
4.5	34.5666666666667	248
4.52	34.5666666666667	222
4.54	34.5666666666667	197
4.56	34.5666666666667	245
4.58	34.5666666666667	219
4.6	34.5666666666667	231
4.62	34.5666666666667	229
4.64	34.5666666666667	221
4.66	34.5666666666667	234
4.68	34.5666666666667	232
4.7	34.5666666666667	258
4.72	34.5666666666667	242
4.74	34.5666666666667	236
4.76	34.5666666666667	258
4.78	34.5666666666667	257
4.8	34.5666666666667	278
4.82	34.5666666666667	260
4.84	34.5666666666667	268
4.86	34.5666666666667	342
4.88	34.5666666666667	318
4.9	34.5666666666667	345
4.92	34.5666666666667	337
4.94	34.5666666666667	335
4.96	34.5666666666667	338
4.98	34.5666666666667	375
5	34.5666666666667	384
5.02	34.5666666666667	393
5.04	34.5666666666667	403
5.06	34.5666666666667	426
5.08	34.5666666666667	415
5.1	34.5666666666667	470
5.12	34.5666666666667	503
5.14	34.5666666666667	573
5.16	34.5666666666667	589
5.18	34.5666666666667	621
5.2	34.5666666666667	657
5.22	34.5666666666667	715
5.24	34.5666666666667	764
5.26	34.5666666666667	824
5.28	34.5666666666667	930
5.3	34.5666666666667	1004
5.32	34.5666666666667	1168
5.34	34.5666666666667	1228
5.36	34.5666666666667	1360
5.38	34.5666666666667	1452
5.4	34.5666666666667	1623
5.42	34.5666666666667	1678
5.44	34.5666666666667	1743
5.46	34.5666666666667	1863
5.48	34.5666666666667	1894
5.5	34.5666666666667	1715
5.52	34.5666666666667	1484
5.54	34.5666666666667	1242
5.56	34.5666666666667	920
5.58	34.5666666666667	637
5.6	34.5666666666667	488
5.62	34.5666666666667	425
5.64	34.5666666666667	375
5.66	34.5666666666667	353
5.68	34.5666666666667	332
5.7	34.5666666666667	288
5.72	34.5666666666667	284
5.74	34.5666666666667	251
5.76	34.5666666666667	259
5.78	34.5666666666667	222
5.8	34.5666666666667	239
5.82	34.5666666666667	232
5.84	34.5666666666667	239
5.86	34.5666666666667	277
5.88	34.5666666666667	249
5.9	34.5666666666667	233
5.92	34.5666666666667	228
5.94	34.5666666666667	263
5.96	34.5666666666667	252
5.98	34.5666666666667	242
6	34.5666666666667	250
6.02	34.5666666666667	248
6.04	34.5666666666667	232
6.06	34.5666666666667	267
6.08	34.5666666666667	226
6.1	34.5666666666667	241
6.12	34.5666666666667	240
6.14	34.5666666666667	239
6.16	34.5666666666667	228
6.18	34.5666666666667	241
6.2	34.5666666666667	262
6.22	34.5666666666667	223
6.24	34.5666666666667	266
6.26	34.5666666666667	221
6.28	34.5666666666667	229
6.3	34.5666666666667	234
6.32	34.5666666666667	237
6.34	34.5666666666667	260
6.36	34.5666666666667	242
6.38	34.5666666666667	236
6.4	34.5666666666667	244
6.42	34.5666666666667	239
6.44	34.5666666666667	238
6.46	34.5666666666667	269
6.48	34.5666666666667	232
6.5	34.5666666666667	219
6.52	34.5666666666667	214
6.54	34.5666666666667	222
6.56	34.5666666666667	238
6.58	34.5666666666667	213
6.6	34.5666666666667	246
6.62	34.5666666666667	223
6.64	34.5666666666667	220
6.66	34.5666666666667	224
6.68	34.5666666666667	212
6.7	34.5666666666667	241
6.72	34.5666666666667	229
6.74	34.5666666666667	211
6.76	34.5666666666667	193
6.78	34.5666666666667	197
6.8	34.5666666666667	220
6.82	34.5666666666667	205
6.84	34.5666666666667	196
6.86	34.5666666666667	193
6.88	34.5666666666667	189
6.9	34.5666666666667	203
6.92	34.5666666666667	190
6.94	34.5666666666667	185
6.96	34.5666666666667	176
6.98	34.5666666666667	184
7	34.5666666666667	185
7.02	34.5666666666667	173
7.04	34.5666666666667	165
7.06	34.5666666666667	163
7.08	34.5666666666667	196
7.1	34.5666666666667	158
7.12	34.5666666666667	167
7.14	34.5666666666667	167
7.16	34.5666666666667	145
7.18	34.5666666666667	158
7.2	34.5666666666667	179
7.22	34.5666666666667	147
7.24	34.5666666666667	133
7.26	34.5666666666667	187
7.28	34.5666666666667	173
7.3	34.5666666666667	127
7.32	34.5666666666667	161
7.34	34.5666666666667	142
7.36	34.5666666666667	139
7.38	34.5666666666667	172
7.4	34.5666666666667	149
7.42	34.5666666666667	167
7.44	34.5666666666667	148
7.46	34.5666666666667	163
7.48	34.5666666666667	141
7.5	34.5666666666667	148
7.52	34.5666666666667	143
7.54	34.5666666666667	145
7.56	34.5666666666667	153
7.58	34.5666666666667	147
7.6	34.5666666666667	172
7.62	34.5666666666667	159
7.64	34.5666666666667	136
7.66	34.5666666666667	148
7.68	34.5666666666667	133
7.7	34.5666666666667	131
7.72	34.5666666666667	158
7.74	34.5666666666667	146
7.76	34.5666666666667	154
7.78	34.5666666666667	147
7.8	34.5666666666667	143
7.82	34.5666666666667	136
7.84	34.5666666666667	136
7.86	34.5666666666667	157
7.88	34.5666666666667	142
7.9	34.5666666666667	165
7.92	34.5666666666667	137
7.94	34.5666666666667	137
7.96	34.5666666666667	145
7.98	34.5666666666667	151
8	34.5666666666667	168
8.02	34.5666666666667	137
8.04	34.5666666666667	144
8.06	34.5666666666667	172
8.08	34.5666666666667	168
8.1	34.5666666666667	144
8.12	34.5666666666667	143
8.14	34.5666666666667	137
8.16	34.5666666666667	158
8.18	34.5666666666667	156
8.2	34.5666666666667	138
8.22	34.5666666666667	145
8.24	34.5666666666667	141
8.26	34.5666666666667	133
8.28	34.5666666666667	140
8.3	34.5666666666667	136
8.32	34.5666666666667	126
8.34	34.5666666666667	135
8.36	34.5666666666667	188
8.38	34.5666666666667	144
8.4	34.5666666666667	131
8.42	34.5666666666667	162
8.44	34.5666666666667	153
8.46	34.5666666666667	132
8.48	34.5666666666667	134
8.5	34.5666666666667	156
8.52	34.5666666666667	136
8.54	34.5666666666667	141
8.56	34.5666666666667	146
8.58	34.5666666666667	144
8.6	34.5666666666667	165
8.62	34.5666666666667	136
8.64	34.5666666666667	144
8.66	34.5666666666667	161
8.68	34.5666666666667	166
8.7	34.5666666666667	153
8.72	34.5666666666667	155
8.74	34.5666666666667	159
8.76	34.5666666666667	144
8.78	34.5666666666667	139
8.8	34.5666666666667	139
8.82	34.5666666666667	148
8.84	34.5666666666667	156
8.86	34.5666666666667	161
8.88	34.5666666666667	179
8.9	34.5666666666667	176
8.92	34.5666666666667	160
8.94	34.5666666666667	168
8.96	34.5666666666667	193
8.98	34.5666666666667	184
9	34.5666666666667	227
9.02	34.5666666666667	236
9.04	34.5666666666667	194
9.06	34.5666666666667	248
9.08	34.5666666666667	280
9.1	34.5666666666667	290
9.12	34.5666666666667	265
9.14	34.5666666666667	292
9.16	34.5666666666667	317
9.18	34.5666666666667	335
9.2	34.5666666666667	363
9.22	34.5666666666667	377
9.24	34.5666666666667	372
9.26	34.5666666666667	415
9.28	34.5666666666667	363
9.3	34.5666666666667	386
9.32	34.5666666666667	359
9.34	34.5666666666667	387
9.36	34.5666666666667	393
9.38	34.5666666666667	437
9.4	34.5666666666667	450
9.42	34.5666666666667	511
9.44	34.5666666666667	525
9.46	34.5666666666667	616
9.48	34.5666666666667	643
9.5	34.5666666666667	694
9.52	34.5666666666667	639
9.54	34.5666666666667	597
9.56	34.5666666666667	515
9.58	34.5666666666667	427
9.6	34.5666666666667	365
9.62	34.5666666666667	273
9.64	34.5666666666667	209
9.66	34.5666666666667	213
9.68	34.5666666666667	230
9.7	34.5666666666667	186
9.72	34.5666666666667	182
9.74	34.5666666666667	184
9.76	34.5666666666667	177
9.78	34.5666666666667	156
9.8	34.5666666666667	148
9.82	34.5666666666667	165
9.84	34.5666666666667	152
9.86	34.5666666666667	183
9.88	34.5666666666667	158
9.9	34.5666666666667	164
9.92	34.5666666666667	184
9.94	34.5666666666667	148
9.96	34.5666666666667	165
9.98	34.5666666666667	141
10	34.5666666666667	155
10.02	34.5666666666667	179
10.04	34.5666666666667	147
10.06	34.5666666666667	165
10.08	34.5666666666667	181
10.1	34.5666666666667	139
10.12	34.5666666666667	154
10.14	34.5666666666667	178
10.16	34.5666666666667	158
10.18	34.5666666666667	152
10.2	34.5666666666667	159
10.22	34.5666666666667	151
10.24	34.5666666666667	155
10.26	34.5666666666667	163
10.28	34.5666666666667	146
10.3	34.5666666666667	138
10.32	34.5666666666667	184
10.34	34.5666666666667	178
10.36	34.5666666666667	188
10.38	34.5666666666667	161
10.4	34.5666666666667	191
10.42	34.5666666666667	192
10.44	34.5666666666667	201
10.46	34.5666666666667	232
10.48	34.5666666666667	222
10.5	34.5666666666667	242
10.52	34.5666666666667	260
10.54	34.5666666666667	250
10.56	34.5666666666667	266
10.58	34.5666666666667	306
10.6	34.5666666666667	315
10.62	34.5666666666667	325
10.64	34.5666666666667	336
10.66	34.5666666666667	355
10.68	34.5666666666667	352
10.7	34.5666666666667	419
10.72	34.5666666666667	407
10.74	34.5666666666667	439
10.76	34.5666666666667	484
10.78	34.5666666666667	442
10.8	34.5666666666667	479
10.82	34.5666666666667	516
10.84	34.5666666666667	589
10.86	34.5666666666667	657
10.88	34.5666666666667	765
10.9	34.5666666666667	818
10.92	34.5666666666667	967
10.94	34.5666666666667	1086
10.96	34.5666666666667	1137
10.98	34.5666666666667	1245
11	34.5666666666667	1196
11.02	34.5666666666667	1065
11.04	34.5666666666667	918
11.06	34.5666666666667	768
11.08	34.5666666666667	558
11.1	34.5666666666667	401
11.12	34.5666666666667	321
11.14	34.5666666666667	265
11.16	34.5666666666667	260
11.18	34.5666666666667	247
11.2	34.5666666666667	207
11.22	34.5666666666667	187
11.24	34.5666666666667	201
11.26	34.5666666666667	190
11.28	34.5666666666667	194
11.3	34.5666666666667	204
11.32	34.5666666666667	180
11.34	34.5666666666667	194
11.36	34.5666666666667	180
11.38	34.5666666666667	191
11.4	34.5666666666667	163
11.42	34.5666666666667	176
11.44	34.5666666666667	149
11.46	34.5666666666667	158
11.48	34.5666666666667	169
11.5	34.5666666666667	169
11.52	34.5666666666667	173
11.54	34.5666666666667	170
11.56	34.5666666666667	165
11.58	34.5666666666667	153
11.6	34.5666666666667	161
11.62	34.5666666666667	161
11.64	34.5666666666667	156
11.66	34.5666666666667	157
11.68	34.5666666666667	150
11.7	34.5666666666667	163
11.72	34.5666666666667	161
11.74	34.5666666666667	144
11.76	34.5666666666667	131
11.78	34.5666666666667	157
11.8	34.5666666666667	167
11.82	34.5666666666667	170
11.84	34.5666666666667	143
11.86	34.5666666666667	153
11.88	34.5666666666667	166
11.9	34.5666666666667	166
11.92	34.5666666666667	152
11.94	34.5666666666667	158
11.96	34.5666666666667	186
11.98	34.5666666666667	167
12	34.5666666666667	137
12.02	34.5666666666667	161
12.04	34.5666666666667	154
12.06	34.5666666666667	168
12.08	34.5666666666667	170
12.1	34.5666666666667	170
12.12	34.5666666666667	141
12.14	34.5666666666667	143
12.16	34.5666666666667	156
12.18	34.5666666666667	176
12.2	34.5666666666667	160
12.22	34.5666666666667	149
12.24	34.5666666666667	184
12.26	34.5666666666667	170
12.28	34.5666666666667	149
12.3	34.5666666666667	154
12.32	34.5666666666667	154
12.34	34.5666666666667	205
12.36	34.5666666666667	173
12.38	34.5666666666667	172
12.4	34.5666666666667	177
12.42	34.5666666666667	172
12.44	34.5666666666667	158
12.46	34.5666666666667	158
12.48	34.5666666666667	160
12.5	34.5666666666667	172
12.52	34.5666666666667	152
12.54	34.5666666666667	151
12.56	34.5666666666667	164
12.58	34.5666666666667	197
12.6	34.5666666666667	148
12.62	34.5666666666667	177
12.64	34.5666666666667	183
12.66	34.5666666666667	187
12.68	34.5666666666667	169
12.7	34.5666666666667	184
12.72	34.5666666666667	193
12.74	34.5666666666667	208
12.76	34.5666666666667	181
12.78	34.5666666666667	197
12.8	34.5666666666667	213
12.82	34.5666666666667	216
12.84	34.5666666666667	195
12.86	34.5666666666667	219
12.88	34.5666666666667	205
12.9	34.5666666666667	200
12.92	34.5666666666667	149
12.94	34.5666666666667	169
12.96	34.5666666666667	177
12.98	34.5666666666667	162
13	34.5666666666667	159
13.02	34.5666666666667	175
13.04	34.5666666666667	157
13.06	34.5666666666667	157
13.08	34.5666666666667	143
13.1	34.5666666666667	156
13.12	34.5666666666667	140
13.14	34.5666666666667	174
13.16	34.5666666666667	194
13.18	34.5666666666667	180
13.2	34.5666666666667	144
13.22	34.5666666666667	185
13.24	34.5666666666667	168
13.26	34.5666666666667	168
13.28	34.5666666666667	178
13.3	34.5666666666667	164
13.32	34.5666666666667	188
13.34	34.5666666666667	153
13.36	34.5666666666667	161
13.38	34.5666666666667	170
13.4	34.5666666666667	169
13.42	34.5666666666667	171
13.44	34.5666666666667	190
13.46	34.5666666666667	171
13.48	34.5666666666667	167
13.5	34.5666666666667	175
13.52	34.5666666666667	195
13.54	34.5666666666667	179
13.56	34.5666666666667	200
13.58	34.5666666666667	164
13.6	34.5666666666667	190
13.62	34.5666666666667	206
13.64	34.5666666666667	174
13.66	34.5666666666667	176
13.68	34.5666666666667	179
13.7	34.5666666666667	181
13.72	34.5666666666667	233
13.74	34.5666666666667	209
13.76	34.5666666666667	208
13.78	34.5666666666667	197
13.8	34.5666666666667	218
13.82	34.5666666666667	220
13.84	34.5666666666667	274
13.86	34.5666666666667	278
13.88	34.5666666666667	268
13.9	34.5666666666667	291
13.92	34.5666666666667	305
13.94	34.5666666666667	294
13.96	34.5666666666667	280
13.98	34.5666666666667	246
14	34.5666666666667	244
14.02	34.5666666666667	255
14.04	34.5666666666667	219
14.06	34.5666666666667	218
14.08	34.5666666666667	176
14.1	34.5666666666667	183
14.12	34.5666666666667	179
14.14	34.5666666666667	184
14.16	34.5666666666667	194
14.18	34.5666666666667	179
14.2	34.5666666666667	208
14.22	34.5666666666667	182
14.24	34.5666666666667	188
14.26	34.5666666666667	174
14.28	34.5666666666667	172
14.3	34.5666666666667	183
14.32	34.5666666666667	181
14.34	34.5666666666667	172
14.36	34.5666666666667	163
14.38	34.5666666666667	158
14.4	34.5666666666667	159
14.42	34.5666666666667	178
14.44	34.5666666666667	175
14.46	34.5666666666667	172
14.48	34.5666666666667	158
14.5	34.5666666666667	174
14.52	34.5666666666667	184
14.54	34.5666666666667	177
14.56	34.5666666666667	165
14.58	34.5666666666667	186
14.6	34.5666666666667	183
14.62	34.5666666666667	176
14.64	34.5666666666667	162
14.66	34.5666666666667	168
14.68	34.5666666666667	187
14.7	34.5666666666667	170
14.72	34.5666666666667	159
14.74	34.5666666666667	166
14.76	34.5666666666667	190
14.78	34.5666666666667	185
14.8	34.5666666666667	147
14.82	34.5666666666667	180
14.84	34.5666666666667	175
14.86	34.5666666666667	161
14.88	34.5666666666667	158
14.9	34.5666666666667	174
14.92	34.5666666666667	182
14.94	34.5666666666667	170
14.96	34.5666666666667	174
14.98	34.5666666666667	176
15	34.5666666666667	167
15.02	34.5666666666667	150
15.04	34.5666666666667	174
15.06	34.5666666666667	172
15.08	34.5666666666667	170
15.1	34.5666666666667	144
15.12	34.5666666666667	187
15.14	34.5666666666667	180
15.16	34.5666666666667	217
15.18	34.5666666666667	167
15.2	34.5666666666667	179
15.22	34.5666666666667	168
15.24	34.5666666666667	204
15.26	34.5666666666667	171
15.28	34.5666666666667	178
15.3	34.5666666666667	167
15.32	34.5666666666667	173
15.34	34.5666666666667	160
15.36	34.5666666666667	162
15.38	34.5666666666667	172
15.4	34.5666666666667	183
15.42	34.5666666666667	178
15.44	34.5666666666667	170
15.46	34.5666666666667	187
15.48	34.5666666666667	169
15.5	34.5666666666667	156
15.52	34.5666666666667	170
15.54	34.5666666666667	197
15.56	34.5666666666667	149
15.58	34.5666666666667	166
15.6	34.5666666666667	165
15.62	34.5666666666667	172
15.64	34.5666666666667	186
15.66	34.5666666666667	203
15.68	34.5666666666667	191
15.7	34.5666666666667	176
15.72	34.5666666666667	178
15.74	34.5666666666667	185
15.76	34.5666666666667	166
15.78	34.5666666666667	191
15.8	34.5666666666667	181
15.82	34.5666666666667	198
15.84	34.5666666666667	203
15.86	34.5666666666667	184
15.88	34.5666666666667	204
15.9	34.5666666666667	208
15.92	34.5666666666667	182
15.94	34.5666666666667	193
15.96	34.5666666666667	178
15.98	34.5666666666667	224
16	34.5666666666667	220
16.02	34.5666666666667	173
16.04	34.5666666666667	217
16.06	34.5666666666667	219
16.08	34.5666666666667	222
16.1	34.5666666666667	247
16.12	34.5666666666667	238
16.14	34.5666666666667	239
16.16	34.5666666666667	215
16.18	34.5666666666667	202
16.2	34.5666666666667	211
16.22	34.5666666666667	207
16.24	34.5666666666667	217
16.26	34.5666666666667	235
16.28	34.5666666666667	212
16.3	34.5666666666667	211
16.32	34.5666666666667	233
16.34	34.5666666666667	259
16.36	34.5666666666667	252
16.38	34.5666666666667	262
16.4	34.5666666666667	318
16.42	34.5666666666667	333
16.44	34.5666666666667	318
16.46	34.5666666666667	384
16.48	34.5666666666667	423
16.5	34.5666666666667	434
16.52	34.5666666666667	480
16.54	34.5666666666667	480
16.56	34.5666666666667	459
16.58	34.5666666666667	463
16.6	34.5666666666667	412
16.62	34.5666666666667	346
16.64	34.5666666666667	385
16.66	34.5666666666667	337
16.68	34.5666666666667	351
16.7	34.5666666666667	377
16.72	34.5666666666667	400
16.74	34.5666666666667	439
16.76	34.5666666666667	439
16.78	34.5666666666667	495
16.8	34.5666666666667	564
16.82	34.5666666666667	678
16.84	34.5666666666667	739
16.86	34.5666666666667	796
16.88	34.5666666666667	779
16.9	34.5666666666667	851
16.92	34.5666666666667	902
16.94	34.5666666666667	794
16.96	34.5666666666667	743
16.98	34.5666666666667	689
17	34.5666666666667	600
17.02	34.5666666666667	496
17.04	34.5666666666667	424
17.06	34.5666666666667	389
17.08	34.5666666666667	291
17.1	34.5666666666667	319
17.12	34.5666666666667	288
17.14	34.5666666666667	264
17.16	34.5666666666667	270
17.18	34.5666666666667	280
17.2	34.5666666666667	264
17.22	34.5666666666667	236
17.24	34.5666666666667	242
17.26	34.5666666666667	200
17.28	34.5666666666667	233
17.3	34.5666666666667	194
17.32	34.5666666666667	214
17.34	34.5666666666667	203
17.36	34.5666666666667	192
17.38	34.5666666666667	191
17.4	34.5666666666667	201
17.42	34.5666666666667	201
17.44	34.5666666666667	215
17.46	34.5666666666667	212
17.48	34.5666666666667	184
17.5	34.5666666666667	201
17.52	34.5666666666667	199
17.54	34.5666666666667	231
17.56	34.5666666666667	230
17.58	34.5666666666667	219
17.6	34.5666666666667	207
17.62	34.5666666666667	225
17.64	34.5666666666667	219
17.66	34.5666666666667	199
17.68	34.5666666666667	209
17.7	34.5666666666667	204
17.72	34.5666666666667	198
17.74	34.5666666666667	196
17.76	34.5666666666667	196
17.78	34.5666666666667	192
17.8	34.5666666666667	195
17.82	34.5666666666667	222
17.84	34.5666666666667	204
17.86	34.5666666666667	199
17.88	34.5666666666667	202
17.9	34.5666666666667	173
17.92	34.5666666666667	189
17.94	34.5666666666667	216
17.96	34.5666666666667	206
17.98	34.5666666666667	198
18	34.5666666666667	203
18.02	34.5666666666667	187
18.04	34.5666666666667	193
18.06	34.5666666666667	180
18.08	34.5666666666667	210
18.1	34.5666666666667	213
18.12	34.5666666666667	178
18.14	34.5666666666667	185
18.16	34.5666666666667	203
18.18	34.5666666666667	185
18.2	34.5666666666667	201
18.22	34.5666666666667	191
18.24	34.5666666666667	204
18.26	34.5666666666667	208
18.28	34.5666666666667	203
18.3	34.5666666666667	217
18.32	34.5666666666667	221
18.34	34.5666666666667	225
18.36	34.5666666666667	237
18.38	34.5666666666667	261
18.4	34.5666666666667	213
18.42	34.5666666666667	250
18.44	34.5666666666667	248
18.46	34.5666666666667	238
18.48	34.5666666666667	222
18.5	34.5666666666667	216
18.52	34.5666666666667	235
18.54	34.5666666666667	208
18.56	34.5666666666667	254
18.58	34.5666666666667	230
18.6	34.5666666666667	281
18.62	34.5666666666667	254
18.64	34.5666666666667	261
18.66	34.5666666666667	240
18.68	34.5666666666667	216
18.7	34.5666666666667	228
18.72	34.5666666666667	216
18.74	34.5666666666667	208
18.76	34.5666666666667	234
18.78	34.5666666666667	222
18.8	34.5666666666667	249
18.82	34.5666666666667	248
18.84	34.5666666666667	250
18.86	34.5666666666667	250
18.88	34.5666666666667	258
18.9	34.5666666666667	282
18.92	34.5666666666667	306
18.94	34.5666666666667	330
18.96	34.5666666666667	375
18.98	34.5666666666667	416
19	34.5666666666667	441
19.02	34.5666666666667	458
19.04	34.5666666666667	556
19.06	34.5666666666667	641
19.08	34.5666666666667	700
19.1	34.5666666666667	732
19.12	34.5666666666667	719
19.14	34.5666666666667	693
19.16	34.5666666666667	569
19.18	34.5666666666667	605
19.2	34.5666666666667	526
19.22	34.5666666666667	417
19.24	34.5666666666667	333
19.26	34.5666666666667	314
19.28	34.5666666666667	256
19.3	34.5666666666667	312
19.32	34.5666666666667	300
19.34	34.5666666666667	303
19.36	34.5666666666667	274
19.38	34.5666666666667	274
19.4	34.5666666666667	281
19.42	34.5666666666667	286
19.44	34.5666666666667	276
19.46	34.5666666666667	247
19.48	34.5666666666667	260
19.5	34.5666666666667	253
19.52	34.5666666666667	214
19.54	34.5666666666667	231
19.56	34.5666666666667	216
19.58	34.5666666666667	235
19.6	34.5666666666667	209
19.62	34.5666666666667	226
19.64	34.5666666666667	203
19.66	34.5666666666667	221
19.68	34.5666666666667	200
19.7	34.5666666666667	225
19.72	34.5666666666667	219
19.74	34.5666666666667	232
19.76	34.5666666666667	225
19.78	34.5666666666667	217
19.8	34.5666666666667	218
19.82	34.5666666666667	204
19.84	34.5666666666667	221
19.86	34.5666666666667	259
19.88	34.5666666666667	208
19.9	34.5666666666667	256
19.92	34.5666666666667	250
19.94	34.5666666666667	263
19.96	34.5666666666667	241
19.98	34.5666666666667	261
20	34.5666666666667	207
20.02	34.5666666666667	209
20.04	34.5666666666667	209
20.06	34.5666666666667	179
20.08	34.5666666666667	177
20.1	34.5666666666667	206
20.12	34.5666666666667	166
20.14	34.5666666666667	183
20.16	34.5666666666667	202
20.18	34.5666666666667	204
20.2	34.5666666666667	216
20.22	34.5666666666667	201
20.24	34.5666666666667	206
20.26	34.5666666666667	229
20.28	34.5666666666667	206
20.3	34.5666666666667	210
20.32	34.5666666666667	192
20.34	34.5666666666667	204
20.36	34.5666666666667	201
20.38	34.5666666666667	231
20.4	34.5666666666667	202
20.42	34.5666666666667	211
20.44	34.5666666666667	228
20.46	34.5666666666667	225
20.48	34.5666666666667	214
20.5	34.5666666666667	225
20.52	34.5666666666667	183
20.54	34.5666666666667	193
20.56	34.5666666666667	209
20.58	34.5666666666667	219
20.6	34.5666666666667	211
20.62	34.5666666666667	229
20.64	34.5666666666667	211
20.66	34.5666666666667	231
20.68	34.5666666666667	230
20.7	34.5666666666667	249
20.72	34.5666666666667	271
20.74	34.5666666666667	242
20.76	34.5666666666667	278
20.78	34.5666666666667	294
20.8	34.5666666666667	304
20.82	34.5666666666667	324
20.84	34.5666666666667	341
20.86	34.5666666666667	389
20.88	34.5666666666667	467
20.9	34.5666666666667	506
20.92	34.5666666666667	505
20.94	34.5666666666667	575
20.96	34.5666666666667	540
20.98	34.5666666666667	587
21	34.5666666666667	512
21.02	34.5666666666667	481
21.04	34.5666666666667	464
21.06	34.5666666666667	412
21.08	34.5666666666667	374
21.1	34.5666666666667	287
21.12	34.5666666666667	290
21.14	34.5666666666667	257
21.16	34.5666666666667	253
21.18	34.5666666666667	258
21.2	34.5666666666667	217
21.22	34.5666666666667	216
21.24	34.5666666666667	222
21.26	34.5666666666667	213
21.28	34.5666666666667	205
21.3	34.5666666666667	198
21.32	34.5666666666667	203
21.34	34.5666666666667	194
21.36	34.5666666666667	201
21.38	34.5666666666667	210
21.4	34.5666666666667	224
21.42	34.5666666666667	233
21.44	34.5666666666667	218
21.46	34.5666666666667	215
21.48	34.5666666666667	205
21.5	34.5666666666667	192
21.52	34.5666666666667	196
21.54	34.5666666666667	176
21.56	34.5666666666667	192
21.58	34.5666666666667	200
21.6	34.5666666666667	214
21.62	34.5666666666667	193
21.64	34.5666666666667	196
21.66	34.5666666666667	204
21.68	34.5666666666667	231
21.7	34.5666666666667	184
21.72	34.5666666666667	205
21.74	34.5666666666667	181
21.76	34.5666666666667	202
21.78	34.5666666666667	211
21.8	34.5666666666667	181
21.82	34.5666666666667	204
21.84	34.5666666666667	205
21.86	34.5666666666667	182
21.88	34.5666666666667	191
21.9	34.5666666666667	162
21.92	34.5666666666667	220
21.94	34.5666666666667	189
21.96	34.5666666666667	208
21.98	34.5666666666667	183
22	34.5666666666667	189
22.02	34.5666666666667	189
22.04	34.5666666666667	222
22.06	34.5666666666667	194
22.08	34.5666666666667	210
22.1	34.5666666666667	183
22.12	34.5666666666667	177
22.14	34.5666666666667	208
22.16	34.5666666666667	187
22.18	34.5666666666667	183
22.2	34.5666666666667	189
22.22	34.5666666666667	193
22.24	34.5666666666667	175
22.26	34.5666666666667	182
22.28	34.5666666666667	190
22.3	34.5666666666667	197
22.32	34.5666666666667	191
22.34	34.5666666666667	191
22.36	34.5666666666667	200
22.38	34.5666666666667	227
22.4	34.5666666666667	209
22.42	34.5666666666667	190
22.44	34.5666666666667	187
22.46	34.5666666666667	187
22.48	34.5666666666667	195
22.5	34.5666666666667	210
22.52	34.5666666666667	184
22.54	34.5666666666667	179
22.56	34.5666666666667	172
22.58	34.5666666666667	190
22.6	34.5666666666667	183
22.62	34.5666666666667	195
22.64	34.5666666666667	199
22.66	34.5666666666667	180
22.68	34.5666666666667	198
22.7	34.5666666666667	205
22.72	34.5666666666667	196
22.74	34.5666666666667	209
22.76	34.5666666666667	184
22.78	34.5666666666667	180
22.8	34.5666666666667	212
22.82	34.5666666666667	209
22.84	34.5666666666667	196
22.86	34.5666666666667	186
22.88	34.5666666666667	192
22.9	34.5666666666667	209
22.92	34.5666666666667	201
22.94	34.5666666666667	204
22.96	34.5666666666667	179
22.98	34.5666666666667	196
23	34.5666666666667	212
23.02	34.5666666666667	214
23.04	34.5666666666667	193
23.06	34.5666666666667	204
23.08	34.5666666666667	213
23.1	34.5666666666667	218
23.12	34.5666666666667	203
23.14	34.5666666666667	196
23.16	34.5666666666667	205
23.18	34.5666666666667	222
23.2	34.5666666666667	223
23.22	34.5666666666667	190
23.24	34.5666666666667	183
23.26	34.5666666666667	207
23.28	34.5666666666667	190
23.3	34.5666666666667	196
23.32	34.5666666666667	202
23.34	34.5666666666667	215
23.36	34.5666666666667	199
23.38	34.5666666666667	198
23.4	34.5666666666667	204
23.42	34.5666666666667	212
23.44	34.5666666666667	208
23.46	34.5666666666667	213
23.48	34.5666666666667	213
23.5	34.5666666666667	216
23.52	34.5666666666667	214
23.54	34.5666666666667	218
23.56	34.5666666666667	218
23.58	34.5666666666667	240
23.6	34.5666666666667	205
23.62	34.5666666666667	222
23.64	34.5666666666667	219
23.66	34.5666666666667	222
23.68	34.5666666666667	234
23.7	34.5666666666667	230
23.72	34.5666666666667	247
23.74	34.5666666666667	235
23.76	34.5666666666667	227
23.78	34.5666666666667	232
23.8	34.5666666666667	261
23.82	34.5666666666667	238
23.84	34.5666666666667	207
23.86	34.5666666666667	214
23.88	34.5666666666667	194
23.9	34.5666666666667	244
23.92	34.5666666666667	233
23.94	34.5666666666667	213
23.96	34.5666666666667	218
23.98	34.5666666666667	240
24	34.5666666666667	256
24.02	34.5666666666667	253
24.04	34.5666666666667	229
24.06	34.5666666666667	271
24.08	34.5666666666667	276
24.1	34.5666666666667	254
24.12	34.5666666666667	301
24.14	34.5666666666667	277
24.16	34.5666666666667	270
24.18	34.5666666666667	249
24.2	34.5666666666667	256
24.22	34.5666666666667	250
24.24	34.5666666666667	265
24.26	34.5666666666667	234
24.28	34.5666666666667	237
24.3	34.5666666666667	219
24.32	34.5666666666667	213
24.34	34.5666666666667	229
24.36	34.5666666666667	184
24.38	34.5666666666667	217
24.4	34.5666666666667	205
24.42	34.5666666666667	222
24.44	34.5666666666667	214
24.46	34.5666666666667	214
24.48	34.5666666666667	208
24.5	34.5666666666667	205
24.52	34.5666666666667	206
24.54	34.5666666666667	215
24.56	34.5666666666667	195
24.58	34.5666666666667	226
24.6	34.5666666666667	194
24.62	34.5666666666667	220
24.64	34.5666666666667	193
24.66	34.5666666666667	201
24.68	34.5666666666667	212
24.7	34.5666666666667	225
24.72	34.5666666666667	217
24.74	34.5666666666667	195
24.76	34.5666666666667	203
24.78	34.5666666666667	173
24.8	34.5666666666667	206
24.82	34.5666666666667	217
24.84	34.5666666666667	199
24.86	34.5666666666667	197
24.88	34.5666666666667	227
24.9	34.5666666666667	217
24.92	34.5666666666667	180
24.94	34.5666666666667	224
24.96	34.5666666666667	196
24.98	34.5666666666667	184
25	34.5666666666667	228
25.02	34.5666666666667	239
25.04	34.5666666666667	224
25.06	34.5666666666667	230
25.08	34.5666666666667	224
25.1	34.5666666666667	229
25.12	34.5666666666667	216
25.14	34.5666666666667	244
25.16	34.5666666666667	230
25.18	34.5666666666667	254
25.2	34.5666666666667	222
25.22	34.5666666666667	241
25.24	34.5666666666667	233
25.26	34.5666666666667	266
25.28	34.5666666666667	267
25.3	34.5666666666667	297
25.32	34.5666666666667	289
25.34	34.5666666666667	269
25.36	34.5666666666667	302
25.38	34.5666666666667	318
25.4	34.5666666666667	310
25.42	34.5666666666667	282
25.44	34.5666666666667	322
25.46	34.5666666666667	345
25.48	34.5666666666667	337
25.5	34.5666666666667	384
25.52	34.5666666666667	350
25.54	34.5666666666667	419
25.56	34.5666666666667	473
25.58	34.5666666666667	491
25.6	34.5666666666667	520
25.62	34.5666666666667	503
25.64	34.5666666666667	506
25.66	34.5666666666667	535
25.68	34.5666666666667	490
25.7	34.5666666666667	437
25.72	34.5666666666667	405
25.74	34.5666666666667	394
25.76	34.5666666666667	355
25.78	34.5666666666667	294
25.8	34.5666666666667	300
25.82	34.5666666666667	292
25.84	34.5666666666667	252
25.86	34.5666666666667	256
25.88	34.5666666666667	253
25.9	34.5666666666667	207
25.92	34.5666666666667	223
25.94	34.5666666666667	245
25.96	34.5666666666667	228
25.98	34.5666666666667	202
26	34.5666666666667	231
26.02	34.5666666666667	221
26.04	34.5666666666667	194
26.06	34.5666666666667	221
26.08	34.5666666666667	224
26.1	34.5666666666667	216
26.12	34.5666666666667	224
26.14	34.5666666666667	234
26.16	34.5666666666667	198
26.18	34.5666666666667	219
26.2	34.5666666666667	193
26.22	34.5666666666667	210
26.24	34.5666666666667	213
26.26	34.5666666666667	228
26.28	34.5666666666667	204
26.3	34.5666666666667	230
26.32	34.5666666666667	236
26.34	34.5666666666667	243
26.36	34.5666666666667	226
26.38	34.5666666666667	233
26.4	34.5666666666667	224
26.42	34.5666666666667	204
26.44	34.5666666666667	215
26.46	34.5666666666667	214
26.48	34.5666666666667	227
26.5	34.5666666666667	229
26.52	34.5666666666667	242
26.54	34.5666666666667	228
26.56	34.5666666666667	227
26.58	34.5666666666667	203
26.6	34.5666666666667	236
26.62	34.5666666666667	203
26.64	34.5666666666667	245
26.66	34.5666666666667	199
26.68	34.5666666666667	183
26.7	34.5666666666667	230
26.72	34.5666666666667	198
26.74	34.5666666666667	230
26.76	34.5666666666667	222
26.78	34.5666666666667	218
26.8	34.5666666666667	224
26.82	34.5666666666667	219
26.84	34.5666666666667	207
26.86	34.5666666666667	185
26.88	34.5666666666667	194
26.9	34.5666666666667	204
26.92	34.5666666666667	231
26.94	34.5666666666667	199
26.96	34.5666666666667	218
26.98	34.5666666666667	201
27	34.5666666666667	221
27.02	34.5666666666667	235
27.04	34.5666666666667	226
27.06	34.5666666666667	223
27.08	34.5666666666667	225
27.1	34.5666666666667	222
27.12	34.5666666666667	224
27.14	34.5666666666667	213
27.16	34.5666666666667	217
27.18	34.5666666666667	214
27.2	34.5666666666667	220
27.22	34.5666666666667	212
27.24	34.5666666666667	235
27.26	34.5666666666667	245
27.28	34.5666666666667	256
27.3	34.5666666666667	280
27.32	34.5666666666667	274
27.34	34.5666666666667	278
27.36	34.5666666666667	307
27.38	34.5666666666667	356
27.4	34.5666666666667	314
27.42	34.5666666666667	307
27.44	34.5666666666667	329
27.46	34.5666666666667	301
27.48	34.5666666666667	322
27.5	34.5666666666667	289
27.52	34.5666666666667	303
27.54	34.5666666666667	294
27.56	34.5666666666667	287
27.58	34.5666666666667	248
27.6	34.5666666666667	263
27.62	34.5666666666667	277
27.64	34.5666666666667	278
27.66	34.5666666666667	265
27.68	34.5666666666667	228
27.7	34.5666666666667	222
27.72	34.5666666666667	226
27.74	34.5666666666667	248
27.76	34.5666666666667	244
27.78	34.5666666666667	259
27.8	34.5666666666667	246
27.82	34.5666666666667	231
27.84	34.5666666666667	234
27.86	34.5666666666667	228
27.88	34.5666666666667	249
27.9	34.5666666666667	215
27.92	34.5666666666667	239
27.94	34.5666666666667	253
27.96	34.5666666666667	247
27.98	34.5666666666667	229
28	34.5666666666667	246
28.02	34.5666666666667	246
28.04	34.5666666666667	281
28.06	34.5666666666667	256
28.08	34.5666666666667	262
28.1	34.5666666666667	276
28.12	34.5666666666667	284
28.14	34.5666666666667	269
28.16	34.5666666666667	298
28.18	34.5666666666667	285
28.2	34.5666666666667	274
28.22	34.5666666666667	281
28.24	34.5666666666667	262
28.26	34.5666666666667	233
28.28	34.5666666666667	244
28.3	34.5666666666667	251
28.32	34.5666666666667	241
28.34	34.5666666666667	219
28.36	34.5666666666667	232
28.38	34.5666666666667	282
28.4	34.5666666666667	263
28.42	34.5666666666667	265
28.44	34.5666666666667	302
28.46	34.5666666666667	317
28.48	34.5666666666667	307
28.5	34.5666666666667	316
28.52	34.5666666666667	330
28.54	34.5666666666667	330
28.56	34.5666666666667	375
28.58	34.5666666666667	335
28.6	34.5666666666667	312
28.62	34.5666666666667	306
28.64	34.5666666666667	292
28.66	34.5666666666667	280
28.68	34.5666666666667	255
28.7	34.5666666666667	240
28.72	34.5666666666667	248
28.74	34.5666666666667	239
28.76	34.5666666666667	213
28.78	34.5666666666667	227
28.8	34.5666666666667	215
28.82	34.5666666666667	228
28.84	34.5666666666667	219
28.86	34.5666666666667	209
28.88	34.5666666666667	229
28.9	34.5666666666667	235
28.92	34.5666666666667	230
28.94	34.5666666666667	216
28.96	34.5666666666667	217
28.98	34.5666666666667	234
29	34.5666666666667	237
29.02	34.5666666666667	199
29.04	34.5666666666667	227
29.06	34.5666666666667	206
29.08	34.5666666666667	186
29.1	34.5666666666667	233
29.12	34.5666666666667	216
29.14	34.5666666666667	219
29.16	34.5666666666667	217
29.18	34.5666666666667	226
29.2	34.5666666666667	209
29.22	34.5666666666667	227
29.24	34.5666666666667	232
29.26	34.5666666666667	247
29.28	34.5666666666667	223
29.3	34.5666666666667	194
29.32	34.5666666666667	232
29.34	34.5666666666667	228
29.36	34.5666666666667	214
29.38	34.5666666666667	219
29.4	34.5666666666667	235
29.42	34.5666666666667	212
29.44	34.5666666666667	236
29.46	34.5666666666667	227
29.48	34.5666666666667	248
29.5	34.5666666666667	239
29.52	34.5666666666667	230
29.54	34.5666666666667	213
29.56	34.5666666666667	229
29.58	34.5666666666667	218
29.6	34.5666666666667	256
29.62	34.5666666666667	222
29.64	34.5666666666667	265
29.66	34.5666666666667	247
29.68	34.5666666666667	238
29.7	34.5666666666667	251
29.72	34.5666666666667	240
29.74	34.5666666666667	256
29.76	34.5666666666667	243
29.78	34.5666666666667	281
29.8	34.5666666666667	237
29.82	34.5666666666667	247
29.84	34.5666666666667	223
29.86	34.5666666666667	222
29.88	34.5666666666667	224
29.9	34.5666666666667	251
29.92	34.5666666666667	221
29.94	34.5666666666667	236
29.96	34.5666666666667	225
29.98	34.5666666666667	204
30	34.5666666666667	234
30.02	34.5666666666667	223
30.04	34.5666666666667	217
30.06	34.5666666666667	226
30.08	34.5666666666667	228
30.1	34.5666666666667	253
30.12	34.5666666666667	207
30.14	34.5666666666667	228
30.16	34.5666666666667	227
30.18	34.5666666666667	230
30.2	34.5666666666667	224
30.22	34.5666666666667	206
30.24	34.5666666666667	219
30.26	34.5666666666667	205
30.28	34.5666666666667	238
30.3	34.5666666666667	228
30.32	34.5666666666667	236
30.34	34.5666666666667	244
30.36	34.5666666666667	222
30.38	34.5666666666667	250
30.4	34.5666666666667	220
30.42	34.5666666666667	235
30.44	34.5666666666667	237
30.46	34.5666666666667	243
30.48	34.5666666666667	232
30.5	34.5666666666667	266
30.52	34.5666666666667	276
30.54	34.5666666666667	276
30.56	34.5666666666667	323
30.58	34.5666666666667	293
30.6	34.5666666666667	366
30.62	34.5666666666667	406
30.64	34.5666666666667	398
30.66	34.5666666666667	408
30.68	34.5666666666667	444
30.7	34.5666666666667	447
30.72	34.5666666666667	383
30.74	34.5666666666667	436
30.76	34.5666666666667	368
30.78	34.5666666666667	332
30.8	34.5666666666667	330
30.82	34.5666666666667	320
30.84	34.5666666666667	309
30.86	34.5666666666667	297
30.88	34.5666666666667	278
30.9	34.5666666666667	252
30.92	34.5666666666667	267
30.94	34.5666666666667	253
30.96	34.5666666666667	240
30.98	34.5666666666667	252
31	34.5666666666667	227
31.02	34.5666666666667	244
31.04	34.5666666666667	232
31.06	34.5666666666667	243
31.08	34.5666666666667	222
31.1	34.5666666666667	196
31.12	34.5666666666667	233
31.14	34.5666666666667	220
31.16	34.5666666666667	210
31.18	34.5666666666667	234
31.2	34.5666666666667	227
31.22	34.5666666666667	247
31.24	34.5666666666667	232
31.26	34.5666666666667	217
31.28	34.5666666666667	212
31.3	34.5666666666667	232
31.32	34.5666666666667	236
31.34	34.5666666666667	233
31.36	34.5666666666667	244
31.38	34.5666666666667	229
31.4	34.5666666666667	202
31.42	34.5666666666667	217
31.44	34.5666666666667	251
31.46	34.5666666666667	219
31.48	34.5666666666667	214
31.5	34.5666666666667	215
31.52	34.5666666666667	223
31.54	34.5666666666667	238
31.56	34.5666666666667	207
31.58	34.5666666666667	243
31.6	34.5666666666667	230
31.62	34.5666666666667	232
31.64	34.5666666666667	248
31.66	34.5666666666667	246
31.68	34.5666666666667	218
31.7	34.5666666666667	228
31.72	34.5666666666667	214
31.74	34.5666666666667	207
31.76	34.5666666666667	198
31.78	34.5666666666667	215
31.8	34.5666666666667	215
31.82	34.5666666666667	263
31.84	34.5666666666667	226
31.86	34.5666666666667	229
31.88	34.5666666666667	222
31.9	34.5666666666667	239
31.92	34.5666666666667	213
31.94	34.5666666666667	210
31.96	34.5666666666667	246
31.98	34.5666666666667	224
32	34.5666666666667	204
32.02	34.5666666666667	202
32.04	34.5666666666667	210
32.06	34.5666666666667	224
32.08	34.5666666666667	229
32.1	34.5666666666667	228
32.12	34.5666666666667	207
32.14	34.5666666666667	252
32.16	34.5666666666667	258
32.18	34.5666666666667	234
32.2	34.5666666666667	221
32.22	34.5666666666667	216
32.24	34.5666666666667	250
32.26	34.5666666666667	227
32.28	34.5666666666667	233
32.3	34.5666666666667	267
32.32	34.5666666666667	274
32.34	34.5666666666667	276
32.36	34.5666666666667	251
32.38	34.5666666666667	254
32.4	34.5666666666667	246
32.42	34.5666666666667	254
32.44	34.5666666666667	229
32.46	34.5666666666667	243
32.48	34.5666666666667	243
32.5	34.5666666666667	197
32.52	34.5666666666667	263
32.54	34.5666666666667	225
32.56	34.5666666666667	231
32.58	34.5666666666667	233
32.6	34.5666666666667	239
32.62	34.5666666666667	233
32.64	34.5666666666667	240
32.66	34.5666666666667	247
32.68	34.5666666666667	248
32.7	34.5666666666667	260
32.72	34.5666666666667	268
32.74	34.5666666666667	285
32.76	34.5666666666667	270
32.78	34.5666666666667	275
32.8	34.5666666666667	285
32.82	34.5666666666667	282
32.84	34.5666666666667	298
32.86	34.5666666666667	297
32.88	34.5666666666667	315
32.9	34.5666666666667	265
32.92	34.5666666666667	273
32.94	34.5666666666667	294
32.96	34.5666666666667	256
32.98	34.5666666666667	252
33	34.5666666666667	261
33.02	34.5666666666667	242
33.04	34.5666666666667	211
33.06	34.5666666666667	206
33.08	34.5666666666667	236
33.1	34.5666666666667	241
33.12	34.5666666666667	228
33.14	34.5666666666667	256
33.16	34.5666666666667	220
33.18	34.5666666666667	226
33.2	34.5666666666667	215
33.22	34.5666666666667	185
33.24	34.5666666666667	235
33.26	34.5666666666667	215
33.28	34.5666666666667	235
33.3	34.5666666666667	240
33.32	34.5666666666667	235
33.34	34.5666666666667	230
33.36	34.5666666666667	223
33.38	34.5666666666667	218
33.4	34.5666666666667	230
33.42	34.5666666666667	219
33.44	34.5666666666667	204
33.46	34.5666666666667	232
33.48	34.5666666666667	221
33.5	34.5666666666667	240
33.52	34.5666666666667	262
33.54	34.5666666666667	254
33.56	34.5666666666667	241
33.58	34.5666666666667	220
33.6	34.5666666666667	242
33.62	34.5666666666667	241
33.64	34.5666666666667	243
33.66	34.5666666666667	257
33.68	34.5666666666667	265
33.7	34.5666666666667	231
33.72	34.5666666666667	265
33.74	34.5666666666667	245
33.76	34.5666666666667	251
33.78	34.5666666666667	239
33.8	34.5666666666667	217
33.82	34.5666666666667	212
33.84	34.5666666666667	224
33.86	34.5666666666667	205
33.88	34.5666666666667	232
33.9	34.5666666666667	220
33.92	34.5666666666667	247
33.94	34.5666666666667	253
33.96	34.5666666666667	225
33.98	34.5666666666667	243
34	34.5666666666667	223
34.02	34.5666666666667	211
34.04	34.5666666666667	230
34.06	34.5666666666667	229
34.08	34.5666666666667	231
34.1	34.5666666666667	222
34.12	34.5666666666667	237
34.14	34.5666666666667	250
34.16	34.5666666666667	255
34.18	34.5666666666667	246
34.2	34.5666666666667	231
34.22	34.5666666666667	252
34.24	34.5666666666667	266
34.26	34.5666666666667	286
34.28	34.5666666666667	259
34.3	34.5666666666667	284
34.32	34.5666666666667	255
34.34	34.5666666666667	233
34.36	34.5666666666667	245
34.38	34.5666666666667	245
34.4	34.5666666666667	243
34.42	34.5666666666667	229
34.44	34.5666666666667	244
34.46	34.5666666666667	256
34.48	34.5666666666667	227
34.5	34.5666666666667	237
34.52	34.5666666666667	236
34.54	34.5666666666667	209
34.56	34.5666666666667	247
34.58	34.5666666666667	222
34.6	34.5666666666667	210
34.62	34.5666666666667	237
34.64	34.5666666666667	251
34.66	34.5666666666667	205
34.68	34.5666666666667	233
34.7	34.5666666666667	245
34.72	34.5666666666667	225
34.74	34.5666666666667	213
34.76	34.5666666666667	211
34.78	34.5666666666667	241
34.8	34.5666666666667	236
34.82	34.5666666666667	242
34.84	34.5666666666667	240
34.86	34.5666666666667	233
34.88	34.5666666666667	245
34.9	34.5666666666667	220
34.92	34.5666666666667	253
34.94	34.5666666666667	251
34.96	34.5666666666667	217
34.98	34.5666666666667	249
35	34.5666666666667	211
35.02	34.5666666666667	205
35.04	34.5666666666667	231
35.06	34.5666666666667	239
35.08	34.5666666666667	226
35.1	34.5666666666667	216
35.12	34.5666666666667	224
35.14	34.5666666666667	221
35.16	34.5666666666667	228
35.18	34.5666666666667	240
35.2	34.5666666666667	254
35.22	34.5666666666667	230
35.24	34.5666666666667	208
35.26	34.5666666666667	216
35.28	34.5666666666667	249
35.3	34.5666666666667	223
35.32	34.5666666666667	205
35.34	34.5666666666667	220
35.36	34.5666666666667	235
35.38	34.5666666666667	258
35.4	34.5666666666667	227
35.42	34.5666666666667	231
35.44	34.5666666666667	241
35.46	34.5666666666667	225
35.48	34.5666666666667	234
35.5	34.5666666666667	259
35.52	34.5666666666667	295
35.54	34.5666666666667	272
35.56	34.5666666666667	289
35.58	34.5666666666667	282
35.6	34.5666666666667	271
35.62	34.5666666666667	278
35.64	34.5666666666667	266
35.66	34.5666666666667	287
35.68	34.5666666666667	289
35.7	34.5666666666667	294
35.72	34.5666666666667	274
35.74	34.5666666666667	256
35.76	34.5666666666667	258
35.78	34.5666666666667	271
35.8	34.5666666666667	266
35.82	34.5666666666667	244
35.84	34.5666666666667	267
35.86	34.5666666666667	296
35.88	34.5666666666667	285
35.9	34.5666666666667	296
35.92	34.5666666666667	295
35.94	34.5666666666667	297
35.96	34.5666666666667	284
35.98	34.5666666666667	306
36	34.5666666666667	303
36.02	34.5666666666667	291
36.04	34.5666666666667	284
36.06	34.5666666666667	269
36.08	34.5666666666667	256
36.1	34.5666666666667	254
36.12	34.5666666666667	256
36.14	34.5666666666667	240
36.16	34.5666666666667	252
36.18	34.5666666666667	231
36.2	34.5666666666667	237
36.22	34.5666666666667	237
36.24	34.5666666666667	263
36.26	34.5666666666667	237
36.28	34.5666666666667	221
36.3	34.5666666666667	246
36.32	34.5666666666667	271
36.34	34.5666666666667	232
36.36	34.5666666666667	244
36.38	34.5666666666667	261
36.4	34.5666666666667	248
36.42	34.5666666666667	277
36.44	34.5666666666667	258
36.46	34.5666666666667	275
36.48	34.5666666666667	266
36.5	34.5666666666667	273
36.52	34.5666666666667	282
36.54	34.5666666666667	296
36.56	34.5666666666667	277
36.58	34.5666666666667	260
36.6	34.5666666666667	279
36.62	34.5666666666667	255
36.64	34.5666666666667	273
36.66	34.5666666666667	229
36.68	34.5666666666667	234
36.7	34.5666666666667	226
36.72	34.5666666666667	227
36.74	34.5666666666667	220
36.76	34.5666666666667	253
36.78	34.5666666666667	222
36.8	34.5666666666667	261
36.82	34.5666666666667	225
36.84	34.5666666666667	233
36.86	34.5666666666667	229
36.88	34.5666666666667	218
36.9	34.5666666666667	212
36.92	34.5666666666667	229
36.94	34.5666666666667	241
36.96	34.5666666666667	228
36.98	34.5666666666667	248
37	34.5666666666667	249
37.02	34.5666666666667	209
37.04	34.5666666666667	248
37.06	34.5666666666667	246
37.08	34.5666666666667	253
37.1	34.5666666666667	261
37.12	34.5666666666667	251
37.14	34.5666666666667	266
37.16	34.5666666666667	268
37.18	34.5666666666667	263
37.2	34.5666666666667	303
37.22	34.5666666666667	297
37.24	34.5666666666667	339
37.26	34.5666666666667	340
37.28	34.5666666666667	334
37.3	34.5666666666667	352
37.32	34.5666666666667	332
37.34	34.5666666666667	337
37.36	34.5666666666667	345
37.38	34.5666666666667	327
37.4	34.5666666666667	301
37.42	34.5666666666667	290
37.44	34.5666666666667	282
37.46	34.5666666666667	279
37.48	34.5666666666667	253
37.5	34.5666666666667	266
37.52	34.5666666666667	265
37.54	34.5666666666667	244
37.56	34.5666666666667	277
37.58	34.5666666666667	264
37.6	34.5666666666667	249
37.62	34.5666666666667	256
37.64	34.5666666666667	240
37.66	34.5666666666667	253
37.68	34.5666666666667	251
37.7	34.5666666666667	236
37.72	34.5666666666667	259
37.74	34.5666666666667	241
37.76	34.5666666666667	261
37.78	34.5666666666667	256
37.8	34.5666666666667	245
37.82	34.5666666666667	277
37.84	34.5666666666667	280
37.86	34.5666666666667	324
37.88	34.5666666666667	301
37.9	34.5666666666667	309
37.92	34.5666666666667	377
37.94	34.5666666666667	406
37.96	34.5666666666667	379
37.98	34.5666666666667	390
38	34.5666666666667	342
38.02	34.5666666666667	366
38.04	34.5666666666667	373
38.06	34.5666666666667	424
38.08	34.5666666666667	377
38.1	34.5666666666667	406
38.12	34.5666666666667	429
38.14	34.5666666666667	452
38.16	34.5666666666667	573
38.18	34.5666666666667	623
38.2	34.5666666666667	688
38.22	34.5666666666667	730
38.24	34.5666666666667	716
38.26	34.5666666666667	647
38.28	34.5666666666667	660
38.3	34.5666666666667	584
38.32	34.5666666666667	556
38.34	34.5666666666667	510
38.36	34.5666666666667	455
38.38	34.5666666666667	425
38.4	34.5666666666667	407
38.42	34.5666666666667	335
38.44	34.5666666666667	352
38.46	34.5666666666667	324
38.48	34.5666666666667	301
38.5	34.5666666666667	310
38.52	34.5666666666667	271
38.54	34.5666666666667	277
38.56	34.5666666666667	289
38.58	34.5666666666667	265
38.6	34.5666666666667	252
38.62	34.5666666666667	242
38.64	34.5666666666667	244
38.66	34.5666666666667	266
38.68	34.5666666666667	249
38.7	34.5666666666667	253
38.72	34.5666666666667	242
38.74	34.5666666666667	240
38.76	34.5666666666667	244
38.78	34.5666666666667	257
38.8	34.5666666666667	264
38.82	34.5666666666667	234
38.84	34.5666666666667	274
38.86	34.5666666666667	265
38.88	34.5666666666667	241
38.9	34.5666666666667	291
38.92	34.5666666666667	291
38.94	34.5666666666667	283
38.96	34.5666666666667	281
38.98	34.5666666666667	339
39	34.5666666666667	313
39.02	34.5666666666667	336
39.04	34.5666666666667	326
39.06	34.5666666666667	321
39.08	34.5666666666667	324
39.1	34.5666666666667	293
39.12	34.5666666666667	303
39.14	34.5666666666667	299
39.16	34.5666666666667	276
39.18	34.5666666666667	276
39.2	34.5666666666667	296
39.22	34.5666666666667	287
39.24	34.5666666666667	243
39.26	34.5666666666667	243
39.28	34.5666666666667	248
39.3	34.5666666666667	240
39.32	34.5666666666667	282
39.34	34.5666666666667	267
39.36	34.5666666666667	225
39.38	34.5666666666667	247
39.4	34.5666666666667	240
39.42	34.5666666666667	247
39.44	34.5666666666667	256
39.46	34.5666666666667	275
39.48	34.5666666666667	234
39.5	34.5666666666667	247
39.52	34.5666666666667	231
39.54	34.5666666666667	252
39.56	34.5666666666667	252
39.58	34.5666666666667	274
39.6	34.5666666666667	264
39.62	34.5666666666667	231
39.64	34.5666666666667	254
39.66	34.5666666666667	260
39.68	34.5666666666667	262
39.7	34.5666666666667	225
39.72	34.5666666666667	249
39.74	34.5666666666667	251
39.76	34.5666666666667	255
39.78	34.5666666666667	239
39.8	34.5666666666667	236
39.82	34.5666666666667	230
39.84	34.5666666666667	237
39.86	34.5666666666667	225
39.88	34.5666666666667	245
39.9	34.5666666666667	213
39.92	34.5666666666667	244
39.94	34.5666666666667	245
39.96	34.5666666666667	250
39.98	34.5666666666667	280
40	34.5666666666667	229
