# Supplementary material for: Sorting polymerization in a bichannel metal-organic framework
Source: Nat Commun. 2025 Aug 5;16:6984. doi: 10.1038/s41467-025-62322-8 (PMC12325995; doi:10.1038/s41467-025-62322-8)
Supplement: Supplementary file 3 — Source data [file 41467_2025_62322_MOESM3_ESM.zip › SOURCE_DATA/SF8/1_2theta_vs_scanstarttime_vs_intensity/line_18.csv]

X	Y	Z
3	8.96666666666667	197
3.02	8.96666666666667	198
3.04	8.96666666666667	198
3.06	8.96666666666667	184
3.08	8.96666666666667	207
3.1	8.96666666666667	232
3.12	8.96666666666667	174
3.14	8.96666666666667	198
3.16	8.96666666666667	222
3.18	8.96666666666667	218
3.2	8.96666666666667	222
3.22	8.96666666666667	214
3.24	8.96666666666667	190
3.26	8.96666666666667	216
3.28	8.96666666666667	201
3.3	8.96666666666667	218
3.32	8.96666666666667	213
3.34	8.96666666666667	213
3.36	8.96666666666667	221
3.38	8.96666666666667	200
3.4	8.96666666666667	219
3.42	8.96666666666667	188
3.44	8.96666666666667	213
3.46	8.96666666666667	232
3.48	8.96666666666667	199
3.5	8.96666666666667	219
3.52	8.96666666666667	221
3.54	8.96666666666667	210
3.56	8.96666666666667	225
3.58	8.96666666666667	224
3.6	8.96666666666667	216
3.62	8.96666666666667	195
3.64	8.96666666666667	223
3.66	8.96666666666667	218
3.68	8.96666666666667	198
3.7	8.96666666666667	195
3.72	8.96666666666667	190
3.74	8.96666666666667	191
3.76	8.96666666666667	202
3.78	8.96666666666667	208
3.8	8.96666666666667	208
3.82	8.96666666666667	219
3.84	8.96666666666667	185
3.86	8.96666666666667	228
3.88	8.96666666666667	213
3.9	8.96666666666667	199
3.92	8.96666666666667	219
3.94	8.96666666666667	209
3.96	8.96666666666667	189
3.98	8.96666666666667	209
4	8.96666666666667	224
4.02	8.96666666666667	194
4.04	8.96666666666667	199
4.06	8.96666666666667	194
4.08	8.96666666666667	214
4.1	8.96666666666667	173
4.12	8.96666666666667	214
4.14	8.96666666666667	193
4.16	8.96666666666667	211
4.18	8.96666666666667	188
4.2	8.96666666666667	192
4.22	8.96666666666667	186
4.24	8.96666666666667	216
4.26	8.96666666666667	201
4.28	8.96666666666667	221
4.3	8.96666666666667	188
4.32	8.96666666666667	201
4.34	8.96666666666667	205
4.36	8.96666666666667	216
4.38	8.96666666666667	214
4.4	8.96666666666667	200
4.42	8.96666666666667	203
4.44	8.96666666666667	220
4.46	8.96666666666667	202
4.48	8.96666666666667	221
4.5	8.96666666666667	219
4.52	8.96666666666667	246
4.54	8.96666666666667	236
4.56	8.96666666666667	238
4.58	8.96666666666667	242
4.6	8.96666666666667	263
4.62	8.96666666666667	242
4.64	8.96666666666667	233
4.66	8.96666666666667	278
4.68	8.96666666666667	264
4.7	8.96666666666667	290
4.72	8.96666666666667	254
4.74	8.96666666666667	277
4.76	8.96666666666667	282
4.78	8.96666666666667	290
4.8	8.96666666666667	310
4.82	8.96666666666667	333
4.84	8.96666666666667	323
4.86	8.96666666666667	357
4.88	8.96666666666667	296
4.9	8.96666666666667	350
4.92	8.96666666666667	379
4.94	8.96666666666667	412
4.96	8.96666666666667	399
4.98	8.96666666666667	403
5	8.96666666666667	442
5.02	8.96666666666667	452
5.04	8.96666666666667	485
5.06	8.96666666666667	513
5.08	8.96666666666667	563
5.1	8.96666666666667	570
5.12	8.96666666666667	646
5.14	8.96666666666667	608
5.16	8.96666666666667	747
5.18	8.96666666666667	817
5.2	8.96666666666667	894
5.22	8.96666666666667	882
5.24	8.96666666666667	1042
5.26	8.96666666666667	1130
5.28	8.96666666666667	1249
5.3	8.96666666666667	1381
5.32	8.96666666666667	1656
5.34	8.96666666666667	1778
5.36	8.96666666666667	2142
5.38	8.96666666666667	2454
5.4	8.96666666666667	2764
5.42	8.96666666666667	2652
5.44	8.96666666666667	2052
5.46	8.96666666666667	1341
5.48	8.96666666666667	921
5.5	8.96666666666667	697
5.52	8.96666666666667	530
5.54	8.96666666666667	452
5.56	8.96666666666667	415
5.58	8.96666666666667	363
5.6	8.96666666666667	346
5.62	8.96666666666667	337
5.64	8.96666666666667	297
5.66	8.96666666666667	266
5.68	8.96666666666667	282
5.7	8.96666666666667	273
5.72	8.96666666666667	268
5.74	8.96666666666667	261
5.76	8.96666666666667	277
5.78	8.96666666666667	264
5.8	8.96666666666667	256
5.82	8.96666666666667	276
5.84	8.96666666666667	248
5.86	8.96666666666667	266
5.88	8.96666666666667	264
5.9	8.96666666666667	256
5.92	8.96666666666667	271
5.94	8.96666666666667	287
5.96	8.96666666666667	258
5.98	8.96666666666667	291
6	8.96666666666667	258
6.02	8.96666666666667	260
6.04	8.96666666666667	282
6.06	8.96666666666667	271
6.08	8.96666666666667	286
6.1	8.96666666666667	284
6.12	8.96666666666667	268
6.14	8.96666666666667	258
6.16	8.96666666666667	270
6.18	8.96666666666667	247
6.2	8.96666666666667	273
6.22	8.96666666666667	283
6.24	8.96666666666667	257
6.26	8.96666666666667	250
6.28	8.96666666666667	253
6.3	8.96666666666667	256
6.32	8.96666666666667	282
6.34	8.96666666666667	240
6.36	8.96666666666667	274
6.38	8.96666666666667	245
6.4	8.96666666666667	267
6.42	8.96666666666667	251
6.44	8.96666666666667	248
6.46	8.96666666666667	246
6.48	8.96666666666667	252
6.5	8.96666666666667	248
6.52	8.96666666666667	230
6.54	8.96666666666667	259
6.56	8.96666666666667	231
6.58	8.96666666666667	222
6.6	8.96666666666667	272
6.62	8.96666666666667	257
6.64	8.96666666666667	267
6.66	8.96666666666667	241
6.68	8.96666666666667	238
6.7	8.96666666666667	231
6.72	8.96666666666667	257
6.74	8.96666666666667	206
6.76	8.96666666666667	241
6.78	8.96666666666667	233
6.8	8.96666666666667	236
6.82	8.96666666666667	226
6.84	8.96666666666667	205
6.86	8.96666666666667	223
6.88	8.96666666666667	198
6.9	8.96666666666667	217
6.92	8.96666666666667	192
6.94	8.96666666666667	199
6.96	8.96666666666667	172
6.98	8.96666666666667	204
7	8.96666666666667	201
7.02	8.96666666666667	179
7.04	8.96666666666667	199
7.06	8.96666666666667	194
7.08	8.96666666666667	191
7.1	8.96666666666667	189
7.12	8.96666666666667	179
7.14	8.96666666666667	186
7.16	8.96666666666667	165
7.18	8.96666666666667	172
7.2	8.96666666666667	159
7.22	8.96666666666667	176
7.24	8.96666666666667	200
7.26	8.96666666666667	178
7.28	8.96666666666667	174
7.3	8.96666666666667	179
7.32	8.96666666666667	173
7.34	8.96666666666667	162
7.36	8.96666666666667	171
7.38	8.96666666666667	175
7.4	8.96666666666667	167
7.42	8.96666666666667	163
7.44	8.96666666666667	171
7.46	8.96666666666667	175
7.48	8.96666666666667	191
7.5	8.96666666666667	185
7.52	8.96666666666667	162
7.54	8.96666666666667	177
7.56	8.96666666666667	172
7.58	8.96666666666667	157
7.6	8.96666666666667	153
7.62	8.96666666666667	178
7.64	8.96666666666667	153
7.66	8.96666666666667	148
7.68	8.96666666666667	177
7.7	8.96666666666667	167
7.72	8.96666666666667	161
7.74	8.96666666666667	172
7.76	8.96666666666667	162
7.78	8.96666666666667	178
7.8	8.96666666666667	183
7.82	8.96666666666667	159
7.84	8.96666666666667	174
7.86	8.96666666666667	139
7.88	8.96666666666667	159
7.9	8.96666666666667	159
7.92	8.96666666666667	143
7.94	8.96666666666667	159
7.96	8.96666666666667	158
7.98	8.96666666666667	157
8	8.96666666666667	156
8.02	8.96666666666667	165
8.04	8.96666666666667	161
8.06	8.96666666666667	164
8.08	8.96666666666667	158
8.1	8.96666666666667	165
8.12	8.96666666666667	171
8.14	8.96666666666667	147
8.16	8.96666666666667	138
8.18	8.96666666666667	165
8.2	8.96666666666667	149
8.22	8.96666666666667	159
8.24	8.96666666666667	157
8.26	8.96666666666667	158
8.28	8.96666666666667	177
8.3	8.96666666666667	142
8.32	8.96666666666667	146
8.34	8.96666666666667	146
8.36	8.96666666666667	141
8.38	8.96666666666667	145
8.4	8.96666666666667	155
8.42	8.96666666666667	150
8.44	8.96666666666667	166
8.46	8.96666666666667	171
8.48	8.96666666666667	160
8.5	8.96666666666667	159
8.52	8.96666666666667	174
8.54	8.96666666666667	176
8.56	8.96666666666667	183
8.58	8.96666666666667	170
8.6	8.96666666666667	184
8.62	8.96666666666667	152
8.64	8.96666666666667	157
8.66	8.96666666666667	170
8.68	8.96666666666667	157
8.7	8.96666666666667	158
8.72	8.96666666666667	174
8.74	8.96666666666667	162
8.76	8.96666666666667	165
8.78	8.96666666666667	182
8.8	8.96666666666667	198
8.82	8.96666666666667	188
8.84	8.96666666666667	193
8.86	8.96666666666667	199
8.88	8.96666666666667	192
8.9	8.96666666666667	184
8.92	8.96666666666667	204
8.94	8.96666666666667	237
8.96	8.96666666666667	231
8.98	8.96666666666667	235
9	8.96666666666667	244
9.02	8.96666666666667	254
9.04	8.96666666666667	276
9.06	8.96666666666667	262
9.08	8.96666666666667	279
9.1	8.96666666666667	307
9.12	8.96666666666667	311
9.14	8.96666666666667	329
9.16	8.96666666666667	362
9.18	8.96666666666667	379
9.2	8.96666666666667	407
9.22	8.96666666666667	420
9.24	8.96666666666667	436
9.26	8.96666666666667	461
9.28	8.96666666666667	543
9.3	8.96666666666667	615
9.32	8.96666666666667	667
9.34	8.96666666666667	792
9.36	8.96666666666667	947
9.38	8.96666666666667	1164
9.4	8.96666666666667	1319
9.42	8.96666666666667	1478
9.44	8.96666666666667	1415
9.46	8.96666666666667	1151
9.48	8.96666666666667	799
9.5	8.96666666666667	570
9.52	8.96666666666667	440
9.54	8.96666666666667	358
9.56	8.96666666666667	268
9.58	8.96666666666667	285
9.6	8.96666666666667	274
9.62	8.96666666666667	258
9.64	8.96666666666667	264
9.66	8.96666666666667	225
9.68	8.96666666666667	190
9.7	8.96666666666667	219
9.72	8.96666666666667	180
9.74	8.96666666666667	196
9.76	8.96666666666667	191
9.78	8.96666666666667	212
9.8	8.96666666666667	204
9.82	8.96666666666667	200
9.84	8.96666666666667	187
9.86	8.96666666666667	208
9.88	8.96666666666667	193
9.9	8.96666666666667	195
9.92	8.96666666666667	173
9.94	8.96666666666667	188
9.96	8.96666666666667	159
9.98	8.96666666666667	185
10	8.96666666666667	200
10.02	8.96666666666667	156
10.04	8.96666666666667	187
10.06	8.96666666666667	187
10.08	8.96666666666667	175
10.1	8.96666666666667	192
10.12	8.96666666666667	184
10.14	8.96666666666667	194
10.16	8.96666666666667	174
10.18	8.96666666666667	187
10.2	8.96666666666667	177
10.22	8.96666666666667	196
10.24	8.96666666666667	189
10.26	8.96666666666667	189
10.28	8.96666666666667	189
10.3	8.96666666666667	174
10.32	8.96666666666667	197
10.34	8.96666666666667	178
10.36	8.96666666666667	181
10.38	8.96666666666667	189
10.4	8.96666666666667	215
10.42	8.96666666666667	231
10.44	8.96666666666667	206
10.46	8.96666666666667	222
10.48	8.96666666666667	226
10.5	8.96666666666667	260
10.52	8.96666666666667	282
10.54	8.96666666666667	251
10.56	8.96666666666667	293
10.58	8.96666666666667	321
10.6	8.96666666666667	317
10.62	8.96666666666667	330
10.64	8.96666666666667	394
10.66	8.96666666666667	428
10.68	8.96666666666667	412
10.7	8.96666666666667	509
10.72	8.96666666666667	540
10.74	8.96666666666667	660
10.76	8.96666666666667	824
10.78	8.96666666666667	849
10.8	8.96666666666667	982
10.82	8.96666666666667	1231
10.84	8.96666666666667	1436
10.86	8.96666666666667	1717
10.88	8.96666666666667	2170
10.9	8.96666666666667	2306
10.92	8.96666666666667	2158
10.94	8.96666666666667	1821
10.96	8.96666666666667	1231
10.98	8.96666666666667	843
11	8.96666666666667	603
11.02	8.96666666666667	471
11.04	8.96666666666667	364
11.06	8.96666666666667	356
11.08	8.96666666666667	325
11.1	8.96666666666667	302
11.12	8.96666666666667	273
11.14	8.96666666666667	249
11.16	8.96666666666667	245
11.18	8.96666666666667	198
11.2	8.96666666666667	252
11.22	8.96666666666667	202
11.24	8.96666666666667	184
11.26	8.96666666666667	203
11.28	8.96666666666667	206
11.3	8.96666666666667	211
11.32	8.96666666666667	204
11.34	8.96666666666667	192
11.36	8.96666666666667	189
11.38	8.96666666666667	199
11.4	8.96666666666667	179
11.42	8.96666666666667	168
11.44	8.96666666666667	194
11.46	8.96666666666667	184
11.48	8.96666666666667	190
11.5	8.96666666666667	185
11.52	8.96666666666667	196
11.54	8.96666666666667	206
11.56	8.96666666666667	209
11.58	8.96666666666667	197
11.6	8.96666666666667	179
11.62	8.96666666666667	216
11.64	8.96666666666667	179
11.66	8.96666666666667	184
11.68	8.96666666666667	176
11.7	8.96666666666667	204
11.72	8.96666666666667	194
11.74	8.96666666666667	183
11.76	8.96666666666667	187
11.78	8.96666666666667	174
11.8	8.96666666666667	198
11.82	8.96666666666667	206
11.84	8.96666666666667	173
11.86	8.96666666666667	195
11.88	8.96666666666667	199
11.9	8.96666666666667	184
11.92	8.96666666666667	180
11.94	8.96666666666667	217
11.96	8.96666666666667	172
11.98	8.96666666666667	194
12	8.96666666666667	202
12.02	8.96666666666667	206
12.04	8.96666666666667	159
12.06	8.96666666666667	196
12.08	8.96666666666667	174
12.1	8.96666666666667	202
12.12	8.96666666666667	178
12.14	8.96666666666667	211
12.16	8.96666666666667	181
12.18	8.96666666666667	191
12.2	8.96666666666667	198
12.22	8.96666666666667	186
12.24	8.96666666666667	190
12.26	8.96666666666667	176
12.28	8.96666666666667	182
12.3	8.96666666666667	203
12.32	8.96666666666667	174
12.34	8.96666666666667	200
12.36	8.96666666666667	226
12.38	8.96666666666667	159
12.4	8.96666666666667	187
12.42	8.96666666666667	186
12.44	8.96666666666667	171
12.46	8.96666666666667	169
12.48	8.96666666666667	211
12.5	8.96666666666667	196
12.52	8.96666666666667	208
12.54	8.96666666666667	206
12.56	8.96666666666667	207
12.58	8.96666666666667	220
12.6	8.96666666666667	229
12.62	8.96666666666667	242
12.64	8.96666666666667	251
12.66	8.96666666666667	278
12.68	8.96666666666667	278
12.7	8.96666666666667	262
12.72	8.96666666666667	245
12.74	8.96666666666667	238
12.76	8.96666666666667	194
12.78	8.96666666666667	187
12.8	8.96666666666667	221
12.82	8.96666666666667	193
12.84	8.96666666666667	179
12.86	8.96666666666667	213
12.88	8.96666666666667	198
12.9	8.96666666666667	194
12.92	8.96666666666667	188
12.94	8.96666666666667	209
12.96	8.96666666666667	211
12.98	8.96666666666667	187
13	8.96666666666667	189
13.02	8.96666666666667	166
13.04	8.96666666666667	190
13.06	8.96666666666667	206
13.08	8.96666666666667	181
13.1	8.96666666666667	196
13.12	8.96666666666667	203
13.14	8.96666666666667	185
13.16	8.96666666666667	180
13.18	8.96666666666667	185
13.2	8.96666666666667	191
13.22	8.96666666666667	212
13.24	8.96666666666667	191
13.26	8.96666666666667	192
13.28	8.96666666666667	211
13.3	8.96666666666667	170
13.32	8.96666666666667	199
13.34	8.96666666666667	201
13.36	8.96666666666667	169
13.38	8.96666666666667	203
13.4	8.96666666666667	210
13.42	8.96666666666667	191
13.44	8.96666666666667	200
13.46	8.96666666666667	182
13.48	8.96666666666667	215
13.5	8.96666666666667	227
13.52	8.96666666666667	193
13.54	8.96666666666667	246
13.56	8.96666666666667	210
13.58	8.96666666666667	221
13.6	8.96666666666667	223
13.62	8.96666666666667	228
13.64	8.96666666666667	268
13.66	8.96666666666667	282
13.68	8.96666666666667	277
13.7	8.96666666666667	330
13.72	8.96666666666667	321
13.74	8.96666666666667	372
13.76	8.96666666666667	393
13.78	8.96666666666667	421
13.8	8.96666666666667	422
13.82	8.96666666666667	430
13.84	8.96666666666667	390
13.86	8.96666666666667	377
13.88	8.96666666666667	277
13.9	8.96666666666667	272
13.92	8.96666666666667	256
13.94	8.96666666666667	234
13.96	8.96666666666667	232
13.98	8.96666666666667	213
14	8.96666666666667	201
14.02	8.96666666666667	215
14.04	8.96666666666667	193
14.06	8.96666666666667	196
14.08	8.96666666666667	205
14.1	8.96666666666667	184
14.12	8.96666666666667	192
14.14	8.96666666666667	181
14.16	8.96666666666667	177
14.18	8.96666666666667	187
14.2	8.96666666666667	195
14.22	8.96666666666667	206
14.24	8.96666666666667	201
14.26	8.96666666666667	236
14.28	8.96666666666667	208
14.3	8.96666666666667	165
14.32	8.96666666666667	204
14.34	8.96666666666667	198
14.36	8.96666666666667	187
14.38	8.96666666666667	214
14.4	8.96666666666667	204
14.42	8.96666666666667	226
14.44	8.96666666666667	236
14.46	8.96666666666667	260
14.48	8.96666666666667	238
14.5	8.96666666666667	213
14.52	8.96666666666667	228
14.54	8.96666666666667	199
14.56	8.96666666666667	202
14.58	8.96666666666667	176
14.6	8.96666666666667	205
14.62	8.96666666666667	180
14.64	8.96666666666667	221
14.66	8.96666666666667	192
14.68	8.96666666666667	190
14.7	8.96666666666667	183
14.72	8.96666666666667	171
14.74	8.96666666666667	211
14.76	8.96666666666667	177
14.78	8.96666666666667	203
14.8	8.96666666666667	186
14.82	8.96666666666667	193
14.84	8.96666666666667	193
14.86	8.96666666666667	191
14.88	8.96666666666667	217
14.9	8.96666666666667	184
14.92	8.96666666666667	211
14.94	8.96666666666667	174
14.96	8.96666666666667	199
14.98	8.96666666666667	158
15	8.96666666666667	213
15.02	8.96666666666667	214
15.04	8.96666666666667	218
15.06	8.96666666666667	186
15.08	8.96666666666667	196
15.1	8.96666666666667	198
15.12	8.96666666666667	197
15.14	8.96666666666667	210
15.16	8.96666666666667	212
15.18	8.96666666666667	218
15.2	8.96666666666667	188
15.22	8.96666666666667	199
15.24	8.96666666666667	206
15.26	8.96666666666667	195
15.28	8.96666666666667	212
15.3	8.96666666666667	190
15.32	8.96666666666667	203
15.34	8.96666666666667	176
15.36	8.96666666666667	187
15.38	8.96666666666667	193
15.4	8.96666666666667	213
15.42	8.96666666666667	208
15.44	8.96666666666667	209
15.46	8.96666666666667	204
15.48	8.96666666666667	187
15.5	8.96666666666667	187
15.52	8.96666666666667	196
15.54	8.96666666666667	198
15.56	8.96666666666667	188
15.58	8.96666666666667	187
15.6	8.96666666666667	178
15.62	8.96666666666667	181
15.64	8.96666666666667	185
15.66	8.96666666666667	191
15.68	8.96666666666667	211
15.7	8.96666666666667	207
15.72	8.96666666666667	200
15.74	8.96666666666667	200
15.76	8.96666666666667	184
15.78	8.96666666666667	216
15.8	8.96666666666667	196
15.82	8.96666666666667	238
15.84	8.96666666666667	245
15.86	8.96666666666667	210
15.88	8.96666666666667	215
15.9	8.96666666666667	224
15.92	8.96666666666667	216
15.94	8.96666666666667	208
15.96	8.96666666666667	229
15.98	8.96666666666667	230
16	8.96666666666667	211
16.02	8.96666666666667	214
16.04	8.96666666666667	190
16.06	8.96666666666667	227
16.08	8.96666666666667	214
16.1	8.96666666666667	242
16.12	8.96666666666667	247
16.14	8.96666666666667	245
16.16	8.96666666666667	272
16.18	8.96666666666667	247
16.2	8.96666666666667	256
16.22	8.96666666666667	264
16.24	8.96666666666667	292
16.26	8.96666666666667	292
16.28	8.96666666666667	362
16.3	8.96666666666667	356
16.32	8.96666666666667	429
16.34	8.96666666666667	454
16.36	8.96666666666667	502
16.38	8.96666666666667	584
16.4	8.96666666666667	746
16.42	8.96666666666667	809
16.44	8.96666666666667	812
16.46	8.96666666666667	709
16.48	8.96666666666667	585
16.5	8.96666666666667	570
16.52	8.96666666666667	511
16.54	8.96666666666667	432
16.56	8.96666666666667	474
16.58	8.96666666666667	473
16.6	8.96666666666667	489
16.62	8.96666666666667	513
16.64	8.96666666666667	608
16.66	8.96666666666667	670
16.68	8.96666666666667	757
16.7	8.96666666666667	874
16.72	8.96666666666667	955
16.74	8.96666666666667	1157
16.76	8.96666666666667	1272
16.78	8.96666666666667	1294
16.8	8.96666666666667	1214
16.82	8.96666666666667	1063
16.84	8.96666666666667	876
16.86	8.96666666666667	771
16.88	8.96666666666667	595
16.9	8.96666666666667	510
16.92	8.96666666666667	401
16.94	8.96666666666667	408
16.96	8.96666666666667	335
16.98	8.96666666666667	327
17	8.96666666666667	271
17.02	8.96666666666667	287
17.04	8.96666666666667	286
17.06	8.96666666666667	263
17.08	8.96666666666667	250
17.1	8.96666666666667	241
17.12	8.96666666666667	228
17.14	8.96666666666667	232
17.16	8.96666666666667	232
17.18	8.96666666666667	221
17.2	8.96666666666667	216
17.22	8.96666666666667	225
17.24	8.96666666666667	230
17.26	8.96666666666667	248
17.28	8.96666666666667	234
17.3	8.96666666666667	213
17.32	8.96666666666667	237
17.34	8.96666666666667	198
17.36	8.96666666666667	218
17.38	8.96666666666667	216
17.4	8.96666666666667	217
17.42	8.96666666666667	224
17.44	8.96666666666667	211
17.46	8.96666666666667	215
17.48	8.96666666666667	217
17.5	8.96666666666667	213
17.52	8.96666666666667	219
17.54	8.96666666666667	234
17.56	8.96666666666667	227
17.58	8.96666666666667	235
17.6	8.96666666666667	218
17.62	8.96666666666667	220
17.64	8.96666666666667	224
17.66	8.96666666666667	219
17.68	8.96666666666667	219
17.7	8.96666666666667	232
17.72	8.96666666666667	219
17.74	8.96666666666667	200
17.76	8.96666666666667	197
17.78	8.96666666666667	207
17.8	8.96666666666667	197
17.82	8.96666666666667	215
17.84	8.96666666666667	223
17.86	8.96666666666667	201
17.88	8.96666666666667	222
17.9	8.96666666666667	224
17.92	8.96666666666667	210
17.94	8.96666666666667	207
17.96	8.96666666666667	222
17.98	8.96666666666667	211
18	8.96666666666667	198
18.02	8.96666666666667	230
18.04	8.96666666666667	226
18.06	8.96666666666667	220
18.08	8.96666666666667	215
18.1	8.96666666666667	217
18.12	8.96666666666667	196
18.14	8.96666666666667	196
18.16	8.96666666666667	217
18.18	8.96666666666667	213
18.2	8.96666666666667	198
18.22	8.96666666666667	201
18.24	8.96666666666667	214
18.26	8.96666666666667	208
18.28	8.96666666666667	199
18.3	8.96666666666667	238
18.32	8.96666666666667	220
18.34	8.96666666666667	232
18.36	8.96666666666667	223
18.38	8.96666666666667	216
18.4	8.96666666666667	235
18.42	8.96666666666667	208
18.44	8.96666666666667	208
18.46	8.96666666666667	182
18.48	8.96666666666667	234
18.5	8.96666666666667	225
18.52	8.96666666666667	213
18.54	8.96666666666667	255
18.56	8.96666666666667	239
18.58	8.96666666666667	229
18.6	8.96666666666667	251
18.62	8.96666666666667	216
18.64	8.96666666666667	196
18.66	8.96666666666667	229
18.68	8.96666666666667	248
18.7	8.96666666666667	266
18.72	8.96666666666667	237
18.74	8.96666666666667	241
18.76	8.96666666666667	230
18.78	8.96666666666667	280
18.8	8.96666666666667	267
18.82	8.96666666666667	284
18.84	8.96666666666667	321
18.86	8.96666666666667	352
18.88	8.96666666666667	366
18.9	8.96666666666667	407
18.92	8.96666666666667	525
18.94	8.96666666666667	571
18.96	8.96666666666667	746
18.98	8.96666666666667	843
19	8.96666666666667	879
19.02	8.96666666666667	886
19.04	8.96666666666667	802
19.06	8.96666666666667	699
19.08	8.96666666666667	517
19.1	8.96666666666667	430
19.12	8.96666666666667	381
19.14	8.96666666666667	307
19.16	8.96666666666667	324
19.18	8.96666666666667	319
19.2	8.96666666666667	335
19.22	8.96666666666667	300
19.24	8.96666666666667	318
19.26	8.96666666666667	339
19.28	8.96666666666667	318
19.3	8.96666666666667	318
19.32	8.96666666666667	268
19.34	8.96666666666667	271
19.36	8.96666666666667	282
19.38	8.96666666666667	246
19.4	8.96666666666667	243
19.42	8.96666666666667	238
19.44	8.96666666666667	254
19.46	8.96666666666667	252
19.48	8.96666666666667	198
19.5	8.96666666666667	216
19.52	8.96666666666667	228
19.54	8.96666666666667	231
19.56	8.96666666666667	213
19.58	8.96666666666667	210
19.6	8.96666666666667	202
19.62	8.96666666666667	230
19.64	8.96666666666667	244
19.66	8.96666666666667	244
19.68	8.96666666666667	222
19.7	8.96666666666667	249
19.72	8.96666666666667	258
19.74	8.96666666666667	244
19.76	8.96666666666667	280
19.78	8.96666666666667	262
19.8	8.96666666666667	261
19.82	8.96666666666667	255
19.84	8.96666666666667	245
19.86	8.96666666666667	228
19.88	8.96666666666667	219
19.9	8.96666666666667	238
19.92	8.96666666666667	225
19.94	8.96666666666667	231
19.96	8.96666666666667	244
19.98	8.96666666666667	232
20	8.96666666666667	207
20.02	8.96666666666667	224
20.04	8.96666666666667	208
20.06	8.96666666666667	215
20.08	8.96666666666667	258
20.1	8.96666666666667	202
20.12	8.96666666666667	228
20.14	8.96666666666667	207
20.16	8.96666666666667	217
20.18	8.96666666666667	246
20.2	8.96666666666667	202
20.22	8.96666666666667	216
20.24	8.96666666666667	239
20.26	8.96666666666667	228
20.28	8.96666666666667	199
20.3	8.96666666666667	223
20.32	8.96666666666667	207
20.34	8.96666666666667	195
20.36	8.96666666666667	227
20.38	8.96666666666667	212
20.4	8.96666666666667	219
20.42	8.96666666666667	207
20.44	8.96666666666667	223
20.46	8.96666666666667	216
20.48	8.96666666666667	228
20.5	8.96666666666667	238
20.52	8.96666666666667	243
20.54	8.96666666666667	243
20.56	8.96666666666667	267
20.58	8.96666666666667	269
20.6	8.96666666666667	244
20.62	8.96666666666667	283
20.64	8.96666666666667	282
20.66	8.96666666666667	315
20.68	8.96666666666667	346
20.7	8.96666666666667	381
20.72	8.96666666666667	426
20.74	8.96666666666667	464
20.76	8.96666666666667	580
20.78	8.96666666666667	610
20.8	8.96666666666667	675
20.82	8.96666666666667	757
20.84	8.96666666666667	696
20.86	8.96666666666667	689
20.88	8.96666666666667	588
20.9	8.96666666666667	493
20.92	8.96666666666667	467
20.94	8.96666666666667	367
20.96	8.96666666666667	345
20.98	8.96666666666667	318
21	8.96666666666667	294
21.02	8.96666666666667	290
21.04	8.96666666666667	289
21.06	8.96666666666667	223
21.08	8.96666666666667	260
21.1	8.96666666666667	240
21.12	8.96666666666667	226
21.14	8.96666666666667	218
21.16	8.96666666666667	213
21.18	8.96666666666667	227
21.2	8.96666666666667	207
21.22	8.96666666666667	203
21.24	8.96666666666667	210
21.26	8.96666666666667	203
21.28	8.96666666666667	219
21.3	8.96666666666667	198
21.32	8.96666666666667	200
21.34	8.96666666666667	213
21.36	8.96666666666667	207
21.38	8.96666666666667	218
21.4	8.96666666666667	215
21.42	8.96666666666667	213
21.44	8.96666666666667	210
21.46	8.96666666666667	163
21.48	8.96666666666667	197
21.5	8.96666666666667	219
21.52	8.96666666666667	225
21.54	8.96666666666667	211
21.56	8.96666666666667	219
21.58	8.96666666666667	203
21.6	8.96666666666667	215
21.62	8.96666666666667	236
21.64	8.96666666666667	212
21.66	8.96666666666667	206
21.68	8.96666666666667	240
21.7	8.96666666666667	194
21.72	8.96666666666667	219
21.74	8.96666666666667	211
21.76	8.96666666666667	182
21.78	8.96666666666667	196
21.8	8.96666666666667	193
21.82	8.96666666666667	213
21.84	8.96666666666667	202
21.86	8.96666666666667	196
21.88	8.96666666666667	194
21.9	8.96666666666667	186
21.92	8.96666666666667	188
21.94	8.96666666666667	191
21.96	8.96666666666667	216
21.98	8.96666666666667	213
22	8.96666666666667	214
22.02	8.96666666666667	201
22.04	8.96666666666667	198
22.06	8.96666666666667	208
22.08	8.96666666666667	197
22.1	8.96666666666667	212
22.12	8.96666666666667	190
22.14	8.96666666666667	186
22.16	8.96666666666667	198
22.18	8.96666666666667	197
22.2	8.96666666666667	208
22.22	8.96666666666667	186
22.24	8.96666666666667	223
22.26	8.96666666666667	177
22.28	8.96666666666667	229
22.3	8.96666666666667	211
22.32	8.96666666666667	230
22.34	8.96666666666667	213
22.36	8.96666666666667	192
22.38	8.96666666666667	200
22.4	8.96666666666667	199
22.42	8.96666666666667	216
22.44	8.96666666666667	185
22.46	8.96666666666667	191
22.48	8.96666666666667	205
22.5	8.96666666666667	206
22.52	8.96666666666667	200
22.54	8.96666666666667	184
22.56	8.96666666666667	223
22.58	8.96666666666667	179
22.6	8.96666666666667	185
22.62	8.96666666666667	204
22.64	8.96666666666667	175
22.66	8.96666666666667	189
22.68	8.96666666666667	194
22.7	8.96666666666667	190
22.72	8.96666666666667	184
22.74	8.96666666666667	220
22.76	8.96666666666667	204
22.78	8.96666666666667	202
22.8	8.96666666666667	207
22.82	8.96666666666667	200
22.84	8.96666666666667	220
22.86	8.96666666666667	231
22.88	8.96666666666667	195
22.9	8.96666666666667	207
22.92	8.96666666666667	216
22.94	8.96666666666667	198
22.96	8.96666666666667	233
22.98	8.96666666666667	203
23	8.96666666666667	223
23.02	8.96666666666667	205
23.04	8.96666666666667	229
23.06	8.96666666666667	205
23.08	8.96666666666667	204
23.1	8.96666666666667	213
23.12	8.96666666666667	197
23.14	8.96666666666667	200
23.16	8.96666666666667	211
23.18	8.96666666666667	216
23.2	8.96666666666667	210
23.22	8.96666666666667	204
23.24	8.96666666666667	210
23.26	8.96666666666667	211
23.28	8.96666666666667	214
23.3	8.96666666666667	230
23.32	8.96666666666667	216
23.34	8.96666666666667	206
23.36	8.96666666666667	208
23.38	8.96666666666667	187
23.4	8.96666666666667	215
23.42	8.96666666666667	198
23.44	8.96666666666667	232
23.46	8.96666666666667	193
23.48	8.96666666666667	215
23.5	8.96666666666667	223
23.52	8.96666666666667	265
23.54	8.96666666666667	247
23.56	8.96666666666667	244
23.58	8.96666666666667	265
23.6	8.96666666666667	288
23.62	8.96666666666667	275
23.64	8.96666666666667	267
23.66	8.96666666666667	219
23.68	8.96666666666667	231
23.7	8.96666666666667	226
23.72	8.96666666666667	229
23.74	8.96666666666667	212
23.76	8.96666666666667	228
23.78	8.96666666666667	203
23.8	8.96666666666667	198
23.82	8.96666666666667	206
23.84	8.96666666666667	228
23.86	8.96666666666667	250
23.88	8.96666666666667	208
23.9	8.96666666666667	248
23.92	8.96666666666667	257
23.94	8.96666666666667	268
23.96	8.96666666666667	292
23.98	8.96666666666667	274
24	8.96666666666667	276
24.02	8.96666666666667	305
24.04	8.96666666666667	275
24.06	8.96666666666667	251
24.08	8.96666666666667	238
24.1	8.96666666666667	241
24.12	8.96666666666667	231
24.14	8.96666666666667	235
24.16	8.96666666666667	217
24.18	8.96666666666667	236
24.2	8.96666666666667	234
24.22	8.96666666666667	218
24.24	8.96666666666667	214
24.26	8.96666666666667	221
24.28	8.96666666666667	202
24.3	8.96666666666667	231
24.32	8.96666666666667	203
24.34	8.96666666666667	203
24.36	8.96666666666667	201
24.38	8.96666666666667	222
24.4	8.96666666666667	199
24.42	8.96666666666667	197
24.44	8.96666666666667	209
24.46	8.96666666666667	198
24.48	8.96666666666667	196
24.5	8.96666666666667	230
24.52	8.96666666666667	201
24.54	8.96666666666667	201
24.56	8.96666666666667	182
24.58	8.96666666666667	216
24.6	8.96666666666667	209
24.62	8.96666666666667	212
24.64	8.96666666666667	205
24.66	8.96666666666667	221
24.68	8.96666666666667	204
24.7	8.96666666666667	210
24.72	8.96666666666667	215
24.74	8.96666666666667	230
24.76	8.96666666666667	204
24.78	8.96666666666667	198
24.8	8.96666666666667	231
24.82	8.96666666666667	218
24.84	8.96666666666667	230
24.86	8.96666666666667	202
24.88	8.96666666666667	236
24.9	8.96666666666667	182
24.92	8.96666666666667	201
24.94	8.96666666666667	196
24.96	8.96666666666667	221
24.98	8.96666666666667	220
25	8.96666666666667	235
25.02	8.96666666666667	216
25.04	8.96666666666667	219
25.06	8.96666666666667	258
25.08	8.96666666666667	236
25.1	8.96666666666667	266
25.12	8.96666666666667	266
25.14	8.96666666666667	265
25.16	8.96666666666667	266
25.18	8.96666666666667	256
25.2	8.96666666666667	275
25.22	8.96666666666667	281
25.24	8.96666666666667	323
25.26	8.96666666666667	292
25.28	8.96666666666667	297
25.3	8.96666666666667	301
25.32	8.96666666666667	354
25.34	8.96666666666667	343
25.36	8.96666666666667	353
25.38	8.96666666666667	406
25.4	8.96666666666667	428
25.42	8.96666666666667	497
25.44	8.96666666666667	518
25.46	8.96666666666667	551
25.48	8.96666666666667	641
25.5	8.96666666666667	598
25.52	8.96666666666667	599
25.54	8.96666666666667	508
25.56	8.96666666666667	462
25.58	8.96666666666667	435
25.6	8.96666666666667	371
25.62	8.96666666666667	370
25.64	8.96666666666667	279
25.66	8.96666666666667	283
25.68	8.96666666666667	247
25.7	8.96666666666667	221
25.72	8.96666666666667	225
25.74	8.96666666666667	224
25.76	8.96666666666667	214
25.78	8.96666666666667	238
25.8	8.96666666666667	212
25.82	8.96666666666667	225
25.84	8.96666666666667	222
25.86	8.96666666666667	230
25.88	8.96666666666667	225
25.9	8.96666666666667	217
25.92	8.96666666666667	210
25.94	8.96666666666667	197
25.96	8.96666666666667	233
25.98	8.96666666666667	230
26	8.96666666666667	199
26.02	8.96666666666667	220
26.04	8.96666666666667	232
26.06	8.96666666666667	215
26.08	8.96666666666667	258
26.1	8.96666666666667	211
26.12	8.96666666666667	205
26.14	8.96666666666667	239
26.16	8.96666666666667	209
26.18	8.96666666666667	225
26.2	8.96666666666667	223
26.22	8.96666666666667	212
26.24	8.96666666666667	205
26.26	8.96666666666667	227
26.28	8.96666666666667	208
26.3	8.96666666666667	218
26.32	8.96666666666667	219
26.34	8.96666666666667	216
26.36	8.96666666666667	231
26.38	8.96666666666667	211
26.4	8.96666666666667	203
26.42	8.96666666666667	194
26.44	8.96666666666667	203
26.46	8.96666666666667	214
26.48	8.96666666666667	208
26.5	8.96666666666667	219
26.52	8.96666666666667	214
26.54	8.96666666666667	235
26.56	8.96666666666667	224
26.58	8.96666666666667	217
26.6	8.96666666666667	218
26.62	8.96666666666667	222
26.64	8.96666666666667	216
26.66	8.96666666666667	226
26.68	8.96666666666667	226
26.7	8.96666666666667	215
26.72	8.96666666666667	220
26.74	8.96666666666667	219
26.76	8.96666666666667	218
26.78	8.96666666666667	200
26.8	8.96666666666667	246
26.82	8.96666666666667	222
26.84	8.96666666666667	242
26.86	8.96666666666667	205
26.88	8.96666666666667	240
26.9	8.96666666666667	235
26.92	8.96666666666667	219
26.94	8.96666666666667	205
26.96	8.96666666666667	201
26.98	8.96666666666667	211
27	8.96666666666667	220
27.02	8.96666666666667	214
27.04	8.96666666666667	219
27.06	8.96666666666667	222
27.08	8.96666666666667	216
27.1	8.96666666666667	228
27.12	8.96666666666667	211
27.14	8.96666666666667	251
27.16	8.96666666666667	272
27.18	8.96666666666667	278
27.2	8.96666666666667	311
27.22	8.96666666666667	339
27.24	8.96666666666667	345
27.26	8.96666666666667	395
27.28	8.96666666666667	361
27.3	8.96666666666667	371
27.32	8.96666666666667	323
27.34	8.96666666666667	360
27.36	8.96666666666667	313
27.38	8.96666666666667	297
27.4	8.96666666666667	262
27.42	8.96666666666667	280
27.44	8.96666666666667	231
27.46	8.96666666666667	238
27.48	8.96666666666667	217
27.5	8.96666666666667	230
27.52	8.96666666666667	246
27.54	8.96666666666667	206
27.56	8.96666666666667	235
27.58	8.96666666666667	226
27.6	8.96666666666667	237
27.62	8.96666666666667	247
27.64	8.96666666666667	254
27.66	8.96666666666667	247
27.68	8.96666666666667	230
27.7	8.96666666666667	249
27.72	8.96666666666667	255
27.74	8.96666666666667	246
27.76	8.96666666666667	233
27.78	8.96666666666667	234
27.8	8.96666666666667	256
27.82	8.96666666666667	247
27.84	8.96666666666667	250
27.86	8.96666666666667	239
27.88	8.96666666666667	258
27.9	8.96666666666667	238
27.92	8.96666666666667	288
27.94	8.96666666666667	269
27.96	8.96666666666667	302
27.98	8.96666666666667	273
28	8.96666666666667	254
28.02	8.96666666666667	240
28.04	8.96666666666667	268
28.06	8.96666666666667	251
28.08	8.96666666666667	244
28.1	8.96666666666667	250
28.12	8.96666666666667	244
28.14	8.96666666666667	222
28.16	8.96666666666667	235
28.18	8.96666666666667	247
28.2	8.96666666666667	231
28.22	8.96666666666667	235
28.24	8.96666666666667	253
28.26	8.96666666666667	259
28.28	8.96666666666667	234
28.3	8.96666666666667	271
28.32	8.96666666666667	280
28.34	8.96666666666667	335
28.36	8.96666666666667	333
28.38	8.96666666666667	376
28.4	8.96666666666667	319
28.42	8.96666666666667	332
28.44	8.96666666666667	296
28.46	8.96666666666667	313
28.48	8.96666666666667	275
28.5	8.96666666666667	269
28.52	8.96666666666667	261
28.54	8.96666666666667	218
28.56	8.96666666666667	247
28.58	8.96666666666667	253
28.6	8.96666666666667	229
28.62	8.96666666666667	208
28.64	8.96666666666667	225
28.66	8.96666666666667	218
28.68	8.96666666666667	226
28.7	8.96666666666667	244
28.72	8.96666666666667	216
28.74	8.96666666666667	220
28.76	8.96666666666667	205
28.78	8.96666666666667	212
28.8	8.96666666666667	215
28.82	8.96666666666667	213
28.84	8.96666666666667	210
28.86	8.96666666666667	206
28.88	8.96666666666667	225
28.9	8.96666666666667	232
28.92	8.96666666666667	197
28.94	8.96666666666667	194
28.96	8.96666666666667	217
28.98	8.96666666666667	199
29	8.96666666666667	236
29.02	8.96666666666667	219
29.04	8.96666666666667	197
29.06	8.96666666666667	198
29.08	8.96666666666667	237
29.1	8.96666666666667	209
29.12	8.96666666666667	207
29.14	8.96666666666667	221
29.16	8.96666666666667	235
29.18	8.96666666666667	193
29.2	8.96666666666667	199
29.22	8.96666666666667	193
29.24	8.96666666666667	206
29.26	8.96666666666667	194
29.28	8.96666666666667	224
29.3	8.96666666666667	226
29.32	8.96666666666667	206
29.34	8.96666666666667	196
29.36	8.96666666666667	224
29.38	8.96666666666667	218
29.4	8.96666666666667	234
29.42	8.96666666666667	241
29.44	8.96666666666667	215
29.46	8.96666666666667	223
29.48	8.96666666666667	225
29.5	8.96666666666667	226
29.52	8.96666666666667	250
29.54	8.96666666666667	241
29.56	8.96666666666667	215
29.58	8.96666666666667	278
29.6	8.96666666666667	221
29.62	8.96666666666667	241
29.64	8.96666666666667	247
29.66	8.96666666666667	219
29.68	8.96666666666667	220
29.7	8.96666666666667	226
29.72	8.96666666666667	222
29.74	8.96666666666667	199
29.76	8.96666666666667	233
29.78	8.96666666666667	194
29.8	8.96666666666667	221
29.82	8.96666666666667	213
29.84	8.96666666666667	218
29.86	8.96666666666667	219
29.88	8.96666666666667	197
29.9	8.96666666666667	198
29.92	8.96666666666667	206
29.94	8.96666666666667	229
29.96	8.96666666666667	226
29.98	8.96666666666667	210
30	8.96666666666667	200
30.02	8.96666666666667	222
30.04	8.96666666666667	234
30.06	8.96666666666667	219
30.08	8.96666666666667	227
30.1	8.96666666666667	197
30.12	8.96666666666667	203
30.14	8.96666666666667	220
30.16	8.96666666666667	223
30.18	8.96666666666667	190
30.2	8.96666666666667	225
30.22	8.96666666666667	191
30.24	8.96666666666667	228
30.26	8.96666666666667	231
30.28	8.96666666666667	233
30.3	8.96666666666667	248
30.32	8.96666666666667	233
30.34	8.96666666666667	253
30.36	8.96666666666667	261
30.38	8.96666666666667	256
30.4	8.96666666666667	263
30.42	8.96666666666667	318
30.44	8.96666666666667	353
30.46	8.96666666666667	368
30.48	8.96666666666667	433
30.5	8.96666666666667	469
30.52	8.96666666666667	429
30.54	8.96666666666667	430
30.56	8.96666666666667	422
30.58	8.96666666666667	378
30.6	8.96666666666667	337
30.62	8.96666666666667	332
30.64	8.96666666666667	328
30.66	8.96666666666667	282
30.68	8.96666666666667	274
30.7	8.96666666666667	254
30.72	8.96666666666667	248
30.74	8.96666666666667	245
30.76	8.96666666666667	248
30.78	8.96666666666667	239
30.8	8.96666666666667	251
30.82	8.96666666666667	228
30.84	8.96666666666667	209
30.86	8.96666666666667	229
30.88	8.96666666666667	216
30.9	8.96666666666667	236
30.92	8.96666666666667	213
30.94	8.96666666666667	219
30.96	8.96666666666667	198
30.98	8.96666666666667	216
31	8.96666666666667	233
31.02	8.96666666666667	227
31.04	8.96666666666667	196
31.06	8.96666666666667	239
31.08	8.96666666666667	213
31.1	8.96666666666667	196
31.12	8.96666666666667	190
31.14	8.96666666666667	208
31.16	8.96666666666667	212
31.18	8.96666666666667	208
31.2	8.96666666666667	196
31.22	8.96666666666667	204
31.24	8.96666666666667	221
31.26	8.96666666666667	229
31.28	8.96666666666667	218
31.3	8.96666666666667	206
31.32	8.96666666666667	216
31.34	8.96666666666667	213
31.36	8.96666666666667	228
31.38	8.96666666666667	189
31.4	8.96666666666667	211
31.42	8.96666666666667	222
31.44	8.96666666666667	218
31.46	8.96666666666667	224
31.48	8.96666666666667	234
31.5	8.96666666666667	238
31.52	8.96666666666667	212
31.54	8.96666666666667	228
31.56	8.96666666666667	210
31.58	8.96666666666667	230
31.6	8.96666666666667	221
31.62	8.96666666666667	203
31.64	8.96666666666667	220
31.66	8.96666666666667	213
31.68	8.96666666666667	207
31.7	8.96666666666667	238
31.72	8.96666666666667	224
31.74	8.96666666666667	214
31.76	8.96666666666667	205
31.78	8.96666666666667	204
31.8	8.96666666666667	209
31.82	8.96666666666667	222
31.84	8.96666666666667	218
31.86	8.96666666666667	222
31.88	8.96666666666667	223
31.9	8.96666666666667	220
31.92	8.96666666666667	241
31.94	8.96666666666667	247
31.96	8.96666666666667	223
31.98	8.96666666666667	241
32	8.96666666666667	256
32.02	8.96666666666667	251
32.04	8.96666666666667	240
32.06	8.96666666666667	274
32.08	8.96666666666667	250
32.1	8.96666666666667	239
32.12	8.96666666666667	258
32.14	8.96666666666667	252
32.16	8.96666666666667	236
32.18	8.96666666666667	237
32.2	8.96666666666667	245
32.22	8.96666666666667	245
32.24	8.96666666666667	237
32.26	8.96666666666667	218
32.28	8.96666666666667	236
32.3	8.96666666666667	212
32.32	8.96666666666667	245
32.34	8.96666666666667	230
32.36	8.96666666666667	196
32.38	8.96666666666667	224
32.4	8.96666666666667	221
32.42	8.96666666666667	239
32.44	8.96666666666667	219
32.46	8.96666666666667	239
32.48	8.96666666666667	240
32.5	8.96666666666667	255
32.52	8.96666666666667	260
32.54	8.96666666666667	295
32.56	8.96666666666667	300
32.58	8.96666666666667	299
32.6	8.96666666666667	295
32.62	8.96666666666667	288
32.64	8.96666666666667	295
32.66	8.96666666666667	283
32.68	8.96666666666667	278
32.7	8.96666666666667	236
32.72	8.96666666666667	236
32.74	8.96666666666667	238
32.76	8.96666666666667	243
32.78	8.96666666666667	223
32.8	8.96666666666667	263
32.82	8.96666666666667	216
32.84	8.96666666666667	236
32.86	8.96666666666667	230
32.88	8.96666666666667	210
32.9	8.96666666666667	236
32.92	8.96666666666667	222
32.94	8.96666666666667	202
32.96	8.96666666666667	195
32.98	8.96666666666667	244
33	8.96666666666667	235
33.02	8.96666666666667	219
33.04	8.96666666666667	210
33.06	8.96666666666667	220
33.08	8.96666666666667	236
33.1	8.96666666666667	232
33.12	8.96666666666667	200
33.14	8.96666666666667	217
33.16	8.96666666666667	221
33.18	8.96666666666667	221
33.2	8.96666666666667	210
33.22	8.96666666666667	223
33.24	8.96666666666667	216
33.26	8.96666666666667	225
33.28	8.96666666666667	197
33.3	8.96666666666667	235
33.32	8.96666666666667	228
33.34	8.96666666666667	217
33.36	8.96666666666667	221
33.38	8.96666666666667	208
33.4	8.96666666666667	207
33.42	8.96666666666667	224
33.44	8.96666666666667	248
33.46	8.96666666666667	261
33.48	8.96666666666667	250
33.5	8.96666666666667	246
33.52	8.96666666666667	256
33.54	8.96666666666667	266
33.56	8.96666666666667	241
33.58	8.96666666666667	241
33.6	8.96666666666667	221
33.62	8.96666666666667	232
33.64	8.96666666666667	218
33.66	8.96666666666667	216
33.68	8.96666666666667	221
33.7	8.96666666666667	210
33.72	8.96666666666667	210
33.74	8.96666666666667	215
33.76	8.96666666666667	236
33.78	8.96666666666667	244
33.8	8.96666666666667	215
33.82	8.96666666666667	219
33.84	8.96666666666667	240
33.86	8.96666666666667	221
33.88	8.96666666666667	235
33.9	8.96666666666667	218
33.92	8.96666666666667	236
33.94	8.96666666666667	240
33.96	8.96666666666667	243
33.98	8.96666666666667	262
34	8.96666666666667	256
34.02	8.96666666666667	284
34.04	8.96666666666667	263
34.06	8.96666666666667	275
34.08	8.96666666666667	269
34.1	8.96666666666667	263
34.12	8.96666666666667	246
34.14	8.96666666666667	248
34.16	8.96666666666667	211
34.18	8.96666666666667	239
34.2	8.96666666666667	268
34.22	8.96666666666667	222
34.24	8.96666666666667	261
34.26	8.96666666666667	233
34.28	8.96666666666667	231
34.3	8.96666666666667	226
34.32	8.96666666666667	229
34.34	8.96666666666667	201
34.36	8.96666666666667	209
34.38	8.96666666666667	191
34.4	8.96666666666667	206
34.42	8.96666666666667	197
34.44	8.96666666666667	201
34.46	8.96666666666667	248
34.48	8.96666666666667	206
34.5	8.96666666666667	240
34.52	8.96666666666667	220
34.54	8.96666666666667	218
34.56	8.96666666666667	208
34.58	8.96666666666667	227
34.6	8.96666666666667	234
34.62	8.96666666666667	236
34.64	8.96666666666667	226
34.66	8.96666666666667	240
34.68	8.96666666666667	231
34.7	8.96666666666667	234
34.72	8.96666666666667	231
34.74	8.96666666666667	245
34.76	8.96666666666667	239
34.78	8.96666666666667	248
34.8	8.96666666666667	238
34.82	8.96666666666667	195
34.84	8.96666666666667	222
34.86	8.96666666666667	225
34.88	8.96666666666667	219
34.9	8.96666666666667	210
34.92	8.96666666666667	218
34.94	8.96666666666667	231
34.96	8.96666666666667	243
34.98	8.96666666666667	230
35	8.96666666666667	205
35.02	8.96666666666667	206
35.04	8.96666666666667	216
35.06	8.96666666666667	221
35.08	8.96666666666667	237
35.1	8.96666666666667	230
35.12	8.96666666666667	223
35.14	8.96666666666667	210
35.16	8.96666666666667	220
35.18	8.96666666666667	243
35.2	8.96666666666667	246
35.22	8.96666666666667	211
35.24	8.96666666666667	255
35.26	8.96666666666667	251
35.28	8.96666666666667	226
35.3	8.96666666666667	231
35.32	8.96666666666667	251
35.34	8.96666666666667	255
35.36	8.96666666666667	252
35.38	8.96666666666667	295
35.4	8.96666666666667	311
35.42	8.96666666666667	318
35.44	8.96666666666667	273
35.46	8.96666666666667	296
35.48	8.96666666666667	279
35.5	8.96666666666667	259
35.52	8.96666666666667	252
35.54	8.96666666666667	256
35.56	8.96666666666667	270
35.58	8.96666666666667	265
35.6	8.96666666666667	220
35.62	8.96666666666667	236
35.64	8.96666666666667	229
35.66	8.96666666666667	231
35.68	8.96666666666667	247
35.7	8.96666666666667	270
35.72	8.96666666666667	255
35.74	8.96666666666667	246
35.76	8.96666666666667	277
35.78	8.96666666666667	284
35.8	8.96666666666667	288
35.82	8.96666666666667	292
35.84	8.96666666666667	250
35.86	8.96666666666667	288
35.88	8.96666666666667	250
35.9	8.96666666666667	261
35.92	8.96666666666667	258
35.94	8.96666666666667	250
35.96	8.96666666666667	227
35.98	8.96666666666667	217
36	8.96666666666667	199
36.02	8.96666666666667	224
36.04	8.96666666666667	219
36.06	8.96666666666667	225
36.08	8.96666666666667	244
36.1	8.96666666666667	239
36.12	8.96666666666667	245
36.14	8.96666666666667	253
36.16	8.96666666666667	219
36.18	8.96666666666667	214
36.2	8.96666666666667	252
36.22	8.96666666666667	261
36.24	8.96666666666667	289
36.26	8.96666666666667	283
36.28	8.96666666666667	277
36.3	8.96666666666667	256
36.32	8.96666666666667	247
36.34	8.96666666666667	253
36.36	8.96666666666667	284
36.38	8.96666666666667	258
36.4	8.96666666666667	234
36.42	8.96666666666667	251
36.44	8.96666666666667	243
36.46	8.96666666666667	242
36.48	8.96666666666667	218
36.5	8.96666666666667	226
36.52	8.96666666666667	241
36.54	8.96666666666667	217
36.56	8.96666666666667	210
36.58	8.96666666666667	206
36.6	8.96666666666667	220
36.62	8.96666666666667	248
36.64	8.96666666666667	218
36.66	8.96666666666667	234
36.68	8.96666666666667	214
36.7	8.96666666666667	211
36.72	8.96666666666667	217
36.74	8.96666666666667	231
36.76	8.96666666666667	224
36.78	8.96666666666667	218
36.8	8.96666666666667	229
36.82	8.96666666666667	246
36.84	8.96666666666667	235
36.86	8.96666666666667	241
36.88	8.96666666666667	236
36.9	8.96666666666667	245
36.92	8.96666666666667	250
36.94	8.96666666666667	251
36.96	8.96666666666667	246
36.98	8.96666666666667	252
37	8.96666666666667	287
37.02	8.96666666666667	286
37.04	8.96666666666667	301
37.06	8.96666666666667	320
37.08	8.96666666666667	327
37.1	8.96666666666667	383
37.12	8.96666666666667	360
37.14	8.96666666666667	335
37.16	8.96666666666667	351
37.18	8.96666666666667	322
37.2	8.96666666666667	309
37.22	8.96666666666667	293
37.24	8.96666666666667	313
37.26	8.96666666666667	275
37.28	8.96666666666667	241
37.3	8.96666666666667	268
37.32	8.96666666666667	253
37.34	8.96666666666667	237
37.36	8.96666666666667	238
37.38	8.96666666666667	245
37.4	8.96666666666667	223
37.42	8.96666666666667	205
37.44	8.96666666666667	259
37.46	8.96666666666667	242
37.48	8.96666666666667	236
37.5	8.96666666666667	223
37.52	8.96666666666667	214
37.54	8.96666666666667	223
37.56	8.96666666666667	262
37.58	8.96666666666667	219
37.6	8.96666666666667	221
37.62	8.96666666666667	224
37.64	8.96666666666667	225
37.66	8.96666666666667	229
37.68	8.96666666666667	255
37.7	8.96666666666667	241
37.72	8.96666666666667	236
37.74	8.96666666666667	257
37.76	8.96666666666667	275
37.78	8.96666666666667	246
37.8	8.96666666666667	301
37.82	8.96666666666667	289
37.84	8.96666666666667	302
37.86	8.96666666666667	298
37.88	8.96666666666667	335
37.9	8.96666666666667	390
37.92	8.96666666666667	410
37.94	8.96666666666667	386
37.96	8.96666666666667	371
37.98	8.96666666666667	404
38	8.96666666666667	426
38.02	8.96666666666667	411
38.04	8.96666666666667	445
38.06	8.96666666666667	436
38.08	8.96666666666667	455
38.1	8.96666666666667	501
38.12	8.96666666666667	582
38.14	8.96666666666667	590
38.16	8.96666666666667	696
38.18	8.96666666666667	626
38.2	8.96666666666667	632
38.22	8.96666666666667	582
38.24	8.96666666666667	532
38.26	8.96666666666667	554
38.28	8.96666666666667	461
38.3	8.96666666666667	431
38.32	8.96666666666667	364
38.34	8.96666666666667	325
38.36	8.96666666666667	350
38.38	8.96666666666667	301
38.4	8.96666666666667	286
38.42	8.96666666666667	285
38.44	8.96666666666667	253
38.46	8.96666666666667	272
38.48	8.96666666666667	276
38.5	8.96666666666667	234
38.52	8.96666666666667	248
38.54	8.96666666666667	243
38.56	8.96666666666667	250
38.58	8.96666666666667	221
38.6	8.96666666666667	254
38.62	8.96666666666667	231
38.64	8.96666666666667	265
38.66	8.96666666666667	273
38.68	8.96666666666667	271
38.7	8.96666666666667	249
38.72	8.96666666666667	290
38.74	8.96666666666667	312
38.76	8.96666666666667	304
38.78	8.96666666666667	304
38.8	8.96666666666667	324
38.82	8.96666666666667	348
38.84	8.96666666666667	344
38.86	8.96666666666667	333
38.88	8.96666666666667	316
38.9	8.96666666666667	285
38.92	8.96666666666667	295
38.94	8.96666666666667	265
38.96	8.96666666666667	282
38.98	8.96666666666667	254
39	8.96666666666667	290
39.02	8.96666666666667	257
39.04	8.96666666666667	225
39.06	8.96666666666667	247
39.08	8.96666666666667	234
39.1	8.96666666666667	259
39.12	8.96666666666667	228
39.14	8.96666666666667	239
39.16	8.96666666666667	251
39.18	8.96666666666667	271
39.2	8.96666666666667	255
39.22	8.96666666666667	234
39.24	8.96666666666667	292
39.26	8.96666666666667	273
39.28	8.96666666666667	249
39.3	8.96666666666667	254
39.32	8.96666666666667	257
39.34	8.96666666666667	268
39.36	8.96666666666667	263
39.38	8.96666666666667	260
39.4	8.96666666666667	261
39.42	8.96666666666667	253
39.44	8.96666666666667	250
39.46	8.96666666666667	219
39.48	8.96666666666667	223
39.5	8.96666666666667	266
39.52	8.96666666666667	232
39.54	8.96666666666667	225
39.56	8.96666666666667	216
39.58	8.96666666666667	242
39.6	8.96666666666667	242
39.62	8.96666666666667	247
39.64	8.96666666666667	221
39.66	8.96666666666667	232
39.68	8.96666666666667	207
39.7	8.96666666666667	253
39.72	8.96666666666667	223
39.74	8.96666666666667	217
39.76	8.96666666666667	208
39.78	8.96666666666667	218
39.8	8.96666666666667	224
39.82	8.96666666666667	247
39.84	8.96666666666667	245
39.86	8.96666666666667	235
39.88	8.96666666666667	282
39.9	8.96666666666667	231
39.92	8.96666666666667	241
39.94	8.96666666666667	250
39.96	8.96666666666667	231
39.98	8.96666666666667	252
40	8.96666666666667	242
