# Supplementary material for: Sorting polymerization in a bichannel metal-organic framework
Source: Nat Commun. 2025 Aug 5;16:6984. doi: 10.1038/s41467-025-62322-8 (PMC12325995; doi:10.1038/s41467-025-62322-8)
Supplement: Supplementary file 3 — Source data [file 41467_2025_62322_MOESM3_ESM.zip › SOURCE_DATA/SF8/1_2theta_vs_scanstarttime_vs_intensity/line_24.csv]

X	Y	Z
3	0.05	199
3.02	0.05	241
3.04	0.05	244
3.06	0.05	226
3.08	0.05	216
3.1	0.05	214
3.12	0.05	202
3.14	0.05	219
3.16	0.05	225
3.18	0.05	229
3.2	0.05	205
3.22	0.05	216
3.24	0.05	215
3.26	0.05	231
3.28	0.05	204
3.3	0.05	209
3.32	0.05	208
3.34	0.05	246
3.36	0.05	208
3.38	0.05	208
3.4	0.05	214
3.42	0.05	192
3.44	0.05	185
3.46	0.05	190
3.48	0.05	224
3.5	0.05	224
3.52	0.05	193
3.54	0.05	202
3.56	0.05	215
3.58	0.05	185
3.6	0.05	214
3.62	0.05	216
3.64	0.05	209
3.66	0.05	192
3.68	0.05	206
3.7	0.05	221
3.72	0.05	226
3.74	0.05	218
3.76	0.05	202
3.78	0.05	208
3.8	0.05	209
3.82	0.05	207
3.84	0.05	192
3.86	0.05	194
3.88	0.05	211
3.9	0.05	236
3.92	0.05	207
3.94	0.05	221
3.96	0.05	209
3.98	0.05	201
4	0.05	211
4.02	0.05	199
4.04	0.05	198
4.06	0.05	203
4.08	0.05	205
4.1	0.05	224
4.12	0.05	195
4.14	0.05	229
4.16	0.05	202
4.18	0.05	219
4.2	0.05	198
4.22	0.05	219
4.24	0.05	196
4.26	0.05	212
4.28	0.05	219
4.3	0.05	219
4.32	0.05	238
4.34	0.05	221
4.36	0.05	227
4.38	0.05	213
4.4	0.05	198
4.42	0.05	201
4.44	0.05	230
4.46	0.05	226
4.48	0.05	222
4.5	0.05	217
4.52	0.05	244
4.54	0.05	211
4.56	0.05	244
4.58	0.05	248
4.6	0.05	251
4.62	0.05	249
4.64	0.05	273
4.66	0.05	271
4.68	0.05	250
4.7	0.05	266
4.72	0.05	261
4.74	0.05	302
4.76	0.05	304
4.78	0.05	317
4.8	0.05	330
4.82	0.05	332
4.84	0.05	310
4.86	0.05	353
4.88	0.05	340
4.9	0.05	393
4.92	0.05	383
4.94	0.05	427
4.96	0.05	406
4.98	0.05	426
5	0.05	482
5.02	0.05	456
5.04	0.05	490
5.06	0.05	532
5.08	0.05	585
5.1	0.05	613
5.12	0.05	645
5.14	0.05	729
5.16	0.05	772
5.18	0.05	862
5.2	0.05	968
5.22	0.05	1040
5.24	0.05	1151
5.26	0.05	1302
5.28	0.05	1392
5.3	0.05	1558
5.32	0.05	1791
5.34	0.05	1983
5.36	0.05	2252
5.38	0.05	2863
5.4	0.05	3123
5.42	0.05	3153
5.44	0.05	2643
5.46	0.05	1776
5.48	0.05	1273
5.5	0.05	832
5.52	0.05	652
5.54	0.05	528
5.56	0.05	444
5.58	0.05	403
5.6	0.05	355
5.62	0.05	337
5.64	0.05	358
5.66	0.05	306
5.68	0.05	302
5.7	0.05	284
5.72	0.05	282
5.74	0.05	285
5.76	0.05	273
5.78	0.05	285
5.8	0.05	273
5.82	0.05	262
5.84	0.05	260
5.86	0.05	263
5.88	0.05	255
5.9	0.05	267
5.92	0.05	296
5.94	0.05	257
5.96	0.05	261
5.98	0.05	275
6	0.05	274
6.02	0.05	261
6.04	0.05	276
6.06	0.05	264
6.08	0.05	279
6.1	0.05	274
6.12	0.05	264
6.14	0.05	296
6.16	0.05	264
6.18	0.05	263
6.2	0.05	261
6.22	0.05	234
6.24	0.05	240
6.26	0.05	269
6.28	0.05	256
6.3	0.05	246
6.32	0.05	243
6.34	0.05	262
6.36	0.05	246
6.38	0.05	263
6.4	0.05	277
6.42	0.05	272
6.44	0.05	234
6.46	0.05	249
6.48	0.05	247
6.5	0.05	276
6.52	0.05	237
6.54	0.05	235
6.56	0.05	242
6.58	0.05	235
6.6	0.05	252
6.62	0.05	229
6.64	0.05	228
6.66	0.05	231
6.68	0.05	238
6.7	0.05	250
6.72	0.05	235
6.74	0.05	217
6.76	0.05	241
6.78	0.05	215
6.8	0.05	225
6.82	0.05	226
6.84	0.05	213
6.86	0.05	190
6.88	0.05	234
6.9	0.05	178
6.92	0.05	206
6.94	0.05	211
6.96	0.05	189
6.98	0.05	212
7	0.05	180
7.02	0.05	204
7.04	0.05	199
7.06	0.05	194
7.08	0.05	179
7.1	0.05	217
7.12	0.05	176
7.14	0.05	188
7.16	0.05	174
7.18	0.05	201
7.2	0.05	189
7.22	0.05	162
7.24	0.05	179
7.26	0.05	183
7.28	0.05	164
7.3	0.05	183
7.32	0.05	183
7.34	0.05	162
7.36	0.05	170
7.38	0.05	162
7.4	0.05	176
7.42	0.05	184
7.44	0.05	168
7.46	0.05	157
7.48	0.05	187
7.5	0.05	165
7.52	0.05	173
7.54	0.05	183
7.56	0.05	169
7.58	0.05	174
7.6	0.05	177
7.62	0.05	162
7.64	0.05	175
7.66	0.05	166
7.68	0.05	164
7.7	0.05	171
7.72	0.05	160
7.74	0.05	181
7.76	0.05	183
7.78	0.05	176
7.8	0.05	181
7.82	0.05	158
7.84	0.05	161
7.86	0.05	168
7.88	0.05	143
7.9	0.05	177
7.92	0.05	171
7.94	0.05	153
7.96	0.05	159
7.98	0.05	165
8	0.05	175
8.02	0.05	179
8.04	0.05	160
8.06	0.05	145
8.08	0.05	171
8.1	0.05	168
8.12	0.05	191
8.14	0.05	159
8.16	0.05	139
8.18	0.05	161
8.2	0.05	163
8.22	0.05	162
8.24	0.05	161
8.26	0.05	162
8.28	0.05	159
8.3	0.05	164
8.32	0.05	151
8.34	0.05	167
8.36	0.05	152
8.38	0.05	170
8.4	0.05	159
8.42	0.05	124
8.44	0.05	142
8.46	0.05	161
8.48	0.05	162
8.5	0.05	151
8.52	0.05	154
8.54	0.05	171
8.56	0.05	175
8.58	0.05	163
8.6	0.05	164
8.62	0.05	162
8.64	0.05	153
8.66	0.05	154
8.68	0.05	174
8.7	0.05	169
8.72	0.05	173
8.74	0.05	176
8.76	0.05	200
8.78	0.05	193
8.8	0.05	158
8.82	0.05	185
8.84	0.05	188
8.86	0.05	182
8.88	0.05	187
8.9	0.05	174
8.92	0.05	195
8.94	0.05	180
8.96	0.05	218
8.98	0.05	230
9	0.05	225
9.02	0.05	244
9.04	0.05	259
9.06	0.05	233
9.08	0.05	281
9.1	0.05	241
9.12	0.05	236
9.14	0.05	244
9.16	0.05	255
9.18	0.05	273
9.2	0.05	238
9.22	0.05	312
9.24	0.05	323
9.26	0.05	327
9.28	0.05	377
9.3	0.05	374
9.32	0.05	416
9.34	0.05	455
9.36	0.05	534
9.38	0.05	573
9.4	0.05	803
9.42	0.05	915
9.44	0.05	912
9.46	0.05	874
9.48	0.05	714
9.5	0.05	530
9.52	0.05	399
9.54	0.05	313
9.56	0.05	260
9.58	0.05	241
9.6	0.05	220
9.62	0.05	211
9.64	0.05	212
9.66	0.05	214
9.68	0.05	204
9.7	0.05	191
9.72	0.05	187
9.74	0.05	197
9.76	0.05	166
9.78	0.05	192
9.8	0.05	192
9.82	0.05	191
9.84	0.05	174
9.86	0.05	168
9.88	0.05	158
9.9	0.05	189
9.92	0.05	210
9.94	0.05	193
9.96	0.05	187
9.98	0.05	193
10	0.05	166
10.02	0.05	154
10.04	0.05	170
10.06	0.05	176
10.08	0.05	166
10.1	0.05	169
10.12	0.05	162
10.14	0.05	165
10.16	0.05	165
10.18	0.05	169
10.2	0.05	147
10.22	0.05	173
10.24	0.05	142
10.26	0.05	187
10.28	0.05	172
10.3	0.05	175
10.32	0.05	173
10.34	0.05	153
10.36	0.05	186
10.38	0.05	191
10.4	0.05	207
10.42	0.05	194
10.44	0.05	195
10.46	0.05	180
10.48	0.05	215
10.5	0.05	204
10.52	0.05	221
10.54	0.05	207
10.56	0.05	252
10.58	0.05	273
10.6	0.05	252
10.62	0.05	278
10.64	0.05	318
10.66	0.05	319
10.68	0.05	380
10.7	0.05	395
10.72	0.05	443
10.74	0.05	495
10.76	0.05	588
10.78	0.05	654
10.8	0.05	710
10.82	0.05	832
10.84	0.05	996
10.86	0.05	1165
10.88	0.05	1425
10.9	0.05	1724
10.92	0.05	1935
10.94	0.05	1885
10.96	0.05	1452
10.98	0.05	1041
11	0.05	721
11.02	0.05	547
11.04	0.05	426
11.06	0.05	308
11.08	0.05	333
11.1	0.05	279
11.12	0.05	253
11.14	0.05	237
11.16	0.05	216
11.18	0.05	204
11.2	0.05	208
11.22	0.05	214
11.24	0.05	176
11.26	0.05	186
11.28	0.05	195
11.3	0.05	207
11.32	0.05	202
11.34	0.05	167
11.36	0.05	178
11.38	0.05	171
11.4	0.05	179
11.42	0.05	198
11.44	0.05	195
11.46	0.05	182
11.48	0.05	211
11.5	0.05	178
11.52	0.05	182
11.54	0.05	186
11.56	0.05	163
11.58	0.05	201
11.6	0.05	168
11.62	0.05	162
11.64	0.05	191
11.66	0.05	168
11.68	0.05	178
11.7	0.05	177
11.72	0.05	179
11.74	0.05	169
11.76	0.05	183
11.78	0.05	182
11.8	0.05	171
11.82	0.05	182
11.84	0.05	207
11.86	0.05	177
11.88	0.05	186
11.9	0.05	181
11.92	0.05	183
11.94	0.05	179
11.96	0.05	163
11.98	0.05	189
12	0.05	181
12.02	0.05	189
12.04	0.05	207
12.06	0.05	204
12.08	0.05	178
12.1	0.05	167
12.12	0.05	187
12.14	0.05	222
12.16	0.05	196
12.18	0.05	189
12.2	0.05	160
12.22	0.05	186
12.24	0.05	193
12.26	0.05	181
12.28	0.05	178
12.3	0.05	183
12.32	0.05	201
12.34	0.05	185
12.36	0.05	180
12.38	0.05	188
12.4	0.05	202
12.42	0.05	184
12.44	0.05	188
12.46	0.05	187
12.48	0.05	191
12.5	0.05	176
12.52	0.05	178
12.54	0.05	192
12.56	0.05	191
12.58	0.05	181
12.6	0.05	204
12.62	0.05	202
12.64	0.05	214
12.66	0.05	224
12.68	0.05	223
12.7	0.05	227
12.72	0.05	245
12.74	0.05	257
12.76	0.05	276
12.78	0.05	243
12.8	0.05	246
12.82	0.05	225
12.84	0.05	208
12.86	0.05	206
12.88	0.05	196
12.9	0.05	174
12.92	0.05	189
12.94	0.05	185
12.96	0.05	181
12.98	0.05	167
13	0.05	178
13.02	0.05	220
13.04	0.05	205
13.06	0.05	191
13.08	0.05	184
13.1	0.05	205
13.12	0.05	181
13.14	0.05	197
13.16	0.05	182
13.18	0.05	194
13.2	0.05	186
13.22	0.05	175
13.24	0.05	182
13.26	0.05	176
13.28	0.05	178
13.3	0.05	184
13.32	0.05	157
13.34	0.05	201
13.36	0.05	182
13.38	0.05	187
13.4	0.05	194
13.42	0.05	185
13.44	0.05	213
13.46	0.05	195
13.48	0.05	182
13.5	0.05	186
13.52	0.05	197
13.54	0.05	208
13.56	0.05	228
13.58	0.05	198
13.6	0.05	207
13.62	0.05	186
13.64	0.05	200
13.66	0.05	232
13.68	0.05	232
13.7	0.05	221
13.72	0.05	225
13.74	0.05	246
13.76	0.05	270
13.78	0.05	320
13.8	0.05	350
13.82	0.05	372
13.84	0.05	391
13.86	0.05	379
13.88	0.05	391
13.9	0.05	355
13.92	0.05	341
13.94	0.05	315
13.96	0.05	306
13.98	0.05	227
14	0.05	210
14.02	0.05	203
14.04	0.05	204
14.06	0.05	204
14.08	0.05	194
14.1	0.05	186
14.12	0.05	209
14.14	0.05	184
14.16	0.05	186
14.18	0.05	204
14.2	0.05	197
14.22	0.05	215
14.24	0.05	199
14.26	0.05	192
14.28	0.05	172
14.3	0.05	194
14.32	0.05	182
14.34	0.05	165
14.36	0.05	171
14.38	0.05	199
14.4	0.05	213
14.42	0.05	172
14.44	0.05	198
14.46	0.05	172
14.48	0.05	181
14.5	0.05	183
14.52	0.05	195
14.54	0.05	172
14.56	0.05	178
14.58	0.05	203
14.6	0.05	174
14.62	0.05	175
14.64	0.05	198
14.66	0.05	186
14.68	0.05	210
14.7	0.05	182
14.72	0.05	198
14.74	0.05	200
14.76	0.05	192
14.78	0.05	196
14.8	0.05	190
14.82	0.05	185
14.84	0.05	204
14.86	0.05	192
14.88	0.05	189
14.9	0.05	206
14.92	0.05	191
14.94	0.05	195
14.96	0.05	185
14.98	0.05	178
15	0.05	198
15.02	0.05	184
15.04	0.05	199
15.06	0.05	192
15.08	0.05	181
15.1	0.05	178
15.12	0.05	171
15.14	0.05	185
15.16	0.05	205
15.18	0.05	214
15.2	0.05	201
15.22	0.05	184
15.24	0.05	176
15.26	0.05	187
15.28	0.05	185
15.3	0.05	176
15.32	0.05	206
15.34	0.05	203
15.36	0.05	184
15.38	0.05	200
15.4	0.05	204
15.42	0.05	191
15.44	0.05	194
15.46	0.05	189
15.48	0.05	187
15.5	0.05	176
15.52	0.05	200
15.54	0.05	199
15.56	0.05	196
15.58	0.05	218
15.6	0.05	190
15.62	0.05	214
15.64	0.05	199
15.66	0.05	167
15.68	0.05	188
15.7	0.05	189
15.72	0.05	234
15.74	0.05	181
15.76	0.05	227
15.78	0.05	181
15.8	0.05	213
15.82	0.05	203
15.84	0.05	194
15.86	0.05	199
15.88	0.05	186
15.9	0.05	191
15.92	0.05	223
15.94	0.05	191
15.96	0.05	217
15.98	0.05	210
16	0.05	219
16.02	0.05	222
16.04	0.05	209
16.06	0.05	213
16.08	0.05	204
16.1	0.05	193
16.12	0.05	196
16.14	0.05	200
16.16	0.05	193
16.18	0.05	226
16.2	0.05	220
16.22	0.05	244
16.24	0.05	250
16.26	0.05	286
16.28	0.05	281
16.3	0.05	283
16.32	0.05	297
16.34	0.05	295
16.36	0.05	365
16.38	0.05	387
16.4	0.05	438
16.42	0.05	467
16.44	0.05	535
16.46	0.05	585
16.48	0.05	604
16.5	0.05	599
16.52	0.05	506
16.54	0.05	399
16.56	0.05	368
16.58	0.05	404
16.6	0.05	416
16.62	0.05	433
16.64	0.05	432
16.66	0.05	430
16.68	0.05	503
16.7	0.05	533
16.72	0.05	551
16.74	0.05	630
16.76	0.05	766
16.78	0.05	821
16.8	0.05	1068
16.82	0.05	1157
16.84	0.05	1270
16.86	0.05	1257
16.88	0.05	1108
16.9	0.05	977
16.92	0.05	767
16.94	0.05	640
16.96	0.05	537
16.98	0.05	433
17	0.05	360
17.02	0.05	336
17.04	0.05	329
17.06	0.05	281
17.08	0.05	274
17.1	0.05	254
17.12	0.05	235
17.14	0.05	257
17.16	0.05	265
17.18	0.05	278
17.2	0.05	240
17.22	0.05	225
17.24	0.05	219
17.26	0.05	240
17.28	0.05	235
17.3	0.05	221
17.32	0.05	225
17.34	0.05	218
17.36	0.05	258
17.38	0.05	218
17.4	0.05	229
17.42	0.05	199
17.44	0.05	215
17.46	0.05	223
17.48	0.05	230
17.5	0.05	218
17.52	0.05	196
17.54	0.05	189
17.56	0.05	212
17.58	0.05	216
17.6	0.05	214
17.62	0.05	193
17.64	0.05	224
17.66	0.05	231
17.68	0.05	221
17.7	0.05	218
17.72	0.05	193
17.74	0.05	216
17.76	0.05	193
17.78	0.05	194
17.8	0.05	215
17.82	0.05	215
17.84	0.05	195
17.86	0.05	193
17.88	0.05	218
17.9	0.05	230
17.92	0.05	213
17.94	0.05	245
17.96	0.05	227
17.98	0.05	203
18	0.05	206
18.02	0.05	206
18.04	0.05	209
18.06	0.05	207
18.08	0.05	222
18.1	0.05	227
18.12	0.05	201
18.14	0.05	195
18.16	0.05	221
18.18	0.05	227
18.2	0.05	228
18.22	0.05	225
18.24	0.05	201
18.26	0.05	248
18.28	0.05	217
18.3	0.05	220
18.32	0.05	222
18.34	0.05	226
18.36	0.05	217
18.38	0.05	230
18.4	0.05	227
18.42	0.05	201
18.44	0.05	205
18.46	0.05	195
18.48	0.05	227
18.5	0.05	217
18.52	0.05	212
18.54	0.05	222
18.56	0.05	214
18.58	0.05	238
18.6	0.05	228
18.62	0.05	208
18.64	0.05	224
18.66	0.05	208
18.68	0.05	240
18.7	0.05	226
18.72	0.05	241
18.74	0.05	244
18.76	0.05	230
18.78	0.05	284
18.8	0.05	288
18.82	0.05	261
18.84	0.05	326
18.86	0.05	324
18.88	0.05	371
18.9	0.05	347
18.92	0.05	386
18.94	0.05	448
18.96	0.05	542
18.98	0.05	660
19	0.05	778
19.02	0.05	889
19.04	0.05	983
19.06	0.05	995
19.08	0.05	956
19.1	0.05	751
19.12	0.05	630
19.14	0.05	438
19.16	0.05	397
19.18	0.05	374
19.2	0.05	325
19.22	0.05	290
19.24	0.05	312
19.26	0.05	315
19.28	0.05	298
19.3	0.05	318
19.32	0.05	310
19.34	0.05	313
19.36	0.05	302
19.38	0.05	290
19.4	0.05	315
19.42	0.05	316
19.44	0.05	286
19.46	0.05	252
19.48	0.05	264
19.5	0.05	221
19.52	0.05	195
19.54	0.05	203
19.56	0.05	213
19.58	0.05	209
19.6	0.05	205
19.62	0.05	217
19.64	0.05	245
19.66	0.05	221
19.68	0.05	213
19.7	0.05	235
19.72	0.05	232
19.74	0.05	226
19.76	0.05	228
19.78	0.05	273
19.8	0.05	261
19.82	0.05	274
19.84	0.05	276
19.86	0.05	315
19.88	0.05	275
19.9	0.05	244
19.92	0.05	225
19.94	0.05	233
19.96	0.05	198
19.98	0.05	203
20	0.05	207
20.02	0.05	221
20.04	0.05	193
20.06	0.05	218
20.08	0.05	205
20.1	0.05	217
20.12	0.05	210
20.14	0.05	208
20.16	0.05	211
20.18	0.05	214
20.2	0.05	204
20.22	0.05	202
20.24	0.05	216
20.26	0.05	203
20.28	0.05	214
20.3	0.05	216
20.32	0.05	179
20.34	0.05	218
20.36	0.05	215
20.38	0.05	218
20.4	0.05	239
20.42	0.05	203
20.44	0.05	202
20.46	0.05	235
20.48	0.05	210
20.5	0.05	223
20.52	0.05	210
20.54	0.05	228
20.56	0.05	217
20.58	0.05	234
20.6	0.05	244
20.62	0.05	257
20.64	0.05	242
20.66	0.05	246
20.68	0.05	269
20.7	0.05	276
20.72	0.05	291
20.74	0.05	312
20.76	0.05	359
20.78	0.05	395
20.8	0.05	376
20.82	0.05	474
20.84	0.05	546
20.86	0.05	632
20.88	0.05	707
20.9	0.05	703
20.92	0.05	720
20.94	0.05	676
20.96	0.05	599
20.98	0.05	502
21	0.05	437
21.02	0.05	361
21.04	0.05	311
21.06	0.05	262
21.08	0.05	257
21.1	0.05	287
21.12	0.05	253
21.14	0.05	228
21.16	0.05	234
21.18	0.05	255
21.2	0.05	202
21.22	0.05	212
21.24	0.05	195
21.26	0.05	215
21.28	0.05	179
21.3	0.05	222
21.32	0.05	209
21.34	0.05	223
21.36	0.05	215
21.38	0.05	185
21.4	0.05	224
21.42	0.05	209
21.44	0.05	200
21.46	0.05	196
21.48	0.05	223
21.5	0.05	192
21.52	0.05	206
21.54	0.05	208
21.56	0.05	193
21.58	0.05	200
21.6	0.05	193
21.62	0.05	208
21.64	0.05	196
21.66	0.05	213
21.68	0.05	178
21.7	0.05	198
21.72	0.05	196
21.74	0.05	190
21.76	0.05	210
21.78	0.05	190
21.8	0.05	193
21.82	0.05	187
21.84	0.05	212
21.86	0.05	177
21.88	0.05	208
21.9	0.05	204
21.92	0.05	195
21.94	0.05	191
21.96	0.05	199
21.98	0.05	204
22	0.05	213
22.02	0.05	198
22.04	0.05	192
22.06	0.05	206
22.08	0.05	188
22.1	0.05	191
22.12	0.05	184
22.14	0.05	195
22.16	0.05	222
22.18	0.05	193
22.2	0.05	199
22.22	0.05	194
22.24	0.05	224
22.26	0.05	180
22.28	0.05	226
22.3	0.05	206
22.32	0.05	206
22.34	0.05	220
22.36	0.05	215
22.38	0.05	185
22.4	0.05	177
22.42	0.05	199
22.44	0.05	188
22.46	0.05	209
22.48	0.05	213
22.5	0.05	192
22.52	0.05	213
22.54	0.05	217
22.56	0.05	164
22.58	0.05	213
22.6	0.05	178
22.62	0.05	206
22.64	0.05	202
22.66	0.05	199
22.68	0.05	182
22.7	0.05	181
22.72	0.05	173
22.74	0.05	185
22.76	0.05	183
22.78	0.05	208
22.8	0.05	210
22.82	0.05	196
22.84	0.05	185
22.86	0.05	177
22.88	0.05	199
22.9	0.05	218
22.92	0.05	172
22.94	0.05	205
22.96	0.05	224
22.98	0.05	199
23	0.05	203
23.02	0.05	222
23.04	0.05	218
23.06	0.05	205
23.08	0.05	199
23.1	0.05	226
23.12	0.05	198
23.14	0.05	190
23.16	0.05	196
23.18	0.05	202
23.2	0.05	199
23.22	0.05	231
23.24	0.05	211
23.26	0.05	205
23.28	0.05	181
23.3	0.05	190
23.32	0.05	213
23.34	0.05	214
23.36	0.05	200
23.38	0.05	182
23.4	0.05	211
23.42	0.05	215
23.44	0.05	218
23.46	0.05	196
23.48	0.05	233
23.5	0.05	227
23.52	0.05	220
23.54	0.05	225
23.56	0.05	214
23.58	0.05	209
23.6	0.05	237
23.62	0.05	214
23.64	0.05	257
23.66	0.05	254
23.68	0.05	243
23.7	0.05	250
23.72	0.05	260
23.74	0.05	258
23.76	0.05	233
23.78	0.05	221
23.8	0.05	233
23.82	0.05	220
23.84	0.05	233
23.86	0.05	249
23.88	0.05	195
23.9	0.05	245
23.92	0.05	232
23.94	0.05	229
23.96	0.05	241
23.98	0.05	250
24	0.05	247
24.02	0.05	300
24.04	0.05	293
24.06	0.05	317
24.08	0.05	297
24.1	0.05	293
24.12	0.05	296
24.14	0.05	238
24.16	0.05	279
24.18	0.05	249
24.2	0.05	267
24.22	0.05	200
24.24	0.05	214
24.26	0.05	217
24.28	0.05	210
24.3	0.05	187
24.32	0.05	205
24.34	0.05	190
24.36	0.05	202
24.38	0.05	217
24.4	0.05	194
24.42	0.05	206
24.44	0.05	201
24.46	0.05	222
24.48	0.05	212
24.5	0.05	198
24.52	0.05	163
24.54	0.05	225
24.56	0.05	198
24.58	0.05	201
24.6	0.05	203
24.62	0.05	224
24.64	0.05	197
24.66	0.05	218
24.68	0.05	202
24.7	0.05	240
24.72	0.05	195
24.74	0.05	202
24.76	0.05	205
24.78	0.05	229
24.8	0.05	189
24.82	0.05	219
24.84	0.05	199
24.86	0.05	209
24.88	0.05	206
24.9	0.05	204
24.92	0.05	225
24.94	0.05	207
24.96	0.05	199
24.98	0.05	224
25	0.05	223
25.02	0.05	236
25.04	0.05	216
25.06	0.05	244
25.08	0.05	215
25.1	0.05	207
25.12	0.05	232
25.14	0.05	214
25.16	0.05	226
25.18	0.05	231
25.2	0.05	232
25.22	0.05	279
25.24	0.05	265
25.26	0.05	317
25.28	0.05	287
25.3	0.05	285
25.32	0.05	339
25.34	0.05	335
25.36	0.05	312
25.38	0.05	314
25.4	0.05	311
25.42	0.05	312
25.44	0.05	331
25.46	0.05	368
25.48	0.05	404
25.5	0.05	450
25.52	0.05	530
25.54	0.05	555
25.56	0.05	612
25.58	0.05	588
25.6	0.05	554
25.62	0.05	543
25.64	0.05	502
25.66	0.05	416
25.68	0.05	394
25.7	0.05	344
25.72	0.05	332
25.74	0.05	293
25.76	0.05	260
25.78	0.05	281
25.8	0.05	252
25.82	0.05	241
25.84	0.05	229
25.86	0.05	204
25.88	0.05	215
25.9	0.05	223
25.92	0.05	232
25.94	0.05	206
25.96	0.05	221
25.98	0.05	233
26	0.05	200
26.02	0.05	216
26.04	0.05	207
26.06	0.05	197
26.08	0.05	234
26.1	0.05	194
26.12	0.05	180
26.14	0.05	229
26.16	0.05	191
26.18	0.05	224
26.2	0.05	242
26.22	0.05	219
26.24	0.05	202
26.26	0.05	204
26.28	0.05	230
26.3	0.05	216
26.32	0.05	240
26.34	0.05	214
26.36	0.05	240
26.38	0.05	225
26.4	0.05	202
26.42	0.05	229
26.44	0.05	218
26.46	0.05	223
26.48	0.05	205
26.5	0.05	227
26.52	0.05	223
26.54	0.05	224
26.56	0.05	217
26.58	0.05	203
26.6	0.05	232
26.62	0.05	214
26.64	0.05	209
26.66	0.05	216
26.68	0.05	219
26.7	0.05	208
26.72	0.05	208
26.74	0.05	201
26.76	0.05	213
26.78	0.05	216
26.8	0.05	220
26.82	0.05	218
26.84	0.05	198
26.86	0.05	232
26.88	0.05	226
26.9	0.05	224
26.92	0.05	185
26.94	0.05	196
26.96	0.05	215
26.98	0.05	213
27	0.05	207
27.02	0.05	206
27.04	0.05	258
27.06	0.05	233
27.08	0.05	226
27.1	0.05	225
27.12	0.05	217
27.14	0.05	212
27.16	0.05	237
27.18	0.05	229
27.2	0.05	247
27.22	0.05	262
27.24	0.05	255
27.26	0.05	254
27.28	0.05	286
27.3	0.05	287
27.32	0.05	345
27.34	0.05	314
27.36	0.05	326
27.38	0.05	347
27.4	0.05	323
27.42	0.05	312
27.44	0.05	299
27.46	0.05	277
27.48	0.05	282
27.5	0.05	257
27.52	0.05	290
27.54	0.05	247
27.56	0.05	251
27.58	0.05	249
27.6	0.05	285
27.62	0.05	232
27.64	0.05	286
27.66	0.05	238
27.68	0.05	247
27.7	0.05	240
27.72	0.05	252
27.74	0.05	233
27.76	0.05	255
27.78	0.05	221
27.8	0.05	234
27.82	0.05	243
27.84	0.05	231
27.86	0.05	228
27.88	0.05	244
27.9	0.05	226
27.92	0.05	227
27.94	0.05	224
27.96	0.05	245
27.98	0.05	252
28	0.05	254
28.02	0.05	256
28.04	0.05	257
28.06	0.05	285
28.08	0.05	282
28.1	0.05	278
28.12	0.05	275
28.14	0.05	278
28.16	0.05	259
28.18	0.05	252
28.2	0.05	254
28.22	0.05	229
28.24	0.05	243
28.26	0.05	230
28.28	0.05	237
28.3	0.05	240
28.32	0.05	250
28.34	0.05	262
28.36	0.05	300
28.38	0.05	298
28.4	0.05	296
28.42	0.05	349
28.44	0.05	352
28.46	0.05	373
28.48	0.05	369
28.5	0.05	367
28.52	0.05	381
28.54	0.05	383
28.56	0.05	337
28.58	0.05	302
28.6	0.05	258
28.62	0.05	244
28.64	0.05	262
28.66	0.05	212
28.68	0.05	211
28.7	0.05	243
28.72	0.05	224
28.74	0.05	240
28.76	0.05	203
28.78	0.05	222
28.8	0.05	225
28.82	0.05	216
28.84	0.05	201
28.86	0.05	222
28.88	0.05	199
28.9	0.05	227
28.92	0.05	215
28.94	0.05	213
28.96	0.05	221
28.98	0.05	219
29	0.05	238
29.02	0.05	223
29.04	0.05	231
29.06	0.05	226
29.08	0.05	203
29.1	0.05	211
29.12	0.05	203
29.14	0.05	243
29.16	0.05	210
29.18	0.05	208
29.2	0.05	190
29.22	0.05	210
29.24	0.05	197
29.26	0.05	234
29.28	0.05	195
29.3	0.05	235
29.32	0.05	193
29.34	0.05	210
29.36	0.05	219
29.38	0.05	223
29.4	0.05	220
29.42	0.05	218
29.44	0.05	220
29.46	0.05	213
29.48	0.05	225
29.5	0.05	229
29.52	0.05	267
29.54	0.05	207
29.56	0.05	233
29.58	0.05	209
29.6	0.05	238
29.62	0.05	226
29.64	0.05	231
29.66	0.05	244
29.68	0.05	226
29.7	0.05	252
29.72	0.05	236
29.74	0.05	225
29.76	0.05	233
29.78	0.05	229
29.8	0.05	244
29.82	0.05	223
29.84	0.05	232
29.86	0.05	237
29.88	0.05	234
29.9	0.05	209
29.92	0.05	202
29.94	0.05	194
29.96	0.05	199
29.98	0.05	176
30	0.05	206
30.02	0.05	222
30.04	0.05	191
30.06	0.05	177
30.08	0.05	208
30.1	0.05	211
30.12	0.05	207
30.14	0.05	221
30.16	0.05	200
30.18	0.05	221
30.2	0.05	234
30.22	0.05	193
30.24	0.05	229
30.26	0.05	217
30.28	0.05	224
30.3	0.05	236
30.32	0.05	221
30.34	0.05	216
30.36	0.05	241
30.38	0.05	245
30.4	0.05	244
30.42	0.05	240
30.44	0.05	282
30.46	0.05	268
30.48	0.05	272
30.5	0.05	294
30.52	0.05	310
30.54	0.05	343
30.56	0.05	396
30.58	0.05	416
30.6	0.05	462
30.62	0.05	462
30.64	0.05	456
30.66	0.05	431
30.68	0.05	446
30.7	0.05	407
30.72	0.05	365
30.74	0.05	371
30.76	0.05	320
30.78	0.05	276
30.8	0.05	283
30.82	0.05	269
30.84	0.05	254
30.86	0.05	284
30.88	0.05	271
30.9	0.05	231
30.92	0.05	225
30.94	0.05	240
30.96	0.05	225
30.98	0.05	221
31	0.05	209
31.02	0.05	218
31.04	0.05	190
31.06	0.05	229
31.08	0.05	218
31.1	0.05	226
31.12	0.05	237
31.14	0.05	222
31.16	0.05	211
31.18	0.05	234
31.2	0.05	216
31.22	0.05	212
31.24	0.05	213
31.26	0.05	218
31.28	0.05	209
31.3	0.05	202
31.32	0.05	226
31.34	0.05	219
31.36	0.05	239
31.38	0.05	201
31.4	0.05	221
31.42	0.05	224
31.44	0.05	197
31.46	0.05	214
31.48	0.05	224
31.5	0.05	235
31.52	0.05	202
31.54	0.05	195
31.56	0.05	213
31.58	0.05	210
31.6	0.05	202
31.62	0.05	216
31.64	0.05	230
31.66	0.05	233
31.68	0.05	233
31.7	0.05	238
31.72	0.05	218
31.74	0.05	193
31.76	0.05	222
31.78	0.05	222
31.8	0.05	218
31.82	0.05	214
31.84	0.05	215
31.86	0.05	240
31.88	0.05	201
31.9	0.05	226
31.92	0.05	212
31.94	0.05	210
31.96	0.05	214
31.98	0.05	217
32	0.05	218
32.02	0.05	230
32.04	0.05	224
32.06	0.05	182
32.08	0.05	232
32.1	0.05	216
32.12	0.05	235
32.14	0.05	221
32.16	0.05	224
32.18	0.05	229
32.2	0.05	235
32.22	0.05	258
32.24	0.05	259
32.26	0.05	254
32.28	0.05	257
32.3	0.05	256
32.32	0.05	242
32.34	0.05	242
32.36	0.05	230
32.38	0.05	239
32.4	0.05	206
32.42	0.05	227
32.44	0.05	236
32.46	0.05	223
32.48	0.05	220
32.5	0.05	263
32.52	0.05	223
32.54	0.05	238
32.56	0.05	234
32.58	0.05	231
32.6	0.05	221
32.62	0.05	222
32.64	0.05	256
32.66	0.05	248
32.68	0.05	285
32.7	0.05	288
32.72	0.05	313
32.74	0.05	314
32.76	0.05	313
32.78	0.05	311
32.8	0.05	296
32.82	0.05	295
32.84	0.05	295
32.86	0.05	272
32.88	0.05	255
32.9	0.05	252
32.92	0.05	246
32.94	0.05	222
32.96	0.05	229
32.98	0.05	209
33	0.05	213
33.02	0.05	217
33.04	0.05	212
33.06	0.05	194
33.08	0.05	235
33.1	0.05	217
33.12	0.05	204
33.14	0.05	202
33.16	0.05	214
33.18	0.05	215
33.2	0.05	210
33.22	0.05	196
33.24	0.05	219
33.26	0.05	224
33.28	0.05	229
33.3	0.05	204
33.32	0.05	213
33.34	0.05	237
33.36	0.05	213
33.38	0.05	201
33.4	0.05	192
33.42	0.05	240
33.44	0.05	236
33.46	0.05	235
33.48	0.05	223
33.5	0.05	251
33.52	0.05	228
33.54	0.05	219
33.56	0.05	244
33.58	0.05	229
33.6	0.05	232
33.62	0.05	250
33.64	0.05	229
33.66	0.05	212
33.68	0.05	258
33.7	0.05	238
33.72	0.05	228
33.74	0.05	210
33.76	0.05	216
33.78	0.05	217
33.8	0.05	223
33.82	0.05	202
33.84	0.05	232
33.86	0.05	206
33.88	0.05	190
33.9	0.05	196
33.92	0.05	194
33.94	0.05	215
33.96	0.05	210
33.98	0.05	221
34	0.05	209
34.02	0.05	222
34.04	0.05	223
34.06	0.05	253
34.08	0.05	258
34.1	0.05	236
34.12	0.05	263
34.14	0.05	276
34.16	0.05	284
34.18	0.05	256
34.2	0.05	277
34.22	0.05	256
34.24	0.05	262
34.26	0.05	281
34.28	0.05	229
34.3	0.05	247
34.32	0.05	247
34.34	0.05	238
34.36	0.05	226
34.38	0.05	241
34.4	0.05	237
34.42	0.05	221
34.44	0.05	220
34.46	0.05	228
34.48	0.05	219
34.5	0.05	214
34.52	0.05	200
34.54	0.05	207
34.56	0.05	220
34.58	0.05	230
34.6	0.05	192
34.62	0.05	198
34.64	0.05	188
34.66	0.05	212
34.68	0.05	217
34.7	0.05	236
34.72	0.05	232
34.74	0.05	244
34.76	0.05	249
34.78	0.05	249
34.8	0.05	263
34.82	0.05	265
34.84	0.05	225
34.86	0.05	244
34.88	0.05	226
34.9	0.05	209
34.92	0.05	214
34.94	0.05	245
34.96	0.05	215
34.98	0.05	234
35	0.05	239
35.02	0.05	236
35.04	0.05	209
35.06	0.05	191
35.08	0.05	227
35.1	0.05	206
35.12	0.05	205
35.14	0.05	251
35.16	0.05	203
35.18	0.05	220
35.2	0.05	223
35.22	0.05	222
35.24	0.05	201
35.26	0.05	198
35.28	0.05	203
35.3	0.05	202
35.32	0.05	221
35.34	0.05	216
35.36	0.05	234
35.38	0.05	249
35.4	0.05	229
35.42	0.05	254
35.44	0.05	249
35.46	0.05	259
35.48	0.05	255
35.5	0.05	279
35.52	0.05	265
35.54	0.05	284
35.56	0.05	286
35.58	0.05	292
35.6	0.05	278
35.62	0.05	306
35.64	0.05	257
35.66	0.05	265
35.68	0.05	261
35.7	0.05	255
35.72	0.05	230
35.74	0.05	281
35.76	0.05	240
35.78	0.05	257
35.8	0.05	280
35.82	0.05	271
35.84	0.05	261
35.86	0.05	271
35.88	0.05	288
35.9	0.05	300
35.92	0.05	314
35.94	0.05	288
35.96	0.05	287
35.98	0.05	283
36	0.05	226
36.02	0.05	237
36.04	0.05	249
36.06	0.05	236
36.08	0.05	242
36.1	0.05	231
36.12	0.05	238
36.14	0.05	226
36.16	0.05	213
36.18	0.05	207
36.2	0.05	229
36.22	0.05	221
36.24	0.05	242
36.26	0.05	228
36.28	0.05	229
36.3	0.05	212
36.32	0.05	241
36.34	0.05	239
36.36	0.05	265
36.38	0.05	254
36.4	0.05	266
36.42	0.05	237
36.44	0.05	248
36.46	0.05	230
36.48	0.05	241
36.5	0.05	265
36.52	0.05	234
36.54	0.05	267
36.56	0.05	262
36.58	0.05	264
36.6	0.05	234
36.62	0.05	246
36.64	0.05	257
36.66	0.05	220
36.68	0.05	231
36.7	0.05	208
36.72	0.05	206
36.74	0.05	221
36.76	0.05	227
36.78	0.05	224
36.8	0.05	251
36.82	0.05	200
36.84	0.05	222
36.86	0.05	254
36.88	0.05	222
36.9	0.05	226
36.92	0.05	216
36.94	0.05	246
36.96	0.05	226
36.98	0.05	221
37	0.05	231
37.02	0.05	233
37.04	0.05	261
37.06	0.05	227
37.08	0.05	246
37.1	0.05	265
37.12	0.05	270
37.14	0.05	298
37.16	0.05	281
37.18	0.05	316
37.2	0.05	296
37.22	0.05	358
37.24	0.05	363
37.26	0.05	348
37.28	0.05	313
37.3	0.05	316
37.32	0.05	346
37.34	0.05	312
37.36	0.05	286
37.38	0.05	272
37.4	0.05	270
37.42	0.05	252
37.44	0.05	236
37.46	0.05	239
37.48	0.05	229
37.5	0.05	244
37.52	0.05	262
37.54	0.05	248
37.56	0.05	251
37.58	0.05	236
37.6	0.05	229
37.62	0.05	237
37.64	0.05	250
37.66	0.05	208
37.68	0.05	215
37.7	0.05	237
37.72	0.05	236
37.74	0.05	216
37.76	0.05	236
37.78	0.05	238
37.8	0.05	236
37.82	0.05	246
37.84	0.05	264
37.86	0.05	271
37.88	0.05	302
37.9	0.05	320
37.92	0.05	321
37.94	0.05	409
37.96	0.05	377
37.98	0.05	397
38	0.05	345
38.02	0.05	367
38.04	0.05	370
38.06	0.05	399
38.08	0.05	381
38.1	0.05	404
38.12	0.05	414
38.14	0.05	454
38.16	0.05	546
38.18	0.05	595
38.2	0.05	648
38.22	0.05	702
38.24	0.05	702
38.26	0.05	646
38.28	0.05	596
38.3	0.05	555
38.32	0.05	553
38.34	0.05	465
38.36	0.05	406
38.38	0.05	391
38.4	0.05	352
38.42	0.05	308
38.44	0.05	286
38.46	0.05	298
38.48	0.05	286
38.5	0.05	275
38.52	0.05	279
38.54	0.05	289
38.56	0.05	252
38.58	0.05	211
38.6	0.05	238
38.62	0.05	247
38.64	0.05	287
38.66	0.05	243
38.68	0.05	243
38.7	0.05	241
38.72	0.05	247
38.74	0.05	229
38.76	0.05	226
38.78	0.05	239
38.8	0.05	257
38.82	0.05	261
38.84	0.05	245
38.86	0.05	267
38.88	0.05	304
38.9	0.05	293
38.92	0.05	302
38.94	0.05	302
38.96	0.05	317
38.98	0.05	283
39	0.05	296
39.02	0.05	308
39.04	0.05	274
39.06	0.05	274
39.08	0.05	268
39.1	0.05	280
39.12	0.05	272
39.14	0.05	293
39.16	0.05	250
39.18	0.05	222
39.2	0.05	235
39.22	0.05	234
39.24	0.05	231
39.26	0.05	217
39.28	0.05	267
39.3	0.05	228
39.32	0.05	222
39.34	0.05	214
39.36	0.05	247
39.38	0.05	239
39.4	0.05	226
39.42	0.05	225
39.44	0.05	251
39.46	0.05	225
39.48	0.05	244
39.5	0.05	260
39.52	0.05	214
39.54	0.05	247
39.56	0.05	249
39.58	0.05	245
39.6	0.05	242
39.62	0.05	244
39.64	0.05	221
39.66	0.05	198
39.68	0.05	256
39.7	0.05	241
39.72	0.05	225
39.74	0.05	202
39.76	0.05	233
39.78	0.05	195
39.8	0.05	224
39.82	0.05	213
39.84	0.05	178
39.86	0.05	212
39.88	0.05	224
39.9	0.05	239
39.92	0.05	242
39.94	0.05	224
39.96	0.05	245
39.98	0.05	239
40	0.05	244
