# Supplementary material for: Sorting polymerization in a bichannel metal-organic framework
Source: Nat Commun. 2025 Aug 5;16:6984. doi: 10.1038/s41467-025-62322-8 (PMC12325995; doi:10.1038/s41467-025-62322-8)
Supplement: Supplementary file 3 — Source data [file 41467_2025_62322_MOESM3_ESM.zip › SOURCE_DATA/SF8/1_2theta_vs_scanstarttime_vs_intensity/line_20.csv]

X	Y	Z
3	5.96666666666667	202
3.02	5.96666666666667	219
3.04	5.96666666666667	210
3.06	5.96666666666667	204
3.08	5.96666666666667	226
3.1	5.96666666666667	185
3.12	5.96666666666667	229
3.14	5.96666666666667	207
3.16	5.96666666666667	194
3.18	5.96666666666667	217
3.2	5.96666666666667	215
3.22	5.96666666666667	210
3.24	5.96666666666667	211
3.26	5.96666666666667	216
3.28	5.96666666666667	221
3.3	5.96666666666667	204
3.32	5.96666666666667	211
3.34	5.96666666666667	190
3.36	5.96666666666667	190
3.38	5.96666666666667	217
3.4	5.96666666666667	198
3.42	5.96666666666667	207
3.44	5.96666666666667	224
3.46	5.96666666666667	193
3.48	5.96666666666667	216
3.5	5.96666666666667	206
3.52	5.96666666666667	204
3.54	5.96666666666667	229
3.56	5.96666666666667	210
3.58	5.96666666666667	192
3.6	5.96666666666667	209
3.62	5.96666666666667	227
3.64	5.96666666666667	214
3.66	5.96666666666667	233
3.68	5.96666666666667	222
3.7	5.96666666666667	209
3.72	5.96666666666667	200
3.74	5.96666666666667	180
3.76	5.96666666666667	205
3.78	5.96666666666667	201
3.8	5.96666666666667	225
3.82	5.96666666666667	205
3.84	5.96666666666667	209
3.86	5.96666666666667	212
3.88	5.96666666666667	193
3.9	5.96666666666667	229
3.92	5.96666666666667	214
3.94	5.96666666666667	180
3.96	5.96666666666667	219
3.98	5.96666666666667	224
4	5.96666666666667	214
4.02	5.96666666666667	212
4.04	5.96666666666667	245
4.06	5.96666666666667	217
4.08	5.96666666666667	196
4.1	5.96666666666667	190
4.12	5.96666666666667	226
4.14	5.96666666666667	188
4.16	5.96666666666667	207
4.18	5.96666666666667	199
4.2	5.96666666666667	215
4.22	5.96666666666667	222
4.24	5.96666666666667	199
4.26	5.96666666666667	216
4.28	5.96666666666667	194
4.3	5.96666666666667	232
4.32	5.96666666666667	220
4.34	5.96666666666667	221
4.36	5.96666666666667	223
4.38	5.96666666666667	220
4.4	5.96666666666667	231
4.42	5.96666666666667	209
4.44	5.96666666666667	220
4.46	5.96666666666667	212
4.48	5.96666666666667	236
4.5	5.96666666666667	217
4.52	5.96666666666667	214
4.54	5.96666666666667	232
4.56	5.96666666666667	205
4.58	5.96666666666667	241
4.6	5.96666666666667	241
4.62	5.96666666666667	257
4.64	5.96666666666667	251
4.66	5.96666666666667	278
4.68	5.96666666666667	278
4.7	5.96666666666667	280
4.72	5.96666666666667	273
4.74	5.96666666666667	257
4.76	5.96666666666667	289
4.78	5.96666666666667	301
4.8	5.96666666666667	305
4.82	5.96666666666667	339
4.84	5.96666666666667	360
4.86	5.96666666666667	368
4.88	5.96666666666667	365
4.9	5.96666666666667	399
4.92	5.96666666666667	388
4.94	5.96666666666667	392
4.96	5.96666666666667	427
4.98	5.96666666666667	430
5	5.96666666666667	464
5.02	5.96666666666667	496
5.04	5.96666666666667	526
5.06	5.96666666666667	518
5.08	5.96666666666667	521
5.1	5.96666666666667	622
5.12	5.96666666666667	644
5.14	5.96666666666667	706
5.16	5.96666666666667	783
5.18	5.96666666666667	833
5.2	5.96666666666667	908
5.22	5.96666666666667	1033
5.24	5.96666666666667	1112
5.26	5.96666666666667	1297
5.28	5.96666666666667	1334
5.3	5.96666666666667	1498
5.32	5.96666666666667	1637
5.34	5.96666666666667	1928
5.36	5.96666666666667	2273
5.38	5.96666666666667	2653
5.4	5.96666666666667	2989
5.42	5.96666666666667	3024
5.44	5.96666666666667	2534
5.46	5.96666666666667	1699
5.48	5.96666666666667	1156
5.5	5.96666666666667	786
5.52	5.96666666666667	612
5.54	5.96666666666667	505
5.56	5.96666666666667	445
5.58	5.96666666666667	412
5.6	5.96666666666667	340
5.62	5.96666666666667	351
5.64	5.96666666666667	320
5.66	5.96666666666667	304
5.68	5.96666666666667	315
5.7	5.96666666666667	306
5.72	5.96666666666667	270
5.74	5.96666666666667	273
5.76	5.96666666666667	283
5.78	5.96666666666667	273
5.8	5.96666666666667	274
5.82	5.96666666666667	265
5.84	5.96666666666667	284
5.86	5.96666666666667	307
5.88	5.96666666666667	282
5.9	5.96666666666667	294
5.92	5.96666666666667	290
5.94	5.96666666666667	253
5.96	5.96666666666667	267
5.98	5.96666666666667	290
6	5.96666666666667	271
6.02	5.96666666666667	273
6.04	5.96666666666667	293
6.06	5.96666666666667	240
6.08	5.96666666666667	266
6.1	5.96666666666667	285
6.12	5.96666666666667	266
6.14	5.96666666666667	283
6.16	5.96666666666667	227
6.18	5.96666666666667	275
6.2	5.96666666666667	282
6.22	5.96666666666667	266
6.24	5.96666666666667	253
6.26	5.96666666666667	256
6.28	5.96666666666667	255
6.3	5.96666666666667	253
6.32	5.96666666666667	266
6.34	5.96666666666667	257
6.36	5.96666666666667	232
6.38	5.96666666666667	268
6.4	5.96666666666667	258
6.42	5.96666666666667	301
6.44	5.96666666666667	273
6.46	5.96666666666667	237
6.48	5.96666666666667	238
6.5	5.96666666666667	263
6.52	5.96666666666667	269
6.54	5.96666666666667	246
6.56	5.96666666666667	232
6.58	5.96666666666667	225
6.6	5.96666666666667	226
6.62	5.96666666666667	253
6.64	5.96666666666667	264
6.66	5.96666666666667	226
6.68	5.96666666666667	248
6.7	5.96666666666667	223
6.72	5.96666666666667	239
6.74	5.96666666666667	224
6.76	5.96666666666667	237
6.78	5.96666666666667	234
6.8	5.96666666666667	245
6.82	5.96666666666667	242
6.84	5.96666666666667	210
6.86	5.96666666666667	206
6.88	5.96666666666667	207
6.9	5.96666666666667	216
6.92	5.96666666666667	205
6.94	5.96666666666667	192
6.96	5.96666666666667	189
6.98	5.96666666666667	173
7	5.96666666666667	200
7.02	5.96666666666667	201
7.04	5.96666666666667	173
7.06	5.96666666666667	209
7.08	5.96666666666667	185
7.1	5.96666666666667	165
7.12	5.96666666666667	199
7.14	5.96666666666667	192
7.16	5.96666666666667	186
7.18	5.96666666666667	187
7.2	5.96666666666667	180
7.22	5.96666666666667	176
7.24	5.96666666666667	165
7.26	5.96666666666667	165
7.28	5.96666666666667	179
7.3	5.96666666666667	187
7.32	5.96666666666667	165
7.34	5.96666666666667	157
7.36	5.96666666666667	171
7.38	5.96666666666667	155
7.4	5.96666666666667	170
7.42	5.96666666666667	165
7.44	5.96666666666667	190
7.46	5.96666666666667	149
7.48	5.96666666666667	170
7.5	5.96666666666667	151
7.52	5.96666666666667	190
7.54	5.96666666666667	177
7.56	5.96666666666667	159
7.58	5.96666666666667	171
7.6	5.96666666666667	161
7.62	5.96666666666667	174
7.64	5.96666666666667	167
7.66	5.96666666666667	164
7.68	5.96666666666667	174
7.7	5.96666666666667	154
7.72	5.96666666666667	164
7.74	5.96666666666667	145
7.76	5.96666666666667	156
7.78	5.96666666666667	161
7.8	5.96666666666667	172
7.82	5.96666666666667	156
7.84	5.96666666666667	184
7.86	5.96666666666667	178
7.88	5.96666666666667	153
7.9	5.96666666666667	160
7.92	5.96666666666667	153
7.94	5.96666666666667	152
7.96	5.96666666666667	160
7.98	5.96666666666667	171
8	5.96666666666667	162
8.02	5.96666666666667	169
8.04	5.96666666666667	167
8.06	5.96666666666667	163
8.08	5.96666666666667	158
8.1	5.96666666666667	144
8.12	5.96666666666667	151
8.14	5.96666666666667	167
8.16	5.96666666666667	144
8.18	5.96666666666667	168
8.2	5.96666666666667	166
8.22	5.96666666666667	149
8.24	5.96666666666667	171
8.26	5.96666666666667	163
8.28	5.96666666666667	141
8.3	5.96666666666667	172
8.32	5.96666666666667	175
8.34	5.96666666666667	155
8.36	5.96666666666667	165
8.38	5.96666666666667	174
8.4	5.96666666666667	163
8.42	5.96666666666667	156
8.44	5.96666666666667	157
8.46	5.96666666666667	163
8.48	5.96666666666667	179
8.5	5.96666666666667	186
8.52	5.96666666666667	173
8.54	5.96666666666667	177
8.56	5.96666666666667	157
8.58	5.96666666666667	144
8.6	5.96666666666667	166
8.62	5.96666666666667	157
8.64	5.96666666666667	182
8.66	5.96666666666667	163
8.68	5.96666666666667	169
8.7	5.96666666666667	186
8.72	5.96666666666667	166
8.74	5.96666666666667	199
8.76	5.96666666666667	161
8.78	5.96666666666667	209
8.8	5.96666666666667	178
8.82	5.96666666666667	193
8.84	5.96666666666667	195
8.86	5.96666666666667	170
8.88	5.96666666666667	179
8.9	5.96666666666667	203
8.92	5.96666666666667	230
8.94	5.96666666666667	229
8.96	5.96666666666667	217
8.98	5.96666666666667	217
9	5.96666666666667	231
9.02	5.96666666666667	230
9.04	5.96666666666667	245
9.06	5.96666666666667	258
9.08	5.96666666666667	234
9.1	5.96666666666667	260
9.12	5.96666666666667	276
9.14	5.96666666666667	244
9.16	5.96666666666667	273
9.18	5.96666666666667	319
9.2	5.96666666666667	289
9.22	5.96666666666667	326
9.24	5.96666666666667	348
9.26	5.96666666666667	378
9.28	5.96666666666667	373
9.3	5.96666666666667	427
9.32	5.96666666666667	484
9.34	5.96666666666667	545
9.36	5.96666666666667	630
9.38	5.96666666666667	724
9.4	5.96666666666667	887
9.42	5.96666666666667	980
9.44	5.96666666666667	1062
9.46	5.96666666666667	1008
9.48	5.96666666666667	814
9.5	5.96666666666667	524
9.52	5.96666666666667	410
9.54	5.96666666666667	314
9.56	5.96666666666667	256
9.58	5.96666666666667	260
9.6	5.96666666666667	260
9.62	5.96666666666667	211
9.64	5.96666666666667	236
9.66	5.96666666666667	195
9.68	5.96666666666667	223
9.7	5.96666666666667	199
9.72	5.96666666666667	202
9.74	5.96666666666667	182
9.76	5.96666666666667	192
9.78	5.96666666666667	175
9.8	5.96666666666667	200
9.82	5.96666666666667	178
9.84	5.96666666666667	172
9.86	5.96666666666667	184
9.88	5.96666666666667	172
9.9	5.96666666666667	182
9.92	5.96666666666667	178
9.94	5.96666666666667	180
9.96	5.96666666666667	184
9.98	5.96666666666667	169
10	5.96666666666667	194
10.02	5.96666666666667	179
10.04	5.96666666666667	167
10.06	5.96666666666667	167
10.08	5.96666666666667	172
10.1	5.96666666666667	150
10.12	5.96666666666667	177
10.14	5.96666666666667	156
10.16	5.96666666666667	177
10.18	5.96666666666667	169
10.2	5.96666666666667	189
10.22	5.96666666666667	168
10.24	5.96666666666667	159
10.26	5.96666666666667	162
10.28	5.96666666666667	187
10.3	5.96666666666667	196
10.32	5.96666666666667	169
10.34	5.96666666666667	182
10.36	5.96666666666667	201
10.38	5.96666666666667	173
10.4	5.96666666666667	187
10.42	5.96666666666667	190
10.44	5.96666666666667	194
10.46	5.96666666666667	210
10.48	5.96666666666667	213
10.5	5.96666666666667	242
10.52	5.96666666666667	244
10.54	5.96666666666667	230
10.56	5.96666666666667	239
10.58	5.96666666666667	260
10.6	5.96666666666667	316
10.62	5.96666666666667	297
10.64	5.96666666666667	357
10.66	5.96666666666667	337
10.68	5.96666666666667	373
10.7	5.96666666666667	442
10.72	5.96666666666667	495
10.74	5.96666666666667	554
10.76	5.96666666666667	575
10.78	5.96666666666667	681
10.8	5.96666666666667	773
10.82	5.96666666666667	926
10.84	5.96666666666667	1128
10.86	5.96666666666667	1324
10.88	5.96666666666667	1705
10.9	5.96666666666667	1915
10.92	5.96666666666667	2028
10.94	5.96666666666667	1870
10.96	5.96666666666667	1524
10.98	5.96666666666667	1079
11	5.96666666666667	709
11.02	5.96666666666667	510
11.04	5.96666666666667	423
11.06	5.96666666666667	364
11.08	5.96666666666667	315
11.1	5.96666666666667	338
11.12	5.96666666666667	228
11.14	5.96666666666667	218
11.16	5.96666666666667	209
11.18	5.96666666666667	234
11.2	5.96666666666667	213
11.22	5.96666666666667	245
11.24	5.96666666666667	210
11.26	5.96666666666667	195
11.28	5.96666666666667	202
11.3	5.96666666666667	197
11.32	5.96666666666667	191
11.34	5.96666666666667	210
11.36	5.96666666666667	210
11.38	5.96666666666667	177
11.4	5.96666666666667	179
11.42	5.96666666666667	174
11.44	5.96666666666667	158
11.46	5.96666666666667	143
11.48	5.96666666666667	176
11.5	5.96666666666667	206
11.52	5.96666666666667	185
11.54	5.96666666666667	200
11.56	5.96666666666667	193
11.58	5.96666666666667	181
11.6	5.96666666666667	214
11.62	5.96666666666667	187
11.64	5.96666666666667	181
11.66	5.96666666666667	170
11.68	5.96666666666667	191
11.7	5.96666666666667	169
11.72	5.96666666666667	169
11.74	5.96666666666667	182
11.76	5.96666666666667	178
11.78	5.96666666666667	174
11.8	5.96666666666667	166
11.82	5.96666666666667	184
11.84	5.96666666666667	183
11.86	5.96666666666667	185
11.88	5.96666666666667	175
11.9	5.96666666666667	168
11.92	5.96666666666667	186
11.94	5.96666666666667	191
11.96	5.96666666666667	198
11.98	5.96666666666667	191
12	5.96666666666667	185
12.02	5.96666666666667	158
12.04	5.96666666666667	185
12.06	5.96666666666667	154
12.08	5.96666666666667	189
12.1	5.96666666666667	206
12.12	5.96666666666667	205
12.14	5.96666666666667	174
12.16	5.96666666666667	165
12.18	5.96666666666667	176
12.2	5.96666666666667	212
12.22	5.96666666666667	176
12.24	5.96666666666667	176
12.26	5.96666666666667	190
12.28	5.96666666666667	170
12.3	5.96666666666667	194
12.32	5.96666666666667	198
12.34	5.96666666666667	181
12.36	5.96666666666667	174
12.38	5.96666666666667	191
12.4	5.96666666666667	196
12.42	5.96666666666667	203
12.44	5.96666666666667	202
12.46	5.96666666666667	175
12.48	5.96666666666667	207
12.5	5.96666666666667	193
12.52	5.96666666666667	195
12.54	5.96666666666667	198
12.56	5.96666666666667	171
12.58	5.96666666666667	222
12.6	5.96666666666667	201
12.62	5.96666666666667	207
12.64	5.96666666666667	216
12.66	5.96666666666667	234
12.68	5.96666666666667	271
12.7	5.96666666666667	254
12.72	5.96666666666667	275
12.74	5.96666666666667	273
12.76	5.96666666666667	247
12.78	5.96666666666667	232
12.8	5.96666666666667	227
12.82	5.96666666666667	213
12.84	5.96666666666667	187
12.86	5.96666666666667	245
12.88	5.96666666666667	203
12.9	5.96666666666667	194
12.92	5.96666666666667	195
12.94	5.96666666666667	183
12.96	5.96666666666667	178
12.98	5.96666666666667	169
13	5.96666666666667	194
13.02	5.96666666666667	175
13.04	5.96666666666667	204
13.06	5.96666666666667	179
13.08	5.96666666666667	176
13.1	5.96666666666667	168
13.12	5.96666666666667	188
13.14	5.96666666666667	170
13.16	5.96666666666667	200
13.18	5.96666666666667	185
13.2	5.96666666666667	167
13.22	5.96666666666667	172
13.24	5.96666666666667	216
13.26	5.96666666666667	183
13.28	5.96666666666667	179
13.3	5.96666666666667	179
13.32	5.96666666666667	195
13.34	5.96666666666667	212
13.36	5.96666666666667	173
13.38	5.96666666666667	196
13.4	5.96666666666667	194
13.42	5.96666666666667	196
13.44	5.96666666666667	180
13.46	5.96666666666667	198
13.48	5.96666666666667	184
13.5	5.96666666666667	199
13.52	5.96666666666667	214
13.54	5.96666666666667	209
13.56	5.96666666666667	191
13.58	5.96666666666667	197
13.6	5.96666666666667	204
13.62	5.96666666666667	209
13.64	5.96666666666667	213
13.66	5.96666666666667	211
13.68	5.96666666666667	241
13.7	5.96666666666667	254
13.72	5.96666666666667	262
13.74	5.96666666666667	263
13.76	5.96666666666667	301
13.78	5.96666666666667	341
13.8	5.96666666666667	364
13.82	5.96666666666667	415
13.84	5.96666666666667	404
13.86	5.96666666666667	408
13.88	5.96666666666667	378
13.9	5.96666666666667	341
13.92	5.96666666666667	315
13.94	5.96666666666667	269
13.96	5.96666666666667	222
13.98	5.96666666666667	223
14	5.96666666666667	223
14.02	5.96666666666667	202
14.04	5.96666666666667	201
14.06	5.96666666666667	207
14.08	5.96666666666667	193
14.1	5.96666666666667	210
14.12	5.96666666666667	197
14.14	5.96666666666667	201
14.16	5.96666666666667	197
14.18	5.96666666666667	185
14.2	5.96666666666667	199
14.22	5.96666666666667	170
14.24	5.96666666666667	186
14.26	5.96666666666667	178
14.28	5.96666666666667	213
14.3	5.96666666666667	215
14.32	5.96666666666667	161
14.34	5.96666666666667	193
14.36	5.96666666666667	216
14.38	5.96666666666667	205
14.4	5.96666666666667	194
14.42	5.96666666666667	193
14.44	5.96666666666667	194
14.46	5.96666666666667	223
14.48	5.96666666666667	209
14.5	5.96666666666667	210
14.52	5.96666666666667	199
14.54	5.96666666666667	188
14.56	5.96666666666667	179
14.58	5.96666666666667	179
14.6	5.96666666666667	170
14.62	5.96666666666667	176
14.64	5.96666666666667	187
14.66	5.96666666666667	183
14.68	5.96666666666667	207
14.7	5.96666666666667	180
14.72	5.96666666666667	198
14.74	5.96666666666667	216
14.76	5.96666666666667	193
14.78	5.96666666666667	196
14.8	5.96666666666667	186
14.82	5.96666666666667	188
14.84	5.96666666666667	213
14.86	5.96666666666667	195
14.88	5.96666666666667	166
14.9	5.96666666666667	175
14.92	5.96666666666667	177
14.94	5.96666666666667	159
14.96	5.96666666666667	188
14.98	5.96666666666667	191
15	5.96666666666667	177
15.02	5.96666666666667	186
15.04	5.96666666666667	186
15.06	5.96666666666667	215
15.08	5.96666666666667	190
15.1	5.96666666666667	204
15.12	5.96666666666667	196
15.14	5.96666666666667	195
15.16	5.96666666666667	182
15.18	5.96666666666667	199
15.2	5.96666666666667	200
15.22	5.96666666666667	200
15.24	5.96666666666667	192
15.26	5.96666666666667	194
15.28	5.96666666666667	177
15.3	5.96666666666667	175
15.32	5.96666666666667	193
15.34	5.96666666666667	192
15.36	5.96666666666667	211
15.38	5.96666666666667	199
15.4	5.96666666666667	180
15.42	5.96666666666667	207
15.44	5.96666666666667	183
15.46	5.96666666666667	189
15.48	5.96666666666667	198
15.5	5.96666666666667	195
15.52	5.96666666666667	205
15.54	5.96666666666667	196
15.56	5.96666666666667	182
15.58	5.96666666666667	188
15.6	5.96666666666667	189
15.62	5.96666666666667	188
15.64	5.96666666666667	235
15.66	5.96666666666667	237
15.68	5.96666666666667	175
15.7	5.96666666666667	214
15.72	5.96666666666667	196
15.74	5.96666666666667	199
15.76	5.96666666666667	181
15.78	5.96666666666667	177
15.8	5.96666666666667	223
15.82	5.96666666666667	212
15.84	5.96666666666667	214
15.86	5.96666666666667	206
15.88	5.96666666666667	211
15.9	5.96666666666667	209
15.92	5.96666666666667	225
15.94	5.96666666666667	227
15.96	5.96666666666667	194
15.98	5.96666666666667	182
16	5.96666666666667	233
16.02	5.96666666666667	191
16.04	5.96666666666667	209
16.06	5.96666666666667	184
16.08	5.96666666666667	209
16.1	5.96666666666667	209
16.12	5.96666666666667	247
16.14	5.96666666666667	240
16.16	5.96666666666667	223
16.18	5.96666666666667	255
16.2	5.96666666666667	224
16.22	5.96666666666667	243
16.24	5.96666666666667	258
16.26	5.96666666666667	262
16.28	5.96666666666667	279
16.3	5.96666666666667	309
16.32	5.96666666666667	346
16.34	5.96666666666667	327
16.36	5.96666666666667	386
16.38	5.96666666666667	429
16.4	5.96666666666667	492
16.42	5.96666666666667	578
16.44	5.96666666666667	623
16.46	5.96666666666667	676
16.48	5.96666666666667	618
16.5	5.96666666666667	554
16.52	5.96666666666667	498
16.54	5.96666666666667	443
16.56	5.96666666666667	416
16.58	5.96666666666667	401
16.6	5.96666666666667	423
16.62	5.96666666666667	414
16.64	5.96666666666667	449
16.66	5.96666666666667	528
16.68	5.96666666666667	539
16.7	5.96666666666667	586
16.72	5.96666666666667	697
16.74	5.96666666666667	794
16.76	5.96666666666667	909
16.78	5.96666666666667	1114
16.8	5.96666666666667	1208
16.82	5.96666666666667	1316
16.84	5.96666666666667	1248
16.86	5.96666666666667	1223
16.88	5.96666666666667	1041
16.9	5.96666666666667	800
16.92	5.96666666666667	658
16.94	5.96666666666667	570
16.96	5.96666666666667	473
16.98	5.96666666666667	378
17	5.96666666666667	349
17.02	5.96666666666667	335
17.04	5.96666666666667	307
17.06	5.96666666666667	283
17.08	5.96666666666667	292
17.1	5.96666666666667	260
17.12	5.96666666666667	278
17.14	5.96666666666667	260
17.16	5.96666666666667	237
17.18	5.96666666666667	249
17.2	5.96666666666667	239
17.22	5.96666666666667	226
17.24	5.96666666666667	230
17.26	5.96666666666667	247
17.28	5.96666666666667	230
17.3	5.96666666666667	226
17.32	5.96666666666667	198
17.34	5.96666666666667	226
17.36	5.96666666666667	212
17.38	5.96666666666667	218
17.4	5.96666666666667	219
17.42	5.96666666666667	220
17.44	5.96666666666667	253
17.46	5.96666666666667	212
17.48	5.96666666666667	215
17.5	5.96666666666667	212
17.52	5.96666666666667	208
17.54	5.96666666666667	220
17.56	5.96666666666667	231
17.58	5.96666666666667	196
17.6	5.96666666666667	219
17.62	5.96666666666667	219
17.64	5.96666666666667	237
17.66	5.96666666666667	228
17.68	5.96666666666667	210
17.7	5.96666666666667	210
17.72	5.96666666666667	204
17.74	5.96666666666667	210
17.76	5.96666666666667	217
17.78	5.96666666666667	192
17.8	5.96666666666667	222
17.82	5.96666666666667	226
17.84	5.96666666666667	216
17.86	5.96666666666667	206
17.88	5.96666666666667	184
17.9	5.96666666666667	206
17.92	5.96666666666667	222
17.94	5.96666666666667	204
17.96	5.96666666666667	250
17.98	5.96666666666667	232
18	5.96666666666667	225
18.02	5.96666666666667	229
18.04	5.96666666666667	241
18.06	5.96666666666667	199
18.08	5.96666666666667	216
18.1	5.96666666666667	226
18.12	5.96666666666667	197
18.14	5.96666666666667	222
18.16	5.96666666666667	176
18.18	5.96666666666667	195
18.2	5.96666666666667	200
18.22	5.96666666666667	228
18.24	5.96666666666667	192
18.26	5.96666666666667	235
18.28	5.96666666666667	229
18.3	5.96666666666667	204
18.32	5.96666666666667	205
18.34	5.96666666666667	209
18.36	5.96666666666667	235
18.38	5.96666666666667	216
18.4	5.96666666666667	217
18.42	5.96666666666667	208
18.44	5.96666666666667	219
18.46	5.96666666666667	213
18.48	5.96666666666667	246
18.5	5.96666666666667	220
18.52	5.96666666666667	207
18.54	5.96666666666667	210
18.56	5.96666666666667	224
18.58	5.96666666666667	217
18.6	5.96666666666667	225
18.62	5.96666666666667	222
18.64	5.96666666666667	232
18.66	5.96666666666667	248
18.68	5.96666666666667	189
18.7	5.96666666666667	253
18.72	5.96666666666667	229
18.74	5.96666666666667	233
18.76	5.96666666666667	243
18.78	5.96666666666667	265
18.8	5.96666666666667	241
18.82	5.96666666666667	299
18.84	5.96666666666667	301
18.86	5.96666666666667	310
18.88	5.96666666666667	359
18.9	5.96666666666667	376
18.92	5.96666666666667	460
18.94	5.96666666666667	471
18.96	5.96666666666667	558
18.98	5.96666666666667	708
19	5.96666666666667	805
19.02	5.96666666666667	938
19.04	5.96666666666667	973
19.06	5.96666666666667	930
19.08	5.96666666666667	808
19.1	5.96666666666667	663
19.12	5.96666666666667	510
19.14	5.96666666666667	406
19.16	5.96666666666667	354
19.18	5.96666666666667	333
19.2	5.96666666666667	306
19.22	5.96666666666667	327
19.24	5.96666666666667	293
19.26	5.96666666666667	293
19.28	5.96666666666667	289
19.3	5.96666666666667	287
19.32	5.96666666666667	301
19.34	5.96666666666667	326
19.36	5.96666666666667	325
19.38	5.96666666666667	297
19.4	5.96666666666667	292
19.42	5.96666666666667	293
19.44	5.96666666666667	278
19.46	5.96666666666667	250
19.48	5.96666666666667	232
19.5	5.96666666666667	250
19.52	5.96666666666667	218
19.54	5.96666666666667	213
19.56	5.96666666666667	223
19.58	5.96666666666667	218
19.6	5.96666666666667	252
19.62	5.96666666666667	226
19.64	5.96666666666667	215
19.66	5.96666666666667	209
19.68	5.96666666666667	221
19.7	5.96666666666667	244
19.72	5.96666666666667	269
19.74	5.96666666666667	249
19.76	5.96666666666667	260
19.78	5.96666666666667	268
19.8	5.96666666666667	277
19.82	5.96666666666667	266
19.84	5.96666666666667	296
19.86	5.96666666666667	257
19.88	5.96666666666667	264
19.9	5.96666666666667	238
19.92	5.96666666666667	222
19.94	5.96666666666667	209
19.96	5.96666666666667	214
19.98	5.96666666666667	235
20	5.96666666666667	191
20.02	5.96666666666667	219
20.04	5.96666666666667	200
20.06	5.96666666666667	216
20.08	5.96666666666667	202
20.1	5.96666666666667	204
20.12	5.96666666666667	216
20.14	5.96666666666667	200
20.16	5.96666666666667	200
20.18	5.96666666666667	224
20.2	5.96666666666667	218
20.22	5.96666666666667	219
20.24	5.96666666666667	183
20.26	5.96666666666667	217
20.28	5.96666666666667	208
20.3	5.96666666666667	215
20.32	5.96666666666667	232
20.34	5.96666666666667	217
20.36	5.96666666666667	235
20.38	5.96666666666667	227
20.4	5.96666666666667	214
20.42	5.96666666666667	228
20.44	5.96666666666667	229
20.46	5.96666666666667	221
20.48	5.96666666666667	250
20.5	5.96666666666667	223
20.52	5.96666666666667	255
20.54	5.96666666666667	220
20.56	5.96666666666667	226
20.58	5.96666666666667	242
20.6	5.96666666666667	236
20.62	5.96666666666667	256
20.64	5.96666666666667	265
20.66	5.96666666666667	245
20.68	5.96666666666667	261
20.7	5.96666666666667	305
20.72	5.96666666666667	314
20.74	5.96666666666667	383
20.76	5.96666666666667	388
20.78	5.96666666666667	440
20.8	5.96666666666667	462
20.82	5.96666666666667	563
20.84	5.96666666666667	616
20.86	5.96666666666667	692
20.88	5.96666666666667	712
20.9	5.96666666666667	726
20.92	5.96666666666667	649
20.94	5.96666666666667	583
20.96	5.96666666666667	485
20.98	5.96666666666667	451
21	5.96666666666667	388
21.02	5.96666666666667	302
21.04	5.96666666666667	266
21.06	5.96666666666667	260
21.08	5.96666666666667	271
21.1	5.96666666666667	251
21.12	5.96666666666667	247
21.14	5.96666666666667	234
21.16	5.96666666666667	244
21.18	5.96666666666667	246
21.2	5.96666666666667	228
21.22	5.96666666666667	226
21.24	5.96666666666667	215
21.26	5.96666666666667	201
21.28	5.96666666666667	230
21.3	5.96666666666667	226
21.32	5.96666666666667	206
21.34	5.96666666666667	212
21.36	5.96666666666667	216
21.38	5.96666666666667	222
21.4	5.96666666666667	216
21.42	5.96666666666667	177
21.44	5.96666666666667	191
21.46	5.96666666666667	214
21.48	5.96666666666667	219
21.5	5.96666666666667	210
21.52	5.96666666666667	189
21.54	5.96666666666667	224
21.56	5.96666666666667	204
21.58	5.96666666666667	205
21.6	5.96666666666667	212
21.62	5.96666666666667	208
21.64	5.96666666666667	207
21.66	5.96666666666667	192
21.68	5.96666666666667	207
21.7	5.96666666666667	234
21.72	5.96666666666667	194
21.74	5.96666666666667	237
21.76	5.96666666666667	204
21.78	5.96666666666667	212
21.8	5.96666666666667	198
21.82	5.96666666666667	202
21.84	5.96666666666667	195
21.86	5.96666666666667	191
21.88	5.96666666666667	207
21.9	5.96666666666667	181
21.92	5.96666666666667	183
21.94	5.96666666666667	221
21.96	5.96666666666667	208
21.98	5.96666666666667	208
22	5.96666666666667	205
22.02	5.96666666666667	178
22.04	5.96666666666667	194
22.06	5.96666666666667	187
22.08	5.96666666666667	194
22.1	5.96666666666667	199
22.12	5.96666666666667	208
22.14	5.96666666666667	186
22.16	5.96666666666667	202
22.18	5.96666666666667	201
22.2	5.96666666666667	211
22.22	5.96666666666667	218
22.24	5.96666666666667	200
22.26	5.96666666666667	182
22.28	5.96666666666667	169
22.3	5.96666666666667	208
22.32	5.96666666666667	211
22.34	5.96666666666667	215
22.36	5.96666666666667	209
22.38	5.96666666666667	206
22.4	5.96666666666667	204
22.42	5.96666666666667	189
22.44	5.96666666666667	198
22.46	5.96666666666667	182
22.48	5.96666666666667	207
22.5	5.96666666666667	213
22.52	5.96666666666667	203
22.54	5.96666666666667	219
22.56	5.96666666666667	203
22.58	5.96666666666667	191
22.6	5.96666666666667	195
22.62	5.96666666666667	204
22.64	5.96666666666667	190
22.66	5.96666666666667	209
22.68	5.96666666666667	206
22.7	5.96666666666667	224
22.72	5.96666666666667	219
22.74	5.96666666666667	196
22.76	5.96666666666667	216
22.78	5.96666666666667	206
22.8	5.96666666666667	213
22.82	5.96666666666667	208
22.84	5.96666666666667	218
22.86	5.96666666666667	192
22.88	5.96666666666667	202
22.9	5.96666666666667	184
22.92	5.96666666666667	197
22.94	5.96666666666667	205
22.96	5.96666666666667	203
22.98	5.96666666666667	198
23	5.96666666666667	207
23.02	5.96666666666667	225
23.04	5.96666666666667	207
23.06	5.96666666666667	208
23.08	5.96666666666667	223
23.1	5.96666666666667	200
23.12	5.96666666666667	217
23.14	5.96666666666667	199
23.16	5.96666666666667	174
23.18	5.96666666666667	227
23.2	5.96666666666667	197
23.22	5.96666666666667	221
23.24	5.96666666666667	196
23.26	5.96666666666667	205
23.28	5.96666666666667	218
23.3	5.96666666666667	209
23.32	5.96666666666667	201
23.34	5.96666666666667	190
23.36	5.96666666666667	210
23.38	5.96666666666667	223
23.4	5.96666666666667	205
23.42	5.96666666666667	239
23.44	5.96666666666667	223
23.46	5.96666666666667	207
23.48	5.96666666666667	195
23.5	5.96666666666667	202
23.52	5.96666666666667	224
23.54	5.96666666666667	215
23.56	5.96666666666667	227
23.58	5.96666666666667	235
23.6	5.96666666666667	236
23.62	5.96666666666667	242
23.64	5.96666666666667	269
23.66	5.96666666666667	227
23.68	5.96666666666667	269
23.7	5.96666666666667	269
23.72	5.96666666666667	259
23.74	5.96666666666667	237
23.76	5.96666666666667	250
23.78	5.96666666666667	235
23.8	5.96666666666667	195
23.82	5.96666666666667	232
23.84	5.96666666666667	200
23.86	5.96666666666667	219
23.88	5.96666666666667	212
23.9	5.96666666666667	205
23.92	5.96666666666667	217
23.94	5.96666666666667	241
23.96	5.96666666666667	232
23.98	5.96666666666667	212
24	5.96666666666667	282
24.02	5.96666666666667	295
24.04	5.96666666666667	283
24.06	5.96666666666667	315
24.08	5.96666666666667	289
24.1	5.96666666666667	263
24.12	5.96666666666667	249
24.14	5.96666666666667	226
24.16	5.96666666666667	232
24.18	5.96666666666667	230
24.2	5.96666666666667	226
24.22	5.96666666666667	218
24.24	5.96666666666667	212
24.26	5.96666666666667	213
24.28	5.96666666666667	206
24.3	5.96666666666667	219
24.32	5.96666666666667	238
24.34	5.96666666666667	189
24.36	5.96666666666667	212
24.38	5.96666666666667	185
24.4	5.96666666666667	228
24.42	5.96666666666667	224
24.44	5.96666666666667	212
24.46	5.96666666666667	194
24.48	5.96666666666667	201
24.5	5.96666666666667	226
24.52	5.96666666666667	203
24.54	5.96666666666667	208
24.56	5.96666666666667	235
24.58	5.96666666666667	232
24.6	5.96666666666667	224
24.62	5.96666666666667	237
24.64	5.96666666666667	215
24.66	5.96666666666667	215
24.68	5.96666666666667	223
24.7	5.96666666666667	186
24.72	5.96666666666667	202
24.74	5.96666666666667	222
24.76	5.96666666666667	203
24.78	5.96666666666667	215
24.8	5.96666666666667	218
24.82	5.96666666666667	207
24.84	5.96666666666667	239
24.86	5.96666666666667	203
24.88	5.96666666666667	227
24.9	5.96666666666667	204
24.92	5.96666666666667	211
24.94	5.96666666666667	209
24.96	5.96666666666667	231
24.98	5.96666666666667	193
25	5.96666666666667	268
25.02	5.96666666666667	240
25.04	5.96666666666667	222
25.06	5.96666666666667	234
25.08	5.96666666666667	256
25.1	5.96666666666667	242
25.12	5.96666666666667	258
25.14	5.96666666666667	250
25.16	5.96666666666667	241
25.18	5.96666666666667	264
25.2	5.96666666666667	276
25.22	5.96666666666667	269
25.24	5.96666666666667	285
25.26	5.96666666666667	291
25.28	5.96666666666667	308
25.3	5.96666666666667	326
25.32	5.96666666666667	347
25.34	5.96666666666667	340
25.36	5.96666666666667	323
25.38	5.96666666666667	362
25.4	5.96666666666667	339
25.42	5.96666666666667	331
25.44	5.96666666666667	409
25.46	5.96666666666667	424
25.48	5.96666666666667	461
25.5	5.96666666666667	525
25.52	5.96666666666667	569
25.54	5.96666666666667	653
25.56	5.96666666666667	595
25.58	5.96666666666667	576
25.6	5.96666666666667	550
25.62	5.96666666666667	481
25.64	5.96666666666667	451
25.66	5.96666666666667	404
25.68	5.96666666666667	313
25.7	5.96666666666667	303
25.72	5.96666666666667	265
25.74	5.96666666666667	249
25.76	5.96666666666667	265
25.78	5.96666666666667	230
25.8	5.96666666666667	260
25.82	5.96666666666667	228
25.84	5.96666666666667	217
25.86	5.96666666666667	232
25.88	5.96666666666667	210
25.9	5.96666666666667	224
25.92	5.96666666666667	237
25.94	5.96666666666667	213
25.96	5.96666666666667	209
25.98	5.96666666666667	221
26	5.96666666666667	222
26.02	5.96666666666667	204
26.04	5.96666666666667	219
26.06	5.96666666666667	205
26.08	5.96666666666667	193
26.1	5.96666666666667	238
26.12	5.96666666666667	204
26.14	5.96666666666667	220
26.16	5.96666666666667	207
26.18	5.96666666666667	232
26.2	5.96666666666667	218
26.22	5.96666666666667	251
26.24	5.96666666666667	228
26.26	5.96666666666667	228
26.28	5.96666666666667	211
26.3	5.96666666666667	218
26.32	5.96666666666667	204
26.34	5.96666666666667	200
26.36	5.96666666666667	219
26.38	5.96666666666667	221
26.4	5.96666666666667	230
26.42	5.96666666666667	212
26.44	5.96666666666667	209
26.46	5.96666666666667	231
26.48	5.96666666666667	237
26.5	5.96666666666667	209
26.52	5.96666666666667	209
26.54	5.96666666666667	229
26.56	5.96666666666667	185
26.58	5.96666666666667	232
26.6	5.96666666666667	217
26.62	5.96666666666667	201
26.64	5.96666666666667	224
26.66	5.96666666666667	191
26.68	5.96666666666667	206
26.7	5.96666666666667	211
26.72	5.96666666666667	202
26.74	5.96666666666667	205
26.76	5.96666666666667	191
26.78	5.96666666666667	199
26.8	5.96666666666667	210
26.82	5.96666666666667	224
26.84	5.96666666666667	202
26.86	5.96666666666667	202
26.88	5.96666666666667	253
26.9	5.96666666666667	238
26.92	5.96666666666667	231
26.94	5.96666666666667	210
26.96	5.96666666666667	248
26.98	5.96666666666667	224
27	5.96666666666667	229
27.02	5.96666666666667	196
27.04	5.96666666666667	222
27.06	5.96666666666667	246
27.08	5.96666666666667	234
27.1	5.96666666666667	202
27.12	5.96666666666667	213
27.14	5.96666666666667	203
27.16	5.96666666666667	226
27.18	5.96666666666667	253
27.2	5.96666666666667	253
27.22	5.96666666666667	250
27.24	5.96666666666667	279
27.26	5.96666666666667	302
27.28	5.96666666666667	306
27.3	5.96666666666667	338
27.32	5.96666666666667	319
27.34	5.96666666666667	301
27.36	5.96666666666667	295
27.38	5.96666666666667	328
27.4	5.96666666666667	317
27.42	5.96666666666667	312
27.44	5.96666666666667	306
27.46	5.96666666666667	251
27.48	5.96666666666667	264
27.5	5.96666666666667	308
27.52	5.96666666666667	244
27.54	5.96666666666667	292
27.56	5.96666666666667	236
27.58	5.96666666666667	237
27.6	5.96666666666667	264
27.62	5.96666666666667	236
27.64	5.96666666666667	252
27.66	5.96666666666667	249
27.68	5.96666666666667	265
27.7	5.96666666666667	247
27.72	5.96666666666667	245
27.74	5.96666666666667	230
27.76	5.96666666666667	230
27.78	5.96666666666667	237
27.8	5.96666666666667	252
27.82	5.96666666666667	219
27.84	5.96666666666667	238
27.86	5.96666666666667	211
27.88	5.96666666666667	229
27.9	5.96666666666667	274
27.92	5.96666666666667	292
27.94	5.96666666666667	253
27.96	5.96666666666667	246
27.98	5.96666666666667	276
28	5.96666666666667	270
28.02	5.96666666666667	293
28.04	5.96666666666667	293
28.06	5.96666666666667	261
28.08	5.96666666666667	233
28.1	5.96666666666667	279
28.12	5.96666666666667	267
28.14	5.96666666666667	240
28.16	5.96666666666667	261
28.18	5.96666666666667	236
28.2	5.96666666666667	223
28.22	5.96666666666667	245
28.24	5.96666666666667	241
28.26	5.96666666666667	239
28.28	5.96666666666667	245
28.3	5.96666666666667	273
28.32	5.96666666666667	262
28.34	5.96666666666667	262
28.36	5.96666666666667	297
28.38	5.96666666666667	349
28.4	5.96666666666667	350
28.42	5.96666666666667	339
28.44	5.96666666666667	347
28.46	5.96666666666667	361
28.48	5.96666666666667	358
28.5	5.96666666666667	343
28.52	5.96666666666667	326
28.54	5.96666666666667	301
28.56	5.96666666666667	255
28.58	5.96666666666667	253
28.6	5.96666666666667	224
28.62	5.96666666666667	250
28.64	5.96666666666667	249
28.66	5.96666666666667	231
28.68	5.96666666666667	209
28.7	5.96666666666667	226
28.72	5.96666666666667	229
28.74	5.96666666666667	217
28.76	5.96666666666667	214
28.78	5.96666666666667	235
28.8	5.96666666666667	220
28.82	5.96666666666667	215
28.84	5.96666666666667	223
28.86	5.96666666666667	196
28.88	5.96666666666667	215
28.9	5.96666666666667	201
28.92	5.96666666666667	204
28.94	5.96666666666667	206
28.96	5.96666666666667	215
28.98	5.96666666666667	220
29	5.96666666666667	200
29.02	5.96666666666667	236
29.04	5.96666666666667	227
29.06	5.96666666666667	214
29.08	5.96666666666667	225
29.1	5.96666666666667	232
29.12	5.96666666666667	209
29.14	5.96666666666667	221
29.16	5.96666666666667	191
29.18	5.96666666666667	210
29.2	5.96666666666667	228
29.22	5.96666666666667	210
29.24	5.96666666666667	206
29.26	5.96666666666667	238
29.28	5.96666666666667	226
29.3	5.96666666666667	213
29.32	5.96666666666667	210
29.34	5.96666666666667	221
29.36	5.96666666666667	230
29.38	5.96666666666667	217
29.4	5.96666666666667	214
29.42	5.96666666666667	212
29.44	5.96666666666667	230
29.46	5.96666666666667	229
29.48	5.96666666666667	214
29.5	5.96666666666667	218
29.52	5.96666666666667	208
29.54	5.96666666666667	216
29.56	5.96666666666667	232
29.58	5.96666666666667	206
29.6	5.96666666666667	204
29.62	5.96666666666667	248
29.64	5.96666666666667	211
29.66	5.96666666666667	224
29.68	5.96666666666667	250
29.7	5.96666666666667	252
29.72	5.96666666666667	233
29.74	5.96666666666667	200
29.76	5.96666666666667	221
29.78	5.96666666666667	232
29.8	5.96666666666667	217
29.82	5.96666666666667	216
29.84	5.96666666666667	208
29.86	5.96666666666667	243
29.88	5.96666666666667	225
29.9	5.96666666666667	246
29.92	5.96666666666667	191
29.94	5.96666666666667	240
29.96	5.96666666666667	241
29.98	5.96666666666667	217
30	5.96666666666667	205
30.02	5.96666666666667	217
30.04	5.96666666666667	211
30.06	5.96666666666667	194
30.08	5.96666666666667	230
30.1	5.96666666666667	206
30.12	5.96666666666667	226
30.14	5.96666666666667	227
30.16	5.96666666666667	219
30.18	5.96666666666667	222
30.2	5.96666666666667	233
30.22	5.96666666666667	218
30.24	5.96666666666667	243
30.26	5.96666666666667	212
30.28	5.96666666666667	215
30.3	5.96666666666667	246
30.32	5.96666666666667	229
30.34	5.96666666666667	227
30.36	5.96666666666667	242
30.38	5.96666666666667	247
30.4	5.96666666666667	246
30.42	5.96666666666667	256
30.44	5.96666666666667	268
30.46	5.96666666666667	283
30.48	5.96666666666667	301
30.5	5.96666666666667	344
30.52	5.96666666666667	369
30.54	5.96666666666667	415
30.56	5.96666666666667	470
30.58	5.96666666666667	428
30.6	5.96666666666667	518
30.62	5.96666666666667	411
30.64	5.96666666666667	401
30.66	5.96666666666667	368
30.68	5.96666666666667	369
30.7	5.96666666666667	345
30.72	5.96666666666667	306
30.74	5.96666666666667	295
30.76	5.96666666666667	271
30.78	5.96666666666667	235
30.8	5.96666666666667	237
30.82	5.96666666666667	258
30.84	5.96666666666667	279
30.86	5.96666666666667	254
30.88	5.96666666666667	246
30.9	5.96666666666667	253
30.92	5.96666666666667	235
30.94	5.96666666666667	222
30.96	5.96666666666667	218
30.98	5.96666666666667	217
31	5.96666666666667	258
31.02	5.96666666666667	193
31.04	5.96666666666667	223
31.06	5.96666666666667	213
31.08	5.96666666666667	222
31.1	5.96666666666667	206
31.12	5.96666666666667	213
31.14	5.96666666666667	206
31.16	5.96666666666667	200
31.18	5.96666666666667	200
31.2	5.96666666666667	189
31.22	5.96666666666667	241
31.24	5.96666666666667	231
31.26	5.96666666666667	228
31.28	5.96666666666667	198
31.3	5.96666666666667	211
31.32	5.96666666666667	218
31.34	5.96666666666667	218
31.36	5.96666666666667	202
31.38	5.96666666666667	199
31.4	5.96666666666667	239
31.42	5.96666666666667	212
31.44	5.96666666666667	213
31.46	5.96666666666667	212
31.48	5.96666666666667	215
31.5	5.96666666666667	215
31.52	5.96666666666667	221
31.54	5.96666666666667	223
31.56	5.96666666666667	215
31.58	5.96666666666667	207
31.6	5.96666666666667	217
31.62	5.96666666666667	192
31.64	5.96666666666667	210
31.66	5.96666666666667	229
31.68	5.96666666666667	220
31.7	5.96666666666667	226
31.72	5.96666666666667	198
31.74	5.96666666666667	224
31.76	5.96666666666667	236
31.78	5.96666666666667	213
31.8	5.96666666666667	230
31.82	5.96666666666667	223
31.84	5.96666666666667	227
31.86	5.96666666666667	209
31.88	5.96666666666667	211
31.9	5.96666666666667	205
31.92	5.96666666666667	223
31.94	5.96666666666667	182
31.96	5.96666666666667	203
31.98	5.96666666666667	198
32	5.96666666666667	198
32.02	5.96666666666667	211
32.04	5.96666666666667	220
32.06	5.96666666666667	224
32.08	5.96666666666667	225
32.1	5.96666666666667	221
32.12	5.96666666666667	241
32.14	5.96666666666667	238
32.16	5.96666666666667	237
32.18	5.96666666666667	268
32.2	5.96666666666667	257
32.22	5.96666666666667	273
32.24	5.96666666666667	237
32.26	5.96666666666667	246
32.28	5.96666666666667	246
32.3	5.96666666666667	241
32.32	5.96666666666667	215
32.34	5.96666666666667	221
32.36	5.96666666666667	210
32.38	5.96666666666667	207
32.4	5.96666666666667	236
32.42	5.96666666666667	242
32.44	5.96666666666667	231
32.46	5.96666666666667	240
32.48	5.96666666666667	211
32.5	5.96666666666667	249
32.52	5.96666666666667	231
32.54	5.96666666666667	234
32.56	5.96666666666667	255
32.58	5.96666666666667	275
32.6	5.96666666666667	261
32.62	5.96666666666667	283
32.64	5.96666666666667	283
32.66	5.96666666666667	304
32.68	5.96666666666667	312
32.7	5.96666666666667	314
32.72	5.96666666666667	292
32.74	5.96666666666667	304
32.76	5.96666666666667	322
32.78	5.96666666666667	296
32.8	5.96666666666667	270
32.82	5.96666666666667	267
32.84	5.96666666666667	259
32.86	5.96666666666667	251
32.88	5.96666666666667	248
32.9	5.96666666666667	217
32.92	5.96666666666667	231
32.94	5.96666666666667	239
32.96	5.96666666666667	221
32.98	5.96666666666667	204
33	5.96666666666667	210
33.02	5.96666666666667	224
33.04	5.96666666666667	213
33.06	5.96666666666667	236
33.08	5.96666666666667	215
33.1	5.96666666666667	202
33.12	5.96666666666667	209
33.14	5.96666666666667	215
33.16	5.96666666666667	212
33.18	5.96666666666667	211
33.2	5.96666666666667	216
33.22	5.96666666666667	220
33.24	5.96666666666667	218
33.26	5.96666666666667	207
33.28	5.96666666666667	196
33.3	5.96666666666667	214
33.32	5.96666666666667	206
33.34	5.96666666666667	238
33.36	5.96666666666667	242
33.38	5.96666666666667	213
33.4	5.96666666666667	206
33.42	5.96666666666667	226
33.44	5.96666666666667	215
33.46	5.96666666666667	223
33.48	5.96666666666667	249
33.5	5.96666666666667	246
33.52	5.96666666666667	238
33.54	5.96666666666667	247
33.56	5.96666666666667	271
33.58	5.96666666666667	245
33.6	5.96666666666667	231
33.62	5.96666666666667	242
33.64	5.96666666666667	241
33.66	5.96666666666667	218
33.68	5.96666666666667	233
33.7	5.96666666666667	231
33.72	5.96666666666667	213
33.74	5.96666666666667	227
33.76	5.96666666666667	195
33.78	5.96666666666667	225
33.8	5.96666666666667	203
33.82	5.96666666666667	199
33.84	5.96666666666667	219
33.86	5.96666666666667	236
33.88	5.96666666666667	221
33.9	5.96666666666667	227
33.92	5.96666666666667	216
33.94	5.96666666666667	220
33.96	5.96666666666667	220
33.98	5.96666666666667	233
34	5.96666666666667	224
34.02	5.96666666666667	212
34.04	5.96666666666667	248
34.06	5.96666666666667	249
34.08	5.96666666666667	245
34.1	5.96666666666667	257
34.12	5.96666666666667	253
34.14	5.96666666666667	292
34.16	5.96666666666667	282
34.18	5.96666666666667	260
34.2	5.96666666666667	240
34.22	5.96666666666667	277
34.24	5.96666666666667	249
34.26	5.96666666666667	235
34.28	5.96666666666667	251
34.3	5.96666666666667	212
34.32	5.96666666666667	233
34.34	5.96666666666667	237
34.36	5.96666666666667	205
34.38	5.96666666666667	237
34.4	5.96666666666667	254
34.42	5.96666666666667	207
34.44	5.96666666666667	217
34.46	5.96666666666667	208
34.48	5.96666666666667	199
34.5	5.96666666666667	219
34.52	5.96666666666667	206
34.54	5.96666666666667	209
34.56	5.96666666666667	221
34.58	5.96666666666667	227
34.6	5.96666666666667	200
34.62	5.96666666666667	206
34.64	5.96666666666667	242
34.66	5.96666666666667	218
34.68	5.96666666666667	246
34.7	5.96666666666667	220
34.72	5.96666666666667	242
34.74	5.96666666666667	245
34.76	5.96666666666667	242
34.78	5.96666666666667	230
34.8	5.96666666666667	233
34.82	5.96666666666667	249
34.84	5.96666666666667	227
34.86	5.96666666666667	224
34.88	5.96666666666667	227
34.9	5.96666666666667	230
34.92	5.96666666666667	229
34.94	5.96666666666667	215
34.96	5.96666666666667	232
34.98	5.96666666666667	243
35	5.96666666666667	225
35.02	5.96666666666667	240
35.04	5.96666666666667	236
35.06	5.96666666666667	202
35.08	5.96666666666667	214
35.1	5.96666666666667	209
35.12	5.96666666666667	209
35.14	5.96666666666667	201
35.16	5.96666666666667	251
35.18	5.96666666666667	244
35.2	5.96666666666667	235
35.22	5.96666666666667	235
35.24	5.96666666666667	231
35.26	5.96666666666667	214
35.28	5.96666666666667	232
35.3	5.96666666666667	208
35.32	5.96666666666667	212
35.34	5.96666666666667	216
35.36	5.96666666666667	243
35.38	5.96666666666667	246
35.4	5.96666666666667	235
35.42	5.96666666666667	257
35.44	5.96666666666667	254
35.46	5.96666666666667	262
35.48	5.96666666666667	306
35.5	5.96666666666667	287
35.52	5.96666666666667	289
35.54	5.96666666666667	288
35.56	5.96666666666667	285
35.58	5.96666666666667	294
35.6	5.96666666666667	281
35.62	5.96666666666667	288
35.64	5.96666666666667	252
35.66	5.96666666666667	249
35.68	5.96666666666667	248
35.7	5.96666666666667	258
35.72	5.96666666666667	240
35.74	5.96666666666667	234
35.76	5.96666666666667	274
35.78	5.96666666666667	258
35.8	5.96666666666667	264
35.82	5.96666666666667	279
35.84	5.96666666666667	290
35.86	5.96666666666667	306
35.88	5.96666666666667	307
35.9	5.96666666666667	292
35.92	5.96666666666667	295
35.94	5.96666666666667	277
35.96	5.96666666666667	266
35.98	5.96666666666667	247
36	5.96666666666667	256
36.02	5.96666666666667	237
36.04	5.96666666666667	225
36.06	5.96666666666667	230
36.08	5.96666666666667	222
36.1	5.96666666666667	241
36.12	5.96666666666667	199
36.14	5.96666666666667	229
36.16	5.96666666666667	216
36.18	5.96666666666667	241
36.2	5.96666666666667	230
36.22	5.96666666666667	232
36.24	5.96666666666667	239
36.26	5.96666666666667	230
36.28	5.96666666666667	249
36.3	5.96666666666667	252
36.32	5.96666666666667	268
36.34	5.96666666666667	250
36.36	5.96666666666667	260
36.38	5.96666666666667	277
36.4	5.96666666666667	272
36.42	5.96666666666667	265
36.44	5.96666666666667	249
36.46	5.96666666666667	227
36.48	5.96666666666667	249
36.5	5.96666666666667	235
36.52	5.96666666666667	252
36.54	5.96666666666667	249
36.56	5.96666666666667	231
36.58	5.96666666666667	242
36.6	5.96666666666667	233
36.62	5.96666666666667	267
36.64	5.96666666666667	228
36.66	5.96666666666667	223
36.68	5.96666666666667	218
36.7	5.96666666666667	221
36.72	5.96666666666667	220
36.74	5.96666666666667	248
36.76	5.96666666666667	213
36.78	5.96666666666667	197
36.8	5.96666666666667	229
36.82	5.96666666666667	240
36.84	5.96666666666667	231
36.86	5.96666666666667	230
36.88	5.96666666666667	258
36.9	5.96666666666667	243
36.92	5.96666666666667	233
36.94	5.96666666666667	216
36.96	5.96666666666667	242
36.98	5.96666666666667	220
37	5.96666666666667	245
37.02	5.96666666666667	254
37.04	5.96666666666667	245
37.06	5.96666666666667	254
37.08	5.96666666666667	246
37.1	5.96666666666667	280
37.12	5.96666666666667	298
37.14	5.96666666666667	336
37.16	5.96666666666667	338
37.18	5.96666666666667	362
37.2	5.96666666666667	336
37.22	5.96666666666667	330
37.24	5.96666666666667	328
37.26	5.96666666666667	332
37.28	5.96666666666667	337
37.3	5.96666666666667	319
37.32	5.96666666666667	274
37.34	5.96666666666667	293
37.36	5.96666666666667	239
37.38	5.96666666666667	249
37.4	5.96666666666667	232
37.42	5.96666666666667	249
37.44	5.96666666666667	263
37.46	5.96666666666667	223
37.48	5.96666666666667	227
37.5	5.96666666666667	211
37.52	5.96666666666667	230
37.54	5.96666666666667	232
37.56	5.96666666666667	222
37.58	5.96666666666667	253
37.6	5.96666666666667	221
37.62	5.96666666666667	224
37.64	5.96666666666667	225
37.66	5.96666666666667	196
37.68	5.96666666666667	226
37.7	5.96666666666667	215
37.72	5.96666666666667	225
37.74	5.96666666666667	217
37.76	5.96666666666667	235
37.78	5.96666666666667	265
37.8	5.96666666666667	244
37.82	5.96666666666667	249
37.84	5.96666666666667	246
37.86	5.96666666666667	259
37.88	5.96666666666667	331
37.9	5.96666666666667	367
37.92	5.96666666666667	354
37.94	5.96666666666667	392
37.96	5.96666666666667	353
37.98	5.96666666666667	351
38	5.96666666666667	335
38.02	5.96666666666667	384
38.04	5.96666666666667	377
38.06	5.96666666666667	369
38.08	5.96666666666667	424
38.1	5.96666666666667	452
38.12	5.96666666666667	473
38.14	5.96666666666667	556
38.16	5.96666666666667	629
38.18	5.96666666666667	661
38.2	5.96666666666667	721
38.22	5.96666666666667	649
38.24	5.96666666666667	604
38.26	5.96666666666667	612
38.28	5.96666666666667	529
38.3	5.96666666666667	527
38.32	5.96666666666667	462
38.34	5.96666666666667	399
38.36	5.96666666666667	377
38.38	5.96666666666667	333
38.4	5.96666666666667	314
38.42	5.96666666666667	288
38.44	5.96666666666667	276
38.46	5.96666666666667	263
38.48	5.96666666666667	274
38.5	5.96666666666667	231
38.52	5.96666666666667	279
38.54	5.96666666666667	260
38.56	5.96666666666667	271
38.58	5.96666666666667	251
38.6	5.96666666666667	251
38.62	5.96666666666667	241
38.64	5.96666666666667	250
38.66	5.96666666666667	231
38.68	5.96666666666667	240
38.7	5.96666666666667	244
38.72	5.96666666666667	270
38.74	5.96666666666667	244
38.76	5.96666666666667	243
38.78	5.96666666666667	245
38.8	5.96666666666667	265
38.82	5.96666666666667	273
38.84	5.96666666666667	240
38.86	5.96666666666667	318
38.88	5.96666666666667	315
38.9	5.96666666666667	330
38.92	5.96666666666667	311
38.94	5.96666666666667	315
38.96	5.96666666666667	314
38.98	5.96666666666667	328
39	5.96666666666667	322
39.02	5.96666666666667	267
39.04	5.96666666666667	294
39.06	5.96666666666667	284
39.08	5.96666666666667	256
39.1	5.96666666666667	269
39.12	5.96666666666667	261
39.14	5.96666666666667	236
39.16	5.96666666666667	235
39.18	5.96666666666667	254
39.2	5.96666666666667	237
39.22	5.96666666666667	213
39.24	5.96666666666667	237
39.26	5.96666666666667	220
39.28	5.96666666666667	223
39.3	5.96666666666667	239
39.32	5.96666666666667	234
39.34	5.96666666666667	269
39.36	5.96666666666667	224
39.38	5.96666666666667	247
39.4	5.96666666666667	284
39.42	5.96666666666667	254
39.44	5.96666666666667	230
39.46	5.96666666666667	257
39.48	5.96666666666667	231
39.5	5.96666666666667	237
39.52	5.96666666666667	228
39.54	5.96666666666667	208
39.56	5.96666666666667	242
39.58	5.96666666666667	225
39.6	5.96666666666667	216
39.62	5.96666666666667	238
39.64	5.96666666666667	174
39.66	5.96666666666667	216
39.68	5.96666666666667	226
39.7	5.96666666666667	213
39.72	5.96666666666667	267
39.74	5.96666666666667	225
39.76	5.96666666666667	228
39.78	5.96666666666667	227
39.8	5.96666666666667	201
39.82	5.96666666666667	257
39.84	5.96666666666667	238
39.86	5.96666666666667	248
39.88	5.96666666666667	223
39.9	5.96666666666667	229
39.92	5.96666666666667	233
39.94	5.96666666666667	217
39.96	5.96666666666667	254
39.98	5.96666666666667	192
40	5.96666666666667	212
