# Supplementary material for: Sorting polymerization in a bichannel metal-organic framework
Source: Nat Commun. 2025 Aug 5;16:6984. doi: 10.1038/s41467-025-62322-8 (PMC12325995; doi:10.1038/s41467-025-62322-8)
Supplement: Supplementary file 3 — Source data [file 41467_2025_62322_MOESM3_ESM.zip › SOURCE_DATA/SF8/1_2theta_vs_scanstarttime_vs_intensity/line_4.csv]

X	Y	Z
3	30.0666666666667	301
3.02	30.0666666666667	212
3.04	30.0666666666667	218
3.06	30.0666666666667	192
3.08	30.0666666666667	211
3.1	30.0666666666667	213
3.12	30.0666666666667	210
3.14	30.0666666666667	201
3.16	30.0666666666667	222
3.18	30.0666666666667	216
3.2	30.0666666666667	222
3.22	30.0666666666667	204
3.24	30.0666666666667	173
3.26	30.0666666666667	193
3.28	30.0666666666667	205
3.3	30.0666666666667	204
3.32	30.0666666666667	207
3.34	30.0666666666667	209
3.36	30.0666666666667	185
3.38	30.0666666666667	206
3.4	30.0666666666667	194
3.42	30.0666666666667	207
3.44	30.0666666666667	216
3.46	30.0666666666667	209
3.48	30.0666666666667	198
3.5	30.0666666666667	226
3.52	30.0666666666667	196
3.54	30.0666666666667	195
3.56	30.0666666666667	204
3.58	30.0666666666667	207
3.6	30.0666666666667	188
3.62	30.0666666666667	199
3.64	30.0666666666667	225
3.66	30.0666666666667	208
3.68	30.0666666666667	202
3.7	30.0666666666667	202
3.72	30.0666666666667	220
3.74	30.0666666666667	218
3.76	30.0666666666667	231
3.78	30.0666666666667	208
3.8	30.0666666666667	198
3.82	30.0666666666667	213
3.84	30.0666666666667	216
3.86	30.0666666666667	225
3.88	30.0666666666667	204
3.9	30.0666666666667	191
3.92	30.0666666666667	198
3.94	30.0666666666667	195
3.96	30.0666666666667	199
3.98	30.0666666666667	223
4	30.0666666666667	196
4.02	30.0666666666667	189
4.04	30.0666666666667	176
4.06	30.0666666666667	176
4.08	30.0666666666667	188
4.1	30.0666666666667	204
4.12	30.0666666666667	217
4.14	30.0666666666667	197
4.16	30.0666666666667	199
4.18	30.0666666666667	202
4.2	30.0666666666667	216
4.22	30.0666666666667	198
4.24	30.0666666666667	178
4.26	30.0666666666667	203
4.28	30.0666666666667	208
4.3	30.0666666666667	207
4.32	30.0666666666667	175
4.34	30.0666666666667	197
4.36	30.0666666666667	203
4.38	30.0666666666667	199
4.4	30.0666666666667	219
4.42	30.0666666666667	253
4.44	30.0666666666667	210
4.46	30.0666666666667	207
4.48	30.0666666666667	220
4.5	30.0666666666667	226
4.52	30.0666666666667	220
4.54	30.0666666666667	223
4.56	30.0666666666667	226
4.58	30.0666666666667	242
4.6	30.0666666666667	206
4.62	30.0666666666667	239
4.64	30.0666666666667	242
4.66	30.0666666666667	251
4.68	30.0666666666667	243
4.7	30.0666666666667	267
4.72	30.0666666666667	304
4.74	30.0666666666667	278
4.76	30.0666666666667	273
4.78	30.0666666666667	294
4.8	30.0666666666667	275
4.82	30.0666666666667	302
4.84	30.0666666666667	280
4.86	30.0666666666667	284
4.88	30.0666666666667	332
4.9	30.0666666666667	322
4.92	30.0666666666667	337
4.94	30.0666666666667	346
4.96	30.0666666666667	397
4.98	30.0666666666667	381
5	30.0666666666667	401
5.02	30.0666666666667	439
5.04	30.0666666666667	467
5.06	30.0666666666667	514
5.08	30.0666666666667	516
5.1	30.0666666666667	556
5.12	30.0666666666667	605
5.14	30.0666666666667	661
5.16	30.0666666666667	698
5.18	30.0666666666667	745
5.2	30.0666666666667	870
5.22	30.0666666666667	975
5.24	30.0666666666667	1056
5.26	30.0666666666667	1077
5.28	30.0666666666667	1222
5.3	30.0666666666667	1210
5.32	30.0666666666667	1297
5.34	30.0666666666667	1258
5.36	30.0666666666667	1260
5.38	30.0666666666667	1184
5.4	30.0666666666667	1192
5.42	30.0666666666667	1107
5.44	30.0666666666667	1246
5.46	30.0666666666667	1242
5.48	30.0666666666667	1156
5.5	30.0666666666667	895
5.52	30.0666666666667	659
5.54	30.0666666666667	468
5.56	30.0666666666667	404
5.58	30.0666666666667	350
5.6	30.0666666666667	328
5.62	30.0666666666667	351
5.64	30.0666666666667	290
5.66	30.0666666666667	265
5.68	30.0666666666667	281
5.7	30.0666666666667	282
5.72	30.0666666666667	244
5.74	30.0666666666667	229
5.76	30.0666666666667	252
5.78	30.0666666666667	230
5.8	30.0666666666667	239
5.82	30.0666666666667	253
5.84	30.0666666666667	242
5.86	30.0666666666667	219
5.88	30.0666666666667	258
5.9	30.0666666666667	231
5.92	30.0666666666667	246
5.94	30.0666666666667	245
5.96	30.0666666666667	233
5.98	30.0666666666667	217
6	30.0666666666667	222
6.02	30.0666666666667	253
6.04	30.0666666666667	249
6.06	30.0666666666667	250
6.08	30.0666666666667	261
6.1	30.0666666666667	251
6.12	30.0666666666667	242
6.14	30.0666666666667	232
6.16	30.0666666666667	250
6.18	30.0666666666667	234
6.2	30.0666666666667	242
6.22	30.0666666666667	245
6.24	30.0666666666667	276
6.26	30.0666666666667	244
6.28	30.0666666666667	233
6.3	30.0666666666667	233
6.32	30.0666666666667	228
6.34	30.0666666666667	254
6.36	30.0666666666667	222
6.38	30.0666666666667	239
6.4	30.0666666666667	235
6.42	30.0666666666667	235
6.44	30.0666666666667	237
6.46	30.0666666666667	233
6.48	30.0666666666667	247
6.5	30.0666666666667	229
6.52	30.0666666666667	240
6.54	30.0666666666667	233
6.56	30.0666666666667	247
6.58	30.0666666666667	221
6.6	30.0666666666667	223
6.62	30.0666666666667	221
6.64	30.0666666666667	208
6.66	30.0666666666667	219
6.68	30.0666666666667	225
6.7	30.0666666666667	229
6.72	30.0666666666667	217
6.74	30.0666666666667	225
6.76	30.0666666666667	182
6.78	30.0666666666667	208
6.8	30.0666666666667	194
6.82	30.0666666666667	225
6.84	30.0666666666667	204
6.86	30.0666666666667	220
6.88	30.0666666666667	204
6.9	30.0666666666667	200
6.92	30.0666666666667	201
6.94	30.0666666666667	204
6.96	30.0666666666667	191
6.98	30.0666666666667	189
7	30.0666666666667	160
7.02	30.0666666666667	186
7.04	30.0666666666667	169
7.06	30.0666666666667	162
7.08	30.0666666666667	165
7.1	30.0666666666667	190
7.12	30.0666666666667	182
7.14	30.0666666666667	180
7.16	30.0666666666667	165
7.18	30.0666666666667	184
7.2	30.0666666666667	164
7.22	30.0666666666667	167
7.24	30.0666666666667	179
7.26	30.0666666666667	159
7.28	30.0666666666667	156
7.3	30.0666666666667	158
7.32	30.0666666666667	161
7.34	30.0666666666667	150
7.36	30.0666666666667	158
7.38	30.0666666666667	153
7.4	30.0666666666667	156
7.42	30.0666666666667	138
7.44	30.0666666666667	152
7.46	30.0666666666667	156
7.48	30.0666666666667	150
7.5	30.0666666666667	173
7.52	30.0666666666667	146
7.54	30.0666666666667	172
7.56	30.0666666666667	158
7.58	30.0666666666667	155
7.6	30.0666666666667	177
7.62	30.0666666666667	132
7.64	30.0666666666667	154
7.66	30.0666666666667	148
7.68	30.0666666666667	143
7.7	30.0666666666667	151
7.72	30.0666666666667	184
7.74	30.0666666666667	166
7.76	30.0666666666667	146
7.78	30.0666666666667	146
7.8	30.0666666666667	148
7.82	30.0666666666667	163
7.84	30.0666666666667	144
7.86	30.0666666666667	165
7.88	30.0666666666667	167
7.9	30.0666666666667	151
7.92	30.0666666666667	153
7.94	30.0666666666667	143
7.96	30.0666666666667	151
7.98	30.0666666666667	163
8	30.0666666666667	148
8.02	30.0666666666667	165
8.04	30.0666666666667	176
8.06	30.0666666666667	144
8.08	30.0666666666667	158
8.1	30.0666666666667	148
8.12	30.0666666666667	146
8.14	30.0666666666667	140
8.16	30.0666666666667	140
8.18	30.0666666666667	145
8.2	30.0666666666667	166
8.22	30.0666666666667	185
8.24	30.0666666666667	151
8.26	30.0666666666667	170
8.28	30.0666666666667	160
8.3	30.0666666666667	148
8.32	30.0666666666667	136
8.34	30.0666666666667	153
8.36	30.0666666666667	131
8.38	30.0666666666667	161
8.4	30.0666666666667	160
8.42	30.0666666666667	162
8.44	30.0666666666667	135
8.46	30.0666666666667	153
8.48	30.0666666666667	164
8.5	30.0666666666667	146
8.52	30.0666666666667	163
8.54	30.0666666666667	175
8.56	30.0666666666667	170
8.58	30.0666666666667	160
8.6	30.0666666666667	166
8.62	30.0666666666667	155
8.64	30.0666666666667	153
8.66	30.0666666666667	185
8.68	30.0666666666667	166
8.7	30.0666666666667	189
8.72	30.0666666666667	161
8.74	30.0666666666667	179
8.76	30.0666666666667	164
8.78	30.0666666666667	182
8.8	30.0666666666667	218
8.82	30.0666666666667	179
8.84	30.0666666666667	205
8.86	30.0666666666667	194
8.88	30.0666666666667	224
8.9	30.0666666666667	210
8.92	30.0666666666667	239
8.94	30.0666666666667	263
8.96	30.0666666666667	235
8.98	30.0666666666667	327
9	30.0666666666667	355
9.02	30.0666666666667	400
9.04	30.0666666666667	427
9.06	30.0666666666667	438
9.08	30.0666666666667	482
9.1	30.0666666666667	562
9.12	30.0666666666667	647
9.14	30.0666666666667	725
9.16	30.0666666666667	759
9.18	30.0666666666667	782
9.2	30.0666666666667	816
9.22	30.0666666666667	854
9.24	30.0666666666667	831
9.26	30.0666666666667	743
9.28	30.0666666666667	635
9.3	30.0666666666667	567
9.32	30.0666666666667	504
9.34	30.0666666666667	467
9.36	30.0666666666667	430
9.38	30.0666666666667	505
9.4	30.0666666666667	466
9.42	30.0666666666667	505
9.44	30.0666666666667	532
9.46	30.0666666666667	529
9.48	30.0666666666667	488
9.5	30.0666666666667	537
9.52	30.0666666666667	450
9.54	30.0666666666667	365
9.56	30.0666666666667	298
9.58	30.0666666666667	232
9.6	30.0666666666667	226
9.62	30.0666666666667	228
9.64	30.0666666666667	219
9.66	30.0666666666667	211
9.68	30.0666666666667	207
9.7	30.0666666666667	195
9.72	30.0666666666667	206
9.74	30.0666666666667	198
9.76	30.0666666666667	181
9.78	30.0666666666667	180
9.8	30.0666666666667	186
9.82	30.0666666666667	172
9.84	30.0666666666667	198
9.86	30.0666666666667	195
9.88	30.0666666666667	161
9.9	30.0666666666667	168
9.92	30.0666666666667	187
9.94	30.0666666666667	172
9.96	30.0666666666667	186
9.98	30.0666666666667	180
10	30.0666666666667	207
10.02	30.0666666666667	176
10.04	30.0666666666667	184
10.06	30.0666666666667	193
10.08	30.0666666666667	192
10.1	30.0666666666667	176
10.12	30.0666666666667	201
10.14	30.0666666666667	190
10.16	30.0666666666667	188
10.18	30.0666666666667	171
10.2	30.0666666666667	188
10.22	30.0666666666667	210
10.24	30.0666666666667	208
10.26	30.0666666666667	230
10.28	30.0666666666667	234
10.3	30.0666666666667	246
10.32	30.0666666666667	260
10.34	30.0666666666667	285
10.36	30.0666666666667	297
10.38	30.0666666666667	295
10.4	30.0666666666667	353
10.42	30.0666666666667	379
10.44	30.0666666666667	430
10.46	30.0666666666667	443
10.48	30.0666666666667	507
10.5	30.0666666666667	581
10.52	30.0666666666667	623
10.54	30.0666666666667	673
10.56	30.0666666666667	657
10.58	30.0666666666667	741
10.6	30.0666666666667	728
10.62	30.0666666666667	872
10.64	30.0666666666667	863
10.66	30.0666666666667	946
10.68	30.0666666666667	867
10.7	30.0666666666667	921
10.72	30.0666666666667	848
10.74	30.0666666666667	681
10.76	30.0666666666667	596
10.78	30.0666666666667	619
10.8	30.0666666666667	513
10.82	30.0666666666667	526
10.84	30.0666666666667	553
10.86	30.0666666666667	599
10.88	30.0666666666667	725
10.9	30.0666666666667	748
10.92	30.0666666666667	839
10.94	30.0666666666667	917
10.96	30.0666666666667	963
10.98	30.0666666666667	910
11	30.0666666666667	825
11.02	30.0666666666667	581
11.04	30.0666666666667	452
11.06	30.0666666666667	369
11.08	30.0666666666667	309
11.1	30.0666666666667	259
11.12	30.0666666666667	260
11.14	30.0666666666667	249
11.16	30.0666666666667	234
11.18	30.0666666666667	225
11.2	30.0666666666667	220
11.22	30.0666666666667	191
11.24	30.0666666666667	193
11.26	30.0666666666667	187
11.28	30.0666666666667	187
11.3	30.0666666666667	185
11.32	30.0666666666667	163
11.34	30.0666666666667	199
11.36	30.0666666666667	181
11.38	30.0666666666667	183
11.4	30.0666666666667	176
11.42	30.0666666666667	162
11.44	30.0666666666667	172
11.46	30.0666666666667	182
11.48	30.0666666666667	173
11.5	30.0666666666667	173
11.52	30.0666666666667	167
11.54	30.0666666666667	173
11.56	30.0666666666667	162
11.58	30.0666666666667	204
11.6	30.0666666666667	174
11.62	30.0666666666667	173
11.64	30.0666666666667	156
11.66	30.0666666666667	176
11.68	30.0666666666667	162
11.7	30.0666666666667	168
11.72	30.0666666666667	193
11.74	30.0666666666667	169
11.76	30.0666666666667	159
11.78	30.0666666666667	184
11.8	30.0666666666667	160
11.82	30.0666666666667	176
11.84	30.0666666666667	159
11.86	30.0666666666667	166
11.88	30.0666666666667	148
11.9	30.0666666666667	178
11.92	30.0666666666667	171
11.94	30.0666666666667	184
11.96	30.0666666666667	203
11.98	30.0666666666667	187
12	30.0666666666667	183
12.02	30.0666666666667	195
12.04	30.0666666666667	193
12.06	30.0666666666667	195
12.08	30.0666666666667	159
12.1	30.0666666666667	192
12.12	30.0666666666667	163
12.14	30.0666666666667	130
12.16	30.0666666666667	174
12.18	30.0666666666667	172
12.2	30.0666666666667	155
12.22	30.0666666666667	178
12.24	30.0666666666667	178
12.26	30.0666666666667	163
12.28	30.0666666666667	175
12.3	30.0666666666667	172
12.32	30.0666666666667	173
12.34	30.0666666666667	160
12.36	30.0666666666667	194
12.38	30.0666666666667	179
12.4	30.0666666666667	155
12.42	30.0666666666667	168
12.44	30.0666666666667	202
12.46	30.0666666666667	212
12.48	30.0666666666667	187
12.5	30.0666666666667	161
12.52	30.0666666666667	164
12.54	30.0666666666667	163
12.56	30.0666666666667	169
12.58	30.0666666666667	192
12.6	30.0666666666667	199
12.62	30.0666666666667	178
12.64	30.0666666666667	185
12.66	30.0666666666667	163
12.68	30.0666666666667	190
12.7	30.0666666666667	190
12.72	30.0666666666667	176
12.74	30.0666666666667	193
12.76	30.0666666666667	191
12.78	30.0666666666667	189
12.8	30.0666666666667	207
12.82	30.0666666666667	185
12.84	30.0666666666667	209
12.86	30.0666666666667	180
12.88	30.0666666666667	184
12.9	30.0666666666667	185
12.92	30.0666666666667	178
12.94	30.0666666666667	182
12.96	30.0666666666667	157
12.98	30.0666666666667	181
13	30.0666666666667	181
13.02	30.0666666666667	195
13.04	30.0666666666667	200
13.06	30.0666666666667	180
13.08	30.0666666666667	183
13.1	30.0666666666667	174
13.12	30.0666666666667	184
13.14	30.0666666666667	158
13.16	30.0666666666667	150
13.18	30.0666666666667	144
13.2	30.0666666666667	165
13.22	30.0666666666667	166
13.24	30.0666666666667	169
13.26	30.0666666666667	175
13.28	30.0666666666667	202
13.3	30.0666666666667	203
13.32	30.0666666666667	182
13.34	30.0666666666667	184
13.36	30.0666666666667	161
13.38	30.0666666666667	166
13.4	30.0666666666667	178
13.42	30.0666666666667	160
13.44	30.0666666666667	189
13.46	30.0666666666667	217
13.48	30.0666666666667	187
13.5	30.0666666666667	189
13.52	30.0666666666667	170
13.54	30.0666666666667	181
13.56	30.0666666666667	172
13.58	30.0666666666667	155
13.6	30.0666666666667	183
13.62	30.0666666666667	206
13.64	30.0666666666667	198
13.66	30.0666666666667	195
13.68	30.0666666666667	198
13.7	30.0666666666667	195
13.72	30.0666666666667	215
13.74	30.0666666666667	218
13.76	30.0666666666667	206
13.78	30.0666666666667	246
13.8	30.0666666666667	268
13.82	30.0666666666667	229
13.84	30.0666666666667	243
13.86	30.0666666666667	268
13.88	30.0666666666667	272
13.9	30.0666666666667	279
13.92	30.0666666666667	269
13.94	30.0666666666667	263
13.96	30.0666666666667	245
13.98	30.0666666666667	218
14	30.0666666666667	215
14.02	30.0666666666667	206
14.04	30.0666666666667	195
14.06	30.0666666666667	186
14.08	30.0666666666667	203
14.1	30.0666666666667	200
14.12	30.0666666666667	205
14.14	30.0666666666667	186
14.16	30.0666666666667	186
14.18	30.0666666666667	182
14.2	30.0666666666667	186
14.22	30.0666666666667	170
14.24	30.0666666666667	189
14.26	30.0666666666667	185
14.28	30.0666666666667	166
14.3	30.0666666666667	143
14.32	30.0666666666667	168
14.34	30.0666666666667	163
14.36	30.0666666666667	168
14.38	30.0666666666667	179
14.4	30.0666666666667	185
14.42	30.0666666666667	198
14.44	30.0666666666667	205
14.46	30.0666666666667	190
14.48	30.0666666666667	171
14.5	30.0666666666667	176
14.52	30.0666666666667	171
14.54	30.0666666666667	196
14.56	30.0666666666667	194
14.58	30.0666666666667	192
14.6	30.0666666666667	170
14.62	30.0666666666667	173
14.64	30.0666666666667	180
14.66	30.0666666666667	194
14.68	30.0666666666667	203
14.7	30.0666666666667	173
14.72	30.0666666666667	184
14.74	30.0666666666667	183
14.76	30.0666666666667	186
14.78	30.0666666666667	177
14.8	30.0666666666667	203
14.82	30.0666666666667	169
14.84	30.0666666666667	178
14.86	30.0666666666667	163
14.88	30.0666666666667	190
14.9	30.0666666666667	193
14.92	30.0666666666667	177
14.94	30.0666666666667	183
14.96	30.0666666666667	169
14.98	30.0666666666667	167
15	30.0666666666667	181
15.02	30.0666666666667	188
15.04	30.0666666666667	181
15.06	30.0666666666667	187
15.08	30.0666666666667	159
15.1	30.0666666666667	179
15.12	30.0666666666667	190
15.14	30.0666666666667	186
15.16	30.0666666666667	185
15.18	30.0666666666667	208
15.2	30.0666666666667	196
15.22	30.0666666666667	185
15.24	30.0666666666667	188
15.26	30.0666666666667	183
15.28	30.0666666666667	189
15.3	30.0666666666667	190
15.32	30.0666666666667	190
15.34	30.0666666666667	218
15.36	30.0666666666667	170
15.38	30.0666666666667	178
15.4	30.0666666666667	176
15.42	30.0666666666667	205
15.44	30.0666666666667	222
15.46	30.0666666666667	163
15.48	30.0666666666667	184
15.5	30.0666666666667	178
15.52	30.0666666666667	200
15.54	30.0666666666667	203
15.56	30.0666666666667	200
15.58	30.0666666666667	193
15.6	30.0666666666667	187
15.62	30.0666666666667	187
15.64	30.0666666666667	220
15.66	30.0666666666667	200
15.68	30.0666666666667	210
15.7	30.0666666666667	195
15.72	30.0666666666667	196
15.74	30.0666666666667	246
15.76	30.0666666666667	218
15.78	30.0666666666667	244
15.8	30.0666666666667	252
15.82	30.0666666666667	261
15.84	30.0666666666667	221
15.86	30.0666666666667	247
15.88	30.0666666666667	284
15.9	30.0666666666667	252
15.92	30.0666666666667	280
15.94	30.0666666666667	288
15.96	30.0666666666667	289
15.98	30.0666666666667	346
16	30.0666666666667	364
16.02	30.0666666666667	358
16.04	30.0666666666667	368
16.06	30.0666666666667	421
16.08	30.0666666666667	377
16.1	30.0666666666667	342
16.12	30.0666666666667	334
16.14	30.0666666666667	302
16.16	30.0666666666667	270
16.18	30.0666666666667	300
16.2	30.0666666666667	261
16.22	30.0666666666667	209
16.24	30.0666666666667	227
16.26	30.0666666666667	231
16.28	30.0666666666667	241
16.3	30.0666666666667	257
16.32	30.0666666666667	288
16.34	30.0666666666667	243
16.36	30.0666666666667	238
16.38	30.0666666666667	299
16.4	30.0666666666667	334
16.42	30.0666666666667	351
16.44	30.0666666666667	339
16.46	30.0666666666667	366
16.48	30.0666666666667	428
16.5	30.0666666666667	418
16.52	30.0666666666667	406
16.54	30.0666666666667	386
16.56	30.0666666666667	370
16.58	30.0666666666667	297
16.6	30.0666666666667	333
16.62	30.0666666666667	329
16.64	30.0666666666667	319
16.66	30.0666666666667	313
16.68	30.0666666666667	341
16.7	30.0666666666667	353
16.72	30.0666666666667	344
16.74	30.0666666666667	415
16.76	30.0666666666667	446
16.78	30.0666666666667	485
16.8	30.0666666666667	498
16.82	30.0666666666667	615
16.84	30.0666666666667	636
16.86	30.0666666666667	620
16.88	30.0666666666667	663
16.9	30.0666666666667	651
16.92	30.0666666666667	583
16.94	30.0666666666667	582
16.96	30.0666666666667	485
16.98	30.0666666666667	407
17	30.0666666666667	355
17.02	30.0666666666667	298
17.04	30.0666666666667	327
17.06	30.0666666666667	314
17.08	30.0666666666667	311
17.1	30.0666666666667	264
17.12	30.0666666666667	259
17.14	30.0666666666667	253
17.16	30.0666666666667	240
17.18	30.0666666666667	255
17.2	30.0666666666667	254
17.22	30.0666666666667	241
17.24	30.0666666666667	225
17.26	30.0666666666667	201
17.28	30.0666666666667	237
17.3	30.0666666666667	245
17.32	30.0666666666667	253
17.34	30.0666666666667	229
17.36	30.0666666666667	212
17.38	30.0666666666667	223
17.4	30.0666666666667	241
17.42	30.0666666666667	221
17.44	30.0666666666667	208
17.46	30.0666666666667	199
17.48	30.0666666666667	234
17.5	30.0666666666667	215
17.52	30.0666666666667	233
17.54	30.0666666666667	250
17.56	30.0666666666667	230
17.58	30.0666666666667	250
17.6	30.0666666666667	228
17.62	30.0666666666667	214
17.64	30.0666666666667	226
17.66	30.0666666666667	210
17.68	30.0666666666667	235
17.7	30.0666666666667	225
17.72	30.0666666666667	213
17.74	30.0666666666667	222
17.76	30.0666666666667	222
17.78	30.0666666666667	227
17.8	30.0666666666667	231
17.82	30.0666666666667	224
17.84	30.0666666666667	226
17.86	30.0666666666667	209
17.88	30.0666666666667	234
17.9	30.0666666666667	212
17.92	30.0666666666667	216
17.94	30.0666666666667	221
17.96	30.0666666666667	213
17.98	30.0666666666667	230
18	30.0666666666667	212
18.02	30.0666666666667	256
18.04	30.0666666666667	247
18.06	30.0666666666667	222
18.08	30.0666666666667	228
18.1	30.0666666666667	222
18.12	30.0666666666667	256
18.14	30.0666666666667	220
18.16	30.0666666666667	232
18.18	30.0666666666667	258
18.2	30.0666666666667	283
18.22	30.0666666666667	243
18.24	30.0666666666667	249
18.26	30.0666666666667	245
18.28	30.0666666666667	271
18.3	30.0666666666667	295
18.32	30.0666666666667	285
18.34	30.0666666666667	294
18.36	30.0666666666667	312
18.38	30.0666666666667	337
18.4	30.0666666666667	332
18.42	30.0666666666667	357
18.44	30.0666666666667	383
18.46	30.0666666666667	380
18.48	30.0666666666667	390
18.5	30.0666666666667	461
18.52	30.0666666666667	440
18.54	30.0666666666667	462
18.56	30.0666666666667	435
18.58	30.0666666666667	417
18.6	30.0666666666667	404
18.62	30.0666666666667	382
18.64	30.0666666666667	373
18.66	30.0666666666667	357
18.68	30.0666666666667	298
18.7	30.0666666666667	281
18.72	30.0666666666667	318
18.74	30.0666666666667	283
18.76	30.0666666666667	295
18.78	30.0666666666667	295
18.8	30.0666666666667	311
18.82	30.0666666666667	306
18.84	30.0666666666667	296
18.86	30.0666666666667	302
18.88	30.0666666666667	314
18.9	30.0666666666667	331
18.92	30.0666666666667	315
18.94	30.0666666666667	326
18.96	30.0666666666667	364
18.98	30.0666666666667	391
19	30.0666666666667	446
19.02	30.0666666666667	522
19.04	30.0666666666667	541
19.06	30.0666666666667	592
19.08	30.0666666666667	565
19.1	30.0666666666667	539
19.12	30.0666666666667	530
19.14	30.0666666666667	457
19.16	30.0666666666667	367
19.18	30.0666666666667	344
19.2	30.0666666666667	312
19.22	30.0666666666667	337
19.24	30.0666666666667	300
19.26	30.0666666666667	295
19.28	30.0666666666667	294
19.3	30.0666666666667	311
19.32	30.0666666666667	292
19.34	30.0666666666667	307
19.36	30.0666666666667	295
19.38	30.0666666666667	308
19.4	30.0666666666667	287
19.42	30.0666666666667	265
19.44	30.0666666666667	267
19.46	30.0666666666667	262
19.48	30.0666666666667	270
19.5	30.0666666666667	255
19.52	30.0666666666667	257
19.54	30.0666666666667	254
19.56	30.0666666666667	234
19.58	30.0666666666667	271
19.6	30.0666666666667	266
19.62	30.0666666666667	224
19.64	30.0666666666667	246
19.66	30.0666666666667	236
19.68	30.0666666666667	219
19.7	30.0666666666667	256
19.72	30.0666666666667	246
19.74	30.0666666666667	237
19.76	30.0666666666667	239
19.78	30.0666666666667	261
19.8	30.0666666666667	260
19.82	30.0666666666667	285
19.84	30.0666666666667	264
19.86	30.0666666666667	282
19.88	30.0666666666667	274
19.9	30.0666666666667	249
19.92	30.0666666666667	261
19.94	30.0666666666667	264
19.96	30.0666666666667	263
19.98	30.0666666666667	234
20	30.0666666666667	239
20.02	30.0666666666667	277
20.04	30.0666666666667	253
20.06	30.0666666666667	233
20.08	30.0666666666667	283
20.1	30.0666666666667	244
20.12	30.0666666666667	225
20.14	30.0666666666667	263
20.16	30.0666666666667	247
20.18	30.0666666666667	257
20.2	30.0666666666667	231
20.22	30.0666666666667	220
20.24	30.0666666666667	229
20.26	30.0666666666667	236
20.28	30.0666666666667	251
20.3	30.0666666666667	239
20.32	30.0666666666667	234
20.34	30.0666666666667	239
20.36	30.0666666666667	232
20.38	30.0666666666667	255
20.4	30.0666666666667	215
20.42	30.0666666666667	240
20.44	30.0666666666667	238
20.46	30.0666666666667	246
20.48	30.0666666666667	230
20.5	30.0666666666667	246
20.52	30.0666666666667	225
20.54	30.0666666666667	251
20.56	30.0666666666667	230
20.58	30.0666666666667	223
20.6	30.0666666666667	231
20.62	30.0666666666667	202
20.64	30.0666666666667	241
20.66	30.0666666666667	215
20.68	30.0666666666667	240
20.7	30.0666666666667	235
20.72	30.0666666666667	281
20.74	30.0666666666667	270
20.76	30.0666666666667	233
20.78	30.0666666666667	277
20.8	30.0666666666667	316
20.82	30.0666666666667	308
20.84	30.0666666666667	338
20.86	30.0666666666667	356
20.88	30.0666666666667	393
20.9	30.0666666666667	404
20.92	30.0666666666667	433
20.94	30.0666666666667	435
20.96	30.0666666666667	401
20.98	30.0666666666667	400
21	30.0666666666667	360
21.02	30.0666666666667	315
21.04	30.0666666666667	270
21.06	30.0666666666667	281
21.08	30.0666666666667	269
21.1	30.0666666666667	256
21.12	30.0666666666667	248
21.14	30.0666666666667	230
21.16	30.0666666666667	262
21.18	30.0666666666667	233
21.2	30.0666666666667	243
21.22	30.0666666666667	220
21.24	30.0666666666667	241
21.26	30.0666666666667	223
21.28	30.0666666666667	227
21.3	30.0666666666667	217
21.32	30.0666666666667	227
21.34	30.0666666666667	206
21.36	30.0666666666667	244
21.38	30.0666666666667	242
21.4	30.0666666666667	256
21.42	30.0666666666667	204
21.44	30.0666666666667	222
21.46	30.0666666666667	231
21.48	30.0666666666667	240
21.5	30.0666666666667	208
21.52	30.0666666666667	230
21.54	30.0666666666667	209
21.56	30.0666666666667	184
21.58	30.0666666666667	193
21.6	30.0666666666667	207
21.62	30.0666666666667	201
21.64	30.0666666666667	221
21.66	30.0666666666667	221
21.68	30.0666666666667	202
21.7	30.0666666666667	211
21.72	30.0666666666667	221
21.74	30.0666666666667	237
21.76	30.0666666666667	212
21.78	30.0666666666667	206
21.8	30.0666666666667	211
21.82	30.0666666666667	234
21.84	30.0666666666667	218
21.86	30.0666666666667	194
21.88	30.0666666666667	235
21.9	30.0666666666667	194
21.92	30.0666666666667	217
21.94	30.0666666666667	219
21.96	30.0666666666667	222
21.98	30.0666666666667	220
22	30.0666666666667	217
22.02	30.0666666666667	214
22.04	30.0666666666667	216
22.06	30.0666666666667	206
22.08	30.0666666666667	185
22.1	30.0666666666667	178
22.12	30.0666666666667	206
22.14	30.0666666666667	208
22.16	30.0666666666667	222
22.18	30.0666666666667	210
22.2	30.0666666666667	219
22.22	30.0666666666667	215
22.24	30.0666666666667	201
22.26	30.0666666666667	189
22.28	30.0666666666667	213
22.3	30.0666666666667	216
22.32	30.0666666666667	209
22.34	30.0666666666667	225
22.36	30.0666666666667	205
22.38	30.0666666666667	197
22.4	30.0666666666667	198
22.42	30.0666666666667	211
22.44	30.0666666666667	203
22.46	30.0666666666667	228
22.48	30.0666666666667	198
22.5	30.0666666666667	228
22.52	30.0666666666667	216
22.54	30.0666666666667	217
22.56	30.0666666666667	214
22.58	30.0666666666667	198
22.6	30.0666666666667	187
22.62	30.0666666666667	242
22.64	30.0666666666667	231
22.66	30.0666666666667	224
22.68	30.0666666666667	227
22.7	30.0666666666667	226
22.72	30.0666666666667	201
22.74	30.0666666666667	219
22.76	30.0666666666667	214
22.78	30.0666666666667	231
22.8	30.0666666666667	226
22.82	30.0666666666667	204
22.84	30.0666666666667	212
22.86	30.0666666666667	252
22.88	30.0666666666667	217
22.9	30.0666666666667	236
22.92	30.0666666666667	218
22.94	30.0666666666667	218
22.96	30.0666666666667	216
22.98	30.0666666666667	244
23	30.0666666666667	219
23.02	30.0666666666667	224
23.04	30.0666666666667	199
23.06	30.0666666666667	249
23.08	30.0666666666667	240
23.1	30.0666666666667	219
23.12	30.0666666666667	220
23.14	30.0666666666667	250
23.16	30.0666666666667	240
23.18	30.0666666666667	245
23.2	30.0666666666667	234
23.22	30.0666666666667	240
23.24	30.0666666666667	230
23.26	30.0666666666667	229
23.28	30.0666666666667	251
23.3	30.0666666666667	257
23.32	30.0666666666667	247
23.34	30.0666666666667	257
23.36	30.0666666666667	253
23.38	30.0666666666667	238
23.4	30.0666666666667	251
23.42	30.0666666666667	271
23.44	30.0666666666667	266
23.46	30.0666666666667	238
23.48	30.0666666666667	230
23.5	30.0666666666667	251
23.52	30.0666666666667	242
23.54	30.0666666666667	241
23.56	30.0666666666667	250
23.58	30.0666666666667	235
23.6	30.0666666666667	207
23.62	30.0666666666667	243
23.64	30.0666666666667	251
23.66	30.0666666666667	286
23.68	30.0666666666667	240
23.7	30.0666666666667	270
23.72	30.0666666666667	249
23.74	30.0666666666667	274
23.76	30.0666666666667	266
23.78	30.0666666666667	259
23.8	30.0666666666667	242
23.82	30.0666666666667	284
23.84	30.0666666666667	227
23.86	30.0666666666667	214
23.88	30.0666666666667	214
23.9	30.0666666666667	259
23.92	30.0666666666667	227
23.94	30.0666666666667	228
23.96	30.0666666666667	241
23.98	30.0666666666667	264
24	30.0666666666667	247
24.02	30.0666666666667	266
24.04	30.0666666666667	235
24.06	30.0666666666667	272
24.08	30.0666666666667	267
24.1	30.0666666666667	251
24.12	30.0666666666667	271
24.14	30.0666666666667	230
24.16	30.0666666666667	236
24.18	30.0666666666667	215
24.2	30.0666666666667	209
24.22	30.0666666666667	230
24.24	30.0666666666667	217
24.26	30.0666666666667	228
24.28	30.0666666666667	230
24.3	30.0666666666667	218
24.32	30.0666666666667	248
24.34	30.0666666666667	236
24.36	30.0666666666667	243
24.38	30.0666666666667	225
24.4	30.0666666666667	220
24.42	30.0666666666667	202
24.44	30.0666666666667	215
24.46	30.0666666666667	204
24.48	30.0666666666667	209
24.5	30.0666666666667	263
24.52	30.0666666666667	233
24.54	30.0666666666667	210
24.56	30.0666666666667	257
24.58	30.0666666666667	223
24.6	30.0666666666667	245
24.62	30.0666666666667	230
24.64	30.0666666666667	256
24.66	30.0666666666667	235
24.68	30.0666666666667	248
24.7	30.0666666666667	224
24.72	30.0666666666667	226
24.74	30.0666666666667	218
24.76	30.0666666666667	229
24.78	30.0666666666667	253
24.8	30.0666666666667	217
24.82	30.0666666666667	190
24.84	30.0666666666667	262
24.86	30.0666666666667	234
24.88	30.0666666666667	211
24.9	30.0666666666667	231
24.92	30.0666666666667	226
24.94	30.0666666666667	229
24.96	30.0666666666667	239
24.98	30.0666666666667	247
25	30.0666666666667	219
25.02	30.0666666666667	250
25.04	30.0666666666667	229
25.06	30.0666666666667	199
25.08	30.0666666666667	258
25.1	30.0666666666667	234
25.12	30.0666666666667	227
25.14	30.0666666666667	223
25.16	30.0666666666667	248
25.18	30.0666666666667	252
25.2	30.0666666666667	249
25.22	30.0666666666667	249
25.24	30.0666666666667	256
25.26	30.0666666666667	273
25.28	30.0666666666667	243
25.3	30.0666666666667	267
25.32	30.0666666666667	270
25.34	30.0666666666667	279
25.36	30.0666666666667	270
25.38	30.0666666666667	269
25.4	30.0666666666667	291
25.42	30.0666666666667	288
25.44	30.0666666666667	294
25.46	30.0666666666667	301
25.48	30.0666666666667	329
25.5	30.0666666666667	363
25.52	30.0666666666667	373
25.54	30.0666666666667	361
25.56	30.0666666666667	373
25.58	30.0666666666667	399
25.6	30.0666666666667	399
25.62	30.0666666666667	424
25.64	30.0666666666667	378
25.66	30.0666666666667	365
25.68	30.0666666666667	335
25.7	30.0666666666667	312
25.72	30.0666666666667	298
25.74	30.0666666666667	267
25.76	30.0666666666667	258
25.78	30.0666666666667	235
25.8	30.0666666666667	228
25.82	30.0666666666667	234
25.84	30.0666666666667	216
25.86	30.0666666666667	187
25.88	30.0666666666667	232
25.9	30.0666666666667	236
25.92	30.0666666666667	208
25.94	30.0666666666667	227
25.96	30.0666666666667	224
25.98	30.0666666666667	242
26	30.0666666666667	226
26.02	30.0666666666667	211
26.04	30.0666666666667	222
26.06	30.0666666666667	239
26.08	30.0666666666667	230
26.1	30.0666666666667	203
26.12	30.0666666666667	228
26.14	30.0666666666667	225
26.16	30.0666666666667	221
26.18	30.0666666666667	243
26.2	30.0666666666667	208
26.22	30.0666666666667	221
26.24	30.0666666666667	219
26.26	30.0666666666667	236
26.28	30.0666666666667	217
26.3	30.0666666666667	208
26.32	30.0666666666667	234
26.34	30.0666666666667	226
26.36	30.0666666666667	194
26.38	30.0666666666667	238
26.4	30.0666666666667	222
26.42	30.0666666666667	208
26.44	30.0666666666667	200
26.46	30.0666666666667	222
26.48	30.0666666666667	270
26.5	30.0666666666667	244
26.52	30.0666666666667	255
26.54	30.0666666666667	260
26.56	30.0666666666667	247
26.58	30.0666666666667	222
26.6	30.0666666666667	214
26.62	30.0666666666667	207
26.64	30.0666666666667	220
26.66	30.0666666666667	239
26.68	30.0666666666667	211
26.7	30.0666666666667	257
26.72	30.0666666666667	212
26.74	30.0666666666667	251
26.76	30.0666666666667	238
26.78	30.0666666666667	209
26.8	30.0666666666667	240
26.82	30.0666666666667	233
26.84	30.0666666666667	236
26.86	30.0666666666667	212
26.88	30.0666666666667	265
26.9	30.0666666666667	264
26.92	30.0666666666667	275
26.94	30.0666666666667	243
26.96	30.0666666666667	247
26.98	30.0666666666667	248
27	30.0666666666667	233
27.02	30.0666666666667	255
27.04	30.0666666666667	219
27.06	30.0666666666667	205
27.08	30.0666666666667	242
27.1	30.0666666666667	241
27.12	30.0666666666667	248
27.14	30.0666666666667	223
27.16	30.0666666666667	249
27.18	30.0666666666667	253
27.2	30.0666666666667	246
27.22	30.0666666666667	262
27.24	30.0666666666667	260
27.26	30.0666666666667	236
27.28	30.0666666666667	249
27.3	30.0666666666667	272
27.32	30.0666666666667	275
27.34	30.0666666666667	274
27.36	30.0666666666667	287
27.38	30.0666666666667	265
27.4	30.0666666666667	290
27.42	30.0666666666667	308
27.44	30.0666666666667	340
27.46	30.0666666666667	299
27.48	30.0666666666667	283
27.5	30.0666666666667	282
27.52	30.0666666666667	267
27.54	30.0666666666667	251
27.56	30.0666666666667	264
27.58	30.0666666666667	267
27.6	30.0666666666667	267
27.62	30.0666666666667	254
27.64	30.0666666666667	248
27.66	30.0666666666667	286
27.68	30.0666666666667	292
27.7	30.0666666666667	268
27.72	30.0666666666667	251
27.74	30.0666666666667	236
27.76	30.0666666666667	254
27.78	30.0666666666667	264
27.8	30.0666666666667	253
27.82	30.0666666666667	263
27.84	30.0666666666667	213
27.86	30.0666666666667	227
27.88	30.0666666666667	249
27.9	30.0666666666667	231
27.92	30.0666666666667	261
27.94	30.0666666666667	223
27.96	30.0666666666667	228
27.98	30.0666666666667	255
28	30.0666666666667	224
28.02	30.0666666666667	269
28.04	30.0666666666667	267
28.06	30.0666666666667	256
28.08	30.0666666666667	255
28.1	30.0666666666667	276
28.12	30.0666666666667	284
28.14	30.0666666666667	251
28.16	30.0666666666667	223
28.18	30.0666666666667	262
28.2	30.0666666666667	273
28.22	30.0666666666667	257
28.24	30.0666666666667	233
28.26	30.0666666666667	249
28.28	30.0666666666667	257
28.3	30.0666666666667	261
28.32	30.0666666666667	260
28.34	30.0666666666667	251
28.36	30.0666666666667	257
28.38	30.0666666666667	261
28.4	30.0666666666667	273
28.42	30.0666666666667	273
28.44	30.0666666666667	302
28.46	30.0666666666667	306
28.48	30.0666666666667	328
28.5	30.0666666666667	299
28.52	30.0666666666667	328
28.54	30.0666666666667	316
28.56	30.0666666666667	295
28.58	30.0666666666667	282
28.6	30.0666666666667	299
28.62	30.0666666666667	258
28.64	30.0666666666667	283
28.66	30.0666666666667	246
28.68	30.0666666666667	254
28.7	30.0666666666667	239
28.72	30.0666666666667	222
28.74	30.0666666666667	220
28.76	30.0666666666667	245
28.78	30.0666666666667	259
28.8	30.0666666666667	262
28.82	30.0666666666667	246
28.84	30.0666666666667	242
28.86	30.0666666666667	250
28.88	30.0666666666667	219
28.9	30.0666666666667	239
28.92	30.0666666666667	252
28.94	30.0666666666667	241
28.96	30.0666666666667	236
28.98	30.0666666666667	244
29	30.0666666666667	235
29.02	30.0666666666667	239
29.04	30.0666666666667	212
29.06	30.0666666666667	230
29.08	30.0666666666667	235
29.1	30.0666666666667	218
29.12	30.0666666666667	240
29.14	30.0666666666667	227
29.16	30.0666666666667	255
29.18	30.0666666666667	250
29.2	30.0666666666667	218
29.22	30.0666666666667	247
29.24	30.0666666666667	258
29.26	30.0666666666667	242
29.28	30.0666666666667	274
29.3	30.0666666666667	240
29.32	30.0666666666667	224
29.34	30.0666666666667	268
29.36	30.0666666666667	254
29.38	30.0666666666667	254
29.4	30.0666666666667	252
29.42	30.0666666666667	229
29.44	30.0666666666667	249
29.46	30.0666666666667	215
29.48	30.0666666666667	219
29.5	30.0666666666667	235
29.52	30.0666666666667	261
29.54	30.0666666666667	246
29.56	30.0666666666667	257
29.58	30.0666666666667	246
29.6	30.0666666666667	253
29.62	30.0666666666667	244
29.64	30.0666666666667	270
29.66	30.0666666666667	260
29.68	30.0666666666667	258
29.7	30.0666666666667	249
29.72	30.0666666666667	262
29.74	30.0666666666667	241
29.76	30.0666666666667	240
29.78	30.0666666666667	220
29.8	30.0666666666667	210
29.82	30.0666666666667	224
29.84	30.0666666666667	226
29.86	30.0666666666667	250
29.88	30.0666666666667	237
29.9	30.0666666666667	241
29.92	30.0666666666667	256
29.94	30.0666666666667	225
29.96	30.0666666666667	238
29.98	30.0666666666667	244
30	30.0666666666667	254
30.02	30.0666666666667	221
30.04	30.0666666666667	256
30.06	30.0666666666667	259
30.08	30.0666666666667	254
30.1	30.0666666666667	221
30.12	30.0666666666667	233
30.14	30.0666666666667	230
30.16	30.0666666666667	225
30.18	30.0666666666667	240
30.2	30.0666666666667	267
30.22	30.0666666666667	244
30.24	30.0666666666667	249
30.26	30.0666666666667	228
30.28	30.0666666666667	244
30.3	30.0666666666667	238
30.32	30.0666666666667	252
30.34	30.0666666666667	217
30.36	30.0666666666667	235
30.38	30.0666666666667	238
30.4	30.0666666666667	249
30.42	30.0666666666667	254
30.44	30.0666666666667	218
30.46	30.0666666666667	256
30.48	30.0666666666667	235
30.5	30.0666666666667	256
30.52	30.0666666666667	307
30.54	30.0666666666667	303
30.56	30.0666666666667	317
30.58	30.0666666666667	299
30.6	30.0666666666667	322
30.62	30.0666666666667	363
30.64	30.0666666666667	337
30.66	30.0666666666667	355
30.68	30.0666666666667	328
30.7	30.0666666666667	318
30.72	30.0666666666667	328
30.74	30.0666666666667	299
30.76	30.0666666666667	274
30.78	30.0666666666667	244
30.8	30.0666666666667	256
30.82	30.0666666666667	230
30.84	30.0666666666667	258
30.86	30.0666666666667	262
30.88	30.0666666666667	265
30.9	30.0666666666667	267
30.92	30.0666666666667	256
30.94	30.0666666666667	247
30.96	30.0666666666667	221
30.98	30.0666666666667	226
31	30.0666666666667	220
31.02	30.0666666666667	223
31.04	30.0666666666667	231
31.06	30.0666666666667	243
31.08	30.0666666666667	213
31.1	30.0666666666667	208
31.12	30.0666666666667	227
31.14	30.0666666666667	246
31.16	30.0666666666667	246
31.18	30.0666666666667	228
31.2	30.0666666666667	227
31.22	30.0666666666667	201
31.24	30.0666666666667	248
31.26	30.0666666666667	197
31.28	30.0666666666667	234
31.3	30.0666666666667	233
31.32	30.0666666666667	245
31.34	30.0666666666667	257
31.36	30.0666666666667	227
31.38	30.0666666666667	213
31.4	30.0666666666667	217
31.42	30.0666666666667	210
31.44	30.0666666666667	230
31.46	30.0666666666667	235
31.48	30.0666666666667	214
31.5	30.0666666666667	232
31.52	30.0666666666667	212
31.54	30.0666666666667	238
31.56	30.0666666666667	229
31.58	30.0666666666667	223
31.6	30.0666666666667	221
31.62	30.0666666666667	225
31.64	30.0666666666667	225
31.66	30.0666666666667	205
31.68	30.0666666666667	241
31.7	30.0666666666667	229
31.72	30.0666666666667	208
31.74	30.0666666666667	231
31.76	30.0666666666667	213
31.78	30.0666666666667	198
31.8	30.0666666666667	224
31.82	30.0666666666667	225
31.84	30.0666666666667	238
31.86	30.0666666666667	230
31.88	30.0666666666667	246
31.9	30.0666666666667	221
31.92	30.0666666666667	213
31.94	30.0666666666667	232
31.96	30.0666666666667	216
31.98	30.0666666666667	241
32	30.0666666666667	225
32.02	30.0666666666667	243
32.04	30.0666666666667	238
32.06	30.0666666666667	213
32.08	30.0666666666667	227
32.1	30.0666666666667	232
32.12	30.0666666666667	234
32.14	30.0666666666667	249
32.16	30.0666666666667	234
32.18	30.0666666666667	224
32.2	30.0666666666667	252
32.22	30.0666666666667	257
32.24	30.0666666666667	234
32.26	30.0666666666667	253
32.28	30.0666666666667	249
32.3	30.0666666666667	228
32.32	30.0666666666667	225
32.34	30.0666666666667	244
32.36	30.0666666666667	247
32.38	30.0666666666667	229
32.4	30.0666666666667	241
32.42	30.0666666666667	213
32.44	30.0666666666667	251
32.46	30.0666666666667	255
32.48	30.0666666666667	251
32.5	30.0666666666667	228
32.52	30.0666666666667	245
32.54	30.0666666666667	214
32.56	30.0666666666667	233
32.58	30.0666666666667	230
32.6	30.0666666666667	234
32.62	30.0666666666667	268
32.64	30.0666666666667	238
32.66	30.0666666666667	247
32.68	30.0666666666667	266
32.7	30.0666666666667	266
32.72	30.0666666666667	263
32.74	30.0666666666667	248
32.76	30.0666666666667	284
32.78	30.0666666666667	273
32.8	30.0666666666667	263
32.82	30.0666666666667	254
32.84	30.0666666666667	252
32.86	30.0666666666667	237
32.88	30.0666666666667	249
32.9	30.0666666666667	231
32.92	30.0666666666667	234
32.94	30.0666666666667	245
32.96	30.0666666666667	258
32.98	30.0666666666667	244
33	30.0666666666667	222
33.02	30.0666666666667	257
33.04	30.0666666666667	210
33.06	30.0666666666667	244
33.08	30.0666666666667	221
33.1	30.0666666666667	223
33.12	30.0666666666667	260
33.14	30.0666666666667	256
33.16	30.0666666666667	220
33.18	30.0666666666667	225
33.2	30.0666666666667	228
33.22	30.0666666666667	224
33.24	30.0666666666667	241
33.26	30.0666666666667	231
33.28	30.0666666666667	222
33.3	30.0666666666667	238
33.32	30.0666666666667	225
33.34	30.0666666666667	253
33.36	30.0666666666667	234
33.38	30.0666666666667	237
33.4	30.0666666666667	236
33.42	30.0666666666667	236
33.44	30.0666666666667	240
33.46	30.0666666666667	239
33.48	30.0666666666667	211
33.5	30.0666666666667	213
33.52	30.0666666666667	204
33.54	30.0666666666667	228
33.56	30.0666666666667	229
33.58	30.0666666666667	211
33.6	30.0666666666667	213
33.62	30.0666666666667	239
33.64	30.0666666666667	242
33.66	30.0666666666667	245
33.68	30.0666666666667	224
33.7	30.0666666666667	223
33.72	30.0666666666667	248
33.74	30.0666666666667	213
33.76	30.0666666666667	235
33.78	30.0666666666667	210
33.8	30.0666666666667	224
33.82	30.0666666666667	225
33.84	30.0666666666667	217
33.86	30.0666666666667	241
33.88	30.0666666666667	249
33.9	30.0666666666667	218
33.92	30.0666666666667	239
33.94	30.0666666666667	224
33.96	30.0666666666667	234
33.98	30.0666666666667	236
34	30.0666666666667	232
34.02	30.0666666666667	237
34.04	30.0666666666667	227
34.06	30.0666666666667	216
34.08	30.0666666666667	242
34.1	30.0666666666667	263
34.12	30.0666666666667	267
34.14	30.0666666666667	234
34.16	30.0666666666667	288
34.18	30.0666666666667	264
34.2	30.0666666666667	272
34.22	30.0666666666667	263
34.24	30.0666666666667	258
34.26	30.0666666666667	253
34.28	30.0666666666667	245
34.3	30.0666666666667	245
34.32	30.0666666666667	227
34.34	30.0666666666667	275
34.36	30.0666666666667	217
34.38	30.0666666666667	226
34.4	30.0666666666667	215
34.42	30.0666666666667	245
34.44	30.0666666666667	230
34.46	30.0666666666667	237
34.48	30.0666666666667	240
34.5	30.0666666666667	255
34.52	30.0666666666667	221
34.54	30.0666666666667	233
34.56	30.0666666666667	243
34.58	30.0666666666667	233
34.6	30.0666666666667	261
34.62	30.0666666666667	235
34.64	30.0666666666667	230
34.66	30.0666666666667	236
34.68	30.0666666666667	253
34.7	30.0666666666667	225
34.72	30.0666666666667	247
34.74	30.0666666666667	251
34.76	30.0666666666667	251
34.78	30.0666666666667	265
34.8	30.0666666666667	252
34.82	30.0666666666667	271
34.84	30.0666666666667	275
34.86	30.0666666666667	280
34.88	30.0666666666667	260
34.9	30.0666666666667	242
34.92	30.0666666666667	245
34.94	30.0666666666667	276
34.96	30.0666666666667	258
34.98	30.0666666666667	255
35	30.0666666666667	236
35.02	30.0666666666667	246
35.04	30.0666666666667	219
35.06	30.0666666666667	244
35.08	30.0666666666667	257
35.1	30.0666666666667	227
35.12	30.0666666666667	220
35.14	30.0666666666667	239
35.16	30.0666666666667	250
35.18	30.0666666666667	265
35.2	30.0666666666667	241
35.22	30.0666666666667	244
35.24	30.0666666666667	241
35.26	30.0666666666667	251
35.28	30.0666666666667	276
35.3	30.0666666666667	243
35.32	30.0666666666667	242
35.34	30.0666666666667	266
35.36	30.0666666666667	282
35.38	30.0666666666667	249
35.4	30.0666666666667	271
35.42	30.0666666666667	270
35.44	30.0666666666667	249
35.46	30.0666666666667	245
35.48	30.0666666666667	275
35.5	30.0666666666667	287
35.52	30.0666666666667	285
35.54	30.0666666666667	316
35.56	30.0666666666667	290
35.58	30.0666666666667	288
35.6	30.0666666666667	275
35.62	30.0666666666667	325
35.64	30.0666666666667	311
35.66	30.0666666666667	294
35.68	30.0666666666667	264
35.7	30.0666666666667	295
35.72	30.0666666666667	287
35.74	30.0666666666667	245
35.76	30.0666666666667	279
35.78	30.0666666666667	269
35.8	30.0666666666667	258
35.82	30.0666666666667	250
35.84	30.0666666666667	267
35.86	30.0666666666667	281
35.88	30.0666666666667	262
35.9	30.0666666666667	247
35.92	30.0666666666667	261
35.94	30.0666666666667	273
35.96	30.0666666666667	258
35.98	30.0666666666667	263
36	30.0666666666667	256
36.02	30.0666666666667	241
36.04	30.0666666666667	273
36.06	30.0666666666667	269
36.08	30.0666666666667	264
36.1	30.0666666666667	283
36.12	30.0666666666667	233
36.14	30.0666666666667	280
36.16	30.0666666666667	251
36.18	30.0666666666667	241
36.2	30.0666666666667	241
36.22	30.0666666666667	253
36.24	30.0666666666667	247
36.26	30.0666666666667	226
36.28	30.0666666666667	253
36.3	30.0666666666667	233
36.32	30.0666666666667	222
36.34	30.0666666666667	237
36.36	30.0666666666667	271
36.38	30.0666666666667	259
36.4	30.0666666666667	259
36.42	30.0666666666667	267
36.44	30.0666666666667	270
36.46	30.0666666666667	267
36.48	30.0666666666667	247
36.5	30.0666666666667	264
36.52	30.0666666666667	277
36.54	30.0666666666667	238
36.56	30.0666666666667	239
36.58	30.0666666666667	247
36.6	30.0666666666667	244
36.62	30.0666666666667	253
36.64	30.0666666666667	248
36.66	30.0666666666667	247
36.68	30.0666666666667	245
36.7	30.0666666666667	264
36.72	30.0666666666667	265
36.74	30.0666666666667	238
36.76	30.0666666666667	262
36.78	30.0666666666667	241
36.8	30.0666666666667	219
36.82	30.0666666666667	228
36.84	30.0666666666667	269
36.86	30.0666666666667	240
36.88	30.0666666666667	240
36.9	30.0666666666667	247
36.92	30.0666666666667	249
36.94	30.0666666666667	261
36.96	30.0666666666667	258
36.98	30.0666666666667	243
37	30.0666666666667	265
37.02	30.0666666666667	244
37.04	30.0666666666667	255
37.06	30.0666666666667	248
37.08	30.0666666666667	255
37.1	30.0666666666667	255
37.12	30.0666666666667	260
37.14	30.0666666666667	279
37.16	30.0666666666667	287
37.18	30.0666666666667	307
37.2	30.0666666666667	311
37.22	30.0666666666667	314
37.24	30.0666666666667	312
37.26	30.0666666666667	303
37.28	30.0666666666667	326
37.3	30.0666666666667	340
37.32	30.0666666666667	295
37.34	30.0666666666667	305
37.36	30.0666666666667	325
37.38	30.0666666666667	291
37.4	30.0666666666667	284
37.42	30.0666666666667	275
37.44	30.0666666666667	272
37.46	30.0666666666667	280
37.48	30.0666666666667	285
37.5	30.0666666666667	285
37.52	30.0666666666667	260
37.54	30.0666666666667	265
37.56	30.0666666666667	303
37.58	30.0666666666667	290
37.6	30.0666666666667	259
37.62	30.0666666666667	243
37.64	30.0666666666667	286
37.66	30.0666666666667	258
37.68	30.0666666666667	264
37.7	30.0666666666667	267
37.72	30.0666666666667	240
37.74	30.0666666666667	247
37.76	30.0666666666667	270
37.78	30.0666666666667	264
37.8	30.0666666666667	288
37.82	30.0666666666667	273
37.84	30.0666666666667	272
37.86	30.0666666666667	325
37.88	30.0666666666667	306
37.9	30.0666666666667	341
37.92	30.0666666666667	383
37.94	30.0666666666667	407
37.96	30.0666666666667	388
37.98	30.0666666666667	365
38	30.0666666666667	364
38.02	30.0666666666667	410
38.04	30.0666666666667	401
38.06	30.0666666666667	422
38.08	30.0666666666667	421
38.1	30.0666666666667	388
38.12	30.0666666666667	430
38.14	30.0666666666667	467
38.16	30.0666666666667	540
38.18	30.0666666666667	652
38.2	30.0666666666667	712
38.22	30.0666666666667	723
38.24	30.0666666666667	638
38.26	30.0666666666667	693
38.28	30.0666666666667	612
38.3	30.0666666666667	559
38.32	30.0666666666667	503
38.34	30.0666666666667	497
38.36	30.0666666666667	423
38.38	30.0666666666667	390
38.4	30.0666666666667	353
38.42	30.0666666666667	329
38.44	30.0666666666667	338
38.46	30.0666666666667	326
38.48	30.0666666666667	294
38.5	30.0666666666667	300
38.52	30.0666666666667	301
38.54	30.0666666666667	295
38.56	30.0666666666667	269
38.58	30.0666666666667	271
38.6	30.0666666666667	234
38.62	30.0666666666667	272
38.64	30.0666666666667	261
38.66	30.0666666666667	254
38.68	30.0666666666667	295
38.7	30.0666666666667	245
38.72	30.0666666666667	243
38.74	30.0666666666667	257
38.76	30.0666666666667	247
38.78	30.0666666666667	271
38.8	30.0666666666667	285
38.82	30.0666666666667	271
38.84	30.0666666666667	272
38.86	30.0666666666667	257
38.88	30.0666666666667	290
38.9	30.0666666666667	267
38.92	30.0666666666667	285
38.94	30.0666666666667	280
38.96	30.0666666666667	276
38.98	30.0666666666667	271
39	30.0666666666667	321
39.02	30.0666666666667	278
39.04	30.0666666666667	296
39.06	30.0666666666667	300
39.08	30.0666666666667	263
39.1	30.0666666666667	273
39.12	30.0666666666667	279
39.14	30.0666666666667	292
39.16	30.0666666666667	251
39.18	30.0666666666667	278
39.2	30.0666666666667	262
39.22	30.0666666666667	281
39.24	30.0666666666667	280
39.26	30.0666666666667	282
39.28	30.0666666666667	272
39.3	30.0666666666667	257
39.32	30.0666666666667	257
39.34	30.0666666666667	230
39.36	30.0666666666667	234
39.38	30.0666666666667	230
39.4	30.0666666666667	246
39.42	30.0666666666667	244
39.44	30.0666666666667	242
39.46	30.0666666666667	255
39.48	30.0666666666667	248
39.5	30.0666666666667	241
39.52	30.0666666666667	252
39.54	30.0666666666667	243
39.56	30.0666666666667	266
39.58	30.0666666666667	277
39.6	30.0666666666667	276
39.62	30.0666666666667	236
39.64	30.0666666666667	254
39.66	30.0666666666667	261
39.68	30.0666666666667	251
39.7	30.0666666666667	245
39.72	30.0666666666667	266
39.74	30.0666666666667	248
39.76	30.0666666666667	260
39.78	30.0666666666667	254
39.8	30.0666666666667	286
39.82	30.0666666666667	265
39.84	30.0666666666667	237
39.86	30.0666666666667	263
39.88	30.0666666666667	269
39.9	30.0666666666667	257
39.92	30.0666666666667	265
39.94	30.0666666666667	298
39.96	30.0666666666667	288
39.98	30.0666666666667	242
40	30.0666666666667	240
