# Supplementary material for: Sorting polymerization in a bichannel metal-organic framework
Source: Nat Commun. 2025 Aug 5;16:6984. doi: 10.1038/s41467-025-62322-8 (PMC12325995; doi:10.1038/s41467-025-62322-8)
Supplement: Supplementary file 3 — Source data [file 41467_2025_62322_MOESM3_ESM.zip › SOURCE_DATA/SF8/1_2theta_vs_scanstarttime_vs_intensity/line_5.csv]

X	Y	Z
3	28.5666666666667	193
3.02	28.5666666666667	206
3.04	28.5666666666667	222
3.06	28.5666666666667	244
3.08	28.5666666666667	233
3.1	28.5666666666667	204
3.12	28.5666666666667	230
3.14	28.5666666666667	223
3.16	28.5666666666667	210
3.18	28.5666666666667	198
3.2	28.5666666666667	188
3.22	28.5666666666667	201
3.24	28.5666666666667	206
3.26	28.5666666666667	206
3.28	28.5666666666667	209
3.3	28.5666666666667	210
3.32	28.5666666666667	200
3.34	28.5666666666667	226
3.36	28.5666666666667	195
3.38	28.5666666666667	197
3.4	28.5666666666667	191
3.42	28.5666666666667	219
3.44	28.5666666666667	213
3.46	28.5666666666667	194
3.48	28.5666666666667	210
3.5	28.5666666666667	200
3.52	28.5666666666667	206
3.54	28.5666666666667	212
3.56	28.5666666666667	210
3.58	28.5666666666667	218
3.6	28.5666666666667	199
3.62	28.5666666666667	183
3.64	28.5666666666667	193
3.66	28.5666666666667	224
3.68	28.5666666666667	215
3.7	28.5666666666667	195
3.72	28.5666666666667	169
3.74	28.5666666666667	179
3.76	28.5666666666667	206
3.78	28.5666666666667	210
3.8	28.5666666666667	191
3.82	28.5666666666667	207
3.84	28.5666666666667	197
3.86	28.5666666666667	190
3.88	28.5666666666667	172
3.9	28.5666666666667	194
3.92	28.5666666666667	192
3.94	28.5666666666667	193
3.96	28.5666666666667	187
3.98	28.5666666666667	216
4	28.5666666666667	200
4.02	28.5666666666667	193
4.04	28.5666666666667	193
4.06	28.5666666666667	225
4.08	28.5666666666667	218
4.1	28.5666666666667	191
4.12	28.5666666666667	214
4.14	28.5666666666667	213
4.16	28.5666666666667	205
4.18	28.5666666666667	195
4.2	28.5666666666667	195
4.22	28.5666666666667	199
4.24	28.5666666666667	203
4.26	28.5666666666667	193
4.28	28.5666666666667	182
4.3	28.5666666666667	199
4.32	28.5666666666667	226
4.34	28.5666666666667	212
4.36	28.5666666666667	196
4.38	28.5666666666667	196
4.4	28.5666666666667	211
4.42	28.5666666666667	208
4.44	28.5666666666667	213
4.46	28.5666666666667	272
4.48	28.5666666666667	214
4.5	28.5666666666667	217
4.52	28.5666666666667	228
4.54	28.5666666666667	217
4.56	28.5666666666667	206
4.58	28.5666666666667	219
4.6	28.5666666666667	224
4.62	28.5666666666667	238
4.64	28.5666666666667	229
4.66	28.5666666666667	238
4.68	28.5666666666667	259
4.7	28.5666666666667	279
4.72	28.5666666666667	277
4.74	28.5666666666667	275
4.76	28.5666666666667	265
4.78	28.5666666666667	255
4.8	28.5666666666667	339
4.82	28.5666666666667	304
4.84	28.5666666666667	335
4.86	28.5666666666667	310
4.88	28.5666666666667	318
4.9	28.5666666666667	377
4.92	28.5666666666667	342
4.94	28.5666666666667	365
4.96	28.5666666666667	377
4.98	28.5666666666667	418
5	28.5666666666667	435
5.02	28.5666666666667	460
5.04	28.5666666666667	468
5.06	28.5666666666667	518
5.08	28.5666666666667	590
5.1	28.5666666666667	588
5.12	28.5666666666667	706
5.14	28.5666666666667	708
5.16	28.5666666666667	738
5.18	28.5666666666667	876
5.2	28.5666666666667	980
5.22	28.5666666666667	1023
5.24	28.5666666666667	1130
5.26	28.5666666666667	1208
5.28	28.5666666666667	1322
5.3	28.5666666666667	1428
5.32	28.5666666666667	1350
5.34	28.5666666666667	1321
5.36	28.5666666666667	1096
5.38	28.5666666666667	937
5.4	28.5666666666667	912
5.42	28.5666666666667	894
5.44	28.5666666666667	881
5.46	28.5666666666667	858
5.48	28.5666666666667	772
5.5	28.5666666666667	568
5.52	28.5666666666667	464
5.54	28.5666666666667	378
5.56	28.5666666666667	335
5.58	28.5666666666667	295
5.6	28.5666666666667	262
5.62	28.5666666666667	287
5.64	28.5666666666667	288
5.66	28.5666666666667	259
5.68	28.5666666666667	236
5.7	28.5666666666667	230
5.72	28.5666666666667	268
5.74	28.5666666666667	235
5.76	28.5666666666667	247
5.78	28.5666666666667	246
5.8	28.5666666666667	244
5.82	28.5666666666667	213
5.84	28.5666666666667	246
5.86	28.5666666666667	227
5.88	28.5666666666667	240
5.9	28.5666666666667	242
5.92	28.5666666666667	241
5.94	28.5666666666667	248
5.96	28.5666666666667	230
5.98	28.5666666666667	257
6	28.5666666666667	250
6.02	28.5666666666667	224
6.04	28.5666666666667	230
6.06	28.5666666666667	253
6.08	28.5666666666667	282
6.1	28.5666666666667	256
6.12	28.5666666666667	242
6.14	28.5666666666667	231
6.16	28.5666666666667	287
6.18	28.5666666666667	258
6.2	28.5666666666667	239
6.22	28.5666666666667	228
6.24	28.5666666666667	241
6.26	28.5666666666667	244
6.28	28.5666666666667	256
6.3	28.5666666666667	263
6.32	28.5666666666667	239
6.34	28.5666666666667	221
6.36	28.5666666666667	248
6.38	28.5666666666667	232
6.4	28.5666666666667	246
6.42	28.5666666666667	224
6.44	28.5666666666667	249
6.46	28.5666666666667	249
6.48	28.5666666666667	263
6.5	28.5666666666667	258
6.52	28.5666666666667	237
6.54	28.5666666666667	218
6.56	28.5666666666667	236
6.58	28.5666666666667	228
6.6	28.5666666666667	240
6.62	28.5666666666667	215
6.64	28.5666666666667	212
6.66	28.5666666666667	237
6.68	28.5666666666667	243
6.7	28.5666666666667	233
6.72	28.5666666666667	221
6.74	28.5666666666667	241
6.76	28.5666666666667	224
6.78	28.5666666666667	209
6.8	28.5666666666667	207
6.82	28.5666666666667	213
6.84	28.5666666666667	193
6.86	28.5666666666667	182
6.88	28.5666666666667	206
6.9	28.5666666666667	199
6.92	28.5666666666667	188
6.94	28.5666666666667	181
6.96	28.5666666666667	172
6.98	28.5666666666667	169
7	28.5666666666667	180
7.02	28.5666666666667	183
7.04	28.5666666666667	194
7.06	28.5666666666667	190
7.08	28.5666666666667	167
7.1	28.5666666666667	215
7.12	28.5666666666667	155
7.14	28.5666666666667	155
7.16	28.5666666666667	159
7.18	28.5666666666667	179
7.2	28.5666666666667	168
7.22	28.5666666666667	176
7.24	28.5666666666667	161
7.26	28.5666666666667	151
7.28	28.5666666666667	150
7.3	28.5666666666667	152
7.32	28.5666666666667	151
7.34	28.5666666666667	151
7.36	28.5666666666667	150
7.38	28.5666666666667	146
7.4	28.5666666666667	167
7.42	28.5666666666667	174
7.44	28.5666666666667	188
7.46	28.5666666666667	163
7.48	28.5666666666667	158
7.5	28.5666666666667	146
7.52	28.5666666666667	157
7.54	28.5666666666667	180
7.56	28.5666666666667	144
7.58	28.5666666666667	160
7.6	28.5666666666667	156
7.62	28.5666666666667	141
7.64	28.5666666666667	168
7.66	28.5666666666667	173
7.68	28.5666666666667	175
7.7	28.5666666666667	138
7.72	28.5666666666667	170
7.74	28.5666666666667	171
7.76	28.5666666666667	159
7.78	28.5666666666667	147
7.8	28.5666666666667	147
7.82	28.5666666666667	142
7.84	28.5666666666667	150
7.86	28.5666666666667	154
7.88	28.5666666666667	155
7.9	28.5666666666667	153
7.92	28.5666666666667	161
7.94	28.5666666666667	144
7.96	28.5666666666667	147
7.98	28.5666666666667	151
8	28.5666666666667	155
8.02	28.5666666666667	150
8.04	28.5666666666667	156
8.06	28.5666666666667	154
8.08	28.5666666666667	150
8.1	28.5666666666667	150
8.12	28.5666666666667	163
8.14	28.5666666666667	149
8.16	28.5666666666667	173
8.18	28.5666666666667	142
8.2	28.5666666666667	161
8.22	28.5666666666667	158
8.24	28.5666666666667	171
8.26	28.5666666666667	172
8.28	28.5666666666667	139
8.3	28.5666666666667	149
8.32	28.5666666666667	139
8.34	28.5666666666667	155
8.36	28.5666666666667	144
8.38	28.5666666666667	167
8.4	28.5666666666667	165
8.42	28.5666666666667	145
8.44	28.5666666666667	151
8.46	28.5666666666667	150
8.48	28.5666666666667	170
8.5	28.5666666666667	147
8.52	28.5666666666667	181
8.54	28.5666666666667	185
8.56	28.5666666666667	159
8.58	28.5666666666667	178
8.6	28.5666666666667	181
8.62	28.5666666666667	189
8.64	28.5666666666667	177
8.66	28.5666666666667	178
8.68	28.5666666666667	184
8.7	28.5666666666667	182
8.72	28.5666666666667	182
8.74	28.5666666666667	214
8.76	28.5666666666667	201
8.78	28.5666666666667	202
8.8	28.5666666666667	213
8.82	28.5666666666667	214
8.84	28.5666666666667	226
8.86	28.5666666666667	255
8.88	28.5666666666667	249
8.9	28.5666666666667	275
8.92	28.5666666666667	344
8.94	28.5666666666667	281
8.96	28.5666666666667	322
8.98	28.5666666666667	357
9	28.5666666666667	437
9.02	28.5666666666667	448
9.04	28.5666666666667	511
9.06	28.5666666666667	575
9.08	28.5666666666667	605
9.1	28.5666666666667	717
9.12	28.5666666666667	837
9.14	28.5666666666667	957
9.16	28.5666666666667	1030
9.18	28.5666666666667	1029
9.2	28.5666666666667	1059
9.22	28.5666666666667	1031
9.24	28.5666666666667	977
9.26	28.5666666666667	845
9.28	28.5666666666667	713
9.3	28.5666666666667	616
9.32	28.5666666666667	521
9.34	28.5666666666667	488
9.36	28.5666666666667	425
9.38	28.5666666666667	421
9.4	28.5666666666667	456
9.42	28.5666666666667	417
9.44	28.5666666666667	433
9.46	28.5666666666667	415
9.48	28.5666666666667	443
9.5	28.5666666666667	409
9.52	28.5666666666667	307
9.54	28.5666666666667	260
9.56	28.5666666666667	260
9.58	28.5666666666667	238
9.6	28.5666666666667	227
9.62	28.5666666666667	212
9.64	28.5666666666667	215
9.66	28.5666666666667	197
9.68	28.5666666666667	181
9.7	28.5666666666667	194
9.72	28.5666666666667	184
9.74	28.5666666666667	189
9.76	28.5666666666667	202
9.78	28.5666666666667	210
9.8	28.5666666666667	220
9.82	28.5666666666667	184
9.84	28.5666666666667	185
9.86	28.5666666666667	187
9.88	28.5666666666667	183
9.9	28.5666666666667	202
9.92	28.5666666666667	173
9.94	28.5666666666667	183
9.96	28.5666666666667	171
9.98	28.5666666666667	176
10	28.5666666666667	202
10.02	28.5666666666667	188
10.04	28.5666666666667	191
10.06	28.5666666666667	179
10.08	28.5666666666667	166
10.1	28.5666666666667	198
10.12	28.5666666666667	199
10.14	28.5666666666667	209
10.16	28.5666666666667	210
10.18	28.5666666666667	189
10.2	28.5666666666667	204
10.22	28.5666666666667	200
10.24	28.5666666666667	222
10.26	28.5666666666667	251
10.28	28.5666666666667	266
10.3	28.5666666666667	276
10.32	28.5666666666667	290
10.34	28.5666666666667	315
10.36	28.5666666666667	340
10.38	28.5666666666667	375
10.4	28.5666666666667	439
10.42	28.5666666666667	471
10.44	28.5666666666667	533
10.46	28.5666666666667	585
10.48	28.5666666666667	664
10.5	28.5666666666667	694
10.52	28.5666666666667	765
10.54	28.5666666666667	803
10.56	28.5666666666667	847
10.58	28.5666666666667	910
10.6	28.5666666666667	1057
10.62	28.5666666666667	1145
10.64	28.5666666666667	1227
10.66	28.5666666666667	1252
10.68	28.5666666666667	1209
10.7	28.5666666666667	1101
10.72	28.5666666666667	918
10.74	28.5666666666667	762
10.76	28.5666666666667	648
10.78	28.5666666666667	545
10.8	28.5666666666667	534
10.82	28.5666666666667	533
10.84	28.5666666666667	471
10.86	28.5666666666667	532
10.88	28.5666666666667	576
10.9	28.5666666666667	613
10.92	28.5666666666667	690
10.94	28.5666666666667	718
10.96	28.5666666666667	673
10.98	28.5666666666667	680
11	28.5666666666667	553
11.02	28.5666666666667	427
11.04	28.5666666666667	355
11.06	28.5666666666667	297
11.08	28.5666666666667	279
11.1	28.5666666666667	249
11.12	28.5666666666667	243
11.14	28.5666666666667	218
11.16	28.5666666666667	236
11.18	28.5666666666667	209
11.2	28.5666666666667	194
11.22	28.5666666666667	201
11.24	28.5666666666667	211
11.26	28.5666666666667	194
11.28	28.5666666666667	171
11.3	28.5666666666667	186
11.32	28.5666666666667	169
11.34	28.5666666666667	169
11.36	28.5666666666667	178
11.38	28.5666666666667	171
11.4	28.5666666666667	169
11.42	28.5666666666667	171
11.44	28.5666666666667	168
11.46	28.5666666666667	165
11.48	28.5666666666667	181
11.5	28.5666666666667	162
11.52	28.5666666666667	200
11.54	28.5666666666667	166
11.56	28.5666666666667	155
11.58	28.5666666666667	190
11.6	28.5666666666667	176
11.62	28.5666666666667	186
11.64	28.5666666666667	178
11.66	28.5666666666667	202
11.68	28.5666666666667	173
11.7	28.5666666666667	187
11.72	28.5666666666667	172
11.74	28.5666666666667	208
11.76	28.5666666666667	161
11.78	28.5666666666667	178
11.8	28.5666666666667	192
11.82	28.5666666666667	164
11.84	28.5666666666667	169
11.86	28.5666666666667	179
11.88	28.5666666666667	178
11.9	28.5666666666667	183
11.92	28.5666666666667	171
11.94	28.5666666666667	160
11.96	28.5666666666667	175
11.98	28.5666666666667	167
12	28.5666666666667	167
12.02	28.5666666666667	165
12.04	28.5666666666667	143
12.06	28.5666666666667	145
12.08	28.5666666666667	176
12.1	28.5666666666667	160
12.12	28.5666666666667	188
12.14	28.5666666666667	203
12.16	28.5666666666667	161
12.18	28.5666666666667	156
12.2	28.5666666666667	156
12.22	28.5666666666667	175
12.24	28.5666666666667	178
12.26	28.5666666666667	184
12.28	28.5666666666667	195
12.3	28.5666666666667	187
12.32	28.5666666666667	196
12.34	28.5666666666667	177
12.36	28.5666666666667	197
12.38	28.5666666666667	171
12.4	28.5666666666667	185
12.42	28.5666666666667	169
12.44	28.5666666666667	159
12.46	28.5666666666667	180
12.48	28.5666666666667	172
12.5	28.5666666666667	187
12.52	28.5666666666667	207
12.54	28.5666666666667	165
12.56	28.5666666666667	175
12.58	28.5666666666667	181
12.6	28.5666666666667	171
12.62	28.5666666666667	185
12.64	28.5666666666667	193
12.66	28.5666666666667	189
12.68	28.5666666666667	212
12.7	28.5666666666667	180
12.72	28.5666666666667	191
12.74	28.5666666666667	182
12.76	28.5666666666667	180
12.78	28.5666666666667	189
12.8	28.5666666666667	203
12.82	28.5666666666667	207
12.84	28.5666666666667	191
12.86	28.5666666666667	190
12.88	28.5666666666667	190
12.9	28.5666666666667	191
12.92	28.5666666666667	183
12.94	28.5666666666667	155
12.96	28.5666666666667	178
12.98	28.5666666666667	213
13	28.5666666666667	172
13.02	28.5666666666667	191
13.04	28.5666666666667	213
13.06	28.5666666666667	183
13.08	28.5666666666667	150
13.1	28.5666666666667	171
13.12	28.5666666666667	190
13.14	28.5666666666667	181
13.16	28.5666666666667	186
13.18	28.5666666666667	167
13.2	28.5666666666667	165
13.22	28.5666666666667	189
13.24	28.5666666666667	171
13.26	28.5666666666667	183
13.28	28.5666666666667	191
13.3	28.5666666666667	166
13.32	28.5666666666667	162
13.34	28.5666666666667	190
13.36	28.5666666666667	188
13.38	28.5666666666667	169
13.4	28.5666666666667	203
13.42	28.5666666666667	179
13.44	28.5666666666667	181
13.46	28.5666666666667	163
13.48	28.5666666666667	173
13.5	28.5666666666667	164
13.52	28.5666666666667	178
13.54	28.5666666666667	182
13.56	28.5666666666667	176
13.58	28.5666666666667	185
13.6	28.5666666666667	164
13.62	28.5666666666667	159
13.64	28.5666666666667	195
13.66	28.5666666666667	186
13.68	28.5666666666667	227
13.7	28.5666666666667	220
13.72	28.5666666666667	183
13.74	28.5666666666667	210
13.76	28.5666666666667	206
13.78	28.5666666666667	223
13.8	28.5666666666667	184
13.82	28.5666666666667	241
13.84	28.5666666666667	242
13.86	28.5666666666667	231
13.88	28.5666666666667	253
13.9	28.5666666666667	236
13.92	28.5666666666667	199
13.94	28.5666666666667	216
13.96	28.5666666666667	202
13.98	28.5666666666667	189
14	28.5666666666667	168
14.02	28.5666666666667	198
14.04	28.5666666666667	195
14.06	28.5666666666667	183
14.08	28.5666666666667	212
14.1	28.5666666666667	206
14.12	28.5666666666667	193
14.14	28.5666666666667	194
14.16	28.5666666666667	206
14.18	28.5666666666667	178
14.2	28.5666666666667	172
14.22	28.5666666666667	190
14.24	28.5666666666667	189
14.26	28.5666666666667	174
14.28	28.5666666666667	171
14.3	28.5666666666667	171
14.32	28.5666666666667	195
14.34	28.5666666666667	184
14.36	28.5666666666667	188
14.38	28.5666666666667	184
14.4	28.5666666666667	197
14.42	28.5666666666667	172
14.44	28.5666666666667	197
14.46	28.5666666666667	178
14.48	28.5666666666667	199
14.5	28.5666666666667	189
14.52	28.5666666666667	202
14.54	28.5666666666667	192
14.56	28.5666666666667	181
14.58	28.5666666666667	162
14.6	28.5666666666667	174
14.62	28.5666666666667	208
14.64	28.5666666666667	196
14.66	28.5666666666667	177
14.68	28.5666666666667	171
14.7	28.5666666666667	167
14.72	28.5666666666667	159
14.74	28.5666666666667	175
14.76	28.5666666666667	195
14.78	28.5666666666667	174
14.8	28.5666666666667	178
14.82	28.5666666666667	169
14.84	28.5666666666667	176
14.86	28.5666666666667	188
14.88	28.5666666666667	207
14.9	28.5666666666667	172
14.92	28.5666666666667	195
14.94	28.5666666666667	192
14.96	28.5666666666667	195
14.98	28.5666666666667	199
15	28.5666666666667	167
15.02	28.5666666666667	178
15.04	28.5666666666667	176
15.06	28.5666666666667	181
15.08	28.5666666666667	185
15.1	28.5666666666667	206
15.12	28.5666666666667	181
15.14	28.5666666666667	180
15.16	28.5666666666667	193
15.18	28.5666666666667	186
15.2	28.5666666666667	198
15.22	28.5666666666667	216
15.24	28.5666666666667	195
15.26	28.5666666666667	177
15.28	28.5666666666667	194
15.3	28.5666666666667	196
15.32	28.5666666666667	196
15.34	28.5666666666667	182
15.36	28.5666666666667	195
15.38	28.5666666666667	184
15.4	28.5666666666667	211
15.42	28.5666666666667	208
15.44	28.5666666666667	181
15.46	28.5666666666667	174
15.48	28.5666666666667	202
15.5	28.5666666666667	168
15.52	28.5666666666667	220
15.54	28.5666666666667	216
15.56	28.5666666666667	196
15.58	28.5666666666667	234
15.6	28.5666666666667	204
15.62	28.5666666666667	201
15.64	28.5666666666667	208
15.66	28.5666666666667	206
15.68	28.5666666666667	247
15.7	28.5666666666667	228
15.72	28.5666666666667	258
15.74	28.5666666666667	255
15.76	28.5666666666667	269
15.78	28.5666666666667	314
15.8	28.5666666666667	307
15.82	28.5666666666667	271
15.84	28.5666666666667	295
15.86	28.5666666666667	319
15.88	28.5666666666667	285
15.9	28.5666666666667	325
15.92	28.5666666666667	333
15.94	28.5666666666667	360
15.96	28.5666666666667	396
15.98	28.5666666666667	385
16	28.5666666666667	464
16.02	28.5666666666667	452
16.04	28.5666666666667	493
16.06	28.5666666666667	417
16.08	28.5666666666667	445
16.1	28.5666666666667	420
16.12	28.5666666666667	355
16.14	28.5666666666667	365
16.16	28.5666666666667	347
16.18	28.5666666666667	313
16.2	28.5666666666667	239
16.22	28.5666666666667	262
16.24	28.5666666666667	275
16.26	28.5666666666667	263
16.28	28.5666666666667	243
16.3	28.5666666666667	214
16.32	28.5666666666667	269
16.34	28.5666666666667	267
16.36	28.5666666666667	283
16.38	28.5666666666667	282
16.4	28.5666666666667	309
16.42	28.5666666666667	318
16.44	28.5666666666667	336
16.46	28.5666666666667	332
16.48	28.5666666666667	366
16.5	28.5666666666667	332
16.52	28.5666666666667	332
16.54	28.5666666666667	339
16.56	28.5666666666667	324
16.58	28.5666666666667	289
16.6	28.5666666666667	297
16.62	28.5666666666667	307
16.64	28.5666666666667	253
16.66	28.5666666666667	300
16.68	28.5666666666667	291
16.7	28.5666666666667	309
16.72	28.5666666666667	351
16.74	28.5666666666667	360
16.76	28.5666666666667	347
16.78	28.5666666666667	389
16.8	28.5666666666667	451
16.82	28.5666666666667	465
16.84	28.5666666666667	488
16.86	28.5666666666667	512
16.88	28.5666666666667	492
16.9	28.5666666666667	425
16.92	28.5666666666667	426
16.94	28.5666666666667	376
16.96	28.5666666666667	347
16.98	28.5666666666667	310
17	28.5666666666667	321
17.02	28.5666666666667	314
17.04	28.5666666666667	286
17.06	28.5666666666667	256
17.08	28.5666666666667	272
17.1	28.5666666666667	251
17.12	28.5666666666667	289
17.14	28.5666666666667	250
17.16	28.5666666666667	235
17.18	28.5666666666667	229
17.2	28.5666666666667	255
17.22	28.5666666666667	255
17.24	28.5666666666667	235
17.26	28.5666666666667	226
17.28	28.5666666666667	232
17.3	28.5666666666667	252
17.32	28.5666666666667	243
17.34	28.5666666666667	224
17.36	28.5666666666667	238
17.38	28.5666666666667	244
17.4	28.5666666666667	222
17.42	28.5666666666667	217
17.44	28.5666666666667	216
17.46	28.5666666666667	217
17.48	28.5666666666667	242
17.5	28.5666666666667	237
17.52	28.5666666666667	220
17.54	28.5666666666667	237
17.56	28.5666666666667	248
17.58	28.5666666666667	223
17.6	28.5666666666667	264
17.62	28.5666666666667	245
17.64	28.5666666666667	249
17.66	28.5666666666667	253
17.68	28.5666666666667	249
17.7	28.5666666666667	239
17.72	28.5666666666667	212
17.74	28.5666666666667	259
17.76	28.5666666666667	253
17.78	28.5666666666667	236
17.8	28.5666666666667	231
17.82	28.5666666666667	244
17.84	28.5666666666667	242
17.86	28.5666666666667	226
17.88	28.5666666666667	246
17.9	28.5666666666667	246
17.92	28.5666666666667	227
17.94	28.5666666666667	249
17.96	28.5666666666667	249
17.98	28.5666666666667	232
18	28.5666666666667	231
18.02	28.5666666666667	242
18.04	28.5666666666667	259
18.06	28.5666666666667	241
18.08	28.5666666666667	253
18.1	28.5666666666667	238
18.12	28.5666666666667	272
18.14	28.5666666666667	262
18.16	28.5666666666667	263
18.18	28.5666666666667	233
18.2	28.5666666666667	235
18.22	28.5666666666667	267
18.24	28.5666666666667	284
18.26	28.5666666666667	295
18.28	28.5666666666667	281
18.3	28.5666666666667	324
18.32	28.5666666666667	315
18.34	28.5666666666667	350
18.36	28.5666666666667	380
18.38	28.5666666666667	393
18.4	28.5666666666667	387
18.42	28.5666666666667	417
18.44	28.5666666666667	410
18.46	28.5666666666667	465
18.48	28.5666666666667	538
18.5	28.5666666666667	494
18.52	28.5666666666667	521
18.54	28.5666666666667	530
18.56	28.5666666666667	512
18.58	28.5666666666667	485
18.6	28.5666666666667	466
18.62	28.5666666666667	400
18.64	28.5666666666667	387
18.66	28.5666666666667	374
18.68	28.5666666666667	350
18.7	28.5666666666667	316
18.72	28.5666666666667	298
18.74	28.5666666666667	290
18.76	28.5666666666667	329
18.78	28.5666666666667	313
18.8	28.5666666666667	305
18.82	28.5666666666667	340
18.84	28.5666666666667	331
18.86	28.5666666666667	297
18.88	28.5666666666667	280
18.9	28.5666666666667	314
18.92	28.5666666666667	323
18.94	28.5666666666667	308
18.96	28.5666666666667	305
18.98	28.5666666666667	384
19	28.5666666666667	434
19.02	28.5666666666667	407
19.04	28.5666666666667	432
19.06	28.5666666666667	438
19.08	28.5666666666667	432
19.1	28.5666666666667	451
19.12	28.5666666666667	417
19.14	28.5666666666667	390
19.16	28.5666666666667	358
19.18	28.5666666666667	358
19.2	28.5666666666667	319
19.22	28.5666666666667	310
19.24	28.5666666666667	299
19.26	28.5666666666667	305
19.28	28.5666666666667	291
19.3	28.5666666666667	318
19.32	28.5666666666667	288
19.34	28.5666666666667	293
19.36	28.5666666666667	298
19.38	28.5666666666667	298
19.4	28.5666666666667	310
19.42	28.5666666666667	297
19.44	28.5666666666667	270
19.46	28.5666666666667	245
19.48	28.5666666666667	257
19.5	28.5666666666667	236
19.52	28.5666666666667	278
19.54	28.5666666666667	261
19.56	28.5666666666667	270
19.58	28.5666666666667	251
19.6	28.5666666666667	260
19.62	28.5666666666667	268
19.64	28.5666666666667	261
19.66	28.5666666666667	261
19.68	28.5666666666667	246
19.7	28.5666666666667	259
19.72	28.5666666666667	254
19.74	28.5666666666667	268
19.76	28.5666666666667	266
19.78	28.5666666666667	247
19.8	28.5666666666667	274
19.82	28.5666666666667	254
19.84	28.5666666666667	251
19.86	28.5666666666667	256
19.88	28.5666666666667	292
19.9	28.5666666666667	254
19.92	28.5666666666667	284
19.94	28.5666666666667	245
19.96	28.5666666666667	265
19.98	28.5666666666667	261
20	28.5666666666667	254
20.02	28.5666666666667	252
20.04	28.5666666666667	263
20.06	28.5666666666667	258
20.08	28.5666666666667	267
20.1	28.5666666666667	273
20.12	28.5666666666667	270
20.14	28.5666666666667	263
20.16	28.5666666666667	271
20.18	28.5666666666667	243
20.2	28.5666666666667	245
20.22	28.5666666666667	243
20.24	28.5666666666667	276
20.26	28.5666666666667	247
20.28	28.5666666666667	234
20.3	28.5666666666667	248
20.32	28.5666666666667	260
20.34	28.5666666666667	216
20.36	28.5666666666667	233
20.38	28.5666666666667	253
20.4	28.5666666666667	245
20.42	28.5666666666667	230
20.44	28.5666666666667	242
20.46	28.5666666666667	249
20.48	28.5666666666667	206
20.5	28.5666666666667	253
20.52	28.5666666666667	230
20.54	28.5666666666667	235
20.56	28.5666666666667	229
20.58	28.5666666666667	219
20.6	28.5666666666667	227
20.62	28.5666666666667	233
20.64	28.5666666666667	240
20.66	28.5666666666667	217
20.68	28.5666666666667	230
20.7	28.5666666666667	267
20.72	28.5666666666667	262
20.74	28.5666666666667	263
20.76	28.5666666666667	278
20.78	28.5666666666667	298
20.8	28.5666666666667	282
20.82	28.5666666666667	321
20.84	28.5666666666667	332
20.86	28.5666666666667	358
20.88	28.5666666666667	328
20.9	28.5666666666667	352
20.92	28.5666666666667	369
20.94	28.5666666666667	371
20.96	28.5666666666667	326
20.98	28.5666666666667	325
21	28.5666666666667	292
21.02	28.5666666666667	243
21.04	28.5666666666667	260
21.06	28.5666666666667	257
21.08	28.5666666666667	276
21.1	28.5666666666667	236
21.12	28.5666666666667	245
21.14	28.5666666666667	223
21.16	28.5666666666667	218
21.18	28.5666666666667	245
21.2	28.5666666666667	212
21.22	28.5666666666667	228
21.24	28.5666666666667	229
21.26	28.5666666666667	218
21.28	28.5666666666667	195
21.3	28.5666666666667	225
21.32	28.5666666666667	209
21.34	28.5666666666667	229
21.36	28.5666666666667	222
21.38	28.5666666666667	225
21.4	28.5666666666667	246
21.42	28.5666666666667	222
21.44	28.5666666666667	202
21.46	28.5666666666667	216
21.48	28.5666666666667	234
21.5	28.5666666666667	220
21.52	28.5666666666667	211
21.54	28.5666666666667	254
21.56	28.5666666666667	212
21.58	28.5666666666667	239
21.6	28.5666666666667	235
21.62	28.5666666666667	219
21.64	28.5666666666667	221
21.66	28.5666666666667	206
21.68	28.5666666666667	215
21.7	28.5666666666667	222
21.72	28.5666666666667	193
21.74	28.5666666666667	219
21.76	28.5666666666667	194
21.78	28.5666666666667	228
21.8	28.5666666666667	239
21.82	28.5666666666667	224
21.84	28.5666666666667	223
21.86	28.5666666666667	215
21.88	28.5666666666667	232
21.9	28.5666666666667	227
21.92	28.5666666666667	228
21.94	28.5666666666667	241
21.96	28.5666666666667	213
21.98	28.5666666666667	243
22	28.5666666666667	207
22.02	28.5666666666667	223
22.04	28.5666666666667	217
22.06	28.5666666666667	216
22.08	28.5666666666667	251
22.1	28.5666666666667	201
22.12	28.5666666666667	215
22.14	28.5666666666667	203
22.16	28.5666666666667	228
22.18	28.5666666666667	211
22.2	28.5666666666667	212
22.22	28.5666666666667	202
22.24	28.5666666666667	212
22.26	28.5666666666667	225
22.28	28.5666666666667	204
22.3	28.5666666666667	200
22.32	28.5666666666667	216
22.34	28.5666666666667	219
22.36	28.5666666666667	206
22.38	28.5666666666667	205
22.4	28.5666666666667	231
22.42	28.5666666666667	248
22.44	28.5666666666667	211
22.46	28.5666666666667	207
22.48	28.5666666666667	217
22.5	28.5666666666667	234
22.52	28.5666666666667	204
22.54	28.5666666666667	224
22.56	28.5666666666667	206
22.58	28.5666666666667	209
22.6	28.5666666666667	213
22.62	28.5666666666667	200
22.64	28.5666666666667	186
22.66	28.5666666666667	251
22.68	28.5666666666667	241
22.7	28.5666666666667	253
22.72	28.5666666666667	228
22.74	28.5666666666667	240
22.76	28.5666666666667	230
22.78	28.5666666666667	232
22.8	28.5666666666667	221
22.82	28.5666666666667	256
22.84	28.5666666666667	241
22.86	28.5666666666667	226
22.88	28.5666666666667	212
22.9	28.5666666666667	229
22.92	28.5666666666667	238
22.94	28.5666666666667	256
22.96	28.5666666666667	224
22.98	28.5666666666667	216
23	28.5666666666667	263
23.02	28.5666666666667	228
23.04	28.5666666666667	229
23.06	28.5666666666667	248
23.08	28.5666666666667	214
23.1	28.5666666666667	231
23.12	28.5666666666667	247
23.14	28.5666666666667	217
23.16	28.5666666666667	245
23.18	28.5666666666667	241
23.2	28.5666666666667	258
23.22	28.5666666666667	260
23.24	28.5666666666667	252
23.26	28.5666666666667	251
23.28	28.5666666666667	262
23.3	28.5666666666667	264
23.32	28.5666666666667	294
23.34	28.5666666666667	274
23.36	28.5666666666667	277
23.38	28.5666666666667	272
23.4	28.5666666666667	274
23.42	28.5666666666667	267
23.44	28.5666666666667	270
23.46	28.5666666666667	303
23.48	28.5666666666667	278
23.5	28.5666666666667	249
23.52	28.5666666666667	250
23.54	28.5666666666667	255
23.56	28.5666666666667	268
23.58	28.5666666666667	258
23.6	28.5666666666667	249
23.62	28.5666666666667	245
23.64	28.5666666666667	245
23.66	28.5666666666667	297
23.68	28.5666666666667	257
23.7	28.5666666666667	253
23.72	28.5666666666667	288
23.74	28.5666666666667	275
23.76	28.5666666666667	290
23.78	28.5666666666667	261
23.8	28.5666666666667	242
23.82	28.5666666666667	260
23.84	28.5666666666667	235
23.86	28.5666666666667	232
23.88	28.5666666666667	255
23.9	28.5666666666667	248
23.92	28.5666666666667	274
23.94	28.5666666666667	262
23.96	28.5666666666667	282
23.98	28.5666666666667	253
24	28.5666666666667	244
24.02	28.5666666666667	272
24.04	28.5666666666667	288
24.06	28.5666666666667	262
24.08	28.5666666666667	266
24.1	28.5666666666667	278
24.12	28.5666666666667	268
24.14	28.5666666666667	261
24.16	28.5666666666667	237
24.18	28.5666666666667	253
24.2	28.5666666666667	232
24.22	28.5666666666667	257
24.24	28.5666666666667	229
24.26	28.5666666666667	248
24.28	28.5666666666667	243
24.3	28.5666666666667	245
24.32	28.5666666666667	216
24.34	28.5666666666667	263
24.36	28.5666666666667	237
24.38	28.5666666666667	269
24.4	28.5666666666667	234
24.42	28.5666666666667	243
24.44	28.5666666666667	230
24.46	28.5666666666667	249
24.48	28.5666666666667	264
24.5	28.5666666666667	238
24.52	28.5666666666667	248
24.54	28.5666666666667	249
24.56	28.5666666666667	246
24.58	28.5666666666667	252
24.6	28.5666666666667	222
24.62	28.5666666666667	259
24.64	28.5666666666667	242
24.66	28.5666666666667	274
24.68	28.5666666666667	239
24.7	28.5666666666667	248
24.72	28.5666666666667	244
24.74	28.5666666666667	251
24.76	28.5666666666667	207
24.78	28.5666666666667	257
24.8	28.5666666666667	249
24.82	28.5666666666667	239
24.84	28.5666666666667	242
24.86	28.5666666666667	248
24.88	28.5666666666667	248
24.9	28.5666666666667	225
24.92	28.5666666666667	191
24.94	28.5666666666667	234
24.96	28.5666666666667	233
24.98	28.5666666666667	228
25	28.5666666666667	236
25.02	28.5666666666667	188
25.04	28.5666666666667	228
25.06	28.5666666666667	228
25.08	28.5666666666667	246
25.1	28.5666666666667	229
25.12	28.5666666666667	235
25.14	28.5666666666667	240
25.16	28.5666666666667	220
25.18	28.5666666666667	234
25.2	28.5666666666667	227
25.22	28.5666666666667	255
25.24	28.5666666666667	245
25.26	28.5666666666667	254
25.28	28.5666666666667	273
25.3	28.5666666666667	253
25.32	28.5666666666667	264
25.34	28.5666666666667	264
25.36	28.5666666666667	267
25.38	28.5666666666667	310
25.4	28.5666666666667	262
25.42	28.5666666666667	279
25.44	28.5666666666667	285
25.46	28.5666666666667	319
25.48	28.5666666666667	318
25.5	28.5666666666667	303
25.52	28.5666666666667	326
25.54	28.5666666666667	345
25.56	28.5666666666667	352
25.58	28.5666666666667	347
25.6	28.5666666666667	360
25.62	28.5666666666667	352
25.64	28.5666666666667	291
25.66	28.5666666666667	299
25.68	28.5666666666667	310
25.7	28.5666666666667	267
25.72	28.5666666666667	240
25.74	28.5666666666667	272
25.76	28.5666666666667	253
25.78	28.5666666666667	240
25.8	28.5666666666667	262
25.82	28.5666666666667	247
25.84	28.5666666666667	230
25.86	28.5666666666667	230
25.88	28.5666666666667	204
25.9	28.5666666666667	240
25.92	28.5666666666667	225
25.94	28.5666666666667	214
25.96	28.5666666666667	241
25.98	28.5666666666667	231
26	28.5666666666667	232
26.02	28.5666666666667	212
26.04	28.5666666666667	196
26.06	28.5666666666667	203
26.08	28.5666666666667	214
26.1	28.5666666666667	223
26.12	28.5666666666667	250
26.14	28.5666666666667	233
26.16	28.5666666666667	238
26.18	28.5666666666667	225
26.2	28.5666666666667	225
26.22	28.5666666666667	237
26.24	28.5666666666667	247
26.26	28.5666666666667	239
26.28	28.5666666666667	231
26.3	28.5666666666667	243
26.32	28.5666666666667	218
26.34	28.5666666666667	243
26.36	28.5666666666667	240
26.38	28.5666666666667	243
26.4	28.5666666666667	225
26.42	28.5666666666667	239
26.44	28.5666666666667	242
26.46	28.5666666666667	270
26.48	28.5666666666667	258
26.5	28.5666666666667	234
26.52	28.5666666666667	239
26.54	28.5666666666667	220
26.56	28.5666666666667	212
26.58	28.5666666666667	232
26.6	28.5666666666667	239
26.62	28.5666666666667	226
26.64	28.5666666666667	251
26.66	28.5666666666667	242
26.68	28.5666666666667	256
26.7	28.5666666666667	226
26.72	28.5666666666667	227
26.74	28.5666666666667	253
26.76	28.5666666666667	262
26.78	28.5666666666667	220
26.8	28.5666666666667	225
26.82	28.5666666666667	242
26.84	28.5666666666667	218
26.86	28.5666666666667	268
26.88	28.5666666666667	264
26.9	28.5666666666667	248
26.92	28.5666666666667	268
26.94	28.5666666666667	279
26.96	28.5666666666667	249
26.98	28.5666666666667	265
27	28.5666666666667	241
27.02	28.5666666666667	262
27.04	28.5666666666667	281
27.06	28.5666666666667	258
27.08	28.5666666666667	255
27.1	28.5666666666667	263
27.12	28.5666666666667	249
27.14	28.5666666666667	253
27.16	28.5666666666667	261
27.18	28.5666666666667	262
27.2	28.5666666666667	277
27.22	28.5666666666667	261
27.24	28.5666666666667	257
27.26	28.5666666666667	250
27.28	28.5666666666667	275
27.3	28.5666666666667	265
27.32	28.5666666666667	250
27.34	28.5666666666667	249
27.36	28.5666666666667	270
27.38	28.5666666666667	305
27.4	28.5666666666667	277
27.42	28.5666666666667	288
27.44	28.5666666666667	248
27.46	28.5666666666667	259
27.48	28.5666666666667	289
27.5	28.5666666666667	278
27.52	28.5666666666667	253
27.54	28.5666666666667	222
27.56	28.5666666666667	262
27.58	28.5666666666667	260
27.6	28.5666666666667	256
27.62	28.5666666666667	234
27.64	28.5666666666667	250
27.66	28.5666666666667	262
27.68	28.5666666666667	231
27.7	28.5666666666667	248
27.72	28.5666666666667	250
27.74	28.5666666666667	259
27.76	28.5666666666667	254
27.78	28.5666666666667	252
27.8	28.5666666666667	234
27.82	28.5666666666667	252
27.84	28.5666666666667	231
27.86	28.5666666666667	215
27.88	28.5666666666667	256
27.9	28.5666666666667	275
27.92	28.5666666666667	251
27.94	28.5666666666667	265
27.96	28.5666666666667	260
27.98	28.5666666666667	265
28	28.5666666666667	239
28.02	28.5666666666667	248
28.04	28.5666666666667	226
28.06	28.5666666666667	273
28.08	28.5666666666667	285
28.1	28.5666666666667	274
28.12	28.5666666666667	238
28.14	28.5666666666667	240
28.16	28.5666666666667	238
28.18	28.5666666666667	257
28.2	28.5666666666667	260
28.22	28.5666666666667	247
28.24	28.5666666666667	269
28.26	28.5666666666667	292
28.28	28.5666666666667	248
28.3	28.5666666666667	267
28.32	28.5666666666667	241
28.34	28.5666666666667	257
28.36	28.5666666666667	241
28.38	28.5666666666667	269
28.4	28.5666666666667	270
28.42	28.5666666666667	266
28.44	28.5666666666667	262
28.46	28.5666666666667	291
28.48	28.5666666666667	274
28.5	28.5666666666667	285
28.52	28.5666666666667	268
28.54	28.5666666666667	268
28.56	28.5666666666667	276
28.58	28.5666666666667	289
28.6	28.5666666666667	288
28.62	28.5666666666667	261
28.64	28.5666666666667	244
28.66	28.5666666666667	244
28.68	28.5666666666667	255
28.7	28.5666666666667	236
28.72	28.5666666666667	249
28.74	28.5666666666667	237
28.76	28.5666666666667	278
28.78	28.5666666666667	256
28.8	28.5666666666667	271
28.82	28.5666666666667	239
28.84	28.5666666666667	229
28.86	28.5666666666667	218
28.88	28.5666666666667	240
28.9	28.5666666666667	265
28.92	28.5666666666667	259
28.94	28.5666666666667	263
28.96	28.5666666666667	238
28.98	28.5666666666667	270
29	28.5666666666667	218
29.02	28.5666666666667	244
29.04	28.5666666666667	227
29.06	28.5666666666667	247
29.08	28.5666666666667	236
29.1	28.5666666666667	260
29.12	28.5666666666667	245
29.14	28.5666666666667	248
29.16	28.5666666666667	228
29.18	28.5666666666667	249
29.2	28.5666666666667	255
29.22	28.5666666666667	259
29.24	28.5666666666667	257
29.26	28.5666666666667	274
29.28	28.5666666666667	253
29.3	28.5666666666667	248
29.32	28.5666666666667	270
29.34	28.5666666666667	259
29.36	28.5666666666667	225
29.38	28.5666666666667	262
29.4	28.5666666666667	250
29.42	28.5666666666667	233
29.44	28.5666666666667	249
29.46	28.5666666666667	258
29.48	28.5666666666667	239
29.5	28.5666666666667	249
29.52	28.5666666666667	275
29.54	28.5666666666667	266
29.56	28.5666666666667	251
29.58	28.5666666666667	251
29.6	28.5666666666667	237
29.62	28.5666666666667	255
29.64	28.5666666666667	273
29.66	28.5666666666667	233
29.68	28.5666666666667	224
29.7	28.5666666666667	263
29.72	28.5666666666667	272
29.74	28.5666666666667	247
29.76	28.5666666666667	230
29.78	28.5666666666667	254
29.8	28.5666666666667	231
29.82	28.5666666666667	250
29.84	28.5666666666667	232
29.86	28.5666666666667	248
29.88	28.5666666666667	237
29.9	28.5666666666667	234
29.92	28.5666666666667	234
29.94	28.5666666666667	268
29.96	28.5666666666667	230
29.98	28.5666666666667	237
30	28.5666666666667	277
30.02	28.5666666666667	253
30.04	28.5666666666667	250
30.06	28.5666666666667	253
30.08	28.5666666666667	274
30.1	28.5666666666667	258
30.12	28.5666666666667	239
30.14	28.5666666666667	250
30.16	28.5666666666667	261
30.18	28.5666666666667	240
30.2	28.5666666666667	230
30.22	28.5666666666667	227
30.24	28.5666666666667	244
30.26	28.5666666666667	241
30.28	28.5666666666667	258
30.3	28.5666666666667	253
30.32	28.5666666666667	224
30.34	28.5666666666667	258
30.36	28.5666666666667	243
30.38	28.5666666666667	258
30.4	28.5666666666667	272
30.42	28.5666666666667	263
30.44	28.5666666666667	266
30.46	28.5666666666667	256
30.48	28.5666666666667	278
30.5	28.5666666666667	280
30.52	28.5666666666667	237
30.54	28.5666666666667	298
30.56	28.5666666666667	319
30.58	28.5666666666667	291
30.6	28.5666666666667	292
30.62	28.5666666666667	308
30.64	28.5666666666667	295
30.66	28.5666666666667	299
30.68	28.5666666666667	282
30.7	28.5666666666667	285
30.72	28.5666666666667	286
30.74	28.5666666666667	275
30.76	28.5666666666667	241
30.78	28.5666666666667	261
30.8	28.5666666666667	236
30.82	28.5666666666667	246
30.84	28.5666666666667	256
30.86	28.5666666666667	246
30.88	28.5666666666667	245
30.9	28.5666666666667	247
30.92	28.5666666666667	244
30.94	28.5666666666667	238
30.96	28.5666666666667	200
30.98	28.5666666666667	230
31	28.5666666666667	205
31.02	28.5666666666667	220
31.04	28.5666666666667	242
31.06	28.5666666666667	224
31.08	28.5666666666667	215
31.1	28.5666666666667	214
31.12	28.5666666666667	225
31.14	28.5666666666667	238
31.16	28.5666666666667	221
31.18	28.5666666666667	219
31.2	28.5666666666667	204
31.22	28.5666666666667	231
31.24	28.5666666666667	226
31.26	28.5666666666667	247
31.28	28.5666666666667	244
31.3	28.5666666666667	266
31.32	28.5666666666667	238
31.34	28.5666666666667	219
31.36	28.5666666666667	239
31.38	28.5666666666667	241
31.4	28.5666666666667	213
31.42	28.5666666666667	231
31.44	28.5666666666667	206
31.46	28.5666666666667	213
31.48	28.5666666666667	231
31.5	28.5666666666667	225
31.52	28.5666666666667	238
31.54	28.5666666666667	243
31.56	28.5666666666667	225
31.58	28.5666666666667	242
31.6	28.5666666666667	225
31.62	28.5666666666667	222
31.64	28.5666666666667	239
31.66	28.5666666666667	222
31.68	28.5666666666667	232
31.7	28.5666666666667	203
31.72	28.5666666666667	236
31.74	28.5666666666667	218
31.76	28.5666666666667	211
31.78	28.5666666666667	225
31.8	28.5666666666667	217
31.82	28.5666666666667	236
31.84	28.5666666666667	210
31.86	28.5666666666667	225
31.88	28.5666666666667	231
31.9	28.5666666666667	235
31.92	28.5666666666667	262
31.94	28.5666666666667	221
31.96	28.5666666666667	239
31.98	28.5666666666667	228
32	28.5666666666667	253
32.02	28.5666666666667	254
32.04	28.5666666666667	231
32.06	28.5666666666667	229
32.08	28.5666666666667	215
32.1	28.5666666666667	235
32.12	28.5666666666667	240
32.14	28.5666666666667	228
32.16	28.5666666666667	231
32.18	28.5666666666667	242
32.2	28.5666666666667	235
32.22	28.5666666666667	241
32.24	28.5666666666667	236
32.26	28.5666666666667	240
32.28	28.5666666666667	237
32.3	28.5666666666667	222
32.32	28.5666666666667	227
32.34	28.5666666666667	204
32.36	28.5666666666667	243
32.38	28.5666666666667	227
32.4	28.5666666666667	246
32.42	28.5666666666667	212
32.44	28.5666666666667	233
32.46	28.5666666666667	219
32.48	28.5666666666667	244
32.5	28.5666666666667	250
32.52	28.5666666666667	241
32.54	28.5666666666667	245
32.56	28.5666666666667	229
32.58	28.5666666666667	245
32.6	28.5666666666667	235
32.62	28.5666666666667	227
32.64	28.5666666666667	241
32.66	28.5666666666667	260
32.68	28.5666666666667	253
32.7	28.5666666666667	227
32.72	28.5666666666667	245
32.74	28.5666666666667	261
32.76	28.5666666666667	261
32.78	28.5666666666667	252
32.8	28.5666666666667	223
32.82	28.5666666666667	248
32.84	28.5666666666667	227
32.86	28.5666666666667	244
32.88	28.5666666666667	247
32.9	28.5666666666667	239
32.92	28.5666666666667	224
32.94	28.5666666666667	253
32.96	28.5666666666667	220
32.98	28.5666666666667	243
33	28.5666666666667	200
33.02	28.5666666666667	228
33.04	28.5666666666667	243
33.06	28.5666666666667	234
33.08	28.5666666666667	203
33.1	28.5666666666667	220
33.12	28.5666666666667	244
33.14	28.5666666666667	238
33.16	28.5666666666667	214
33.18	28.5666666666667	227
33.2	28.5666666666667	210
33.22	28.5666666666667	234
33.24	28.5666666666667	281
33.26	28.5666666666667	215
33.28	28.5666666666667	235
33.3	28.5666666666667	236
33.32	28.5666666666667	221
33.34	28.5666666666667	222
33.36	28.5666666666667	226
33.38	28.5666666666667	260
33.4	28.5666666666667	228
33.42	28.5666666666667	232
33.44	28.5666666666667	227
33.46	28.5666666666667	241
33.48	28.5666666666667	257
33.5	28.5666666666667	226
33.52	28.5666666666667	235
33.54	28.5666666666667	241
33.56	28.5666666666667	251
33.58	28.5666666666667	240
33.6	28.5666666666667	246
33.62	28.5666666666667	251
33.64	28.5666666666667	236
33.66	28.5666666666667	243
33.68	28.5666666666667	219
33.7	28.5666666666667	219
33.72	28.5666666666667	215
33.74	28.5666666666667	250
33.76	28.5666666666667	226
33.78	28.5666666666667	233
33.8	28.5666666666667	232
33.82	28.5666666666667	229
33.84	28.5666666666667	234
33.86	28.5666666666667	234
33.88	28.5666666666667	226
33.9	28.5666666666667	223
33.92	28.5666666666667	240
33.94	28.5666666666667	232
33.96	28.5666666666667	247
33.98	28.5666666666667	227
34	28.5666666666667	241
34.02	28.5666666666667	211
34.04	28.5666666666667	242
34.06	28.5666666666667	239
34.08	28.5666666666667	210
34.1	28.5666666666667	275
34.12	28.5666666666667	237
34.14	28.5666666666667	251
34.16	28.5666666666667	240
34.18	28.5666666666667	254
34.2	28.5666666666667	207
34.22	28.5666666666667	267
34.24	28.5666666666667	273
34.26	28.5666666666667	229
34.28	28.5666666666667	243
34.3	28.5666666666667	236
34.32	28.5666666666667	229
34.34	28.5666666666667	232
34.36	28.5666666666667	218
34.38	28.5666666666667	236
34.4	28.5666666666667	206
34.42	28.5666666666667	229
34.44	28.5666666666667	227
34.46	28.5666666666667	218
34.48	28.5666666666667	195
34.5	28.5666666666667	240
34.52	28.5666666666667	249
34.54	28.5666666666667	246
34.56	28.5666666666667	247
34.58	28.5666666666667	234
34.6	28.5666666666667	244
34.62	28.5666666666667	243
34.64	28.5666666666667	265
34.66	28.5666666666667	242
34.68	28.5666666666667	250
34.7	28.5666666666667	231
34.72	28.5666666666667	224
34.74	28.5666666666667	248
34.76	28.5666666666667	224
34.78	28.5666666666667	266
34.8	28.5666666666667	266
34.82	28.5666666666667	264
34.84	28.5666666666667	268
34.86	28.5666666666667	275
34.88	28.5666666666667	235
34.9	28.5666666666667	243
34.92	28.5666666666667	243
34.94	28.5666666666667	251
34.96	28.5666666666667	254
34.98	28.5666666666667	280
35	28.5666666666667	263
35.02	28.5666666666667	243
35.04	28.5666666666667	238
35.06	28.5666666666667	249
35.08	28.5666666666667	242
35.1	28.5666666666667	247
35.12	28.5666666666667	271
35.14	28.5666666666667	241
35.16	28.5666666666667	246
35.18	28.5666666666667	259
35.2	28.5666666666667	246
35.22	28.5666666666667	283
35.24	28.5666666666667	269
35.26	28.5666666666667	253
35.28	28.5666666666667	266
35.3	28.5666666666667	268
35.32	28.5666666666667	258
35.34	28.5666666666667	286
35.36	28.5666666666667	272
35.38	28.5666666666667	249
35.4	28.5666666666667	267
35.42	28.5666666666667	265
35.44	28.5666666666667	287
35.46	28.5666666666667	277
35.48	28.5666666666667	264
35.5	28.5666666666667	272
35.52	28.5666666666667	307
35.54	28.5666666666667	285
35.56	28.5666666666667	299
35.58	28.5666666666667	273
35.6	28.5666666666667	253
35.62	28.5666666666667	287
35.64	28.5666666666667	283
35.66	28.5666666666667	253
35.68	28.5666666666667	272
35.7	28.5666666666667	258
35.72	28.5666666666667	262
35.74	28.5666666666667	258
35.76	28.5666666666667	279
35.78	28.5666666666667	242
35.8	28.5666666666667	297
35.82	28.5666666666667	233
35.84	28.5666666666667	245
35.86	28.5666666666667	292
35.88	28.5666666666667	277
35.9	28.5666666666667	269
35.92	28.5666666666667	269
35.94	28.5666666666667	280
35.96	28.5666666666667	284
35.98	28.5666666666667	267
36	28.5666666666667	246
36.02	28.5666666666667	262
36.04	28.5666666666667	257
36.06	28.5666666666667	263
36.08	28.5666666666667	271
36.1	28.5666666666667	285
36.12	28.5666666666667	235
36.14	28.5666666666667	241
36.16	28.5666666666667	242
36.18	28.5666666666667	234
36.2	28.5666666666667	258
36.22	28.5666666666667	263
36.24	28.5666666666667	245
36.26	28.5666666666667	257
36.28	28.5666666666667	276
36.3	28.5666666666667	270
36.32	28.5666666666667	256
36.34	28.5666666666667	265
36.36	28.5666666666667	269
36.38	28.5666666666667	247
36.4	28.5666666666667	271
36.42	28.5666666666667	273
36.44	28.5666666666667	239
36.46	28.5666666666667	269
36.48	28.5666666666667	275
36.5	28.5666666666667	275
36.52	28.5666666666667	271
36.54	28.5666666666667	274
36.56	28.5666666666667	285
36.58	28.5666666666667	268
36.6	28.5666666666667	282
36.62	28.5666666666667	257
36.64	28.5666666666667	271
36.66	28.5666666666667	267
36.68	28.5666666666667	251
36.7	28.5666666666667	268
36.72	28.5666666666667	248
36.74	28.5666666666667	257
36.76	28.5666666666667	263
36.78	28.5666666666667	231
36.8	28.5666666666667	247
36.82	28.5666666666667	246
36.84	28.5666666666667	270
36.86	28.5666666666667	263
36.88	28.5666666666667	275
36.9	28.5666666666667	246
36.92	28.5666666666667	244
36.94	28.5666666666667	292
36.96	28.5666666666667	264
36.98	28.5666666666667	269
37	28.5666666666667	297
37.02	28.5666666666667	299
37.04	28.5666666666667	277
37.06	28.5666666666667	261
37.08	28.5666666666667	288
37.1	28.5666666666667	295
37.12	28.5666666666667	290
37.14	28.5666666666667	282
37.16	28.5666666666667	270
37.18	28.5666666666667	267
37.2	28.5666666666667	303
37.22	28.5666666666667	345
37.24	28.5666666666667	339
37.26	28.5666666666667	326
37.28	28.5666666666667	345
37.3	28.5666666666667	312
37.32	28.5666666666667	316
37.34	28.5666666666667	318
37.36	28.5666666666667	286
37.38	28.5666666666667	312
37.4	28.5666666666667	281
37.42	28.5666666666667	288
37.44	28.5666666666667	275
37.46	28.5666666666667	322
37.48	28.5666666666667	275
37.5	28.5666666666667	287
37.52	28.5666666666667	291
37.54	28.5666666666667	270
37.56	28.5666666666667	271
37.58	28.5666666666667	292
37.6	28.5666666666667	285
37.62	28.5666666666667	308
37.64	28.5666666666667	271
37.66	28.5666666666667	310
37.68	28.5666666666667	254
37.7	28.5666666666667	283
37.72	28.5666666666667	274
37.74	28.5666666666667	266
37.76	28.5666666666667	254
37.78	28.5666666666667	269
37.8	28.5666666666667	291
37.82	28.5666666666667	313
37.84	28.5666666666667	300
37.86	28.5666666666667	339
37.88	28.5666666666667	334
37.9	28.5666666666667	344
37.92	28.5666666666667	356
37.94	28.5666666666667	442
37.96	28.5666666666667	419
37.98	28.5666666666667	405
38	28.5666666666667	371
38.02	28.5666666666667	393
38.04	28.5666666666667	410
38.06	28.5666666666667	408
38.08	28.5666666666667	417
38.1	28.5666666666667	438
38.12	28.5666666666667	428
38.14	28.5666666666667	504
38.16	28.5666666666667	616
38.18	28.5666666666667	625
38.2	28.5666666666667	694
38.22	28.5666666666667	737
38.24	28.5666666666667	671
38.26	28.5666666666667	651
38.28	28.5666666666667	611
38.3	28.5666666666667	592
38.32	28.5666666666667	517
38.34	28.5666666666667	521
38.36	28.5666666666667	394
38.38	28.5666666666667	370
38.4	28.5666666666667	337
38.42	28.5666666666667	329
38.44	28.5666666666667	355
38.46	28.5666666666667	359
38.48	28.5666666666667	315
38.5	28.5666666666667	327
38.52	28.5666666666667	308
38.54	28.5666666666667	286
38.56	28.5666666666667	281
38.58	28.5666666666667	278
38.6	28.5666666666667	298
38.62	28.5666666666667	278
38.64	28.5666666666667	258
38.66	28.5666666666667	266
38.68	28.5666666666667	238
38.7	28.5666666666667	254
38.72	28.5666666666667	270
38.74	28.5666666666667	290
38.76	28.5666666666667	273
38.78	28.5666666666667	263
38.8	28.5666666666667	276
38.82	28.5666666666667	250
38.84	28.5666666666667	291
38.86	28.5666666666667	292
38.88	28.5666666666667	294
38.9	28.5666666666667	276
38.92	28.5666666666667	272
38.94	28.5666666666667	290
38.96	28.5666666666667	303
38.98	28.5666666666667	289
39	28.5666666666667	297
39.02	28.5666666666667	311
39.04	28.5666666666667	291
39.06	28.5666666666667	318
39.08	28.5666666666667	313
39.1	28.5666666666667	258
39.12	28.5666666666667	265
39.14	28.5666666666667	265
39.16	28.5666666666667	309
39.18	28.5666666666667	291
39.2	28.5666666666667	263
39.22	28.5666666666667	248
39.24	28.5666666666667	287
39.26	28.5666666666667	256
39.28	28.5666666666667	257
39.3	28.5666666666667	248
39.32	28.5666666666667	255
39.34	28.5666666666667	269
39.36	28.5666666666667	255
39.38	28.5666666666667	246
39.4	28.5666666666667	234
39.42	28.5666666666667	270
39.44	28.5666666666667	289
39.46	28.5666666666667	247
39.48	28.5666666666667	246
39.5	28.5666666666667	252
39.52	28.5666666666667	263
39.54	28.5666666666667	253
39.56	28.5666666666667	253
39.58	28.5666666666667	267
39.6	28.5666666666667	262
39.62	28.5666666666667	236
39.64	28.5666666666667	258
39.66	28.5666666666667	273
39.68	28.5666666666667	264
39.7	28.5666666666667	220
39.72	28.5666666666667	286
39.74	28.5666666666667	258
39.76	28.5666666666667	281
39.78	28.5666666666667	276
39.8	28.5666666666667	232
39.82	28.5666666666667	253
39.84	28.5666666666667	259
39.86	28.5666666666667	261
39.88	28.5666666666667	279
39.9	28.5666666666667	273
39.92	28.5666666666667	264
39.94	28.5666666666667	249
39.96	28.5666666666667	229
39.98	28.5666666666667	248
40	28.5666666666667	245
