# Supplementary material for: Sorting polymerization in a bichannel metal-organic framework
Source: Nat Commun. 2025 Aug 5;16:6984. doi: 10.1038/s41467-025-62322-8 (PMC12325995; doi:10.1038/s41467-025-62322-8)
Supplement: Supplementary file 3 — Source data [file 41467_2025_62322_MOESM3_ESM.zip › SOURCE_DATA/SF8/1_2theta_vs_scanstarttime_vs_intensity/line_21.csv]

X	Y	Z
3	4.46666666666667	165
3.02	4.46666666666667	218
3.04	4.46666666666667	197
3.06	4.46666666666667	204
3.08	4.46666666666667	210
3.1	4.46666666666667	214
3.12	4.46666666666667	189
3.14	4.46666666666667	237
3.16	4.46666666666667	204
3.18	4.46666666666667	215
3.2	4.46666666666667	238
3.22	4.46666666666667	210
3.24	4.46666666666667	199
3.26	4.46666666666667	230
3.28	4.46666666666667	205
3.3	4.46666666666667	183
3.32	4.46666666666667	236
3.34	4.46666666666667	211
3.36	4.46666666666667	220
3.38	4.46666666666667	191
3.4	4.46666666666667	211
3.42	4.46666666666667	186
3.44	4.46666666666667	203
3.46	4.46666666666667	208
3.48	4.46666666666667	192
3.5	4.46666666666667	203
3.52	4.46666666666667	215
3.54	4.46666666666667	197
3.56	4.46666666666667	216
3.58	4.46666666666667	214
3.6	4.46666666666667	202
3.62	4.46666666666667	209
3.64	4.46666666666667	191
3.66	4.46666666666667	193
3.68	4.46666666666667	172
3.7	4.46666666666667	209
3.72	4.46666666666667	205
3.74	4.46666666666667	194
3.76	4.46666666666667	178
3.78	4.46666666666667	188
3.8	4.46666666666667	189
3.82	4.46666666666667	197
3.84	4.46666666666667	213
3.86	4.46666666666667	218
3.88	4.46666666666667	220
3.9	4.46666666666667	223
3.92	4.46666666666667	182
3.94	4.46666666666667	195
3.96	4.46666666666667	183
3.98	4.46666666666667	214
4	4.46666666666667	196
4.02	4.46666666666667	218
4.04	4.46666666666667	201
4.06	4.46666666666667	188
4.08	4.46666666666667	190
4.1	4.46666666666667	197
4.12	4.46666666666667	197
4.14	4.46666666666667	200
4.16	4.46666666666667	211
4.18	4.46666666666667	210
4.2	4.46666666666667	202
4.22	4.46666666666667	199
4.24	4.46666666666667	206
4.26	4.46666666666667	195
4.28	4.46666666666667	216
4.3	4.46666666666667	216
4.32	4.46666666666667	218
4.34	4.46666666666667	182
4.36	4.46666666666667	209
4.38	4.46666666666667	241
4.4	4.46666666666667	193
4.42	4.46666666666667	225
4.44	4.46666666666667	231
4.46	4.46666666666667	242
4.48	4.46666666666667	236
4.5	4.46666666666667	218
4.52	4.46666666666667	223
4.54	4.46666666666667	215
4.56	4.46666666666667	236
4.58	4.46666666666667	218
4.6	4.46666666666667	214
4.62	4.46666666666667	244
4.64	4.46666666666667	253
4.66	4.46666666666667	272
4.68	4.46666666666667	263
4.7	4.46666666666667	257
4.72	4.46666666666667	284
4.74	4.46666666666667	306
4.76	4.46666666666667	288
4.78	4.46666666666667	289
4.8	4.46666666666667	291
4.82	4.46666666666667	344
4.84	4.46666666666667	335
4.86	4.46666666666667	378
4.88	4.46666666666667	362
4.9	4.46666666666667	365
4.92	4.46666666666667	416
4.94	4.46666666666667	379
4.96	4.46666666666667	433
4.98	4.46666666666667	425
5	4.46666666666667	443
5.02	4.46666666666667	478
5.04	4.46666666666667	524
5.06	4.46666666666667	543
5.08	4.46666666666667	581
5.1	4.46666666666667	608
5.12	4.46666666666667	652
5.14	4.46666666666667	696
5.16	4.46666666666667	803
5.18	4.46666666666667	846
5.2	4.46666666666667	924
5.22	4.46666666666667	1071
5.24	4.46666666666667	1166
5.26	4.46666666666667	1193
5.28	4.46666666666667	1371
5.3	4.46666666666667	1549
5.32	4.46666666666667	1706
5.34	4.46666666666667	1918
5.36	4.46666666666667	2257
5.38	4.46666666666667	2643
5.4	4.46666666666667	3086
5.42	4.46666666666667	3200
5.44	4.46666666666667	2601
5.46	4.46666666666667	1697
5.48	4.46666666666667	1155
5.5	4.46666666666667	830
5.52	4.46666666666667	661
5.54	4.46666666666667	513
5.56	4.46666666666667	498
5.58	4.46666666666667	452
5.6	4.46666666666667	374
5.62	4.46666666666667	307
5.64	4.46666666666667	344
5.66	4.46666666666667	330
5.68	4.46666666666667	295
5.7	4.46666666666667	292
5.72	4.46666666666667	293
5.74	4.46666666666667	298
5.76	4.46666666666667	262
5.78	4.46666666666667	289
5.8	4.46666666666667	285
5.82	4.46666666666667	262
5.84	4.46666666666667	274
5.86	4.46666666666667	263
5.88	4.46666666666667	270
5.9	4.46666666666667	269
5.92	4.46666666666667	266
5.94	4.46666666666667	265
5.96	4.46666666666667	276
5.98	4.46666666666667	295
6	4.46666666666667	288
6.02	4.46666666666667	260
6.04	4.46666666666667	282
6.06	4.46666666666667	319
6.08	4.46666666666667	258
6.1	4.46666666666667	273
6.12	4.46666666666667	293
6.14	4.46666666666667	276
6.16	4.46666666666667	298
6.18	4.46666666666667	278
6.2	4.46666666666667	244
6.22	4.46666666666667	265
6.24	4.46666666666667	268
6.26	4.46666666666667	271
6.28	4.46666666666667	268
6.3	4.46666666666667	264
6.32	4.46666666666667	262
6.34	4.46666666666667	272
6.36	4.46666666666667	270
6.38	4.46666666666667	248
6.4	4.46666666666667	268
6.42	4.46666666666667	287
6.44	4.46666666666667	236
6.46	4.46666666666667	259
6.48	4.46666666666667	272
6.5	4.46666666666667	233
6.52	4.46666666666667	251
6.54	4.46666666666667	261
6.56	4.46666666666667	231
6.58	4.46666666666667	262
6.6	4.46666666666667	212
6.62	4.46666666666667	245
6.64	4.46666666666667	231
6.66	4.46666666666667	245
6.68	4.46666666666667	245
6.7	4.46666666666667	263
6.72	4.46666666666667	240
6.74	4.46666666666667	229
6.76	4.46666666666667	227
6.78	4.46666666666667	227
6.8	4.46666666666667	216
6.82	4.46666666666667	199
6.84	4.46666666666667	219
6.86	4.46666666666667	205
6.88	4.46666666666667	214
6.9	4.46666666666667	220
6.92	4.46666666666667	194
6.94	4.46666666666667	217
6.96	4.46666666666667	192
6.98	4.46666666666667	189
7	4.46666666666667	193
7.02	4.46666666666667	204
7.04	4.46666666666667	180
7.06	4.46666666666667	199
7.08	4.46666666666667	185
7.1	4.46666666666667	200
7.12	4.46666666666667	181
7.14	4.46666666666667	190
7.16	4.46666666666667	163
7.18	4.46666666666667	150
7.2	4.46666666666667	175
7.22	4.46666666666667	173
7.24	4.46666666666667	187
7.26	4.46666666666667	176
7.28	4.46666666666667	173
7.3	4.46666666666667	172
7.32	4.46666666666667	202
7.34	4.46666666666667	155
7.36	4.46666666666667	171
7.38	4.46666666666667	175
7.4	4.46666666666667	163
7.42	4.46666666666667	170
7.44	4.46666666666667	168
7.46	4.46666666666667	170
7.48	4.46666666666667	181
7.5	4.46666666666667	178
7.52	4.46666666666667	167
7.54	4.46666666666667	169
7.56	4.46666666666667	154
7.58	4.46666666666667	158
7.6	4.46666666666667	152
7.62	4.46666666666667	137
7.64	4.46666666666667	179
7.66	4.46666666666667	136
7.68	4.46666666666667	163
7.7	4.46666666666667	189
7.72	4.46666666666667	140
7.74	4.46666666666667	162
7.76	4.46666666666667	159
7.78	4.46666666666667	158
7.8	4.46666666666667	183
7.82	4.46666666666667	167
7.84	4.46666666666667	149
7.86	4.46666666666667	163
7.88	4.46666666666667	185
7.9	4.46666666666667	158
7.92	4.46666666666667	171
7.94	4.46666666666667	163
7.96	4.46666666666667	182
7.98	4.46666666666667	160
8	4.46666666666667	169
8.02	4.46666666666667	163
8.04	4.46666666666667	161
8.06	4.46666666666667	176
8.08	4.46666666666667	160
8.1	4.46666666666667	133
8.12	4.46666666666667	181
8.14	4.46666666666667	171
8.16	4.46666666666667	136
8.18	4.46666666666667	153
8.2	4.46666666666667	167
8.22	4.46666666666667	176
8.24	4.46666666666667	185
8.26	4.46666666666667	171
8.28	4.46666666666667	157
8.3	4.46666666666667	196
8.32	4.46666666666667	161
8.34	4.46666666666667	140
8.36	4.46666666666667	154
8.38	4.46666666666667	143
8.4	4.46666666666667	178
8.42	4.46666666666667	174
8.44	4.46666666666667	155
8.46	4.46666666666667	172
8.48	4.46666666666667	176
8.5	4.46666666666667	160
8.52	4.46666666666667	158
8.54	4.46666666666667	165
8.56	4.46666666666667	158
8.58	4.46666666666667	179
8.6	4.46666666666667	156
8.62	4.46666666666667	172
8.64	4.46666666666667	196
8.66	4.46666666666667	166
8.68	4.46666666666667	162
8.7	4.46666666666667	158
8.72	4.46666666666667	182
8.74	4.46666666666667	178
8.76	4.46666666666667	165
8.78	4.46666666666667	185
8.8	4.46666666666667	163
8.82	4.46666666666667	184
8.84	4.46666666666667	188
8.86	4.46666666666667	214
8.88	4.46666666666667	207
8.9	4.46666666666667	195
8.92	4.46666666666667	196
8.94	4.46666666666667	222
8.96	4.46666666666667	227
8.98	4.46666666666667	207
9	4.46666666666667	213
9.02	4.46666666666667	235
9.04	4.46666666666667	248
9.06	4.46666666666667	271
9.08	4.46666666666667	274
9.1	4.46666666666667	239
9.12	4.46666666666667	256
9.14	4.46666666666667	243
9.16	4.46666666666667	275
9.18	4.46666666666667	287
9.2	4.46666666666667	320
9.22	4.46666666666667	307
9.24	4.46666666666667	341
9.26	4.46666666666667	345
9.28	4.46666666666667	392
9.3	4.46666666666667	433
9.32	4.46666666666667	461
9.34	4.46666666666667	522
9.36	4.46666666666667	592
9.38	4.46666666666667	675
9.4	4.46666666666667	811
9.42	4.46666666666667	922
9.44	4.46666666666667	1035
9.46	4.46666666666667	936
9.48	4.46666666666667	743
9.5	4.46666666666667	515
9.52	4.46666666666667	385
9.54	4.46666666666667	319
9.56	4.46666666666667	256
9.58	4.46666666666667	246
9.6	4.46666666666667	245
9.62	4.46666666666667	216
9.64	4.46666666666667	235
9.66	4.46666666666667	209
9.68	4.46666666666667	216
9.7	4.46666666666667	219
9.72	4.46666666666667	196
9.74	4.46666666666667	202
9.76	4.46666666666667	192
9.78	4.46666666666667	185
9.8	4.46666666666667	186
9.82	4.46666666666667	187
9.84	4.46666666666667	184
9.86	4.46666666666667	165
9.88	4.46666666666667	170
9.9	4.46666666666667	177
9.92	4.46666666666667	177
9.94	4.46666666666667	181
9.96	4.46666666666667	154
9.98	4.46666666666667	186
10	4.46666666666667	157
10.02	4.46666666666667	174
10.04	4.46666666666667	161
10.06	4.46666666666667	166
10.08	4.46666666666667	169
10.1	4.46666666666667	177
10.12	4.46666666666667	181
10.14	4.46666666666667	186
10.16	4.46666666666667	163
10.18	4.46666666666667	179
10.2	4.46666666666667	163
10.22	4.46666666666667	171
10.24	4.46666666666667	191
10.26	4.46666666666667	175
10.28	4.46666666666667	179
10.3	4.46666666666667	163
10.32	4.46666666666667	179
10.34	4.46666666666667	169
10.36	4.46666666666667	193
10.38	4.46666666666667	187
10.4	4.46666666666667	223
10.42	4.46666666666667	186
10.44	4.46666666666667	195
10.46	4.46666666666667	211
10.48	4.46666666666667	208
10.5	4.46666666666667	214
10.52	4.46666666666667	223
10.54	4.46666666666667	224
10.56	4.46666666666667	265
10.58	4.46666666666667	273
10.6	4.46666666666667	301
10.62	4.46666666666667	279
10.64	4.46666666666667	316
10.66	4.46666666666667	378
10.68	4.46666666666667	365
10.7	4.46666666666667	422
10.72	4.46666666666667	474
10.74	4.46666666666667	485
10.76	4.46666666666667	534
10.78	4.46666666666667	677
10.8	4.46666666666667	777
10.82	4.46666666666667	894
10.84	4.46666666666667	1092
10.86	4.46666666666667	1301
10.88	4.46666666666667	1565
10.9	4.46666666666667	1832
10.92	4.46666666666667	2016
10.94	4.46666666666667	1882
10.96	4.46666666666667	1496
10.98	4.46666666666667	1079
11	4.46666666666667	764
11.02	4.46666666666667	538
11.04	4.46666666666667	408
11.06	4.46666666666667	354
11.08	4.46666666666667	297
11.1	4.46666666666667	307
11.12	4.46666666666667	272
11.14	4.46666666666667	241
11.16	4.46666666666667	225
11.18	4.46666666666667	230
11.2	4.46666666666667	220
11.22	4.46666666666667	190
11.24	4.46666666666667	194
11.26	4.46666666666667	174
11.28	4.46666666666667	192
11.3	4.46666666666667	191
11.32	4.46666666666667	193
11.34	4.46666666666667	190
11.36	4.46666666666667	184
11.38	4.46666666666667	169
11.4	4.46666666666667	191
11.42	4.46666666666667	206
11.44	4.46666666666667	181
11.46	4.46666666666667	202
11.48	4.46666666666667	180
11.5	4.46666666666667	191
11.52	4.46666666666667	187
11.54	4.46666666666667	178
11.56	4.46666666666667	170
11.58	4.46666666666667	158
11.6	4.46666666666667	157
11.62	4.46666666666667	201
11.64	4.46666666666667	183
11.66	4.46666666666667	186
11.68	4.46666666666667	150
11.7	4.46666666666667	183
11.72	4.46666666666667	187
11.74	4.46666666666667	191
11.76	4.46666666666667	205
11.78	4.46666666666667	173
11.8	4.46666666666667	179
11.82	4.46666666666667	190
11.84	4.46666666666667	183
11.86	4.46666666666667	175
11.88	4.46666666666667	186
11.9	4.46666666666667	174
11.92	4.46666666666667	190
11.94	4.46666666666667	189
11.96	4.46666666666667	181
11.98	4.46666666666667	183
12	4.46666666666667	161
12.02	4.46666666666667	184
12.04	4.46666666666667	203
12.06	4.46666666666667	178
12.08	4.46666666666667	168
12.1	4.46666666666667	185
12.12	4.46666666666667	173
12.14	4.46666666666667	175
12.16	4.46666666666667	186
12.18	4.46666666666667	181
12.2	4.46666666666667	177
12.22	4.46666666666667	219
12.24	4.46666666666667	191
12.26	4.46666666666667	186
12.28	4.46666666666667	210
12.3	4.46666666666667	190
12.32	4.46666666666667	195
12.34	4.46666666666667	186
12.36	4.46666666666667	184
12.38	4.46666666666667	191
12.4	4.46666666666667	202
12.42	4.46666666666667	187
12.44	4.46666666666667	182
12.46	4.46666666666667	187
12.48	4.46666666666667	187
12.5	4.46666666666667	179
12.52	4.46666666666667	210
12.54	4.46666666666667	215
12.56	4.46666666666667	203
12.58	4.46666666666667	192
12.6	4.46666666666667	222
12.62	4.46666666666667	211
12.64	4.46666666666667	212
12.66	4.46666666666667	258
12.68	4.46666666666667	220
12.7	4.46666666666667	256
12.72	4.46666666666667	286
12.74	4.46666666666667	271
12.76	4.46666666666667	228
12.78	4.46666666666667	224
12.8	4.46666666666667	220
12.82	4.46666666666667	198
12.84	4.46666666666667	193
12.86	4.46666666666667	212
12.88	4.46666666666667	218
12.9	4.46666666666667	225
12.92	4.46666666666667	204
12.94	4.46666666666667	168
12.96	4.46666666666667	171
12.98	4.46666666666667	174
13	4.46666666666667	190
13.02	4.46666666666667	158
13.04	4.46666666666667	152
13.06	4.46666666666667	213
13.08	4.46666666666667	190
13.1	4.46666666666667	167
13.12	4.46666666666667	171
13.14	4.46666666666667	166
13.16	4.46666666666667	175
13.18	4.46666666666667	202
13.2	4.46666666666667	168
13.22	4.46666666666667	199
13.24	4.46666666666667	187
13.26	4.46666666666667	200
13.28	4.46666666666667	181
13.3	4.46666666666667	184
13.32	4.46666666666667	184
13.34	4.46666666666667	190
13.36	4.46666666666667	152
13.38	4.46666666666667	180
13.4	4.46666666666667	169
13.42	4.46666666666667	185
13.44	4.46666666666667	201
13.46	4.46666666666667	191
13.48	4.46666666666667	189
13.5	4.46666666666667	209
13.52	4.46666666666667	182
13.54	4.46666666666667	201
13.56	4.46666666666667	194
13.58	4.46666666666667	219
13.6	4.46666666666667	230
13.62	4.46666666666667	200
13.64	4.46666666666667	221
13.66	4.46666666666667	243
13.68	4.46666666666667	263
13.7	4.46666666666667	267
13.72	4.46666666666667	275
13.74	4.46666666666667	265
13.76	4.46666666666667	311
13.78	4.46666666666667	336
13.8	4.46666666666667	359
13.82	4.46666666666667	373
13.84	4.46666666666667	393
13.86	4.46666666666667	403
13.88	4.46666666666667	388
13.9	4.46666666666667	351
13.92	4.46666666666667	317
13.94	4.46666666666667	239
13.96	4.46666666666667	248
13.98	4.46666666666667	226
14	4.46666666666667	208
14.02	4.46666666666667	201
14.04	4.46666666666667	210
14.06	4.46666666666667	190
14.08	4.46666666666667	216
14.1	4.46666666666667	187
14.12	4.46666666666667	204
14.14	4.46666666666667	189
14.16	4.46666666666667	159
14.18	4.46666666666667	201
14.2	4.46666666666667	221
14.22	4.46666666666667	191
14.24	4.46666666666667	203
14.26	4.46666666666667	186
14.28	4.46666666666667	183
14.3	4.46666666666667	169
14.32	4.46666666666667	179
14.34	4.46666666666667	202
14.36	4.46666666666667	200
14.38	4.46666666666667	181
14.4	4.46666666666667	169
14.42	4.46666666666667	196
14.44	4.46666666666667	203
14.46	4.46666666666667	211
14.48	4.46666666666667	181
14.5	4.46666666666667	196
14.52	4.46666666666667	207
14.54	4.46666666666667	205
14.56	4.46666666666667	197
14.58	4.46666666666667	184
14.6	4.46666666666667	183
14.62	4.46666666666667	198
14.64	4.46666666666667	181
14.66	4.46666666666667	180
14.68	4.46666666666667	187
14.7	4.46666666666667	186
14.72	4.46666666666667	170
14.74	4.46666666666667	193
14.76	4.46666666666667	206
14.78	4.46666666666667	203
14.8	4.46666666666667	224
14.82	4.46666666666667	197
14.84	4.46666666666667	192
14.86	4.46666666666667	207
14.88	4.46666666666667	204
14.9	4.46666666666667	196
14.92	4.46666666666667	186
14.94	4.46666666666667	213
14.96	4.46666666666667	174
14.98	4.46666666666667	179
15	4.46666666666667	169
15.02	4.46666666666667	195
15.04	4.46666666666667	213
15.06	4.46666666666667	195
15.08	4.46666666666667	183
15.1	4.46666666666667	201
15.12	4.46666666666667	211
15.14	4.46666666666667	187
15.16	4.46666666666667	222
15.18	4.46666666666667	210
15.2	4.46666666666667	186
15.22	4.46666666666667	171
15.24	4.46666666666667	220
15.26	4.46666666666667	200
15.28	4.46666666666667	172
15.3	4.46666666666667	196
15.32	4.46666666666667	168
15.34	4.46666666666667	190
15.36	4.46666666666667	198
15.38	4.46666666666667	178
15.4	4.46666666666667	198
15.42	4.46666666666667	213
15.44	4.46666666666667	188
15.46	4.46666666666667	190
15.48	4.46666666666667	177
15.5	4.46666666666667	186
15.52	4.46666666666667	180
15.54	4.46666666666667	192
15.56	4.46666666666667	188
15.58	4.46666666666667	203
15.6	4.46666666666667	181
15.62	4.46666666666667	190
15.64	4.46666666666667	186
15.66	4.46666666666667	216
15.68	4.46666666666667	191
15.7	4.46666666666667	202
15.72	4.46666666666667	204
15.74	4.46666666666667	176
15.76	4.46666666666667	211
15.78	4.46666666666667	198
15.8	4.46666666666667	199
15.82	4.46666666666667	217
15.84	4.46666666666667	208
15.86	4.46666666666667	233
15.88	4.46666666666667	218
15.9	4.46666666666667	199
15.92	4.46666666666667	202
15.94	4.46666666666667	197
15.96	4.46666666666667	221
15.98	4.46666666666667	195
16	4.46666666666667	215
16.02	4.46666666666667	197
16.04	4.46666666666667	219
16.06	4.46666666666667	222
16.08	4.46666666666667	184
16.1	4.46666666666667	205
16.12	4.46666666666667	211
16.14	4.46666666666667	219
16.16	4.46666666666667	231
16.18	4.46666666666667	245
16.2	4.46666666666667	228
16.22	4.46666666666667	226
16.24	4.46666666666667	252
16.26	4.46666666666667	262
16.28	4.46666666666667	291
16.3	4.46666666666667	249
16.32	4.46666666666667	288
16.34	4.46666666666667	316
16.36	4.46666666666667	353
16.38	4.46666666666667	404
16.4	4.46666666666667	449
16.42	4.46666666666667	519
16.44	4.46666666666667	582
16.46	4.46666666666667	621
16.48	4.46666666666667	610
16.5	4.46666666666667	515
16.52	4.46666666666667	477
16.54	4.46666666666667	447
16.56	4.46666666666667	360
16.58	4.46666666666667	368
16.6	4.46666666666667	396
16.62	4.46666666666667	414
16.64	4.46666666666667	449
16.66	4.46666666666667	447
16.68	4.46666666666667	529
16.7	4.46666666666667	586
16.72	4.46666666666667	635
16.74	4.46666666666667	694
16.76	4.46666666666667	855
16.78	4.46666666666667	1010
16.8	4.46666666666667	1179
16.82	4.46666666666667	1311
16.84	4.46666666666667	1342
16.86	4.46666666666667	1171
16.88	4.46666666666667	1029
16.9	4.46666666666667	876
16.92	4.46666666666667	677
16.94	4.46666666666667	554
16.96	4.46666666666667	529
16.98	4.46666666666667	409
17	4.46666666666667	364
17.02	4.46666666666667	363
17.04	4.46666666666667	307
17.06	4.46666666666667	307
17.08	4.46666666666667	279
17.1	4.46666666666667	270
17.12	4.46666666666667	243
17.14	4.46666666666667	247
17.16	4.46666666666667	241
17.18	4.46666666666667	246
17.2	4.46666666666667	211
17.22	4.46666666666667	224
17.24	4.46666666666667	228
17.26	4.46666666666667	235
17.28	4.46666666666667	224
17.3	4.46666666666667	234
17.32	4.46666666666667	214
17.34	4.46666666666667	195
17.36	4.46666666666667	228
17.38	4.46666666666667	224
17.4	4.46666666666667	226
17.42	4.46666666666667	215
17.44	4.46666666666667	222
17.46	4.46666666666667	246
17.48	4.46666666666667	222
17.5	4.46666666666667	205
17.52	4.46666666666667	234
17.54	4.46666666666667	215
17.56	4.46666666666667	209
17.58	4.46666666666667	208
17.6	4.46666666666667	203
17.62	4.46666666666667	212
17.64	4.46666666666667	175
17.66	4.46666666666667	206
17.68	4.46666666666667	203
17.7	4.46666666666667	213
17.72	4.46666666666667	216
17.74	4.46666666666667	213
17.76	4.46666666666667	195
17.78	4.46666666666667	185
17.8	4.46666666666667	196
17.82	4.46666666666667	231
17.84	4.46666666666667	223
17.86	4.46666666666667	220
17.88	4.46666666666667	215
17.9	4.46666666666667	203
17.92	4.46666666666667	200
17.94	4.46666666666667	209
17.96	4.46666666666667	203
17.98	4.46666666666667	213
18	4.46666666666667	193
18.02	4.46666666666667	216
18.04	4.46666666666667	234
18.06	4.46666666666667	208
18.08	4.46666666666667	203
18.1	4.46666666666667	194
18.12	4.46666666666667	199
18.14	4.46666666666667	201
18.16	4.46666666666667	196
18.18	4.46666666666667	220
18.2	4.46666666666667	229
18.22	4.46666666666667	184
18.24	4.46666666666667	194
18.26	4.46666666666667	204
18.28	4.46666666666667	233
18.3	4.46666666666667	218
18.32	4.46666666666667	233
18.34	4.46666666666667	223
18.36	4.46666666666667	213
18.38	4.46666666666667	202
18.4	4.46666666666667	247
18.42	4.46666666666667	195
18.44	4.46666666666667	231
18.46	4.46666666666667	199
18.48	4.46666666666667	209
18.5	4.46666666666667	220
18.52	4.46666666666667	227
18.54	4.46666666666667	225
18.56	4.46666666666667	232
18.58	4.46666666666667	215
18.6	4.46666666666667	229
18.62	4.46666666666667	239
18.64	4.46666666666667	207
18.66	4.46666666666667	217
18.68	4.46666666666667	211
18.7	4.46666666666667	230
18.72	4.46666666666667	237
18.74	4.46666666666667	251
18.76	4.46666666666667	246
18.78	4.46666666666667	268
18.8	4.46666666666667	277
18.82	4.46666666666667	279
18.84	4.46666666666667	315
18.86	4.46666666666667	304
18.88	4.46666666666667	298
18.9	4.46666666666667	372
18.92	4.46666666666667	436
18.94	4.46666666666667	486
18.96	4.46666666666667	529
18.98	4.46666666666667	653
19	4.46666666666667	839
19.02	4.46666666666667	936
19.04	4.46666666666667	1023
19.06	4.46666666666667	1010
19.08	4.46666666666667	858
19.1	4.46666666666667	732
19.12	4.46666666666667	564
19.14	4.46666666666667	454
19.16	4.46666666666667	372
19.18	4.46666666666667	377
19.2	4.46666666666667	357
19.22	4.46666666666667	313
19.24	4.46666666666667	308
19.26	4.46666666666667	271
19.28	4.46666666666667	281
19.3	4.46666666666667	324
19.32	4.46666666666667	342
19.34	4.46666666666667	342
19.36	4.46666666666667	316
19.38	4.46666666666667	281
19.4	4.46666666666667	299
19.42	4.46666666666667	273
19.44	4.46666666666667	259
19.46	4.46666666666667	279
19.48	4.46666666666667	232
19.5	4.46666666666667	226
19.52	4.46666666666667	222
19.54	4.46666666666667	249
19.56	4.46666666666667	219
19.58	4.46666666666667	224
19.6	4.46666666666667	227
19.62	4.46666666666667	207
19.64	4.46666666666667	235
19.66	4.46666666666667	220
19.68	4.46666666666667	233
19.7	4.46666666666667	213
19.72	4.46666666666667	243
19.74	4.46666666666667	247
19.76	4.46666666666667	256
19.78	4.46666666666667	286
19.8	4.46666666666667	287
19.82	4.46666666666667	275
19.84	4.46666666666667	278
19.86	4.46666666666667	264
19.88	4.46666666666667	255
19.9	4.46666666666667	267
19.92	4.46666666666667	259
19.94	4.46666666666667	228
19.96	4.46666666666667	225
19.98	4.46666666666667	200
20	4.46666666666667	228
20.02	4.46666666666667	205
20.04	4.46666666666667	221
20.06	4.46666666666667	208
20.08	4.46666666666667	204
20.1	4.46666666666667	190
20.12	4.46666666666667	199
20.14	4.46666666666667	220
20.16	4.46666666666667	217
20.18	4.46666666666667	212
20.2	4.46666666666667	238
20.22	4.46666666666667	199
20.24	4.46666666666667	229
20.26	4.46666666666667	220
20.28	4.46666666666667	214
20.3	4.46666666666667	227
20.32	4.46666666666667	206
20.34	4.46666666666667	211
20.36	4.46666666666667	221
20.38	4.46666666666667	236
20.4	4.46666666666667	239
20.42	4.46666666666667	225
20.44	4.46666666666667	215
20.46	4.46666666666667	206
20.48	4.46666666666667	210
20.5	4.46666666666667	224
20.52	4.46666666666667	218
20.54	4.46666666666667	215
20.56	4.46666666666667	234
20.58	4.46666666666667	239
20.6	4.46666666666667	234
20.62	4.46666666666667	247
20.64	4.46666666666667	261
20.66	4.46666666666667	247
20.68	4.46666666666667	286
20.7	4.46666666666667	297
20.72	4.46666666666667	303
20.74	4.46666666666667	311
20.76	4.46666666666667	376
20.78	4.46666666666667	398
20.8	4.46666666666667	488
20.82	4.46666666666667	491
20.84	4.46666666666667	580
20.86	4.46666666666667	660
20.88	4.46666666666667	658
20.9	4.46666666666667	707
20.92	4.46666666666667	704
20.94	4.46666666666667	588
20.96	4.46666666666667	556
20.98	4.46666666666667	443
21	4.46666666666667	385
21.02	4.46666666666667	332
21.04	4.46666666666667	297
21.06	4.46666666666667	269
21.08	4.46666666666667	259
21.1	4.46666666666667	256
21.12	4.46666666666667	247
21.14	4.46666666666667	255
21.16	4.46666666666667	235
21.18	4.46666666666667	233
21.2	4.46666666666667	210
21.22	4.46666666666667	224
21.24	4.46666666666667	224
21.26	4.46666666666667	216
21.28	4.46666666666667	204
21.3	4.46666666666667	239
21.32	4.46666666666667	224
21.34	4.46666666666667	196
21.36	4.46666666666667	196
21.38	4.46666666666667	226
21.4	4.46666666666667	195
21.42	4.46666666666667	212
21.44	4.46666666666667	192
21.46	4.46666666666667	191
21.48	4.46666666666667	228
21.5	4.46666666666667	200
21.52	4.46666666666667	189
21.54	4.46666666666667	200
21.56	4.46666666666667	220
21.58	4.46666666666667	216
21.6	4.46666666666667	201
21.62	4.46666666666667	192
21.64	4.46666666666667	190
21.66	4.46666666666667	221
21.68	4.46666666666667	204
21.7	4.46666666666667	203
21.72	4.46666666666667	188
21.74	4.46666666666667	201
21.76	4.46666666666667	205
21.78	4.46666666666667	184
21.8	4.46666666666667	184
21.82	4.46666666666667	187
21.84	4.46666666666667	215
21.86	4.46666666666667	213
21.88	4.46666666666667	205
21.9	4.46666666666667	216
21.92	4.46666666666667	199
21.94	4.46666666666667	225
21.96	4.46666666666667	197
21.98	4.46666666666667	228
22	4.46666666666667	205
22.02	4.46666666666667	198
22.04	4.46666666666667	212
22.06	4.46666666666667	197
22.08	4.46666666666667	201
22.1	4.46666666666667	188
22.12	4.46666666666667	199
22.14	4.46666666666667	207
22.16	4.46666666666667	188
22.18	4.46666666666667	189
22.2	4.46666666666667	194
22.22	4.46666666666667	187
22.24	4.46666666666667	205
22.26	4.46666666666667	201
22.28	4.46666666666667	201
22.3	4.46666666666667	189
22.32	4.46666666666667	229
22.34	4.46666666666667	202
22.36	4.46666666666667	190
22.38	4.46666666666667	183
22.4	4.46666666666667	208
22.42	4.46666666666667	202
22.44	4.46666666666667	212
22.46	4.46666666666667	217
22.48	4.46666666666667	172
22.5	4.46666666666667	200
22.52	4.46666666666667	197
22.54	4.46666666666667	198
22.56	4.46666666666667	196
22.58	4.46666666666667	193
22.6	4.46666666666667	209
22.62	4.46666666666667	200
22.64	4.46666666666667	186
22.66	4.46666666666667	178
22.68	4.46666666666667	194
22.7	4.46666666666667	225
22.72	4.46666666666667	180
22.74	4.46666666666667	208
22.76	4.46666666666667	201
22.78	4.46666666666667	205
22.8	4.46666666666667	205
22.82	4.46666666666667	210
22.84	4.46666666666667	185
22.86	4.46666666666667	212
22.88	4.46666666666667	206
22.9	4.46666666666667	203
22.92	4.46666666666667	197
22.94	4.46666666666667	186
22.96	4.46666666666667	236
22.98	4.46666666666667	198
23	4.46666666666667	181
23.02	4.46666666666667	200
23.04	4.46666666666667	215
23.06	4.46666666666667	209
23.08	4.46666666666667	192
23.1	4.46666666666667	221
23.12	4.46666666666667	201
23.14	4.46666666666667	199
23.16	4.46666666666667	215
23.18	4.46666666666667	198
23.2	4.46666666666667	182
23.22	4.46666666666667	200
23.24	4.46666666666667	202
23.26	4.46666666666667	198
23.28	4.46666666666667	219
23.3	4.46666666666667	213
23.32	4.46666666666667	209
23.34	4.46666666666667	199
23.36	4.46666666666667	185
23.38	4.46666666666667	192
23.4	4.46666666666667	209
23.42	4.46666666666667	205
23.44	4.46666666666667	220
23.46	4.46666666666667	247
23.48	4.46666666666667	209
23.5	4.46666666666667	217
23.52	4.46666666666667	231
23.54	4.46666666666667	222
23.56	4.46666666666667	206
23.58	4.46666666666667	266
23.6	4.46666666666667	233
23.62	4.46666666666667	264
23.64	4.46666666666667	197
23.66	4.46666666666667	256
23.68	4.46666666666667	238
23.7	4.46666666666667	230
23.72	4.46666666666667	243
23.74	4.46666666666667	229
23.76	4.46666666666667	234
23.78	4.46666666666667	237
23.8	4.46666666666667	236
23.82	4.46666666666667	219
23.84	4.46666666666667	237
23.86	4.46666666666667	186
23.88	4.46666666666667	221
23.9	4.46666666666667	200
23.92	4.46666666666667	232
23.94	4.46666666666667	215
23.96	4.46666666666667	233
23.98	4.46666666666667	247
24	4.46666666666667	277
24.02	4.46666666666667	271
24.04	4.46666666666667	299
24.06	4.46666666666667	328
24.08	4.46666666666667	317
24.1	4.46666666666667	287
24.12	4.46666666666667	255
24.14	4.46666666666667	271
24.16	4.46666666666667	225
24.18	4.46666666666667	215
24.2	4.46666666666667	221
24.22	4.46666666666667	197
24.24	4.46666666666667	224
24.26	4.46666666666667	243
24.28	4.46666666666667	210
24.3	4.46666666666667	211
24.32	4.46666666666667	217
24.34	4.46666666666667	197
24.36	4.46666666666667	196
24.38	4.46666666666667	192
24.4	4.46666666666667	202
24.42	4.46666666666667	208
24.44	4.46666666666667	249
24.46	4.46666666666667	233
24.48	4.46666666666667	208
24.5	4.46666666666667	200
24.52	4.46666666666667	224
24.54	4.46666666666667	219
24.56	4.46666666666667	208
24.58	4.46666666666667	184
24.6	4.46666666666667	217
24.62	4.46666666666667	224
24.64	4.46666666666667	201
24.66	4.46666666666667	230
24.68	4.46666666666667	218
24.7	4.46666666666667	209
24.72	4.46666666666667	206
24.74	4.46666666666667	198
24.76	4.46666666666667	230
24.78	4.46666666666667	208
24.8	4.46666666666667	204
24.82	4.46666666666667	223
24.84	4.46666666666667	211
24.86	4.46666666666667	226
24.88	4.46666666666667	199
24.9	4.46666666666667	228
24.92	4.46666666666667	219
24.94	4.46666666666667	222
24.96	4.46666666666667	209
24.98	4.46666666666667	206
25	4.46666666666667	207
25.02	4.46666666666667	198
25.04	4.46666666666667	235
25.06	4.46666666666667	219
25.08	4.46666666666667	251
25.1	4.46666666666667	229
25.12	4.46666666666667	238
25.14	4.46666666666667	253
25.16	4.46666666666667	267
25.18	4.46666666666667	263
25.2	4.46666666666667	267
25.22	4.46666666666667	280
25.24	4.46666666666667	270
25.26	4.46666666666667	305
25.28	4.46666666666667	300
25.3	4.46666666666667	292
25.32	4.46666666666667	335
25.34	4.46666666666667	350
25.36	4.46666666666667	290
25.38	4.46666666666667	307
25.4	4.46666666666667	331
25.42	4.46666666666667	356
25.44	4.46666666666667	410
25.46	4.46666666666667	359
25.48	4.46666666666667	443
25.5	4.46666666666667	464
25.52	4.46666666666667	532
25.54	4.46666666666667	606
25.56	4.46666666666667	622
25.58	4.46666666666667	636
25.6	4.46666666666667	558
25.62	4.46666666666667	536
25.64	4.46666666666667	439
25.66	4.46666666666667	437
25.68	4.46666666666667	344
25.7	4.46666666666667	339
25.72	4.46666666666667	282
25.74	4.46666666666667	278
25.76	4.46666666666667	267
25.78	4.46666666666667	264
25.8	4.46666666666667	239
25.82	4.46666666666667	238
25.84	4.46666666666667	214
25.86	4.46666666666667	227
25.88	4.46666666666667	233
25.9	4.46666666666667	223
25.92	4.46666666666667	208
25.94	4.46666666666667	248
25.96	4.46666666666667	209
25.98	4.46666666666667	175
26	4.46666666666667	208
26.02	4.46666666666667	234
26.04	4.46666666666667	188
26.06	4.46666666666667	225
26.08	4.46666666666667	189
26.1	4.46666666666667	219
26.12	4.46666666666667	210
26.14	4.46666666666667	207
26.16	4.46666666666667	217
26.18	4.46666666666667	209
26.2	4.46666666666667	207
26.22	4.46666666666667	216
26.24	4.46666666666667	226
26.26	4.46666666666667	232
26.28	4.46666666666667	209
26.3	4.46666666666667	204
26.32	4.46666666666667	224
26.34	4.46666666666667	230
26.36	4.46666666666667	216
26.38	4.46666666666667	228
26.4	4.46666666666667	216
26.42	4.46666666666667	241
26.44	4.46666666666667	198
26.46	4.46666666666667	218
26.48	4.46666666666667	233
26.5	4.46666666666667	198
26.52	4.46666666666667	192
26.54	4.46666666666667	229
26.56	4.46666666666667	197
26.58	4.46666666666667	224
26.6	4.46666666666667	216
26.62	4.46666666666667	235
26.64	4.46666666666667	202
26.66	4.46666666666667	216
26.68	4.46666666666667	203
26.7	4.46666666666667	209
26.72	4.46666666666667	222
26.74	4.46666666666667	201
26.76	4.46666666666667	216
26.78	4.46666666666667	196
26.8	4.46666666666667	202
26.82	4.46666666666667	207
26.84	4.46666666666667	208
26.86	4.46666666666667	220
26.88	4.46666666666667	197
26.9	4.46666666666667	237
26.92	4.46666666666667	202
26.94	4.46666666666667	203
26.96	4.46666666666667	219
26.98	4.46666666666667	208
27	4.46666666666667	222
27.02	4.46666666666667	223
27.04	4.46666666666667	223
27.06	4.46666666666667	214
27.08	4.46666666666667	215
27.1	4.46666666666667	205
27.12	4.46666666666667	229
27.14	4.46666666666667	221
27.16	4.46666666666667	215
27.18	4.46666666666667	233
27.2	4.46666666666667	225
27.22	4.46666666666667	256
27.24	4.46666666666667	277
27.26	4.46666666666667	279
27.28	4.46666666666667	312
27.3	4.46666666666667	335
27.32	4.46666666666667	304
27.34	4.46666666666667	318
27.36	4.46666666666667	358
27.38	4.46666666666667	314
27.4	4.46666666666667	312
27.42	4.46666666666667	339
27.44	4.46666666666667	314
27.46	4.46666666666667	311
27.48	4.46666666666667	305
27.5	4.46666666666667	269
27.52	4.46666666666667	232
27.54	4.46666666666667	247
27.56	4.46666666666667	275
27.58	4.46666666666667	252
27.6	4.46666666666667	250
27.62	4.46666666666667	257
27.64	4.46666666666667	262
27.66	4.46666666666667	233
27.68	4.46666666666667	248
27.7	4.46666666666667	263
27.72	4.46666666666667	228
27.74	4.46666666666667	258
27.76	4.46666666666667	229
27.78	4.46666666666667	212
27.8	4.46666666666667	245
27.82	4.46666666666667	228
27.84	4.46666666666667	250
27.86	4.46666666666667	214
27.88	4.46666666666667	223
27.9	4.46666666666667	263
27.92	4.46666666666667	239
27.94	4.46666666666667	245
27.96	4.46666666666667	281
27.98	4.46666666666667	242
28	4.46666666666667	281
28.02	4.46666666666667	270
28.04	4.46666666666667	265
28.06	4.46666666666667	306
28.08	4.46666666666667	280
28.1	4.46666666666667	262
28.12	4.46666666666667	274
28.14	4.46666666666667	248
28.16	4.46666666666667	227
28.18	4.46666666666667	231
28.2	4.46666666666667	242
28.22	4.46666666666667	226
28.24	4.46666666666667	225
28.26	4.46666666666667	232
28.28	4.46666666666667	233
28.3	4.46666666666667	236
28.32	4.46666666666667	234
28.34	4.46666666666667	261
28.36	4.46666666666667	286
28.38	4.46666666666667	299
28.4	4.46666666666667	302
28.42	4.46666666666667	336
28.44	4.46666666666667	341
28.46	4.46666666666667	369
28.48	4.46666666666667	368
28.5	4.46666666666667	332
28.52	4.46666666666667	356
28.54	4.46666666666667	317
28.56	4.46666666666667	290
28.58	4.46666666666667	256
28.6	4.46666666666667	231
28.62	4.46666666666667	268
28.64	4.46666666666667	223
28.66	4.46666666666667	236
28.68	4.46666666666667	248
28.7	4.46666666666667	223
28.72	4.46666666666667	224
28.74	4.46666666666667	223
28.76	4.46666666666667	202
28.78	4.46666666666667	221
28.8	4.46666666666667	230
28.82	4.46666666666667	208
28.84	4.46666666666667	187
28.86	4.46666666666667	216
28.88	4.46666666666667	235
28.9	4.46666666666667	221
28.92	4.46666666666667	229
28.94	4.46666666666667	232
28.96	4.46666666666667	226
28.98	4.46666666666667	213
29	4.46666666666667	227
29.02	4.46666666666667	228
29.04	4.46666666666667	215
29.06	4.46666666666667	225
29.08	4.46666666666667	236
29.1	4.46666666666667	222
29.12	4.46666666666667	222
29.14	4.46666666666667	213
29.16	4.46666666666667	244
29.18	4.46666666666667	216
29.2	4.46666666666667	210
29.22	4.46666666666667	185
29.24	4.46666666666667	240
29.26	4.46666666666667	231
29.28	4.46666666666667	213
29.3	4.46666666666667	204
29.32	4.46666666666667	239
29.34	4.46666666666667	212
29.36	4.46666666666667	217
29.38	4.46666666666667	207
29.4	4.46666666666667	231
29.42	4.46666666666667	209
29.44	4.46666666666667	227
29.46	4.46666666666667	191
29.48	4.46666666666667	221
29.5	4.46666666666667	221
29.52	4.46666666666667	231
29.54	4.46666666666667	246
29.56	4.46666666666667	208
29.58	4.46666666666667	245
29.6	4.46666666666667	243
29.62	4.46666666666667	248
29.64	4.46666666666667	216
29.66	4.46666666666667	244
29.68	4.46666666666667	236
29.7	4.46666666666667	229
29.72	4.46666666666667	247
29.74	4.46666666666667	227
29.76	4.46666666666667	244
29.78	4.46666666666667	236
29.8	4.46666666666667	221
29.82	4.46666666666667	201
29.84	4.46666666666667	250
29.86	4.46666666666667	235
29.88	4.46666666666667	211
29.9	4.46666666666667	239
29.92	4.46666666666667	194
29.94	4.46666666666667	217
29.96	4.46666666666667	222
29.98	4.46666666666667	211
30	4.46666666666667	220
30.02	4.46666666666667	207
30.04	4.46666666666667	212
30.06	4.46666666666667	230
30.08	4.46666666666667	234
30.1	4.46666666666667	221
30.12	4.46666666666667	196
30.14	4.46666666666667	233
30.16	4.46666666666667	226
30.18	4.46666666666667	210
30.2	4.46666666666667	237
30.22	4.46666666666667	205
30.24	4.46666666666667	187
30.26	4.46666666666667	240
30.28	4.46666666666667	246
30.3	4.46666666666667	227
30.32	4.46666666666667	216
30.34	4.46666666666667	241
30.36	4.46666666666667	219
30.38	4.46666666666667	210
30.4	4.46666666666667	233
30.42	4.46666666666667	273
30.44	4.46666666666667	240
30.46	4.46666666666667	298
30.48	4.46666666666667	281
30.5	4.46666666666667	313
30.52	4.46666666666667	364
30.54	4.46666666666667	404
30.56	4.46666666666667	416
30.58	4.46666666666667	438
30.6	4.46666666666667	441
30.62	4.46666666666667	429
30.64	4.46666666666667	436
30.66	4.46666666666667	416
30.68	4.46666666666667	423
30.7	4.46666666666667	360
30.72	4.46666666666667	345
30.74	4.46666666666667	311
30.76	4.46666666666667	298
30.78	4.46666666666667	225
30.8	4.46666666666667	250
30.82	4.46666666666667	283
30.84	4.46666666666667	252
30.86	4.46666666666667	263
30.88	4.46666666666667	232
30.9	4.46666666666667	237
30.92	4.46666666666667	245
30.94	4.46666666666667	196
30.96	4.46666666666667	226
30.98	4.46666666666667	222
31	4.46666666666667	246
31.02	4.46666666666667	237
31.04	4.46666666666667	205
31.06	4.46666666666667	243
31.08	4.46666666666667	199
31.1	4.46666666666667	199
31.12	4.46666666666667	225
31.14	4.46666666666667	192
31.16	4.46666666666667	231
31.18	4.46666666666667	215
31.2	4.46666666666667	222
31.22	4.46666666666667	207
31.24	4.46666666666667	233
31.26	4.46666666666667	230
31.28	4.46666666666667	212
31.3	4.46666666666667	208
31.32	4.46666666666667	207
31.34	4.46666666666667	213
31.36	4.46666666666667	200
31.38	4.46666666666667	211
31.4	4.46666666666667	228
31.42	4.46666666666667	213
31.44	4.46666666666667	248
31.46	4.46666666666667	212
31.48	4.46666666666667	240
31.5	4.46666666666667	206
31.52	4.46666666666667	202
31.54	4.46666666666667	210
31.56	4.46666666666667	209
31.58	4.46666666666667	204
31.6	4.46666666666667	224
31.62	4.46666666666667	201
31.64	4.46666666666667	229
31.66	4.46666666666667	210
31.68	4.46666666666667	243
31.7	4.46666666666667	213
31.72	4.46666666666667	204
31.74	4.46666666666667	215
31.76	4.46666666666667	208
31.78	4.46666666666667	207
31.8	4.46666666666667	203
31.82	4.46666666666667	211
31.84	4.46666666666667	206
31.86	4.46666666666667	218
31.88	4.46666666666667	206
31.9	4.46666666666667	222
31.92	4.46666666666667	210
31.94	4.46666666666667	190
31.96	4.46666666666667	206
31.98	4.46666666666667	215
32	4.46666666666667	220
32.02	4.46666666666667	219
32.04	4.46666666666667	230
32.06	4.46666666666667	237
32.08	4.46666666666667	228
32.1	4.46666666666667	212
32.12	4.46666666666667	227
32.14	4.46666666666667	235
32.16	4.46666666666667	216
32.18	4.46666666666667	256
32.2	4.46666666666667	256
32.22	4.46666666666667	263
32.24	4.46666666666667	239
32.26	4.46666666666667	266
32.28	4.46666666666667	292
32.3	4.46666666666667	246
32.32	4.46666666666667	238
32.34	4.46666666666667	252
32.36	4.46666666666667	225
32.38	4.46666666666667	235
32.4	4.46666666666667	231
32.42	4.46666666666667	230
32.44	4.46666666666667	220
32.46	4.46666666666667	232
32.48	4.46666666666667	232
32.5	4.46666666666667	230
32.52	4.46666666666667	246
32.54	4.46666666666667	230
32.56	4.46666666666667	228
32.58	4.46666666666667	237
32.6	4.46666666666667	230
32.62	4.46666666666667	261
32.64	4.46666666666667	276
32.66	4.46666666666667	295
32.68	4.46666666666667	311
32.7	4.46666666666667	303
32.72	4.46666666666667	320
32.74	4.46666666666667	314
32.76	4.46666666666667	322
32.78	4.46666666666667	310
32.8	4.46666666666667	289
32.82	4.46666666666667	274
32.84	4.46666666666667	245
32.86	4.46666666666667	257
32.88	4.46666666666667	243
32.9	4.46666666666667	213
32.92	4.46666666666667	228
32.94	4.46666666666667	255
32.96	4.46666666666667	216
32.98	4.46666666666667	213
33	4.46666666666667	229
33.02	4.46666666666667	215
33.04	4.46666666666667	229
33.06	4.46666666666667	216
33.08	4.46666666666667	195
33.1	4.46666666666667	219
33.12	4.46666666666667	233
33.14	4.46666666666667	222
33.16	4.46666666666667	199
33.18	4.46666666666667	217
33.2	4.46666666666667	209
33.22	4.46666666666667	209
33.24	4.46666666666667	220
33.26	4.46666666666667	218
33.28	4.46666666666667	235
33.3	4.46666666666667	214
33.32	4.46666666666667	204
33.34	4.46666666666667	226
33.36	4.46666666666667	208
33.38	4.46666666666667	210
33.4	4.46666666666667	203
33.42	4.46666666666667	219
33.44	4.46666666666667	204
33.46	4.46666666666667	232
33.48	4.46666666666667	246
33.5	4.46666666666667	220
33.52	4.46666666666667	220
33.54	4.46666666666667	224
33.56	4.46666666666667	224
33.58	4.46666666666667	237
33.6	4.46666666666667	237
33.62	4.46666666666667	222
33.64	4.46666666666667	255
33.66	4.46666666666667	244
33.68	4.46666666666667	232
33.7	4.46666666666667	206
33.72	4.46666666666667	237
33.74	4.46666666666667	215
33.76	4.46666666666667	232
33.78	4.46666666666667	227
33.8	4.46666666666667	226
33.82	4.46666666666667	235
33.84	4.46666666666667	218
33.86	4.46666666666667	212
33.88	4.46666666666667	217
33.9	4.46666666666667	237
33.92	4.46666666666667	231
33.94	4.46666666666667	210
33.96	4.46666666666667	210
33.98	4.46666666666667	210
34	4.46666666666667	239
34.02	4.46666666666667	222
34.04	4.46666666666667	257
34.06	4.46666666666667	233
34.08	4.46666666666667	248
34.1	4.46666666666667	262
34.12	4.46666666666667	271
34.14	4.46666666666667	257
34.16	4.46666666666667	277
34.18	4.46666666666667	263
34.2	4.46666666666667	273
34.22	4.46666666666667	231
34.24	4.46666666666667	246
34.26	4.46666666666667	218
34.28	4.46666666666667	257
34.3	4.46666666666667	237
34.32	4.46666666666667	245
34.34	4.46666666666667	202
34.36	4.46666666666667	217
34.38	4.46666666666667	226
34.4	4.46666666666667	219
34.42	4.46666666666667	224
34.44	4.46666666666667	204
34.46	4.46666666666667	230
34.48	4.46666666666667	248
34.5	4.46666666666667	210
34.52	4.46666666666667	220
34.54	4.46666666666667	205
34.56	4.46666666666667	211
34.58	4.46666666666667	233
34.6	4.46666666666667	216
34.62	4.46666666666667	238
34.64	4.46666666666667	237
34.66	4.46666666666667	224
34.68	4.46666666666667	222
34.7	4.46666666666667	217
34.72	4.46666666666667	219
34.74	4.46666666666667	247
34.76	4.46666666666667	242
34.78	4.46666666666667	237
34.8	4.46666666666667	252
34.82	4.46666666666667	220
34.84	4.46666666666667	215
34.86	4.46666666666667	235
34.88	4.46666666666667	240
34.9	4.46666666666667	240
34.92	4.46666666666667	235
34.94	4.46666666666667	224
34.96	4.46666666666667	222
34.98	4.46666666666667	205
35	4.46666666666667	222
35.02	4.46666666666667	218
35.04	4.46666666666667	222
35.06	4.46666666666667	225
35.08	4.46666666666667	234
35.1	4.46666666666667	198
35.12	4.46666666666667	239
35.14	4.46666666666667	208
35.16	4.46666666666667	198
35.18	4.46666666666667	224
35.2	4.46666666666667	242
35.22	4.46666666666667	204
35.24	4.46666666666667	222
35.26	4.46666666666667	216
35.28	4.46666666666667	233
35.3	4.46666666666667	236
35.32	4.46666666666667	240
35.34	4.46666666666667	242
35.36	4.46666666666667	227
35.38	4.46666666666667	231
35.4	4.46666666666667	260
35.42	4.46666666666667	237
35.44	4.46666666666667	262
35.46	4.46666666666667	245
35.48	4.46666666666667	262
35.5	4.46666666666667	275
35.52	4.46666666666667	275
35.54	4.46666666666667	275
35.56	4.46666666666667	314
35.58	4.46666666666667	266
35.6	4.46666666666667	261
35.62	4.46666666666667	246
35.64	4.46666666666667	270
35.66	4.46666666666667	265
35.68	4.46666666666667	232
35.7	4.46666666666667	236
35.72	4.46666666666667	239
35.74	4.46666666666667	244
35.76	4.46666666666667	248
35.78	4.46666666666667	258
35.8	4.46666666666667	264
35.82	4.46666666666667	279
35.84	4.46666666666667	284
35.86	4.46666666666667	283
35.88	4.46666666666667	304
35.9	4.46666666666667	312
35.92	4.46666666666667	278
35.94	4.46666666666667	274
35.96	4.46666666666667	255
35.98	4.46666666666667	253
36	4.46666666666667	260
36.02	4.46666666666667	255
36.04	4.46666666666667	229
36.06	4.46666666666667	225
36.08	4.46666666666667	230
36.1	4.46666666666667	221
36.12	4.46666666666667	232
36.14	4.46666666666667	248
36.16	4.46666666666667	198
36.18	4.46666666666667	228
36.2	4.46666666666667	218
36.22	4.46666666666667	213
36.24	4.46666666666667	241
36.26	4.46666666666667	216
36.28	4.46666666666667	227
36.3	4.46666666666667	272
36.32	4.46666666666667	241
36.34	4.46666666666667	265
36.36	4.46666666666667	254
36.38	4.46666666666667	228
36.4	4.46666666666667	254
36.42	4.46666666666667	261
36.44	4.46666666666667	261
36.46	4.46666666666667	273
36.48	4.46666666666667	263
36.5	4.46666666666667	224
36.52	4.46666666666667	253
36.54	4.46666666666667	245
36.56	4.46666666666667	234
36.58	4.46666666666667	242
36.6	4.46666666666667	213
36.62	4.46666666666667	204
36.64	4.46666666666667	221
36.66	4.46666666666667	233
36.68	4.46666666666667	216
36.7	4.46666666666667	206
36.72	4.46666666666667	238
36.74	4.46666666666667	213
36.76	4.46666666666667	229
36.78	4.46666666666667	233
36.8	4.46666666666667	220
36.82	4.46666666666667	215
36.84	4.46666666666667	222
36.86	4.46666666666667	230
36.88	4.46666666666667	217
36.9	4.46666666666667	217
36.92	4.46666666666667	206
36.94	4.46666666666667	228
36.96	4.46666666666667	229
36.98	4.46666666666667	256
37	4.46666666666667	243
37.02	4.46666666666667	231
37.04	4.46666666666667	226
37.06	4.46666666666667	243
37.08	4.46666666666667	265
37.1	4.46666666666667	288
37.12	4.46666666666667	264
37.14	4.46666666666667	317
37.16	4.46666666666667	301
37.18	4.46666666666667	350
37.2	4.46666666666667	366
37.22	4.46666666666667	363
37.24	4.46666666666667	340
37.26	4.46666666666667	347
37.28	4.46666666666667	325
37.3	4.46666666666667	327
37.32	4.46666666666667	280
37.34	4.46666666666667	274
37.36	4.46666666666667	230
37.38	4.46666666666667	246
37.4	4.46666666666667	249
37.42	4.46666666666667	261
37.44	4.46666666666667	240
37.46	4.46666666666667	222
37.48	4.46666666666667	226
37.5	4.46666666666667	220
37.52	4.46666666666667	221
37.54	4.46666666666667	208
37.56	4.46666666666667	227
37.58	4.46666666666667	221
37.6	4.46666666666667	239
37.62	4.46666666666667	227
37.64	4.46666666666667	219
37.66	4.46666666666667	243
37.68	4.46666666666667	245
37.7	4.46666666666667	231
37.72	4.46666666666667	252
37.74	4.46666666666667	244
37.76	4.46666666666667	239
37.78	4.46666666666667	234
37.8	4.46666666666667	239
37.82	4.46666666666667	263
37.84	4.46666666666667	291
37.86	4.46666666666667	307
37.88	4.46666666666667	306
37.9	4.46666666666667	352
37.92	4.46666666666667	403
37.94	4.46666666666667	380
37.96	4.46666666666667	369
37.98	4.46666666666667	365
38	4.46666666666667	336
38.02	4.46666666666667	349
38.04	4.46666666666667	356
38.06	4.46666666666667	380
38.08	4.46666666666667	402
38.1	4.46666666666667	399
38.12	4.46666666666667	488
38.14	4.46666666666667	526
38.16	4.46666666666667	557
38.18	4.46666666666667	637
38.2	4.46666666666667	659
38.22	4.46666666666667	681
38.24	4.46666666666667	639
38.26	4.46666666666667	562
38.28	4.46666666666667	512
38.3	4.46666666666667	546
38.32	4.46666666666667	478
38.34	4.46666666666667	441
38.36	4.46666666666667	383
38.38	4.46666666666667	358
38.4	4.46666666666667	345
38.42	4.46666666666667	314
38.44	4.46666666666667	316
38.46	4.46666666666667	304
38.48	4.46666666666667	302
38.5	4.46666666666667	315
38.52	4.46666666666667	269
38.54	4.46666666666667	275
38.56	4.46666666666667	234
38.58	4.46666666666667	249
38.6	4.46666666666667	261
38.62	4.46666666666667	232
38.64	4.46666666666667	240
38.66	4.46666666666667	246
38.68	4.46666666666667	206
38.7	4.46666666666667	224
38.72	4.46666666666667	243
38.74	4.46666666666667	261
38.76	4.46666666666667	247
38.78	4.46666666666667	241
38.8	4.46666666666667	237
38.82	4.46666666666667	261
38.84	4.46666666666667	267
38.86	4.46666666666667	306
38.88	4.46666666666667	324
38.9	4.46666666666667	305
38.92	4.46666666666667	285
38.94	4.46666666666667	294
38.96	4.46666666666667	345
38.98	4.46666666666667	294
39	4.46666666666667	275
39.02	4.46666666666667	297
39.04	4.46666666666667	298
39.06	4.46666666666667	290
39.08	4.46666666666667	270
39.1	4.46666666666667	250
39.12	4.46666666666667	246
39.14	4.46666666666667	260
39.16	4.46666666666667	267
39.18	4.46666666666667	230
39.2	4.46666666666667	238
39.22	4.46666666666667	271
39.24	4.46666666666667	244
39.26	4.46666666666667	243
39.28	4.46666666666667	218
39.3	4.46666666666667	224
39.32	4.46666666666667	218
39.34	4.46666666666667	248
39.36	4.46666666666667	233
39.38	4.46666666666667	252
39.4	4.46666666666667	206
39.42	4.46666666666667	242
39.44	4.46666666666667	270
39.46	4.46666666666667	242
39.48	4.46666666666667	245
39.5	4.46666666666667	256
39.52	4.46666666666667	255
39.54	4.46666666666667	232
39.56	4.46666666666667	251
39.58	4.46666666666667	235
39.6	4.46666666666667	227
39.62	4.46666666666667	243
39.64	4.46666666666667	217
39.66	4.46666666666667	225
39.68	4.46666666666667	220
39.7	4.46666666666667	195
39.72	4.46666666666667	182
39.74	4.46666666666667	239
39.76	4.46666666666667	229
39.78	4.46666666666667	208
39.8	4.46666666666667	225
39.82	4.46666666666667	247
39.84	4.46666666666667	231
39.86	4.46666666666667	208
39.88	4.46666666666667	242
39.9	4.46666666666667	213
39.92	4.46666666666667	253
39.94	4.46666666666667	222
39.96	4.46666666666667	239
39.98	4.46666666666667	246
40	4.46666666666667	224
