# Supplementary material for: Sorting polymerization in a bichannel metal-organic framework
Source: Nat Commun. 2025 Aug 5;16:6984. doi: 10.1038/s41467-025-62322-8 (PMC12325995; doi:10.1038/s41467-025-62322-8)
Supplement: Supplementary file 3 — Source data [file 41467_2025_62322_MOESM3_ESM.zip › SOURCE_DATA/SF8/1_2theta_vs_scanstarttime_vs_intensity/line_23.csv]

X	Y	Z
3	1.46666666666667	226
3.02	1.46666666666667	225
3.04	1.46666666666667	231
3.06	1.46666666666667	224
3.08	1.46666666666667	222
3.1	1.46666666666667	215
3.12	1.46666666666667	238
3.14	1.46666666666667	187
3.16	1.46666666666667	207
3.18	1.46666666666667	213
3.2	1.46666666666667	235
3.22	1.46666666666667	199
3.24	1.46666666666667	199
3.26	1.46666666666667	221
3.28	1.46666666666667	194
3.3	1.46666666666667	210
3.32	1.46666666666667	222
3.34	1.46666666666667	219
3.36	1.46666666666667	206
3.38	1.46666666666667	174
3.4	1.46666666666667	215
3.42	1.46666666666667	226
3.44	1.46666666666667	210
3.46	1.46666666666667	185
3.48	1.46666666666667	221
3.5	1.46666666666667	197
3.52	1.46666666666667	192
3.54	1.46666666666667	241
3.56	1.46666666666667	207
3.58	1.46666666666667	213
3.6	1.46666666666667	198
3.62	1.46666666666667	186
3.64	1.46666666666667	222
3.66	1.46666666666667	202
3.68	1.46666666666667	190
3.7	1.46666666666667	226
3.72	1.46666666666667	214
3.74	1.46666666666667	207
3.76	1.46666666666667	190
3.78	1.46666666666667	196
3.8	1.46666666666667	201
3.82	1.46666666666667	190
3.84	1.46666666666667	209
3.86	1.46666666666667	194
3.88	1.46666666666667	221
3.9	1.46666666666667	191
3.92	1.46666666666667	161
3.94	1.46666666666667	214
3.96	1.46666666666667	209
3.98	1.46666666666667	176
4	1.46666666666667	186
4.02	1.46666666666667	186
4.04	1.46666666666667	218
4.06	1.46666666666667	196
4.08	1.46666666666667	197
4.1	1.46666666666667	227
4.12	1.46666666666667	230
4.14	1.46666666666667	213
4.16	1.46666666666667	192
4.18	1.46666666666667	213
4.2	1.46666666666667	217
4.22	1.46666666666667	200
4.24	1.46666666666667	223
4.26	1.46666666666667	208
4.28	1.46666666666667	205
4.3	1.46666666666667	190
4.32	1.46666666666667	203
4.34	1.46666666666667	203
4.36	1.46666666666667	218
4.38	1.46666666666667	222
4.4	1.46666666666667	219
4.42	1.46666666666667	207
4.44	1.46666666666667	234
4.46	1.46666666666667	227
4.48	1.46666666666667	222
4.5	1.46666666666667	223
4.52	1.46666666666667	252
4.54	1.46666666666667	247
4.56	1.46666666666667	229
4.58	1.46666666666667	238
4.6	1.46666666666667	232
4.62	1.46666666666667	227
4.64	1.46666666666667	259
4.66	1.46666666666667	254
4.68	1.46666666666667	266
4.7	1.46666666666667	282
4.72	1.46666666666667	269
4.74	1.46666666666667	263
4.76	1.46666666666667	284
4.78	1.46666666666667	290
4.8	1.46666666666667	308
4.82	1.46666666666667	332
4.84	1.46666666666667	345
4.86	1.46666666666667	363
4.88	1.46666666666667	368
4.9	1.46666666666667	358
4.92	1.46666666666667	397
4.94	1.46666666666667	404
4.96	1.46666666666667	421
4.98	1.46666666666667	418
5	1.46666666666667	499
5.02	1.46666666666667	472
5.04	1.46666666666667	524
5.06	1.46666666666667	530
5.08	1.46666666666667	566
5.1	1.46666666666667	608
5.12	1.46666666666667	660
5.14	1.46666666666667	741
5.16	1.46666666666667	803
5.18	1.46666666666667	829
5.2	1.46666666666667	938
5.22	1.46666666666667	951
5.24	1.46666666666667	1116
5.26	1.46666666666667	1270
5.28	1.46666666666667	1386
5.3	1.46666666666667	1541
5.32	1.46666666666667	1767
5.34	1.46666666666667	2008
5.36	1.46666666666667	2284
5.38	1.46666666666667	2685
5.4	1.46666666666667	3172
5.42	1.46666666666667	3232
5.44	1.46666666666667	2700
5.46	1.46666666666667	1861
5.48	1.46666666666667	1192
5.5	1.46666666666667	827
5.52	1.46666666666667	598
5.54	1.46666666666667	557
5.56	1.46666666666667	466
5.58	1.46666666666667	410
5.6	1.46666666666667	357
5.62	1.46666666666667	350
5.64	1.46666666666667	311
5.66	1.46666666666667	318
5.68	1.46666666666667	326
5.7	1.46666666666667	297
5.72	1.46666666666667	276
5.74	1.46666666666667	275
5.76	1.46666666666667	282
5.78	1.46666666666667	278
5.8	1.46666666666667	289
5.82	1.46666666666667	247
5.84	1.46666666666667	291
5.86	1.46666666666667	270
5.88	1.46666666666667	294
5.9	1.46666666666667	264
5.92	1.46666666666667	260
5.94	1.46666666666667	266
5.96	1.46666666666667	265
5.98	1.46666666666667	284
6	1.46666666666667	291
6.02	1.46666666666667	275
6.04	1.46666666666667	272
6.06	1.46666666666667	270
6.08	1.46666666666667	277
6.1	1.46666666666667	267
6.12	1.46666666666667	286
6.14	1.46666666666667	266
6.16	1.46666666666667	274
6.18	1.46666666666667	266
6.2	1.46666666666667	263
6.22	1.46666666666667	259
6.24	1.46666666666667	301
6.26	1.46666666666667	262
6.28	1.46666666666667	260
6.3	1.46666666666667	259
6.32	1.46666666666667	297
6.34	1.46666666666667	255
6.36	1.46666666666667	293
6.38	1.46666666666667	263
6.4	1.46666666666667	286
6.42	1.46666666666667	244
6.44	1.46666666666667	249
6.46	1.46666666666667	269
6.48	1.46666666666667	240
6.5	1.46666666666667	234
6.52	1.46666666666667	276
6.54	1.46666666666667	248
6.56	1.46666666666667	276
6.58	1.46666666666667	271
6.6	1.46666666666667	233
6.62	1.46666666666667	233
6.64	1.46666666666667	252
6.66	1.46666666666667	239
6.68	1.46666666666667	240
6.7	1.46666666666667	243
6.72	1.46666666666667	220
6.74	1.46666666666667	213
6.76	1.46666666666667	238
6.78	1.46666666666667	202
6.8	1.46666666666667	229
6.82	1.46666666666667	216
6.84	1.46666666666667	214
6.86	1.46666666666667	201
6.88	1.46666666666667	226
6.9	1.46666666666667	224
6.92	1.46666666666667	188
6.94	1.46666666666667	228
6.96	1.46666666666667	191
6.98	1.46666666666667	179
7	1.46666666666667	207
7.02	1.46666666666667	228
7.04	1.46666666666667	182
7.06	1.46666666666667	208
7.08	1.46666666666667	201
7.1	1.46666666666667	168
7.12	1.46666666666667	184
7.14	1.46666666666667	203
7.16	1.46666666666667	197
7.18	1.46666666666667	180
7.2	1.46666666666667	196
7.22	1.46666666666667	186
7.24	1.46666666666667	175
7.26	1.46666666666667	161
7.28	1.46666666666667	182
7.3	1.46666666666667	192
7.32	1.46666666666667	183
7.34	1.46666666666667	169
7.36	1.46666666666667	158
7.38	1.46666666666667	180
7.4	1.46666666666667	157
7.42	1.46666666666667	168
7.44	1.46666666666667	188
7.46	1.46666666666667	150
7.48	1.46666666666667	180
7.5	1.46666666666667	195
7.52	1.46666666666667	170
7.54	1.46666666666667	177
7.56	1.46666666666667	165
7.58	1.46666666666667	163
7.6	1.46666666666667	180
7.62	1.46666666666667	162
7.64	1.46666666666667	163
7.66	1.46666666666667	162
7.68	1.46666666666667	166
7.7	1.46666666666667	166
7.72	1.46666666666667	170
7.74	1.46666666666667	168
7.76	1.46666666666667	194
7.78	1.46666666666667	175
7.8	1.46666666666667	171
7.82	1.46666666666667	161
7.84	1.46666666666667	160
7.86	1.46666666666667	164
7.88	1.46666666666667	149
7.9	1.46666666666667	151
7.92	1.46666666666667	155
7.94	1.46666666666667	151
7.96	1.46666666666667	157
7.98	1.46666666666667	139
8	1.46666666666667	160
8.02	1.46666666666667	152
8.04	1.46666666666667	185
8.06	1.46666666666667	162
8.08	1.46666666666667	167
8.1	1.46666666666667	142
8.12	1.46666666666667	178
8.14	1.46666666666667	183
8.16	1.46666666666667	150
8.18	1.46666666666667	171
8.2	1.46666666666667	148
8.22	1.46666666666667	181
8.24	1.46666666666667	160
8.26	1.46666666666667	172
8.28	1.46666666666667	165
8.3	1.46666666666667	172
8.32	1.46666666666667	143
8.34	1.46666666666667	178
8.36	1.46666666666667	182
8.38	1.46666666666667	191
8.4	1.46666666666667	176
8.42	1.46666666666667	167
8.44	1.46666666666667	163
8.46	1.46666666666667	179
8.48	1.46666666666667	168
8.5	1.46666666666667	157
8.52	1.46666666666667	174
8.54	1.46666666666667	147
8.56	1.46666666666667	186
8.58	1.46666666666667	148
8.6	1.46666666666667	157
8.62	1.46666666666667	169
8.64	1.46666666666667	167
8.66	1.46666666666667	179
8.68	1.46666666666667	160
8.7	1.46666666666667	160
8.72	1.46666666666667	170
8.74	1.46666666666667	182
8.76	1.46666666666667	177
8.78	1.46666666666667	195
8.8	1.46666666666667	181
8.82	1.46666666666667	186
8.84	1.46666666666667	181
8.86	1.46666666666667	200
8.88	1.46666666666667	174
8.9	1.46666666666667	198
8.92	1.46666666666667	194
8.94	1.46666666666667	186
8.96	1.46666666666667	204
8.98	1.46666666666667	233
9	1.46666666666667	246
9.02	1.46666666666667	225
9.04	1.46666666666667	250
9.06	1.46666666666667	229
9.08	1.46666666666667	248
9.1	1.46666666666667	286
9.12	1.46666666666667	263
9.14	1.46666666666667	267
9.16	1.46666666666667	299
9.18	1.46666666666667	276
9.2	1.46666666666667	268
9.22	1.46666666666667	299
9.24	1.46666666666667	316
9.26	1.46666666666667	330
9.28	1.46666666666667	352
9.3	1.46666666666667	383
9.32	1.46666666666667	441
9.34	1.46666666666667	469
9.36	1.46666666666667	546
9.38	1.46666666666667	653
9.4	1.46666666666667	740
9.42	1.46666666666667	835
9.44	1.46666666666667	893
9.46	1.46666666666667	894
9.48	1.46666666666667	697
9.5	1.46666666666667	541
9.52	1.46666666666667	373
9.54	1.46666666666667	337
9.56	1.46666666666667	289
9.58	1.46666666666667	219
9.6	1.46666666666667	227
9.62	1.46666666666667	224
9.64	1.46666666666667	211
9.66	1.46666666666667	208
9.68	1.46666666666667	195
9.7	1.46666666666667	210
9.72	1.46666666666667	185
9.74	1.46666666666667	193
9.76	1.46666666666667	164
9.78	1.46666666666667	176
9.8	1.46666666666667	201
9.82	1.46666666666667	180
9.84	1.46666666666667	189
9.86	1.46666666666667	193
9.88	1.46666666666667	196
9.9	1.46666666666667	179
9.92	1.46666666666667	148
9.94	1.46666666666667	158
9.96	1.46666666666667	157
9.98	1.46666666666667	176
10	1.46666666666667	173
10.02	1.46666666666667	157
10.04	1.46666666666667	189
10.06	1.46666666666667	181
10.08	1.46666666666667	182
10.1	1.46666666666667	186
10.12	1.46666666666667	154
10.14	1.46666666666667	163
10.16	1.46666666666667	170
10.18	1.46666666666667	173
10.2	1.46666666666667	170
10.22	1.46666666666667	158
10.24	1.46666666666667	179
10.26	1.46666666666667	160
10.28	1.46666666666667	165
10.3	1.46666666666667	186
10.32	1.46666666666667	183
10.34	1.46666666666667	184
10.36	1.46666666666667	176
10.38	1.46666666666667	176
10.4	1.46666666666667	200
10.42	1.46666666666667	197
10.44	1.46666666666667	178
10.46	1.46666666666667	181
10.48	1.46666666666667	201
10.5	1.46666666666667	215
10.52	1.46666666666667	218
10.54	1.46666666666667	248
10.56	1.46666666666667	248
10.58	1.46666666666667	239
10.6	1.46666666666667	279
10.62	1.46666666666667	286
10.64	1.46666666666667	313
10.66	1.46666666666667	314
10.68	1.46666666666667	376
10.7	1.46666666666667	409
10.72	1.46666666666667	445
10.74	1.46666666666667	498
10.76	1.46666666666667	587
10.78	1.46666666666667	659
10.8	1.46666666666667	746
10.82	1.46666666666667	851
10.84	1.46666666666667	1023
10.86	1.46666666666667	1209
10.88	1.46666666666667	1500
10.9	1.46666666666667	1697
10.92	1.46666666666667	1999
10.94	1.46666666666667	1842
10.96	1.46666666666667	1562
10.98	1.46666666666667	1040
11	1.46666666666667	774
11.02	1.46666666666667	508
11.04	1.46666666666667	419
11.06	1.46666666666667	329
11.08	1.46666666666667	320
11.1	1.46666666666667	281
11.12	1.46666666666667	277
11.14	1.46666666666667	235
11.16	1.46666666666667	235
11.18	1.46666666666667	212
11.2	1.46666666666667	242
11.22	1.46666666666667	224
11.24	1.46666666666667	200
11.26	1.46666666666667	211
11.28	1.46666666666667	194
11.3	1.46666666666667	182
11.32	1.46666666666667	201
11.34	1.46666666666667	203
11.36	1.46666666666667	209
11.38	1.46666666666667	176
11.4	1.46666666666667	172
11.42	1.46666666666667	166
11.44	1.46666666666667	179
11.46	1.46666666666667	203
11.48	1.46666666666667	181
11.5	1.46666666666667	172
11.52	1.46666666666667	171
11.54	1.46666666666667	189
11.56	1.46666666666667	209
11.58	1.46666666666667	189
11.6	1.46666666666667	176
11.62	1.46666666666667	175
11.64	1.46666666666667	169
11.66	1.46666666666667	162
11.68	1.46666666666667	197
11.7	1.46666666666667	165
11.72	1.46666666666667	188
11.74	1.46666666666667	175
11.76	1.46666666666667	177
11.78	1.46666666666667	197
11.8	1.46666666666667	175
11.82	1.46666666666667	169
11.84	1.46666666666667	180
11.86	1.46666666666667	183
11.88	1.46666666666667	184
11.9	1.46666666666667	190
11.92	1.46666666666667	182
11.94	1.46666666666667	171
11.96	1.46666666666667	163
11.98	1.46666666666667	188
12	1.46666666666667	155
12.02	1.46666666666667	188
12.04	1.46666666666667	184
12.06	1.46666666666667	203
12.08	1.46666666666667	188
12.1	1.46666666666667	183
12.12	1.46666666666667	192
12.14	1.46666666666667	169
12.16	1.46666666666667	195
12.18	1.46666666666667	180
12.2	1.46666666666667	179
12.22	1.46666666666667	192
12.24	1.46666666666667	207
12.26	1.46666666666667	196
12.28	1.46666666666667	183
12.3	1.46666666666667	186
12.32	1.46666666666667	177
12.34	1.46666666666667	201
12.36	1.46666666666667	179
12.38	1.46666666666667	184
12.4	1.46666666666667	168
12.42	1.46666666666667	187
12.44	1.46666666666667	196
12.46	1.46666666666667	192
12.48	1.46666666666667	186
12.5	1.46666666666667	169
12.52	1.46666666666667	196
12.54	1.46666666666667	202
12.56	1.46666666666667	193
12.58	1.46666666666667	205
12.6	1.46666666666667	214
12.62	1.46666666666667	196
12.64	1.46666666666667	208
12.66	1.46666666666667	234
12.68	1.46666666666667	238
12.7	1.46666666666667	232
12.72	1.46666666666667	255
12.74	1.46666666666667	293
12.76	1.46666666666667	211
12.78	1.46666666666667	243
12.8	1.46666666666667	233
12.82	1.46666666666667	194
12.84	1.46666666666667	225
12.86	1.46666666666667	182
12.88	1.46666666666667	196
12.9	1.46666666666667	194
12.92	1.46666666666667	157
12.94	1.46666666666667	199
12.96	1.46666666666667	174
12.98	1.46666666666667	184
13	1.46666666666667	184
13.02	1.46666666666667	207
13.04	1.46666666666667	196
13.06	1.46666666666667	179
13.08	1.46666666666667	201
13.1	1.46666666666667	195
13.12	1.46666666666667	187
13.14	1.46666666666667	181
13.16	1.46666666666667	179
13.18	1.46666666666667	195
13.2	1.46666666666667	182
13.22	1.46666666666667	180
13.24	1.46666666666667	195
13.26	1.46666666666667	189
13.28	1.46666666666667	184
13.3	1.46666666666667	197
13.32	1.46666666666667	167
13.34	1.46666666666667	162
13.36	1.46666666666667	205
13.38	1.46666666666667	177
13.4	1.46666666666667	183
13.42	1.46666666666667	179
13.44	1.46666666666667	179
13.46	1.46666666666667	210
13.48	1.46666666666667	174
13.5	1.46666666666667	226
13.52	1.46666666666667	193
13.54	1.46666666666667	193
13.56	1.46666666666667	220
13.58	1.46666666666667	232
13.6	1.46666666666667	226
13.62	1.46666666666667	246
13.64	1.46666666666667	200
13.66	1.46666666666667	222
13.68	1.46666666666667	276
13.7	1.46666666666667	252
13.72	1.46666666666667	231
13.74	1.46666666666667	259
13.76	1.46666666666667	292
13.78	1.46666666666667	294
13.8	1.46666666666667	323
13.82	1.46666666666667	350
13.84	1.46666666666667	397
13.86	1.46666666666667	373
13.88	1.46666666666667	399
13.9	1.46666666666667	376
13.92	1.46666666666667	326
13.94	1.46666666666667	283
13.96	1.46666666666667	236
13.98	1.46666666666667	251
14	1.46666666666667	231
14.02	1.46666666666667	204
14.04	1.46666666666667	188
14.06	1.46666666666667	230
14.08	1.46666666666667	204
14.1	1.46666666666667	189
14.12	1.46666666666667	181
14.14	1.46666666666667	180
14.16	1.46666666666667	182
14.18	1.46666666666667	188
14.2	1.46666666666667	195
14.22	1.46666666666667	192
14.24	1.46666666666667	194
14.26	1.46666666666667	198
14.28	1.46666666666667	193
14.3	1.46666666666667	186
14.32	1.46666666666667	195
14.34	1.46666666666667	199
14.36	1.46666666666667	197
14.38	1.46666666666667	177
14.4	1.46666666666667	172
14.42	1.46666666666667	200
14.44	1.46666666666667	197
14.46	1.46666666666667	203
14.48	1.46666666666667	191
14.5	1.46666666666667	198
14.52	1.46666666666667	189
14.54	1.46666666666667	194
14.56	1.46666666666667	184
14.58	1.46666666666667	180
14.6	1.46666666666667	194
14.62	1.46666666666667	186
14.64	1.46666666666667	161
14.66	1.46666666666667	167
14.68	1.46666666666667	198
14.7	1.46666666666667	175
14.72	1.46666666666667	186
14.74	1.46666666666667	193
14.76	1.46666666666667	216
14.78	1.46666666666667	185
14.8	1.46666666666667	196
14.82	1.46666666666667	197
14.84	1.46666666666667	175
14.86	1.46666666666667	190
14.88	1.46666666666667	213
14.9	1.46666666666667	193
14.92	1.46666666666667	185
14.94	1.46666666666667	168
14.96	1.46666666666667	187
14.98	1.46666666666667	201
15	1.46666666666667	221
15.02	1.46666666666667	180
15.04	1.46666666666667	202
15.06	1.46666666666667	195
15.08	1.46666666666667	226
15.1	1.46666666666667	195
15.12	1.46666666666667	193
15.14	1.46666666666667	179
15.16	1.46666666666667	196
15.18	1.46666666666667	220
15.2	1.46666666666667	207
15.22	1.46666666666667	199
15.24	1.46666666666667	199
15.26	1.46666666666667	177
15.28	1.46666666666667	186
15.3	1.46666666666667	197
15.32	1.46666666666667	184
15.34	1.46666666666667	237
15.36	1.46666666666667	183
15.38	1.46666666666667	180
15.4	1.46666666666667	190
15.42	1.46666666666667	185
15.44	1.46666666666667	215
15.46	1.46666666666667	186
15.48	1.46666666666667	183
15.5	1.46666666666667	186
15.52	1.46666666666667	199
15.54	1.46666666666667	176
15.56	1.46666666666667	198
15.58	1.46666666666667	193
15.6	1.46666666666667	195
15.62	1.46666666666667	174
15.64	1.46666666666667	213
15.66	1.46666666666667	223
15.68	1.46666666666667	203
15.7	1.46666666666667	180
15.72	1.46666666666667	213
15.74	1.46666666666667	218
15.76	1.46666666666667	183
15.78	1.46666666666667	230
15.8	1.46666666666667	210
15.82	1.46666666666667	191
15.84	1.46666666666667	212
15.86	1.46666666666667	221
15.88	1.46666666666667	218
15.9	1.46666666666667	234
15.92	1.46666666666667	202
15.94	1.46666666666667	237
15.96	1.46666666666667	229
15.98	1.46666666666667	211
16	1.46666666666667	235
16.02	1.46666666666667	235
16.04	1.46666666666667	211
16.06	1.46666666666667	195
16.08	1.46666666666667	225
16.1	1.46666666666667	210
16.12	1.46666666666667	231
16.14	1.46666666666667	221
16.16	1.46666666666667	236
16.18	1.46666666666667	249
16.2	1.46666666666667	234
16.22	1.46666666666667	254
16.24	1.46666666666667	236
16.26	1.46666666666667	278
16.28	1.46666666666667	258
16.3	1.46666666666667	285
16.32	1.46666666666667	301
16.34	1.46666666666667	314
16.36	1.46666666666667	352
16.38	1.46666666666667	395
16.4	1.46666666666667	439
16.42	1.46666666666667	520
16.44	1.46666666666667	578
16.46	1.46666666666667	607
16.48	1.46666666666667	592
16.5	1.46666666666667	554
16.52	1.46666666666667	485
16.54	1.46666666666667	442
16.56	1.46666666666667	434
16.58	1.46666666666667	387
16.6	1.46666666666667	410
16.62	1.46666666666667	406
16.64	1.46666666666667	435
16.66	1.46666666666667	421
16.68	1.46666666666667	463
16.7	1.46666666666667	525
16.72	1.46666666666667	599
16.74	1.46666666666667	689
16.76	1.46666666666667	779
16.78	1.46666666666667	958
16.8	1.46666666666667	1070
16.82	1.46666666666667	1253
16.84	1.46666666666667	1235
16.86	1.46666666666667	1193
16.88	1.46666666666667	1115
16.9	1.46666666666667	992
16.92	1.46666666666667	800
16.94	1.46666666666667	664
16.96	1.46666666666667	488
16.98	1.46666666666667	435
17	1.46666666666667	391
17.02	1.46666666666667	358
17.04	1.46666666666667	340
17.06	1.46666666666667	317
17.08	1.46666666666667	268
17.1	1.46666666666667	296
17.12	1.46666666666667	249
17.14	1.46666666666667	250
17.16	1.46666666666667	230
17.18	1.46666666666667	237
17.2	1.46666666666667	233
17.22	1.46666666666667	245
17.24	1.46666666666667	207
17.26	1.46666666666667	219
17.28	1.46666666666667	241
17.3	1.46666666666667	236
17.32	1.46666666666667	188
17.34	1.46666666666667	233
17.36	1.46666666666667	230
17.38	1.46666666666667	241
17.4	1.46666666666667	202
17.42	1.46666666666667	215
17.44	1.46666666666667	245
17.46	1.46666666666667	210
17.48	1.46666666666667	200
17.5	1.46666666666667	211
17.52	1.46666666666667	210
17.54	1.46666666666667	203
17.56	1.46666666666667	202
17.58	1.46666666666667	209
17.6	1.46666666666667	256
17.62	1.46666666666667	222
17.64	1.46666666666667	209
17.66	1.46666666666667	214
17.68	1.46666666666667	203
17.7	1.46666666666667	222
17.72	1.46666666666667	203
17.74	1.46666666666667	202
17.76	1.46666666666667	203
17.78	1.46666666666667	205
17.8	1.46666666666667	218
17.82	1.46666666666667	232
17.84	1.46666666666667	227
17.86	1.46666666666667	227
17.88	1.46666666666667	192
17.9	1.46666666666667	220
17.92	1.46666666666667	248
17.94	1.46666666666667	210
17.96	1.46666666666667	223
17.98	1.46666666666667	209
18	1.46666666666667	209
18.02	1.46666666666667	238
18.04	1.46666666666667	190
18.06	1.46666666666667	198
18.08	1.46666666666667	221
18.1	1.46666666666667	206
18.12	1.46666666666667	227
18.14	1.46666666666667	219
18.16	1.46666666666667	214
18.18	1.46666666666667	223
18.2	1.46666666666667	199
18.22	1.46666666666667	206
18.24	1.46666666666667	243
18.26	1.46666666666667	206
18.28	1.46666666666667	211
18.3	1.46666666666667	239
18.32	1.46666666666667	199
18.34	1.46666666666667	230
18.36	1.46666666666667	224
18.38	1.46666666666667	217
18.4	1.46666666666667	203
18.42	1.46666666666667	224
18.44	1.46666666666667	225
18.46	1.46666666666667	211
18.48	1.46666666666667	235
18.5	1.46666666666667	213
18.52	1.46666666666667	215
18.54	1.46666666666667	216
18.56	1.46666666666667	228
18.58	1.46666666666667	236
18.6	1.46666666666667	219
18.62	1.46666666666667	232
18.64	1.46666666666667	217
18.66	1.46666666666667	234
18.68	1.46666666666667	239
18.7	1.46666666666667	246
18.72	1.46666666666667	204
18.74	1.46666666666667	228
18.76	1.46666666666667	245
18.78	1.46666666666667	269
18.8	1.46666666666667	286
18.82	1.46666666666667	292
18.84	1.46666666666667	303
18.86	1.46666666666667	316
18.88	1.46666666666667	324
18.9	1.46666666666667	400
18.92	1.46666666666667	408
18.94	1.46666666666667	491
18.96	1.46666666666667	545
18.98	1.46666666666667	638
19	1.46666666666667	794
19.02	1.46666666666667	905
19.04	1.46666666666667	1062
19.06	1.46666666666667	1042
19.08	1.46666666666667	831
19.1	1.46666666666667	713
19.12	1.46666666666667	626
19.14	1.46666666666667	454
19.16	1.46666666666667	389
19.18	1.46666666666667	312
19.2	1.46666666666667	291
19.22	1.46666666666667	303
19.24	1.46666666666667	295
19.26	1.46666666666667	287
19.28	1.46666666666667	295
19.3	1.46666666666667	298
19.32	1.46666666666667	275
19.34	1.46666666666667	315
19.36	1.46666666666667	351
19.38	1.46666666666667	331
19.4	1.46666666666667	298
19.42	1.46666666666667	296
19.44	1.46666666666667	294
19.46	1.46666666666667	284
19.48	1.46666666666667	230
19.5	1.46666666666667	213
19.52	1.46666666666667	233
19.54	1.46666666666667	208
19.56	1.46666666666667	197
19.58	1.46666666666667	210
19.6	1.46666666666667	238
19.62	1.46666666666667	223
19.64	1.46666666666667	224
19.66	1.46666666666667	214
19.68	1.46666666666667	241
19.7	1.46666666666667	207
19.72	1.46666666666667	234
19.74	1.46666666666667	244
19.76	1.46666666666667	219
19.78	1.46666666666667	236
19.8	1.46666666666667	277
19.82	1.46666666666667	289
19.84	1.46666666666667	308
19.86	1.46666666666667	289
19.88	1.46666666666667	301
19.9	1.46666666666667	227
19.92	1.46666666666667	225
19.94	1.46666666666667	221
19.96	1.46666666666667	223
19.98	1.46666666666667	213
20	1.46666666666667	235
20.02	1.46666666666667	224
20.04	1.46666666666667	223
20.06	1.46666666666667	200
20.08	1.46666666666667	203
20.1	1.46666666666667	212
20.12	1.46666666666667	207
20.14	1.46666666666667	211
20.16	1.46666666666667	218
20.18	1.46666666666667	214
20.2	1.46666666666667	201
20.22	1.46666666666667	221
20.24	1.46666666666667	231
20.26	1.46666666666667	202
20.28	1.46666666666667	210
20.3	1.46666666666667	220
20.32	1.46666666666667	237
20.34	1.46666666666667	240
20.36	1.46666666666667	225
20.38	1.46666666666667	219
20.4	1.46666666666667	219
20.42	1.46666666666667	194
20.44	1.46666666666667	195
20.46	1.46666666666667	229
20.48	1.46666666666667	208
20.5	1.46666666666667	237
20.52	1.46666666666667	209
20.54	1.46666666666667	250
20.56	1.46666666666667	235
20.58	1.46666666666667	232
20.6	1.46666666666667	250
20.62	1.46666666666667	239
20.64	1.46666666666667	265
20.66	1.46666666666667	256
20.68	1.46666666666667	265
20.7	1.46666666666667	261
20.72	1.46666666666667	313
20.74	1.46666666666667	328
20.76	1.46666666666667	368
20.78	1.46666666666667	396
20.8	1.46666666666667	419
20.82	1.46666666666667	487
20.84	1.46666666666667	550
20.86	1.46666666666667	604
20.88	1.46666666666667	630
20.9	1.46666666666667	705
20.92	1.46666666666667	684
20.94	1.46666666666667	668
20.96	1.46666666666667	547
20.98	1.46666666666667	541
21	1.46666666666667	433
21.02	1.46666666666667	355
21.04	1.46666666666667	319
21.06	1.46666666666667	264
21.08	1.46666666666667	308
21.1	1.46666666666667	283
21.12	1.46666666666667	258
21.14	1.46666666666667	242
21.16	1.46666666666667	231
21.18	1.46666666666667	236
21.2	1.46666666666667	220
21.22	1.46666666666667	215
21.24	1.46666666666667	207
21.26	1.46666666666667	243
21.28	1.46666666666667	217
21.3	1.46666666666667	228
21.32	1.46666666666667	223
21.34	1.46666666666667	217
21.36	1.46666666666667	207
21.38	1.46666666666667	213
21.4	1.46666666666667	183
21.42	1.46666666666667	197
21.44	1.46666666666667	205
21.46	1.46666666666667	177
21.48	1.46666666666667	216
21.5	1.46666666666667	209
21.52	1.46666666666667	212
21.54	1.46666666666667	211
21.56	1.46666666666667	196
21.58	1.46666666666667	217
21.6	1.46666666666667	227
21.62	1.46666666666667	227
21.64	1.46666666666667	189
21.66	1.46666666666667	195
21.68	1.46666666666667	186
21.7	1.46666666666667	204
21.72	1.46666666666667	210
21.74	1.46666666666667	192
21.76	1.46666666666667	218
21.78	1.46666666666667	199
21.8	1.46666666666667	197
21.82	1.46666666666667	199
21.84	1.46666666666667	212
21.86	1.46666666666667	217
21.88	1.46666666666667	204
21.9	1.46666666666667	227
21.92	1.46666666666667	215
21.94	1.46666666666667	195
21.96	1.46666666666667	183
21.98	1.46666666666667	204
22	1.46666666666667	202
22.02	1.46666666666667	191
22.04	1.46666666666667	193
22.06	1.46666666666667	187
22.08	1.46666666666667	206
22.1	1.46666666666667	194
22.12	1.46666666666667	188
22.14	1.46666666666667	191
22.16	1.46666666666667	206
22.18	1.46666666666667	190
22.2	1.46666666666667	206
22.22	1.46666666666667	197
22.24	1.46666666666667	198
22.26	1.46666666666667	211
22.28	1.46666666666667	226
22.3	1.46666666666667	211
22.32	1.46666666666667	186
22.34	1.46666666666667	190
22.36	1.46666666666667	206
22.38	1.46666666666667	201
22.4	1.46666666666667	173
22.42	1.46666666666667	202
22.44	1.46666666666667	203
22.46	1.46666666666667	201
22.48	1.46666666666667	175
22.5	1.46666666666667	237
22.52	1.46666666666667	197
22.54	1.46666666666667	200
22.56	1.46666666666667	202
22.58	1.46666666666667	198
22.6	1.46666666666667	207
22.62	1.46666666666667	210
22.64	1.46666666666667	224
22.66	1.46666666666667	206
22.68	1.46666666666667	225
22.7	1.46666666666667	219
22.72	1.46666666666667	218
22.74	1.46666666666667	198
22.76	1.46666666666667	206
22.78	1.46666666666667	216
22.8	1.46666666666667	174
22.82	1.46666666666667	216
22.84	1.46666666666667	201
22.86	1.46666666666667	232
22.88	1.46666666666667	221
22.9	1.46666666666667	202
22.92	1.46666666666667	213
22.94	1.46666666666667	192
22.96	1.46666666666667	214
22.98	1.46666666666667	187
23	1.46666666666667	224
23.02	1.46666666666667	197
23.04	1.46666666666667	195
23.06	1.46666666666667	247
23.08	1.46666666666667	232
23.1	1.46666666666667	189
23.12	1.46666666666667	207
23.14	1.46666666666667	198
23.16	1.46666666666667	212
23.18	1.46666666666667	212
23.2	1.46666666666667	233
23.22	1.46666666666667	226
23.24	1.46666666666667	224
23.26	1.46666666666667	193
23.28	1.46666666666667	193
23.3	1.46666666666667	188
23.32	1.46666666666667	178
23.34	1.46666666666667	200
23.36	1.46666666666667	214
23.38	1.46666666666667	207
23.4	1.46666666666667	228
23.42	1.46666666666667	234
23.44	1.46666666666667	212
23.46	1.46666666666667	210
23.48	1.46666666666667	223
23.5	1.46666666666667	225
23.52	1.46666666666667	203
23.54	1.46666666666667	191
23.56	1.46666666666667	243
23.58	1.46666666666667	224
23.6	1.46666666666667	220
23.62	1.46666666666667	225
23.64	1.46666666666667	256
23.66	1.46666666666667	258
23.68	1.46666666666667	226
23.7	1.46666666666667	230
23.72	1.46666666666667	246
23.74	1.46666666666667	246
23.76	1.46666666666667	234
23.78	1.46666666666667	234
23.8	1.46666666666667	230
23.82	1.46666666666667	237
23.84	1.46666666666667	210
23.86	1.46666666666667	232
23.88	1.46666666666667	198
23.9	1.46666666666667	223
23.92	1.46666666666667	226
23.94	1.46666666666667	264
23.96	1.46666666666667	229
23.98	1.46666666666667	269
24	1.46666666666667	244
24.02	1.46666666666667	295
24.04	1.46666666666667	303
24.06	1.46666666666667	318
24.08	1.46666666666667	320
24.1	1.46666666666667	298
24.12	1.46666666666667	266
24.14	1.46666666666667	241
24.16	1.46666666666667	232
24.18	1.46666666666667	246
24.2	1.46666666666667	207
24.22	1.46666666666667	241
24.24	1.46666666666667	209
24.26	1.46666666666667	222
24.28	1.46666666666667	211
24.3	1.46666666666667	213
24.32	1.46666666666667	222
24.34	1.46666666666667	210
24.36	1.46666666666667	211
24.38	1.46666666666667	229
24.4	1.46666666666667	225
24.42	1.46666666666667	245
24.44	1.46666666666667	201
24.46	1.46666666666667	239
24.48	1.46666666666667	217
24.5	1.46666666666667	206
24.52	1.46666666666667	203
24.54	1.46666666666667	239
24.56	1.46666666666667	224
24.58	1.46666666666667	203
24.6	1.46666666666667	207
24.62	1.46666666666667	218
24.64	1.46666666666667	211
24.66	1.46666666666667	200
24.68	1.46666666666667	210
24.7	1.46666666666667	223
24.72	1.46666666666667	200
24.74	1.46666666666667	198
24.76	1.46666666666667	223
24.78	1.46666666666667	225
24.8	1.46666666666667	222
24.82	1.46666666666667	231
24.84	1.46666666666667	212
24.86	1.46666666666667	218
24.88	1.46666666666667	240
24.9	1.46666666666667	218
24.92	1.46666666666667	230
24.94	1.46666666666667	202
24.96	1.46666666666667	224
24.98	1.46666666666667	197
25	1.46666666666667	241
25.02	1.46666666666667	227
25.04	1.46666666666667	264
25.06	1.46666666666667	236
25.08	1.46666666666667	224
25.1	1.46666666666667	224
25.12	1.46666666666667	226
25.14	1.46666666666667	251
25.16	1.46666666666667	233
25.18	1.46666666666667	245
25.2	1.46666666666667	253
25.22	1.46666666666667	258
25.24	1.46666666666667	292
25.26	1.46666666666667	294
25.28	1.46666666666667	304
25.3	1.46666666666667	325
25.32	1.46666666666667	344
25.34	1.46666666666667	333
25.36	1.46666666666667	305
25.38	1.46666666666667	332
25.4	1.46666666666667	337
25.42	1.46666666666667	307
25.44	1.46666666666667	332
25.46	1.46666666666667	381
25.48	1.46666666666667	374
25.5	1.46666666666667	477
25.52	1.46666666666667	516
25.54	1.46666666666667	586
25.56	1.46666666666667	620
25.58	1.46666666666667	620
25.6	1.46666666666667	571
25.62	1.46666666666667	537
25.64	1.46666666666667	503
25.66	1.46666666666667	405
25.68	1.46666666666667	394
25.7	1.46666666666667	319
25.72	1.46666666666667	258
25.74	1.46666666666667	311
25.76	1.46666666666667	281
25.78	1.46666666666667	251
25.8	1.46666666666667	272
25.82	1.46666666666667	245
25.84	1.46666666666667	250
25.86	1.46666666666667	239
25.88	1.46666666666667	253
25.9	1.46666666666667	208
25.92	1.46666666666667	237
25.94	1.46666666666667	220
25.96	1.46666666666667	192
25.98	1.46666666666667	214
26	1.46666666666667	229
26.02	1.46666666666667	206
26.04	1.46666666666667	199
26.06	1.46666666666667	222
26.08	1.46666666666667	203
26.1	1.46666666666667	178
26.12	1.46666666666667	204
26.14	1.46666666666667	219
26.16	1.46666666666667	248
26.18	1.46666666666667	200
26.2	1.46666666666667	203
26.22	1.46666666666667	234
26.24	1.46666666666667	201
26.26	1.46666666666667	200
26.28	1.46666666666667	223
26.3	1.46666666666667	201
26.32	1.46666666666667	203
26.34	1.46666666666667	190
26.36	1.46666666666667	209
26.38	1.46666666666667	237
26.4	1.46666666666667	207
26.42	1.46666666666667	223
26.44	1.46666666666667	213
26.46	1.46666666666667	221
26.48	1.46666666666667	218
26.5	1.46666666666667	197
26.52	1.46666666666667	205
26.54	1.46666666666667	210
26.56	1.46666666666667	185
26.58	1.46666666666667	214
26.6	1.46666666666667	231
26.62	1.46666666666667	193
26.64	1.46666666666667	214
26.66	1.46666666666667	226
26.68	1.46666666666667	204
26.7	1.46666666666667	196
26.72	1.46666666666667	220
26.74	1.46666666666667	220
26.76	1.46666666666667	211
26.78	1.46666666666667	210
26.8	1.46666666666667	222
26.82	1.46666666666667	217
26.84	1.46666666666667	203
26.86	1.46666666666667	224
26.88	1.46666666666667	209
26.9	1.46666666666667	217
26.92	1.46666666666667	220
26.94	1.46666666666667	213
26.96	1.46666666666667	216
26.98	1.46666666666667	204
27	1.46666666666667	221
27.02	1.46666666666667	211
27.04	1.46666666666667	213
27.06	1.46666666666667	211
27.08	1.46666666666667	197
27.1	1.46666666666667	219
27.12	1.46666666666667	225
27.14	1.46666666666667	209
27.16	1.46666666666667	235
27.18	1.46666666666667	214
27.2	1.46666666666667	237
27.22	1.46666666666667	203
27.24	1.46666666666667	279
27.26	1.46666666666667	286
27.28	1.46666666666667	288
27.3	1.46666666666667	313
27.32	1.46666666666667	347
27.34	1.46666666666667	330
27.36	1.46666666666667	345
27.38	1.46666666666667	339
27.4	1.46666666666667	284
27.42	1.46666666666667	312
27.44	1.46666666666667	326
27.46	1.46666666666667	328
27.48	1.46666666666667	302
27.5	1.46666666666667	247
27.52	1.46666666666667	248
27.54	1.46666666666667	254
27.56	1.46666666666667	249
27.58	1.46666666666667	240
27.6	1.46666666666667	224
27.62	1.46666666666667	232
27.64	1.46666666666667	251
27.66	1.46666666666667	233
27.68	1.46666666666667	263
27.7	1.46666666666667	238
27.72	1.46666666666667	243
27.74	1.46666666666667	236
27.76	1.46666666666667	234
27.78	1.46666666666667	231
27.8	1.46666666666667	239
27.82	1.46666666666667	219
27.84	1.46666666666667	227
27.86	1.46666666666667	232
27.88	1.46666666666667	203
27.9	1.46666666666667	224
27.92	1.46666666666667	237
27.94	1.46666666666667	258
27.96	1.46666666666667	252
27.98	1.46666666666667	254
28	1.46666666666667	269
28.02	1.46666666666667	277
28.04	1.46666666666667	279
28.06	1.46666666666667	279
28.08	1.46666666666667	293
28.1	1.46666666666667	287
28.12	1.46666666666667	259
28.14	1.46666666666667	232
28.16	1.46666666666667	239
28.18	1.46666666666667	239
28.2	1.46666666666667	237
28.22	1.46666666666667	230
28.24	1.46666666666667	243
28.26	1.46666666666667	273
28.28	1.46666666666667	228
28.3	1.46666666666667	243
28.32	1.46666666666667	262
28.34	1.46666666666667	279
28.36	1.46666666666667	294
28.38	1.46666666666667	297
28.4	1.46666666666667	331
28.42	1.46666666666667	318
28.44	1.46666666666667	327
28.46	1.46666666666667	398
28.48	1.46666666666667	372
28.5	1.46666666666667	361
28.52	1.46666666666667	356
28.54	1.46666666666667	309
28.56	1.46666666666667	278
28.58	1.46666666666667	290
28.6	1.46666666666667	252
28.62	1.46666666666667	238
28.64	1.46666666666667	240
28.66	1.46666666666667	232
28.68	1.46666666666667	212
28.7	1.46666666666667	217
28.72	1.46666666666667	249
28.74	1.46666666666667	217
28.76	1.46666666666667	214
28.78	1.46666666666667	212
28.8	1.46666666666667	226
28.82	1.46666666666667	204
28.84	1.46666666666667	234
28.86	1.46666666666667	238
28.88	1.46666666666667	229
28.9	1.46666666666667	198
28.92	1.46666666666667	192
28.94	1.46666666666667	189
28.96	1.46666666666667	228
28.98	1.46666666666667	197
29	1.46666666666667	205
29.02	1.46666666666667	225
29.04	1.46666666666667	213
29.06	1.46666666666667	225
29.08	1.46666666666667	208
29.1	1.46666666666667	220
29.12	1.46666666666667	223
29.14	1.46666666666667	219
29.16	1.46666666666667	207
29.18	1.46666666666667	195
29.2	1.46666666666667	218
29.22	1.46666666666667	227
29.24	1.46666666666667	182
29.26	1.46666666666667	218
29.28	1.46666666666667	209
29.3	1.46666666666667	182
29.32	1.46666666666667	225
29.34	1.46666666666667	206
29.36	1.46666666666667	246
29.38	1.46666666666667	233
29.4	1.46666666666667	230
29.42	1.46666666666667	229
29.44	1.46666666666667	210
29.46	1.46666666666667	200
29.48	1.46666666666667	236
29.5	1.46666666666667	208
29.52	1.46666666666667	214
29.54	1.46666666666667	232
29.56	1.46666666666667	230
29.58	1.46666666666667	186
29.6	1.46666666666667	191
29.62	1.46666666666667	243
29.64	1.46666666666667	231
29.66	1.46666666666667	227
29.68	1.46666666666667	225
29.7	1.46666666666667	243
29.72	1.46666666666667	225
29.74	1.46666666666667	248
29.76	1.46666666666667	225
29.78	1.46666666666667	221
29.8	1.46666666666667	237
29.82	1.46666666666667	207
29.84	1.46666666666667	217
29.86	1.46666666666667	227
29.88	1.46666666666667	235
29.9	1.46666666666667	220
29.92	1.46666666666667	211
29.94	1.46666666666667	211
29.96	1.46666666666667	210
29.98	1.46666666666667	210
30	1.46666666666667	206
30.02	1.46666666666667	207
30.04	1.46666666666667	202
30.06	1.46666666666667	188
30.08	1.46666666666667	203
30.1	1.46666666666667	196
30.12	1.46666666666667	195
30.14	1.46666666666667	216
30.16	1.46666666666667	204
30.18	1.46666666666667	216
30.2	1.46666666666667	205
30.22	1.46666666666667	232
30.24	1.46666666666667	214
30.26	1.46666666666667	217
30.28	1.46666666666667	219
30.3	1.46666666666667	216
30.32	1.46666666666667	234
30.34	1.46666666666667	226
30.36	1.46666666666667	243
30.38	1.46666666666667	249
30.4	1.46666666666667	246
30.42	1.46666666666667	263
30.44	1.46666666666667	252
30.46	1.46666666666667	270
30.48	1.46666666666667	289
30.5	1.46666666666667	318
30.52	1.46666666666667	325
30.54	1.46666666666667	401
30.56	1.46666666666667	400
30.58	1.46666666666667	457
30.6	1.46666666666667	473
30.62	1.46666666666667	480
30.64	1.46666666666667	460
30.66	1.46666666666667	421
30.68	1.46666666666667	431
30.7	1.46666666666667	385
30.72	1.46666666666667	352
30.74	1.46666666666667	324
30.76	1.46666666666667	310
30.78	1.46666666666667	299
30.8	1.46666666666667	276
30.82	1.46666666666667	259
30.84	1.46666666666667	230
30.86	1.46666666666667	262
30.88	1.46666666666667	252
30.9	1.46666666666667	260
30.92	1.46666666666667	256
30.94	1.46666666666667	239
30.96	1.46666666666667	233
30.98	1.46666666666667	243
31	1.46666666666667	256
31.02	1.46666666666667	241
31.04	1.46666666666667	243
31.06	1.46666666666667	217
31.08	1.46666666666667	206
31.1	1.46666666666667	216
31.12	1.46666666666667	228
31.14	1.46666666666667	213
31.16	1.46666666666667	242
31.18	1.46666666666667	225
31.2	1.46666666666667	216
31.22	1.46666666666667	207
31.24	1.46666666666667	224
31.26	1.46666666666667	201
31.28	1.46666666666667	193
31.3	1.46666666666667	225
31.32	1.46666666666667	222
31.34	1.46666666666667	217
31.36	1.46666666666667	207
31.38	1.46666666666667	205
31.4	1.46666666666667	226
31.42	1.46666666666667	211
31.44	1.46666666666667	202
31.46	1.46666666666667	218
31.48	1.46666666666667	209
31.5	1.46666666666667	230
31.52	1.46666666666667	218
31.54	1.46666666666667	259
31.56	1.46666666666667	216
31.58	1.46666666666667	232
31.6	1.46666666666667	217
31.62	1.46666666666667	206
31.64	1.46666666666667	222
31.66	1.46666666666667	197
31.68	1.46666666666667	214
31.7	1.46666666666667	207
31.72	1.46666666666667	221
31.74	1.46666666666667	200
31.76	1.46666666666667	228
31.78	1.46666666666667	237
31.8	1.46666666666667	206
31.82	1.46666666666667	216
31.84	1.46666666666667	204
31.86	1.46666666666667	194
31.88	1.46666666666667	215
31.9	1.46666666666667	225
31.92	1.46666666666667	219
31.94	1.46666666666667	217
31.96	1.46666666666667	207
31.98	1.46666666666667	224
32	1.46666666666667	224
32.02	1.46666666666667	196
32.04	1.46666666666667	199
32.06	1.46666666666667	180
32.08	1.46666666666667	211
32.1	1.46666666666667	217
32.12	1.46666666666667	237
32.14	1.46666666666667	216
32.16	1.46666666666667	238
32.18	1.46666666666667	241
32.2	1.46666666666667	269
32.22	1.46666666666667	230
32.24	1.46666666666667	245
32.26	1.46666666666667	257
32.28	1.46666666666667	268
32.3	1.46666666666667	263
32.32	1.46666666666667	242
32.34	1.46666666666667	235
32.36	1.46666666666667	265
32.38	1.46666666666667	225
32.4	1.46666666666667	228
32.42	1.46666666666667	210
32.44	1.46666666666667	224
32.46	1.46666666666667	213
32.48	1.46666666666667	214
32.5	1.46666666666667	230
32.52	1.46666666666667	230
32.54	1.46666666666667	238
32.56	1.46666666666667	219
32.58	1.46666666666667	206
32.6	1.46666666666667	224
32.62	1.46666666666667	217
32.64	1.46666666666667	264
32.66	1.46666666666667	270
32.68	1.46666666666667	262
32.7	1.46666666666667	299
32.72	1.46666666666667	306
32.74	1.46666666666667	279
32.76	1.46666666666667	326
32.78	1.46666666666667	294
32.8	1.46666666666667	293
32.82	1.46666666666667	272
32.84	1.46666666666667	261
32.86	1.46666666666667	252
32.88	1.46666666666667	246
32.9	1.46666666666667	209
32.92	1.46666666666667	242
32.94	1.46666666666667	239
32.96	1.46666666666667	213
32.98	1.46666666666667	219
33	1.46666666666667	204
33.02	1.46666666666667	249
33.04	1.46666666666667	217
33.06	1.46666666666667	226
33.08	1.46666666666667	210
33.1	1.46666666666667	239
33.12	1.46666666666667	210
33.14	1.46666666666667	229
33.16	1.46666666666667	235
33.18	1.46666666666667	214
33.2	1.46666666666667	213
33.22	1.46666666666667	225
33.24	1.46666666666667	211
33.26	1.46666666666667	226
33.28	1.46666666666667	217
33.3	1.46666666666667	201
33.32	1.46666666666667	235
33.34	1.46666666666667	204
33.36	1.46666666666667	224
33.38	1.46666666666667	214
33.4	1.46666666666667	224
33.42	1.46666666666667	213
33.44	1.46666666666667	200
33.46	1.46666666666667	231
33.48	1.46666666666667	216
33.5	1.46666666666667	221
33.52	1.46666666666667	229
33.54	1.46666666666667	236
33.56	1.46666666666667	214
33.58	1.46666666666667	234
33.6	1.46666666666667	274
33.62	1.46666666666667	238
33.64	1.46666666666667	244
33.66	1.46666666666667	249
33.68	1.46666666666667	231
33.7	1.46666666666667	206
33.72	1.46666666666667	244
33.74	1.46666666666667	217
33.76	1.46666666666667	218
33.78	1.46666666666667	238
33.8	1.46666666666667	231
33.82	1.46666666666667	219
33.84	1.46666666666667	203
33.86	1.46666666666667	242
33.88	1.46666666666667	204
33.9	1.46666666666667	207
33.92	1.46666666666667	227
33.94	1.46666666666667	210
33.96	1.46666666666667	213
33.98	1.46666666666667	243
34	1.46666666666667	216
34.02	1.46666666666667	231
34.04	1.46666666666667	222
34.06	1.46666666666667	239
34.08	1.46666666666667	210
34.1	1.46666666666667	224
34.12	1.46666666666667	250
34.14	1.46666666666667	297
34.16	1.46666666666667	261
34.18	1.46666666666667	254
34.2	1.46666666666667	259
34.22	1.46666666666667	256
34.24	1.46666666666667	273
34.26	1.46666666666667	245
34.28	1.46666666666667	261
34.3	1.46666666666667	260
34.32	1.46666666666667	258
34.34	1.46666666666667	213
34.36	1.46666666666667	227
34.38	1.46666666666667	222
34.4	1.46666666666667	232
34.42	1.46666666666667	235
34.44	1.46666666666667	239
34.46	1.46666666666667	231
34.48	1.46666666666667	242
34.5	1.46666666666667	246
34.52	1.46666666666667	215
34.54	1.46666666666667	228
34.56	1.46666666666667	221
34.58	1.46666666666667	222
34.6	1.46666666666667	240
34.62	1.46666666666667	224
34.64	1.46666666666667	197
34.66	1.46666666666667	229
34.68	1.46666666666667	230
34.7	1.46666666666667	197
34.72	1.46666666666667	244
34.74	1.46666666666667	274
34.76	1.46666666666667	237
34.78	1.46666666666667	210
34.8	1.46666666666667	266
34.82	1.46666666666667	235
34.84	1.46666666666667	227
34.86	1.46666666666667	242
34.88	1.46666666666667	261
34.9	1.46666666666667	235
34.92	1.46666666666667	223
34.94	1.46666666666667	219
34.96	1.46666666666667	226
34.98	1.46666666666667	228
35	1.46666666666667	211
35.02	1.46666666666667	225
35.04	1.46666666666667	214
35.06	1.46666666666667	201
35.08	1.46666666666667	225
35.1	1.46666666666667	221
35.12	1.46666666666667	192
35.14	1.46666666666667	206
35.16	1.46666666666667	229
35.18	1.46666666666667	200
35.2	1.46666666666667	243
35.22	1.46666666666667	249
35.24	1.46666666666667	208
35.26	1.46666666666667	207
35.28	1.46666666666667	232
35.3	1.46666666666667	206
35.32	1.46666666666667	241
35.34	1.46666666666667	220
35.36	1.46666666666667	233
35.38	1.46666666666667	255
35.4	1.46666666666667	252
35.42	1.46666666666667	230
35.44	1.46666666666667	256
35.46	1.46666666666667	262
35.48	1.46666666666667	282
35.5	1.46666666666667	284
35.52	1.46666666666667	306
35.54	1.46666666666667	329
35.56	1.46666666666667	284
35.58	1.46666666666667	294
35.6	1.46666666666667	307
35.62	1.46666666666667	288
35.64	1.46666666666667	304
35.66	1.46666666666667	281
35.68	1.46666666666667	267
35.7	1.46666666666667	259
35.72	1.46666666666667	266
35.74	1.46666666666667	231
35.76	1.46666666666667	235
35.78	1.46666666666667	273
35.8	1.46666666666667	239
35.82	1.46666666666667	285
35.84	1.46666666666667	283
35.86	1.46666666666667	298
35.88	1.46666666666667	297
35.9	1.46666666666667	283
35.92	1.46666666666667	304
35.94	1.46666666666667	268
35.96	1.46666666666667	277
35.98	1.46666666666667	286
36	1.46666666666667	244
36.02	1.46666666666667	259
36.04	1.46666666666667	224
36.06	1.46666666666667	251
36.08	1.46666666666667	223
36.1	1.46666666666667	246
36.12	1.46666666666667	223
36.14	1.46666666666667	241
36.16	1.46666666666667	235
36.18	1.46666666666667	225
36.2	1.46666666666667	230
36.22	1.46666666666667	206
36.24	1.46666666666667	208
36.26	1.46666666666667	247
36.28	1.46666666666667	251
36.3	1.46666666666667	282
36.32	1.46666666666667	271
36.34	1.46666666666667	259
36.36	1.46666666666667	254
36.38	1.46666666666667	257
36.4	1.46666666666667	302
36.42	1.46666666666667	280
36.44	1.46666666666667	233
36.46	1.46666666666667	276
36.48	1.46666666666667	254
36.5	1.46666666666667	266
36.52	1.46666666666667	234
36.54	1.46666666666667	241
36.56	1.46666666666667	254
36.58	1.46666666666667	240
36.6	1.46666666666667	226
36.62	1.46666666666667	244
36.64	1.46666666666667	244
36.66	1.46666666666667	218
36.68	1.46666666666667	252
36.7	1.46666666666667	224
36.72	1.46666666666667	214
36.74	1.46666666666667	222
36.76	1.46666666666667	204
36.78	1.46666666666667	207
36.8	1.46666666666667	219
36.82	1.46666666666667	199
36.84	1.46666666666667	216
36.86	1.46666666666667	231
36.88	1.46666666666667	246
36.9	1.46666666666667	212
36.92	1.46666666666667	201
36.94	1.46666666666667	201
36.96	1.46666666666667	230
36.98	1.46666666666667	238
37	1.46666666666667	213
37.02	1.46666666666667	237
37.04	1.46666666666667	217
37.06	1.46666666666667	250
37.08	1.46666666666667	257
37.1	1.46666666666667	267
37.12	1.46666666666667	283
37.14	1.46666666666667	274
37.16	1.46666666666667	315
37.18	1.46666666666667	313
37.2	1.46666666666667	336
37.22	1.46666666666667	366
37.24	1.46666666666667	345
37.26	1.46666666666667	325
37.28	1.46666666666667	317
37.3	1.46666666666667	299
37.32	1.46666666666667	330
37.34	1.46666666666667	317
37.36	1.46666666666667	299
37.38	1.46666666666667	252
37.4	1.46666666666667	255
37.42	1.46666666666667	237
37.44	1.46666666666667	249
37.46	1.46666666666667	240
37.48	1.46666666666667	234
37.5	1.46666666666667	228
37.52	1.46666666666667	235
37.54	1.46666666666667	256
37.56	1.46666666666667	231
37.58	1.46666666666667	218
37.6	1.46666666666667	229
37.62	1.46666666666667	240
37.64	1.46666666666667	230
37.66	1.46666666666667	234
37.68	1.46666666666667	243
37.7	1.46666666666667	213
37.72	1.46666666666667	219
37.74	1.46666666666667	248
37.76	1.46666666666667	263
37.78	1.46666666666667	227
37.8	1.46666666666667	207
37.82	1.46666666666667	248
37.84	1.46666666666667	250
37.86	1.46666666666667	259
37.88	1.46666666666667	271
37.9	1.46666666666667	350
37.92	1.46666666666667	370
37.94	1.46666666666667	363
37.96	1.46666666666667	415
37.98	1.46666666666667	357
38	1.46666666666667	371
38.02	1.46666666666667	371
38.04	1.46666666666667	359
38.06	1.46666666666667	347
38.08	1.46666666666667	367
38.1	1.46666666666667	421
38.12	1.46666666666667	429
38.14	1.46666666666667	457
38.16	1.46666666666667	588
38.18	1.46666666666667	640
38.2	1.46666666666667	673
38.22	1.46666666666667	680
38.24	1.46666666666667	634
38.26	1.46666666666667	650
38.28	1.46666666666667	593
38.3	1.46666666666667	521
38.32	1.46666666666667	530
38.34	1.46666666666667	457
38.36	1.46666666666667	389
38.38	1.46666666666667	389
38.4	1.46666666666667	360
38.42	1.46666666666667	321
38.44	1.46666666666667	288
38.46	1.46666666666667	293
38.48	1.46666666666667	305
38.5	1.46666666666667	275
38.52	1.46666666666667	244
38.54	1.46666666666667	229
38.56	1.46666666666667	255
38.58	1.46666666666667	246
38.6	1.46666666666667	243
38.62	1.46666666666667	273
38.64	1.46666666666667	229
38.66	1.46666666666667	238
38.68	1.46666666666667	234
38.7	1.46666666666667	242
38.72	1.46666666666667	217
38.74	1.46666666666667	249
38.76	1.46666666666667	231
38.78	1.46666666666667	223
38.8	1.46666666666667	278
38.82	1.46666666666667	252
38.84	1.46666666666667	255
38.86	1.46666666666667	269
38.88	1.46666666666667	257
38.9	1.46666666666667	322
38.92	1.46666666666667	298
38.94	1.46666666666667	296
38.96	1.46666666666667	299
38.98	1.46666666666667	289
39	1.46666666666667	286
39.02	1.46666666666667	285
39.04	1.46666666666667	318
39.06	1.46666666666667	276
39.08	1.46666666666667	274
39.1	1.46666666666667	249
39.12	1.46666666666667	234
39.14	1.46666666666667	235
39.16	1.46666666666667	234
39.18	1.46666666666667	262
39.2	1.46666666666667	239
39.22	1.46666666666667	252
39.24	1.46666666666667	257
39.26	1.46666666666667	235
39.28	1.46666666666667	235
39.3	1.46666666666667	220
39.32	1.46666666666667	250
39.34	1.46666666666667	226
39.36	1.46666666666667	259
39.38	1.46666666666667	242
39.4	1.46666666666667	229
39.42	1.46666666666667	232
39.44	1.46666666666667	259
39.46	1.46666666666667	258
39.48	1.46666666666667	245
39.5	1.46666666666667	287
39.52	1.46666666666667	242
39.54	1.46666666666667	233
39.56	1.46666666666667	231
39.58	1.46666666666667	215
39.6	1.46666666666667	233
39.62	1.46666666666667	216
39.64	1.46666666666667	230
39.66	1.46666666666667	262
39.68	1.46666666666667	220
39.7	1.46666666666667	262
39.72	1.46666666666667	206
39.74	1.46666666666667	209
39.76	1.46666666666667	223
39.78	1.46666666666667	221
39.8	1.46666666666667	232
39.82	1.46666666666667	224
39.84	1.46666666666667	229
39.86	1.46666666666667	260
39.88	1.46666666666667	226
39.9	1.46666666666667	222
39.92	1.46666666666667	236
39.94	1.46666666666667	245
39.96	1.46666666666667	261
39.98	1.46666666666667	211
40	1.46666666666667	230
