# Supplementary material for: Sorting polymerization in a bichannel metal-organic framework
Source: Nat Commun. 2025 Aug 5;16:6984. doi: 10.1038/s41467-025-62322-8 (PMC12325995; doi:10.1038/s41467-025-62322-8)
Supplement: Supplementary file 3 — Source data [file 41467_2025_62322_MOESM3_ESM.zip › SOURCE_DATA/SF8/1_2theta_vs_scanstarttime_vs_intensity/line_7.csv]

X	Y	Z
3	25.55	205
3.02	25.55	204
3.04	25.55	208
3.06	25.55	222
3.08	25.55	198
3.1	25.55	201
3.12	25.55	208
3.14	25.55	206
3.16	25.55	207
3.18	25.55	207
3.2	25.55	189
3.22	25.55	207
3.24	25.55	208
3.26	25.55	189
3.28	25.55	203
3.3	25.55	191
3.32	25.55	202
3.34	25.55	221
3.36	25.55	199
3.38	25.55	188
3.4	25.55	190
3.42	25.55	201
3.44	25.55	210
3.46	25.55	197
3.48	25.55	201
3.5	25.55	218
3.52	25.55	221
3.54	25.55	173
3.56	25.55	184
3.58	25.55	213
3.6	25.55	222
3.62	25.55	197
3.64	25.55	209
3.66	25.55	193
3.68	25.55	203
3.7	25.55	206
3.72	25.55	217
3.74	25.55	202
3.76	25.55	232
3.78	25.55	217
3.8	25.55	207
3.82	25.55	199
3.84	25.55	197
3.86	25.55	197
3.88	25.55	189
3.9	25.55	208
3.92	25.55	199
3.94	25.55	189
3.96	25.55	201
3.98	25.55	187
4	25.55	207
4.02	25.55	209
4.04	25.55	194
4.06	25.55	177
4.08	25.55	196
4.1	25.55	218
4.12	25.55	208
4.14	25.55	176
4.16	25.55	195
4.18	25.55	197
4.2	25.55	197
4.22	25.55	200
4.24	25.55	204
4.26	25.55	193
4.28	25.55	216
4.3	25.55	215
4.32	25.55	202
4.34	25.55	178
4.36	25.55	199
4.38	25.55	221
4.4	25.55	195
4.42	25.55	212
4.44	25.55	198
4.46	25.55	206
4.48	25.55	227
4.5	25.55	207
4.52	25.55	190
4.54	25.55	201
4.56	25.55	221
4.58	25.55	254
4.6	25.55	219
4.62	25.55	254
4.64	25.55	270
4.66	25.55	224
4.68	25.55	242
4.7	25.55	269
4.72	25.55	283
4.74	25.55	258
4.76	25.55	298
4.78	25.55	296
4.8	25.55	308
4.82	25.55	340
4.84	25.55	316
4.86	25.55	322
4.88	25.55	363
4.9	25.55	352
4.92	25.55	380
4.94	25.55	391
4.96	25.55	436
4.98	25.55	454
5	25.55	493
5.02	25.55	497
5.04	25.55	525
5.06	25.55	568
5.08	25.55	598
5.1	25.55	651
5.12	25.55	711
5.14	25.55	802
5.16	25.55	845
5.18	25.55	906
5.2	25.55	965
5.22	25.55	1199
5.24	25.55	1293
5.26	25.55	1424
5.28	25.55	1501
5.3	25.55	1525
5.32	25.55	1424
5.34	25.55	1239
5.36	25.55	943
5.38	25.55	637
5.4	25.55	510
5.42	25.55	435
5.44	25.55	404
5.46	25.55	347
5.48	25.55	286
5.5	25.55	282
5.52	25.55	258
5.54	25.55	233
5.56	25.55	279
5.58	25.55	267
5.6	25.55	262
5.62	25.55	224
5.64	25.55	225
5.66	25.55	236
5.68	25.55	243
5.7	25.55	222
5.72	25.55	219
5.74	25.55	213
5.76	25.55	209
5.78	25.55	230
5.8	25.55	240
5.82	25.55	203
5.84	25.55	197
5.86	25.55	199
5.88	25.55	216
5.9	25.55	222
5.92	25.55	243
5.94	25.55	238
5.96	25.55	233
5.98	25.55	223
6	25.55	247
6.02	25.55	215
6.04	25.55	255
6.06	25.55	229
6.08	25.55	241
6.1	25.55	222
6.12	25.55	248
6.14	25.55	256
6.16	25.55	232
6.18	25.55	244
6.2	25.55	243
6.22	25.55	251
6.24	25.55	237
6.26	25.55	256
6.28	25.55	228
6.3	25.55	272
6.32	25.55	288
6.34	25.55	273
6.36	25.55	245
6.38	25.55	257
6.4	25.55	261
6.42	25.55	241
6.44	25.55	243
6.46	25.55	252
6.48	25.55	242
6.5	25.55	257
6.52	25.55	249
6.54	25.55	253
6.56	25.55	249
6.58	25.55	258
6.6	25.55	246
6.62	25.55	202
6.64	25.55	242
6.66	25.55	220
6.68	25.55	217
6.7	25.55	222
6.72	25.55	191
6.74	25.55	225
6.76	25.55	222
6.78	25.55	215
6.8	25.55	225
6.82	25.55	211
6.84	25.55	184
6.86	25.55	186
6.88	25.55	208
6.9	25.55	211
6.92	25.55	180
6.94	25.55	206
6.96	25.55	195
6.98	25.55	186
7	25.55	181
7.02	25.55	184
7.04	25.55	173
7.06	25.55	150
7.08	25.55	167
7.1	25.55	173
7.12	25.55	160
7.14	25.55	157
7.16	25.55	154
7.18	25.55	179
7.2	25.55	179
7.22	25.55	153
7.24	25.55	173
7.26	25.55	176
7.28	25.55	175
7.3	25.55	159
7.32	25.55	166
7.34	25.55	152
7.36	25.55	172
7.38	25.55	153
7.4	25.55	154
7.42	25.55	159
7.44	25.55	142
7.46	25.55	157
7.48	25.55	159
7.5	25.55	165
7.52	25.55	143
7.54	25.55	149
7.56	25.55	150
7.58	25.55	175
7.6	25.55	174
7.62	25.55	159
7.64	25.55	148
7.66	25.55	168
7.68	25.55	162
7.7	25.55	147
7.72	25.55	171
7.74	25.55	153
7.76	25.55	148
7.78	25.55	170
7.8	25.55	197
7.82	25.55	163
7.84	25.55	172
7.86	25.55	152
7.88	25.55	150
7.9	25.55	146
7.92	25.55	141
7.94	25.55	158
7.96	25.55	146
7.98	25.55	157
8	25.55	164
8.02	25.55	155
8.04	25.55	139
8.06	25.55	139
8.08	25.55	154
8.1	25.55	155
8.12	25.55	146
8.14	25.55	151
8.16	25.55	155
8.18	25.55	143
8.2	25.55	150
8.22	25.55	152
8.24	25.55	155
8.26	25.55	161
8.28	25.55	174
8.3	25.55	168
8.32	25.55	167
8.34	25.55	158
8.36	25.55	164
8.38	25.55	175
8.4	25.55	159
8.42	25.55	156
8.44	25.55	178
8.46	25.55	167
8.48	25.55	161
8.5	25.55	165
8.52	25.55	179
8.54	25.55	152
8.56	25.55	179
8.58	25.55	174
8.6	25.55	172
8.62	25.55	157
8.64	25.55	171
8.66	25.55	193
8.68	25.55	193
8.7	25.55	203
8.72	25.55	203
8.74	25.55	205
8.76	25.55	228
8.78	25.55	228
8.8	25.55	233
8.82	25.55	235
8.84	25.55	240
8.86	25.55	266
8.88	25.55	281
8.9	25.55	310
8.92	25.55	349
8.94	25.55	364
8.96	25.55	439
8.98	25.55	458
9	25.55	519
9.02	25.55	555
9.04	25.55	668
9.06	25.55	736
9.08	25.55	874
9.1	25.55	1006
9.12	25.55	1089
9.14	25.55	1251
9.16	25.55	1314
9.18	25.55	1422
9.2	25.55	1366
9.22	25.55	1345
9.24	25.55	1249
9.26	25.55	1098
9.28	25.55	841
9.3	25.55	714
9.32	25.55	590
9.34	25.55	514
9.36	25.55	454
9.38	25.55	393
9.4	25.55	320
9.42	25.55	280
9.44	25.55	281
9.46	25.55	253
9.48	25.55	218
9.5	25.55	234
9.52	25.55	220
9.54	25.55	203
9.56	25.55	212
9.58	25.55	207
9.6	25.55	189
9.62	25.55	217
9.64	25.55	190
9.66	25.55	190
9.68	25.55	179
9.7	25.55	187
9.72	25.55	213
9.74	25.55	191
9.76	25.55	177
9.78	25.55	191
9.8	25.55	170
9.82	25.55	192
9.84	25.55	188
9.86	25.55	213
9.88	25.55	197
9.9	25.55	183
9.92	25.55	197
9.94	25.55	203
9.96	25.55	181
9.98	25.55	173
10	25.55	165
10.02	25.55	180
10.04	25.55	196
10.06	25.55	204
10.08	25.55	217
10.1	25.55	210
10.12	25.55	216
10.14	25.55	246
10.16	25.55	222
10.18	25.55	235
10.2	25.55	259
10.22	25.55	254
10.24	25.55	261
10.26	25.55	298
10.28	25.55	305
10.3	25.55	357
10.32	25.55	397
10.34	25.55	387
10.36	25.55	456
10.38	25.55	515
10.4	25.55	561
10.42	25.55	635
10.44	25.55	721
10.46	25.55	828
10.48	25.55	921
10.5	25.55	943
10.52	25.55	1043
10.54	25.55	1075
10.56	25.55	1197
10.58	25.55	1340
10.6	25.55	1477
10.62	25.55	1587
10.64	25.55	1816
10.66	25.55	1758
10.68	25.55	1564
10.7	25.55	1460
10.72	25.55	1171
10.74	25.55	895
10.76	25.55	706
10.78	25.55	549
10.8	25.55	431
10.82	25.55	375
10.84	25.55	307
10.86	25.55	310
10.88	25.55	296
10.9	25.55	253
10.92	25.55	251
10.94	25.55	265
10.96	25.55	200
10.98	25.55	226
11	25.55	201
11.02	25.55	207
11.04	25.55	199
11.06	25.55	203
11.08	25.55	187
11.1	25.55	185
11.12	25.55	189
11.14	25.55	213
11.16	25.55	152
11.18	25.55	183
11.2	25.55	172
11.22	25.55	181
11.24	25.55	187
11.26	25.55	180
11.28	25.55	189
11.3	25.55	159
11.32	25.55	175
11.34	25.55	182
11.36	25.55	188
11.38	25.55	182
11.4	25.55	193
11.42	25.55	170
11.44	25.55	158
11.46	25.55	179
11.48	25.55	181
11.5	25.55	160
11.52	25.55	183
11.54	25.55	190
11.56	25.55	170
11.58	25.55	153
11.6	25.55	164
11.62	25.55	191
11.64	25.55	174
11.66	25.55	176
11.68	25.55	189
11.7	25.55	198
11.72	25.55	201
11.74	25.55	158
11.76	25.55	149
11.78	25.55	164
11.8	25.55	200
11.82	25.55	165
11.84	25.55	179
11.86	25.55	191
11.88	25.55	172
11.9	25.55	158
11.92	25.55	176
11.94	25.55	180
11.96	25.55	162
11.98	25.55	175
12	25.55	174
12.02	25.55	180
12.04	25.55	184
12.06	25.55	152
12.08	25.55	160
12.1	25.55	198
12.12	25.55	178
12.14	25.55	176
12.16	25.55	179
12.18	25.55	183
12.2	25.55	178
12.22	25.55	183
12.24	25.55	145
12.26	25.55	149
12.28	25.55	173
12.3	25.55	179
12.32	25.55	180
12.34	25.55	155
12.36	25.55	180
12.38	25.55	180
12.4	25.55	168
12.42	25.55	178
12.44	25.55	177
12.46	25.55	187
12.48	25.55	185
12.5	25.55	177
12.52	25.55	193
12.54	25.55	185
12.56	25.55	189
12.58	25.55	169
12.6	25.55	156
12.62	25.55	163
12.64	25.55	197
12.66	25.55	177
12.68	25.55	159
12.7	25.55	161
12.72	25.55	194
12.74	25.55	213
12.76	25.55	140
12.78	25.55	192
12.8	25.55	192
12.82	25.55	194
12.84	25.55	195
12.86	25.55	204
12.88	25.55	184
12.9	25.55	195
12.92	25.55	172
12.94	25.55	186
12.96	25.55	194
12.98	25.55	188
13	25.55	181
13.02	25.55	164
13.04	25.55	202
13.06	25.55	206
13.08	25.55	161
13.1	25.55	174
13.12	25.55	171
13.14	25.55	200
13.16	25.55	207
13.18	25.55	197
13.2	25.55	198
13.22	25.55	180
13.24	25.55	169
13.26	25.55	175
13.28	25.55	179
13.3	25.55	169
13.32	25.55	193
13.34	25.55	177
13.36	25.55	160
13.38	25.55	205
13.4	25.55	183
13.42	25.55	199
13.44	25.55	176
13.46	25.55	172
13.48	25.55	193
13.5	25.55	202
13.52	25.55	178
13.54	25.55	163
13.56	25.55	194
13.58	25.55	185
13.6	25.55	182
13.62	25.55	184
13.64	25.55	193
13.66	25.55	195
13.68	25.55	175
13.7	25.55	198
13.72	25.55	179
13.74	25.55	165
13.76	25.55	189
13.78	25.55	192
13.8	25.55	176
13.82	25.55	179
13.84	25.55	198
13.86	25.55	193
13.88	25.55	193
13.9	25.55	187
13.92	25.55	191
13.94	25.55	189
13.96	25.55	195
13.98	25.55	201
14	25.55	182
14.02	25.55	196
14.04	25.55	170
14.06	25.55	191
14.08	25.55	189
14.1	25.55	192
14.12	25.55	195
14.14	25.55	203
14.16	25.55	199
14.18	25.55	188
14.2	25.55	177
14.22	25.55	173
14.24	25.55	168
14.26	25.55	193
14.28	25.55	167
14.3	25.55	194
14.32	25.55	208
14.34	25.55	175
14.36	25.55	192
14.38	25.55	178
14.4	25.55	182
14.42	25.55	209
14.44	25.55	178
14.46	25.55	206
14.48	25.55	173
14.5	25.55	194
14.52	25.55	209
14.54	25.55	156
14.56	25.55	186
14.58	25.55	169
14.6	25.55	174
14.62	25.55	170
14.64	25.55	183
14.66	25.55	160
14.68	25.55	189
14.7	25.55	187
14.72	25.55	197
14.74	25.55	188
14.76	25.55	182
14.78	25.55	204
14.8	25.55	196
14.82	25.55	164
14.84	25.55	199
14.86	25.55	176
14.88	25.55	172
14.9	25.55	160
14.92	25.55	188
14.94	25.55	183
14.96	25.55	186
14.98	25.55	182
15	25.55	172
15.02	25.55	185
15.04	25.55	187
15.06	25.55	183
15.08	25.55	197
15.1	25.55	188
15.12	25.55	193
15.14	25.55	194
15.16	25.55	189
15.18	25.55	180
15.2	25.55	216
15.22	25.55	185
15.24	25.55	181
15.26	25.55	185
15.28	25.55	191
15.3	25.55	187
15.32	25.55	184
15.34	25.55	210
15.36	25.55	179
15.38	25.55	183
15.4	25.55	181
15.42	25.55	173
15.44	25.55	197
15.46	25.55	191
15.48	25.55	206
15.5	25.55	202
15.52	25.55	185
15.54	25.55	195
15.56	25.55	210
15.58	25.55	212
15.6	25.55	216
15.62	25.55	242
15.64	25.55	224
15.66	25.55	231
15.68	25.55	252
15.7	25.55	254
15.72	25.55	283
15.74	25.55	307
15.76	25.55	300
15.78	25.55	311
15.8	25.55	302
15.82	25.55	324
15.84	25.55	309
15.86	25.55	339
15.88	25.55	349
15.9	25.55	361
15.92	25.55	397
15.94	25.55	404
15.96	25.55	480
15.98	25.55	541
16	25.55	583
16.02	25.55	573
16.04	25.55	588
16.06	25.55	621
16.08	25.55	621
16.1	25.55	540
16.12	25.55	507
16.14	25.55	445
16.16	25.55	350
16.18	25.55	355
16.2	25.55	334
16.22	25.55	298
16.24	25.55	272
16.26	25.55	258
16.28	25.55	277
16.3	25.55	257
16.32	25.55	245
16.34	25.55	249
16.36	25.55	243
16.38	25.55	241
16.4	25.55	234
16.42	25.55	246
16.44	25.55	212
16.46	25.55	216
16.48	25.55	244
16.5	25.55	220
16.52	25.55	226
16.54	25.55	225
16.56	25.55	212
16.58	25.55	214
16.6	25.55	209
16.62	25.55	221
16.64	25.55	222
16.66	25.55	195
16.68	25.55	194
16.7	25.55	212
16.72	25.55	204
16.74	25.55	207
16.76	25.55	196
16.78	25.55	214
16.8	25.55	215
16.82	25.55	204
16.84	25.55	212
16.86	25.55	224
16.88	25.55	209
16.9	25.55	220
16.92	25.55	237
16.94	25.55	229
16.96	25.55	231
16.98	25.55	229
17	25.55	253
17.02	25.55	233
17.04	25.55	235
17.06	25.55	266
17.08	25.55	242
17.1	25.55	265
17.12	25.55	238
17.14	25.55	255
17.16	25.55	239
17.18	25.55	256
17.2	25.55	243
17.22	25.55	214
17.24	25.55	207
17.26	25.55	216
17.28	25.55	222
17.3	25.55	219
17.32	25.55	227
17.34	25.55	231
17.36	25.55	229
17.38	25.55	212
17.4	25.55	254
17.42	25.55	260
17.44	25.55	243
17.46	25.55	255
17.48	25.55	234
17.5	25.55	244
17.52	25.55	243
17.54	25.55	235
17.56	25.55	238
17.58	25.55	214
17.6	25.55	224
17.62	25.55	222
17.64	25.55	242
17.66	25.55	239
17.68	25.55	220
17.7	25.55	256
17.72	25.55	273
17.74	25.55	228
17.76	25.55	245
17.78	25.55	262
17.8	25.55	252
17.82	25.55	252
17.84	25.55	257
17.86	25.55	235
17.88	25.55	252
17.9	25.55	284
17.92	25.55	260
17.94	25.55	263
17.96	25.55	234
17.98	25.55	239
18	25.55	279
18.02	25.55	250
18.04	25.55	246
18.06	25.55	260
18.08	25.55	235
18.1	25.55	253
18.12	25.55	276
18.14	25.55	265
18.16	25.55	286
18.18	25.55	294
18.2	25.55	261
18.22	25.55	305
18.24	25.55	354
18.26	25.55	325
18.28	25.55	352
18.3	25.55	347
18.32	25.55	399
18.34	25.55	411
18.36	25.55	431
18.38	25.55	474
18.4	25.55	511
18.42	25.55	557
18.44	25.55	567
18.46	25.55	631
18.48	25.55	580
18.5	25.55	667
18.52	25.55	678
18.54	25.55	663
18.56	25.55	650
18.58	25.55	647
18.6	25.55	614
18.62	25.55	533
18.64	25.55	470
18.66	25.55	429
18.68	25.55	457
18.7	25.55	410
18.72	25.55	389
18.74	25.55	377
18.76	25.55	319
18.78	25.55	369
18.8	25.55	344
18.82	25.55	333
18.84	25.55	333
18.86	25.55	311
18.88	25.55	287
18.9	25.55	269
18.92	25.55	287
18.94	25.55	263
18.96	25.55	275
18.98	25.55	262
19	25.55	286
19.02	25.55	278
19.04	25.55	296
19.06	25.55	299
19.08	25.55	288
19.1	25.55	291
19.12	25.55	276
19.14	25.55	277
19.16	25.55	274
19.18	25.55	273
19.2	25.55	299
19.22	25.55	315
19.24	25.55	296
19.26	25.55	305
19.28	25.55	308
19.3	25.55	338
19.32	25.55	316
19.34	25.55	342
19.36	25.55	323
19.38	25.55	311
19.4	25.55	287
19.42	25.55	299
19.44	25.55	275
19.46	25.55	294
19.48	25.55	276
19.5	25.55	276
19.52	25.55	291
19.54	25.55	274
19.56	25.55	322
19.58	25.55	274
19.6	25.55	270
19.62	25.55	282
19.64	25.55	291
19.66	25.55	271
19.68	25.55	274
19.7	25.55	243
19.72	25.55	282
19.74	25.55	282
19.76	25.55	275
19.78	25.55	246
19.8	25.55	253
19.82	25.55	275
19.84	25.55	260
19.86	25.55	285
19.88	25.55	281
19.9	25.55	261
19.92	25.55	285
19.94	25.55	253
19.96	25.55	318
19.98	25.55	280
20	25.55	275
20.02	25.55	296
20.04	25.55	299
20.06	25.55	287
20.08	25.55	242
20.1	25.55	256
20.12	25.55	268
20.14	25.55	281
20.16	25.55	290
20.18	25.55	268
20.2	25.55	265
20.22	25.55	237
20.24	25.55	281
20.26	25.55	293
20.28	25.55	268
20.3	25.55	268
20.32	25.55	246
20.34	25.55	246
20.36	25.55	236
20.38	25.55	257
20.4	25.55	274
20.42	25.55	226
20.44	25.55	251
20.46	25.55	241
20.48	25.55	268
20.5	25.55	236
20.52	25.55	254
20.54	25.55	215
20.56	25.55	252
20.58	25.55	243
20.6	25.55	236
20.62	25.55	223
20.64	25.55	222
20.66	25.55	245
20.68	25.55	222
20.7	25.55	216
20.72	25.55	230
20.74	25.55	217
20.76	25.55	211
20.78	25.55	221
20.8	25.55	226
20.82	25.55	228
20.84	25.55	205
20.86	25.55	213
20.88	25.55	228
20.9	25.55	238
20.92	25.55	226
20.94	25.55	215
20.96	25.55	245
20.98	25.55	242
21	25.55	236
21.02	25.55	192
21.04	25.55	194
21.06	25.55	253
21.08	25.55	235
21.1	25.55	225
21.12	25.55	209
21.14	25.55	221
21.16	25.55	210
21.18	25.55	245
21.2	25.55	224
21.22	25.55	218
21.24	25.55	217
21.26	25.55	220
21.28	25.55	202
21.3	25.55	240
21.32	25.55	212
21.34	25.55	214
21.36	25.55	271
21.38	25.55	250
21.4	25.55	265
21.42	25.55	234
21.44	25.55	239
21.46	25.55	218
21.48	25.55	224
21.5	25.55	222
21.52	25.55	224
21.54	25.55	264
21.56	25.55	232
21.58	25.55	239
21.6	25.55	216
21.62	25.55	195
21.64	25.55	225
21.66	25.55	218
21.68	25.55	232
21.7	25.55	240
21.72	25.55	234
21.74	25.55	239
21.76	25.55	209
21.78	25.55	231
21.8	25.55	242
21.82	25.55	217
21.84	25.55	229
21.86	25.55	236
21.88	25.55	238
21.9	25.55	228
21.92	25.55	235
21.94	25.55	205
21.96	25.55	242
21.98	25.55	209
22	25.55	241
22.02	25.55	220
22.04	25.55	239
22.06	25.55	223
22.08	25.55	248
22.1	25.55	226
22.12	25.55	235
22.14	25.55	230
22.16	25.55	203
22.18	25.55	220
22.2	25.55	218
22.22	25.55	203
22.24	25.55	229
22.26	25.55	217
22.28	25.55	241
22.3	25.55	268
22.32	25.55	219
22.34	25.55	207
22.36	25.55	235
22.38	25.55	216
22.4	25.55	230
22.42	25.55	222
22.44	25.55	226
22.46	25.55	200
22.48	25.55	233
22.5	25.55	219
22.52	25.55	206
22.54	25.55	237
22.56	25.55	231
22.58	25.55	222
22.6	25.55	228
22.62	25.55	227
22.64	25.55	246
22.66	25.55	252
22.68	25.55	225
22.7	25.55	227
22.72	25.55	234
22.74	25.55	242
22.76	25.55	247
22.78	25.55	221
22.8	25.55	256
22.82	25.55	235
22.84	25.55	241
22.86	25.55	255
22.88	25.55	279
22.9	25.55	223
22.92	25.55	242
22.94	25.55	252
22.96	25.55	236
22.98	25.55	277
23	25.55	281
23.02	25.55	221
23.04	25.55	211
23.06	25.55	264
23.08	25.55	258
23.1	25.55	234
23.12	25.55	249
23.14	25.55	264
23.16	25.55	272
23.18	25.55	278
23.2	25.55	273
23.22	25.55	266
23.24	25.55	260
23.26	25.55	291
23.28	25.55	273
23.3	25.55	306
23.32	25.55	317
23.34	25.55	310
23.36	25.55	335
23.38	25.55	328
23.4	25.55	291
23.42	25.55	301
23.44	25.55	303
23.46	25.55	293
23.48	25.55	298
23.5	25.55	311
23.52	25.55	290
23.54	25.55	296
23.56	25.55	244
23.58	25.55	302
23.6	25.55	273
23.62	25.55	266
23.64	25.55	288
23.66	25.55	278
23.68	25.55	252
23.7	25.55	269
23.72	25.55	269
23.74	25.55	299
23.76	25.55	262
23.78	25.55	280
23.8	25.55	281
23.82	25.55	261
23.84	25.55	270
23.86	25.55	254
23.88	25.55	281
23.9	25.55	274
23.92	25.55	274
23.94	25.55	248
23.96	25.55	258
23.98	25.55	281
24	25.55	248
24.02	25.55	241
24.04	25.55	250
24.06	25.55	238
24.08	25.55	236
24.1	25.55	256
24.12	25.55	238
24.14	25.55	249
24.16	25.55	218
24.18	25.55	263
24.2	25.55	246
24.22	25.55	251
24.24	25.55	245
24.26	25.55	261
24.28	25.55	251
24.3	25.55	247
24.32	25.55	239
24.34	25.55	260
24.36	25.55	245
24.38	25.55	224
24.4	25.55	258
24.42	25.55	238
24.44	25.55	266
24.46	25.55	276
24.48	25.55	253
24.5	25.55	234
24.52	25.55	260
24.54	25.55	282
24.56	25.55	263
24.58	25.55	271
24.6	25.55	274
24.62	25.55	270
24.64	25.55	274
24.66	25.55	280
24.68	25.55	258
24.7	25.55	308
24.72	25.55	275
24.74	25.55	241
24.76	25.55	251
24.78	25.55	250
24.8	25.55	228
24.82	25.55	245
24.84	25.55	228
24.86	25.55	207
24.88	25.55	228
24.9	25.55	234
24.92	25.55	231
24.94	25.55	261
24.96	25.55	246
24.98	25.55	249
25	25.55	251
25.02	25.55	223
25.04	25.55	200
25.06	25.55	234
25.08	25.55	232
25.1	25.55	228
25.12	25.55	214
25.14	25.55	247
25.16	25.55	232
25.18	25.55	220
25.2	25.55	228
25.22	25.55	232
25.24	25.55	246
25.26	25.55	212
25.28	25.55	231
25.3	25.55	237
25.32	25.55	221
25.34	25.55	259
25.36	25.55	206
25.38	25.55	226
25.4	25.55	215
25.42	25.55	217
25.44	25.55	219
25.46	25.55	208
25.48	25.55	242
25.5	25.55	231
25.52	25.55	247
25.54	25.55	238
25.56	25.55	257
25.58	25.55	232
25.6	25.55	246
25.62	25.55	246
25.64	25.55	208
25.66	25.55	218
25.68	25.55	235
25.7	25.55	213
25.72	25.55	240
25.74	25.55	227
25.76	25.55	214
25.78	25.55	210
25.8	25.55	236
25.82	25.55	240
25.84	25.55	236
25.86	25.55	210
25.88	25.55	218
25.9	25.55	206
25.92	25.55	220
25.94	25.55	200
25.96	25.55	227
25.98	25.55	246
26	25.55	229
26.02	25.55	227
26.04	25.55	230
26.06	25.55	238
26.08	25.55	239
26.1	25.55	204
26.12	25.55	225
26.14	25.55	260
26.16	25.55	196
26.18	25.55	240
26.2	25.55	252
26.22	25.55	243
26.24	25.55	234
26.26	25.55	262
26.28	25.55	229
26.3	25.55	246
26.32	25.55	228
26.34	25.55	234
26.36	25.55	237
26.38	25.55	248
26.4	25.55	226
26.42	25.55	228
26.44	25.55	289
26.46	25.55	262
26.48	25.55	235
26.5	25.55	240
26.52	25.55	269
26.54	25.55	258
26.56	25.55	236
26.58	25.55	234
26.6	25.55	254
26.62	25.55	272
26.64	25.55	224
26.66	25.55	227
26.68	25.55	270
26.7	25.55	250
26.72	25.55	270
26.74	25.55	271
26.76	25.55	234
26.78	25.55	260
26.8	25.55	280
26.82	25.55	268
26.84	25.55	292
26.86	25.55	283
26.88	25.55	286
26.9	25.55	276
26.92	25.55	265
26.94	25.55	275
26.96	25.55	312
26.98	25.55	286
27	25.55	295
27.02	25.55	298
27.04	25.55	265
27.06	25.55	293
27.08	25.55	280
27.1	25.55	270
27.12	25.55	273
27.14	25.55	249
27.16	25.55	260
27.18	25.55	234
27.2	25.55	257
27.22	25.55	231
27.24	25.55	241
27.26	25.55	267
27.28	25.55	261
27.3	25.55	222
27.32	25.55	261
27.34	25.55	267
27.36	25.55	241
27.38	25.55	250
27.4	25.55	264
27.42	25.55	256
27.44	25.55	263
27.46	25.55	237
27.48	25.55	215
27.5	25.55	218
27.52	25.55	233
27.54	25.55	265
27.56	25.55	234
27.58	25.55	236
27.6	25.55	241
27.62	25.55	262
27.64	25.55	246
27.66	25.55	241
27.68	25.55	242
27.7	25.55	271
27.72	25.55	268
27.74	25.55	239
27.76	25.55	263
27.78	25.55	257
27.8	25.55	228
27.82	25.55	236
27.84	25.55	252
27.86	25.55	246
27.88	25.55	243
27.9	25.55	241
27.92	25.55	238
27.94	25.55	216
27.96	25.55	240
27.98	25.55	233
28	25.55	253
28.02	25.55	248
28.04	25.55	246
28.06	25.55	225
28.08	25.55	232
28.1	25.55	240
28.12	25.55	223
28.14	25.55	275
28.16	25.55	235
28.18	25.55	269
28.2	25.55	248
28.22	25.55	226
28.24	25.55	241
28.26	25.55	260
28.28	25.55	257
28.3	25.55	231
28.32	25.55	203
28.34	25.55	255
28.36	25.55	241
28.38	25.55	257
28.4	25.55	258
28.42	25.55	262
28.44	25.55	236
28.46	25.55	246
28.48	25.55	260
28.5	25.55	252
28.52	25.55	241
28.54	25.55	238
28.56	25.55	271
28.58	25.55	249
28.6	25.55	250
28.62	25.55	228
28.64	25.55	251
28.66	25.55	258
28.68	25.55	252
28.7	25.55	261
28.72	25.55	262
28.74	25.55	231
28.76	25.55	236
28.78	25.55	254
28.8	25.55	260
28.82	25.55	249
28.84	25.55	248
28.86	25.55	277
28.88	25.55	257
28.9	25.55	273
28.92	25.55	270
28.94	25.55	256
28.96	25.55	263
28.98	25.55	260
29	25.55	294
29.02	25.55	246
29.04	25.55	279
29.06	25.55	275
29.08	25.55	274
29.1	25.55	274
29.12	25.55	265
29.14	25.55	263
29.16	25.55	302
29.18	25.55	283
29.2	25.55	261
29.22	25.55	279
29.24	25.55	248
29.26	25.55	238
29.28	25.55	301
29.3	25.55	271
29.32	25.55	265
29.34	25.55	247
29.36	25.55	242
29.38	25.55	282
29.4	25.55	262
29.42	25.55	251
29.44	25.55	286
29.46	25.55	263
29.48	25.55	268
29.5	25.55	258
29.52	25.55	265
29.54	25.55	250
29.56	25.55	294
29.58	25.55	250
29.6	25.55	228
29.62	25.55	267
29.64	25.55	255
29.66	25.55	259
29.68	25.55	238
29.7	25.55	249
29.72	25.55	255
29.74	25.55	255
29.76	25.55	245
29.78	25.55	259
29.8	25.55	252
29.82	25.55	257
29.84	25.55	280
29.86	25.55	259
29.88	25.55	256
29.9	25.55	244
29.92	25.55	255
29.94	25.55	269
29.96	25.55	282
29.98	25.55	257
30	25.55	298
30.02	25.55	284
30.04	25.55	265
30.06	25.55	260
30.08	25.55	245
30.1	25.55	281
30.12	25.55	281
30.14	25.55	272
30.16	25.55	261
30.18	25.55	262
30.2	25.55	242
30.22	25.55	280
30.24	25.55	247
30.26	25.55	272
30.28	25.55	232
30.3	25.55	239
30.32	25.55	231
30.34	25.55	247
30.36	25.55	257
30.38	25.55	231
30.4	25.55	243
30.42	25.55	224
30.44	25.55	246
30.46	25.55	224
30.48	25.55	245
30.5	25.55	242
30.52	25.55	243
30.54	25.55	236
30.56	25.55	216
30.58	25.55	224
30.6	25.55	217
30.62	25.55	257
30.64	25.55	247
30.66	25.55	222
30.68	25.55	232
30.7	25.55	232
30.72	25.55	240
30.74	25.55	229
30.76	25.55	246
30.78	25.55	237
30.8	25.55	215
30.82	25.55	244
30.84	25.55	247
30.86	25.55	237
30.88	25.55	211
30.9	25.55	211
30.92	25.55	231
30.94	25.55	227
30.96	25.55	210
30.98	25.55	220
31	25.55	232
31.02	25.55	234
31.04	25.55	238
31.06	25.55	248
31.08	25.55	226
31.1	25.55	220
31.12	25.55	203
31.14	25.55	220
31.16	25.55	197
31.18	25.55	216
31.2	25.55	211
31.22	25.55	229
31.24	25.55	244
31.26	25.55	222
31.28	25.55	222
31.3	25.55	231
31.32	25.55	226
31.34	25.55	215
31.36	25.55	237
31.38	25.55	220
31.4	25.55	216
31.42	25.55	245
31.44	25.55	249
31.46	25.55	204
31.48	25.55	223
31.5	25.55	211
31.52	25.55	188
31.54	25.55	222
31.56	25.55	221
31.58	25.55	212
31.6	25.55	194
31.62	25.55	228
31.64	25.55	226
31.66	25.55	248
31.68	25.55	231
31.7	25.55	204
31.72	25.55	226
31.74	25.55	223
31.76	25.55	235
31.78	25.55	238
31.8	25.55	238
31.82	25.55	230
31.84	25.55	253
31.86	25.55	250
31.88	25.55	246
31.9	25.55	254
31.92	25.55	226
31.94	25.55	265
31.96	25.55	247
31.98	25.55	246
32	25.55	235
32.02	25.55	242
32.04	25.55	264
32.06	25.55	232
32.08	25.55	231
32.1	25.55	219
32.12	25.55	223
32.14	25.55	214
32.16	25.55	213
32.18	25.55	230
32.2	25.55	231
32.22	25.55	218
32.24	25.55	230
32.26	25.55	253
32.28	25.55	208
32.3	25.55	241
32.32	25.55	223
32.34	25.55	240
32.36	25.55	248
32.38	25.55	215
32.4	25.55	224
32.42	25.55	240
32.44	25.55	214
32.46	25.55	266
32.48	25.55	230
32.5	25.55	214
32.52	25.55	254
32.54	25.55	241
32.56	25.55	269
32.58	25.55	240
32.6	25.55	220
32.62	25.55	240
32.64	25.55	261
32.66	25.55	220
32.68	25.55	235
32.7	25.55	233
32.72	25.55	237
32.74	25.55	238
32.76	25.55	258
32.78	25.55	217
32.8	25.55	230
32.82	25.55	265
32.84	25.55	214
32.86	25.55	196
32.88	25.55	191
32.9	25.55	215
32.92	25.55	218
32.94	25.55	218
32.96	25.55	237
32.98	25.55	238
33	25.55	232
33.02	25.55	224
33.04	25.55	247
33.06	25.55	244
33.08	25.55	232
33.1	25.55	235
33.12	25.55	224
33.14	25.55	222
33.16	25.55	222
33.18	25.55	235
33.2	25.55	252
33.22	25.55	251
33.24	25.55	245
33.26	25.55	221
33.28	25.55	242
33.3	25.55	270
33.32	25.55	260
33.34	25.55	236
33.36	25.55	224
33.38	25.55	215
33.4	25.55	237
33.42	25.55	232
33.44	25.55	231
33.46	25.55	233
33.48	25.55	242
33.5	25.55	224
33.52	25.55	220
33.54	25.55	243
33.56	25.55	222
33.58	25.55	222
33.6	25.55	236
33.62	25.55	225
33.64	25.55	266
33.66	25.55	231
33.68	25.55	225
33.7	25.55	238
33.72	25.55	231
33.74	25.55	264
33.76	25.55	253
33.78	25.55	235
33.8	25.55	242
33.82	25.55	225
33.84	25.55	296
33.86	25.55	224
33.88	25.55	251
33.9	25.55	275
33.92	25.55	225
33.94	25.55	246
33.96	25.55	258
33.98	25.55	253
34	25.55	248
34.02	25.55	219
34.04	25.55	235
34.06	25.55	231
34.08	25.55	211
34.1	25.55	259
34.12	25.55	234
34.14	25.55	230
34.16	25.55	237
34.18	25.55	244
34.2	25.55	234
34.22	25.55	208
34.24	25.55	252
34.26	25.55	242
34.28	25.55	229
34.3	25.55	234
34.32	25.55	249
34.34	25.55	249
34.36	25.55	228
34.38	25.55	235
34.4	25.55	203
34.42	25.55	216
34.44	25.55	234
34.46	25.55	267
34.48	25.55	230
34.5	25.55	241
34.52	25.55	257
34.54	25.55	269
34.56	25.55	252
34.58	25.55	233
34.6	25.55	226
34.62	25.55	290
34.64	25.55	258
34.66	25.55	263
34.68	25.55	268
34.7	25.55	247
34.72	25.55	255
34.74	25.55	260
34.76	25.55	264
34.78	25.55	253
34.8	25.55	262
34.82	25.55	266
34.84	25.55	265
34.86	25.55	264
34.88	25.55	262
34.9	25.55	259
34.92	25.55	245
34.94	25.55	290
34.96	25.55	267
34.98	25.55	269
35	25.55	257
35.02	25.55	240
35.04	25.55	266
35.06	25.55	284
35.08	25.55	303
35.1	25.55	274
35.12	25.55	298
35.14	25.55	286
35.16	25.55	289
35.18	25.55	282
35.2	25.55	255
35.22	25.55	272
35.24	25.55	254
35.26	25.55	276
35.28	25.55	288
35.3	25.55	281
35.32	25.55	262
35.34	25.55	260
35.36	25.55	282
35.38	25.55	243
35.4	25.55	267
35.42	25.55	268
35.44	25.55	279
35.46	25.55	275
35.48	25.55	270
35.5	25.55	287
35.52	25.55	290
35.54	25.55	265
35.56	25.55	253
35.58	25.55	272
35.6	25.55	259
35.62	25.55	264
35.64	25.55	273
35.66	25.55	271
35.68	25.55	274
35.7	25.55	277
35.72	25.55	279
35.74	25.55	287
35.76	25.55	240
35.78	25.55	264
35.8	25.55	275
35.82	25.55	274
35.84	25.55	267
35.86	25.55	255
35.88	25.55	232
35.9	25.55	246
35.92	25.55	253
35.94	25.55	236
35.96	25.55	256
35.98	25.55	265
36	25.55	246
36.02	25.55	254
36.04	25.55	250
36.06	25.55	260
36.08	25.55	239
36.1	25.55	258
36.12	25.55	266
36.14	25.55	252
36.16	25.55	262
36.18	25.55	279
36.2	25.55	275
36.22	25.55	280
36.24	25.55	267
36.26	25.55	270
36.28	25.55	249
36.3	25.55	267
36.32	25.55	279
36.34	25.55	266
36.36	25.55	258
36.38	25.55	278
36.4	25.55	257
36.42	25.55	277
36.44	25.55	262
36.46	25.55	259
36.48	25.55	281
36.5	25.55	258
36.52	25.55	276
36.54	25.55	258
36.56	25.55	262
36.58	25.55	272
36.6	25.55	266
36.62	25.55	254
36.64	25.55	299
36.66	25.55	285
36.68	25.55	284
36.7	25.55	273
36.72	25.55	293
36.74	25.55	289
36.76	25.55	306
36.78	25.55	268
36.8	25.55	277
36.82	25.55	279
36.84	25.55	283
36.86	25.55	262
36.88	25.55	258
36.9	25.55	296
36.92	25.55	265
36.94	25.55	263
36.96	25.55	279
36.98	25.55	285
37	25.55	309
37.02	25.55	259
37.04	25.55	253
37.06	25.55	282
37.08	25.55	302
37.1	25.55	301
37.12	25.55	280
37.14	25.55	285
37.16	25.55	284
37.18	25.55	265
37.2	25.55	291
37.22	25.55	305
37.24	25.55	273
37.26	25.55	312
37.28	25.55	291
37.3	25.55	269
37.32	25.55	297
37.34	25.55	301
37.36	25.55	301
37.38	25.55	314
37.4	25.55	277
37.42	25.55	298
37.44	25.55	329
37.46	25.55	330
37.48	25.55	321
37.5	25.55	325
37.52	25.55	309
37.54	25.55	316
37.56	25.55	270
37.58	25.55	299
37.6	25.55	291
37.62	25.55	311
37.64	25.55	294
37.66	25.55	286
37.68	25.55	283
37.7	25.55	306
37.72	25.55	296
37.74	25.55	283
37.76	25.55	280
37.78	25.55	293
37.8	25.55	306
37.82	25.55	310
37.84	25.55	337
37.86	25.55	352
37.88	25.55	332
37.9	25.55	388
37.92	25.55	423
37.94	25.55	381
37.96	25.55	401
37.98	25.55	392
38	25.55	406
38.02	25.55	422
38.04	25.55	384
38.06	25.55	422
38.08	25.55	427
38.1	25.55	444
38.12	25.55	497
38.14	25.55	580
38.16	25.55	628
38.18	25.55	704
38.2	25.55	742
38.22	25.55	749
38.24	25.55	619
38.26	25.55	599
38.28	25.55	558
38.3	25.55	556
38.32	25.55	498
38.34	25.55	455
38.36	25.55	412
38.38	25.55	363
38.4	25.55	364
38.42	25.55	366
38.44	25.55	337
38.46	25.55	363
38.48	25.55	334
38.5	25.55	313
38.52	25.55	316
38.54	25.55	313
38.56	25.55	321
38.58	25.55	295
38.6	25.55	284
38.62	25.55	287
38.64	25.55	301
38.66	25.55	255
38.68	25.55	298
38.7	25.55	262
38.72	25.55	277
38.74	25.55	282
38.76	25.55	282
38.78	25.55	284
38.8	25.55	276
38.82	25.55	260
38.84	25.55	233
38.86	25.55	239
38.88	25.55	297
38.9	25.55	289
38.92	25.55	263
38.94	25.55	245
38.96	25.55	260
38.98	25.55	246
39	25.55	266
39.02	25.55	272
39.04	25.55	294
39.06	25.55	285
39.08	25.55	295
39.1	25.55	289
39.12	25.55	269
39.14	25.55	267
39.16	25.55	279
39.18	25.55	286
39.2	25.55	285
39.22	25.55	250
39.24	25.55	269
39.26	25.55	263
39.28	25.55	293
39.3	25.55	256
39.32	25.55	277
39.34	25.55	255
39.36	25.55	273
39.38	25.55	281
39.4	25.55	309
39.42	25.55	256
39.44	25.55	279
39.46	25.55	269
39.48	25.55	243
39.5	25.55	288
39.52	25.55	277
39.54	25.55	285
39.56	25.55	282
39.58	25.55	258
39.6	25.55	254
39.62	25.55	290
39.64	25.55	262
39.66	25.55	278
39.68	25.55	279
39.7	25.55	307
39.72	25.55	258
39.74	25.55	261
39.76	25.55	274
39.78	25.55	276
39.8	25.55	259
39.82	25.55	259
39.84	25.55	249
39.86	25.55	286
39.88	25.55	252
39.9	25.55	275
39.92	25.55	294
39.94	25.55	315
39.96	25.55	262
39.98	25.55	253
40	25.55	269
