# Supplementary material for: Sorting polymerization in a bichannel metal-organic framework
Source: Nat Commun. 2025 Aug 5;16:6984. doi: 10.1038/s41467-025-62322-8 (PMC12325995; doi:10.1038/s41467-025-62322-8)
Supplement: Supplementary file 3 — Source data [file 41467_2025_62322_MOESM3_ESM.zip › SOURCE_DATA/SF8/1_2theta_vs_scanstarttime_vs_intensity/line_6.csv]

X	Y	Z
3	27.05	208
3.02	27.05	188
3.04	27.05	209
3.06	27.05	209
3.08	27.05	213
3.1	27.05	212
3.12	27.05	203
3.14	27.05	194
3.16	27.05	195
3.18	27.05	195
3.2	27.05	221
3.22	27.05	222
3.24	27.05	214
3.26	27.05	221
3.28	27.05	188
3.3	27.05	205
3.32	27.05	218
3.34	27.05	211
3.36	27.05	196
3.38	27.05	193
3.4	27.05	239
3.42	27.05	217
3.44	27.05	195
3.46	27.05	250
3.48	27.05	212
3.5	27.05	222
3.52	27.05	210
3.54	27.05	192
3.56	27.05	197
3.58	27.05	183
3.6	27.05	216
3.62	27.05	191
3.64	27.05	216
3.66	27.05	190
3.68	27.05	203
3.7	27.05	206
3.72	27.05	204
3.74	27.05	204
3.76	27.05	184
3.78	27.05	183
3.8	27.05	195
3.82	27.05	182
3.84	27.05	220
3.86	27.05	186
3.88	27.05	180
3.9	27.05	190
3.92	27.05	192
3.94	27.05	188
3.96	27.05	192
3.98	27.05	178
4	27.05	199
4.02	27.05	196
4.04	27.05	196
4.06	27.05	188
4.08	27.05	194
4.1	27.05	194
4.12	27.05	195
4.14	27.05	183
4.16	27.05	198
4.18	27.05	210
4.2	27.05	219
4.22	27.05	196
4.24	27.05	173
4.26	27.05	182
4.28	27.05	215
4.3	27.05	223
4.32	27.05	206
4.34	27.05	186
4.36	27.05	188
4.38	27.05	223
4.4	27.05	219
4.42	27.05	199
4.44	27.05	216
4.46	27.05	199
4.48	27.05	219
4.5	27.05	213
4.52	27.05	229
4.54	27.05	217
4.56	27.05	198
4.58	27.05	229
4.6	27.05	223
4.62	27.05	215
4.64	27.05	242
4.66	27.05	260
4.68	27.05	249
4.7	27.05	251
4.72	27.05	262
4.74	27.05	292
4.76	27.05	256
4.78	27.05	275
4.8	27.05	291
4.82	27.05	322
4.84	27.05	322
4.86	27.05	336
4.88	27.05	332
4.9	27.05	361
4.92	27.05	395
4.94	27.05	392
4.96	27.05	448
4.98	27.05	462
5	27.05	423
5.02	27.05	487
5.04	27.05	458
5.06	27.05	610
5.08	27.05	656
5.1	27.05	667
5.12	27.05	698
5.14	27.05	718
5.16	27.05	824
5.18	27.05	971
5.2	27.05	1043
5.22	27.05	1080
5.24	27.05	1232
5.26	27.05	1309
5.28	27.05	1398
5.3	27.05	1483
5.32	27.05	1433
5.34	27.05	1304
5.36	27.05	979
5.38	27.05	745
5.4	27.05	632
5.42	27.05	517
5.44	27.05	510
5.46	27.05	479
5.48	27.05	415
5.5	27.05	394
5.52	27.05	321
5.54	27.05	281
5.56	27.05	291
5.58	27.05	289
5.6	27.05	248
5.62	27.05	248
5.64	27.05	257
5.66	27.05	221
5.68	27.05	242
5.7	27.05	230
5.72	27.05	223
5.74	27.05	240
5.76	27.05	243
5.78	27.05	220
5.8	27.05	212
5.82	27.05	236
5.84	27.05	235
5.86	27.05	229
5.88	27.05	247
5.9	27.05	239
5.92	27.05	242
5.94	27.05	212
5.96	27.05	220
5.98	27.05	222
6	27.05	233
6.02	27.05	240
6.04	27.05	258
6.06	27.05	251
6.08	27.05	246
6.1	27.05	245
6.12	27.05	253
6.14	27.05	249
6.16	27.05	242
6.18	27.05	261
6.2	27.05	259
6.22	27.05	244
6.24	27.05	256
6.26	27.05	210
6.28	27.05	226
6.3	27.05	271
6.32	27.05	260
6.34	27.05	252
6.36	27.05	273
6.38	27.05	231
6.4	27.05	233
6.42	27.05	244
6.44	27.05	225
6.46	27.05	231
6.48	27.05	243
6.5	27.05	230
6.52	27.05	217
6.54	27.05	243
6.56	27.05	218
6.58	27.05	251
6.6	27.05	240
6.62	27.05	244
6.64	27.05	240
6.66	27.05	225
6.68	27.05	253
6.7	27.05	237
6.72	27.05	232
6.74	27.05	216
6.76	27.05	196
6.78	27.05	235
6.8	27.05	209
6.82	27.05	224
6.84	27.05	196
6.86	27.05	215
6.88	27.05	199
6.9	27.05	212
6.92	27.05	184
6.94	27.05	184
6.96	27.05	204
6.98	27.05	171
7	27.05	185
7.02	27.05	221
7.04	27.05	183
7.06	27.05	171
7.08	27.05	173
7.1	27.05	174
7.12	27.05	184
7.14	27.05	162
7.16	27.05	188
7.18	27.05	174
7.2	27.05	167
7.22	27.05	160
7.24	27.05	183
7.26	27.05	167
7.28	27.05	177
7.3	27.05	167
7.32	27.05	178
7.34	27.05	160
7.36	27.05	164
7.38	27.05	149
7.4	27.05	170
7.42	27.05	190
7.44	27.05	174
7.46	27.05	162
7.48	27.05	179
7.5	27.05	156
7.52	27.05	164
7.54	27.05	150
7.56	27.05	147
7.58	27.05	144
7.6	27.05	141
7.62	27.05	156
7.64	27.05	176
7.66	27.05	170
7.68	27.05	151
7.7	27.05	141
7.72	27.05	144
7.74	27.05	159
7.76	27.05	175
7.78	27.05	160
7.8	27.05	165
7.82	27.05	149
7.84	27.05	155
7.86	27.05	151
7.88	27.05	174
7.9	27.05	153
7.92	27.05	157
7.94	27.05	134
7.96	27.05	162
7.98	27.05	170
8	27.05	145
8.02	27.05	155
8.04	27.05	155
8.06	27.05	153
8.08	27.05	146
8.1	27.05	166
8.12	27.05	153
8.14	27.05	152
8.16	27.05	175
8.18	27.05	166
8.2	27.05	131
8.22	27.05	141
8.24	27.05	181
8.26	27.05	162
8.28	27.05	173
8.3	27.05	161
8.32	27.05	158
8.34	27.05	172
8.36	27.05	175
8.38	27.05	161
8.4	27.05	186
8.42	27.05	162
8.44	27.05	163
8.46	27.05	160
8.48	27.05	159
8.5	27.05	174
8.52	27.05	171
8.54	27.05	165
8.56	27.05	183
8.58	27.05	172
8.6	27.05	182
8.62	27.05	158
8.64	27.05	167
8.66	27.05	177
8.68	27.05	175
8.7	27.05	190
8.72	27.05	208
8.74	27.05	185
8.76	27.05	228
8.78	27.05	231
8.8	27.05	214
8.82	27.05	217
8.84	27.05	255
8.86	27.05	281
8.88	27.05	282
8.9	27.05	314
8.92	27.05	353
8.94	27.05	370
8.96	27.05	387
8.98	27.05	444
9	27.05	476
9.02	27.05	529
9.04	27.05	597
9.06	27.05	679
9.08	27.05	754
9.1	27.05	904
9.12	27.05	1005
9.14	27.05	1148
9.16	27.05	1231
9.18	27.05	1218
9.2	27.05	1306
9.22	27.05	1210
9.24	27.05	1165
9.26	27.05	945
9.28	27.05	813
9.3	27.05	681
9.32	27.05	596
9.34	27.05	515
9.36	27.05	467
9.38	27.05	415
9.4	27.05	373
9.42	27.05	331
9.44	27.05	326
9.46	27.05	316
9.48	27.05	324
9.5	27.05	292
9.52	27.05	247
9.54	27.05	246
9.56	27.05	226
9.58	27.05	184
9.6	27.05	206
9.62	27.05	212
9.64	27.05	226
9.66	27.05	201
9.68	27.05	197
9.7	27.05	203
9.72	27.05	199
9.74	27.05	196
9.76	27.05	175
9.78	27.05	193
9.8	27.05	188
9.82	27.05	196
9.84	27.05	187
9.86	27.05	193
9.88	27.05	178
9.9	27.05	210
9.92	27.05	194
9.94	27.05	192
9.96	27.05	188
9.98	27.05	193
10	27.05	161
10.02	27.05	189
10.04	27.05	211
10.06	27.05	194
10.08	27.05	196
10.1	27.05	201
10.12	27.05	187
10.14	27.05	235
10.16	27.05	221
10.18	27.05	222
10.2	27.05	211
10.22	27.05	255
10.24	27.05	269
10.26	27.05	269
10.28	27.05	277
10.3	27.05	304
10.32	27.05	354
10.34	27.05	365
10.36	27.05	409
10.38	27.05	430
10.4	27.05	511
10.42	27.05	572
10.44	27.05	717
10.46	27.05	727
10.48	27.05	845
10.5	27.05	864
10.52	27.05	936
10.54	27.05	997
10.56	27.05	1116
10.58	27.05	1125
10.6	27.05	1309
10.62	27.05	1465
10.64	27.05	1523
10.66	27.05	1535
10.68	27.05	1512
10.7	27.05	1366
10.72	27.05	1109
10.74	27.05	855
10.76	27.05	665
10.78	27.05	574
10.8	27.05	479
10.82	27.05	419
10.84	27.05	445
10.86	27.05	380
10.88	27.05	421
10.9	27.05	409
10.92	27.05	434
10.94	27.05	389
10.96	27.05	381
10.98	27.05	362
11	27.05	326
11.02	27.05	274
11.04	27.05	229
11.06	27.05	225
11.08	27.05	216
11.1	27.05	218
11.12	27.05	197
11.14	27.05	197
11.16	27.05	209
11.18	27.05	178
11.2	27.05	199
11.22	27.05	171
11.24	27.05	186
11.26	27.05	191
11.28	27.05	196
11.3	27.05	168
11.32	27.05	192
11.34	27.05	190
11.36	27.05	180
11.38	27.05	174
11.4	27.05	156
11.42	27.05	175
11.44	27.05	168
11.46	27.05	158
11.48	27.05	171
11.5	27.05	175
11.52	27.05	169
11.54	27.05	187
11.56	27.05	171
11.58	27.05	177
11.6	27.05	172
11.62	27.05	197
11.64	27.05	183
11.66	27.05	192
11.68	27.05	194
11.7	27.05	171
11.72	27.05	159
11.74	27.05	181
11.76	27.05	185
11.78	27.05	180
11.8	27.05	173
11.82	27.05	173
11.84	27.05	177
11.86	27.05	188
11.88	27.05	201
11.9	27.05	178
11.92	27.05	177
11.94	27.05	178
11.96	27.05	163
11.98	27.05	164
12	27.05	170
12.02	27.05	156
12.04	27.05	178
12.06	27.05	178
12.08	27.05	179
12.1	27.05	178
12.12	27.05	166
12.14	27.05	173
12.16	27.05	175
12.18	27.05	204
12.2	27.05	189
12.22	27.05	174
12.24	27.05	189
12.26	27.05	187
12.28	27.05	171
12.3	27.05	200
12.32	27.05	169
12.34	27.05	162
12.36	27.05	193
12.38	27.05	164
12.4	27.05	169
12.42	27.05	202
12.44	27.05	183
12.46	27.05	192
12.48	27.05	143
12.5	27.05	187
12.52	27.05	181
12.54	27.05	179
12.56	27.05	179
12.58	27.05	178
12.6	27.05	215
12.62	27.05	174
12.64	27.05	175
12.66	27.05	190
12.68	27.05	178
12.7	27.05	182
12.72	27.05	210
12.74	27.05	188
12.76	27.05	196
12.78	27.05	165
12.8	27.05	188
12.82	27.05	231
12.84	27.05	189
12.86	27.05	165
12.88	27.05	163
12.9	27.05	185
12.92	27.05	186
12.94	27.05	175
12.96	27.05	182
12.98	27.05	177
13	27.05	179
13.02	27.05	179
13.04	27.05	185
13.06	27.05	195
13.08	27.05	177
13.1	27.05	168
13.12	27.05	185
13.14	27.05	201
13.16	27.05	185
13.18	27.05	192
13.2	27.05	164
13.22	27.05	154
13.24	27.05	146
13.26	27.05	186
13.28	27.05	173
13.3	27.05	185
13.32	27.05	177
13.34	27.05	181
13.36	27.05	157
13.38	27.05	189
13.4	27.05	183
13.42	27.05	185
13.44	27.05	176
13.46	27.05	165
13.48	27.05	166
13.5	27.05	184
13.52	27.05	156
13.54	27.05	174
13.56	27.05	187
13.58	27.05	192
13.6	27.05	215
13.62	27.05	179
13.64	27.05	181
13.66	27.05	176
13.68	27.05	168
13.7	27.05	180
13.72	27.05	192
13.74	27.05	209
13.76	27.05	182
13.78	27.05	173
13.8	27.05	176
13.82	27.05	183
13.84	27.05	185
13.86	27.05	203
13.88	27.05	234
13.9	27.05	219
13.92	27.05	209
13.94	27.05	186
13.96	27.05	226
13.98	27.05	210
14	27.05	191
14.02	27.05	179
14.04	27.05	209
14.06	27.05	187
14.08	27.05	188
14.1	27.05	210
14.12	27.05	185
14.14	27.05	194
14.16	27.05	165
14.18	27.05	175
14.2	27.05	184
14.22	27.05	200
14.24	27.05	191
14.26	27.05	189
14.28	27.05	214
14.3	27.05	195
14.32	27.05	196
14.34	27.05	155
14.36	27.05	171
14.38	27.05	188
14.4	27.05	185
14.42	27.05	187
14.44	27.05	191
14.46	27.05	205
14.48	27.05	186
14.5	27.05	173
14.52	27.05	186
14.54	27.05	197
14.56	27.05	175
14.58	27.05	222
14.6	27.05	171
14.62	27.05	197
14.64	27.05	171
14.66	27.05	192
14.68	27.05	193
14.7	27.05	194
14.72	27.05	204
14.74	27.05	188
14.76	27.05	183
14.78	27.05	177
14.8	27.05	174
14.82	27.05	186
14.84	27.05	187
14.86	27.05	172
14.88	27.05	171
14.9	27.05	196
14.92	27.05	175
14.94	27.05	202
14.96	27.05	193
14.98	27.05	190
15	27.05	179
15.02	27.05	174
15.04	27.05	198
15.06	27.05	183
15.08	27.05	182
15.1	27.05	165
15.12	27.05	205
15.14	27.05	210
15.16	27.05	196
15.18	27.05	187
15.2	27.05	185
15.22	27.05	177
15.24	27.05	204
15.26	27.05	182
15.28	27.05	192
15.3	27.05	179
15.32	27.05	156
15.34	27.05	200
15.36	27.05	186
15.38	27.05	180
15.4	27.05	167
15.42	27.05	174
15.44	27.05	193
15.46	27.05	194
15.48	27.05	197
15.5	27.05	190
15.52	27.05	182
15.54	27.05	206
15.56	27.05	196
15.58	27.05	200
15.6	27.05	198
15.62	27.05	227
15.64	27.05	216
15.66	27.05	211
15.68	27.05	231
15.7	27.05	274
15.72	27.05	271
15.74	27.05	282
15.76	27.05	253
15.78	27.05	293
15.8	27.05	311
15.82	27.05	319
15.84	27.05	296
15.86	27.05	315
15.88	27.05	322
15.9	27.05	329
15.92	27.05	381
15.94	27.05	411
15.96	27.05	436
15.98	27.05	509
16	27.05	481
16.02	27.05	504
16.04	27.05	504
16.06	27.05	517
16.08	27.05	490
16.1	27.05	503
16.12	27.05	460
16.14	27.05	387
16.16	27.05	355
16.18	27.05	369
16.2	27.05	286
16.22	27.05	274
16.24	27.05	251
16.26	27.05	238
16.28	27.05	257
16.3	27.05	231
16.32	27.05	256
16.34	27.05	253
16.36	27.05	236
16.38	27.05	243
16.4	27.05	248
16.42	27.05	268
16.44	27.05	272
16.46	27.05	246
16.48	27.05	280
16.5	27.05	244
16.52	27.05	255
16.54	27.05	266
16.56	27.05	278
16.58	27.05	246
16.6	27.05	240
16.62	27.05	247
16.64	27.05	247
16.66	27.05	257
16.68	27.05	261
16.7	27.05	272
16.72	27.05	269
16.74	27.05	274
16.76	27.05	292
16.78	27.05	287
16.8	27.05	275
16.82	27.05	277
16.84	27.05	315
16.86	27.05	315
16.88	27.05	313
16.9	27.05	287
16.92	27.05	271
16.94	27.05	259
16.96	27.05	251
16.98	27.05	260
17	27.05	280
17.02	27.05	264
17.04	27.05	245
17.06	27.05	241
17.08	27.05	239
17.1	27.05	254
17.12	27.05	255
17.14	27.05	279
17.16	27.05	248
17.18	27.05	275
17.2	27.05	219
17.22	27.05	249
17.24	27.05	225
17.26	27.05	226
17.28	27.05	214
17.3	27.05	228
17.32	27.05	241
17.34	27.05	243
17.36	27.05	221
17.38	27.05	223
17.4	27.05	269
17.42	27.05	236
17.44	27.05	239
17.46	27.05	240
17.48	27.05	220
17.5	27.05	241
17.52	27.05	223
17.54	27.05	217
17.56	27.05	235
17.58	27.05	243
17.6	27.05	224
17.62	27.05	261
17.64	27.05	223
17.66	27.05	253
17.68	27.05	224
17.7	27.05	244
17.72	27.05	274
17.74	27.05	253
17.76	27.05	263
17.78	27.05	266
17.8	27.05	268
17.82	27.05	262
17.84	27.05	239
17.86	27.05	237
17.88	27.05	259
17.9	27.05	258
17.92	27.05	236
17.94	27.05	261
17.96	27.05	255
17.98	27.05	244
18	27.05	272
18.02	27.05	291
18.04	27.05	244
18.06	27.05	277
18.08	27.05	237
18.1	27.05	257
18.12	27.05	252
18.14	27.05	243
18.16	27.05	259
18.18	27.05	273
18.2	27.05	265
18.22	27.05	302
18.24	27.05	317
18.26	27.05	320
18.28	27.05	318
18.3	27.05	361
18.32	27.05	393
18.34	27.05	407
18.36	27.05	424
18.38	27.05	444
18.4	27.05	461
18.42	27.05	479
18.44	27.05	556
18.46	27.05	524
18.48	27.05	562
18.5	27.05	580
18.52	27.05	627
18.54	27.05	629
18.56	27.05	596
18.58	27.05	508
18.6	27.05	506
18.62	27.05	475
18.64	27.05	460
18.66	27.05	405
18.68	27.05	353
18.7	27.05	360
18.72	27.05	330
18.74	27.05	310
18.76	27.05	309
18.78	27.05	361
18.8	27.05	342
18.82	27.05	351
18.84	27.05	350
18.86	27.05	291
18.88	27.05	294
18.9	27.05	288
18.92	27.05	312
18.94	27.05	301
18.96	27.05	297
18.98	27.05	351
19	27.05	353
19.02	27.05	357
19.04	27.05	358
19.06	27.05	354
19.08	27.05	354
19.1	27.05	323
19.12	27.05	326
19.14	27.05	313
19.16	27.05	314
19.18	27.05	316
19.2	27.05	316
19.22	27.05	304
19.24	27.05	318
19.26	27.05	309
19.28	27.05	311
19.3	27.05	337
19.32	27.05	314
19.34	27.05	307
19.36	27.05	293
19.38	27.05	302
19.4	27.05	295
19.42	27.05	286
19.44	27.05	290
19.46	27.05	280
19.48	27.05	289
19.5	27.05	286
19.52	27.05	282
19.54	27.05	284
19.56	27.05	283
19.58	27.05	245
19.6	27.05	264
19.62	27.05	268
19.64	27.05	294
19.66	27.05	285
19.68	27.05	248
19.7	27.05	251
19.72	27.05	313
19.74	27.05	287
19.76	27.05	261
19.78	27.05	266
19.8	27.05	291
19.82	27.05	250
19.84	27.05	268
19.86	27.05	286
19.88	27.05	260
19.9	27.05	282
19.92	27.05	255
19.94	27.05	281
19.96	27.05	272
19.98	27.05	292
20	27.05	295
20.02	27.05	264
20.04	27.05	287
20.06	27.05	286
20.08	27.05	285
20.1	27.05	289
20.12	27.05	270
20.14	27.05	278
20.16	27.05	277
20.18	27.05	257
20.2	27.05	248
20.22	27.05	272
20.24	27.05	229
20.26	27.05	258
20.28	27.05	280
20.3	27.05	259
20.32	27.05	258
20.34	27.05	238
20.36	27.05	266
20.38	27.05	222
20.4	27.05	258
20.42	27.05	267
20.44	27.05	252
20.46	27.05	249
20.48	27.05	235
20.5	27.05	219
20.52	27.05	270
20.54	27.05	229
20.56	27.05	246
20.58	27.05	233
20.6	27.05	254
20.62	27.05	250
20.64	27.05	228
20.66	27.05	231
20.68	27.05	228
20.7	27.05	220
20.72	27.05	243
20.74	27.05	247
20.76	27.05	245
20.78	27.05	235
20.8	27.05	243
20.82	27.05	274
20.84	27.05	250
20.86	27.05	256
20.88	27.05	289
20.9	27.05	272
20.92	27.05	269
20.94	27.05	254
20.96	27.05	264
20.98	27.05	253
21	27.05	252
21.02	27.05	266
21.04	27.05	250
21.06	27.05	250
21.08	27.05	245
21.1	27.05	247
21.12	27.05	236
21.14	27.05	230
21.16	27.05	236
21.18	27.05	202
21.2	27.05	240
21.22	27.05	223
21.24	27.05	220
21.26	27.05	226
21.28	27.05	241
21.3	27.05	243
21.32	27.05	219
21.34	27.05	213
21.36	27.05	211
21.38	27.05	245
21.4	27.05	254
21.42	27.05	258
21.44	27.05	249
21.46	27.05	247
21.48	27.05	224
21.5	27.05	230
21.52	27.05	232
21.54	27.05	238
21.56	27.05	253
21.58	27.05	237
21.6	27.05	193
21.62	27.05	202
21.64	27.05	241
21.66	27.05	206
21.68	27.05	218
21.7	27.05	232
21.72	27.05	225
21.74	27.05	209
21.76	27.05	244
21.78	27.05	213
21.8	27.05	222
21.82	27.05	237
21.84	27.05	207
21.86	27.05	216
21.88	27.05	233
21.9	27.05	256
21.92	27.05	212
21.94	27.05	219
21.96	27.05	234
21.98	27.05	253
22	27.05	240
22.02	27.05	235
22.04	27.05	226
22.06	27.05	240
22.08	27.05	264
22.1	27.05	230
22.12	27.05	235
22.14	27.05	227
22.16	27.05	245
22.18	27.05	230
22.2	27.05	252
22.22	27.05	237
22.24	27.05	228
22.26	27.05	232
22.28	27.05	222
22.3	27.05	209
22.32	27.05	212
22.34	27.05	225
22.36	27.05	235
22.38	27.05	233
22.4	27.05	249
22.42	27.05	222
22.44	27.05	234
22.46	27.05	206
22.48	27.05	236
22.5	27.05	185
22.52	27.05	220
22.54	27.05	224
22.56	27.05	199
22.58	27.05	207
22.6	27.05	222
22.62	27.05	222
22.64	27.05	220
22.66	27.05	246
22.68	27.05	236
22.7	27.05	228
22.72	27.05	246
22.74	27.05	218
22.76	27.05	233
22.78	27.05	226
22.8	27.05	208
22.82	27.05	248
22.84	27.05	239
22.86	27.05	223
22.88	27.05	233
22.9	27.05	228
22.92	27.05	256
22.94	27.05	241
22.96	27.05	230
22.98	27.05	215
23	27.05	238
23.02	27.05	243
23.04	27.05	244
23.06	27.05	257
23.08	27.05	238
23.1	27.05	268
23.12	27.05	271
23.14	27.05	264
23.16	27.05	265
23.18	27.05	241
23.2	27.05	287
23.22	27.05	245
23.24	27.05	268
23.26	27.05	276
23.28	27.05	262
23.3	27.05	274
23.32	27.05	308
23.34	27.05	281
23.36	27.05	279
23.38	27.05	300
23.4	27.05	287
23.42	27.05	301
23.44	27.05	293
23.46	27.05	277
23.48	27.05	271
23.5	27.05	269
23.52	27.05	265
23.54	27.05	267
23.56	27.05	265
23.58	27.05	256
23.6	27.05	251
23.62	27.05	246
23.64	27.05	254
23.66	27.05	286
23.68	27.05	257
23.7	27.05	286
23.72	27.05	265
23.74	27.05	250
23.76	27.05	277
23.78	27.05	277
23.8	27.05	250
23.82	27.05	271
23.84	27.05	260
23.86	27.05	269
23.88	27.05	303
23.9	27.05	249
23.92	27.05	285
23.94	27.05	265
23.96	27.05	240
23.98	27.05	281
24	27.05	231
24.02	27.05	247
24.04	27.05	260
24.06	27.05	252
24.08	27.05	251
24.1	27.05	236
24.12	27.05	252
24.14	27.05	282
24.16	27.05	270
24.18	27.05	271
24.2	27.05	253
24.22	27.05	256
24.24	27.05	240
24.26	27.05	233
24.28	27.05	248
24.3	27.05	258
24.32	27.05	251
24.34	27.05	268
24.36	27.05	258
24.38	27.05	254
24.4	27.05	251
24.42	27.05	225
24.44	27.05	225
24.46	27.05	251
24.48	27.05	253
24.5	27.05	252
24.52	27.05	266
24.54	27.05	259
24.56	27.05	257
24.58	27.05	288
24.6	27.05	281
24.62	27.05	276
24.64	27.05	276
24.66	27.05	266
24.68	27.05	256
24.7	27.05	248
24.72	27.05	267
24.74	27.05	229
24.76	27.05	257
24.78	27.05	248
24.8	27.05	265
24.82	27.05	230
24.84	27.05	244
24.86	27.05	224
24.88	27.05	218
24.9	27.05	232
24.92	27.05	255
24.94	27.05	236
24.96	27.05	237
24.98	27.05	220
25	27.05	250
25.02	27.05	225
25.04	27.05	233
25.06	27.05	230
25.08	27.05	221
25.1	27.05	218
25.12	27.05	230
25.14	27.05	226
25.16	27.05	233
25.18	27.05	224
25.2	27.05	227
25.22	27.05	260
25.24	27.05	228
25.26	27.05	257
25.28	27.05	246
25.3	27.05	247
25.32	27.05	256
25.34	27.05	227
25.36	27.05	246
25.38	27.05	270
25.4	27.05	271
25.42	27.05	304
25.44	27.05	259
25.46	27.05	247
25.48	27.05	279
25.5	27.05	274
25.52	27.05	277
25.54	27.05	256
25.56	27.05	268
25.58	27.05	275
25.6	27.05	274
25.62	27.05	256
25.64	27.05	233
25.66	27.05	253
25.68	27.05	222
25.7	27.05	243
25.72	27.05	236
25.74	27.05	234
25.76	27.05	233
25.78	27.05	223
25.8	27.05	230
25.82	27.05	219
25.84	27.05	213
25.86	27.05	255
25.88	27.05	238
25.9	27.05	224
25.92	27.05	214
25.94	27.05	215
25.96	27.05	221
25.98	27.05	217
26	27.05	224
26.02	27.05	222
26.04	27.05	236
26.06	27.05	214
26.08	27.05	221
26.1	27.05	218
26.12	27.05	221
26.14	27.05	228
26.16	27.05	241
26.18	27.05	242
26.2	27.05	221
26.22	27.05	253
26.24	27.05	248
26.26	27.05	231
26.28	27.05	229
26.3	27.05	235
26.32	27.05	218
26.34	27.05	239
26.36	27.05	263
26.38	27.05	224
26.4	27.05	233
26.42	27.05	229
26.44	27.05	246
26.46	27.05	257
26.48	27.05	249
26.5	27.05	256
26.52	27.05	254
26.54	27.05	262
26.56	27.05	234
26.58	27.05	239
26.6	27.05	231
26.62	27.05	244
26.64	27.05	242
26.66	27.05	248
26.68	27.05	240
26.7	27.05	236
26.72	27.05	232
26.74	27.05	234
26.76	27.05	237
26.78	27.05	258
26.8	27.05	270
26.82	27.05	268
26.84	27.05	282
26.86	27.05	268
26.88	27.05	254
26.9	27.05	292
26.92	27.05	280
26.94	27.05	307
26.96	27.05	287
26.98	27.05	295
27	27.05	249
27.02	27.05	275
27.04	27.05	278
27.06	27.05	290
27.08	27.05	269
27.1	27.05	263
27.12	27.05	247
27.14	27.05	250
27.16	27.05	246
27.18	27.05	265
27.2	27.05	289
27.22	27.05	252
27.24	27.05	259
27.26	27.05	249
27.28	27.05	259
27.3	27.05	297
27.32	27.05	265
27.34	27.05	274
27.36	27.05	229
27.38	27.05	250
27.4	27.05	253
27.42	27.05	263
27.44	27.05	238
27.46	27.05	249
27.48	27.05	252
27.5	27.05	254
27.52	27.05	235
27.54	27.05	235
27.56	27.05	236
27.58	27.05	267
27.6	27.05	244
27.62	27.05	264
27.64	27.05	233
27.66	27.05	248
27.68	27.05	239
27.7	27.05	262
27.72	27.05	266
27.74	27.05	242
27.76	27.05	230
27.78	27.05	263
27.8	27.05	269
27.82	27.05	260
27.84	27.05	261
27.86	27.05	252
27.88	27.05	243
27.9	27.05	263
27.92	27.05	237
27.94	27.05	272
27.96	27.05	283
27.98	27.05	216
28	27.05	265
28.02	27.05	225
28.04	27.05	250
28.06	27.05	266
28.08	27.05	237
28.1	27.05	245
28.12	27.05	260
28.14	27.05	271
28.16	27.05	243
28.18	27.05	261
28.2	27.05	232
28.22	27.05	236
28.24	27.05	286
28.26	27.05	249
28.28	27.05	236
28.3	27.05	238
28.32	27.05	228
28.34	27.05	247
28.36	27.05	273
28.38	27.05	232
28.4	27.05	263
28.42	27.05	250
28.44	27.05	256
28.46	27.05	257
28.48	27.05	274
28.5	27.05	256
28.52	27.05	273
28.54	27.05	265
28.56	27.05	272
28.58	27.05	278
28.6	27.05	268
28.62	27.05	240
28.64	27.05	255
28.66	27.05	267
28.68	27.05	229
28.7	27.05	233
28.72	27.05	238
28.74	27.05	246
28.76	27.05	270
28.78	27.05	254
28.8	27.05	227
28.82	27.05	273
28.84	27.05	253
28.86	27.05	252
28.88	27.05	247
28.9	27.05	268
28.92	27.05	262
28.94	27.05	265
28.96	27.05	244
28.98	27.05	260
29	27.05	258
29.02	27.05	264
29.04	27.05	271
29.06	27.05	258
29.08	27.05	270
29.1	27.05	269
29.12	27.05	282
29.14	27.05	264
29.16	27.05	245
29.18	27.05	256
29.2	27.05	253
29.22	27.05	272
29.24	27.05	278
29.26	27.05	282
29.28	27.05	284
29.3	27.05	286
29.32	27.05	251
29.34	27.05	245
29.36	27.05	278
29.38	27.05	258
29.4	27.05	222
29.42	27.05	283
29.44	27.05	267
29.46	27.05	237
29.48	27.05	255
29.5	27.05	255
29.52	27.05	254
29.54	27.05	245
29.56	27.05	235
29.58	27.05	227
29.6	27.05	230
29.62	27.05	239
29.64	27.05	220
29.66	27.05	258
29.68	27.05	225
29.7	27.05	257
29.72	27.05	279
29.74	27.05	261
29.76	27.05	258
29.78	27.05	271
29.8	27.05	238
29.82	27.05	247
29.84	27.05	249
29.86	27.05	248
29.88	27.05	257
29.9	27.05	254
29.92	27.05	275
29.94	27.05	257
29.96	27.05	251
29.98	27.05	256
30	27.05	257
30.02	27.05	254
30.04	27.05	247
30.06	27.05	260
30.08	27.05	267
30.1	27.05	272
30.12	27.05	282
30.14	27.05	251
30.16	27.05	244
30.18	27.05	245
30.2	27.05	252
30.22	27.05	249
30.24	27.05	272
30.26	27.05	256
30.28	27.05	258
30.3	27.05	236
30.32	27.05	236
30.34	27.05	255
30.36	27.05	250
30.38	27.05	245
30.4	27.05	246
30.42	27.05	250
30.44	27.05	220
30.46	27.05	267
30.48	27.05	243
30.5	27.05	260
30.52	27.05	268
30.54	27.05	301
30.56	27.05	248
30.58	27.05	265
30.6	27.05	265
30.62	27.05	298
30.64	27.05	269
30.66	27.05	242
30.68	27.05	242
30.7	27.05	272
30.72	27.05	244
30.74	27.05	247
30.76	27.05	220
30.78	27.05	240
30.8	27.05	249
30.82	27.05	237
30.84	27.05	220
30.86	27.05	211
30.88	27.05	226
30.9	27.05	243
30.92	27.05	220
30.94	27.05	236
30.96	27.05	251
30.98	27.05	223
31	27.05	222
31.02	27.05	248
31.04	27.05	207
31.06	27.05	205
31.08	27.05	230
31.1	27.05	243
31.12	27.05	215
31.14	27.05	237
31.16	27.05	229
31.18	27.05	232
31.2	27.05	262
31.22	27.05	228
31.24	27.05	232
31.26	27.05	241
31.28	27.05	240
31.3	27.05	224
31.32	27.05	242
31.34	27.05	241
31.36	27.05	235
31.38	27.05	217
31.4	27.05	227
31.42	27.05	215
31.44	27.05	224
31.46	27.05	216
31.48	27.05	233
31.5	27.05	223
31.52	27.05	231
31.54	27.05	209
31.56	27.05	242
31.58	27.05	256
31.6	27.05	234
31.62	27.05	222
31.64	27.05	234
31.66	27.05	237
31.68	27.05	210
31.7	27.05	239
31.72	27.05	252
31.74	27.05	221
31.76	27.05	229
31.78	27.05	237
31.8	27.05	236
31.82	27.05	238
31.84	27.05	222
31.86	27.05	243
31.88	27.05	260
31.9	27.05	205
31.92	27.05	236
31.94	27.05	236
31.96	27.05	244
31.98	27.05	246
32	27.05	230
32.02	27.05	243
32.04	27.05	220
32.06	27.05	254
32.08	27.05	212
32.1	27.05	221
32.12	27.05	215
32.14	27.05	217
32.16	27.05	231
32.18	27.05	236
32.2	27.05	218
32.22	27.05	233
32.24	27.05	257
32.26	27.05	241
32.28	27.05	220
32.3	27.05	229
32.32	27.05	233
32.34	27.05	238
32.36	27.05	228
32.38	27.05	244
32.4	27.05	261
32.42	27.05	273
32.44	27.05	206
32.46	27.05	226
32.48	27.05	227
32.5	27.05	235
32.52	27.05	220
32.54	27.05	234
32.56	27.05	236
32.58	27.05	206
32.6	27.05	232
32.62	27.05	247
32.64	27.05	213
32.66	27.05	222
32.68	27.05	253
32.7	27.05	248
32.72	27.05	218
32.74	27.05	222
32.76	27.05	227
32.78	27.05	205
32.8	27.05	243
32.82	27.05	253
32.84	27.05	234
32.86	27.05	242
32.88	27.05	256
32.9	27.05	217
32.92	27.05	239
32.94	27.05	214
32.96	27.05	229
32.98	27.05	226
33	27.05	199
33.02	27.05	205
33.04	27.05	219
33.06	27.05	216
33.08	27.05	218
33.1	27.05	207
33.12	27.05	220
33.14	27.05	233
33.16	27.05	203
33.18	27.05	222
33.2	27.05	242
33.22	27.05	214
33.24	27.05	245
33.26	27.05	221
33.28	27.05	253
33.3	27.05	238
33.32	27.05	247
33.34	27.05	241
33.36	27.05	229
33.38	27.05	223
33.4	27.05	236
33.42	27.05	222
33.44	27.05	241
33.46	27.05	260
33.48	27.05	220
33.5	27.05	236
33.52	27.05	245
33.54	27.05	220
33.56	27.05	241
33.58	27.05	243
33.6	27.05	238
33.62	27.05	228
33.64	27.05	203
33.66	27.05	248
33.68	27.05	240
33.7	27.05	249
33.72	27.05	251
33.74	27.05	225
33.76	27.05	235
33.78	27.05	213
33.8	27.05	221
33.82	27.05	253
33.84	27.05	242
33.86	27.05	243
33.88	27.05	238
33.9	27.05	224
33.92	27.05	239
33.94	27.05	201
33.96	27.05	242
33.98	27.05	244
34	27.05	210
34.02	27.05	257
34.04	27.05	246
34.06	27.05	235
34.08	27.05	238
34.1	27.05	225
34.12	27.05	216
34.14	27.05	237
34.16	27.05	235
34.18	27.05	252
34.2	27.05	241
34.22	27.05	204
34.24	27.05	210
34.26	27.05	250
34.28	27.05	236
34.3	27.05	239
34.32	27.05	258
34.34	27.05	240
34.36	27.05	251
34.38	27.05	210
34.4	27.05	226
34.42	27.05	260
34.44	27.05	228
34.46	27.05	228
34.48	27.05	222
34.5	27.05	229
34.52	27.05	266
34.54	27.05	264
34.56	27.05	249
34.58	27.05	245
34.6	27.05	237
34.62	27.05	277
34.64	27.05	253
34.66	27.05	228
34.68	27.05	244
34.7	27.05	254
34.72	27.05	250
34.74	27.05	262
34.76	27.05	248
34.78	27.05	280
34.8	27.05	243
34.82	27.05	240
34.84	27.05	278
34.86	27.05	268
34.88	27.05	259
34.9	27.05	285
34.92	27.05	257
34.94	27.05	239
34.96	27.05	265
34.98	27.05	253
35	27.05	252
35.02	27.05	271
35.04	27.05	221
35.06	27.05	277
35.08	27.05	278
35.1	27.05	276
35.12	27.05	260
35.14	27.05	251
35.16	27.05	283
35.18	27.05	254
35.2	27.05	286
35.22	27.05	245
35.24	27.05	285
35.26	27.05	255
35.28	27.05	232
35.3	27.05	251
35.32	27.05	289
35.34	27.05	266
35.36	27.05	267
35.38	27.05	287
35.4	27.05	263
35.42	27.05	259
35.44	27.05	267
35.46	27.05	282
35.48	27.05	269
35.5	27.05	279
35.52	27.05	260
35.54	27.05	279
35.56	27.05	280
35.58	27.05	290
35.6	27.05	263
35.62	27.05	266
35.64	27.05	250
35.66	27.05	268
35.68	27.05	291
35.7	27.05	268
35.72	27.05	258
35.74	27.05	252
35.76	27.05	279
35.78	27.05	269
35.8	27.05	265
35.82	27.05	252
35.84	27.05	263
35.86	27.05	269
35.88	27.05	290
35.9	27.05	248
35.92	27.05	241
35.94	27.05	243
35.96	27.05	271
35.98	27.05	252
36	27.05	271
36.02	27.05	218
36.04	27.05	266
36.06	27.05	273
36.08	27.05	231
36.1	27.05	281
36.12	27.05	231
36.14	27.05	271
36.16	27.05	269
36.18	27.05	248
36.2	27.05	276
36.22	27.05	300
36.24	27.05	257
36.26	27.05	255
36.28	27.05	271
36.3	27.05	277
36.32	27.05	251
36.34	27.05	271
36.36	27.05	253
36.38	27.05	269
36.4	27.05	267
36.42	27.05	279
36.44	27.05	290
36.46	27.05	265
36.48	27.05	234
36.5	27.05	267
36.52	27.05	287
36.54	27.05	272
36.56	27.05	286
36.58	27.05	259
36.6	27.05	288
36.62	27.05	275
36.64	27.05	257
36.66	27.05	285
36.68	27.05	252
36.7	27.05	256
36.72	27.05	273
36.74	27.05	276
36.76	27.05	299
36.78	27.05	249
36.8	27.05	274
36.82	27.05	240
36.84	27.05	265
36.86	27.05	249
36.88	27.05	259
36.9	27.05	294
36.92	27.05	290
36.94	27.05	274
36.96	27.05	283
36.98	27.05	296
37	27.05	265
37.02	27.05	271
37.04	27.05	267
37.06	27.05	296
37.08	27.05	260
37.1	27.05	284
37.12	27.05	291
37.14	27.05	309
37.16	27.05	326
37.18	27.05	301
37.2	27.05	291
37.22	27.05	308
37.24	27.05	317
37.26	27.05	304
37.28	27.05	315
37.3	27.05	296
37.32	27.05	305
37.34	27.05	304
37.36	27.05	300
37.38	27.05	322
37.4	27.05	273
37.42	27.05	289
37.44	27.05	292
37.46	27.05	311
37.48	27.05	317
37.5	27.05	300
37.52	27.05	277
37.54	27.05	276
37.56	27.05	322
37.58	27.05	307
37.6	27.05	272
37.62	27.05	285
37.64	27.05	298
37.66	27.05	301
37.68	27.05	294
37.7	27.05	266
37.72	27.05	270
37.74	27.05	296
37.76	27.05	308
37.78	27.05	280
37.8	27.05	256
37.82	27.05	275
37.84	27.05	299
37.86	27.05	323
37.88	27.05	375
37.9	27.05	347
37.92	27.05	403
37.94	27.05	387
37.96	27.05	407
37.98	27.05	408
38	27.05	417
38.02	27.05	413
38.04	27.05	408
38.06	27.05	396
38.08	27.05	426
38.1	27.05	403
38.12	27.05	452
38.14	27.05	539
38.16	27.05	541
38.18	27.05	685
38.2	27.05	700
38.22	27.05	701
38.24	27.05	697
38.26	27.05	622
38.28	27.05	548
38.3	27.05	578
38.32	27.05	514
38.34	27.05	486
38.36	27.05	399
38.38	27.05	371
38.4	27.05	371
38.42	27.05	348
38.44	27.05	353
38.46	27.05	316
38.48	27.05	333
38.5	27.05	322
38.52	27.05	311
38.54	27.05	309
38.56	27.05	281
38.58	27.05	278
38.6	27.05	273
38.62	27.05	253
38.64	27.05	273
38.66	27.05	261
38.68	27.05	257
38.7	27.05	293
38.72	27.05	294
38.74	27.05	267
38.76	27.05	277
38.78	27.05	295
38.8	27.05	292
38.82	27.05	257
38.84	27.05	274
38.86	27.05	295
38.88	27.05	258
38.9	27.05	286
38.92	27.05	266
38.94	27.05	275
38.96	27.05	266
38.98	27.05	290
39	27.05	308
39.02	27.05	272
39.04	27.05	301
39.06	27.05	273
39.08	27.05	286
39.1	27.05	273
39.12	27.05	283
39.14	27.05	267
39.16	27.05	284
39.18	27.05	284
39.2	27.05	273
39.22	27.05	257
39.24	27.05	249
39.26	27.05	266
39.28	27.05	300
39.3	27.05	254
39.32	27.05	290
39.34	27.05	282
39.36	27.05	267
39.38	27.05	249
39.4	27.05	257
39.42	27.05	255
39.44	27.05	268
39.46	27.05	275
39.48	27.05	280
39.5	27.05	277
39.52	27.05	248
39.54	27.05	276
39.56	27.05	252
39.58	27.05	264
39.6	27.05	259
39.62	27.05	260
39.64	27.05	255
39.66	27.05	262
39.68	27.05	271
39.7	27.05	239
39.72	27.05	260
39.74	27.05	281
39.76	27.05	271
39.78	27.05	261
39.8	27.05	262
39.82	27.05	303
39.84	27.05	270
39.86	27.05	234
39.88	27.05	268
39.9	27.05	242
39.92	27.05	299
39.94	27.05	263
39.96	27.05	234
39.98	27.05	251
40	27.05	239
