# Supplementary material for: Sorting polymerization in a bichannel metal-organic framework
Source: Nat Commun. 2025 Aug 5;16:6984. doi: 10.1038/s41467-025-62322-8 (PMC12325995; doi:10.1038/s41467-025-62322-8)
Supplement: Supplementary file 3 — Source data [file 41467_2025_62322_MOESM3_ESM.zip › SOURCE_DATA/SF8/1_2theta_vs_scanstarttime_vs_intensity/line_22.csv]

X	Y	Z
3	2.96666666666667	216
3.02	2.96666666666667	216
3.04	2.96666666666667	222
3.06	2.96666666666667	229
3.08	2.96666666666667	202
3.1	2.96666666666667	227
3.12	2.96666666666667	198
3.14	2.96666666666667	204
3.16	2.96666666666667	203
3.18	2.96666666666667	199
3.2	2.96666666666667	202
3.22	2.96666666666667	212
3.24	2.96666666666667	199
3.26	2.96666666666667	176
3.28	2.96666666666667	204
3.3	2.96666666666667	202
3.32	2.96666666666667	189
3.34	2.96666666666667	212
3.36	2.96666666666667	215
3.38	2.96666666666667	215
3.4	2.96666666666667	227
3.42	2.96666666666667	247
3.44	2.96666666666667	219
3.46	2.96666666666667	203
3.48	2.96666666666667	240
3.5	2.96666666666667	215
3.52	2.96666666666667	223
3.54	2.96666666666667	217
3.56	2.96666666666667	201
3.58	2.96666666666667	196
3.6	2.96666666666667	202
3.62	2.96666666666667	209
3.64	2.96666666666667	198
3.66	2.96666666666667	208
3.68	2.96666666666667	214
3.7	2.96666666666667	202
3.72	2.96666666666667	206
3.74	2.96666666666667	207
3.76	2.96666666666667	192
3.78	2.96666666666667	198
3.8	2.96666666666667	186
3.82	2.96666666666667	215
3.84	2.96666666666667	194
3.86	2.96666666666667	216
3.88	2.96666666666667	191
3.9	2.96666666666667	198
3.92	2.96666666666667	191
3.94	2.96666666666667	220
3.96	2.96666666666667	204
3.98	2.96666666666667	201
4	2.96666666666667	201
4.02	2.96666666666667	221
4.04	2.96666666666667	186
4.06	2.96666666666667	204
4.08	2.96666666666667	201
4.1	2.96666666666667	201
4.12	2.96666666666667	216
4.14	2.96666666666667	221
4.16	2.96666666666667	207
4.18	2.96666666666667	218
4.2	2.96666666666667	216
4.22	2.96666666666667	216
4.24	2.96666666666667	223
4.26	2.96666666666667	216
4.28	2.96666666666667	200
4.3	2.96666666666667	237
4.32	2.96666666666667	228
4.34	2.96666666666667	233
4.36	2.96666666666667	249
4.38	2.96666666666667	206
4.4	2.96666666666667	213
4.42	2.96666666666667	193
4.44	2.96666666666667	212
4.46	2.96666666666667	236
4.48	2.96666666666667	252
4.5	2.96666666666667	211
4.52	2.96666666666667	218
4.54	2.96666666666667	250
4.56	2.96666666666667	231
4.58	2.96666666666667	233
4.6	2.96666666666667	246
4.62	2.96666666666667	258
4.64	2.96666666666667	249
4.66	2.96666666666667	261
4.68	2.96666666666667	265
4.7	2.96666666666667	258
4.72	2.96666666666667	264
4.74	2.96666666666667	257
4.76	2.96666666666667	275
4.78	2.96666666666667	299
4.8	2.96666666666667	339
4.82	2.96666666666667	328
4.84	2.96666666666667	398
4.86	2.96666666666667	387
4.88	2.96666666666667	354
4.9	2.96666666666667	391
4.92	2.96666666666667	392
4.94	2.96666666666667	435
4.96	2.96666666666667	421
4.98	2.96666666666667	417
5	2.96666666666667	422
5.02	2.96666666666667	443
5.04	2.96666666666667	489
5.06	2.96666666666667	561
5.08	2.96666666666667	599
5.1	2.96666666666667	640
5.12	2.96666666666667	685
5.14	2.96666666666667	717
5.16	2.96666666666667	800
5.18	2.96666666666667	829
5.2	2.96666666666667	974
5.22	2.96666666666667	1000
5.24	2.96666666666667	1123
5.26	2.96666666666667	1223
5.28	2.96666666666667	1309
5.3	2.96666666666667	1514
5.32	2.96666666666667	1659
5.34	2.96666666666667	1967
5.36	2.96666666666667	2326
5.38	2.96666666666667	2670
5.4	2.96666666666667	3198
5.42	2.96666666666667	3198
5.44	2.96666666666667	2597
5.46	2.96666666666667	1817
5.48	2.96666666666667	1243
5.5	2.96666666666667	828
5.52	2.96666666666667	645
5.54	2.96666666666667	540
5.56	2.96666666666667	434
5.58	2.96666666666667	425
5.6	2.96666666666667	377
5.62	2.96666666666667	348
5.64	2.96666666666667	328
5.66	2.96666666666667	326
5.68	2.96666666666667	307
5.7	2.96666666666667	286
5.72	2.96666666666667	279
5.74	2.96666666666667	290
5.76	2.96666666666667	292
5.78	2.96666666666667	261
5.8	2.96666666666667	284
5.82	2.96666666666667	261
5.84	2.96666666666667	277
5.86	2.96666666666667	268
5.88	2.96666666666667	292
5.9	2.96666666666667	290
5.92	2.96666666666667	258
5.94	2.96666666666667	249
5.96	2.96666666666667	276
5.98	2.96666666666667	261
6	2.96666666666667	279
6.02	2.96666666666667	275
6.04	2.96666666666667	254
6.06	2.96666666666667	267
6.08	2.96666666666667	289
6.1	2.96666666666667	267
6.12	2.96666666666667	274
6.14	2.96666666666667	256
6.16	2.96666666666667	280
6.18	2.96666666666667	235
6.2	2.96666666666667	262
6.22	2.96666666666667	273
6.24	2.96666666666667	272
6.26	2.96666666666667	248
6.28	2.96666666666667	264
6.3	2.96666666666667	265
6.32	2.96666666666667	224
6.34	2.96666666666667	273
6.36	2.96666666666667	236
6.38	2.96666666666667	261
6.4	2.96666666666667	245
6.42	2.96666666666667	237
6.44	2.96666666666667	285
6.46	2.96666666666667	238
6.48	2.96666666666667	302
6.5	2.96666666666667	244
6.52	2.96666666666667	242
6.54	2.96666666666667	246
6.56	2.96666666666667	257
6.58	2.96666666666667	241
6.6	2.96666666666667	228
6.62	2.96666666666667	263
6.64	2.96666666666667	234
6.66	2.96666666666667	258
6.68	2.96666666666667	270
6.7	2.96666666666667	235
6.72	2.96666666666667	215
6.74	2.96666666666667	223
6.76	2.96666666666667	219
6.78	2.96666666666667	219
6.8	2.96666666666667	225
6.82	2.96666666666667	217
6.84	2.96666666666667	211
6.86	2.96666666666667	208
6.88	2.96666666666667	237
6.9	2.96666666666667	194
6.92	2.96666666666667	204
6.94	2.96666666666667	194
6.96	2.96666666666667	207
6.98	2.96666666666667	195
7	2.96666666666667	212
7.02	2.96666666666667	192
7.04	2.96666666666667	179
7.06	2.96666666666667	190
7.08	2.96666666666667	165
7.1	2.96666666666667	196
7.12	2.96666666666667	205
7.14	2.96666666666667	189
7.16	2.96666666666667	192
7.18	2.96666666666667	181
7.2	2.96666666666667	166
7.22	2.96666666666667	185
7.24	2.96666666666667	180
7.26	2.96666666666667	198
7.28	2.96666666666667	204
7.3	2.96666666666667	175
7.32	2.96666666666667	189
7.34	2.96666666666667	176
7.36	2.96666666666667	160
7.38	2.96666666666667	171
7.4	2.96666666666667	159
7.42	2.96666666666667	195
7.44	2.96666666666667	185
7.46	2.96666666666667	178
7.48	2.96666666666667	170
7.5	2.96666666666667	177
7.52	2.96666666666667	150
7.54	2.96666666666667	173
7.56	2.96666666666667	173
7.58	2.96666666666667	168
7.6	2.96666666666667	171
7.62	2.96666666666667	146
7.64	2.96666666666667	168
7.66	2.96666666666667	175
7.68	2.96666666666667	160
7.7	2.96666666666667	168
7.72	2.96666666666667	162
7.74	2.96666666666667	173
7.76	2.96666666666667	133
7.78	2.96666666666667	159
7.8	2.96666666666667	169
7.82	2.96666666666667	153
7.84	2.96666666666667	167
7.86	2.96666666666667	158
7.88	2.96666666666667	173
7.9	2.96666666666667	175
7.92	2.96666666666667	169
7.94	2.96666666666667	169
7.96	2.96666666666667	166
7.98	2.96666666666667	153
8	2.96666666666667	162
8.02	2.96666666666667	154
8.04	2.96666666666667	166
8.06	2.96666666666667	166
8.08	2.96666666666667	172
8.1	2.96666666666667	158
8.12	2.96666666666667	145
8.14	2.96666666666667	134
8.16	2.96666666666667	141
8.18	2.96666666666667	142
8.2	2.96666666666667	185
8.22	2.96666666666667	147
8.24	2.96666666666667	166
8.26	2.96666666666667	169
8.28	2.96666666666667	168
8.3	2.96666666666667	157
8.32	2.96666666666667	168
8.34	2.96666666666667	159
8.36	2.96666666666667	187
8.38	2.96666666666667	162
8.4	2.96666666666667	179
8.42	2.96666666666667	143
8.44	2.96666666666667	164
8.46	2.96666666666667	148
8.48	2.96666666666667	184
8.5	2.96666666666667	159
8.52	2.96666666666667	157
8.54	2.96666666666667	181
8.56	2.96666666666667	170
8.58	2.96666666666667	164
8.6	2.96666666666667	160
8.62	2.96666666666667	149
8.64	2.96666666666667	168
8.66	2.96666666666667	168
8.68	2.96666666666667	153
8.7	2.96666666666667	193
8.72	2.96666666666667	159
8.74	2.96666666666667	154
8.76	2.96666666666667	165
8.78	2.96666666666667	178
8.8	2.96666666666667	173
8.82	2.96666666666667	195
8.84	2.96666666666667	149
8.86	2.96666666666667	195
8.88	2.96666666666667	185
8.9	2.96666666666667	201
8.92	2.96666666666667	201
8.94	2.96666666666667	243
8.96	2.96666666666667	215
8.98	2.96666666666667	220
9	2.96666666666667	223
9.02	2.96666666666667	253
9.04	2.96666666666667	243
9.06	2.96666666666667	233
9.08	2.96666666666667	249
9.1	2.96666666666667	253
9.12	2.96666666666667	250
9.14	2.96666666666667	242
9.16	2.96666666666667	247
9.18	2.96666666666667	263
9.2	2.96666666666667	272
9.22	2.96666666666667	328
9.24	2.96666666666667	323
9.26	2.96666666666667	398
9.28	2.96666666666667	362
9.3	2.96666666666667	397
9.32	2.96666666666667	452
9.34	2.96666666666667	467
9.36	2.96666666666667	600
9.38	2.96666666666667	679
9.4	2.96666666666667	755
9.42	2.96666666666667	888
9.44	2.96666666666667	969
9.46	2.96666666666667	917
9.48	2.96666666666667	734
9.5	2.96666666666667	530
9.52	2.96666666666667	407
9.54	2.96666666666667	338
9.56	2.96666666666667	301
9.58	2.96666666666667	237
9.6	2.96666666666667	250
9.62	2.96666666666667	235
9.64	2.96666666666667	215
9.66	2.96666666666667	192
9.68	2.96666666666667	182
9.7	2.96666666666667	179
9.72	2.96666666666667	211
9.74	2.96666666666667	217
9.76	2.96666666666667	180
9.78	2.96666666666667	207
9.8	2.96666666666667	193
9.82	2.96666666666667	172
9.84	2.96666666666667	165
9.86	2.96666666666667	183
9.88	2.96666666666667	201
9.9	2.96666666666667	192
9.92	2.96666666666667	168
9.94	2.96666666666667	184
9.96	2.96666666666667	175
9.98	2.96666666666667	178
10	2.96666666666667	189
10.02	2.96666666666667	178
10.04	2.96666666666667	171
10.06	2.96666666666667	176
10.08	2.96666666666667	171
10.1	2.96666666666667	157
10.12	2.96666666666667	157
10.14	2.96666666666667	156
10.16	2.96666666666667	156
10.18	2.96666666666667	178
10.2	2.96666666666667	179
10.22	2.96666666666667	176
10.24	2.96666666666667	179
10.26	2.96666666666667	204
10.28	2.96666666666667	200
10.3	2.96666666666667	190
10.32	2.96666666666667	186
10.34	2.96666666666667	158
10.36	2.96666666666667	195
10.38	2.96666666666667	216
10.4	2.96666666666667	174
10.42	2.96666666666667	187
10.44	2.96666666666667	195
10.46	2.96666666666667	205
10.48	2.96666666666667	186
10.5	2.96666666666667	213
10.52	2.96666666666667	240
10.54	2.96666666666667	233
10.56	2.96666666666667	231
10.58	2.96666666666667	247
10.6	2.96666666666667	273
10.62	2.96666666666667	296
10.64	2.96666666666667	300
10.66	2.96666666666667	337
10.68	2.96666666666667	365
10.7	2.96666666666667	400
10.72	2.96666666666667	439
10.74	2.96666666666667	556
10.76	2.96666666666667	522
10.78	2.96666666666667	699
10.8	2.96666666666667	749
10.82	2.96666666666667	841
10.84	2.96666666666667	1037
10.86	2.96666666666667	1273
10.88	2.96666666666667	1562
10.9	2.96666666666667	1833
10.92	2.96666666666667	1996
10.94	2.96666666666667	1847
10.96	2.96666666666667	1501
10.98	2.96666666666667	1047
11	2.96666666666667	701
11.02	2.96666666666667	545
11.04	2.96666666666667	388
11.06	2.96666666666667	352
11.08	2.96666666666667	289
11.1	2.96666666666667	269
11.12	2.96666666666667	265
11.14	2.96666666666667	240
11.16	2.96666666666667	227
11.18	2.96666666666667	228
11.2	2.96666666666667	195
11.22	2.96666666666667	207
11.24	2.96666666666667	185
11.26	2.96666666666667	198
11.28	2.96666666666667	207
11.3	2.96666666666667	202
11.32	2.96666666666667	200
11.34	2.96666666666667	180
11.36	2.96666666666667	183
11.38	2.96666666666667	190
11.4	2.96666666666667	197
11.42	2.96666666666667	201
11.44	2.96666666666667	198
11.46	2.96666666666667	175
11.48	2.96666666666667	180
11.5	2.96666666666667	164
11.52	2.96666666666667	180
11.54	2.96666666666667	195
11.56	2.96666666666667	185
11.58	2.96666666666667	185
11.6	2.96666666666667	188
11.62	2.96666666666667	178
11.64	2.96666666666667	164
11.66	2.96666666666667	182
11.68	2.96666666666667	161
11.7	2.96666666666667	179
11.72	2.96666666666667	176
11.74	2.96666666666667	187
11.76	2.96666666666667	177
11.78	2.96666666666667	167
11.8	2.96666666666667	157
11.82	2.96666666666667	172
11.84	2.96666666666667	187
11.86	2.96666666666667	146
11.88	2.96666666666667	184
11.9	2.96666666666667	176
11.92	2.96666666666667	190
11.94	2.96666666666667	185
11.96	2.96666666666667	162
11.98	2.96666666666667	168
12	2.96666666666667	153
12.02	2.96666666666667	194
12.04	2.96666666666667	189
12.06	2.96666666666667	170
12.08	2.96666666666667	180
12.1	2.96666666666667	174
12.12	2.96666666666667	198
12.14	2.96666666666667	197
12.16	2.96666666666667	202
12.18	2.96666666666667	180
12.2	2.96666666666667	196
12.22	2.96666666666667	191
12.24	2.96666666666667	164
12.26	2.96666666666667	179
12.28	2.96666666666667	178
12.3	2.96666666666667	178
12.32	2.96666666666667	189
12.34	2.96666666666667	181
12.36	2.96666666666667	163
12.38	2.96666666666667	161
12.4	2.96666666666667	213
12.42	2.96666666666667	182
12.44	2.96666666666667	196
12.46	2.96666666666667	168
12.48	2.96666666666667	176
12.5	2.96666666666667	185
12.52	2.96666666666667	196
12.54	2.96666666666667	204
12.56	2.96666666666667	230
12.58	2.96666666666667	189
12.6	2.96666666666667	187
12.62	2.96666666666667	220
12.64	2.96666666666667	229
12.66	2.96666666666667	216
12.68	2.96666666666667	217
12.7	2.96666666666667	251
12.72	2.96666666666667	253
12.74	2.96666666666667	249
12.76	2.96666666666667	233
12.78	2.96666666666667	216
12.8	2.96666666666667	235
12.82	2.96666666666667	226
12.84	2.96666666666667	237
12.86	2.96666666666667	205
12.88	2.96666666666667	193
12.9	2.96666666666667	187
12.92	2.96666666666667	193
12.94	2.96666666666667	188
12.96	2.96666666666667	176
12.98	2.96666666666667	168
13	2.96666666666667	202
13.02	2.96666666666667	181
13.04	2.96666666666667	167
13.06	2.96666666666667	184
13.08	2.96666666666667	179
13.1	2.96666666666667	189
13.12	2.96666666666667	190
13.14	2.96666666666667	189
13.16	2.96666666666667	184
13.18	2.96666666666667	170
13.2	2.96666666666667	165
13.22	2.96666666666667	192
13.24	2.96666666666667	190
13.26	2.96666666666667	192
13.28	2.96666666666667	198
13.3	2.96666666666667	175
13.32	2.96666666666667	192
13.34	2.96666666666667	196
13.36	2.96666666666667	188
13.38	2.96666666666667	195
13.4	2.96666666666667	187
13.42	2.96666666666667	199
13.44	2.96666666666667	169
13.46	2.96666666666667	232
13.48	2.96666666666667	181
13.5	2.96666666666667	202
13.52	2.96666666666667	212
13.54	2.96666666666667	206
13.56	2.96666666666667	207
13.58	2.96666666666667	209
13.6	2.96666666666667	230
13.62	2.96666666666667	226
13.64	2.96666666666667	205
13.66	2.96666666666667	211
13.68	2.96666666666667	245
13.7	2.96666666666667	268
13.72	2.96666666666667	248
13.74	2.96666666666667	279
13.76	2.96666666666667	302
13.78	2.96666666666667	320
13.8	2.96666666666667	366
13.82	2.96666666666667	367
13.84	2.96666666666667	383
13.86	2.96666666666667	335
13.88	2.96666666666667	383
13.9	2.96666666666667	334
13.92	2.96666666666667	323
13.94	2.96666666666667	291
13.96	2.96666666666667	236
13.98	2.96666666666667	226
14	2.96666666666667	217
14.02	2.96666666666667	216
14.04	2.96666666666667	167
14.06	2.96666666666667	205
14.08	2.96666666666667	210
14.1	2.96666666666667	185
14.12	2.96666666666667	198
14.14	2.96666666666667	182
14.16	2.96666666666667	193
14.18	2.96666666666667	190
14.2	2.96666666666667	197
14.22	2.96666666666667	200
14.24	2.96666666666667	184
14.26	2.96666666666667	194
14.28	2.96666666666667	191
14.3	2.96666666666667	188
14.32	2.96666666666667	186
14.34	2.96666666666667	176
14.36	2.96666666666667	212
14.38	2.96666666666667	198
14.4	2.96666666666667	196
14.42	2.96666666666667	200
14.44	2.96666666666667	177
14.46	2.96666666666667	179
14.48	2.96666666666667	214
14.5	2.96666666666667	184
14.52	2.96666666666667	198
14.54	2.96666666666667	193
14.56	2.96666666666667	186
14.58	2.96666666666667	197
14.6	2.96666666666667	188
14.62	2.96666666666667	169
14.64	2.96666666666667	170
14.66	2.96666666666667	187
14.68	2.96666666666667	202
14.7	2.96666666666667	207
14.72	2.96666666666667	206
14.74	2.96666666666667	184
14.76	2.96666666666667	200
14.78	2.96666666666667	211
14.8	2.96666666666667	184
14.82	2.96666666666667	209
14.84	2.96666666666667	178
14.86	2.96666666666667	182
14.88	2.96666666666667	189
14.9	2.96666666666667	188
14.92	2.96666666666667	184
14.94	2.96666666666667	195
14.96	2.96666666666667	206
14.98	2.96666666666667	194
15	2.96666666666667	174
15.02	2.96666666666667	170
15.04	2.96666666666667	181
15.06	2.96666666666667	202
15.08	2.96666666666667	201
15.1	2.96666666666667	192
15.12	2.96666666666667	187
15.14	2.96666666666667	188
15.16	2.96666666666667	193
15.18	2.96666666666667	187
15.2	2.96666666666667	194
15.22	2.96666666666667	177
15.24	2.96666666666667	197
15.26	2.96666666666667	196
15.28	2.96666666666667	193
15.3	2.96666666666667	185
15.32	2.96666666666667	180
15.34	2.96666666666667	192
15.36	2.96666666666667	189
15.38	2.96666666666667	183
15.4	2.96666666666667	196
15.42	2.96666666666667	207
15.44	2.96666666666667	181
15.46	2.96666666666667	193
15.48	2.96666666666667	204
15.5	2.96666666666667	208
15.52	2.96666666666667	178
15.54	2.96666666666667	187
15.56	2.96666666666667	210
15.58	2.96666666666667	199
15.6	2.96666666666667	217
15.62	2.96666666666667	212
15.64	2.96666666666667	184
15.66	2.96666666666667	213
15.68	2.96666666666667	181
15.7	2.96666666666667	198
15.72	2.96666666666667	213
15.74	2.96666666666667	201
15.76	2.96666666666667	223
15.78	2.96666666666667	204
15.8	2.96666666666667	198
15.82	2.96666666666667	204
15.84	2.96666666666667	209
15.86	2.96666666666667	218
15.88	2.96666666666667	208
15.9	2.96666666666667	233
15.92	2.96666666666667	223
15.94	2.96666666666667	201
15.96	2.96666666666667	220
15.98	2.96666666666667	188
16	2.96666666666667	213
16.02	2.96666666666667	194
16.04	2.96666666666667	206
16.06	2.96666666666667	217
16.08	2.96666666666667	230
16.1	2.96666666666667	202
16.12	2.96666666666667	210
16.14	2.96666666666667	241
16.16	2.96666666666667	225
16.18	2.96666666666667	202
16.2	2.96666666666667	242
16.22	2.96666666666667	234
16.24	2.96666666666667	243
16.26	2.96666666666667	233
16.28	2.96666666666667	272
16.3	2.96666666666667	301
16.32	2.96666666666667	326
16.34	2.96666666666667	298
16.36	2.96666666666667	383
16.38	2.96666666666667	415
16.4	2.96666666666667	419
16.42	2.96666666666667	516
16.44	2.96666666666667	582
16.46	2.96666666666667	556
16.48	2.96666666666667	600
16.5	2.96666666666667	563
16.52	2.96666666666667	463
16.54	2.96666666666667	440
16.56	2.96666666666667	414
16.58	2.96666666666667	384
16.6	2.96666666666667	426
16.62	2.96666666666667	411
16.64	2.96666666666667	428
16.66	2.96666666666667	456
16.68	2.96666666666667	534
16.7	2.96666666666667	574
16.72	2.96666666666667	645
16.74	2.96666666666667	731
16.76	2.96666666666667	794
16.78	2.96666666666667	968
16.8	2.96666666666667	1140
16.82	2.96666666666667	1185
16.84	2.96666666666667	1266
16.86	2.96666666666667	1154
16.88	2.96666666666667	1026
16.9	2.96666666666667	877
16.92	2.96666666666667	742
16.94	2.96666666666667	561
16.96	2.96666666666667	467
16.98	2.96666666666667	413
17	2.96666666666667	370
17.02	2.96666666666667	369
17.04	2.96666666666667	288
17.06	2.96666666666667	302
17.08	2.96666666666667	295
17.1	2.96666666666667	272
17.12	2.96666666666667	242
17.14	2.96666666666667	243
17.16	2.96666666666667	240
17.18	2.96666666666667	246
17.2	2.96666666666667	260
17.22	2.96666666666667	230
17.24	2.96666666666667	229
17.26	2.96666666666667	199
17.28	2.96666666666667	227
17.3	2.96666666666667	216
17.32	2.96666666666667	249
17.34	2.96666666666667	232
17.36	2.96666666666667	224
17.38	2.96666666666667	247
17.4	2.96666666666667	215
17.42	2.96666666666667	243
17.44	2.96666666666667	233
17.46	2.96666666666667	227
17.48	2.96666666666667	210
17.5	2.96666666666667	216
17.52	2.96666666666667	214
17.54	2.96666666666667	207
17.56	2.96666666666667	226
17.58	2.96666666666667	231
17.6	2.96666666666667	215
17.62	2.96666666666667	187
17.64	2.96666666666667	206
17.66	2.96666666666667	212
17.68	2.96666666666667	213
17.7	2.96666666666667	201
17.72	2.96666666666667	197
17.74	2.96666666666667	208
17.76	2.96666666666667	215
17.78	2.96666666666667	189
17.8	2.96666666666667	208
17.82	2.96666666666667	211
17.84	2.96666666666667	222
17.86	2.96666666666667	188
17.88	2.96666666666667	196
17.9	2.96666666666667	247
17.92	2.96666666666667	217
17.94	2.96666666666667	208
17.96	2.96666666666667	199
17.98	2.96666666666667	206
18	2.96666666666667	234
18.02	2.96666666666667	236
18.04	2.96666666666667	200
18.06	2.96666666666667	216
18.08	2.96666666666667	216
18.1	2.96666666666667	232
18.12	2.96666666666667	209
18.14	2.96666666666667	174
18.16	2.96666666666667	208
18.18	2.96666666666667	219
18.2	2.96666666666667	209
18.22	2.96666666666667	225
18.24	2.96666666666667	206
18.26	2.96666666666667	216
18.28	2.96666666666667	223
18.3	2.96666666666667	214
18.32	2.96666666666667	199
18.34	2.96666666666667	199
18.36	2.96666666666667	226
18.38	2.96666666666667	209
18.4	2.96666666666667	221
18.42	2.96666666666667	224
18.44	2.96666666666667	230
18.46	2.96666666666667	199
18.48	2.96666666666667	227
18.5	2.96666666666667	206
18.52	2.96666666666667	211
18.54	2.96666666666667	180
18.56	2.96666666666667	232
18.58	2.96666666666667	228
18.6	2.96666666666667	194
18.62	2.96666666666667	227
18.64	2.96666666666667	198
18.66	2.96666666666667	216
18.68	2.96666666666667	262
18.7	2.96666666666667	224
18.72	2.96666666666667	220
18.74	2.96666666666667	237
18.76	2.96666666666667	240
18.78	2.96666666666667	215
18.8	2.96666666666667	279
18.82	2.96666666666667	283
18.84	2.96666666666667	294
18.86	2.96666666666667	328
18.88	2.96666666666667	335
18.9	2.96666666666667	344
18.92	2.96666666666667	412
18.94	2.96666666666667	470
18.96	2.96666666666667	575
18.98	2.96666666666667	682
19	2.96666666666667	796
19.02	2.96666666666667	921
19.04	2.96666666666667	969
19.06	2.96666666666667	1053
19.08	2.96666666666667	859
19.1	2.96666666666667	736
19.12	2.96666666666667	545
19.14	2.96666666666667	462
19.16	2.96666666666667	370
19.18	2.96666666666667	356
19.2	2.96666666666667	347
19.22	2.96666666666667	296
19.24	2.96666666666667	272
19.26	2.96666666666667	294
19.28	2.96666666666667	280
19.3	2.96666666666667	275
19.32	2.96666666666667	309
19.34	2.96666666666667	338
19.36	2.96666666666667	320
19.38	2.96666666666667	302
19.4	2.96666666666667	312
19.42	2.96666666666667	261
19.44	2.96666666666667	263
19.46	2.96666666666667	267
19.48	2.96666666666667	212
19.5	2.96666666666667	229
19.52	2.96666666666667	235
19.54	2.96666666666667	257
19.56	2.96666666666667	207
19.58	2.96666666666667	213
19.6	2.96666666666667	248
19.62	2.96666666666667	204
19.64	2.96666666666667	232
19.66	2.96666666666667	193
19.68	2.96666666666667	204
19.7	2.96666666666667	235
19.72	2.96666666666667	237
19.74	2.96666666666667	232
19.76	2.96666666666667	234
19.78	2.96666666666667	266
19.8	2.96666666666667	259
19.82	2.96666666666667	285
19.84	2.96666666666667	269
19.86	2.96666666666667	260
19.88	2.96666666666667	261
19.9	2.96666666666667	240
19.92	2.96666666666667	218
19.94	2.96666666666667	229
19.96	2.96666666666667	228
19.98	2.96666666666667	223
20	2.96666666666667	219
20.02	2.96666666666667	207
20.04	2.96666666666667	219
20.06	2.96666666666667	218
20.08	2.96666666666667	194
20.1	2.96666666666667	193
20.12	2.96666666666667	203
20.14	2.96666666666667	229
20.16	2.96666666666667	218
20.18	2.96666666666667	185
20.2	2.96666666666667	238
20.22	2.96666666666667	184
20.24	2.96666666666667	220
20.26	2.96666666666667	242
20.28	2.96666666666667	194
20.3	2.96666666666667	230
20.32	2.96666666666667	194
20.34	2.96666666666667	193
20.36	2.96666666666667	198
20.38	2.96666666666667	233
20.4	2.96666666666667	203
20.42	2.96666666666667	211
20.44	2.96666666666667	235
20.46	2.96666666666667	219
20.48	2.96666666666667	202
20.5	2.96666666666667	192
20.52	2.96666666666667	230
20.54	2.96666666666667	230
20.56	2.96666666666667	219
20.58	2.96666666666667	212
20.6	2.96666666666667	234
20.62	2.96666666666667	212
20.64	2.96666666666667	239
20.66	2.96666666666667	253
20.68	2.96666666666667	273
20.7	2.96666666666667	294
20.72	2.96666666666667	326
20.74	2.96666666666667	336
20.76	2.96666666666667	343
20.78	2.96666666666667	397
20.8	2.96666666666667	439
20.82	2.96666666666667	477
20.84	2.96666666666667	533
20.86	2.96666666666667	648
20.88	2.96666666666667	685
20.9	2.96666666666667	737
20.92	2.96666666666667	679
20.94	2.96666666666667	645
20.96	2.96666666666667	568
20.98	2.96666666666667	464
21	2.96666666666667	418
21.02	2.96666666666667	338
21.04	2.96666666666667	315
21.06	2.96666666666667	287
21.08	2.96666666666667	248
21.1	2.96666666666667	238
21.12	2.96666666666667	250
21.14	2.96666666666667	248
21.16	2.96666666666667	255
21.18	2.96666666666667	229
21.2	2.96666666666667	216
21.22	2.96666666666667	216
21.24	2.96666666666667	233
21.26	2.96666666666667	230
21.28	2.96666666666667	212
21.3	2.96666666666667	207
21.32	2.96666666666667	215
21.34	2.96666666666667	209
21.36	2.96666666666667	222
21.38	2.96666666666667	218
21.4	2.96666666666667	214
21.42	2.96666666666667	214
21.44	2.96666666666667	204
21.46	2.96666666666667	204
21.48	2.96666666666667	198
21.5	2.96666666666667	217
21.52	2.96666666666667	205
21.54	2.96666666666667	218
21.56	2.96666666666667	207
21.58	2.96666666666667	214
21.6	2.96666666666667	171
21.62	2.96666666666667	179
21.64	2.96666666666667	218
21.66	2.96666666666667	178
21.68	2.96666666666667	196
21.7	2.96666666666667	189
21.72	2.96666666666667	224
21.74	2.96666666666667	205
21.76	2.96666666666667	201
21.78	2.96666666666667	203
21.8	2.96666666666667	185
21.82	2.96666666666667	209
21.84	2.96666666666667	198
21.86	2.96666666666667	216
21.88	2.96666666666667	219
21.9	2.96666666666667	196
21.92	2.96666666666667	205
21.94	2.96666666666667	188
21.96	2.96666666666667	171
21.98	2.96666666666667	201
22	2.96666666666667	190
22.02	2.96666666666667	199
22.04	2.96666666666667	197
22.06	2.96666666666667	174
22.08	2.96666666666667	160
22.1	2.96666666666667	196
22.12	2.96666666666667	206
22.14	2.96666666666667	198
22.16	2.96666666666667	193
22.18	2.96666666666667	209
22.2	2.96666666666667	191
22.22	2.96666666666667	191
22.24	2.96666666666667	219
22.26	2.96666666666667	191
22.28	2.96666666666667	215
22.3	2.96666666666667	191
22.32	2.96666666666667	178
22.34	2.96666666666667	197
22.36	2.96666666666667	221
22.38	2.96666666666667	208
22.4	2.96666666666667	212
22.42	2.96666666666667	209
22.44	2.96666666666667	224
22.46	2.96666666666667	205
22.48	2.96666666666667	206
22.5	2.96666666666667	207
22.52	2.96666666666667	211
22.54	2.96666666666667	192
22.56	2.96666666666667	170
22.58	2.96666666666667	201
22.6	2.96666666666667	199
22.62	2.96666666666667	209
22.64	2.96666666666667	197
22.66	2.96666666666667	192
22.68	2.96666666666667	194
22.7	2.96666666666667	193
22.72	2.96666666666667	190
22.74	2.96666666666667	209
22.76	2.96666666666667	170
22.78	2.96666666666667	199
22.8	2.96666666666667	192
22.82	2.96666666666667	210
22.84	2.96666666666667	217
22.86	2.96666666666667	202
22.88	2.96666666666667	199
22.9	2.96666666666667	200
22.92	2.96666666666667	231
22.94	2.96666666666667	218
22.96	2.96666666666667	221
22.98	2.96666666666667	181
23	2.96666666666667	185
23.02	2.96666666666667	203
23.04	2.96666666666667	206
23.06	2.96666666666667	216
23.08	2.96666666666667	188
23.1	2.96666666666667	212
23.12	2.96666666666667	199
23.14	2.96666666666667	221
23.16	2.96666666666667	201
23.18	2.96666666666667	208
23.2	2.96666666666667	194
23.22	2.96666666666667	197
23.24	2.96666666666667	196
23.26	2.96666666666667	222
23.28	2.96666666666667	208
23.3	2.96666666666667	199
23.32	2.96666666666667	201
23.34	2.96666666666667	225
23.36	2.96666666666667	201
23.38	2.96666666666667	194
23.4	2.96666666666667	218
23.42	2.96666666666667	214
23.44	2.96666666666667	208
23.46	2.96666666666667	227
23.48	2.96666666666667	224
23.5	2.96666666666667	204
23.52	2.96666666666667	211
23.54	2.96666666666667	216
23.56	2.96666666666667	224
23.58	2.96666666666667	241
23.6	2.96666666666667	244
23.62	2.96666666666667	259
23.64	2.96666666666667	230
23.66	2.96666666666667	244
23.68	2.96666666666667	270
23.7	2.96666666666667	275
23.72	2.96666666666667	238
23.74	2.96666666666667	242
23.76	2.96666666666667	237
23.78	2.96666666666667	191
23.8	2.96666666666667	223
23.82	2.96666666666667	231
23.84	2.96666666666667	236
23.86	2.96666666666667	207
23.88	2.96666666666667	228
23.9	2.96666666666667	226
23.92	2.96666666666667	236
23.94	2.96666666666667	229
23.96	2.96666666666667	231
23.98	2.96666666666667	234
24	2.96666666666667	291
24.02	2.96666666666667	276
24.04	2.96666666666667	286
24.06	2.96666666666667	318
24.08	2.96666666666667	290
24.1	2.96666666666667	284
24.12	2.96666666666667	258
24.14	2.96666666666667	250
24.16	2.96666666666667	214
24.18	2.96666666666667	214
24.2	2.96666666666667	216
24.22	2.96666666666667	232
24.24	2.96666666666667	194
24.26	2.96666666666667	213
24.28	2.96666666666667	225
24.3	2.96666666666667	227
24.32	2.96666666666667	197
24.34	2.96666666666667	213
24.36	2.96666666666667	212
24.38	2.96666666666667	222
24.4	2.96666666666667	229
24.42	2.96666666666667	214
24.44	2.96666666666667	177
24.46	2.96666666666667	198
24.48	2.96666666666667	211
24.5	2.96666666666667	195
24.52	2.96666666666667	193
24.54	2.96666666666667	161
24.56	2.96666666666667	206
24.58	2.96666666666667	222
24.6	2.96666666666667	203
24.62	2.96666666666667	207
24.64	2.96666666666667	213
24.66	2.96666666666667	213
24.68	2.96666666666667	189
24.7	2.96666666666667	197
24.72	2.96666666666667	201
24.74	2.96666666666667	222
24.76	2.96666666666667	216
24.78	2.96666666666667	221
24.8	2.96666666666667	212
24.82	2.96666666666667	218
24.84	2.96666666666667	207
24.86	2.96666666666667	204
24.88	2.96666666666667	204
24.9	2.96666666666667	227
24.92	2.96666666666667	224
24.94	2.96666666666667	213
24.96	2.96666666666667	190
24.98	2.96666666666667	230
25	2.96666666666667	222
25.02	2.96666666666667	198
25.04	2.96666666666667	219
25.06	2.96666666666667	250
25.08	2.96666666666667	252
25.1	2.96666666666667	273
25.12	2.96666666666667	241
25.14	2.96666666666667	245
25.16	2.96666666666667	247
25.18	2.96666666666667	245
25.2	2.96666666666667	283
25.22	2.96666666666667	275
25.24	2.96666666666667	243
25.26	2.96666666666667	264
25.28	2.96666666666667	297
25.3	2.96666666666667	342
25.32	2.96666666666667	342
25.34	2.96666666666667	328
25.36	2.96666666666667	316
25.38	2.96666666666667	335
25.4	2.96666666666667	347
25.42	2.96666666666667	339
25.44	2.96666666666667	366
25.46	2.96666666666667	394
25.48	2.96666666666667	441
25.5	2.96666666666667	471
25.52	2.96666666666667	475
25.54	2.96666666666667	602
25.56	2.96666666666667	645
25.58	2.96666666666667	636
25.6	2.96666666666667	571
25.62	2.96666666666667	549
25.64	2.96666666666667	495
25.66	2.96666666666667	413
25.68	2.96666666666667	324
25.7	2.96666666666667	337
25.72	2.96666666666667	318
25.74	2.96666666666667	285
25.76	2.96666666666667	252
25.78	2.96666666666667	259
25.8	2.96666666666667	243
25.82	2.96666666666667	230
25.84	2.96666666666667	230
25.86	2.96666666666667	226
25.88	2.96666666666667	201
25.9	2.96666666666667	200
25.92	2.96666666666667	236
25.94	2.96666666666667	213
25.96	2.96666666666667	191
25.98	2.96666666666667	238
26	2.96666666666667	199
26.02	2.96666666666667	214
26.04	2.96666666666667	190
26.06	2.96666666666667	204
26.08	2.96666666666667	235
26.1	2.96666666666667	195
26.12	2.96666666666667	198
26.14	2.96666666666667	223
26.16	2.96666666666667	222
26.18	2.96666666666667	213
26.2	2.96666666666667	204
26.22	2.96666666666667	220
26.24	2.96666666666667	205
26.26	2.96666666666667	215
26.28	2.96666666666667	233
26.3	2.96666666666667	213
26.32	2.96666666666667	241
26.34	2.96666666666667	227
26.36	2.96666666666667	206
26.38	2.96666666666667	211
26.4	2.96666666666667	240
26.42	2.96666666666667	226
26.44	2.96666666666667	196
26.46	2.96666666666667	241
26.48	2.96666666666667	223
26.5	2.96666666666667	210
26.52	2.96666666666667	167
26.54	2.96666666666667	237
26.56	2.96666666666667	246
26.58	2.96666666666667	214
26.6	2.96666666666667	239
26.62	2.96666666666667	222
26.64	2.96666666666667	199
26.66	2.96666666666667	213
26.68	2.96666666666667	204
26.7	2.96666666666667	234
26.72	2.96666666666667	226
26.74	2.96666666666667	221
26.76	2.96666666666667	233
26.78	2.96666666666667	228
26.8	2.96666666666667	237
26.82	2.96666666666667	227
26.84	2.96666666666667	201
26.86	2.96666666666667	216
26.88	2.96666666666667	203
26.9	2.96666666666667	200
26.92	2.96666666666667	195
26.94	2.96666666666667	238
26.96	2.96666666666667	223
26.98	2.96666666666667	212
27	2.96666666666667	206
27.02	2.96666666666667	221
27.04	2.96666666666667	219
27.06	2.96666666666667	205
27.08	2.96666666666667	204
27.1	2.96666666666667	217
27.12	2.96666666666667	231
27.14	2.96666666666667	217
27.16	2.96666666666667	243
27.18	2.96666666666667	226
27.2	2.96666666666667	242
27.22	2.96666666666667	276
27.24	2.96666666666667	294
27.26	2.96666666666667	267
27.28	2.96666666666667	285
27.3	2.96666666666667	299
27.32	2.96666666666667	323
27.34	2.96666666666667	320
27.36	2.96666666666667	341
27.38	2.96666666666667	316
27.4	2.96666666666667	315
27.42	2.96666666666667	309
27.44	2.96666666666667	282
27.46	2.96666666666667	271
27.48	2.96666666666667	295
27.5	2.96666666666667	267
27.52	2.96666666666667	253
27.54	2.96666666666667	244
27.56	2.96666666666667	242
27.58	2.96666666666667	241
27.6	2.96666666666667	255
27.62	2.96666666666667	265
27.64	2.96666666666667	246
27.66	2.96666666666667	263
27.68	2.96666666666667	247
27.7	2.96666666666667	240
27.72	2.96666666666667	258
27.74	2.96666666666667	216
27.76	2.96666666666667	233
27.78	2.96666666666667	236
27.8	2.96666666666667	257
27.82	2.96666666666667	219
27.84	2.96666666666667	226
27.86	2.96666666666667	231
27.88	2.96666666666667	223
27.9	2.96666666666667	237
27.92	2.96666666666667	235
27.94	2.96666666666667	248
27.96	2.96666666666667	251
27.98	2.96666666666667	236
28	2.96666666666667	292
28.02	2.96666666666667	296
28.04	2.96666666666667	252
28.06	2.96666666666667	283
28.08	2.96666666666667	254
28.1	2.96666666666667	260
28.12	2.96666666666667	252
28.14	2.96666666666667	268
28.16	2.96666666666667	272
28.18	2.96666666666667	259
28.2	2.96666666666667	229
28.22	2.96666666666667	237
28.24	2.96666666666667	228
28.26	2.96666666666667	229
28.28	2.96666666666667	259
28.3	2.96666666666667	253
28.32	2.96666666666667	255
28.34	2.96666666666667	248
28.36	2.96666666666667	259
28.38	2.96666666666667	254
28.4	2.96666666666667	300
28.42	2.96666666666667	316
28.44	2.96666666666667	313
28.46	2.96666666666667	357
28.48	2.96666666666667	340
28.5	2.96666666666667	362
28.52	2.96666666666667	337
28.54	2.96666666666667	311
28.56	2.96666666666667	270
28.58	2.96666666666667	269
28.6	2.96666666666667	255
28.62	2.96666666666667	254
28.64	2.96666666666667	244
28.66	2.96666666666667	201
28.68	2.96666666666667	225
28.7	2.96666666666667	203
28.72	2.96666666666667	211
28.74	2.96666666666667	215
28.76	2.96666666666667	211
28.78	2.96666666666667	211
28.8	2.96666666666667	223
28.82	2.96666666666667	195
28.84	2.96666666666667	225
28.86	2.96666666666667	204
28.88	2.96666666666667	214
28.9	2.96666666666667	191
28.92	2.96666666666667	212
28.94	2.96666666666667	205
28.96	2.96666666666667	223
28.98	2.96666666666667	212
29	2.96666666666667	199
29.02	2.96666666666667	190
29.04	2.96666666666667	207
29.06	2.96666666666667	212
29.08	2.96666666666667	212
29.1	2.96666666666667	226
29.12	2.96666666666667	214
29.14	2.96666666666667	222
29.16	2.96666666666667	200
29.18	2.96666666666667	205
29.2	2.96666666666667	201
29.22	2.96666666666667	250
29.24	2.96666666666667	222
29.26	2.96666666666667	213
29.28	2.96666666666667	217
29.3	2.96666666666667	211
29.32	2.96666666666667	191
29.34	2.96666666666667	215
29.36	2.96666666666667	217
29.38	2.96666666666667	226
29.4	2.96666666666667	219
29.42	2.96666666666667	235
29.44	2.96666666666667	238
29.46	2.96666666666667	239
29.48	2.96666666666667	223
29.5	2.96666666666667	216
29.52	2.96666666666667	226
29.54	2.96666666666667	228
29.56	2.96666666666667	233
29.58	2.96666666666667	208
29.6	2.96666666666667	218
29.62	2.96666666666667	220
29.64	2.96666666666667	260
29.66	2.96666666666667	267
29.68	2.96666666666667	252
29.7	2.96666666666667	219
29.72	2.96666666666667	211
29.74	2.96666666666667	233
29.76	2.96666666666667	222
29.78	2.96666666666667	214
29.8	2.96666666666667	219
29.82	2.96666666666667	220
29.84	2.96666666666667	222
29.86	2.96666666666667	246
29.88	2.96666666666667	247
29.9	2.96666666666667	221
29.92	2.96666666666667	199
29.94	2.96666666666667	223
29.96	2.96666666666667	226
29.98	2.96666666666667	188
30	2.96666666666667	217
30.02	2.96666666666667	211
30.04	2.96666666666667	224
30.06	2.96666666666667	241
30.08	2.96666666666667	210
30.1	2.96666666666667	214
30.12	2.96666666666667	218
30.14	2.96666666666667	248
30.16	2.96666666666667	215
30.18	2.96666666666667	238
30.2	2.96666666666667	220
30.22	2.96666666666667	214
30.24	2.96666666666667	216
30.26	2.96666666666667	224
30.28	2.96666666666667	213
30.3	2.96666666666667	202
30.32	2.96666666666667	213
30.34	2.96666666666667	225
30.36	2.96666666666667	210
30.38	2.96666666666667	230
30.4	2.96666666666667	240
30.42	2.96666666666667	266
30.44	2.96666666666667	254
30.46	2.96666666666667	275
30.48	2.96666666666667	309
30.5	2.96666666666667	300
30.52	2.96666666666667	341
30.54	2.96666666666667	374
30.56	2.96666666666667	419
30.58	2.96666666666667	460
30.6	2.96666666666667	457
30.62	2.96666666666667	456
30.64	2.96666666666667	417
30.66	2.96666666666667	438
30.68	2.96666666666667	365
30.7	2.96666666666667	333
30.72	2.96666666666667	343
30.74	2.96666666666667	304
30.76	2.96666666666667	299
30.78	2.96666666666667	279
30.8	2.96666666666667	273
30.82	2.96666666666667	249
30.84	2.96666666666667	247
30.86	2.96666666666667	233
30.88	2.96666666666667	241
30.9	2.96666666666667	244
30.92	2.96666666666667	244
30.94	2.96666666666667	231
30.96	2.96666666666667	189
30.98	2.96666666666667	231
31	2.96666666666667	227
31.02	2.96666666666667	222
31.04	2.96666666666667	235
31.06	2.96666666666667	226
31.08	2.96666666666667	220
31.1	2.96666666666667	205
31.12	2.96666666666667	187
31.14	2.96666666666667	212
31.16	2.96666666666667	244
31.18	2.96666666666667	212
31.2	2.96666666666667	233
31.22	2.96666666666667	192
31.24	2.96666666666667	211
31.26	2.96666666666667	208
31.28	2.96666666666667	219
31.3	2.96666666666667	224
31.32	2.96666666666667	210
31.34	2.96666666666667	209
31.36	2.96666666666667	228
31.38	2.96666666666667	216
31.4	2.96666666666667	232
31.42	2.96666666666667	218
31.44	2.96666666666667	208
31.46	2.96666666666667	222
31.48	2.96666666666667	218
31.5	2.96666666666667	219
31.52	2.96666666666667	221
31.54	2.96666666666667	213
31.56	2.96666666666667	222
31.58	2.96666666666667	214
31.6	2.96666666666667	205
31.62	2.96666666666667	221
31.64	2.96666666666667	229
31.66	2.96666666666667	208
31.68	2.96666666666667	222
31.7	2.96666666666667	210
31.72	2.96666666666667	188
31.74	2.96666666666667	215
31.76	2.96666666666667	209
31.78	2.96666666666667	220
31.8	2.96666666666667	223
31.82	2.96666666666667	185
31.84	2.96666666666667	226
31.86	2.96666666666667	218
31.88	2.96666666666667	237
31.9	2.96666666666667	222
31.92	2.96666666666667	227
31.94	2.96666666666667	200
31.96	2.96666666666667	231
31.98	2.96666666666667	210
32	2.96666666666667	232
32.02	2.96666666666667	225
32.04	2.96666666666667	189
32.06	2.96666666666667	216
32.08	2.96666666666667	247
32.1	2.96666666666667	226
32.12	2.96666666666667	241
32.14	2.96666666666667	226
32.16	2.96666666666667	240
32.18	2.96666666666667	246
32.2	2.96666666666667	261
32.22	2.96666666666667	269
32.24	2.96666666666667	282
32.26	2.96666666666667	245
32.28	2.96666666666667	240
32.3	2.96666666666667	216
32.32	2.96666666666667	244
32.34	2.96666666666667	260
32.36	2.96666666666667	230
32.38	2.96666666666667	199
32.4	2.96666666666667	213
32.42	2.96666666666667	211
32.44	2.96666666666667	223
32.46	2.96666666666667	242
32.48	2.96666666666667	215
32.5	2.96666666666667	212
32.52	2.96666666666667	245
32.54	2.96666666666667	225
32.56	2.96666666666667	229
32.58	2.96666666666667	243
32.6	2.96666666666667	274
32.62	2.96666666666667	256
32.64	2.96666666666667	248
32.66	2.96666666666667	241
32.68	2.96666666666667	293
32.7	2.96666666666667	315
32.72	2.96666666666667	298
32.74	2.96666666666667	296
32.76	2.96666666666667	299
32.78	2.96666666666667	283
32.8	2.96666666666667	307
32.82	2.96666666666667	271
32.84	2.96666666666667	264
32.86	2.96666666666667	202
32.88	2.96666666666667	231
32.9	2.96666666666667	241
32.92	2.96666666666667	242
32.94	2.96666666666667	234
32.96	2.96666666666667	233
32.98	2.96666666666667	218
33	2.96666666666667	210
33.02	2.96666666666667	231
33.04	2.96666666666667	216
33.06	2.96666666666667	223
33.08	2.96666666666667	203
33.1	2.96666666666667	208
33.12	2.96666666666667	215
33.14	2.96666666666667	199
33.16	2.96666666666667	200
33.18	2.96666666666667	178
33.2	2.96666666666667	210
33.22	2.96666666666667	230
33.24	2.96666666666667	218
33.26	2.96666666666667	208
33.28	2.96666666666667	187
33.3	2.96666666666667	222
33.32	2.96666666666667	218
33.34	2.96666666666667	223
33.36	2.96666666666667	228
33.38	2.96666666666667	221
33.4	2.96666666666667	245
33.42	2.96666666666667	211
33.44	2.96666666666667	242
33.46	2.96666666666667	200
33.48	2.96666666666667	218
33.5	2.96666666666667	216
33.52	2.96666666666667	229
33.54	2.96666666666667	256
33.56	2.96666666666667	243
33.58	2.96666666666667	274
33.6	2.96666666666667	210
33.62	2.96666666666667	215
33.64	2.96666666666667	218
33.66	2.96666666666667	207
33.68	2.96666666666667	218
33.7	2.96666666666667	236
33.72	2.96666666666667	218
33.74	2.96666666666667	233
33.76	2.96666666666667	195
33.78	2.96666666666667	235
33.8	2.96666666666667	226
33.82	2.96666666666667	224
33.84	2.96666666666667	216
33.86	2.96666666666667	225
33.88	2.96666666666667	212
33.9	2.96666666666667	195
33.92	2.96666666666667	208
33.94	2.96666666666667	201
33.96	2.96666666666667	251
33.98	2.96666666666667	215
34	2.96666666666667	209
34.02	2.96666666666667	210
34.04	2.96666666666667	250
34.06	2.96666666666667	239
34.08	2.96666666666667	269
34.1	2.96666666666667	264
34.12	2.96666666666667	263
34.14	2.96666666666667	294
34.16	2.96666666666667	294
34.18	2.96666666666667	245
34.2	2.96666666666667	277
34.22	2.96666666666667	264
34.24	2.96666666666667	252
34.26	2.96666666666667	224
34.28	2.96666666666667	245
34.3	2.96666666666667	220
34.32	2.96666666666667	249
34.34	2.96666666666667	231
34.36	2.96666666666667	245
34.38	2.96666666666667	252
34.4	2.96666666666667	232
34.42	2.96666666666667	238
34.44	2.96666666666667	214
34.46	2.96666666666667	250
34.48	2.96666666666667	229
34.5	2.96666666666667	219
34.52	2.96666666666667	214
34.54	2.96666666666667	241
34.56	2.96666666666667	242
34.58	2.96666666666667	223
34.6	2.96666666666667	210
34.62	2.96666666666667	222
34.64	2.96666666666667	211
34.66	2.96666666666667	225
34.68	2.96666666666667	240
34.7	2.96666666666667	222
34.72	2.96666666666667	229
34.74	2.96666666666667	215
34.76	2.96666666666667	244
34.78	2.96666666666667	231
34.8	2.96666666666667	203
34.82	2.96666666666667	242
34.84	2.96666666666667	240
34.86	2.96666666666667	227
34.88	2.96666666666667	227
34.9	2.96666666666667	213
34.92	2.96666666666667	227
34.94	2.96666666666667	224
34.96	2.96666666666667	226
34.98	2.96666666666667	207
35	2.96666666666667	245
35.02	2.96666666666667	221
35.04	2.96666666666667	221
35.06	2.96666666666667	213
35.08	2.96666666666667	207
35.1	2.96666666666667	219
35.12	2.96666666666667	231
35.14	2.96666666666667	218
35.16	2.96666666666667	212
35.18	2.96666666666667	233
35.2	2.96666666666667	230
35.22	2.96666666666667	235
35.24	2.96666666666667	216
35.26	2.96666666666667	250
35.28	2.96666666666667	223
35.3	2.96666666666667	222
35.32	2.96666666666667	236
35.34	2.96666666666667	200
35.36	2.96666666666667	222
35.38	2.96666666666667	217
35.4	2.96666666666667	258
35.42	2.96666666666667	261
35.44	2.96666666666667	274
35.46	2.96666666666667	264
35.48	2.96666666666667	248
35.5	2.96666666666667	283
35.52	2.96666666666667	279
35.54	2.96666666666667	262
35.56	2.96666666666667	280
35.58	2.96666666666667	268
35.6	2.96666666666667	291
35.62	2.96666666666667	256
35.64	2.96666666666667	253
35.66	2.96666666666667	245
35.68	2.96666666666667	272
35.7	2.96666666666667	262
35.72	2.96666666666667	261
35.74	2.96666666666667	227
35.76	2.96666666666667	230
35.78	2.96666666666667	278
35.8	2.96666666666667	260
35.82	2.96666666666667	256
35.84	2.96666666666667	259
35.86	2.96666666666667	272
35.88	2.96666666666667	269
35.9	2.96666666666667	257
35.92	2.96666666666667	291
35.94	2.96666666666667	285
35.96	2.96666666666667	294
35.98	2.96666666666667	276
36	2.96666666666667	250
36.02	2.96666666666667	279
36.04	2.96666666666667	229
36.06	2.96666666666667	251
36.08	2.96666666666667	228
36.1	2.96666666666667	219
36.12	2.96666666666667	226
36.14	2.96666666666667	220
36.16	2.96666666666667	205
36.18	2.96666666666667	214
36.2	2.96666666666667	227
36.22	2.96666666666667	240
36.24	2.96666666666667	217
36.26	2.96666666666667	236
36.28	2.96666666666667	231
36.3	2.96666666666667	219
36.32	2.96666666666667	260
36.34	2.96666666666667	241
36.36	2.96666666666667	235
36.38	2.96666666666667	290
36.4	2.96666666666667	271
36.42	2.96666666666667	252
36.44	2.96666666666667	261
36.46	2.96666666666667	254
36.48	2.96666666666667	273
36.5	2.96666666666667	214
36.52	2.96666666666667	218
36.54	2.96666666666667	243
36.56	2.96666666666667	249
36.58	2.96666666666667	257
36.6	2.96666666666667	237
36.62	2.96666666666667	219
36.64	2.96666666666667	199
36.66	2.96666666666667	203
36.68	2.96666666666667	204
36.7	2.96666666666667	256
36.72	2.96666666666667	239
36.74	2.96666666666667	235
36.76	2.96666666666667	201
36.78	2.96666666666667	197
36.8	2.96666666666667	228
36.82	2.96666666666667	236
36.84	2.96666666666667	246
36.86	2.96666666666667	239
36.88	2.96666666666667	259
36.9	2.96666666666667	222
36.92	2.96666666666667	218
36.94	2.96666666666667	222
36.96	2.96666666666667	236
36.98	2.96666666666667	231
37	2.96666666666667	232
37.02	2.96666666666667	232
37.04	2.96666666666667	258
37.06	2.96666666666667	239
37.08	2.96666666666667	230
37.1	2.96666666666667	243
37.12	2.96666666666667	282
37.14	2.96666666666667	302
37.16	2.96666666666667	326
37.18	2.96666666666667	357
37.2	2.96666666666667	353
37.22	2.96666666666667	328
37.24	2.96666666666667	320
37.26	2.96666666666667	324
37.28	2.96666666666667	324
37.3	2.96666666666667	300
37.32	2.96666666666667	268
37.34	2.96666666666667	292
37.36	2.96666666666667	307
37.38	2.96666666666667	264
37.4	2.96666666666667	260
37.42	2.96666666666667	245
37.44	2.96666666666667	225
37.46	2.96666666666667	217
37.48	2.96666666666667	237
37.5	2.96666666666667	237
37.52	2.96666666666667	254
37.54	2.96666666666667	231
37.56	2.96666666666667	211
37.58	2.96666666666667	247
37.6	2.96666666666667	213
37.62	2.96666666666667	240
37.64	2.96666666666667	222
37.66	2.96666666666667	250
37.68	2.96666666666667	217
37.7	2.96666666666667	227
37.72	2.96666666666667	228
37.74	2.96666666666667	214
37.76	2.96666666666667	250
37.78	2.96666666666667	238
37.8	2.96666666666667	220
37.82	2.96666666666667	269
37.84	2.96666666666667	293
37.86	2.96666666666667	312
37.88	2.96666666666667	320
37.9	2.96666666666667	320
37.92	2.96666666666667	404
37.94	2.96666666666667	381
37.96	2.96666666666667	354
37.98	2.96666666666667	328
38	2.96666666666667	320
38.02	2.96666666666667	366
38.04	2.96666666666667	387
38.06	2.96666666666667	399
38.08	2.96666666666667	378
38.1	2.96666666666667	423
38.12	2.96666666666667	431
38.14	2.96666666666667	533
38.16	2.96666666666667	541
38.18	2.96666666666667	680
38.2	2.96666666666667	686
38.22	2.96666666666667	700
38.24	2.96666666666667	608
38.26	2.96666666666667	600
38.28	2.96666666666667	590
38.3	2.96666666666667	509
38.32	2.96666666666667	478
38.34	2.96666666666667	453
38.36	2.96666666666667	397
38.38	2.96666666666667	361
38.4	2.96666666666667	324
38.42	2.96666666666667	288
38.44	2.96666666666667	291
38.46	2.96666666666667	304
38.48	2.96666666666667	281
38.5	2.96666666666667	269
38.52	2.96666666666667	244
38.54	2.96666666666667	261
38.56	2.96666666666667	237
38.58	2.96666666666667	229
38.6	2.96666666666667	271
38.62	2.96666666666667	239
38.64	2.96666666666667	240
38.66	2.96666666666667	263
38.68	2.96666666666667	228
38.7	2.96666666666667	237
38.72	2.96666666666667	265
38.74	2.96666666666667	231
38.76	2.96666666666667	269
38.78	2.96666666666667	247
38.8	2.96666666666667	234
38.82	2.96666666666667	254
38.84	2.96666666666667	274
38.86	2.96666666666667	281
38.88	2.96666666666667	300
38.9	2.96666666666667	306
38.92	2.96666666666667	302
38.94	2.96666666666667	310
38.96	2.96666666666667	302
38.98	2.96666666666667	295
39	2.96666666666667	289
39.02	2.96666666666667	283
39.04	2.96666666666667	275
39.06	2.96666666666667	265
39.08	2.96666666666667	277
39.1	2.96666666666667	260
39.12	2.96666666666667	239
39.14	2.96666666666667	256
39.16	2.96666666666667	284
39.18	2.96666666666667	247
39.2	2.96666666666667	264
39.22	2.96666666666667	249
39.24	2.96666666666667	238
39.26	2.96666666666667	249
39.28	2.96666666666667	227
39.3	2.96666666666667	224
39.32	2.96666666666667	237
39.34	2.96666666666667	222
39.36	2.96666666666667	229
39.38	2.96666666666667	245
39.4	2.96666666666667	218
39.42	2.96666666666667	244
39.44	2.96666666666667	279
39.46	2.96666666666667	271
39.48	2.96666666666667	245
39.5	2.96666666666667	269
39.52	2.96666666666667	255
39.54	2.96666666666667	251
39.56	2.96666666666667	224
39.58	2.96666666666667	236
39.6	2.96666666666667	236
39.62	2.96666666666667	225
39.64	2.96666666666667	248
39.66	2.96666666666667	233
39.68	2.96666666666667	206
39.7	2.96666666666667	222
39.72	2.96666666666667	209
39.74	2.96666666666667	225
39.76	2.96666666666667	236
39.78	2.96666666666667	240
39.8	2.96666666666667	236
39.82	2.96666666666667	237
39.84	2.96666666666667	225
39.86	2.96666666666667	227
39.88	2.96666666666667	227
39.9	2.96666666666667	247
39.92	2.96666666666667	206
39.94	2.96666666666667	230
39.96	2.96666666666667	237
39.98	2.96666666666667	255
40	2.96666666666667	225
