# Supplementary material for: Sorting polymerization in a bichannel metal-organic framework
Source: Nat Commun. 2025 Aug 5;16:6984. doi: 10.1038/s41467-025-62322-8 (PMC12325995; doi:10.1038/s41467-025-62322-8)
Supplement: Supplementary file 3 — Source data [file 41467_2025_62322_MOESM3_ESM.zip › SOURCE_DATA/SF9/1-PS_2theta_vs_scanstarttime_vs_intensity/line_13.csv]

X	Y	Z
3	15.1333333333333	154
3.02	15.1333333333333	149
3.04	15.1333333333333	147
3.06	15.1333333333333	161
3.08	15.1333333333333	157
3.1	15.1333333333333	156
3.12	15.1333333333333	122
3.14	15.1333333333333	152
3.16	15.1333333333333	144
3.18	15.1333333333333	165
3.2	15.1333333333333	145
3.22	15.1333333333333	143
3.24	15.1333333333333	134
3.26	15.1333333333333	130
3.28	15.1333333333333	137
3.3	15.1333333333333	154
3.32	15.1333333333333	126
3.34	15.1333333333333	140
3.36	15.1333333333333	155
3.38	15.1333333333333	134
3.4	15.1333333333333	151
3.42	15.1333333333333	150
3.44	15.1333333333333	150
3.46	15.1333333333333	144
3.48	15.1333333333333	132
3.5	15.1333333333333	140
3.52	15.1333333333333	139
3.54	15.1333333333333	147
3.56	15.1333333333333	156
3.58	15.1333333333333	163
3.6	15.1333333333333	151
3.62	15.1333333333333	127
3.64	15.1333333333333	124
3.66	15.1333333333333	136
3.68	15.1333333333333	136
3.7	15.1333333333333	145
3.72	15.1333333333333	140
3.74	15.1333333333333	138
3.76	15.1333333333333	135
3.78	15.1333333333333	150
3.8	15.1333333333333	144
3.82	15.1333333333333	150
3.84	15.1333333333333	155
3.86	15.1333333333333	151
3.88	15.1333333333333	117
3.9	15.1333333333333	148
3.92	15.1333333333333	136
3.94	15.1333333333333	134
3.96	15.1333333333333	127
3.98	15.1333333333333	166
4	15.1333333333333	134
4.02	15.1333333333333	159
4.04	15.1333333333333	141
4.06	15.1333333333333	159
4.08	15.1333333333333	153
4.1	15.1333333333333	131
4.12	15.1333333333333	162
4.14	15.1333333333333	162
4.16	15.1333333333333	165
4.18	15.1333333333333	164
4.2	15.1333333333333	162
4.22	15.1333333333333	144
4.24	15.1333333333333	143
4.26	15.1333333333333	150
4.28	15.1333333333333	145
4.3	15.1333333333333	145
4.32	15.1333333333333	129
4.34	15.1333333333333	163
4.36	15.1333333333333	164
4.38	15.1333333333333	166
4.4	15.1333333333333	159
4.42	15.1333333333333	138
4.44	15.1333333333333	147
4.46	15.1333333333333	134
4.48	15.1333333333333	153
4.5	15.1333333333333	153
4.52	15.1333333333333	137
4.54	15.1333333333333	155
4.56	15.1333333333333	167
4.58	15.1333333333333	163
4.6	15.1333333333333	164
4.62	15.1333333333333	168
4.64	15.1333333333333	147
4.66	15.1333333333333	148
4.68	15.1333333333333	162
4.7	15.1333333333333	171
4.72	15.1333333333333	162
4.74	15.1333333333333	188
4.76	15.1333333333333	182
4.78	15.1333333333333	202
4.8	15.1333333333333	157
4.82	15.1333333333333	201
4.84	15.1333333333333	189
4.86	15.1333333333333	196
4.88	15.1333333333333	176
4.9	15.1333333333333	197
4.92	15.1333333333333	207
4.94	15.1333333333333	184
4.96	15.1333333333333	231
4.98	15.1333333333333	263
5	15.1333333333333	235
5.02	15.1333333333333	242
5.04	15.1333333333333	250
5.06	15.1333333333333	291
5.08	15.1333333333333	317
5.1	15.1333333333333	309
5.12	15.1333333333333	322
5.14	15.1333333333333	372
5.16	15.1333333333333	433
5.18	15.1333333333333	433
5.2	15.1333333333333	495
5.22	15.1333333333333	625
5.24	15.1333333333333	637
5.26	15.1333333333333	668
5.28	15.1333333333333	689
5.3	15.1333333333333	690
5.32	15.1333333333333	568
5.34	15.1333333333333	393
5.36	15.1333333333333	321
5.38	15.1333333333333	256
5.4	15.1333333333333	213
5.42	15.1333333333333	186
5.44	15.1333333333333	179
5.46	15.1333333333333	177
5.48	15.1333333333333	153
5.5	15.1333333333333	170
5.52	15.1333333333333	167
5.54	15.1333333333333	162
5.56	15.1333333333333	166
5.58	15.1333333333333	146
5.6	15.1333333333333	167
5.62	15.1333333333333	167
5.64	15.1333333333333	171
5.66	15.1333333333333	150
5.68	15.1333333333333	152
5.7	15.1333333333333	185
5.72	15.1333333333333	173
5.74	15.1333333333333	160
5.76	15.1333333333333	137
5.78	15.1333333333333	166
5.8	15.1333333333333	177
5.82	15.1333333333333	178
5.84	15.1333333333333	155
5.86	15.1333333333333	145
5.88	15.1333333333333	170
5.9	15.1333333333333	163
5.92	15.1333333333333	171
5.94	15.1333333333333	166
5.96	15.1333333333333	146
5.98	15.1333333333333	154
6	15.1333333333333	160
6.02	15.1333333333333	173
6.04	15.1333333333333	160
6.06	15.1333333333333	184
6.08	15.1333333333333	173
6.1	15.1333333333333	179
6.12	15.1333333333333	200
6.14	15.1333333333333	187
6.16	15.1333333333333	207
6.18	15.1333333333333	176
6.2	15.1333333333333	191
6.22	15.1333333333333	181
6.24	15.1333333333333	170
6.26	15.1333333333333	163
6.28	15.1333333333333	185
6.3	15.1333333333333	196
6.32	15.1333333333333	166
6.34	15.1333333333333	188
6.36	15.1333333333333	181
6.38	15.1333333333333	197
6.4	15.1333333333333	194
6.42	15.1333333333333	177
6.44	15.1333333333333	190
6.46	15.1333333333333	187
6.48	15.1333333333333	177
6.5	15.1333333333333	185
6.52	15.1333333333333	186
6.54	15.1333333333333	151
6.56	15.1333333333333	162
6.58	15.1333333333333	165
6.6	15.1333333333333	175
6.62	15.1333333333333	151
6.64	15.1333333333333	166
6.66	15.1333333333333	173
6.68	15.1333333333333	151
6.7	15.1333333333333	153
6.72	15.1333333333333	167
6.74	15.1333333333333	146
6.76	15.1333333333333	159
6.78	15.1333333333333	138
6.8	15.1333333333333	166
6.82	15.1333333333333	139
6.84	15.1333333333333	138
6.86	15.1333333333333	158
6.88	15.1333333333333	142
6.9	15.1333333333333	141
6.92	15.1333333333333	141
6.94	15.1333333333333	161
6.96	15.1333333333333	156
6.98	15.1333333333333	147
7	15.1333333333333	142
7.02	15.1333333333333	146
7.04	15.1333333333333	143
7.06	15.1333333333333	123
7.08	15.1333333333333	121
7.1	15.1333333333333	124
7.12	15.1333333333333	131
7.14	15.1333333333333	140
7.16	15.1333333333333	145
7.18	15.1333333333333	144
7.2	15.1333333333333	127
7.22	15.1333333333333	129
7.24	15.1333333333333	138
7.26	15.1333333333333	156
7.28	15.1333333333333	162
7.3	15.1333333333333	130
7.32	15.1333333333333	118
7.34	15.1333333333333	138
7.36	15.1333333333333	126
7.38	15.1333333333333	124
7.4	15.1333333333333	122
7.42	15.1333333333333	136
7.44	15.1333333333333	126
7.46	15.1333333333333	124
7.48	15.1333333333333	129
7.5	15.1333333333333	119
7.52	15.1333333333333	108
7.54	15.1333333333333	94
7.56	15.1333333333333	117
7.58	15.1333333333333	121
7.6	15.1333333333333	128
7.62	15.1333333333333	113
7.64	15.1333333333333	126
7.66	15.1333333333333	127
7.68	15.1333333333333	132
7.7	15.1333333333333	115
7.72	15.1333333333333	109
7.74	15.1333333333333	103
7.76	15.1333333333333	125
7.78	15.1333333333333	127
7.8	15.1333333333333	130
7.82	15.1333333333333	115
7.84	15.1333333333333	111
7.86	15.1333333333333	115
7.88	15.1333333333333	114
7.9	15.1333333333333	123
7.92	15.1333333333333	134
7.94	15.1333333333333	134
7.96	15.1333333333333	134
7.98	15.1333333333333	126
8	15.1333333333333	111
8.02	15.1333333333333	123
8.04	15.1333333333333	107
8.06	15.1333333333333	120
8.08	15.1333333333333	137
8.1	15.1333333333333	113
8.12	15.1333333333333	113
8.14	15.1333333333333	125
8.16	15.1333333333333	115
8.18	15.1333333333333	110
8.2	15.1333333333333	106
8.22	15.1333333333333	110
8.24	15.1333333333333	123
8.26	15.1333333333333	121
8.28	15.1333333333333	124
8.3	15.1333333333333	127
8.32	15.1333333333333	112
8.34	15.1333333333333	110
8.36	15.1333333333333	116
8.38	15.1333333333333	114
8.4	15.1333333333333	123
8.42	15.1333333333333	126
8.44	15.1333333333333	112
8.46	15.1333333333333	108
8.48	15.1333333333333	122
8.5	15.1333333333333	108
8.52	15.1333333333333	110
8.54	15.1333333333333	121
8.56	15.1333333333333	112
8.58	15.1333333333333	106
8.6	15.1333333333333	125
8.62	15.1333333333333	118
8.64	15.1333333333333	112
8.66	15.1333333333333	140
8.68	15.1333333333333	123
8.7	15.1333333333333	119
8.72	15.1333333333333	125
8.74	15.1333333333333	126
8.76	15.1333333333333	131
8.78	15.1333333333333	156
8.8	15.1333333333333	110
8.82	15.1333333333333	154
8.84	15.1333333333333	136
8.86	15.1333333333333	165
8.88	15.1333333333333	134
8.9	15.1333333333333	142
8.92	15.1333333333333	179
8.94	15.1333333333333	176
8.96	15.1333333333333	212
8.98	15.1333333333333	211
9	15.1333333333333	230
9.02	15.1333333333333	272
9.04	15.1333333333333	258
9.06	15.1333333333333	267
9.08	15.1333333333333	346
9.1	15.1333333333333	387
9.12	15.1333333333333	445
9.14	15.1333333333333	488
9.16	15.1333333333333	505
9.18	15.1333333333333	555
9.2	15.1333333333333	542
9.22	15.1333333333333	489
9.24	15.1333333333333	437
9.26	15.1333333333333	317
9.28	15.1333333333333	263
9.3	15.1333333333333	263
9.32	15.1333333333333	209
9.34	15.1333333333333	203
9.36	15.1333333333333	190
9.38	15.1333333333333	154
9.4	15.1333333333333	128
9.42	15.1333333333333	144
9.44	15.1333333333333	134
9.46	15.1333333333333	135
9.48	15.1333333333333	132
9.5	15.1333333333333	107
9.52	15.1333333333333	118
9.54	15.1333333333333	132
9.56	15.1333333333333	122
9.58	15.1333333333333	131
9.6	15.1333333333333	130
9.62	15.1333333333333	96
9.64	15.1333333333333	105
9.66	15.1333333333333	116
9.68	15.1333333333333	129
9.7	15.1333333333333	128
9.72	15.1333333333333	127
9.74	15.1333333333333	136
9.76	15.1333333333333	100
9.78	15.1333333333333	124
9.8	15.1333333333333	119
9.82	15.1333333333333	106
9.84	15.1333333333333	125
9.86	15.1333333333333	120
9.88	15.1333333333333	121
9.9	15.1333333333333	119
9.92	15.1333333333333	122
9.94	15.1333333333333	115
9.96	15.1333333333333	118
9.98	15.1333333333333	124
10	15.1333333333333	126
10.02	15.1333333333333	132
10.04	15.1333333333333	96
10.06	15.1333333333333	128
10.08	15.1333333333333	113
10.1	15.1333333333333	106
10.12	15.1333333333333	108
10.14	15.1333333333333	132
10.16	15.1333333333333	140
10.18	15.1333333333333	135
10.2	15.1333333333333	134
10.22	15.1333333333333	139
10.24	15.1333333333333	146
10.26	15.1333333333333	147
10.28	15.1333333333333	166
10.3	15.1333333333333	162
10.32	15.1333333333333	185
10.34	15.1333333333333	192
10.36	15.1333333333333	244
10.38	15.1333333333333	216
10.4	15.1333333333333	244
10.42	15.1333333333333	300
10.44	15.1333333333333	370
10.46	15.1333333333333	399
10.48	15.1333333333333	393
10.5	15.1333333333333	436
10.52	15.1333333333333	479
10.54	15.1333333333333	559
10.56	15.1333333333333	603
10.58	15.1333333333333	718
10.6	15.1333333333333	820
10.62	15.1333333333333	869
10.64	15.1333333333333	885
10.66	15.1333333333333	879
10.68	15.1333333333333	751
10.7	15.1333333333333	582
10.72	15.1333333333333	445
10.74	15.1333333333333	307
10.76	15.1333333333333	267
10.78	15.1333333333333	229
10.8	15.1333333333333	180
10.82	15.1333333333333	185
10.84	15.1333333333333	167
10.86	15.1333333333333	156
10.88	15.1333333333333	137
10.9	15.1333333333333	136
10.92	15.1333333333333	112
10.94	15.1333333333333	96
10.96	15.1333333333333	110
10.98	15.1333333333333	114
11	15.1333333333333	120
11.02	15.1333333333333	107
11.04	15.1333333333333	106
11.06	15.1333333333333	105
11.08	15.1333333333333	107
11.1	15.1333333333333	124
11.12	15.1333333333333	104
11.14	15.1333333333333	122
11.16	15.1333333333333	110
11.18	15.1333333333333	108
11.2	15.1333333333333	104
11.22	15.1333333333333	113
11.24	15.1333333333333	93
11.26	15.1333333333333	114
11.28	15.1333333333333	122
11.3	15.1333333333333	105
11.32	15.1333333333333	119
11.34	15.1333333333333	103
11.36	15.1333333333333	121
11.38	15.1333333333333	105
11.4	15.1333333333333	108
11.42	15.1333333333333	109
11.44	15.1333333333333	107
11.46	15.1333333333333	114
11.48	15.1333333333333	121
11.5	15.1333333333333	108
11.52	15.1333333333333	97
11.54	15.1333333333333	106
11.56	15.1333333333333	106
11.58	15.1333333333333	96
11.6	15.1333333333333	104
11.62	15.1333333333333	101
11.64	15.1333333333333	102
11.66	15.1333333333333	116
11.68	15.1333333333333	100
11.7	15.1333333333333	122
11.72	15.1333333333333	110
11.74	15.1333333333333	102
11.76	15.1333333333333	95
11.78	15.1333333333333	111
11.8	15.1333333333333	98
11.82	15.1333333333333	107
11.84	15.1333333333333	108
11.86	15.1333333333333	104
11.88	15.1333333333333	105
11.9	15.1333333333333	99
11.92	15.1333333333333	105
11.94	15.1333333333333	106
11.96	15.1333333333333	123
11.98	15.1333333333333	104
12	15.1333333333333	111
12.02	15.1333333333333	108
12.04	15.1333333333333	125
12.06	15.1333333333333	123
12.08	15.1333333333333	117
12.1	15.1333333333333	113
12.12	15.1333333333333	111
12.14	15.1333333333333	115
12.16	15.1333333333333	113
12.18	15.1333333333333	108
12.2	15.1333333333333	110
12.22	15.1333333333333	121
12.24	15.1333333333333	116
12.26	15.1333333333333	114
12.28	15.1333333333333	108
12.3	15.1333333333333	111
12.32	15.1333333333333	122
12.34	15.1333333333333	98
12.36	15.1333333333333	112
12.38	15.1333333333333	105
12.4	15.1333333333333	120
12.42	15.1333333333333	101
12.44	15.1333333333333	125
12.46	15.1333333333333	118
12.48	15.1333333333333	97
12.5	15.1333333333333	118
12.52	15.1333333333333	111
12.54	15.1333333333333	102
12.56	15.1333333333333	92
12.58	15.1333333333333	96
12.6	15.1333333333333	121
12.62	15.1333333333333	122
12.64	15.1333333333333	111
12.66	15.1333333333333	111
12.68	15.1333333333333	107
12.7	15.1333333333333	122
12.72	15.1333333333333	124
12.74	15.1333333333333	97
12.76	15.1333333333333	97
12.78	15.1333333333333	100
12.8	15.1333333333333	98
12.82	15.1333333333333	114
12.84	15.1333333333333	106
12.86	15.1333333333333	116
12.88	15.1333333333333	125
12.9	15.1333333333333	111
12.92	15.1333333333333	103
12.94	15.1333333333333	121
12.96	15.1333333333333	104
12.98	15.1333333333333	93
13	15.1333333333333	118
13.02	15.1333333333333	103
13.04	15.1333333333333	112
13.06	15.1333333333333	101
13.08	15.1333333333333	91
13.1	15.1333333333333	113
13.12	15.1333333333333	110
13.14	15.1333333333333	107
13.16	15.1333333333333	97
13.18	15.1333333333333	105
13.2	15.1333333333333	95
13.22	15.1333333333333	111
13.24	15.1333333333333	116
13.26	15.1333333333333	114
13.28	15.1333333333333	113
13.3	15.1333333333333	99
13.32	15.1333333333333	115
13.34	15.1333333333333	103
13.36	15.1333333333333	116
13.38	15.1333333333333	96
13.4	15.1333333333333	113
13.42	15.1333333333333	116
13.44	15.1333333333333	104
13.46	15.1333333333333	112
13.48	15.1333333333333	137
13.5	15.1333333333333	118
13.52	15.1333333333333	94
13.54	15.1333333333333	111
13.56	15.1333333333333	121
13.58	15.1333333333333	118
13.6	15.1333333333333	107
13.62	15.1333333333333	116
13.64	15.1333333333333	109
13.66	15.1333333333333	109
13.68	15.1333333333333	110
13.7	15.1333333333333	107
13.72	15.1333333333333	116
13.74	15.1333333333333	120
13.76	15.1333333333333	105
13.78	15.1333333333333	107
13.8	15.1333333333333	104
13.82	15.1333333333333	112
13.84	15.1333333333333	105
13.86	15.1333333333333	121
13.88	15.1333333333333	131
13.9	15.1333333333333	94
13.92	15.1333333333333	109
13.94	15.1333333333333	113
13.96	15.1333333333333	122
13.98	15.1333333333333	105
14	15.1333333333333	109
14.02	15.1333333333333	113
14.04	15.1333333333333	104
14.06	15.1333333333333	115
14.08	15.1333333333333	101
14.1	15.1333333333333	131
14.12	15.1333333333333	131
14.14	15.1333333333333	121
14.16	15.1333333333333	115
14.18	15.1333333333333	99
14.2	15.1333333333333	114
14.22	15.1333333333333	124
14.24	15.1333333333333	88
14.26	15.1333333333333	109
14.28	15.1333333333333	106
14.3	15.1333333333333	120
14.32	15.1333333333333	115
14.34	15.1333333333333	124
14.36	15.1333333333333	92
14.38	15.1333333333333	114
14.4	15.1333333333333	110
14.42	15.1333333333333	98
14.44	15.1333333333333	112
14.46	15.1333333333333	102
14.48	15.1333333333333	115
14.5	15.1333333333333	109
14.52	15.1333333333333	116
14.54	15.1333333333333	109
14.56	15.1333333333333	120
14.58	15.1333333333333	118
14.6	15.1333333333333	109
14.62	15.1333333333333	114
14.64	15.1333333333333	102
14.66	15.1333333333333	108
14.68	15.1333333333333	99
14.7	15.1333333333333	128
14.72	15.1333333333333	125
14.74	15.1333333333333	93
14.76	15.1333333333333	92
14.78	15.1333333333333	112
14.8	15.1333333333333	111
14.82	15.1333333333333	106
14.84	15.1333333333333	110
14.86	15.1333333333333	106
14.88	15.1333333333333	102
14.9	15.1333333333333	103
14.92	15.1333333333333	97
14.94	15.1333333333333	100
14.96	15.1333333333333	108
14.98	15.1333333333333	110
15	15.1333333333333	102
15.02	15.1333333333333	101
15.04	15.1333333333333	99
15.06	15.1333333333333	89
15.08	15.1333333333333	108
15.1	15.1333333333333	110
15.12	15.1333333333333	133
15.14	15.1333333333333	118
15.16	15.1333333333333	124
15.18	15.1333333333333	108
15.2	15.1333333333333	111
15.22	15.1333333333333	145
15.24	15.1333333333333	115
15.26	15.1333333333333	123
15.28	15.1333333333333	112
15.3	15.1333333333333	111
15.32	15.1333333333333	131
15.34	15.1333333333333	107
15.36	15.1333333333333	115
15.38	15.1333333333333	120
15.4	15.1333333333333	112
15.42	15.1333333333333	102
15.44	15.1333333333333	101
15.46	15.1333333333333	106
15.48	15.1333333333333	112
15.5	15.1333333333333	124
15.52	15.1333333333333	137
15.54	15.1333333333333	119
15.56	15.1333333333333	130
15.58	15.1333333333333	137
15.6	15.1333333333333	145
15.62	15.1333333333333	120
15.64	15.1333333333333	129
15.66	15.1333333333333	120
15.68	15.1333333333333	120
15.7	15.1333333333333	135
15.72	15.1333333333333	142
15.74	15.1333333333333	139
15.76	15.1333333333333	149
15.78	15.1333333333333	155
15.8	15.1333333333333	146
15.82	15.1333333333333	137
15.84	15.1333333333333	129
15.86	15.1333333333333	152
15.88	15.1333333333333	156
15.9	15.1333333333333	142
15.92	15.1333333333333	179
15.94	15.1333333333333	226
15.96	15.1333333333333	210
15.98	15.1333333333333	241
16	15.1333333333333	241
16.02	15.1333333333333	213
16.04	15.1333333333333	262
16.06	15.1333333333333	234
16.08	15.1333333333333	233
16.1	15.1333333333333	220
16.12	15.1333333333333	198
16.14	15.1333333333333	173
16.16	15.1333333333333	169
16.18	15.1333333333333	129
16.2	15.1333333333333	159
16.22	15.1333333333333	131
16.24	15.1333333333333	157
16.26	15.1333333333333	152
16.28	15.1333333333333	144
16.3	15.1333333333333	137
16.32	15.1333333333333	129
16.34	15.1333333333333	144
16.36	15.1333333333333	117
16.38	15.1333333333333	135
16.4	15.1333333333333	139
16.42	15.1333333333333	133
16.44	15.1333333333333	124
16.46	15.1333333333333	119
16.48	15.1333333333333	127
16.5	15.1333333333333	133
16.52	15.1333333333333	139
16.54	15.1333333333333	130
16.56	15.1333333333333	117
16.58	15.1333333333333	108
16.6	15.1333333333333	111
16.62	15.1333333333333	116
16.64	15.1333333333333	110
16.66	15.1333333333333	114
16.68	15.1333333333333	110
16.7	15.1333333333333	115
16.72	15.1333333333333	116
16.74	15.1333333333333	123
16.76	15.1333333333333	107
16.78	15.1333333333333	101
16.8	15.1333333333333	120
16.82	15.1333333333333	111
16.84	15.1333333333333	106
16.86	15.1333333333333	91
16.88	15.1333333333333	131
16.9	15.1333333333333	123
16.92	15.1333333333333	116
16.94	15.1333333333333	116
16.96	15.1333333333333	128
16.98	15.1333333333333	125
17	15.1333333333333	113
17.02	15.1333333333333	134
17.04	15.1333333333333	114
17.06	15.1333333333333	90
17.08	15.1333333333333	112
17.1	15.1333333333333	121
17.12	15.1333333333333	115
17.14	15.1333333333333	106
17.16	15.1333333333333	102
17.18	15.1333333333333	112
17.2	15.1333333333333	124
17.22	15.1333333333333	96
17.24	15.1333333333333	140
17.26	15.1333333333333	123
17.28	15.1333333333333	99
17.3	15.1333333333333	132
17.32	15.1333333333333	113
17.34	15.1333333333333	102
17.36	15.1333333333333	116
17.38	15.1333333333333	113
17.4	15.1333333333333	118
17.42	15.1333333333333	129
17.44	15.1333333333333	129
17.46	15.1333333333333	123
17.48	15.1333333333333	120
17.5	15.1333333333333	127
17.52	15.1333333333333	125
17.54	15.1333333333333	117
17.56	15.1333333333333	123
17.58	15.1333333333333	113
17.6	15.1333333333333	112
17.62	15.1333333333333	141
17.64	15.1333333333333	128
17.66	15.1333333333333	132
17.68	15.1333333333333	124
17.7	15.1333333333333	130
17.72	15.1333333333333	101
17.74	15.1333333333333	121
17.76	15.1333333333333	140
17.78	15.1333333333333	133
17.8	15.1333333333333	132
17.82	15.1333333333333	110
17.84	15.1333333333333	141
17.86	15.1333333333333	109
17.88	15.1333333333333	113
17.9	15.1333333333333	138
17.92	15.1333333333333	142
17.94	15.1333333333333	131
17.96	15.1333333333333	153
17.98	15.1333333333333	120
18	15.1333333333333	141
18.02	15.1333333333333	109
18.04	15.1333333333333	102
18.06	15.1333333333333	126
18.08	15.1333333333333	151
18.1	15.1333333333333	127
18.12	15.1333333333333	145
18.14	15.1333333333333	138
18.16	15.1333333333333	142
18.18	15.1333333333333	135
18.2	15.1333333333333	142
18.22	15.1333333333333	141
18.24	15.1333333333333	141
18.26	15.1333333333333	139
18.28	15.1333333333333	132
18.3	15.1333333333333	177
18.32	15.1333333333333	144
18.34	15.1333333333333	173
18.36	15.1333333333333	195
18.38	15.1333333333333	196
18.4	15.1333333333333	213
18.42	15.1333333333333	251
18.44	15.1333333333333	262
18.46	15.1333333333333	245
18.48	15.1333333333333	270
18.5	15.1333333333333	326
18.52	15.1333333333333	282
18.54	15.1333333333333	274
18.56	15.1333333333333	236
18.58	15.1333333333333	270
18.6	15.1333333333333	260
18.62	15.1333333333333	234
18.64	15.1333333333333	210
18.66	15.1333333333333	186
18.68	15.1333333333333	181
18.7	15.1333333333333	196
18.72	15.1333333333333	168
18.74	15.1333333333333	170
18.76	15.1333333333333	173
18.78	15.1333333333333	172
18.8	15.1333333333333	135
18.82	15.1333333333333	147
18.84	15.1333333333333	147
18.86	15.1333333333333	142
18.88	15.1333333333333	146
18.9	15.1333333333333	143
18.92	15.1333333333333	137
18.94	15.1333333333333	135
18.96	15.1333333333333	115
18.98	15.1333333333333	122
19	15.1333333333333	127
19.02	15.1333333333333	129
19.04	15.1333333333333	121
19.06	15.1333333333333	138
19.08	15.1333333333333	126
19.1	15.1333333333333	120
19.12	15.1333333333333	135
19.14	15.1333333333333	126
19.16	15.1333333333333	132
19.18	15.1333333333333	140
19.2	15.1333333333333	130
19.22	15.1333333333333	138
19.24	15.1333333333333	120
19.26	15.1333333333333	121
19.28	15.1333333333333	137
19.3	15.1333333333333	152
19.32	15.1333333333333	157
19.34	15.1333333333333	148
19.36	15.1333333333333	149
19.38	15.1333333333333	149
19.4	15.1333333333333	135
19.42	15.1333333333333	123
19.44	15.1333333333333	135
19.46	15.1333333333333	130
19.48	15.1333333333333	126
19.5	15.1333333333333	135
19.52	15.1333333333333	142
19.54	15.1333333333333	140
19.56	15.1333333333333	133
19.58	15.1333333333333	122
19.6	15.1333333333333	126
19.62	15.1333333333333	145
19.64	15.1333333333333	126
19.66	15.1333333333333	121
19.68	15.1333333333333	116
19.7	15.1333333333333	111
19.72	15.1333333333333	117
19.74	15.1333333333333	124
19.76	15.1333333333333	119
19.78	15.1333333333333	139
19.8	15.1333333333333	123
19.82	15.1333333333333	117
19.84	15.1333333333333	130
19.86	15.1333333333333	122
19.88	15.1333333333333	120
19.9	15.1333333333333	125
19.92	15.1333333333333	138
19.94	15.1333333333333	150
19.96	15.1333333333333	143
19.98	15.1333333333333	127
20	15.1333333333333	130
20.02	15.1333333333333	111
20.04	15.1333333333333	138
20.06	15.1333333333333	117
20.08	15.1333333333333	127
20.1	15.1333333333333	121
20.12	15.1333333333333	129
20.14	15.1333333333333	110
20.16	15.1333333333333	117
20.18	15.1333333333333	126
20.2	15.1333333333333	110
20.22	15.1333333333333	98
20.24	15.1333333333333	123
20.26	15.1333333333333	124
20.28	15.1333333333333	113
20.3	15.1333333333333	105
20.32	15.1333333333333	135
20.34	15.1333333333333	116
20.36	15.1333333333333	121
20.38	15.1333333333333	114
20.4	15.1333333333333	119
20.42	15.1333333333333	121
20.44	15.1333333333333	119
20.46	15.1333333333333	107
20.48	15.1333333333333	117
20.5	15.1333333333333	113
20.52	15.1333333333333	141
20.54	15.1333333333333	114
20.56	15.1333333333333	123
20.58	15.1333333333333	115
20.6	15.1333333333333	86
20.62	15.1333333333333	103
20.64	15.1333333333333	116
20.66	15.1333333333333	120
20.68	15.1333333333333	96
20.7	15.1333333333333	106
20.72	15.1333333333333	104
20.74	15.1333333333333	124
20.76	15.1333333333333	107
20.78	15.1333333333333	98
20.8	15.1333333333333	116
20.82	15.1333333333333	114
20.84	15.1333333333333	106
20.86	15.1333333333333	104
20.88	15.1333333333333	116
20.9	15.1333333333333	98
20.92	15.1333333333333	93
20.94	15.1333333333333	105
20.96	15.1333333333333	112
20.98	15.1333333333333	119
21	15.1333333333333	126
21.02	15.1333333333333	109
21.04	15.1333333333333	109
21.06	15.1333333333333	121
21.08	15.1333333333333	111
21.1	15.1333333333333	121
21.12	15.1333333333333	104
21.14	15.1333333333333	118
21.16	15.1333333333333	115
21.18	15.1333333333333	117
21.2	15.1333333333333	117
21.22	15.1333333333333	96
21.24	15.1333333333333	108
21.26	15.1333333333333	93
21.28	15.1333333333333	110
21.3	15.1333333333333	100
21.32	15.1333333333333	115
21.34	15.1333333333333	110
21.36	15.1333333333333	126
21.38	15.1333333333333	103
21.4	15.1333333333333	105
21.42	15.1333333333333	107
21.44	15.1333333333333	111
21.46	15.1333333333333	130
21.48	15.1333333333333	108
21.5	15.1333333333333	127
21.52	15.1333333333333	116
21.54	15.1333333333333	126
21.56	15.1333333333333	122
21.58	15.1333333333333	114
21.6	15.1333333333333	111
21.62	15.1333333333333	95
21.64	15.1333333333333	129
21.66	15.1333333333333	110
21.68	15.1333333333333	123
21.7	15.1333333333333	117
21.72	15.1333333333333	100
21.74	15.1333333333333	114
21.76	15.1333333333333	130
21.78	15.1333333333333	114
21.8	15.1333333333333	120
21.82	15.1333333333333	95
21.84	15.1333333333333	109
21.86	15.1333333333333	107
21.88	15.1333333333333	111
21.9	15.1333333333333	101
21.92	15.1333333333333	110
21.94	15.1333333333333	99
21.96	15.1333333333333	118
21.98	15.1333333333333	116
22	15.1333333333333	117
22.02	15.1333333333333	112
22.04	15.1333333333333	99
22.06	15.1333333333333	132
22.08	15.1333333333333	112
22.1	15.1333333333333	131
22.12	15.1333333333333	122
22.14	15.1333333333333	92
22.16	15.1333333333333	111
22.18	15.1333333333333	124
22.2	15.1333333333333	123
22.22	15.1333333333333	91
22.24	15.1333333333333	111
22.26	15.1333333333333	87
22.28	15.1333333333333	123
22.3	15.1333333333333	122
22.32	15.1333333333333	121
22.34	15.1333333333333	109
22.36	15.1333333333333	127
22.38	15.1333333333333	116
22.4	15.1333333333333	99
22.42	15.1333333333333	103
22.44	15.1333333333333	109
22.46	15.1333333333333	107
22.48	15.1333333333333	118
22.5	15.1333333333333	112
22.52	15.1333333333333	116
22.54	15.1333333333333	104
22.56	15.1333333333333	104
22.58	15.1333333333333	116
22.6	15.1333333333333	124
22.62	15.1333333333333	124
22.64	15.1333333333333	109
22.66	15.1333333333333	116
22.68	15.1333333333333	103
22.7	15.1333333333333	109
22.72	15.1333333333333	126
22.74	15.1333333333333	123
22.76	15.1333333333333	117
22.78	15.1333333333333	92
22.8	15.1333333333333	105
22.82	15.1333333333333	101
22.84	15.1333333333333	104
22.86	15.1333333333333	128
22.88	15.1333333333333	113
22.9	15.1333333333333	124
22.92	15.1333333333333	103
22.94	15.1333333333333	114
22.96	15.1333333333333	117
22.98	15.1333333333333	116
23	15.1333333333333	123
23.02	15.1333333333333	127
23.04	15.1333333333333	103
23.06	15.1333333333333	107
23.08	15.1333333333333	121
23.1	15.1333333333333	114
23.12	15.1333333333333	117
23.14	15.1333333333333	127
23.16	15.1333333333333	119
23.18	15.1333333333333	138
23.2	15.1333333333333	127
23.22	15.1333333333333	115
23.24	15.1333333333333	106
23.26	15.1333333333333	118
23.28	15.1333333333333	121
23.3	15.1333333333333	117
23.32	15.1333333333333	123
23.34	15.1333333333333	133
23.36	15.1333333333333	141
23.38	15.1333333333333	125
23.4	15.1333333333333	118
23.42	15.1333333333333	132
23.44	15.1333333333333	132
23.46	15.1333333333333	122
23.48	15.1333333333333	129
23.5	15.1333333333333	134
23.52	15.1333333333333	121
23.54	15.1333333333333	121
23.56	15.1333333333333	123
23.58	15.1333333333333	110
23.6	15.1333333333333	108
23.62	15.1333333333333	118
23.64	15.1333333333333	123
23.66	15.1333333333333	113
23.68	15.1333333333333	109
23.7	15.1333333333333	108
23.72	15.1333333333333	119
23.74	15.1333333333333	115
23.76	15.1333333333333	129
23.78	15.1333333333333	147
23.8	15.1333333333333	124
23.82	15.1333333333333	132
23.84	15.1333333333333	142
23.86	15.1333333333333	107
23.88	15.1333333333333	120
23.9	15.1333333333333	125
23.92	15.1333333333333	105
23.94	15.1333333333333	111
23.96	15.1333333333333	112
23.98	15.1333333333333	127
24	15.1333333333333	130
24.02	15.1333333333333	129
24.04	15.1333333333333	119
24.06	15.1333333333333	124
24.08	15.1333333333333	151
24.1	15.1333333333333	147
24.12	15.1333333333333	106
24.14	15.1333333333333	88
24.16	15.1333333333333	110
24.18	15.1333333333333	108
24.2	15.1333333333333	125
24.22	15.1333333333333	124
24.24	15.1333333333333	120
24.26	15.1333333333333	107
24.28	15.1333333333333	104
24.3	15.1333333333333	113
24.32	15.1333333333333	115
24.34	15.1333333333333	116
24.36	15.1333333333333	107
24.38	15.1333333333333	144
24.4	15.1333333333333	112
24.42	15.1333333333333	122
24.44	15.1333333333333	124
24.46	15.1333333333333	118
24.48	15.1333333333333	113
24.5	15.1333333333333	142
24.52	15.1333333333333	123
24.54	15.1333333333333	129
24.56	15.1333333333333	115
24.58	15.1333333333333	135
24.6	15.1333333333333	141
24.62	15.1333333333333	137
24.64	15.1333333333333	112
24.66	15.1333333333333	123
24.68	15.1333333333333	132
24.7	15.1333333333333	125
24.72	15.1333333333333	127
24.74	15.1333333333333	120
24.76	15.1333333333333	118
24.78	15.1333333333333	123
24.8	15.1333333333333	118
24.82	15.1333333333333	124
24.84	15.1333333333333	118
24.86	15.1333333333333	116
24.88	15.1333333333333	110
24.9	15.1333333333333	94
24.92	15.1333333333333	107
24.94	15.1333333333333	111
24.96	15.1333333333333	104
24.98	15.1333333333333	112
25	15.1333333333333	95
25.02	15.1333333333333	128
25.04	15.1333333333333	117
25.06	15.1333333333333	107
25.08	15.1333333333333	117
25.1	15.1333333333333	101
25.12	15.1333333333333	122
25.14	15.1333333333333	117
25.16	15.1333333333333	104
25.18	15.1333333333333	114
25.2	15.1333333333333	100
25.22	15.1333333333333	128
25.24	15.1333333333333	106
25.26	15.1333333333333	105
25.28	15.1333333333333	114
25.3	15.1333333333333	125
25.32	15.1333333333333	112
25.34	15.1333333333333	104
25.36	15.1333333333333	102
25.38	15.1333333333333	102
25.4	15.1333333333333	103
25.42	15.1333333333333	126
25.44	15.1333333333333	107
25.46	15.1333333333333	94
25.48	15.1333333333333	101
25.5	15.1333333333333	118
25.52	15.1333333333333	122
25.54	15.1333333333333	92
25.56	15.1333333333333	108
25.58	15.1333333333333	120
25.6	15.1333333333333	110
25.62	15.1333333333333	98
25.64	15.1333333333333	111
25.66	15.1333333333333	108
25.68	15.1333333333333	121
25.7	15.1333333333333	120
25.72	15.1333333333333	102
25.74	15.1333333333333	108
25.76	15.1333333333333	140
25.78	15.1333333333333	92
25.8	15.1333333333333	112
25.82	15.1333333333333	97
25.84	15.1333333333333	107
25.86	15.1333333333333	96
25.88	15.1333333333333	97
25.9	15.1333333333333	124
25.92	15.1333333333333	106
25.94	15.1333333333333	121
25.96	15.1333333333333	108
25.98	15.1333333333333	115
26	15.1333333333333	104
26.02	15.1333333333333	118
26.04	15.1333333333333	87
26.06	15.1333333333333	93
26.08	15.1333333333333	123
26.1	15.1333333333333	115
26.12	15.1333333333333	104
26.14	15.1333333333333	104
26.16	15.1333333333333	100
26.18	15.1333333333333	104
26.2	15.1333333333333	100
26.22	15.1333333333333	105
26.24	15.1333333333333	101
26.26	15.1333333333333	103
26.28	15.1333333333333	99
26.3	15.1333333333333	116
26.32	15.1333333333333	115
26.34	15.1333333333333	127
26.36	15.1333333333333	110
26.38	15.1333333333333	115
26.4	15.1333333333333	95
26.42	15.1333333333333	116
26.44	15.1333333333333	112
26.46	15.1333333333333	115
26.48	15.1333333333333	126
26.5	15.1333333333333	120
26.52	15.1333333333333	112
26.54	15.1333333333333	131
26.56	15.1333333333333	118
26.58	15.1333333333333	112
26.6	15.1333333333333	113
26.62	15.1333333333333	113
26.64	15.1333333333333	136
26.66	15.1333333333333	111
26.68	15.1333333333333	140
26.7	15.1333333333333	97
26.72	15.1333333333333	118
26.74	15.1333333333333	109
26.76	15.1333333333333	102
26.78	15.1333333333333	109
26.8	15.1333333333333	134
26.82	15.1333333333333	117
26.84	15.1333333333333	130
26.86	15.1333333333333	135
26.88	15.1333333333333	99
26.9	15.1333333333333	114
26.92	15.1333333333333	116
26.94	15.1333333333333	113
26.96	15.1333333333333	130
26.98	15.1333333333333	129
27	15.1333333333333	123
27.02	15.1333333333333	102
27.04	15.1333333333333	123
27.06	15.1333333333333	112
27.08	15.1333333333333	120
27.1	15.1333333333333	128
27.12	15.1333333333333	134
27.14	15.1333333333333	119
27.16	15.1333333333333	77
27.18	15.1333333333333	115
27.2	15.1333333333333	135
27.22	15.1333333333333	98
27.24	15.1333333333333	121
27.26	15.1333333333333	108
27.28	15.1333333333333	104
27.3	15.1333333333333	109
27.32	15.1333333333333	113
27.34	15.1333333333333	109
27.36	15.1333333333333	114
27.38	15.1333333333333	120
27.4	15.1333333333333	109
27.42	15.1333333333333	110
27.44	15.1333333333333	119
27.46	15.1333333333333	105
27.48	15.1333333333333	124
27.5	15.1333333333333	100
27.52	15.1333333333333	122
27.54	15.1333333333333	123
27.56	15.1333333333333	105
27.58	15.1333333333333	107
27.6	15.1333333333333	103
27.62	15.1333333333333	131
27.64	15.1333333333333	109
27.66	15.1333333333333	111
27.68	15.1333333333333	99
27.7	15.1333333333333	115
27.72	15.1333333333333	116
27.74	15.1333333333333	111
27.76	15.1333333333333	112
27.78	15.1333333333333	127
27.8	15.1333333333333	105
27.82	15.1333333333333	103
27.84	15.1333333333333	156
27.86	15.1333333333333	122
27.88	15.1333333333333	112
27.9	15.1333333333333	111
27.92	15.1333333333333	113
27.94	15.1333333333333	106
27.96	15.1333333333333	126
27.98	15.1333333333333	119
28	15.1333333333333	117
28.02	15.1333333333333	118
28.04	15.1333333333333	102
28.06	15.1333333333333	116
28.08	15.1333333333333	109
28.1	15.1333333333333	133
28.12	15.1333333333333	122
28.14	15.1333333333333	148
28.16	15.1333333333333	114
28.18	15.1333333333333	108
28.2	15.1333333333333	108
28.22	15.1333333333333	119
28.24	15.1333333333333	126
28.26	15.1333333333333	131
28.28	15.1333333333333	119
28.3	15.1333333333333	104
28.32	15.1333333333333	113
28.34	15.1333333333333	116
28.36	15.1333333333333	113
28.38	15.1333333333333	105
28.4	15.1333333333333	137
28.42	15.1333333333333	140
28.44	15.1333333333333	122
28.46	15.1333333333333	125
28.48	15.1333333333333	127
28.5	15.1333333333333	130
28.52	15.1333333333333	129
28.54	15.1333333333333	113
28.56	15.1333333333333	108
28.58	15.1333333333333	104
28.6	15.1333333333333	119
28.62	15.1333333333333	98
28.64	15.1333333333333	118
28.66	15.1333333333333	122
28.68	15.1333333333333	130
28.7	15.1333333333333	112
28.72	15.1333333333333	108
28.74	15.1333333333333	124
28.76	15.1333333333333	114
28.78	15.1333333333333	113
28.8	15.1333333333333	123
28.82	15.1333333333333	124
28.84	15.1333333333333	106
28.86	15.1333333333333	118
28.88	15.1333333333333	117
28.9	15.1333333333333	110
28.92	15.1333333333333	116
28.94	15.1333333333333	123
28.96	15.1333333333333	118
28.98	15.1333333333333	127
29	15.1333333333333	107
29.02	15.1333333333333	92
29.04	15.1333333333333	107
29.06	15.1333333333333	125
29.08	15.1333333333333	126
29.1	15.1333333333333	144
29.12	15.1333333333333	104
29.14	15.1333333333333	127
29.16	15.1333333333333	138
29.18	15.1333333333333	117
29.2	15.1333333333333	133
29.22	15.1333333333333	117
29.24	15.1333333333333	123
29.26	15.1333333333333	131
29.28	15.1333333333333	116
29.3	15.1333333333333	136
29.32	15.1333333333333	120
29.34	15.1333333333333	129
29.36	15.1333333333333	128
29.38	15.1333333333333	115
29.4	15.1333333333333	113
29.42	15.1333333333333	121
29.44	15.1333333333333	110
29.46	15.1333333333333	136
29.48	15.1333333333333	124
29.5	15.1333333333333	128
29.52	15.1333333333333	119
29.54	15.1333333333333	104
29.56	15.1333333333333	128
29.58	15.1333333333333	138
29.6	15.1333333333333	123
29.62	15.1333333333333	115
29.64	15.1333333333333	95
29.66	15.1333333333333	119
29.68	15.1333333333333	95
29.7	15.1333333333333	109
29.72	15.1333333333333	119
29.74	15.1333333333333	116
29.76	15.1333333333333	128
29.78	15.1333333333333	121
29.8	15.1333333333333	127
29.82	15.1333333333333	121
29.84	15.1333333333333	121
29.86	15.1333333333333	116
29.88	15.1333333333333	126
29.9	15.1333333333333	121
29.92	15.1333333333333	109
29.94	15.1333333333333	120
29.96	15.1333333333333	133
29.98	15.1333333333333	114
30	15.1333333333333	134
30.02	15.1333333333333	111
30.04	15.1333333333333	122
30.06	15.1333333333333	115
30.08	15.1333333333333	124
30.1	15.1333333333333	114
30.12	15.1333333333333	101
30.14	15.1333333333333	109
30.16	15.1333333333333	105
30.18	15.1333333333333	90
30.2	15.1333333333333	100
30.22	15.1333333333333	96
30.24	15.1333333333333	124
30.26	15.1333333333333	109
30.28	15.1333333333333	112
30.3	15.1333333333333	86
30.32	15.1333333333333	122
30.34	15.1333333333333	105
30.36	15.1333333333333	111
30.38	15.1333333333333	107
30.4	15.1333333333333	111
30.42	15.1333333333333	123
30.44	15.1333333333333	115
30.46	15.1333333333333	125
30.48	15.1333333333333	105
30.5	15.1333333333333	98
30.52	15.1333333333333	111
30.54	15.1333333333333	110
30.56	15.1333333333333	98
30.58	15.1333333333333	104
30.6	15.1333333333333	124
30.62	15.1333333333333	106
30.64	15.1333333333333	124
30.66	15.1333333333333	122
30.68	15.1333333333333	115
30.7	15.1333333333333	124
30.72	15.1333333333333	103
30.74	15.1333333333333	124
30.76	15.1333333333333	131
30.78	15.1333333333333	97
30.8	15.1333333333333	118
30.82	15.1333333333333	102
30.84	15.1333333333333	107
30.86	15.1333333333333	109
30.88	15.1333333333333	110
30.9	15.1333333333333	116
30.92	15.1333333333333	103
30.94	15.1333333333333	110
30.96	15.1333333333333	92
30.98	15.1333333333333	103
31	15.1333333333333	118
31.02	15.1333333333333	108
31.04	15.1333333333333	132
31.06	15.1333333333333	101
31.08	15.1333333333333	109
31.1	15.1333333333333	116
31.12	15.1333333333333	113
31.14	15.1333333333333	97
31.16	15.1333333333333	125
31.18	15.1333333333333	122
31.2	15.1333333333333	124
31.22	15.1333333333333	115
31.24	15.1333333333333	103
31.26	15.1333333333333	115
31.28	15.1333333333333	110
31.3	15.1333333333333	102
31.32	15.1333333333333	93
31.34	15.1333333333333	123
31.36	15.1333333333333	112
31.38	15.1333333333333	104
31.4	15.1333333333333	113
31.42	15.1333333333333	99
31.44	15.1333333333333	116
31.46	15.1333333333333	119
31.48	15.1333333333333	119
31.5	15.1333333333333	118
31.52	15.1333333333333	117
31.54	15.1333333333333	105
31.56	15.1333333333333	115
31.58	15.1333333333333	105
31.6	15.1333333333333	104
31.62	15.1333333333333	99
31.64	15.1333333333333	115
31.66	15.1333333333333	112
31.68	15.1333333333333	98
31.7	15.1333333333333	110
31.72	15.1333333333333	108
31.74	15.1333333333333	126
31.76	15.1333333333333	119
31.78	15.1333333333333	105
31.8	15.1333333333333	125
31.82	15.1333333333333	124
31.84	15.1333333333333	95
31.86	15.1333333333333	113
31.88	15.1333333333333	124
31.9	15.1333333333333	117
31.92	15.1333333333333	122
31.94	15.1333333333333	117
31.96	15.1333333333333	114
31.98	15.1333333333333	124
32	15.1333333333333	143
32.02	15.1333333333333	111
32.04	15.1333333333333	106
32.06	15.1333333333333	133
32.08	15.1333333333333	119
32.1	15.1333333333333	114
32.12	15.1333333333333	117
32.14	15.1333333333333	110
32.16	15.1333333333333	113
32.18	15.1333333333333	111
32.2	15.1333333333333	127
32.22	15.1333333333333	102
32.24	15.1333333333333	130
32.26	15.1333333333333	114
32.28	15.1333333333333	103
32.3	15.1333333333333	108
32.32	15.1333333333333	121
32.34	15.1333333333333	108
32.36	15.1333333333333	112
32.38	15.1333333333333	106
32.4	15.1333333333333	104
32.42	15.1333333333333	107
32.44	15.1333333333333	112
32.46	15.1333333333333	120
32.48	15.1333333333333	101
32.5	15.1333333333333	105
32.52	15.1333333333333	121
32.54	15.1333333333333	121
32.56	15.1333333333333	113
32.58	15.1333333333333	101
32.6	15.1333333333333	102
32.62	15.1333333333333	107
32.64	15.1333333333333	104
32.66	15.1333333333333	113
32.68	15.1333333333333	97
32.7	15.1333333333333	89
32.72	15.1333333333333	116
32.74	15.1333333333333	136
32.76	15.1333333333333	127
32.78	15.1333333333333	113
32.8	15.1333333333333	109
32.82	15.1333333333333	113
32.84	15.1333333333333	122
32.86	15.1333333333333	106
32.88	15.1333333333333	91
32.9	15.1333333333333	114
32.92	15.1333333333333	94
32.94	15.1333333333333	100
32.96	15.1333333333333	113
32.98	15.1333333333333	101
33	15.1333333333333	104
33.02	15.1333333333333	109
33.04	15.1333333333333	96
33.06	15.1333333333333	117
33.08	15.1333333333333	115
33.1	15.1333333333333	111
33.12	15.1333333333333	94
33.14	15.1333333333333	119
33.16	15.1333333333333	111
33.18	15.1333333333333	108
33.2	15.1333333333333	112
33.22	15.1333333333333	106
33.24	15.1333333333333	121
33.26	15.1333333333333	97
33.28	15.1333333333333	118
33.3	15.1333333333333	123
33.32	15.1333333333333	121
33.34	15.1333333333333	117
33.36	15.1333333333333	113
33.38	15.1333333333333	120
33.4	15.1333333333333	105
33.42	15.1333333333333	124
33.44	15.1333333333333	107
33.46	15.1333333333333	116
33.48	15.1333333333333	123
33.5	15.1333333333333	115
33.52	15.1333333333333	118
33.54	15.1333333333333	99
33.56	15.1333333333333	124
33.58	15.1333333333333	117
33.6	15.1333333333333	113
33.62	15.1333333333333	100
33.64	15.1333333333333	112
33.66	15.1333333333333	101
33.68	15.1333333333333	108
33.7	15.1333333333333	106
33.72	15.1333333333333	110
33.74	15.1333333333333	125
33.76	15.1333333333333	106
33.78	15.1333333333333	125
33.8	15.1333333333333	115
33.82	15.1333333333333	101
33.84	15.1333333333333	119
33.86	15.1333333333333	122
33.88	15.1333333333333	91
33.9	15.1333333333333	133
33.92	15.1333333333333	110
33.94	15.1333333333333	134
33.96	15.1333333333333	125
33.98	15.1333333333333	105
34	15.1333333333333	141
34.02	15.1333333333333	132
34.04	15.1333333333333	115
34.06	15.1333333333333	109
34.08	15.1333333333333	110
34.1	15.1333333333333	118
34.12	15.1333333333333	101
34.14	15.1333333333333	104
34.16	15.1333333333333	131
34.18	15.1333333333333	109
34.2	15.1333333333333	115
34.22	15.1333333333333	122
34.24	15.1333333333333	91
34.26	15.1333333333333	110
34.28	15.1333333333333	112
34.3	15.1333333333333	122
34.32	15.1333333333333	132
34.34	15.1333333333333	114
34.36	15.1333333333333	103
34.38	15.1333333333333	141
34.4	15.1333333333333	124
34.42	15.1333333333333	117
34.44	15.1333333333333	119
34.46	15.1333333333333	115
34.48	15.1333333333333	119
34.5	15.1333333333333	112
34.52	15.1333333333333	101
34.54	15.1333333333333	118
34.56	15.1333333333333	110
34.58	15.1333333333333	100
34.6	15.1333333333333	130
34.62	15.1333333333333	122
34.64	15.1333333333333	119
34.66	15.1333333333333	118
34.68	15.1333333333333	114
34.7	15.1333333333333	104
34.72	15.1333333333333	118
34.74	15.1333333333333	108
34.76	15.1333333333333	132
34.78	15.1333333333333	129
34.8	15.1333333333333	112
34.82	15.1333333333333	128
34.84	15.1333333333333	113
34.86	15.1333333333333	104
34.88	15.1333333333333	136
34.9	15.1333333333333	131
34.92	15.1333333333333	119
34.94	15.1333333333333	140
34.96	15.1333333333333	129
34.98	15.1333333333333	132
35	15.1333333333333	144
35.02	15.1333333333333	127
35.04	15.1333333333333	137
35.06	15.1333333333333	116
35.08	15.1333333333333	119
35.1	15.1333333333333	125
35.12	15.1333333333333	122
35.14	15.1333333333333	133
35.16	15.1333333333333	131
35.18	15.1333333333333	124
35.2	15.1333333333333	132
35.22	15.1333333333333	132
35.24	15.1333333333333	138
35.26	15.1333333333333	117
35.28	15.1333333333333	127
35.3	15.1333333333333	130
35.32	15.1333333333333	140
35.34	15.1333333333333	132
35.36	15.1333333333333	137
35.38	15.1333333333333	128
35.4	15.1333333333333	117
35.42	15.1333333333333	135
35.44	15.1333333333333	129
35.46	15.1333333333333	116
35.48	15.1333333333333	116
35.5	15.1333333333333	108
35.52	15.1333333333333	127
35.54	15.1333333333333	128
35.56	15.1333333333333	119
35.58	15.1333333333333	106
35.6	15.1333333333333	129
35.62	15.1333333333333	120
35.64	15.1333333333333	115
35.66	15.1333333333333	127
35.68	15.1333333333333	155
35.7	15.1333333333333	108
35.72	15.1333333333333	114
35.74	15.1333333333333	112
35.76	15.1333333333333	103
35.78	15.1333333333333	138
35.8	15.1333333333333	119
35.82	15.1333333333333	114
35.84	15.1333333333333	119
35.86	15.1333333333333	120
35.88	15.1333333333333	106
35.9	15.1333333333333	125
35.92	15.1333333333333	119
35.94	15.1333333333333	125
35.96	15.1333333333333	96
35.98	15.1333333333333	131
36	15.1333333333333	103
36.02	15.1333333333333	123
36.04	15.1333333333333	141
36.06	15.1333333333333	119
36.08	15.1333333333333	119
36.1	15.1333333333333	122
36.12	15.1333333333333	131
36.14	15.1333333333333	120
36.16	15.1333333333333	150
36.18	15.1333333333333	119
36.2	15.1333333333333	122
36.22	15.1333333333333	126
36.24	15.1333333333333	117
36.26	15.1333333333333	144
36.28	15.1333333333333	111
36.3	15.1333333333333	115
36.32	15.1333333333333	131
36.34	15.1333333333333	135
36.36	15.1333333333333	104
36.38	15.1333333333333	112
36.4	15.1333333333333	117
36.42	15.1333333333333	121
36.44	15.1333333333333	95
36.46	15.1333333333333	114
36.48	15.1333333333333	118
36.5	15.1333333333333	135
36.52	15.1333333333333	135
36.54	15.1333333333333	118
36.56	15.1333333333333	124
36.58	15.1333333333333	141
36.6	15.1333333333333	119
36.62	15.1333333333333	133
36.64	15.1333333333333	135
36.66	15.1333333333333	116
36.68	15.1333333333333	132
36.7	15.1333333333333	135
36.72	15.1333333333333	120
36.74	15.1333333333333	123
36.76	15.1333333333333	106
36.78	15.1333333333333	131
36.8	15.1333333333333	110
36.82	15.1333333333333	118
36.84	15.1333333333333	120
36.86	15.1333333333333	128
36.88	15.1333333333333	114
36.9	15.1333333333333	144
36.92	15.1333333333333	127
36.94	15.1333333333333	131
36.96	15.1333333333333	151
36.98	15.1333333333333	144
37	15.1333333333333	144
37.02	15.1333333333333	129
37.04	15.1333333333333	132
37.06	15.1333333333333	130
37.08	15.1333333333333	113
37.1	15.1333333333333	131
37.12	15.1333333333333	129
37.14	15.1333333333333	162
37.16	15.1333333333333	137
37.18	15.1333333333333	118
37.2	15.1333333333333	150
37.22	15.1333333333333	134
37.24	15.1333333333333	139
37.26	15.1333333333333	130
37.28	15.1333333333333	125
37.3	15.1333333333333	132
37.32	15.1333333333333	133
37.34	15.1333333333333	120
37.36	15.1333333333333	158
37.38	15.1333333333333	110
37.4	15.1333333333333	135
37.42	15.1333333333333	118
37.44	15.1333333333333	138
37.46	15.1333333333333	118
37.48	15.1333333333333	129
37.5	15.1333333333333	128
37.52	15.1333333333333	134
37.54	15.1333333333333	119
37.56	15.1333333333333	144
37.58	15.1333333333333	147
37.6	15.1333333333333	140
37.62	15.1333333333333	124
37.64	15.1333333333333	132
37.66	15.1333333333333	137
37.68	15.1333333333333	138
37.7	15.1333333333333	138
37.72	15.1333333333333	145
37.74	15.1333333333333	142
37.76	15.1333333333333	146
37.78	15.1333333333333	134
37.8	15.1333333333333	164
37.82	15.1333333333333	156
37.84	15.1333333333333	174
37.86	15.1333333333333	174
37.88	15.1333333333333	187
37.9	15.1333333333333	181
37.92	15.1333333333333	176
37.94	15.1333333333333	183
37.96	15.1333333333333	178
37.98	15.1333333333333	223
38	15.1333333333333	209
38.02	15.1333333333333	208
38.04	15.1333333333333	261
38.06	15.1333333333333	280
38.08	15.1333333333333	354
38.1	15.1333333333333	458
38.12	15.1333333333333	642
38.14	15.1333333333333	788
38.16	15.1333333333333	694
38.18	15.1333333333333	509
38.2	15.1333333333333	437
38.22	15.1333333333333	443
38.24	15.1333333333333	493
38.26	15.1333333333333	418
38.28	15.1333333333333	301
38.3	15.1333333333333	248
38.32	15.1333333333333	192
38.34	15.1333333333333	191
38.36	15.1333333333333	191
38.38	15.1333333333333	181
38.4	15.1333333333333	216
38.42	15.1333333333333	172
38.44	15.1333333333333	156
38.46	15.1333333333333	168
38.48	15.1333333333333	141
38.5	15.1333333333333	145
38.52	15.1333333333333	143
38.54	15.1333333333333	149
38.56	15.1333333333333	125
38.58	15.1333333333333	126
38.6	15.1333333333333	145
38.62	15.1333333333333	133
38.64	15.1333333333333	142
38.66	15.1333333333333	147
38.68	15.1333333333333	154
38.7	15.1333333333333	106
38.72	15.1333333333333	128
38.74	15.1333333333333	104
38.76	15.1333333333333	117
38.78	15.1333333333333	140
38.8	15.1333333333333	123
38.82	15.1333333333333	117
38.84	15.1333333333333	139
38.86	15.1333333333333	157
38.88	15.1333333333333	166
38.9	15.1333333333333	131
38.92	15.1333333333333	109
38.94	15.1333333333333	131
38.96	15.1333333333333	132
38.98	15.1333333333333	130
39	15.1333333333333	133
39.02	15.1333333333333	115
39.04	15.1333333333333	124
39.06	15.1333333333333	127
39.08	15.1333333333333	102
39.1	15.1333333333333	135
39.12	15.1333333333333	106
39.14	15.1333333333333	137
39.16	15.1333333333333	107
39.18	15.1333333333333	121
39.2	15.1333333333333	134
39.22	15.1333333333333	133
39.24	15.1333333333333	110
39.26	15.1333333333333	111
39.28	15.1333333333333	124
39.3	15.1333333333333	119
39.32	15.1333333333333	135
39.34	15.1333333333333	127
39.36	15.1333333333333	135
39.38	15.1333333333333	139
39.4	15.1333333333333	120
39.42	15.1333333333333	119
39.44	15.1333333333333	123
39.46	15.1333333333333	136
39.48	15.1333333333333	134
39.5	15.1333333333333	123
39.52	15.1333333333333	137
39.54	15.1333333333333	113
39.56	15.1333333333333	127
39.58	15.1333333333333	129
39.6	15.1333333333333	141
39.62	15.1333333333333	125
39.64	15.1333333333333	126
39.66	15.1333333333333	116
39.68	15.1333333333333	120
39.7	15.1333333333333	125
39.72	15.1333333333333	129
39.74	15.1333333333333	126
39.76	15.1333333333333	134
39.78	15.1333333333333	126
39.8	15.1333333333333	136
39.82	15.1333333333333	135
39.84	15.1333333333333	149
39.86	15.1333333333333	138
39.88	15.1333333333333	158
39.9	15.1333333333333	131
39.92	15.1333333333333	118
39.94	15.1333333333333	137
39.96	15.1333333333333	147
39.98	15.1333333333333	118
40	15.1333333333333	118
