# Supplementary material for: Sorting polymerization in a bichannel metal-organic framework
Source: Nat Commun. 2025 Aug 5;16:6984. doi: 10.1038/s41467-025-62322-8 (PMC12325995; doi:10.1038/s41467-025-62322-8)
Supplement: Supplementary file 3 — Source data [file 41467_2025_62322_MOESM3_ESM.zip › SOURCE_DATA/SF9/1-PS_2theta_vs_scanstarttime_vs_intensity/line_12.csv]

X	Y	Z
3	16.6333333333333	158
3.02	16.6333333333333	146
3.04	16.6333333333333	146
3.06	16.6333333333333	150
3.08	16.6333333333333	135
3.1	16.6333333333333	151
3.12	16.6333333333333	136
3.14	16.6333333333333	149
3.16	16.6333333333333	154
3.18	16.6333333333333	152
3.2	16.6333333333333	143
3.22	16.6333333333333	132
3.24	16.6333333333333	137
3.26	16.6333333333333	136
3.28	16.6333333333333	130
3.3	16.6333333333333	141
3.32	16.6333333333333	147
3.34	16.6333333333333	133
3.36	16.6333333333333	145
3.38	16.6333333333333	141
3.4	16.6333333333333	131
3.42	16.6333333333333	135
3.44	16.6333333333333	133
3.46	16.6333333333333	163
3.48	16.6333333333333	153
3.5	16.6333333333333	155
3.52	16.6333333333333	149
3.54	16.6333333333333	143
3.56	16.6333333333333	155
3.58	16.6333333333333	140
3.6	16.6333333333333	134
3.62	16.6333333333333	146
3.64	16.6333333333333	154
3.66	16.6333333333333	146
3.68	16.6333333333333	156
3.7	16.6333333333333	155
3.72	16.6333333333333	146
3.74	16.6333333333333	142
3.76	16.6333333333333	129
3.78	16.6333333333333	141
3.8	16.6333333333333	147
3.82	16.6333333333333	155
3.84	16.6333333333333	174
3.86	16.6333333333333	162
3.88	16.6333333333333	181
3.9	16.6333333333333	155
3.92	16.6333333333333	149
3.94	16.6333333333333	130
3.96	16.6333333333333	131
3.98	16.6333333333333	113
4	16.6333333333333	150
4.02	16.6333333333333	169
4.04	16.6333333333333	168
4.06	16.6333333333333	146
4.08	16.6333333333333	144
4.1	16.6333333333333	141
4.12	16.6333333333333	145
4.14	16.6333333333333	166
4.16	16.6333333333333	144
4.18	16.6333333333333	132
4.2	16.6333333333333	138
4.22	16.6333333333333	123
4.24	16.6333333333333	134
4.26	16.6333333333333	145
4.28	16.6333333333333	132
4.3	16.6333333333333	119
4.32	16.6333333333333	141
4.34	16.6333333333333	160
4.36	16.6333333333333	157
4.38	16.6333333333333	167
4.4	16.6333333333333	125
4.42	16.6333333333333	153
4.44	16.6333333333333	152
4.46	16.6333333333333	132
4.48	16.6333333333333	149
4.5	16.6333333333333	150
4.52	16.6333333333333	143
4.54	16.6333333333333	150
4.56	16.6333333333333	144
4.58	16.6333333333333	156
4.6	16.6333333333333	169
4.62	16.6333333333333	153
4.64	16.6333333333333	165
4.66	16.6333333333333	157
4.68	16.6333333333333	145
4.7	16.6333333333333	146
4.72	16.6333333333333	168
4.74	16.6333333333333	164
4.76	16.6333333333333	169
4.78	16.6333333333333	173
4.8	16.6333333333333	163
4.82	16.6333333333333	180
4.84	16.6333333333333	178
4.86	16.6333333333333	182
4.88	16.6333333333333	209
4.9	16.6333333333333	196
4.92	16.6333333333333	204
4.94	16.6333333333333	194
4.96	16.6333333333333	228
4.98	16.6333333333333	216
5	16.6333333333333	213
5.02	16.6333333333333	263
5.04	16.6333333333333	304
5.06	16.6333333333333	315
5.08	16.6333333333333	290
5.1	16.6333333333333	310
5.12	16.6333333333333	368
5.14	16.6333333333333	408
5.16	16.6333333333333	410
5.18	16.6333333333333	455
5.2	16.6333333333333	515
5.22	16.6333333333333	579
5.24	16.6333333333333	645
5.26	16.6333333333333	691
5.28	16.6333333333333	759
5.3	16.6333333333333	639
5.32	16.6333333333333	522
5.34	16.6333333333333	422
5.36	16.6333333333333	307
5.38	16.6333333333333	223
5.4	16.6333333333333	227
5.42	16.6333333333333	215
5.44	16.6333333333333	163
5.46	16.6333333333333	184
5.48	16.6333333333333	174
5.5	16.6333333333333	146
5.52	16.6333333333333	141
5.54	16.6333333333333	162
5.56	16.6333333333333	151
5.58	16.6333333333333	154
5.6	16.6333333333333	152
5.62	16.6333333333333	137
5.64	16.6333333333333	164
5.66	16.6333333333333	165
5.68	16.6333333333333	172
5.7	16.6333333333333	162
5.72	16.6333333333333	151
5.74	16.6333333333333	181
5.76	16.6333333333333	157
5.78	16.6333333333333	156
5.8	16.6333333333333	148
5.82	16.6333333333333	170
5.84	16.6333333333333	169
5.86	16.6333333333333	166
5.88	16.6333333333333	157
5.9	16.6333333333333	164
5.92	16.6333333333333	169
5.94	16.6333333333333	154
5.96	16.6333333333333	160
5.98	16.6333333333333	147
6	16.6333333333333	165
6.02	16.6333333333333	168
6.04	16.6333333333333	169
6.06	16.6333333333333	167
6.08	16.6333333333333	168
6.1	16.6333333333333	176
6.12	16.6333333333333	178
6.14	16.6333333333333	208
6.16	16.6333333333333	165
6.18	16.6333333333333	158
6.2	16.6333333333333	177
6.22	16.6333333333333	179
6.24	16.6333333333333	164
6.26	16.6333333333333	180
6.28	16.6333333333333	202
6.3	16.6333333333333	188
6.32	16.6333333333333	194
6.34	16.6333333333333	199
6.36	16.6333333333333	191
6.38	16.6333333333333	187
6.4	16.6333333333333	204
6.42	16.6333333333333	170
6.44	16.6333333333333	202
6.46	16.6333333333333	177
6.48	16.6333333333333	180
6.5	16.6333333333333	187
6.52	16.6333333333333	200
6.54	16.6333333333333	191
6.56	16.6333333333333	189
6.58	16.6333333333333	185
6.6	16.6333333333333	201
6.62	16.6333333333333	162
6.64	16.6333333333333	166
6.66	16.6333333333333	199
6.68	16.6333333333333	152
6.7	16.6333333333333	175
6.72	16.6333333333333	166
6.74	16.6333333333333	178
6.76	16.6333333333333	142
6.78	16.6333333333333	164
6.8	16.6333333333333	166
6.82	16.6333333333333	154
6.84	16.6333333333333	157
6.86	16.6333333333333	165
6.88	16.6333333333333	137
6.9	16.6333333333333	137
6.92	16.6333333333333	156
6.94	16.6333333333333	143
6.96	16.6333333333333	139
6.98	16.6333333333333	155
7	16.6333333333333	124
7.02	16.6333333333333	127
7.04	16.6333333333333	137
7.06	16.6333333333333	132
7.08	16.6333333333333	132
7.1	16.6333333333333	137
7.12	16.6333333333333	122
7.14	16.6333333333333	120
7.16	16.6333333333333	144
7.18	16.6333333333333	125
7.2	16.6333333333333	146
7.22	16.6333333333333	132
7.24	16.6333333333333	143
7.26	16.6333333333333	150
7.28	16.6333333333333	137
7.3	16.6333333333333	130
7.32	16.6333333333333	125
7.34	16.6333333333333	138
7.36	16.6333333333333	136
7.38	16.6333333333333	119
7.4	16.6333333333333	117
7.42	16.6333333333333	119
7.44	16.6333333333333	127
7.46	16.6333333333333	121
7.48	16.6333333333333	120
7.5	16.6333333333333	113
7.52	16.6333333333333	113
7.54	16.6333333333333	122
7.56	16.6333333333333	135
7.58	16.6333333333333	120
7.6	16.6333333333333	141
7.62	16.6333333333333	102
7.64	16.6333333333333	138
7.66	16.6333333333333	116
7.68	16.6333333333333	112
7.7	16.6333333333333	116
7.72	16.6333333333333	117
7.74	16.6333333333333	117
7.76	16.6333333333333	119
7.78	16.6333333333333	146
7.8	16.6333333333333	136
7.82	16.6333333333333	117
7.84	16.6333333333333	110
7.86	16.6333333333333	116
7.88	16.6333333333333	131
7.9	16.6333333333333	112
7.92	16.6333333333333	115
7.94	16.6333333333333	129
7.96	16.6333333333333	118
7.98	16.6333333333333	98
8	16.6333333333333	130
8.02	16.6333333333333	113
8.04	16.6333333333333	116
8.06	16.6333333333333	107
8.08	16.6333333333333	110
8.1	16.6333333333333	104
8.12	16.6333333333333	129
8.14	16.6333333333333	136
8.16	16.6333333333333	111
8.18	16.6333333333333	130
8.2	16.6333333333333	127
8.22	16.6333333333333	112
8.24	16.6333333333333	121
8.26	16.6333333333333	100
8.28	16.6333333333333	132
8.3	16.6333333333333	121
8.32	16.6333333333333	110
8.34	16.6333333333333	112
8.36	16.6333333333333	103
8.38	16.6333333333333	127
8.4	16.6333333333333	109
8.42	16.6333333333333	108
8.44	16.6333333333333	113
8.46	16.6333333333333	115
8.48	16.6333333333333	125
8.5	16.6333333333333	123
8.52	16.6333333333333	121
8.54	16.6333333333333	105
8.56	16.6333333333333	107
8.58	16.6333333333333	105
8.6	16.6333333333333	118
8.62	16.6333333333333	109
8.64	16.6333333333333	120
8.66	16.6333333333333	108
8.68	16.6333333333333	107
8.7	16.6333333333333	123
8.72	16.6333333333333	119
8.74	16.6333333333333	126
8.76	16.6333333333333	127
8.78	16.6333333333333	119
8.8	16.6333333333333	129
8.82	16.6333333333333	123
8.84	16.6333333333333	137
8.86	16.6333333333333	153
8.88	16.6333333333333	153
8.9	16.6333333333333	168
8.92	16.6333333333333	169
8.94	16.6333333333333	198
8.96	16.6333333333333	178
8.98	16.6333333333333	208
9	16.6333333333333	225
9.02	16.6333333333333	256
9.04	16.6333333333333	261
9.06	16.6333333333333	290
9.08	16.6333333333333	332
9.1	16.6333333333333	406
9.12	16.6333333333333	425
9.14	16.6333333333333	489
9.16	16.6333333333333	511
9.18	16.6333333333333	597
9.2	16.6333333333333	523
9.22	16.6333333333333	459
9.24	16.6333333333333	419
9.26	16.6333333333333	333
9.28	16.6333333333333	289
9.3	16.6333333333333	242
9.32	16.6333333333333	221
9.34	16.6333333333333	200
9.36	16.6333333333333	162
9.38	16.6333333333333	147
9.4	16.6333333333333	155
9.42	16.6333333333333	136
9.44	16.6333333333333	140
9.46	16.6333333333333	144
9.48	16.6333333333333	122
9.5	16.6333333333333	134
9.52	16.6333333333333	123
9.54	16.6333333333333	117
9.56	16.6333333333333	125
9.58	16.6333333333333	127
9.6	16.6333333333333	112
9.62	16.6333333333333	146
9.64	16.6333333333333	113
9.66	16.6333333333333	147
9.68	16.6333333333333	109
9.7	16.6333333333333	106
9.72	16.6333333333333	118
9.74	16.6333333333333	110
9.76	16.6333333333333	125
9.78	16.6333333333333	127
9.8	16.6333333333333	109
9.82	16.6333333333333	114
9.84	16.6333333333333	142
9.86	16.6333333333333	100
9.88	16.6333333333333	107
9.9	16.6333333333333	126
9.92	16.6333333333333	123
9.94	16.6333333333333	131
9.96	16.6333333333333	113
9.98	16.6333333333333	111
10	16.6333333333333	124
10.02	16.6333333333333	125
10.04	16.6333333333333	119
10.06	16.6333333333333	99
10.08	16.6333333333333	108
10.1	16.6333333333333	125
10.12	16.6333333333333	125
10.14	16.6333333333333	128
10.16	16.6333333333333	122
10.18	16.6333333333333	122
10.2	16.6333333333333	137
10.22	16.6333333333333	138
10.24	16.6333333333333	166
10.26	16.6333333333333	168
10.28	16.6333333333333	154
10.3	16.6333333333333	167
10.32	16.6333333333333	198
10.34	16.6333333333333	191
10.36	16.6333333333333	220
10.38	16.6333333333333	223
10.4	16.6333333333333	256
10.42	16.6333333333333	314
10.44	16.6333333333333	356
10.46	16.6333333333333	401
10.48	16.6333333333333	396
10.5	16.6333333333333	390
10.52	16.6333333333333	474
10.54	16.6333333333333	525
10.56	16.6333333333333	610
10.58	16.6333333333333	728
10.6	16.6333333333333	859
10.62	16.6333333333333	889
10.64	16.6333333333333	945
10.66	16.6333333333333	924
10.68	16.6333333333333	771
10.7	16.6333333333333	576
10.72	16.6333333333333	442
10.74	16.6333333333333	368
10.76	16.6333333333333	270
10.78	16.6333333333333	219
10.8	16.6333333333333	171
10.82	16.6333333333333	204
10.84	16.6333333333333	170
10.86	16.6333333333333	155
10.88	16.6333333333333	134
10.9	16.6333333333333	137
10.92	16.6333333333333	130
10.94	16.6333333333333	121
10.96	16.6333333333333	112
10.98	16.6333333333333	100
11	16.6333333333333	123
11.02	16.6333333333333	139
11.04	16.6333333333333	107
11.06	16.6333333333333	114
11.08	16.6333333333333	121
11.1	16.6333333333333	125
11.12	16.6333333333333	114
11.14	16.6333333333333	96
11.16	16.6333333333333	111
11.18	16.6333333333333	127
11.2	16.6333333333333	117
11.22	16.6333333333333	111
11.24	16.6333333333333	116
11.26	16.6333333333333	109
11.28	16.6333333333333	97
11.3	16.6333333333333	129
11.32	16.6333333333333	106
11.34	16.6333333333333	106
11.36	16.6333333333333	94
11.38	16.6333333333333	126
11.4	16.6333333333333	108
11.42	16.6333333333333	91
11.44	16.6333333333333	113
11.46	16.6333333333333	111
11.48	16.6333333333333	116
11.5	16.6333333333333	116
11.52	16.6333333333333	135
11.54	16.6333333333333	123
11.56	16.6333333333333	114
11.58	16.6333333333333	131
11.6	16.6333333333333	117
11.62	16.6333333333333	118
11.64	16.6333333333333	120
11.66	16.6333333333333	117
11.68	16.6333333333333	113
11.7	16.6333333333333	102
11.72	16.6333333333333	95
11.74	16.6333333333333	99
11.76	16.6333333333333	108
11.78	16.6333333333333	106
11.8	16.6333333333333	111
11.82	16.6333333333333	105
11.84	16.6333333333333	119
11.86	16.6333333333333	93
11.88	16.6333333333333	125
11.9	16.6333333333333	114
11.92	16.6333333333333	100
11.94	16.6333333333333	102
11.96	16.6333333333333	112
11.98	16.6333333333333	117
12	16.6333333333333	111
12.02	16.6333333333333	109
12.04	16.6333333333333	116
12.06	16.6333333333333	119
12.08	16.6333333333333	103
12.1	16.6333333333333	118
12.12	16.6333333333333	118
12.14	16.6333333333333	114
12.16	16.6333333333333	122
12.18	16.6333333333333	132
12.2	16.6333333333333	122
12.22	16.6333333333333	108
12.24	16.6333333333333	116
12.26	16.6333333333333	110
12.28	16.6333333333333	115
12.3	16.6333333333333	92
12.32	16.6333333333333	113
12.34	16.6333333333333	99
12.36	16.6333333333333	105
12.38	16.6333333333333	111
12.4	16.6333333333333	105
12.42	16.6333333333333	122
12.44	16.6333333333333	105
12.46	16.6333333333333	119
12.48	16.6333333333333	118
12.5	16.6333333333333	99
12.52	16.6333333333333	83
12.54	16.6333333333333	125
12.56	16.6333333333333	112
12.58	16.6333333333333	107
12.6	16.6333333333333	111
12.62	16.6333333333333	103
12.64	16.6333333333333	110
12.66	16.6333333333333	124
12.68	16.6333333333333	105
12.7	16.6333333333333	119
12.72	16.6333333333333	117
12.74	16.6333333333333	112
12.76	16.6333333333333	95
12.78	16.6333333333333	104
12.8	16.6333333333333	106
12.82	16.6333333333333	119
12.84	16.6333333333333	101
12.86	16.6333333333333	95
12.88	16.6333333333333	107
12.9	16.6333333333333	112
12.92	16.6333333333333	113
12.94	16.6333333333333	114
12.96	16.6333333333333	116
12.98	16.6333333333333	103
13	16.6333333333333	94
13.02	16.6333333333333	86
13.04	16.6333333333333	123
13.06	16.6333333333333	116
13.08	16.6333333333333	105
13.1	16.6333333333333	79
13.12	16.6333333333333	98
13.14	16.6333333333333	120
13.16	16.6333333333333	99
13.18	16.6333333333333	111
13.2	16.6333333333333	99
13.22	16.6333333333333	112
13.24	16.6333333333333	113
13.26	16.6333333333333	119
13.28	16.6333333333333	119
13.3	16.6333333333333	104
13.32	16.6333333333333	104
13.34	16.6333333333333	125
13.36	16.6333333333333	99
13.38	16.6333333333333	98
13.4	16.6333333333333	108
13.42	16.6333333333333	101
13.44	16.6333333333333	113
13.46	16.6333333333333	95
13.48	16.6333333333333	102
13.5	16.6333333333333	109
13.52	16.6333333333333	103
13.54	16.6333333333333	108
13.56	16.6333333333333	122
13.58	16.6333333333333	105
13.6	16.6333333333333	108
13.62	16.6333333333333	106
13.64	16.6333333333333	120
13.66	16.6333333333333	97
13.68	16.6333333333333	109
13.7	16.6333333333333	126
13.72	16.6333333333333	110
13.74	16.6333333333333	115
13.76	16.6333333333333	112
13.78	16.6333333333333	109
13.8	16.6333333333333	109
13.82	16.6333333333333	105
13.84	16.6333333333333	105
13.86	16.6333333333333	104
13.88	16.6333333333333	101
13.9	16.6333333333333	114
13.92	16.6333333333333	132
13.94	16.6333333333333	103
13.96	16.6333333333333	105
13.98	16.6333333333333	116
14	16.6333333333333	133
14.02	16.6333333333333	95
14.04	16.6333333333333	114
14.06	16.6333333333333	122
14.08	16.6333333333333	123
14.1	16.6333333333333	122
14.12	16.6333333333333	115
14.14	16.6333333333333	118
14.16	16.6333333333333	102
14.18	16.6333333333333	101
14.2	16.6333333333333	106
14.22	16.6333333333333	105
14.24	16.6333333333333	107
14.26	16.6333333333333	119
14.28	16.6333333333333	101
14.3	16.6333333333333	123
14.32	16.6333333333333	107
14.34	16.6333333333333	122
14.36	16.6333333333333	108
14.38	16.6333333333333	125
14.4	16.6333333333333	136
14.42	16.6333333333333	104
14.44	16.6333333333333	106
14.46	16.6333333333333	102
14.48	16.6333333333333	106
14.5	16.6333333333333	124
14.52	16.6333333333333	110
14.54	16.6333333333333	102
14.56	16.6333333333333	126
14.58	16.6333333333333	97
14.6	16.6333333333333	99
14.62	16.6333333333333	107
14.64	16.6333333333333	103
14.66	16.6333333333333	112
14.68	16.6333333333333	101
14.7	16.6333333333333	117
14.72	16.6333333333333	115
14.74	16.6333333333333	106
14.76	16.6333333333333	129
14.78	16.6333333333333	95
14.8	16.6333333333333	116
14.82	16.6333333333333	105
14.84	16.6333333333333	105
14.86	16.6333333333333	113
14.88	16.6333333333333	100
14.9	16.6333333333333	106
14.92	16.6333333333333	92
14.94	16.6333333333333	118
14.96	16.6333333333333	107
14.98	16.6333333333333	108
15	16.6333333333333	124
15.02	16.6333333333333	125
15.04	16.6333333333333	109
15.06	16.6333333333333	103
15.08	16.6333333333333	97
15.1	16.6333333333333	113
15.12	16.6333333333333	113
15.14	16.6333333333333	105
15.16	16.6333333333333	107
15.18	16.6333333333333	97
15.2	16.6333333333333	109
15.22	16.6333333333333	104
15.24	16.6333333333333	108
15.26	16.6333333333333	107
15.28	16.6333333333333	118
15.3	16.6333333333333	122
15.32	16.6333333333333	97
15.34	16.6333333333333	100
15.36	16.6333333333333	124
15.38	16.6333333333333	121
15.4	16.6333333333333	111
15.42	16.6333333333333	107
15.44	16.6333333333333	118
15.46	16.6333333333333	119
15.48	16.6333333333333	127
15.5	16.6333333333333	109
15.52	16.6333333333333	134
15.54	16.6333333333333	133
15.56	16.6333333333333	127
15.58	16.6333333333333	125
15.6	16.6333333333333	116
15.62	16.6333333333333	125
15.64	16.6333333333333	129
15.66	16.6333333333333	113
15.68	16.6333333333333	118
15.7	16.6333333333333	122
15.72	16.6333333333333	134
15.74	16.6333333333333	139
15.76	16.6333333333333	166
15.78	16.6333333333333	138
15.8	16.6333333333333	130
15.82	16.6333333333333	153
15.84	16.6333333333333	130
15.86	16.6333333333333	145
15.88	16.6333333333333	177
15.9	16.6333333333333	183
15.92	16.6333333333333	170
15.94	16.6333333333333	199
15.96	16.6333333333333	203
15.98	16.6333333333333	238
16	16.6333333333333	224
16.02	16.6333333333333	246
16.04	16.6333333333333	230
16.06	16.6333333333333	222
16.08	16.6333333333333	211
16.1	16.6333333333333	232
16.12	16.6333333333333	198
16.14	16.6333333333333	177
16.16	16.6333333333333	151
16.18	16.6333333333333	146
16.2	16.6333333333333	156
16.22	16.6333333333333	138
16.24	16.6333333333333	136
16.26	16.6333333333333	137
16.28	16.6333333333333	120
16.3	16.6333333333333	137
16.32	16.6333333333333	135
16.34	16.6333333333333	138
16.36	16.6333333333333	145
16.38	16.6333333333333	133
16.4	16.6333333333333	141
16.42	16.6333333333333	125
16.44	16.6333333333333	128
16.46	16.6333333333333	125
16.48	16.6333333333333	145
16.5	16.6333333333333	134
16.52	16.6333333333333	109
16.54	16.6333333333333	118
16.56	16.6333333333333	104
16.58	16.6333333333333	123
16.6	16.6333333333333	102
16.62	16.6333333333333	114
16.64	16.6333333333333	105
16.66	16.6333333333333	99
16.68	16.6333333333333	104
16.7	16.6333333333333	115
16.72	16.6333333333333	143
16.74	16.6333333333333	116
16.76	16.6333333333333	111
16.78	16.6333333333333	112
16.8	16.6333333333333	116
16.82	16.6333333333333	122
16.84	16.6333333333333	127
16.86	16.6333333333333	107
16.88	16.6333333333333	118
16.9	16.6333333333333	131
16.92	16.6333333333333	122
16.94	16.6333333333333	110
16.96	16.6333333333333	116
16.98	16.6333333333333	118
17	16.6333333333333	148
17.02	16.6333333333333	127
17.04	16.6333333333333	128
17.06	16.6333333333333	105
17.08	16.6333333333333	111
17.1	16.6333333333333	112
17.12	16.6333333333333	136
17.14	16.6333333333333	115
17.16	16.6333333333333	131
17.18	16.6333333333333	107
17.2	16.6333333333333	112
17.22	16.6333333333333	96
17.24	16.6333333333333	105
17.26	16.6333333333333	103
17.28	16.6333333333333	104
17.3	16.6333333333333	116
17.32	16.6333333333333	123
17.34	16.6333333333333	122
17.36	16.6333333333333	115
17.38	16.6333333333333	110
17.4	16.6333333333333	117
17.42	16.6333333333333	126
17.44	16.6333333333333	112
17.46	16.6333333333333	124
17.48	16.6333333333333	127
17.5	16.6333333333333	114
17.52	16.6333333333333	117
17.54	16.6333333333333	130
17.56	16.6333333333333	119
17.58	16.6333333333333	119
17.6	16.6333333333333	90
17.62	16.6333333333333	113
17.64	16.6333333333333	106
17.66	16.6333333333333	117
17.68	16.6333333333333	120
17.7	16.6333333333333	128
17.72	16.6333333333333	128
17.74	16.6333333333333	143
17.76	16.6333333333333	122
17.78	16.6333333333333	116
17.8	16.6333333333333	126
17.82	16.6333333333333	120
17.84	16.6333333333333	134
17.86	16.6333333333333	94
17.88	16.6333333333333	116
17.9	16.6333333333333	125
17.92	16.6333333333333	139
17.94	16.6333333333333	122
17.96	16.6333333333333	112
17.98	16.6333333333333	145
18	16.6333333333333	122
18.02	16.6333333333333	115
18.04	16.6333333333333	146
18.06	16.6333333333333	114
18.08	16.6333333333333	159
18.1	16.6333333333333	127
18.12	16.6333333333333	114
18.14	16.6333333333333	134
18.16	16.6333333333333	130
18.18	16.6333333333333	137
18.2	16.6333333333333	133
18.22	16.6333333333333	112
18.24	16.6333333333333	143
18.26	16.6333333333333	167
18.28	16.6333333333333	162
18.3	16.6333333333333	147
18.32	16.6333333333333	186
18.34	16.6333333333333	183
18.36	16.6333333333333	181
18.38	16.6333333333333	190
18.4	16.6333333333333	198
18.42	16.6333333333333	186
18.44	16.6333333333333	234
18.46	16.6333333333333	237
18.48	16.6333333333333	270
18.5	16.6333333333333	305
18.52	16.6333333333333	295
18.54	16.6333333333333	292
18.56	16.6333333333333	259
18.58	16.6333333333333	264
18.6	16.6333333333333	286
18.62	16.6333333333333	258
18.64	16.6333333333333	223
18.66	16.6333333333333	233
18.68	16.6333333333333	178
18.7	16.6333333333333	195
18.72	16.6333333333333	167
18.74	16.6333333333333	160
18.76	16.6333333333333	167
18.78	16.6333333333333	175
18.8	16.6333333333333	172
18.82	16.6333333333333	159
18.84	16.6333333333333	130
18.86	16.6333333333333	144
18.88	16.6333333333333	112
18.9	16.6333333333333	111
18.92	16.6333333333333	103
18.94	16.6333333333333	151
18.96	16.6333333333333	119
18.98	16.6333333333333	118
19	16.6333333333333	142
19.02	16.6333333333333	143
19.04	16.6333333333333	141
19.06	16.6333333333333	116
19.08	16.6333333333333	129
19.1	16.6333333333333	155
19.12	16.6333333333333	140
19.14	16.6333333333333	118
19.16	16.6333333333333	142
19.18	16.6333333333333	140
19.2	16.6333333333333	125
19.22	16.6333333333333	135
19.24	16.6333333333333	131
19.26	16.6333333333333	148
19.28	16.6333333333333	148
19.3	16.6333333333333	147
19.32	16.6333333333333	139
19.34	16.6333333333333	140
19.36	16.6333333333333	148
19.38	16.6333333333333	141
19.4	16.6333333333333	141
19.42	16.6333333333333	142
19.44	16.6333333333333	111
19.46	16.6333333333333	137
19.48	16.6333333333333	129
19.5	16.6333333333333	137
19.52	16.6333333333333	146
19.54	16.6333333333333	140
19.56	16.6333333333333	137
19.58	16.6333333333333	116
19.6	16.6333333333333	148
19.62	16.6333333333333	129
19.64	16.6333333333333	129
19.66	16.6333333333333	121
19.68	16.6333333333333	109
19.7	16.6333333333333	120
19.72	16.6333333333333	128
19.74	16.6333333333333	124
19.76	16.6333333333333	129
19.78	16.6333333333333	135
19.8	16.6333333333333	137
19.82	16.6333333333333	126
19.84	16.6333333333333	143
19.86	16.6333333333333	106
19.88	16.6333333333333	134
19.9	16.6333333333333	129
19.92	16.6333333333333	139
19.94	16.6333333333333	147
19.96	16.6333333333333	125
19.98	16.6333333333333	134
20	16.6333333333333	132
20.02	16.6333333333333	128
20.04	16.6333333333333	135
20.06	16.6333333333333	140
20.08	16.6333333333333	115
20.1	16.6333333333333	122
20.12	16.6333333333333	126
20.14	16.6333333333333	121
20.16	16.6333333333333	131
20.18	16.6333333333333	120
20.2	16.6333333333333	117
20.22	16.6333333333333	121
20.24	16.6333333333333	113
20.26	16.6333333333333	123
20.28	16.6333333333333	107
20.3	16.6333333333333	131
20.32	16.6333333333333	104
20.34	16.6333333333333	129
20.36	16.6333333333333	127
20.38	16.6333333333333	141
20.4	16.6333333333333	117
20.42	16.6333333333333	113
20.44	16.6333333333333	113
20.46	16.6333333333333	111
20.48	16.6333333333333	113
20.5	16.6333333333333	117
20.52	16.6333333333333	106
20.54	16.6333333333333	123
20.56	16.6333333333333	98
20.58	16.6333333333333	122
20.6	16.6333333333333	129
20.62	16.6333333333333	106
20.64	16.6333333333333	107
20.66	16.6333333333333	111
20.68	16.6333333333333	122
20.7	16.6333333333333	114
20.72	16.6333333333333	121
20.74	16.6333333333333	118
20.76	16.6333333333333	87
20.78	16.6333333333333	113
20.8	16.6333333333333	101
20.82	16.6333333333333	112
20.84	16.6333333333333	109
20.86	16.6333333333333	99
20.88	16.6333333333333	129
20.9	16.6333333333333	101
20.92	16.6333333333333	117
20.94	16.6333333333333	110
20.96	16.6333333333333	108
20.98	16.6333333333333	118
21	16.6333333333333	128
21.02	16.6333333333333	112
21.04	16.6333333333333	117
21.06	16.6333333333333	107
21.08	16.6333333333333	113
21.1	16.6333333333333	100
21.12	16.6333333333333	102
21.14	16.6333333333333	109
21.16	16.6333333333333	110
21.18	16.6333333333333	110
21.2	16.6333333333333	115
21.22	16.6333333333333	136
21.24	16.6333333333333	132
21.26	16.6333333333333	103
21.28	16.6333333333333	114
21.3	16.6333333333333	107
21.32	16.6333333333333	135
21.34	16.6333333333333	105
21.36	16.6333333333333	120
21.38	16.6333333333333	120
21.4	16.6333333333333	112
21.42	16.6333333333333	102
21.44	16.6333333333333	128
21.46	16.6333333333333	111
21.48	16.6333333333333	109
21.5	16.6333333333333	101
21.52	16.6333333333333	114
21.54	16.6333333333333	120
21.56	16.6333333333333	102
21.58	16.6333333333333	110
21.6	16.6333333333333	115
21.62	16.6333333333333	115
21.64	16.6333333333333	107
21.66	16.6333333333333	118
21.68	16.6333333333333	117
21.7	16.6333333333333	127
21.72	16.6333333333333	104
21.74	16.6333333333333	110
21.76	16.6333333333333	109
21.78	16.6333333333333	114
21.8	16.6333333333333	93
21.82	16.6333333333333	119
21.84	16.6333333333333	107
21.86	16.6333333333333	117
21.88	16.6333333333333	122
21.9	16.6333333333333	109
21.92	16.6333333333333	123
21.94	16.6333333333333	93
21.96	16.6333333333333	109
21.98	16.6333333333333	99
22	16.6333333333333	99
22.02	16.6333333333333	100
22.04	16.6333333333333	112
22.06	16.6333333333333	102
22.08	16.6333333333333	113
22.1	16.6333333333333	133
22.12	16.6333333333333	95
22.14	16.6333333333333	115
22.16	16.6333333333333	122
22.18	16.6333333333333	121
22.2	16.6333333333333	111
22.22	16.6333333333333	116
22.24	16.6333333333333	100
22.26	16.6333333333333	106
22.28	16.6333333333333	105
22.3	16.6333333333333	95
22.32	16.6333333333333	134
22.34	16.6333333333333	113
22.36	16.6333333333333	106
22.38	16.6333333333333	110
22.4	16.6333333333333	116
22.42	16.6333333333333	119
22.44	16.6333333333333	112
22.46	16.6333333333333	91
22.48	16.6333333333333	105
22.5	16.6333333333333	112
22.52	16.6333333333333	112
22.54	16.6333333333333	102
22.56	16.6333333333333	100
22.58	16.6333333333333	100
22.6	16.6333333333333	130
22.62	16.6333333333333	120
22.64	16.6333333333333	122
22.66	16.6333333333333	103
22.68	16.6333333333333	102
22.7	16.6333333333333	127
22.72	16.6333333333333	113
22.74	16.6333333333333	102
22.76	16.6333333333333	102
22.78	16.6333333333333	112
22.8	16.6333333333333	115
22.82	16.6333333333333	110
22.84	16.6333333333333	105
22.86	16.6333333333333	113
22.88	16.6333333333333	112
22.9	16.6333333333333	115
22.92	16.6333333333333	112
22.94	16.6333333333333	122
22.96	16.6333333333333	126
22.98	16.6333333333333	112
23	16.6333333333333	105
23.02	16.6333333333333	113
23.04	16.6333333333333	113
23.06	16.6333333333333	107
23.08	16.6333333333333	121
23.1	16.6333333333333	120
23.12	16.6333333333333	110
23.14	16.6333333333333	110
23.16	16.6333333333333	126
23.18	16.6333333333333	132
23.2	16.6333333333333	120
23.22	16.6333333333333	119
23.24	16.6333333333333	116
23.26	16.6333333333333	135
23.28	16.6333333333333	120
23.3	16.6333333333333	137
23.32	16.6333333333333	139
23.34	16.6333333333333	134
23.36	16.6333333333333	125
23.38	16.6333333333333	116
23.4	16.6333333333333	127
23.42	16.6333333333333	136
23.44	16.6333333333333	122
23.46	16.6333333333333	115
23.48	16.6333333333333	107
23.5	16.6333333333333	136
23.52	16.6333333333333	100
23.54	16.6333333333333	111
23.56	16.6333333333333	122
23.58	16.6333333333333	117
23.6	16.6333333333333	126
23.62	16.6333333333333	126
23.64	16.6333333333333	137
23.66	16.6333333333333	143
23.68	16.6333333333333	130
23.7	16.6333333333333	133
23.72	16.6333333333333	121
23.74	16.6333333333333	122
23.76	16.6333333333333	122
23.78	16.6333333333333	124
23.8	16.6333333333333	108
23.82	16.6333333333333	125
23.84	16.6333333333333	116
23.86	16.6333333333333	129
23.88	16.6333333333333	107
23.9	16.6333333333333	119
23.92	16.6333333333333	126
23.94	16.6333333333333	126
23.96	16.6333333333333	110
23.98	16.6333333333333	126
24	16.6333333333333	121
24.02	16.6333333333333	104
24.04	16.6333333333333	98
24.06	16.6333333333333	121
24.08	16.6333333333333	111
24.1	16.6333333333333	126
24.12	16.6333333333333	127
24.14	16.6333333333333	108
24.16	16.6333333333333	110
24.18	16.6333333333333	116
24.2	16.6333333333333	95
24.22	16.6333333333333	124
24.24	16.6333333333333	104
24.26	16.6333333333333	117
24.28	16.6333333333333	113
24.3	16.6333333333333	106
24.32	16.6333333333333	112
24.34	16.6333333333333	106
24.36	16.6333333333333	97
24.38	16.6333333333333	112
24.4	16.6333333333333	119
24.42	16.6333333333333	112
24.44	16.6333333333333	104
24.46	16.6333333333333	103
24.48	16.6333333333333	122
24.5	16.6333333333333	107
24.52	16.6333333333333	123
24.54	16.6333333333333	115
24.56	16.6333333333333	110
24.58	16.6333333333333	107
24.6	16.6333333333333	109
24.62	16.6333333333333	125
24.64	16.6333333333333	121
24.66	16.6333333333333	136
24.68	16.6333333333333	117
24.7	16.6333333333333	104
24.72	16.6333333333333	113
24.74	16.6333333333333	126
24.76	16.6333333333333	126
24.78	16.6333333333333	117
24.8	16.6333333333333	111
24.82	16.6333333333333	115
24.84	16.6333333333333	131
24.86	16.6333333333333	115
24.88	16.6333333333333	129
24.9	16.6333333333333	128
24.92	16.6333333333333	119
24.94	16.6333333333333	117
24.96	16.6333333333333	120
24.98	16.6333333333333	120
25	16.6333333333333	102
25.02	16.6333333333333	115
25.04	16.6333333333333	109
25.06	16.6333333333333	95
25.08	16.6333333333333	134
25.1	16.6333333333333	143
25.12	16.6333333333333	140
25.14	16.6333333333333	138
25.16	16.6333333333333	112
25.18	16.6333333333333	106
25.2	16.6333333333333	100
25.22	16.6333333333333	103
25.24	16.6333333333333	95
25.26	16.6333333333333	118
25.28	16.6333333333333	108
25.3	16.6333333333333	103
25.32	16.6333333333333	124
25.34	16.6333333333333	105
25.36	16.6333333333333	113
25.38	16.6333333333333	122
25.4	16.6333333333333	102
25.42	16.6333333333333	117
25.44	16.6333333333333	115
25.46	16.6333333333333	104
25.48	16.6333333333333	102
25.5	16.6333333333333	102
25.52	16.6333333333333	109
25.54	16.6333333333333	102
25.56	16.6333333333333	92
25.58	16.6333333333333	100
25.6	16.6333333333333	110
25.62	16.6333333333333	98
25.64	16.6333333333333	114
25.66	16.6333333333333	127
25.68	16.6333333333333	123
25.7	16.6333333333333	122
25.72	16.6333333333333	102
25.74	16.6333333333333	118
25.76	16.6333333333333	112
25.78	16.6333333333333	114
25.8	16.6333333333333	105
25.82	16.6333333333333	89
25.84	16.6333333333333	116
25.86	16.6333333333333	112
25.88	16.6333333333333	110
25.9	16.6333333333333	110
25.92	16.6333333333333	92
25.94	16.6333333333333	110
25.96	16.6333333333333	125
25.98	16.6333333333333	101
26	16.6333333333333	99
26.02	16.6333333333333	109
26.04	16.6333333333333	125
26.06	16.6333333333333	111
26.08	16.6333333333333	121
26.1	16.6333333333333	127
26.12	16.6333333333333	112
26.14	16.6333333333333	114
26.16	16.6333333333333	117
26.18	16.6333333333333	120
26.2	16.6333333333333	109
26.22	16.6333333333333	118
26.24	16.6333333333333	95
26.26	16.6333333333333	110
26.28	16.6333333333333	100
26.3	16.6333333333333	103
26.32	16.6333333333333	96
26.34	16.6333333333333	101
26.36	16.6333333333333	125
26.38	16.6333333333333	99
26.4	16.6333333333333	100
26.42	16.6333333333333	115
26.44	16.6333333333333	122
26.46	16.6333333333333	111
26.48	16.6333333333333	116
26.5	16.6333333333333	126
26.52	16.6333333333333	120
26.54	16.6333333333333	93
26.56	16.6333333333333	103
26.58	16.6333333333333	113
26.6	16.6333333333333	128
26.62	16.6333333333333	97
26.64	16.6333333333333	105
26.66	16.6333333333333	113
26.68	16.6333333333333	120
26.7	16.6333333333333	128
26.72	16.6333333333333	122
26.74	16.6333333333333	114
26.76	16.6333333333333	111
26.78	16.6333333333333	115
26.8	16.6333333333333	97
26.82	16.6333333333333	119
26.84	16.6333333333333	133
26.86	16.6333333333333	140
26.88	16.6333333333333	113
26.9	16.6333333333333	125
26.92	16.6333333333333	138
26.94	16.6333333333333	135
26.96	16.6333333333333	130
26.98	16.6333333333333	146
27	16.6333333333333	125
27.02	16.6333333333333	112
27.04	16.6333333333333	119
27.06	16.6333333333333	128
27.08	16.6333333333333	108
27.1	16.6333333333333	118
27.12	16.6333333333333	124
27.14	16.6333333333333	132
27.16	16.6333333333333	120
27.18	16.6333333333333	130
27.2	16.6333333333333	111
27.22	16.6333333333333	116
27.24	16.6333333333333	138
27.26	16.6333333333333	116
27.28	16.6333333333333	115
27.3	16.6333333333333	107
27.32	16.6333333333333	129
27.34	16.6333333333333	113
27.36	16.6333333333333	104
27.38	16.6333333333333	113
27.4	16.6333333333333	101
27.42	16.6333333333333	116
27.44	16.6333333333333	111
27.46	16.6333333333333	133
27.48	16.6333333333333	126
27.5	16.6333333333333	94
27.52	16.6333333333333	116
27.54	16.6333333333333	112
27.56	16.6333333333333	127
27.58	16.6333333333333	118
27.6	16.6333333333333	103
27.62	16.6333333333333	116
27.64	16.6333333333333	106
27.66	16.6333333333333	83
27.68	16.6333333333333	118
27.7	16.6333333333333	105
27.72	16.6333333333333	108
27.74	16.6333333333333	97
27.76	16.6333333333333	120
27.78	16.6333333333333	115
27.8	16.6333333333333	129
27.82	16.6333333333333	132
27.84	16.6333333333333	127
27.86	16.6333333333333	95
27.88	16.6333333333333	111
27.9	16.6333333333333	125
27.92	16.6333333333333	115
27.94	16.6333333333333	119
27.96	16.6333333333333	108
27.98	16.6333333333333	109
28	16.6333333333333	113
28.02	16.6333333333333	126
28.04	16.6333333333333	124
28.06	16.6333333333333	136
28.08	16.6333333333333	104
28.1	16.6333333333333	110
28.12	16.6333333333333	104
28.14	16.6333333333333	110
28.16	16.6333333333333	105
28.18	16.6333333333333	126
28.2	16.6333333333333	106
28.22	16.6333333333333	120
28.24	16.6333333333333	112
28.26	16.6333333333333	124
28.28	16.6333333333333	111
28.3	16.6333333333333	101
28.32	16.6333333333333	106
28.34	16.6333333333333	110
28.36	16.6333333333333	118
28.38	16.6333333333333	103
28.4	16.6333333333333	130
28.42	16.6333333333333	132
28.44	16.6333333333333	123
28.46	16.6333333333333	101
28.48	16.6333333333333	102
28.5	16.6333333333333	127
28.52	16.6333333333333	126
28.54	16.6333333333333	104
28.56	16.6333333333333	118
28.58	16.6333333333333	121
28.6	16.6333333333333	107
28.62	16.6333333333333	101
28.64	16.6333333333333	124
28.66	16.6333333333333	108
28.68	16.6333333333333	116
28.7	16.6333333333333	105
28.72	16.6333333333333	121
28.74	16.6333333333333	117
28.76	16.6333333333333	121
28.78	16.6333333333333	120
28.8	16.6333333333333	102
28.82	16.6333333333333	103
28.84	16.6333333333333	119
28.86	16.6333333333333	135
28.88	16.6333333333333	117
28.9	16.6333333333333	119
28.92	16.6333333333333	101
28.94	16.6333333333333	135
28.96	16.6333333333333	102
28.98	16.6333333333333	99
29	16.6333333333333	119
29.02	16.6333333333333	126
29.04	16.6333333333333	117
29.06	16.6333333333333	116
29.08	16.6333333333333	100
29.1	16.6333333333333	138
29.12	16.6333333333333	125
29.14	16.6333333333333	128
29.16	16.6333333333333	123
29.18	16.6333333333333	109
29.2	16.6333333333333	92
29.22	16.6333333333333	114
29.24	16.6333333333333	119
29.26	16.6333333333333	111
29.28	16.6333333333333	129
29.3	16.6333333333333	118
29.32	16.6333333333333	108
29.34	16.6333333333333	118
29.36	16.6333333333333	133
29.38	16.6333333333333	112
29.4	16.6333333333333	127
29.42	16.6333333333333	114
29.44	16.6333333333333	125
29.46	16.6333333333333	128
29.48	16.6333333333333	111
29.5	16.6333333333333	113
29.52	16.6333333333333	116
29.54	16.6333333333333	146
29.56	16.6333333333333	101
29.58	16.6333333333333	98
29.6	16.6333333333333	109
29.62	16.6333333333333	126
29.64	16.6333333333333	109
29.66	16.6333333333333	118
29.68	16.6333333333333	109
29.7	16.6333333333333	103
29.72	16.6333333333333	118
29.74	16.6333333333333	119
29.76	16.6333333333333	122
29.78	16.6333333333333	123
29.8	16.6333333333333	117
29.82	16.6333333333333	129
29.84	16.6333333333333	115
29.86	16.6333333333333	125
29.88	16.6333333333333	122
29.9	16.6333333333333	111
29.92	16.6333333333333	114
29.94	16.6333333333333	120
29.96	16.6333333333333	129
29.98	16.6333333333333	101
30	16.6333333333333	112
30.02	16.6333333333333	126
30.04	16.6333333333333	142
30.06	16.6333333333333	127
30.08	16.6333333333333	133
30.1	16.6333333333333	115
30.12	16.6333333333333	135
30.14	16.6333333333333	115
30.16	16.6333333333333	116
30.18	16.6333333333333	108
30.2	16.6333333333333	125
30.22	16.6333333333333	135
30.24	16.6333333333333	124
30.26	16.6333333333333	98
30.28	16.6333333333333	117
30.3	16.6333333333333	103
30.32	16.6333333333333	110
30.34	16.6333333333333	110
30.36	16.6333333333333	107
30.38	16.6333333333333	109
30.4	16.6333333333333	124
30.42	16.6333333333333	98
30.44	16.6333333333333	110
30.46	16.6333333333333	103
30.48	16.6333333333333	107
30.5	16.6333333333333	116
30.52	16.6333333333333	132
30.54	16.6333333333333	112
30.56	16.6333333333333	112
30.58	16.6333333333333	126
30.6	16.6333333333333	119
30.62	16.6333333333333	99
30.64	16.6333333333333	115
30.66	16.6333333333333	96
30.68	16.6333333333333	109
30.7	16.6333333333333	121
30.72	16.6333333333333	110
30.74	16.6333333333333	115
30.76	16.6333333333333	124
30.78	16.6333333333333	114
30.8	16.6333333333333	115
30.82	16.6333333333333	107
30.84	16.6333333333333	116
30.86	16.6333333333333	100
30.88	16.6333333333333	108
30.9	16.6333333333333	99
30.92	16.6333333333333	106
30.94	16.6333333333333	110
30.96	16.6333333333333	135
30.98	16.6333333333333	128
31	16.6333333333333	115
31.02	16.6333333333333	100
31.04	16.6333333333333	103
31.06	16.6333333333333	102
31.08	16.6333333333333	110
31.1	16.6333333333333	94
31.12	16.6333333333333	103
31.14	16.6333333333333	109
31.16	16.6333333333333	104
31.18	16.6333333333333	126
31.2	16.6333333333333	118
31.22	16.6333333333333	101
31.24	16.6333333333333	119
31.26	16.6333333333333	119
31.28	16.6333333333333	102
31.3	16.6333333333333	100
31.32	16.6333333333333	121
31.34	16.6333333333333	111
31.36	16.6333333333333	124
31.38	16.6333333333333	103
31.4	16.6333333333333	114
31.42	16.6333333333333	105
31.44	16.6333333333333	113
31.46	16.6333333333333	99
31.48	16.6333333333333	105
31.5	16.6333333333333	110
31.52	16.6333333333333	110
31.54	16.6333333333333	115
31.56	16.6333333333333	116
31.58	16.6333333333333	120
31.6	16.6333333333333	107
31.62	16.6333333333333	121
31.64	16.6333333333333	118
31.66	16.6333333333333	111
31.68	16.6333333333333	110
31.7	16.6333333333333	115
31.72	16.6333333333333	139
31.74	16.6333333333333	110
31.76	16.6333333333333	98
31.78	16.6333333333333	119
31.8	16.6333333333333	117
31.82	16.6333333333333	122
31.84	16.6333333333333	98
31.86	16.6333333333333	129
31.88	16.6333333333333	122
31.9	16.6333333333333	105
31.92	16.6333333333333	115
31.94	16.6333333333333	121
31.96	16.6333333333333	104
31.98	16.6333333333333	110
32	16.6333333333333	116
32.02	16.6333333333333	99
32.04	16.6333333333333	98
32.06	16.6333333333333	105
32.08	16.6333333333333	113
32.1	16.6333333333333	108
32.12	16.6333333333333	99
32.14	16.6333333333333	113
32.16	16.6333333333333	116
32.18	16.6333333333333	120
32.2	16.6333333333333	125
32.22	16.6333333333333	115
32.24	16.6333333333333	116
32.26	16.6333333333333	118
32.28	16.6333333333333	109
32.3	16.6333333333333	117
32.32	16.6333333333333	98
32.34	16.6333333333333	107
32.36	16.6333333333333	106
32.38	16.6333333333333	106
32.4	16.6333333333333	105
32.42	16.6333333333333	99
32.44	16.6333333333333	96
32.46	16.6333333333333	116
32.48	16.6333333333333	105
32.5	16.6333333333333	99
32.52	16.6333333333333	117
32.54	16.6333333333333	88
32.56	16.6333333333333	98
32.58	16.6333333333333	126
32.6	16.6333333333333	99
32.62	16.6333333333333	96
32.64	16.6333333333333	105
32.66	16.6333333333333	117
32.68	16.6333333333333	95
32.7	16.6333333333333	107
32.72	16.6333333333333	94
32.74	16.6333333333333	98
32.76	16.6333333333333	102
32.78	16.6333333333333	116
32.8	16.6333333333333	106
32.82	16.6333333333333	129
32.84	16.6333333333333	115
32.86	16.6333333333333	127
32.88	16.6333333333333	123
32.9	16.6333333333333	118
32.92	16.6333333333333	119
32.94	16.6333333333333	104
32.96	16.6333333333333	117
32.98	16.6333333333333	116
33	16.6333333333333	123
33.02	16.6333333333333	114
33.04	16.6333333333333	115
33.06	16.6333333333333	110
33.08	16.6333333333333	110
33.1	16.6333333333333	113
33.12	16.6333333333333	117
33.14	16.6333333333333	95
33.16	16.6333333333333	103
33.18	16.6333333333333	134
33.2	16.6333333333333	124
33.22	16.6333333333333	129
33.24	16.6333333333333	115
33.26	16.6333333333333	114
33.28	16.6333333333333	116
33.3	16.6333333333333	101
33.32	16.6333333333333	110
33.34	16.6333333333333	120
33.36	16.6333333333333	130
33.38	16.6333333333333	113
33.4	16.6333333333333	116
33.42	16.6333333333333	103
33.44	16.6333333333333	113
33.46	16.6333333333333	118
33.48	16.6333333333333	111
33.5	16.6333333333333	128
33.52	16.6333333333333	113
33.54	16.6333333333333	108
33.56	16.6333333333333	106
33.58	16.6333333333333	110
33.6	16.6333333333333	112
33.62	16.6333333333333	97
33.64	16.6333333333333	116
33.66	16.6333333333333	113
33.68	16.6333333333333	124
33.7	16.6333333333333	114
33.72	16.6333333333333	106
33.74	16.6333333333333	123
33.76	16.6333333333333	134
33.78	16.6333333333333	103
33.8	16.6333333333333	122
33.82	16.6333333333333	118
33.84	16.6333333333333	124
33.86	16.6333333333333	91
33.88	16.6333333333333	122
33.9	16.6333333333333	124
33.92	16.6333333333333	111
33.94	16.6333333333333	121
33.96	16.6333333333333	119
33.98	16.6333333333333	107
34	16.6333333333333	117
34.02	16.6333333333333	148
34.04	16.6333333333333	111
34.06	16.6333333333333	114
34.08	16.6333333333333	94
34.1	16.6333333333333	109
34.12	16.6333333333333	98
34.14	16.6333333333333	116
34.16	16.6333333333333	105
34.18	16.6333333333333	109
34.2	16.6333333333333	109
34.22	16.6333333333333	121
34.24	16.6333333333333	143
34.26	16.6333333333333	117
34.28	16.6333333333333	119
34.3	16.6333333333333	140
34.32	16.6333333333333	118
34.34	16.6333333333333	121
34.36	16.6333333333333	117
34.38	16.6333333333333	125
34.4	16.6333333333333	122
34.42	16.6333333333333	120
34.44	16.6333333333333	105
34.46	16.6333333333333	101
34.48	16.6333333333333	128
34.5	16.6333333333333	120
34.52	16.6333333333333	143
34.54	16.6333333333333	105
34.56	16.6333333333333	130
34.58	16.6333333333333	133
34.6	16.6333333333333	113
34.62	16.6333333333333	135
34.64	16.6333333333333	129
34.66	16.6333333333333	107
34.68	16.6333333333333	134
34.7	16.6333333333333	122
34.72	16.6333333333333	123
34.74	16.6333333333333	133
34.76	16.6333333333333	110
34.78	16.6333333333333	116
34.8	16.6333333333333	117
34.82	16.6333333333333	115
34.84	16.6333333333333	104
34.86	16.6333333333333	108
34.88	16.6333333333333	113
34.9	16.6333333333333	118
34.92	16.6333333333333	132
34.94	16.6333333333333	145
34.96	16.6333333333333	114
34.98	16.6333333333333	123
35	16.6333333333333	127
35.02	16.6333333333333	136
35.04	16.6333333333333	130
35.06	16.6333333333333	105
35.08	16.6333333333333	113
35.1	16.6333333333333	134
35.12	16.6333333333333	111
35.14	16.6333333333333	107
35.16	16.6333333333333	114
35.18	16.6333333333333	119
35.2	16.6333333333333	122
35.22	16.6333333333333	114
35.24	16.6333333333333	144
35.26	16.6333333333333	149
35.28	16.6333333333333	128
35.3	16.6333333333333	129
35.32	16.6333333333333	119
35.34	16.6333333333333	126
35.36	16.6333333333333	128
35.38	16.6333333333333	105
35.4	16.6333333333333	111
35.42	16.6333333333333	146
35.44	16.6333333333333	136
35.46	16.6333333333333	119
35.48	16.6333333333333	130
35.5	16.6333333333333	127
35.52	16.6333333333333	118
35.54	16.6333333333333	113
35.56	16.6333333333333	135
35.58	16.6333333333333	156
35.6	16.6333333333333	129
35.62	16.6333333333333	138
35.64	16.6333333333333	107
35.66	16.6333333333333	116
35.68	16.6333333333333	139
35.7	16.6333333333333	128
35.72	16.6333333333333	105
35.74	16.6333333333333	140
35.76	16.6333333333333	143
35.78	16.6333333333333	110
35.8	16.6333333333333	107
35.82	16.6333333333333	132
35.84	16.6333333333333	115
35.86	16.6333333333333	120
35.88	16.6333333333333	110
35.9	16.6333333333333	127
35.92	16.6333333333333	140
35.94	16.6333333333333	121
35.96	16.6333333333333	119
35.98	16.6333333333333	103
36	16.6333333333333	122
36.02	16.6333333333333	121
36.04	16.6333333333333	111
36.06	16.6333333333333	110
36.08	16.6333333333333	127
36.1	16.6333333333333	133
36.12	16.6333333333333	114
36.14	16.6333333333333	136
36.16	16.6333333333333	121
36.18	16.6333333333333	115
36.2	16.6333333333333	127
36.22	16.6333333333333	108
36.24	16.6333333333333	143
36.26	16.6333333333333	124
36.28	16.6333333333333	121
36.3	16.6333333333333	109
36.32	16.6333333333333	114
36.34	16.6333333333333	108
36.36	16.6333333333333	113
36.38	16.6333333333333	131
36.4	16.6333333333333	139
36.42	16.6333333333333	129
36.44	16.6333333333333	124
36.46	16.6333333333333	101
36.48	16.6333333333333	127
36.5	16.6333333333333	117
36.52	16.6333333333333	159
36.54	16.6333333333333	122
36.56	16.6333333333333	125
36.58	16.6333333333333	127
36.6	16.6333333333333	123
36.62	16.6333333333333	108
36.64	16.6333333333333	128
36.66	16.6333333333333	120
36.68	16.6333333333333	129
36.7	16.6333333333333	141
36.72	16.6333333333333	128
36.74	16.6333333333333	118
36.76	16.6333333333333	140
36.78	16.6333333333333	107
36.8	16.6333333333333	141
36.82	16.6333333333333	146
36.84	16.6333333333333	107
36.86	16.6333333333333	132
36.88	16.6333333333333	128
36.9	16.6333333333333	127
36.92	16.6333333333333	116
36.94	16.6333333333333	127
36.96	16.6333333333333	109
36.98	16.6333333333333	134
37	16.6333333333333	115
37.02	16.6333333333333	126
37.04	16.6333333333333	114
37.06	16.6333333333333	99
37.08	16.6333333333333	134
37.1	16.6333333333333	120
37.12	16.6333333333333	131
37.14	16.6333333333333	116
37.16	16.6333333333333	124
37.18	16.6333333333333	125
37.2	16.6333333333333	126
37.22	16.6333333333333	138
37.24	16.6333333333333	127
37.26	16.6333333333333	128
37.28	16.6333333333333	132
37.3	16.6333333333333	110
37.32	16.6333333333333	118
37.34	16.6333333333333	120
37.36	16.6333333333333	147
37.38	16.6333333333333	137
37.4	16.6333333333333	130
37.42	16.6333333333333	133
37.44	16.6333333333333	137
37.46	16.6333333333333	128
37.48	16.6333333333333	121
37.5	16.6333333333333	133
37.52	16.6333333333333	133
37.54	16.6333333333333	120
37.56	16.6333333333333	149
37.58	16.6333333333333	118
37.6	16.6333333333333	115
37.62	16.6333333333333	176
37.64	16.6333333333333	124
37.66	16.6333333333333	132
37.68	16.6333333333333	133
37.7	16.6333333333333	144
37.72	16.6333333333333	142
37.74	16.6333333333333	133
37.76	16.6333333333333	127
37.78	16.6333333333333	137
37.8	16.6333333333333	139
37.82	16.6333333333333	159
37.84	16.6333333333333	167
37.86	16.6333333333333	167
37.88	16.6333333333333	174
37.9	16.6333333333333	178
37.92	16.6333333333333	169
37.94	16.6333333333333	168
37.96	16.6333333333333	186
37.98	16.6333333333333	180
38	16.6333333333333	216
38.02	16.6333333333333	223
38.04	16.6333333333333	274
38.06	16.6333333333333	305
38.08	16.6333333333333	347
38.1	16.6333333333333	479
38.12	16.6333333333333	640
38.14	16.6333333333333	829
38.16	16.6333333333333	711
38.18	16.6333333333333	509
38.2	16.6333333333333	401
38.22	16.6333333333333	466
38.24	16.6333333333333	483
38.26	16.6333333333333	412
38.28	16.6333333333333	324
38.3	16.6333333333333	249
38.32	16.6333333333333	214
38.34	16.6333333333333	194
38.36	16.6333333333333	185
38.38	16.6333333333333	145
38.4	16.6333333333333	160
38.42	16.6333333333333	170
38.44	16.6333333333333	159
38.46	16.6333333333333	175
38.48	16.6333333333333	162
38.5	16.6333333333333	141
38.52	16.6333333333333	137
38.54	16.6333333333333	138
38.56	16.6333333333333	157
38.58	16.6333333333333	148
38.6	16.6333333333333	135
38.62	16.6333333333333	139
38.64	16.6333333333333	138
38.66	16.6333333333333	136
38.68	16.6333333333333	121
38.7	16.6333333333333	118
38.72	16.6333333333333	154
38.74	16.6333333333333	118
38.76	16.6333333333333	106
38.78	16.6333333333333	143
38.8	16.6333333333333	135
38.82	16.6333333333333	136
38.84	16.6333333333333	107
38.86	16.6333333333333	141
38.88	16.6333333333333	128
38.9	16.6333333333333	110
38.92	16.6333333333333	131
38.94	16.6333333333333	115
38.96	16.6333333333333	119
38.98	16.6333333333333	126
39	16.6333333333333	129
39.02	16.6333333333333	137
39.04	16.6333333333333	125
39.06	16.6333333333333	134
39.08	16.6333333333333	127
39.1	16.6333333333333	123
39.12	16.6333333333333	127
39.14	16.6333333333333	126
39.16	16.6333333333333	119
39.18	16.6333333333333	108
39.2	16.6333333333333	137
39.22	16.6333333333333	124
39.24	16.6333333333333	119
39.26	16.6333333333333	129
39.28	16.6333333333333	113
39.3	16.6333333333333	107
39.32	16.6333333333333	130
39.34	16.6333333333333	124
39.36	16.6333333333333	114
39.38	16.6333333333333	117
39.4	16.6333333333333	131
39.42	16.6333333333333	114
39.44	16.6333333333333	104
39.46	16.6333333333333	122
39.48	16.6333333333333	116
39.5	16.6333333333333	126
39.52	16.6333333333333	135
39.54	16.6333333333333	143
39.56	16.6333333333333	160
39.58	16.6333333333333	106
39.6	16.6333333333333	131
39.62	16.6333333333333	123
39.64	16.6333333333333	126
39.66	16.6333333333333	127
39.68	16.6333333333333	111
39.7	16.6333333333333	140
39.72	16.6333333333333	134
39.74	16.6333333333333	99
39.76	16.6333333333333	123
39.78	16.6333333333333	140
39.8	16.6333333333333	106
39.82	16.6333333333333	114
39.84	16.6333333333333	143
39.86	16.6333333333333	161
39.88	16.6333333333333	143
39.9	16.6333333333333	134
39.92	16.6333333333333	110
39.94	16.6333333333333	120
39.96	16.6333333333333	125
39.98	16.6333333333333	127
40	16.6333333333333	120
