# Supplementary material for: Sorting polymerization in a bichannel metal-organic framework
Source: Nat Commun. 2025 Aug 5;16:6984. doi: 10.1038/s41467-025-62322-8 (PMC12325995; doi:10.1038/s41467-025-62322-8)
Supplement: Supplementary file 3 — Source data [file 41467_2025_62322_MOESM3_ESM.zip › SOURCE_DATA/SF9/1-PS_2theta_vs_scanstarttime_vs_intensity/line_10.csv]

X	Y	Z
3	NaN	141
3.02	NaN	139
3.04	NaN	148
3.06	NaN	148
3.08	NaN	155
3.1	NaN	159
3.12	NaN	138
3.14	NaN	134
3.16	NaN	145
3.18	NaN	167
3.2	NaN	150
3.22	NaN	160
3.24	NaN	153
3.26	NaN	147
3.28	NaN	143
3.3	NaN	140
3.32	NaN	137
3.34	NaN	150
3.36	NaN	159
3.38	NaN	149
3.4	NaN	139
3.42	NaN	153
3.44	NaN	156
3.46	NaN	122
3.48	NaN	151
3.5	NaN	137
3.52	NaN	151
3.54	NaN	174
3.56	NaN	131
3.58	NaN	134
3.6	NaN	112
3.62	NaN	150
3.64	NaN	142
3.66	NaN	145
3.68	NaN	134
3.7	NaN	146
3.72	NaN	149
3.74	NaN	158
3.76	NaN	149
3.78	NaN	152
3.8	NaN	138
3.82	NaN	128
3.84	NaN	117
3.86	NaN	184
3.88	NaN	147
3.9	NaN	137
3.92	NaN	158
3.94	NaN	148
3.96	NaN	160
3.98	NaN	136
4	NaN	166
4.02	NaN	141
4.04	NaN	144
4.06	NaN	162
4.08	NaN	149
4.1	NaN	145
4.12	NaN	140
4.14	NaN	153
4.16	NaN	190
4.18	NaN	142
4.2	NaN	141
4.22	NaN	157
4.24	NaN	160
4.26	NaN	152
4.28	NaN	116
4.3	NaN	123
4.32	NaN	133
4.34	NaN	157
4.36	NaN	146
4.38	NaN	169
4.4	NaN	153
4.42	NaN	157
4.44	NaN	148
4.46	NaN	147
4.48	NaN	146
4.5	NaN	149
4.52	NaN	172
4.54	NaN	148
4.56	NaN	162
4.58	NaN	147
4.6	NaN	137
4.62	NaN	164
4.64	NaN	135
4.66	NaN	146
4.68	NaN	144
4.7	NaN	147
4.72	NaN	171
4.74	NaN	174
4.76	NaN	171
4.78	NaN	184
4.8	NaN	175
4.82	NaN	182
4.84	NaN	147
4.86	NaN	181
4.88	NaN	203
4.9	NaN	194
4.92	NaN	216
4.94	NaN	225
4.96	NaN	237
4.98	NaN	226
5	NaN	238
5.02	NaN	242
5.04	NaN	266
5.06	NaN	287
5.08	NaN	283
5.1	NaN	316
5.12	NaN	343
5.14	NaN	384
5.16	NaN	415
5.18	NaN	474
5.2	NaN	508
5.22	NaN	562
5.24	NaN	667
5.26	NaN	741
5.28	NaN	723
5.3	NaN	665
5.32	NaN	535
5.34	NaN	409
5.36	NaN	319
5.38	NaN	241
5.4	NaN	233
5.42	NaN	188
5.44	NaN	188
5.46	NaN	193
5.48	NaN	163
5.5	NaN	166
5.52	NaN	159
5.54	NaN	166
5.56	NaN	177
5.58	NaN	159
5.6	NaN	159
5.62	NaN	176
5.64	NaN	148
5.66	NaN	156
5.68	NaN	160
5.7	NaN	154
5.72	NaN	145
5.74	NaN	178
5.76	NaN	147
5.78	NaN	172
5.8	NaN	170
5.82	NaN	148
5.84	NaN	168
5.86	NaN	186
5.88	NaN	160
5.9	NaN	169
5.92	NaN	173
5.94	NaN	174
5.96	NaN	199
5.98	NaN	169
6	NaN	170
6.02	NaN	175
6.04	NaN	149
6.06	NaN	165
6.08	NaN	188
6.1	NaN	188
6.12	NaN	175
6.14	NaN	175
6.16	NaN	187
6.18	NaN	188
6.2	NaN	165
6.22	NaN	189
6.24	NaN	181
6.26	NaN	157
6.28	NaN	210
6.3	NaN	194
6.32	NaN	167
6.34	NaN	183
6.36	NaN	203
6.38	NaN	190
6.4	NaN	165
6.42	NaN	182
6.44	NaN	180
6.46	NaN	174
6.48	NaN	178
6.5	NaN	199
6.52	NaN	168
6.54	NaN	149
6.56	NaN	163
6.58	NaN	178
6.6	NaN	193
6.62	NaN	179
6.64	NaN	162
6.66	NaN	186
6.68	NaN	168
6.7	NaN	162
6.72	NaN	165
6.74	NaN	156
6.76	NaN	166
6.78	NaN	172
6.8	NaN	126
6.82	NaN	183
6.84	NaN	145
6.86	NaN	142
6.88	NaN	162
6.9	NaN	146
6.92	NaN	150
6.94	NaN	136
6.96	NaN	150
6.98	NaN	150
7	NaN	134
7.02	NaN	125
7.04	NaN	125
7.06	NaN	151
7.08	NaN	136
7.1	NaN	145
7.12	NaN	148
7.14	NaN	139
7.16	NaN	129
7.18	NaN	129
7.2	NaN	123
7.22	NaN	165
7.24	NaN	124
7.26	NaN	132
7.28	NaN	118
7.3	NaN	104
7.32	NaN	132
7.34	NaN	130
7.36	NaN	135
7.38	NaN	109
7.4	NaN	106
7.42	NaN	126
7.44	NaN	120
7.46	NaN	116
7.48	NaN	128
7.5	NaN	123
7.52	NaN	123
7.54	NaN	123
7.56	NaN	107
7.58	NaN	113
7.6	NaN	135
7.62	NaN	124
7.64	NaN	138
7.66	NaN	132
7.68	NaN	120
7.7	NaN	119
7.72	NaN	116
7.74	NaN	122
7.76	NaN	141
7.78	NaN	124
7.8	NaN	117
7.82	NaN	126
7.84	NaN	123
7.86	NaN	130
7.88	NaN	110
7.9	NaN	122
7.92	NaN	121
7.94	NaN	128
7.96	NaN	129
7.98	NaN	130
8	NaN	129
8.02	NaN	106
8.04	NaN	97
8.06	NaN	133
8.08	NaN	117
8.1	NaN	132
8.12	NaN	106
8.14	NaN	124
8.16	NaN	119
8.18	NaN	113
8.2	NaN	119
8.22	NaN	113
8.24	NaN	113
8.26	NaN	106
8.28	NaN	116
8.3	NaN	115
8.32	NaN	117
8.34	NaN	116
8.36	NaN	120
8.38	NaN	90
8.4	NaN	128
8.42	NaN	123
8.44	NaN	136
8.46	NaN	123
8.48	NaN	120
8.5	NaN	122
8.52	NaN	102
8.54	NaN	115
8.56	NaN	121
8.58	NaN	117
8.6	NaN	98
8.62	NaN	104
8.64	NaN	127
8.66	NaN	127
8.68	NaN	108
8.7	NaN	131
8.72	NaN	146
8.74	NaN	125
8.76	NaN	154
8.78	NaN	126
8.8	NaN	140
8.82	NaN	148
8.84	NaN	131
8.86	NaN	152
8.88	NaN	142
8.9	NaN	152
8.92	NaN	149
8.94	NaN	183
8.96	NaN	173
8.98	NaN	211
9	NaN	185
9.02	NaN	229
9.04	NaN	264
9.06	NaN	297
9.08	NaN	331
9.1	NaN	392
9.12	NaN	447
9.14	NaN	536
9.16	NaN	560
9.18	NaN	594
9.2	NaN	544
9.22	NaN	510
9.24	NaN	405
9.26	NaN	325
9.28	NaN	259
9.3	NaN	240
9.32	NaN	177
9.34	NaN	191
9.36	NaN	166
9.38	NaN	135
9.4	NaN	145
9.42	NaN	140
9.44	NaN	144
9.46	NaN	134
9.48	NaN	113
9.5	NaN	111
9.52	NaN	130
9.54	NaN	113
9.56	NaN	118
9.58	NaN	140
9.6	NaN	111
9.62	NaN	127
9.64	NaN	127
9.66	NaN	136
9.68	NaN	108
9.7	NaN	119
9.72	NaN	108
9.74	NaN	99
9.76	NaN	109
9.78	NaN	109
9.8	NaN	114
9.82	NaN	115
9.84	NaN	121
9.86	NaN	120
9.88	NaN	132
9.9	NaN	120
9.92	NaN	106
9.94	NaN	109
9.96	NaN	123
9.98	NaN	111
10	NaN	102
10.02	NaN	124
10.04	NaN	115
10.06	NaN	133
10.08	NaN	133
10.1	NaN	121
10.12	NaN	116
10.14	NaN	130
10.16	NaN	100
10.18	NaN	133
10.2	NaN	119
10.22	NaN	123
10.24	NaN	161
10.26	NaN	151
10.28	NaN	175
10.3	NaN	171
10.32	NaN	198
10.34	NaN	202
10.36	NaN	219
10.38	NaN	236
10.4	NaN	279
10.42	NaN	299
10.44	NaN	342
10.46	NaN	371
10.48	NaN	457
10.5	NaN	429
10.52	NaN	492
10.54	NaN	554
10.56	NaN	647
10.58	NaN	730
10.6	NaN	864
10.62	NaN	903
10.64	NaN	901
10.66	NaN	868
10.68	NaN	770
10.7	NaN	586
10.72	NaN	422
10.74	NaN	325
10.76	NaN	250
10.78	NaN	225
10.8	NaN	176
10.82	NaN	181
10.84	NaN	169
10.86	NaN	171
10.88	NaN	123
10.9	NaN	147
10.92	NaN	128
10.94	NaN	112
10.96	NaN	120
10.98	NaN	133
11	NaN	112
11.02	NaN	110
11.04	NaN	103
11.06	NaN	127
11.08	NaN	98
11.1	NaN	117
11.12	NaN	111
11.14	NaN	111
11.16	NaN	122
11.18	NaN	116
11.2	NaN	88
11.22	NaN	98
11.24	NaN	113
11.26	NaN	112
11.28	NaN	123
11.3	NaN	114
11.32	NaN	144
11.34	NaN	96
11.36	NaN	122
11.38	NaN	127
11.4	NaN	108
11.42	NaN	120
11.44	NaN	107
11.46	NaN	96
11.48	NaN	124
11.5	NaN	103
11.52	NaN	118
11.54	NaN	123
11.56	NaN	112
11.58	NaN	91
11.6	NaN	103
11.62	NaN	118
11.64	NaN	128
11.66	NaN	119
11.68	NaN	114
11.7	NaN	127
11.72	NaN	112
11.74	NaN	111
11.76	NaN	97
11.78	NaN	111
11.8	NaN	111
11.82	NaN	101
11.84	NaN	101
11.86	NaN	94
11.88	NaN	113
11.9	NaN	113
11.92	NaN	112
11.94	NaN	109
11.96	NaN	118
11.98	NaN	118
12	NaN	114
12.02	NaN	92
12.04	NaN	96
12.06	NaN	117
12.08	NaN	108
12.1	NaN	129
12.12	NaN	119
12.14	NaN	104
12.16	NaN	97
12.18	NaN	100
12.2	NaN	104
12.22	NaN	100
12.24	NaN	106
12.26	NaN	115
12.28	NaN	107
12.3	NaN	120
12.32	NaN	113
12.34	NaN	115
12.36	NaN	108
12.38	NaN	99
12.4	NaN	104
12.42	NaN	123
12.44	NaN	98
12.46	NaN	127
12.48	NaN	111
12.5	NaN	103
12.52	NaN	120
12.54	NaN	120
12.56	NaN	103
12.58	NaN	99
12.6	NaN	111
12.62	NaN	104
12.64	NaN	102
12.66	NaN	115
12.68	NaN	92
12.7	NaN	121
12.72	NaN	121
12.74	NaN	118
12.76	NaN	108
12.78	NaN	115
12.8	NaN	97
12.82	NaN	122
12.84	NaN	96
12.86	NaN	106
12.88	NaN	111
12.9	NaN	116
12.92	NaN	114
12.94	NaN	120
12.96	NaN	101
12.98	NaN	95
13	NaN	126
13.02	NaN	122
13.04	NaN	108
13.06	NaN	120
13.08	NaN	118
13.1	NaN	117
13.12	NaN	123
13.14	NaN	104
13.16	NaN	118
13.18	NaN	103
13.2	NaN	110
13.22	NaN	127
13.24	NaN	104
13.26	NaN	123
13.28	NaN	113
13.3	NaN	101
13.32	NaN	96
13.34	NaN	101
13.36	NaN	107
13.38	NaN	105
13.4	NaN	110
13.42	NaN	103
13.44	NaN	114
13.46	NaN	103
13.48	NaN	111
13.5	NaN	106
13.52	NaN	102
13.54	NaN	94
13.56	NaN	104
13.58	NaN	124
13.6	NaN	117
13.62	NaN	113
13.64	NaN	115
13.66	NaN	105
13.68	NaN	116
13.7	NaN	90
13.72	NaN	100
13.74	NaN	117
13.76	NaN	93
13.78	NaN	123
13.8	NaN	138
13.82	NaN	113
13.84	NaN	114
13.86	NaN	130
13.88	NaN	97
13.9	NaN	102
13.92	NaN	120
13.94	NaN	120
13.96	NaN	107
13.98	NaN	105
14	NaN	111
14.02	NaN	113
14.04	NaN	118
14.06	NaN	127
14.08	NaN	123
14.1	NaN	119
14.12	NaN	102
14.14	NaN	125
14.16	NaN	123
14.18	NaN	98
14.2	NaN	105
14.22	NaN	110
14.24	NaN	119
14.26	NaN	117
14.28	NaN	114
14.3	NaN	111
14.32	NaN	101
14.34	NaN	119
14.36	NaN	89
14.38	NaN	105
14.4	NaN	114
14.42	NaN	109
14.44	NaN	123
14.46	NaN	125
14.48	NaN	108
14.5	NaN	109
14.52	NaN	100
14.54	NaN	122
14.56	NaN	116
14.58	NaN	118
14.6	NaN	88
14.62	NaN	104
14.64	NaN	95
14.66	NaN	128
14.68	NaN	114
14.7	NaN	113
14.72	NaN	114
14.74	NaN	147
14.76	NaN	98
14.78	NaN	95
14.8	NaN	103
14.82	NaN	126
14.84	NaN	110
14.86	NaN	105
14.88	NaN	117
14.9	NaN	129
14.92	NaN	118
14.94	NaN	118
14.96	NaN	119
14.98	NaN	88
15	NaN	111
15.02	NaN	126
15.04	NaN	113
15.06	NaN	116
15.08	NaN	114
15.1	NaN	108
15.12	NaN	117
15.14	NaN	106
15.16	NaN	97
15.18	NaN	118
15.2	NaN	117
15.22	NaN	122
15.24	NaN	111
15.26	NaN	109
15.28	NaN	114
15.3	NaN	130
15.32	NaN	127
15.34	NaN	109
15.36	NaN	134
15.38	NaN	105
15.4	NaN	111
15.42	NaN	115
15.44	NaN	108
15.46	NaN	133
15.48	NaN	110
15.5	NaN	98
15.52	NaN	116
15.54	NaN	127
15.56	NaN	115
15.58	NaN	128
15.6	NaN	118
15.62	NaN	132
15.64	NaN	111
15.66	NaN	126
15.68	NaN	128
15.7	NaN	134
15.72	NaN	142
15.74	NaN	156
15.76	NaN	143
15.78	NaN	155
15.8	NaN	161
15.82	NaN	142
15.84	NaN	155
15.86	NaN	156
15.88	NaN	174
15.9	NaN	156
15.92	NaN	190
15.94	NaN	196
15.96	NaN	196
15.98	NaN	219
16	NaN	242
16.02	NaN	237
16.04	NaN	250
16.06	NaN	257
16.08	NaN	241
16.1	NaN	206
16.12	NaN	168
16.14	NaN	185
16.16	NaN	156
16.18	NaN	146
16.2	NaN	150
16.22	NaN	125
16.24	NaN	141
16.26	NaN	151
16.28	NaN	146
16.3	NaN	128
16.32	NaN	126
16.34	NaN	108
16.36	NaN	126
16.38	NaN	131
16.4	NaN	123
16.42	NaN	128
16.44	NaN	134
16.46	NaN	140
16.48	NaN	109
16.5	NaN	111
16.52	NaN	110
16.54	NaN	117
16.56	NaN	114
16.58	NaN	101
16.6	NaN	94
16.62	NaN	109
16.64	NaN	117
16.66	NaN	112
16.68	NaN	123
16.7	NaN	120
16.72	NaN	119
16.74	NaN	95
16.76	NaN	113
16.78	NaN	117
16.8	NaN	113
16.82	NaN	116
16.84	NaN	112
16.86	NaN	118
16.88	NaN	106
16.9	NaN	103
16.92	NaN	83
16.94	NaN	95
16.96	NaN	114
16.98	NaN	114
17	NaN	139
17.02	NaN	117
17.04	NaN	114
17.06	NaN	129
17.08	NaN	136
17.1	NaN	125
17.12	NaN	116
17.14	NaN	102
17.16	NaN	103
17.18	NaN	121
17.2	NaN	123
17.22	NaN	122
17.24	NaN	97
17.26	NaN	104
17.28	NaN	137
17.3	NaN	125
17.32	NaN	133
17.34	NaN	117
17.36	NaN	124
17.38	NaN	100
17.4	NaN	114
17.42	NaN	113
17.44	NaN	115
17.46	NaN	113
17.48	NaN	108
17.5	NaN	112
17.52	NaN	125
17.54	NaN	118
17.56	NaN	119
17.58	NaN	114
17.6	NaN	121
17.62	NaN	99
17.64	NaN	122
17.66	NaN	120
17.68	NaN	128
17.7	NaN	123
17.72	NaN	115
17.74	NaN	115
17.76	NaN	113
17.78	NaN	123
17.8	NaN	115
17.82	NaN	139
17.84	NaN	137
17.86	NaN	127
17.88	NaN	121
17.9	NaN	148
17.92	NaN	115
17.94	NaN	123
17.96	NaN	140
17.98	NaN	122
18	NaN	110
18.02	NaN	115
18.04	NaN	120
18.06	NaN	130
18.08	NaN	132
18.1	NaN	136
18.12	NaN	130
18.14	NaN	131
18.16	NaN	148
18.18	NaN	120
18.2	NaN	136
18.22	NaN	142
18.24	NaN	128
18.26	NaN	154
18.28	NaN	148
18.3	NaN	173
18.32	NaN	157
18.34	NaN	173
18.36	NaN	218
18.38	NaN	188
18.4	NaN	199
18.42	NaN	232
18.44	NaN	237
18.46	NaN	257
18.48	NaN	261
18.5	NaN	305
18.52	NaN	318
18.54	NaN	290
18.56	NaN	265
18.58	NaN	272
18.6	NaN	243
18.62	NaN	239
18.64	NaN	225
18.66	NaN	189
18.68	NaN	175
18.7	NaN	199
18.72	NaN	185
18.74	NaN	163
18.76	NaN	165
18.78	NaN	159
18.8	NaN	161
18.82	NaN	162
18.84	NaN	158
18.86	NaN	135
18.88	NaN	138
18.9	NaN	131
18.92	NaN	120
18.94	NaN	131
18.96	NaN	122
18.98	NaN	125
19	NaN	130
19.02	NaN	145
19.04	NaN	143
19.06	NaN	136
19.08	NaN	117
19.1	NaN	120
19.12	NaN	140
19.14	NaN	154
19.16	NaN	127
19.18	NaN	148
19.2	NaN	133
19.22	NaN	138
19.24	NaN	125
19.26	NaN	160
19.28	NaN	144
19.3	NaN	155
19.32	NaN	141
19.34	NaN	128
19.36	NaN	141
19.38	NaN	132
19.4	NaN	155
19.42	NaN	134
19.44	NaN	122
19.46	NaN	140
19.48	NaN	151
19.5	NaN	126
19.52	NaN	119
19.54	NaN	134
19.56	NaN	130
19.58	NaN	132
19.6	NaN	135
19.62	NaN	127
19.64	NaN	114
19.66	NaN	127
19.68	NaN	140
19.7	NaN	124
19.72	NaN	121
19.74	NaN	133
19.76	NaN	135
19.78	NaN	122
19.8	NaN	119
19.82	NaN	139
19.84	NaN	128
19.86	NaN	110
19.88	NaN	137
19.9	NaN	121
19.92	NaN	150
19.94	NaN	113
19.96	NaN	127
19.98	NaN	121
20	NaN	108
20.02	NaN	127
20.04	NaN	136
20.06	NaN	116
20.08	NaN	119
20.1	NaN	147
20.12	NaN	125
20.14	NaN	125
20.16	NaN	107
20.18	NaN	137
20.2	NaN	141
20.22	NaN	122
20.24	NaN	132
20.26	NaN	121
20.28	NaN	132
20.3	NaN	120
20.32	NaN	109
20.34	NaN	111
20.36	NaN	106
20.38	NaN	123
20.4	NaN	120
20.42	NaN	117
20.44	NaN	122
20.46	NaN	120
20.48	NaN	108
20.5	NaN	133
20.52	NaN	118
20.54	NaN	109
20.56	NaN	102
20.58	NaN	105
20.6	NaN	114
20.62	NaN	115
20.64	NaN	126
20.66	NaN	129
20.68	NaN	106
20.7	NaN	94
20.72	NaN	111
20.74	NaN	103
20.76	NaN	100
20.78	NaN	119
20.8	NaN	112
20.82	NaN	104
20.84	NaN	109
20.86	NaN	102
20.88	NaN	117
20.9	NaN	106
20.92	NaN	93
20.94	NaN	122
20.96	NaN	89
20.98	NaN	117
21	NaN	116
21.02	NaN	127
21.04	NaN	129
21.06	NaN	117
21.08	NaN	113
21.1	NaN	115
21.12	NaN	117
21.14	NaN	119
21.16	NaN	94
21.18	NaN	90
21.2	NaN	107
21.22	NaN	108
21.24	NaN	113
21.26	NaN	110
21.28	NaN	106
21.3	NaN	104
21.32	NaN	127
21.34	NaN	126
21.36	NaN	108
21.38	NaN	132
21.4	NaN	127
21.42	NaN	129
21.44	NaN	119
21.46	NaN	109
21.48	NaN	125
21.5	NaN	119
21.52	NaN	109
21.54	NaN	101
21.56	NaN	114
21.58	NaN	114
21.6	NaN	95
21.62	NaN	103
21.64	NaN	94
21.66	NaN	118
21.68	NaN	92
21.7	NaN	107
21.72	NaN	112
21.74	NaN	122
21.76	NaN	105
21.78	NaN	112
21.8	NaN	105
21.82	NaN	120
21.84	NaN	82
21.86	NaN	129
21.88	NaN	114
21.9	NaN	122
21.92	NaN	85
21.94	NaN	119
21.96	NaN	115
21.98	NaN	119
22	NaN	113
22.02	NaN	140
22.04	NaN	125
22.06	NaN	106
22.08	NaN	93
22.1	NaN	123
22.12	NaN	118
22.14	NaN	106
22.16	NaN	132
22.18	NaN	122
22.2	NaN	105
22.22	NaN	98
22.24	NaN	132
22.26	NaN	121
22.28	NaN	122
22.3	NaN	114
22.32	NaN	114
22.34	NaN	122
22.36	NaN	97
22.38	NaN	104
22.4	NaN	118
22.42	NaN	116
22.44	NaN	125
22.46	NaN	117
22.48	NaN	113
22.5	NaN	123
22.52	NaN	129
22.54	NaN	104
22.56	NaN	123
22.58	NaN	104
22.6	NaN	126
22.62	NaN	113
22.64	NaN	105
22.66	NaN	107
22.68	NaN	120
22.7	NaN	108
22.72	NaN	103
22.74	NaN	111
22.76	NaN	135
22.78	NaN	115
22.8	NaN	115
22.82	NaN	103
22.84	NaN	127
22.86	NaN	135
22.88	NaN	109
22.9	NaN	113
22.92	NaN	128
22.94	NaN	123
22.96	NaN	105
22.98	NaN	119
23	NaN	117
23.02	NaN	128
23.04	NaN	99
23.06	NaN	103
23.08	NaN	137
23.1	NaN	128
23.12	NaN	114
23.14	NaN	124
23.16	NaN	111
23.18	NaN	127
23.2	NaN	130
23.22	NaN	130
23.24	NaN	143
23.26	NaN	126
23.28	NaN	132
23.3	NaN	124
23.32	NaN	125
23.34	NaN	127
23.36	NaN	148
23.38	NaN	133
23.4	NaN	119
23.42	NaN	123
23.44	NaN	147
23.46	NaN	130
23.48	NaN	121
23.5	NaN	128
23.52	NaN	113
23.54	NaN	114
23.56	NaN	126
23.58	NaN	128
23.6	NaN	135
23.62	NaN	122
23.64	NaN	118
23.66	NaN	128
23.68	NaN	114
23.7	NaN	121
23.72	NaN	111
23.74	NaN	123
23.76	NaN	145
23.78	NaN	143
23.8	NaN	117
23.82	NaN	109
23.84	NaN	113
23.86	NaN	100
23.88	NaN	130
23.9	NaN	125
23.92	NaN	106
23.94	NaN	131
23.96	NaN	119
23.98	NaN	127
24	NaN	122
24.02	NaN	107
24.04	NaN	131
24.06	NaN	127
24.08	NaN	103
24.1	NaN	119
24.12	NaN	110
24.14	NaN	126
24.16	NaN	114
24.18	NaN	121
24.2	NaN	102
24.22	NaN	109
24.24	NaN	122
24.26	NaN	124
24.28	NaN	118
24.3	NaN	121
24.32	NaN	110
24.34	NaN	103
24.36	NaN	120
24.38	NaN	119
24.4	NaN	129
24.42	NaN	117
24.44	NaN	100
24.46	NaN	113
24.48	NaN	107
24.5	NaN	133
24.52	NaN	115
24.54	NaN	122
24.56	NaN	109
24.58	NaN	111
24.6	NaN	122
24.62	NaN	137
24.64	NaN	115
24.66	NaN	115
24.68	NaN	133
24.7	NaN	133
24.72	NaN	147
24.74	NaN	113
24.76	NaN	122
24.78	NaN	130
24.8	NaN	129
24.82	NaN	119
24.84	NaN	107
24.86	NaN	108
24.88	NaN	120
24.9	NaN	118
24.92	NaN	118
24.94	NaN	104
24.96	NaN	102
24.98	NaN	102
25	NaN	117
25.02	NaN	124
25.04	NaN	121
25.06	NaN	126
25.08	NaN	127
25.1	NaN	126
25.12	NaN	114
25.14	NaN	109
25.16	NaN	107
25.18	NaN	97
25.2	NaN	123
25.22	NaN	124
25.24	NaN	111
25.26	NaN	114
25.28	NaN	100
25.3	NaN	100
25.32	NaN	113
25.34	NaN	111
25.36	NaN	115
25.38	NaN	90
25.4	NaN	102
25.42	NaN	105
25.44	NaN	112
25.46	NaN	103
25.48	NaN	96
25.5	NaN	101
25.52	NaN	129
25.54	NaN	96
25.56	NaN	108
25.58	NaN	126
25.6	NaN	120
25.62	NaN	111
25.64	NaN	129
25.66	NaN	131
25.68	NaN	112
25.7	NaN	131
25.72	NaN	115
25.74	NaN	90
25.76	NaN	95
25.78	NaN	106
25.8	NaN	93
25.82	NaN	117
25.84	NaN	106
25.86	NaN	110
25.88	NaN	118
25.9	NaN	100
25.92	NaN	106
25.94	NaN	96
25.96	NaN	107
25.98	NaN	113
26	NaN	97
26.02	NaN	113
26.04	NaN	103
26.06	NaN	107
26.08	NaN	103
26.1	NaN	101
26.12	NaN	111
26.14	NaN	102
26.16	NaN	103
26.18	NaN	112
26.2	NaN	120
26.22	NaN	106
26.24	NaN	114
26.26	NaN	119
26.28	NaN	106
26.3	NaN	105
26.32	NaN	105
26.34	NaN	127
26.36	NaN	126
26.38	NaN	130
26.4	NaN	110
26.42	NaN	111
26.44	NaN	109
26.46	NaN	117
26.48	NaN	117
26.5	NaN	122
26.52	NaN	110
26.54	NaN	115
26.56	NaN	111
26.58	NaN	118
26.6	NaN	113
26.62	NaN	119
26.64	NaN	129
26.66	NaN	114
26.68	NaN	119
26.7	NaN	110
26.72	NaN	109
26.74	NaN	101
26.76	NaN	122
26.78	NaN	119
26.8	NaN	121
26.82	NaN	127
26.84	NaN	139
26.86	NaN	124
26.88	NaN	120
26.9	NaN	135
26.92	NaN	115
26.94	NaN	138
26.96	NaN	136
26.98	NaN	126
27	NaN	135
27.02	NaN	124
27.04	NaN	126
27.06	NaN	118
27.08	NaN	111
27.1	NaN	129
27.12	NaN	117
27.14	NaN	107
27.16	NaN	114
27.18	NaN	135
27.2	NaN	138
27.22	NaN	131
27.24	NaN	112
27.26	NaN	108
27.28	NaN	122
27.3	NaN	107
27.32	NaN	109
27.34	NaN	117
27.36	NaN	103
27.38	NaN	123
27.4	NaN	125
27.42	NaN	103
27.44	NaN	110
27.46	NaN	118
27.48	NaN	114
27.5	NaN	116
27.52	NaN	125
27.54	NaN	128
27.56	NaN	123
27.58	NaN	140
27.6	NaN	120
27.62	NaN	114
27.64	NaN	120
27.66	NaN	116
27.68	NaN	101
27.7	NaN	105
27.72	NaN	112
27.74	NaN	108
27.76	NaN	119
27.78	NaN	124
27.8	NaN	124
27.82	NaN	108
27.84	NaN	99
27.86	NaN	126
27.88	NaN	118
27.9	NaN	116
27.92	NaN	98
27.94	NaN	124
27.96	NaN	115
27.98	NaN	130
28	NaN	125
28.02	NaN	105
28.04	NaN	118
28.06	NaN	122
28.08	NaN	119
28.1	NaN	117
28.12	NaN	129
28.14	NaN	112
28.16	NaN	109
28.18	NaN	124
28.2	NaN	112
28.22	NaN	116
28.24	NaN	123
28.26	NaN	113
28.28	NaN	120
28.3	NaN	120
28.32	NaN	119
28.34	NaN	106
28.36	NaN	112
28.38	NaN	99
28.4	NaN	126
28.42	NaN	126
28.44	NaN	113
28.46	NaN	101
28.48	NaN	101
28.5	NaN	119
28.52	NaN	116
28.54	NaN	116
28.56	NaN	124
28.58	NaN	88
28.6	NaN	106
28.62	NaN	114
28.64	NaN	129
28.66	NaN	132
28.68	NaN	116
28.7	NaN	131
28.72	NaN	124
28.74	NaN	121
28.76	NaN	140
28.78	NaN	122
28.8	NaN	115
28.82	NaN	122
28.84	NaN	112
28.86	NaN	129
28.88	NaN	111
28.9	NaN	127
28.92	NaN	129
28.94	NaN	107
28.96	NaN	121
28.98	NaN	124
29	NaN	108
29.02	NaN	102
29.04	NaN	124
29.06	NaN	119
29.08	NaN	116
29.1	NaN	120
29.12	NaN	111
29.14	NaN	137
29.16	NaN	127
29.18	NaN	124
29.2	NaN	119
29.22	NaN	122
29.24	NaN	105
29.26	NaN	116
29.28	NaN	118
29.3	NaN	111
29.32	NaN	122
29.34	NaN	116
29.36	NaN	119
29.38	NaN	129
29.4	NaN	145
29.42	NaN	122
29.44	NaN	131
29.46	NaN	123
29.48	NaN	115
29.5	NaN	121
29.52	NaN	127
29.54	NaN	99
29.56	NaN	96
29.58	NaN	123
29.6	NaN	103
29.62	NaN	119
29.64	NaN	104
29.66	NaN	97
29.68	NaN	129
29.7	NaN	118
29.72	NaN	99
29.74	NaN	90
29.76	NaN	117
29.78	NaN	112
29.8	NaN	127
29.82	NaN	112
29.84	NaN	113
29.86	NaN	128
29.88	NaN	108
29.9	NaN	108
29.92	NaN	119
29.94	NaN	143
29.96	NaN	106
29.98	NaN	116
30	NaN	110
30.02	NaN	111
30.04	NaN	117
30.06	NaN	111
30.08	NaN	113
30.1	NaN	116
30.12	NaN	111
30.14	NaN	142
30.16	NaN	106
30.18	NaN	99
30.2	NaN	126
30.22	NaN	110
30.24	NaN	103
30.26	NaN	88
30.28	NaN	127
30.3	NaN	129
30.32	NaN	125
30.34	NaN	104
30.36	NaN	105
30.38	NaN	114
30.4	NaN	112
30.42	NaN	110
30.44	NaN	124
30.46	NaN	109
30.48	NaN	105
30.5	NaN	116
30.52	NaN	113
30.54	NaN	115
30.56	NaN	131
30.58	NaN	126
30.6	NaN	132
30.62	NaN	104
30.64	NaN	120
30.66	NaN	116
30.68	NaN	126
30.7	NaN	111
30.72	NaN	113
30.74	NaN	110
30.76	NaN	114
30.78	NaN	113
30.8	NaN	107
30.82	NaN	103
30.84	NaN	118
30.86	NaN	114
30.88	NaN	108
30.9	NaN	96
30.92	NaN	89
30.94	NaN	113
30.96	NaN	113
30.98	NaN	112
31	NaN	112
31.02	NaN	107
31.04	NaN	125
31.06	NaN	108
31.08	NaN	114
31.1	NaN	130
31.12	NaN	96
31.14	NaN	95
31.16	NaN	106
31.18	NaN	115
31.2	NaN	125
31.22	NaN	104
31.24	NaN	98
31.26	NaN	101
31.28	NaN	116
31.3	NaN	110
31.32	NaN	105
31.34	NaN	103
31.36	NaN	140
31.38	NaN	108
31.4	NaN	109
31.42	NaN	115
31.44	NaN	112
31.46	NaN	110
31.48	NaN	107
31.5	NaN	104
31.52	NaN	110
31.54	NaN	117
31.56	NaN	96
31.58	NaN	121
31.6	NaN	107
31.62	NaN	113
31.64	NaN	116
31.66	NaN	100
31.68	NaN	93
31.7	NaN	103
31.72	NaN	123
31.74	NaN	119
31.76	NaN	98
31.78	NaN	117
31.8	NaN	114
31.82	NaN	137
31.84	NaN	128
31.86	NaN	118
31.88	NaN	108
31.9	NaN	131
31.92	NaN	129
31.94	NaN	105
31.96	NaN	123
31.98	NaN	116
32	NaN	118
32.02	NaN	125
32.04	NaN	123
32.06	NaN	116
32.08	NaN	108
32.1	NaN	122
32.12	NaN	126
32.14	NaN	115
32.16	NaN	117
32.18	NaN	115
32.2	NaN	130
32.22	NaN	96
32.24	NaN	108
32.26	NaN	119
32.28	NaN	120
32.3	NaN	141
32.32	NaN	131
32.34	NaN	127
32.36	NaN	118
32.38	NaN	112
32.4	NaN	118
32.42	NaN	114
32.44	NaN	115
32.46	NaN	123
32.48	NaN	99
32.5	NaN	103
32.52	NaN	118
32.54	NaN	100
32.56	NaN	107
32.58	NaN	110
32.6	NaN	112
32.62	NaN	126
32.64	NaN	124
32.66	NaN	100
32.68	NaN	100
32.7	NaN	121
32.72	NaN	110
32.74	NaN	92
32.76	NaN	87
32.78	NaN	121
32.8	NaN	105
32.82	NaN	122
32.84	NaN	123
32.86	NaN	132
32.88	NaN	119
32.9	NaN	108
32.92	NaN	106
32.94	NaN	112
32.96	NaN	112
32.98	NaN	108
33	NaN	106
33.02	NaN	107
33.04	NaN	101
33.06	NaN	115
33.08	NaN	106
33.1	NaN	107
33.12	NaN	122
33.14	NaN	120
33.16	NaN	121
33.18	NaN	110
33.2	NaN	108
33.22	NaN	96
33.24	NaN	99
33.26	NaN	98
33.28	NaN	114
33.3	NaN	111
33.32	NaN	127
33.34	NaN	108
33.36	NaN	109
33.38	NaN	117
33.4	NaN	102
33.42	NaN	111
33.44	NaN	115
33.46	NaN	116
33.48	NaN	115
33.5	NaN	126
33.52	NaN	99
33.54	NaN	109
33.56	NaN	129
33.58	NaN	105
33.6	NaN	108
33.62	NaN	94
33.64	NaN	123
33.66	NaN	128
33.68	NaN	116
33.7	NaN	120
33.72	NaN	123
33.74	NaN	107
33.76	NaN	111
33.78	NaN	119
33.8	NaN	113
33.82	NaN	97
33.84	NaN	132
33.86	NaN	118
33.88	NaN	110
33.9	NaN	123
33.92	NaN	125
33.94	NaN	105
33.96	NaN	118
33.98	NaN	100
34	NaN	110
34.02	NaN	102
34.04	NaN	105
34.06	NaN	125
34.08	NaN	130
34.1	NaN	110
34.12	NaN	121
34.14	NaN	116
34.16	NaN	131
34.18	NaN	121
34.2	NaN	128
34.22	NaN	108
34.24	NaN	127
34.26	NaN	111
34.28	NaN	96
34.3	NaN	124
34.32	NaN	125
34.34	NaN	128
34.36	NaN	140
34.38	NaN	123
34.4	NaN	112
34.42	NaN	120
34.44	NaN	119
34.46	NaN	112
34.48	NaN	113
34.5	NaN	112
34.52	NaN	114
34.54	NaN	107
34.56	NaN	128
34.58	NaN	117
34.6	NaN	113
34.62	NaN	127
34.64	NaN	119
34.66	NaN	114
34.68	NaN	104
34.7	NaN	126
34.72	NaN	114
34.74	NaN	139
34.76	NaN	113
34.78	NaN	122
34.8	NaN	122
34.82	NaN	123
34.84	NaN	113
34.86	NaN	115
34.88	NaN	118
34.9	NaN	131
34.92	NaN	123
34.94	NaN	128
34.96	NaN	134
34.98	NaN	113
35	NaN	122
35.02	NaN	130
35.04	NaN	136
35.06	NaN	119
35.08	NaN	134
35.1	NaN	141
35.12	NaN	118
35.14	NaN	127
35.16	NaN	108
35.18	NaN	111
35.2	NaN	144
35.22	NaN	119
35.24	NaN	117
35.26	NaN	131
35.28	NaN	126
35.3	NaN	112
35.32	NaN	124
35.34	NaN	128
35.36	NaN	121
35.38	NaN	109
35.4	NaN	121
35.42	NaN	135
35.44	NaN	136
35.46	NaN	130
35.48	NaN	121
35.5	NaN	115
35.52	NaN	111
35.54	NaN	115
35.56	NaN	127
35.58	NaN	119
35.6	NaN	120
35.62	NaN	126
35.64	NaN	95
35.66	NaN	145
35.68	NaN	114
35.7	NaN	120
35.72	NaN	125
35.74	NaN	104
35.76	NaN	160
35.78	NaN	133
35.8	NaN	106
35.82	NaN	138
35.84	NaN	127
35.86	NaN	104
35.88	NaN	118
35.9	NaN	114
35.92	NaN	126
35.94	NaN	123
35.96	NaN	113
35.98	NaN	125
36	NaN	133
36.02	NaN	128
36.04	NaN	123
36.06	NaN	122
36.08	NaN	115
36.1	NaN	128
36.12	NaN	120
36.14	NaN	123
36.16	NaN	121
36.18	NaN	127
36.2	NaN	115
36.22	NaN	114
36.24	NaN	132
36.26	NaN	103
36.28	NaN	149
36.3	NaN	118
36.32	NaN	124
36.34	NaN	91
36.36	NaN	140
36.38	NaN	150
36.4	NaN	121
36.42	NaN	110
36.44	NaN	117
36.46	NaN	161
36.48	NaN	114
36.5	NaN	126
36.52	NaN	129
36.54	NaN	118
36.56	NaN	157
36.58	NaN	126
36.6	NaN	117
36.62	NaN	111
36.64	NaN	122
36.66	NaN	133
36.68	NaN	126
36.7	NaN	121
36.72	NaN	117
36.74	NaN	129
36.76	NaN	127
36.78	NaN	119
36.8	NaN	110
36.82	NaN	136
36.84	NaN	142
36.86	NaN	111
36.88	NaN	141
36.9	NaN	117
36.92	NaN	129
36.94	NaN	125
36.96	NaN	116
36.98	NaN	124
37	NaN	133
37.02	NaN	114
37.04	NaN	106
37.06	NaN	139
37.08	NaN	118
37.1	NaN	132
37.12	NaN	129
37.14	NaN	122
37.16	NaN	115
37.18	NaN	127
37.2	NaN	132
37.22	NaN	116
37.24	NaN	129
37.26	NaN	131
37.28	NaN	128
37.3	NaN	134
37.32	NaN	111
37.34	NaN	109
37.36	NaN	130
37.38	NaN	131
37.4	NaN	144
37.42	NaN	145
37.44	NaN	131
37.46	NaN	134
37.48	NaN	141
37.5	NaN	136
37.52	NaN	135
37.54	NaN	131
37.56	NaN	127
37.58	NaN	129
37.6	NaN	122
37.62	NaN	136
37.64	NaN	121
37.66	NaN	131
37.68	NaN	162
37.7	NaN	146
37.72	NaN	123
37.74	NaN	137
37.76	NaN	127
37.78	NaN	152
37.8	NaN	148
37.82	NaN	118
37.84	NaN	121
37.86	NaN	158
37.88	NaN	161
37.9	NaN	168
37.92	NaN	165
37.94	NaN	191
37.96	NaN	201
37.98	NaN	192
38	NaN	185
38.02	NaN	219
38.04	NaN	221
38.06	NaN	251
38.08	NaN	265
38.1	NaN	335
38.12	NaN	424
38.14	NaN	517
38.16	NaN	713
38.18	NaN	825
38.2	NaN	659
38.22	NaN	502
38.24	NaN	427
38.26	NaN	462
38.28	NaN	483
38.3	NaN	393
38.32	NaN	280
38.34	NaN	203
38.36	NaN	216
38.38	NaN	202
38.4	NaN	172
38.42	NaN	186
38.44	NaN	164
38.46	NaN	172
38.48	NaN	148
38.5	NaN	160
38.52	NaN	155
38.54	NaN	123
38.56	NaN	155
38.58	NaN	140
38.6	NaN	128
38.62	NaN	143
38.64	NaN	149
38.66	NaN	136
38.68	NaN	137
38.7	NaN	151
38.72	NaN	131
38.74	NaN	144
38.76	NaN	133
38.78	NaN	118
38.8	NaN	142
38.82	NaN	128
38.84	NaN	122
38.86	NaN	130
38.88	NaN	147
38.9	NaN	119
38.92	NaN	122
38.94	NaN	138
38.96	NaN	130
38.98	NaN	144
39	NaN	136
39.02	NaN	122
39.04	NaN	100
39.06	NaN	143
39.08	NaN	127
39.1	NaN	109
39.12	NaN	133
39.14	NaN	130
39.16	NaN	136
39.18	NaN	130
39.2	NaN	135
39.22	NaN	142
39.24	NaN	132
39.26	NaN	118
39.28	NaN	108
39.3	NaN	127
39.32	NaN	127
39.34	NaN	132
39.36	NaN	101
39.38	NaN	122
39.4	NaN	109
39.42	NaN	131
39.44	NaN	135
39.46	NaN	120
39.48	NaN	123
39.5	NaN	134
39.52	NaN	132
39.54	NaN	124
39.56	NaN	128
39.58	NaN	134
39.6	NaN	135
39.62	NaN	139
39.64	NaN	132
39.66	NaN	114
39.68	NaN	122
39.7	NaN	120
39.72	NaN	136
39.74	NaN	116
39.76	NaN	122
39.78	NaN	125
39.8	NaN	123
39.82	NaN	136
39.84	NaN	132
39.86	NaN	141
39.88	NaN	159
39.9	NaN	145
39.92	NaN	119
39.94	NaN	125
39.96	NaN	140
39.98	NaN	128
40	NaN	118
