# Supplementary material for: Sorting polymerization in a bichannel metal-organic framework
Source: Nat Commun. 2025 Aug 5;16:6984. doi: 10.1038/s41467-025-62322-8 (PMC12325995; doi:10.1038/s41467-025-62322-8)
Supplement: Supplementary file 3 — Source data [file 41467_2025_62322_MOESM3_ESM.zip › SOURCE_DATA/SF9/1-PS_2theta_vs_scanstarttime_vs_intensity/line_8.csv]

X	Y	Z
3	22.65	114
3.02	22.65	131
3.04	22.65	138
3.06	22.65	140
3.08	22.65	136
3.1	22.65	136
3.12	22.65	144
3.14	22.65	140
3.16	22.65	135
3.18	22.65	144
3.2	22.65	139
3.22	22.65	150
3.24	22.65	143
3.26	22.65	146
3.28	22.65	144
3.3	22.65	162
3.32	22.65	157
3.34	22.65	149
3.36	22.65	155
3.38	22.65	165
3.4	22.65	150
3.42	22.65	163
3.44	22.65	173
3.46	22.65	145
3.48	22.65	146
3.5	22.65	148
3.52	22.65	164
3.54	22.65	156
3.56	22.65	163
3.58	22.65	174
3.6	22.65	144
3.62	22.65	173
3.64	22.65	137
3.66	22.65	141
3.68	22.65	154
3.7	22.65	146
3.72	22.65	146
3.74	22.65	149
3.76	22.65	144
3.78	22.65	151
3.8	22.65	137
3.82	22.65	171
3.84	22.65	158
3.86	22.65	151
3.88	22.65	168
3.9	22.65	161
3.92	22.65	147
3.94	22.65	153
3.96	22.65	132
3.98	22.65	157
4	22.65	143
4.02	22.65	156
4.04	22.65	137
4.06	22.65	153
4.08	22.65	146
4.1	22.65	142
4.12	22.65	148
4.14	22.65	142
4.16	22.65	143
4.18	22.65	161
4.2	22.65	151
4.22	22.65	144
4.24	22.65	136
4.26	22.65	156
4.28	22.65	150
4.3	22.65	158
4.32	22.65	148
4.34	22.65	177
4.36	22.65	154
4.38	22.65	136
4.4	22.65	135
4.42	22.65	162
4.44	22.65	159
4.46	22.65	166
4.48	22.65	130
4.5	22.65	154
4.52	22.65	166
4.54	22.65	142
4.56	22.65	154
4.58	22.65	130
4.6	22.65	157
4.62	22.65	167
4.64	22.65	152
4.66	22.65	150
4.68	22.65	151
4.7	22.65	170
4.72	22.65	157
4.74	22.65	177
4.76	22.65	169
4.78	22.65	195
4.8	22.65	190
4.82	22.65	199
4.84	22.65	196
4.86	22.65	179
4.88	22.65	201
4.9	22.65	194
4.92	22.65	194
4.94	22.65	194
4.96	22.65	230
4.98	22.65	262
5	22.65	225
5.02	22.65	272
5.04	22.65	279
5.06	22.65	277
5.08	22.65	328
5.1	22.65	358
5.12	22.65	359
5.14	22.65	412
5.16	22.65	439
5.18	22.65	473
5.2	22.65	526
5.22	22.65	592
5.24	22.65	703
5.26	22.65	764
5.28	22.65	694
5.3	22.65	649
5.32	22.65	494
5.34	22.65	389
5.36	22.65	248
5.38	22.65	225
5.4	22.65	229
5.42	22.65	212
5.44	22.65	191
5.46	22.65	177
5.48	22.65	163
5.5	22.65	184
5.52	22.65	175
5.54	22.65	177
5.56	22.65	177
5.58	22.65	166
5.6	22.65	180
5.62	22.65	200
5.64	22.65	153
5.66	22.65	188
5.68	22.65	152
5.7	22.65	181
5.72	22.65	146
5.74	22.65	175
5.76	22.65	158
5.78	22.65	160
5.8	22.65	175
5.82	22.65	159
5.84	22.65	159
5.86	22.65	177
5.88	22.65	179
5.9	22.65	167
5.92	22.65	174
5.94	22.65	177
5.96	22.65	177
5.98	22.65	185
6	22.65	182
6.02	22.65	188
6.04	22.65	159
6.06	22.65	189
6.08	22.65	185
6.1	22.65	181
6.12	22.65	183
6.14	22.65	194
6.16	22.65	178
6.18	22.65	174
6.2	22.65	178
6.22	22.65	208
6.24	22.65	182
6.26	22.65	200
6.28	22.65	209
6.3	22.65	217
6.32	22.65	177
6.34	22.65	169
6.36	22.65	210
6.38	22.65	195
6.4	22.65	187
6.42	22.65	194
6.44	22.65	167
6.46	22.65	186
6.48	22.65	177
6.5	22.65	194
6.52	22.65	195
6.54	22.65	174
6.56	22.65	190
6.58	22.65	188
6.6	22.65	164
6.62	22.65	177
6.64	22.65	177
6.66	22.65	190
6.68	22.65	204
6.7	22.65	173
6.72	22.65	170
6.74	22.65	164
6.76	22.65	169
6.78	22.65	186
6.8	22.65	165
6.82	22.65	167
6.84	22.65	154
6.86	22.65	150
6.88	22.65	124
6.9	22.65	162
6.92	22.65	145
6.94	22.65	149
6.96	22.65	151
6.98	22.65	147
7	22.65	145
7.02	22.65	164
7.04	22.65	141
7.06	22.65	145
7.08	22.65	130
7.1	22.65	131
7.12	22.65	135
7.14	22.65	148
7.16	22.65	120
7.18	22.65	135
7.2	22.65	129
7.22	22.65	146
7.24	22.65	124
7.26	22.65	124
7.28	22.65	135
7.3	22.65	133
7.32	22.65	121
7.34	22.65	141
7.36	22.65	125
7.38	22.65	135
7.4	22.65	152
7.42	22.65	117
7.44	22.65	146
7.46	22.65	132
7.48	22.65	134
7.5	22.65	115
7.52	22.65	134
7.54	22.65	113
7.56	22.65	137
7.58	22.65	137
7.6	22.65	152
7.62	22.65	140
7.64	22.65	124
7.66	22.65	122
7.68	22.65	115
7.7	22.65	130
7.72	22.65	122
7.74	22.65	130
7.76	22.65	107
7.78	22.65	125
7.8	22.65	140
7.82	22.65	108
7.84	22.65	134
7.86	22.65	136
7.88	22.65	124
7.9	22.65	119
7.92	22.65	117
7.94	22.65	109
7.96	22.65	104
7.98	22.65	126
8	22.65	107
8.02	22.65	116
8.04	22.65	130
8.06	22.65	136
8.08	22.65	118
8.1	22.65	136
8.12	22.65	113
8.14	22.65	120
8.16	22.65	127
8.18	22.65	122
8.2	22.65	123
8.22	22.65	125
8.24	22.65	133
8.26	22.65	135
8.28	22.65	130
8.3	22.65	118
8.32	22.65	135
8.34	22.65	119
8.36	22.65	113
8.38	22.65	108
8.4	22.65	115
8.42	22.65	104
8.44	22.65	126
8.46	22.65	111
8.48	22.65	112
8.5	22.65	104
8.52	22.65	113
8.54	22.65	122
8.56	22.65	119
8.58	22.65	106
8.6	22.65	133
8.62	22.65	125
8.64	22.65	130
8.66	22.65	137
8.68	22.65	97
8.7	22.65	124
8.72	22.65	122
8.74	22.65	135
8.76	22.65	138
8.78	22.65	125
8.8	22.65	127
8.82	22.65	125
8.84	22.65	139
8.86	22.65	145
8.88	22.65	163
8.9	22.65	164
8.92	22.65	179
8.94	22.65	208
8.96	22.65	181
8.98	22.65	210
9	22.65	234
9.02	22.65	220
9.04	22.65	271
9.06	22.65	306
9.08	22.65	365
9.1	22.65	372
9.12	22.65	457
9.14	22.65	505
9.16	22.65	575
9.18	22.65	588
9.2	22.65	556
9.22	22.65	496
9.24	22.65	395
9.26	22.65	322
9.28	22.65	272
9.3	22.65	240
9.32	22.65	197
9.34	22.65	160
9.36	22.65	150
9.38	22.65	168
9.4	22.65	140
9.42	22.65	125
9.44	22.65	134
9.46	22.65	121
9.48	22.65	124
9.5	22.65	153
9.52	22.65	138
9.54	22.65	142
9.56	22.65	130
9.58	22.65	140
9.6	22.65	118
9.62	22.65	116
9.64	22.65	124
9.66	22.65	121
9.68	22.65	124
9.7	22.65	132
9.72	22.65	131
9.74	22.65	150
9.76	22.65	138
9.78	22.65	133
9.8	22.65	120
9.82	22.65	123
9.84	22.65	106
9.86	22.65	122
9.88	22.65	110
9.9	22.65	106
9.92	22.65	124
9.94	22.65	113
9.96	22.65	114
9.98	22.65	122
10	22.65	97
10.02	22.65	113
10.04	22.65	111
10.06	22.65	116
10.08	22.65	138
10.1	22.65	139
10.12	22.65	131
10.14	22.65	122
10.16	22.65	137
10.18	22.65	152
10.2	22.65	137
10.22	22.65	165
10.24	22.65	155
10.26	22.65	159
10.28	22.65	158
10.3	22.65	166
10.32	22.65	187
10.34	22.65	229
10.36	22.65	233
10.38	22.65	220
10.4	22.65	269
10.42	22.65	343
10.44	22.65	342
10.46	22.65	376
10.48	22.65	394
10.5	22.65	446
10.52	22.65	489
10.54	22.65	520
10.56	22.65	716
10.58	22.65	782
10.6	22.65	913
10.62	22.65	914
10.64	22.65	940
10.66	22.65	880
10.68	22.65	724
10.7	22.65	513
10.72	22.65	420
10.74	22.65	333
10.76	22.65	221
10.78	22.65	218
10.8	22.65	186
10.82	22.65	161
10.84	22.65	149
10.86	22.65	152
10.88	22.65	146
10.9	22.65	110
10.92	22.65	135
10.94	22.65	134
10.96	22.65	114
10.98	22.65	121
11	22.65	113
11.02	22.65	118
11.04	22.65	123
11.06	22.65	119
11.08	22.65	118
11.1	22.65	128
11.12	22.65	142
11.14	22.65	118
11.16	22.65	118
11.18	22.65	121
11.2	22.65	109
11.22	22.65	126
11.24	22.65	102
11.26	22.65	129
11.28	22.65	141
11.3	22.65	112
11.32	22.65	111
11.34	22.65	119
11.36	22.65	111
11.38	22.65	121
11.4	22.65	117
11.42	22.65	98
11.44	22.65	117
11.46	22.65	123
11.48	22.65	116
11.5	22.65	114
11.52	22.65	109
11.54	22.65	120
11.56	22.65	117
11.58	22.65	109
11.6	22.65	107
11.62	22.65	108
11.64	22.65	112
11.66	22.65	92
11.68	22.65	122
11.7	22.65	123
11.72	22.65	102
11.74	22.65	97
11.76	22.65	100
11.78	22.65	109
11.8	22.65	111
11.82	22.65	112
11.84	22.65	105
11.86	22.65	90
11.88	22.65	98
11.9	22.65	115
11.92	22.65	110
11.94	22.65	98
11.96	22.65	112
11.98	22.65	109
12	22.65	113
12.02	22.65	114
12.04	22.65	93
12.06	22.65	117
12.08	22.65	109
12.1	22.65	117
12.12	22.65	105
12.14	22.65	118
12.16	22.65	110
12.18	22.65	123
12.2	22.65	115
12.22	22.65	104
12.24	22.65	95
12.26	22.65	106
12.28	22.65	128
12.3	22.65	110
12.32	22.65	104
12.34	22.65	118
12.36	22.65	101
12.38	22.65	112
12.4	22.65	107
12.42	22.65	112
12.44	22.65	123
12.46	22.65	108
12.48	22.65	119
12.5	22.65	102
12.52	22.65	120
12.54	22.65	109
12.56	22.65	106
12.58	22.65	94
12.6	22.65	103
12.62	22.65	113
12.64	22.65	95
12.66	22.65	101
12.68	22.65	110
12.7	22.65	84
12.72	22.65	102
12.74	22.65	98
12.76	22.65	112
12.78	22.65	118
12.8	22.65	85
12.82	22.65	140
12.84	22.65	100
12.86	22.65	123
12.88	22.65	110
12.9	22.65	120
12.92	22.65	108
12.94	22.65	115
12.96	22.65	114
12.98	22.65	139
13	22.65	108
13.02	22.65	107
13.04	22.65	117
13.06	22.65	95
13.08	22.65	113
13.1	22.65	107
13.12	22.65	132
13.14	22.65	128
13.16	22.65	111
13.18	22.65	105
13.2	22.65	108
13.22	22.65	99
13.24	22.65	116
13.26	22.65	106
13.28	22.65	95
13.3	22.65	117
13.32	22.65	106
13.34	22.65	111
13.36	22.65	111
13.38	22.65	94
13.4	22.65	101
13.42	22.65	105
13.44	22.65	93
13.46	22.65	104
13.48	22.65	122
13.5	22.65	111
13.52	22.65	100
13.54	22.65	121
13.56	22.65	112
13.58	22.65	95
13.6	22.65	120
13.62	22.65	132
13.64	22.65	118
13.66	22.65	116
13.68	22.65	99
13.7	22.65	106
13.72	22.65	109
13.74	22.65	113
13.76	22.65	114
13.78	22.65	111
13.8	22.65	111
13.82	22.65	116
13.84	22.65	119
13.86	22.65	115
13.88	22.65	118
13.9	22.65	131
13.92	22.65	126
13.94	22.65	107
13.96	22.65	110
13.98	22.65	98
14	22.65	107
14.02	22.65	112
14.04	22.65	122
14.06	22.65	107
14.08	22.65	108
14.1	22.65	120
14.12	22.65	131
14.14	22.65	128
14.16	22.65	132
14.18	22.65	117
14.2	22.65	116
14.22	22.65	127
14.24	22.65	112
14.26	22.65	101
14.28	22.65	119
14.3	22.65	103
14.32	22.65	120
14.34	22.65	115
14.36	22.65	120
14.38	22.65	105
14.4	22.65	102
14.42	22.65	111
14.44	22.65	109
14.46	22.65	106
14.48	22.65	113
14.5	22.65	105
14.52	22.65	112
14.54	22.65	110
14.56	22.65	122
14.58	22.65	104
14.6	22.65	109
14.62	22.65	120
14.64	22.65	119
14.66	22.65	115
14.68	22.65	107
14.7	22.65	100
14.72	22.65	123
14.74	22.65	119
14.76	22.65	114
14.78	22.65	103
14.8	22.65	102
14.82	22.65	95
14.84	22.65	114
14.86	22.65	94
14.88	22.65	111
14.9	22.65	108
14.92	22.65	91
14.94	22.65	122
14.96	22.65	113
14.98	22.65	97
15	22.65	111
15.02	22.65	133
15.04	22.65	108
15.06	22.65	120
15.08	22.65	115
15.1	22.65	106
15.12	22.65	120
15.14	22.65	122
15.16	22.65	113
15.18	22.65	117
15.2	22.65	115
15.22	22.65	113
15.24	22.65	101
15.26	22.65	117
15.28	22.65	113
15.3	22.65	129
15.32	22.65	112
15.34	22.65	132
15.36	22.65	117
15.38	22.65	109
15.4	22.65	120
15.42	22.65	120
15.44	22.65	133
15.46	22.65	113
15.48	22.65	128
15.5	22.65	115
15.52	22.65	124
15.54	22.65	104
15.56	22.65	119
15.58	22.65	129
15.6	22.65	117
15.62	22.65	137
15.64	22.65	127
15.66	22.65	133
15.68	22.65	114
15.7	22.65	123
15.72	22.65	128
15.74	22.65	165
15.76	22.65	139
15.78	22.65	130
15.8	22.65	147
15.82	22.65	159
15.84	22.65	146
15.86	22.65	159
15.88	22.65	156
15.9	22.65	156
15.92	22.65	207
15.94	22.65	207
15.96	22.65	209
15.98	22.65	231
16	22.65	250
16.02	22.65	274
16.04	22.65	257
16.06	22.65	261
16.08	22.65	236
16.1	22.65	224
16.12	22.65	179
16.14	22.65	178
16.16	22.65	165
16.18	22.65	148
16.2	22.65	137
16.22	22.65	129
16.24	22.65	121
16.26	22.65	144
16.28	22.65	159
16.3	22.65	138
16.32	22.65	155
16.34	22.65	139
16.36	22.65	138
16.38	22.65	137
16.4	22.65	118
16.42	22.65	145
16.44	22.65	108
16.46	22.65	124
16.48	22.65	111
16.5	22.65	128
16.52	22.65	125
16.54	22.65	124
16.56	22.65	110
16.58	22.65	122
16.6	22.65	119
16.62	22.65	119
16.64	22.65	110
16.66	22.65	121
16.68	22.65	116
16.7	22.65	132
16.72	22.65	116
16.74	22.65	116
16.76	22.65	108
16.78	22.65	112
16.8	22.65	110
16.82	22.65	105
16.84	22.65	120
16.86	22.65	128
16.88	22.65	118
16.9	22.65	118
16.92	22.65	126
16.94	22.65	103
16.96	22.65	128
16.98	22.65	145
17	22.65	112
17.02	22.65	121
17.04	22.65	125
17.06	22.65	112
17.08	22.65	131
17.1	22.65	113
17.12	22.65	105
17.14	22.65	122
17.16	22.65	105
17.18	22.65	124
17.2	22.65	124
17.22	22.65	103
17.24	22.65	117
17.26	22.65	125
17.28	22.65	107
17.3	22.65	125
17.32	22.65	112
17.34	22.65	101
17.36	22.65	121
17.38	22.65	123
17.4	22.65	123
17.42	22.65	127
17.44	22.65	82
17.46	22.65	123
17.48	22.65	110
17.5	22.65	124
17.52	22.65	135
17.54	22.65	131
17.56	22.65	125
17.58	22.65	107
17.6	22.65	102
17.62	22.65	119
17.64	22.65	127
17.66	22.65	138
17.68	22.65	133
17.7	22.65	121
17.72	22.65	133
17.74	22.65	123
17.76	22.65	134
17.78	22.65	118
17.8	22.65	129
17.82	22.65	135
17.84	22.65	160
17.86	22.65	93
17.88	22.65	116
17.9	22.65	117
17.92	22.65	145
17.94	22.65	122
17.96	22.65	137
17.98	22.65	140
18	22.65	131
18.02	22.65	145
18.04	22.65	140
18.06	22.65	122
18.08	22.65	122
18.1	22.65	123
18.12	22.65	112
18.14	22.65	133
18.16	22.65	132
18.18	22.65	136
18.2	22.65	142
18.22	22.65	137
18.24	22.65	146
18.26	22.65	141
18.28	22.65	150
18.3	22.65	172
18.32	22.65	170
18.34	22.65	178
18.36	22.65	171
18.38	22.65	217
18.4	22.65	219
18.42	22.65	230
18.44	22.65	230
18.46	22.65	252
18.48	22.65	263
18.5	22.65	296
18.52	22.65	272
18.54	22.65	304
18.56	22.65	287
18.58	22.65	257
18.6	22.65	265
18.62	22.65	227
18.64	22.65	220
18.66	22.65	213
18.68	22.65	201
18.7	22.65	157
18.72	22.65	163
18.74	22.65	156
18.76	22.65	183
18.78	22.65	143
18.8	22.65	166
18.82	22.65	154
18.84	22.65	136
18.86	22.65	152
18.88	22.65	132
18.9	22.65	116
18.92	22.65	126
18.94	22.65	135
18.96	22.65	147
18.98	22.65	136
19	22.65	140
19.02	22.65	121
19.04	22.65	117
19.06	22.65	120
19.08	22.65	142
19.1	22.65	138
19.12	22.65	125
19.14	22.65	129
19.16	22.65	117
19.18	22.65	136
19.2	22.65	143
19.22	22.65	142
19.24	22.65	134
19.26	22.65	158
19.28	22.65	133
19.3	22.65	144
19.32	22.65	129
19.34	22.65	136
19.36	22.65	143
19.38	22.65	138
19.4	22.65	135
19.42	22.65	132
19.44	22.65	127
19.46	22.65	140
19.48	22.65	128
19.5	22.65	142
19.52	22.65	143
19.54	22.65	127
19.56	22.65	125
19.58	22.65	128
19.6	22.65	137
19.62	22.65	130
19.64	22.65	124
19.66	22.65	149
19.68	22.65	121
19.7	22.65	113
19.72	22.65	127
19.74	22.65	116
19.76	22.65	128
19.78	22.65	106
19.8	22.65	106
19.82	22.65	119
19.84	22.65	120
19.86	22.65	141
19.88	22.65	115
19.9	22.65	127
19.92	22.65	124
19.94	22.65	135
19.96	22.65	137
19.98	22.65	149
20	22.65	133
20.02	22.65	155
20.04	22.65	134
20.06	22.65	122
20.08	22.65	127
20.1	22.65	128
20.12	22.65	135
20.14	22.65	105
20.16	22.65	114
20.18	22.65	118
20.2	22.65	124
20.22	22.65	101
20.24	22.65	121
20.26	22.65	146
20.28	22.65	121
20.3	22.65	112
20.32	22.65	122
20.34	22.65	126
20.36	22.65	134
20.38	22.65	109
20.4	22.65	116
20.42	22.65	125
20.44	22.65	104
20.46	22.65	106
20.48	22.65	129
20.5	22.65	123
20.52	22.65	112
20.54	22.65	120
20.56	22.65	123
20.58	22.65	118
20.6	22.65	128
20.62	22.65	104
20.64	22.65	122
20.66	22.65	127
20.68	22.65	116
20.7	22.65	111
20.72	22.65	114
20.74	22.65	112
20.76	22.65	121
20.78	22.65	101
20.8	22.65	92
20.82	22.65	94
20.84	22.65	107
20.86	22.65	110
20.88	22.65	129
20.9	22.65	96
20.92	22.65	116
20.94	22.65	138
20.96	22.65	105
20.98	22.65	131
21	22.65	118
21.02	22.65	116
21.04	22.65	100
21.06	22.65	103
21.08	22.65	126
21.1	22.65	120
21.12	22.65	134
21.14	22.65	124
21.16	22.65	117
21.18	22.65	109
21.2	22.65	106
21.22	22.65	138
21.24	22.65	110
21.26	22.65	131
21.28	22.65	124
21.3	22.65	104
21.32	22.65	121
21.34	22.65	108
21.36	22.65	107
21.38	22.65	119
21.4	22.65	118
21.42	22.65	104
21.44	22.65	121
21.46	22.65	118
21.48	22.65	114
21.5	22.65	118
21.52	22.65	123
21.54	22.65	127
21.56	22.65	105
21.58	22.65	117
21.6	22.65	108
21.62	22.65	102
21.64	22.65	129
21.66	22.65	111
21.68	22.65	100
21.7	22.65	109
21.72	22.65	129
21.74	22.65	122
21.76	22.65	90
21.78	22.65	113
21.8	22.65	115
21.82	22.65	111
21.84	22.65	105
21.86	22.65	107
21.88	22.65	104
21.9	22.65	122
21.92	22.65	121
21.94	22.65	119
21.96	22.65	116
21.98	22.65	121
22	22.65	110
22.02	22.65	109
22.04	22.65	94
22.06	22.65	115
22.08	22.65	105
22.1	22.65	105
22.12	22.65	120
22.14	22.65	121
22.16	22.65	113
22.18	22.65	124
22.2	22.65	119
22.22	22.65	114
22.24	22.65	109
22.26	22.65	104
22.28	22.65	94
22.3	22.65	104
22.32	22.65	113
22.34	22.65	103
22.36	22.65	123
22.38	22.65	96
22.4	22.65	101
22.42	22.65	120
22.44	22.65	104
22.46	22.65	86
22.48	22.65	124
22.5	22.65	130
22.52	22.65	125
22.54	22.65	127
22.56	22.65	119
22.58	22.65	114
22.6	22.65	112
22.62	22.65	113
22.64	22.65	119
22.66	22.65	93
22.68	22.65	108
22.7	22.65	113
22.72	22.65	115
22.74	22.65	113
22.76	22.65	121
22.78	22.65	105
22.8	22.65	116
22.82	22.65	137
22.84	22.65	100
22.86	22.65	108
22.88	22.65	107
22.9	22.65	107
22.92	22.65	135
22.94	22.65	108
22.96	22.65	110
22.98	22.65	111
23	22.65	97
23.02	22.65	97
23.04	22.65	123
23.06	22.65	102
23.08	22.65	106
23.1	22.65	115
23.12	22.65	127
23.14	22.65	125
23.16	22.65	102
23.18	22.65	139
23.2	22.65	121
23.22	22.65	106
23.24	22.65	123
23.26	22.65	130
23.28	22.65	133
23.3	22.65	151
23.32	22.65	127
23.34	22.65	127
23.36	22.65	133
23.38	22.65	122
23.4	22.65	129
23.42	22.65	100
23.44	22.65	128
23.46	22.65	140
23.48	22.65	134
23.5	22.65	141
23.52	22.65	103
23.54	22.65	122
23.56	22.65	130
23.58	22.65	119
23.6	22.65	122
23.62	22.65	135
23.64	22.65	155
23.66	22.65	135
23.68	22.65	105
23.7	22.65	113
23.72	22.65	122
23.74	22.65	129
23.76	22.65	107
23.78	22.65	132
23.8	22.65	131
23.82	22.65	114
23.84	22.65	127
23.86	22.65	120
23.88	22.65	113
23.9	22.65	127
23.92	22.65	122
23.94	22.65	129
23.96	22.65	127
23.98	22.65	124
24	22.65	122
24.02	22.65	124
24.04	22.65	123
24.06	22.65	122
24.08	22.65	118
24.1	22.65	115
24.12	22.65	122
24.14	22.65	108
24.16	22.65	113
24.18	22.65	115
24.2	22.65	128
24.22	22.65	117
24.24	22.65	124
24.26	22.65	104
24.28	22.65	125
24.3	22.65	109
24.32	22.65	98
24.34	22.65	141
24.36	22.65	107
24.38	22.65	105
24.4	22.65	107
24.42	22.65	116
24.44	22.65	120
24.46	22.65	127
24.48	22.65	134
24.5	22.65	112
24.52	22.65	120
24.54	22.65	141
24.56	22.65	129
24.58	22.65	135
24.6	22.65	116
24.62	22.65	122
24.64	22.65	142
24.66	22.65	119
24.68	22.65	126
24.7	22.65	135
24.72	22.65	126
24.74	22.65	127
24.76	22.65	151
24.78	22.65	119
24.8	22.65	119
24.82	22.65	132
24.84	22.65	127
24.86	22.65	115
24.88	22.65	118
24.9	22.65	115
24.92	22.65	126
24.94	22.65	127
24.96	22.65	105
24.98	22.65	120
25	22.65	118
25.02	22.65	133
25.04	22.65	114
25.06	22.65	127
25.08	22.65	122
25.1	22.65	115
25.12	22.65	98
25.14	22.65	111
25.16	22.65	144
25.18	22.65	123
25.2	22.65	118
25.22	22.65	123
25.24	22.65	113
25.26	22.65	123
25.28	22.65	127
25.3	22.65	117
25.32	22.65	112
25.34	22.65	108
25.36	22.65	123
25.38	22.65	109
25.4	22.65	93
25.42	22.65	110
25.44	22.65	124
25.46	22.65	101
25.48	22.65	115
25.5	22.65	113
25.52	22.65	117
25.54	22.65	120
25.56	22.65	114
25.58	22.65	108
25.6	22.65	114
25.62	22.65	127
25.64	22.65	116
25.66	22.65	111
25.68	22.65	103
25.7	22.65	115
25.72	22.65	111
25.74	22.65	121
25.76	22.65	110
25.78	22.65	124
25.8	22.65	114
25.82	22.65	97
25.84	22.65	103
25.86	22.65	110
25.88	22.65	118
25.9	22.65	102
25.92	22.65	128
25.94	22.65	120
25.96	22.65	127
25.98	22.65	123
26	22.65	115
26.02	22.65	122
26.04	22.65	116
26.06	22.65	112
26.08	22.65	109
26.1	22.65	127
26.12	22.65	111
26.14	22.65	103
26.16	22.65	112
26.18	22.65	122
26.2	22.65	108
26.22	22.65	100
26.24	22.65	125
26.26	22.65	100
26.28	22.65	116
26.3	22.65	120
26.32	22.65	91
26.34	22.65	104
26.36	22.65	117
26.38	22.65	126
26.4	22.65	99
26.42	22.65	117
26.44	22.65	114
26.46	22.65	111
26.48	22.65	105
26.5	22.65	125
26.52	22.65	100
26.54	22.65	112
26.56	22.65	144
26.58	22.65	113
26.6	22.65	108
26.62	22.65	109
26.64	22.65	126
26.66	22.65	132
26.68	22.65	117
26.7	22.65	110
26.72	22.65	122
26.74	22.65	100
26.76	22.65	121
26.78	22.65	126
26.8	22.65	123
26.82	22.65	111
26.84	22.65	119
26.86	22.65	126
26.88	22.65	132
26.9	22.65	125
26.92	22.65	126
26.94	22.65	119
26.96	22.65	147
26.98	22.65	107
27	22.65	101
27.02	22.65	128
27.04	22.65	132
27.06	22.65	132
27.08	22.65	132
27.1	22.65	131
27.12	22.65	115
27.14	22.65	105
27.16	22.65	102
27.18	22.65	126
27.2	22.65	122
27.22	22.65	118
27.24	22.65	121
27.26	22.65	126
27.28	22.65	114
27.3	22.65	119
27.32	22.65	145
27.34	22.65	122
27.36	22.65	122
27.38	22.65	119
27.4	22.65	118
27.42	22.65	110
27.44	22.65	111
27.46	22.65	99
27.48	22.65	117
27.5	22.65	120
27.52	22.65	111
27.54	22.65	124
27.56	22.65	106
27.58	22.65	108
27.6	22.65	104
27.62	22.65	98
27.64	22.65	115
27.66	22.65	105
27.68	22.65	132
27.7	22.65	102
27.72	22.65	108
27.74	22.65	134
27.76	22.65	147
27.78	22.65	126
27.8	22.65	110
27.82	22.65	100
27.84	22.65	118
27.86	22.65	107
27.88	22.65	112
27.9	22.65	113
27.92	22.65	119
27.94	22.65	131
27.96	22.65	115
27.98	22.65	121
28	22.65	119
28.02	22.65	103
28.04	22.65	101
28.06	22.65	121
28.08	22.65	110
28.1	22.65	106
28.12	22.65	112
28.14	22.65	99
28.16	22.65	107
28.18	22.65	114
28.2	22.65	111
28.22	22.65	112
28.24	22.65	114
28.26	22.65	105
28.28	22.65	106
28.3	22.65	131
28.32	22.65	105
28.34	22.65	105
28.36	22.65	115
28.38	22.65	111
28.4	22.65	96
28.42	22.65	116
28.44	22.65	132
28.46	22.65	105
28.48	22.65	149
28.5	22.65	117
28.52	22.65	124
28.54	22.65	130
28.56	22.65	125
28.58	22.65	117
28.6	22.65	105
28.62	22.65	122
28.64	22.65	111
28.66	22.65	100
28.68	22.65	125
28.7	22.65	120
28.72	22.65	109
28.74	22.65	135
28.76	22.65	129
28.78	22.65	115
28.8	22.65	115
28.82	22.65	125
28.84	22.65	133
28.86	22.65	133
28.88	22.65	123
28.9	22.65	114
28.92	22.65	112
28.94	22.65	120
28.96	22.65	131
28.98	22.65	111
29	22.65	125
29.02	22.65	121
29.04	22.65	113
29.06	22.65	104
29.08	22.65	103
29.1	22.65	104
29.12	22.65	104
29.14	22.65	120
29.16	22.65	130
29.18	22.65	118
29.2	22.65	100
29.22	22.65	121
29.24	22.65	123
29.26	22.65	125
29.28	22.65	116
29.3	22.65	134
29.32	22.65	125
29.34	22.65	110
29.36	22.65	111
29.38	22.65	110
29.4	22.65	119
29.42	22.65	120
29.44	22.65	122
29.46	22.65	133
29.48	22.65	123
29.5	22.65	105
29.52	22.65	113
29.54	22.65	121
29.56	22.65	124
29.58	22.65	98
29.6	22.65	122
29.62	22.65	103
29.64	22.65	116
29.66	22.65	106
29.68	22.65	101
29.7	22.65	123
29.72	22.65	119
29.74	22.65	117
29.76	22.65	128
29.78	22.65	102
29.8	22.65	110
29.82	22.65	112
29.84	22.65	119
29.86	22.65	110
29.88	22.65	127
29.9	22.65	115
29.92	22.65	127
29.94	22.65	106
29.96	22.65	116
29.98	22.65	110
30	22.65	127
30.02	22.65	96
30.04	22.65	119
30.06	22.65	137
30.08	22.65	114
30.1	22.65	111
30.12	22.65	131
30.14	22.65	154
30.16	22.65	134
30.18	22.65	126
30.2	22.65	92
30.22	22.65	113
30.24	22.65	129
30.26	22.65	131
30.28	22.65	107
30.3	22.65	106
30.32	22.65	119
30.34	22.65	114
30.36	22.65	128
30.38	22.65	119
30.4	22.65	90
30.42	22.65	119
30.44	22.65	139
30.46	22.65	111
30.48	22.65	114
30.5	22.65	124
30.52	22.65	122
30.54	22.65	127
30.56	22.65	118
30.58	22.65	114
30.6	22.65	127
30.62	22.65	97
30.64	22.65	130
30.66	22.65	101
30.68	22.65	116
30.7	22.65	121
30.72	22.65	127
30.74	22.65	92
30.76	22.65	122
30.78	22.65	117
30.8	22.65	91
30.82	22.65	101
30.84	22.65	112
30.86	22.65	107
30.88	22.65	104
30.9	22.65	116
30.92	22.65	117
30.94	22.65	104
30.96	22.65	109
30.98	22.65	98
31	22.65	109
31.02	22.65	97
31.04	22.65	109
31.06	22.65	122
31.08	22.65	120
31.1	22.65	97
31.12	22.65	113
31.14	22.65	120
31.16	22.65	117
31.18	22.65	103
31.2	22.65	107
31.22	22.65	105
31.24	22.65	126
31.26	22.65	111
31.28	22.65	109
31.3	22.65	127
31.32	22.65	114
31.34	22.65	110
31.36	22.65	116
31.38	22.65	116
31.4	22.65	102
31.42	22.65	97
31.44	22.65	99
31.46	22.65	93
31.48	22.65	115
31.5	22.65	98
31.52	22.65	104
31.54	22.65	113
31.56	22.65	121
31.58	22.65	118
31.6	22.65	109
31.62	22.65	113
31.64	22.65	105
31.66	22.65	99
31.68	22.65	130
31.7	22.65	109
31.72	22.65	111
31.74	22.65	111
31.76	22.65	126
31.78	22.65	108
31.8	22.65	105
31.82	22.65	123
31.84	22.65	114
31.86	22.65	103
31.88	22.65	131
31.9	22.65	116
31.92	22.65	124
31.94	22.65	134
31.96	22.65	104
31.98	22.65	148
32	22.65	117
32.02	22.65	118
32.04	22.65	112
32.06	22.65	120
32.08	22.65	120
32.1	22.65	117
32.12	22.65	115
32.14	22.65	122
32.16	22.65	131
32.18	22.65	114
32.2	22.65	112
32.22	22.65	116
32.24	22.65	124
32.26	22.65	133
32.28	22.65	112
32.3	22.65	123
32.32	22.65	95
32.34	22.65	128
32.36	22.65	102
32.38	22.65	111
32.4	22.65	104
32.42	22.65	132
32.44	22.65	116
32.46	22.65	114
32.48	22.65	111
32.5	22.65	108
32.52	22.65	117
32.54	22.65	114
32.56	22.65	112
32.58	22.65	108
32.6	22.65	104
32.62	22.65	127
32.64	22.65	108
32.66	22.65	118
32.68	22.65	79
32.7	22.65	110
32.72	22.65	98
32.74	22.65	132
32.76	22.65	113
32.78	22.65	103
32.8	22.65	135
32.82	22.65	116
32.84	22.65	125
32.86	22.65	113
32.88	22.65	119
32.9	22.65	93
32.92	22.65	118
32.94	22.65	112
32.96	22.65	118
32.98	22.65	106
33	22.65	107
33.02	22.65	101
33.04	22.65	102
33.06	22.65	107
33.08	22.65	115
33.1	22.65	95
33.12	22.65	126
33.14	22.65	100
33.16	22.65	108
33.18	22.65	128
33.2	22.65	106
33.22	22.65	111
33.24	22.65	113
33.26	22.65	114
33.28	22.65	114
33.3	22.65	115
33.32	22.65	97
33.34	22.65	106
33.36	22.65	125
33.38	22.65	134
33.4	22.65	113
33.42	22.65	108
33.44	22.65	107
33.46	22.65	111
33.48	22.65	99
33.5	22.65	112
33.52	22.65	102
33.54	22.65	132
33.56	22.65	106
33.58	22.65	113
33.6	22.65	117
33.62	22.65	90
33.64	22.65	113
33.66	22.65	122
33.68	22.65	99
33.7	22.65	116
33.72	22.65	126
33.74	22.65	114
33.76	22.65	104
33.78	22.65	122
33.8	22.65	126
33.82	22.65	130
33.84	22.65	117
33.86	22.65	116
33.88	22.65	101
33.9	22.65	114
33.92	22.65	114
33.94	22.65	111
33.96	22.65	92
33.98	22.65	112
34	22.65	142
34.02	22.65	115
34.04	22.65	120
34.06	22.65	115
34.08	22.65	122
34.1	22.65	131
34.12	22.65	100
34.14	22.65	101
34.16	22.65	106
34.18	22.65	118
34.2	22.65	122
34.22	22.65	125
34.24	22.65	115
34.26	22.65	119
34.28	22.65	107
34.3	22.65	104
34.32	22.65	113
34.34	22.65	107
34.36	22.65	117
34.38	22.65	136
34.4	22.65	110
34.42	22.65	137
34.44	22.65	115
34.46	22.65	121
34.48	22.65	105
34.5	22.65	131
34.52	22.65	102
34.54	22.65	111
34.56	22.65	123
34.58	22.65	116
34.6	22.65	105
34.62	22.65	119
34.64	22.65	122
34.66	22.65	136
34.68	22.65	109
34.7	22.65	118
34.72	22.65	126
34.74	22.65	139
34.76	22.65	105
34.78	22.65	116
34.8	22.65	127
34.82	22.65	118
34.84	22.65	130
34.86	22.65	104
34.88	22.65	123
34.9	22.65	133
34.92	22.65	141
34.94	22.65	114
34.96	22.65	121
34.98	22.65	135
35	22.65	100
35.02	22.65	113
35.04	22.65	124
35.06	22.65	120
35.08	22.65	120
35.1	22.65	113
35.12	22.65	103
35.14	22.65	125
35.16	22.65	119
35.18	22.65	101
35.2	22.65	109
35.22	22.65	133
35.24	22.65	117
35.26	22.65	137
35.28	22.65	147
35.3	22.65	129
35.32	22.65	135
35.34	22.65	119
35.36	22.65	113
35.38	22.65	143
35.4	22.65	106
35.42	22.65	145
35.44	22.65	126
35.46	22.65	122
35.48	22.65	130
35.5	22.65	120
35.52	22.65	120
35.54	22.65	118
35.56	22.65	125
35.58	22.65	125
35.6	22.65	148
35.62	22.65	122
35.64	22.65	140
35.66	22.65	133
35.68	22.65	117
35.7	22.65	116
35.72	22.65	118
35.74	22.65	119
35.76	22.65	125
35.78	22.65	124
35.8	22.65	123
35.82	22.65	119
35.84	22.65	113
35.86	22.65	135
35.88	22.65	132
35.9	22.65	114
35.92	22.65	119
35.94	22.65	117
35.96	22.65	130
35.98	22.65	125
36	22.65	118
36.02	22.65	121
36.04	22.65	105
36.06	22.65	116
36.08	22.65	113
36.1	22.65	124
36.12	22.65	123
36.14	22.65	107
36.16	22.65	128
36.18	22.65	129
36.2	22.65	126
36.22	22.65	133
36.24	22.65	113
36.26	22.65	116
36.28	22.65	125
36.3	22.65	135
36.32	22.65	118
36.34	22.65	122
36.36	22.65	109
36.38	22.65	106
36.4	22.65	125
36.42	22.65	126
36.44	22.65	149
36.46	22.65	123
36.48	22.65	127
36.5	22.65	133
36.52	22.65	119
36.54	22.65	121
36.56	22.65	133
36.58	22.65	118
36.6	22.65	129
36.62	22.65	134
36.64	22.65	129
36.66	22.65	128
36.68	22.65	125
36.7	22.65	139
36.72	22.65	120
36.74	22.65	116
36.76	22.65	122
36.78	22.65	137
36.8	22.65	120
36.82	22.65	120
36.84	22.65	106
36.86	22.65	134
36.88	22.65	116
36.9	22.65	145
36.92	22.65	112
36.94	22.65	145
36.96	22.65	117
36.98	22.65	122
37	22.65	126
37.02	22.65	131
37.04	22.65	125
37.06	22.65	126
37.08	22.65	136
37.1	22.65	112
37.12	22.65	116
37.14	22.65	135
37.16	22.65	144
37.18	22.65	136
37.2	22.65	132
37.22	22.65	144
37.24	22.65	133
37.26	22.65	156
37.28	22.65	143
37.3	22.65	130
37.32	22.65	133
37.34	22.65	136
37.36	22.65	139
37.38	22.65	136
37.4	22.65	130
37.42	22.65	110
37.44	22.65	144
37.46	22.65	133
37.48	22.65	139
37.5	22.65	150
37.52	22.65	132
37.54	22.65	124
37.56	22.65	126
37.58	22.65	137
37.6	22.65	127
37.62	22.65	126
37.64	22.65	152
37.66	22.65	141
37.68	22.65	143
37.7	22.65	147
37.72	22.65	143
37.74	22.65	145
37.76	22.65	135
37.78	22.65	133
37.8	22.65	125
37.82	22.65	133
37.84	22.65	138
37.86	22.65	162
37.88	22.65	144
37.9	22.65	141
37.92	22.65	145
37.94	22.65	195
37.96	22.65	177
37.98	22.65	177
38	22.65	184
38.02	22.65	187
38.04	22.65	191
38.06	22.65	241
38.08	22.65	216
38.1	22.65	232
38.12	22.65	282
38.14	22.65	297
38.16	22.65	375
38.18	22.65	517
38.2	22.65	667
38.22	22.65	841
38.24	22.65	760
38.26	22.65	534
38.28	22.65	446
38.3	22.65	494
38.32	22.65	498
38.34	22.65	451
38.36	22.65	310
38.38	22.65	252
38.4	22.65	217
38.42	22.65	181
38.44	22.65	199
38.46	22.65	203
38.48	22.65	186
38.5	22.65	187
38.52	22.65	169
38.54	22.65	142
38.56	22.65	150
38.58	22.65	159
38.6	22.65	139
38.62	22.65	132
38.64	22.65	135
38.66	22.65	140
38.68	22.65	151
38.7	22.65	121
38.72	22.65	131
38.74	22.65	138
38.76	22.65	170
38.78	22.65	128
38.8	22.65	149
38.82	22.65	126
38.84	22.65	121
38.86	22.65	131
38.88	22.65	107
38.9	22.65	119
38.92	22.65	124
38.94	22.65	135
38.96	22.65	140
38.98	22.65	118
39	22.65	134
39.02	22.65	119
39.04	22.65	125
39.06	22.65	131
39.08	22.65	127
39.1	22.65	109
39.12	22.65	121
39.14	22.65	137
39.16	22.65	133
39.18	22.65	113
39.2	22.65	127
39.22	22.65	143
39.24	22.65	144
39.26	22.65	129
39.28	22.65	124
39.3	22.65	133
39.32	22.65	121
39.34	22.65	120
39.36	22.65	110
39.38	22.65	115
39.4	22.65	134
39.42	22.65	131
39.44	22.65	119
39.46	22.65	123
39.48	22.65	127
39.5	22.65	116
39.52	22.65	130
39.54	22.65	145
39.56	22.65	126
39.58	22.65	115
39.6	22.65	120
39.62	22.65	131
39.64	22.65	127
39.66	22.65	115
39.68	22.65	124
39.7	22.65	131
39.72	22.65	112
39.74	22.65	132
39.76	22.65	121
39.78	22.65	109
39.8	22.65	116
39.82	22.65	106
39.84	22.65	129
39.86	22.65	116
39.88	22.65	114
39.9	22.65	138
39.92	22.65	130
39.94	22.65	137
39.96	22.65	133
39.98	22.65	146
40	22.65	155
