# Supplementary material for: Sorting polymerization in a bichannel metal-organic framework
Source: Nat Commun. 2025 Aug 5;16:6984. doi: 10.1038/s41467-025-62322-8 (PMC12325995; doi:10.1038/s41467-025-62322-8)
Supplement: Supplementary file 3 — Source data [file 41467_2025_62322_MOESM3_ESM.zip › SOURCE_DATA/SF9/1-PS_2theta_vs_scanstarttime_vs_intensity/line_9.csv]

X	Y	Z
3	21.15	171
3.02	21.15	148
3.04	21.15	126
3.06	21.15	125
3.08	21.15	161
3.1	21.15	144
3.12	21.15	143
3.14	21.15	156
3.16	21.15	136
3.18	21.15	159
3.2	21.15	141
3.22	21.15	142
3.24	21.15	129
3.26	21.15	155
3.28	21.15	161
3.3	21.15	158
3.32	21.15	160
3.34	21.15	133
3.36	21.15	143
3.38	21.15	150
3.4	21.15	143
3.42	21.15	127
3.44	21.15	133
3.46	21.15	154
3.48	21.15	151
3.5	21.15	160
3.52	21.15	166
3.54	21.15	143
3.56	21.15	143
3.58	21.15	153
3.6	21.15	144
3.62	21.15	163
3.64	21.15	158
3.66	21.15	151
3.68	21.15	129
3.7	21.15	162
3.72	21.15	164
3.74	21.15	158
3.76	21.15	141
3.78	21.15	142
3.8	21.15	148
3.82	21.15	150
3.84	21.15	164
3.86	21.15	145
3.88	21.15	147
3.9	21.15	142
3.92	21.15	152
3.94	21.15	166
3.96	21.15	164
3.98	21.15	146
4	21.15	122
4.02	21.15	143
4.04	21.15	146
4.06	21.15	139
4.08	21.15	175
4.1	21.15	153
4.12	21.15	131
4.14	21.15	149
4.16	21.15	160
4.18	21.15	140
4.2	21.15	152
4.22	21.15	146
4.24	21.15	167
4.26	21.15	155
4.28	21.15	175
4.3	21.15	118
4.32	21.15	133
4.34	21.15	148
4.36	21.15	161
4.38	21.15	141
4.4	21.15	151
4.42	21.15	145
4.44	21.15	154
4.46	21.15	148
4.48	21.15	152
4.5	21.15	136
4.52	21.15	170
4.54	21.15	142
4.56	21.15	160
4.58	21.15	146
4.6	21.15	174
4.62	21.15	151
4.64	21.15	173
4.66	21.15	179
4.68	21.15	158
4.7	21.15	156
4.72	21.15	165
4.74	21.15	199
4.76	21.15	162
4.78	21.15	170
4.8	21.15	188
4.82	21.15	180
4.84	21.15	172
4.86	21.15	183
4.88	21.15	213
4.9	21.15	185
4.92	21.15	197
4.94	21.15	224
4.96	21.15	227
4.98	21.15	266
5	21.15	262
5.02	21.15	276
5.04	21.15	269
5.06	21.15	308
5.08	21.15	297
5.1	21.15	334
5.12	21.15	387
5.14	21.15	390
5.16	21.15	402
5.18	21.15	464
5.2	21.15	483
5.22	21.15	566
5.24	21.15	639
5.26	21.15	728
5.28	21.15	763
5.3	21.15	628
5.32	21.15	512
5.34	21.15	339
5.36	21.15	303
5.38	21.15	252
5.4	21.15	187
5.42	21.15	207
5.44	21.15	204
5.46	21.15	190
5.48	21.15	183
5.5	21.15	186
5.52	21.15	152
5.54	21.15	163
5.56	21.15	160
5.58	21.15	173
5.6	21.15	155
5.62	21.15	167
5.64	21.15	161
5.66	21.15	157
5.68	21.15	159
5.7	21.15	144
5.72	21.15	159
5.74	21.15	156
5.76	21.15	166
5.78	21.15	167
5.8	21.15	137
5.82	21.15	152
5.84	21.15	170
5.86	21.15	157
5.88	21.15	186
5.9	21.15	159
5.92	21.15	182
5.94	21.15	163
5.96	21.15	155
5.98	21.15	164
6	21.15	166
6.02	21.15	165
6.04	21.15	176
6.06	21.15	151
6.08	21.15	181
6.1	21.15	190
6.12	21.15	188
6.14	21.15	166
6.16	21.15	185
6.18	21.15	191
6.2	21.15	190
6.22	21.15	188
6.24	21.15	179
6.26	21.15	174
6.28	21.15	186
6.3	21.15	178
6.32	21.15	187
6.34	21.15	188
6.36	21.15	186
6.38	21.15	193
6.4	21.15	188
6.42	21.15	184
6.44	21.15	177
6.46	21.15	183
6.48	21.15	182
6.5	21.15	193
6.52	21.15	152
6.54	21.15	195
6.56	21.15	170
6.58	21.15	187
6.6	21.15	172
6.62	21.15	150
6.64	21.15	164
6.66	21.15	196
6.68	21.15	156
6.7	21.15	175
6.72	21.15	163
6.74	21.15	176
6.76	21.15	159
6.78	21.15	153
6.8	21.15	167
6.82	21.15	172
6.84	21.15	155
6.86	21.15	158
6.88	21.15	145
6.9	21.15	149
6.92	21.15	144
6.94	21.15	176
6.96	21.15	153
6.98	21.15	154
7	21.15	129
7.02	21.15	132
7.04	21.15	142
7.06	21.15	140
7.08	21.15	149
7.1	21.15	111
7.12	21.15	137
7.14	21.15	139
7.16	21.15	138
7.18	21.15	123
7.2	21.15	139
7.22	21.15	153
7.24	21.15	133
7.26	21.15	134
7.28	21.15	146
7.3	21.15	127
7.32	21.15	132
7.34	21.15	145
7.36	21.15	158
7.38	21.15	136
7.4	21.15	131
7.42	21.15	135
7.44	21.15	125
7.46	21.15	120
7.48	21.15	136
7.5	21.15	114
7.52	21.15	107
7.54	21.15	143
7.56	21.15	111
7.58	21.15	127
7.6	21.15	131
7.62	21.15	130
7.64	21.15	109
7.66	21.15	119
7.68	21.15	131
7.7	21.15	117
7.72	21.15	104
7.74	21.15	138
7.76	21.15	135
7.78	21.15	126
7.8	21.15	117
7.82	21.15	111
7.84	21.15	126
7.86	21.15	121
7.88	21.15	138
7.9	21.15	118
7.92	21.15	127
7.94	21.15	91
7.96	21.15	114
7.98	21.15	118
8	21.15	106
8.02	21.15	130
8.04	21.15	129
8.06	21.15	114
8.08	21.15	113
8.1	21.15	125
8.12	21.15	128
8.14	21.15	121
8.16	21.15	123
8.18	21.15	126
8.2	21.15	116
8.22	21.15	128
8.24	21.15	128
8.26	21.15	141
8.28	21.15	140
8.3	21.15	127
8.32	21.15	112
8.34	21.15	121
8.36	21.15	118
8.38	21.15	123
8.4	21.15	129
8.42	21.15	124
8.44	21.15	136
8.46	21.15	121
8.48	21.15	109
8.5	21.15	116
8.52	21.15	131
8.54	21.15	125
8.56	21.15	155
8.58	21.15	124
8.6	21.15	123
8.62	21.15	104
8.64	21.15	139
8.66	21.15	122
8.68	21.15	96
8.7	21.15	104
8.72	21.15	143
8.74	21.15	120
8.76	21.15	127
8.78	21.15	119
8.8	21.15	135
8.82	21.15	146
8.84	21.15	141
8.86	21.15	167
8.88	21.15	150
8.9	21.15	173
8.92	21.15	172
8.94	21.15	178
8.96	21.15	177
8.98	21.15	220
9	21.15	220
9.02	21.15	236
9.04	21.15	233
9.06	21.15	314
9.08	21.15	357
9.1	21.15	388
9.12	21.15	475
9.14	21.15	492
9.16	21.15	573
9.18	21.15	554
9.2	21.15	567
9.22	21.15	475
9.24	21.15	413
9.26	21.15	315
9.28	21.15	264
9.3	21.15	239
9.32	21.15	206
9.34	21.15	179
9.36	21.15	170
9.38	21.15	141
9.4	21.15	148
9.42	21.15	119
9.44	21.15	140
9.46	21.15	120
9.48	21.15	129
9.5	21.15	114
9.52	21.15	119
9.54	21.15	153
9.56	21.15	127
9.58	21.15	143
9.6	21.15	124
9.62	21.15	149
9.64	21.15	134
9.66	21.15	111
9.68	21.15	111
9.7	21.15	126
9.72	21.15	141
9.74	21.15	138
9.76	21.15	129
9.78	21.15	115
9.8	21.15	139
9.82	21.15	105
9.84	21.15	124
9.86	21.15	109
9.88	21.15	140
9.9	21.15	106
9.92	21.15	129
9.94	21.15	128
9.96	21.15	103
9.98	21.15	122
10	21.15	111
10.02	21.15	113
10.04	21.15	115
10.06	21.15	119
10.08	21.15	117
10.1	21.15	117
10.12	21.15	140
10.14	21.15	112
10.16	21.15	133
10.18	21.15	136
10.2	21.15	150
10.22	21.15	153
10.24	21.15	138
10.26	21.15	150
10.28	21.15	156
10.3	21.15	186
10.32	21.15	173
10.34	21.15	192
10.36	21.15	210
10.38	21.15	253
10.4	21.15	261
10.42	21.15	274
10.44	21.15	355
10.46	21.15	380
10.48	21.15	426
10.5	21.15	456
10.52	21.15	508
10.54	21.15	562
10.56	21.15	685
10.58	21.15	723
10.6	21.15	839
10.62	21.15	943
10.64	21.15	906
10.66	21.15	946
10.68	21.15	760
10.7	21.15	583
10.72	21.15	434
10.74	21.15	297
10.76	21.15	249
10.78	21.15	238
10.8	21.15	173
10.82	21.15	159
10.84	21.15	138
10.86	21.15	145
10.88	21.15	165
10.9	21.15	130
10.92	21.15	134
10.94	21.15	121
10.96	21.15	111
10.98	21.15	114
11	21.15	109
11.02	21.15	118
11.04	21.15	120
11.06	21.15	127
11.08	21.15	111
11.1	21.15	130
11.12	21.15	101
11.14	21.15	135
11.16	21.15	121
11.18	21.15	117
11.2	21.15	128
11.22	21.15	115
11.24	21.15	121
11.26	21.15	119
11.28	21.15	109
11.3	21.15	103
11.32	21.15	116
11.34	21.15	106
11.36	21.15	109
11.38	21.15	107
11.4	21.15	132
11.42	21.15	115
11.44	21.15	116
11.46	21.15	103
11.48	21.15	131
11.5	21.15	106
11.52	21.15	112
11.54	21.15	94
11.56	21.15	107
11.58	21.15	96
11.6	21.15	118
11.62	21.15	102
11.64	21.15	105
11.66	21.15	99
11.68	21.15	100
11.7	21.15	120
11.72	21.15	115
11.74	21.15	97
11.76	21.15	88
11.78	21.15	114
11.8	21.15	115
11.82	21.15	96
11.84	21.15	112
11.86	21.15	111
11.88	21.15	97
11.9	21.15	90
11.92	21.15	109
11.94	21.15	129
11.96	21.15	117
11.98	21.15	109
12	21.15	91
12.02	21.15	94
12.04	21.15	118
12.06	21.15	108
12.08	21.15	102
12.1	21.15	112
12.12	21.15	109
12.14	21.15	109
12.16	21.15	102
12.18	21.15	128
12.2	21.15	132
12.22	21.15	113
12.24	21.15	97
12.26	21.15	103
12.28	21.15	119
12.3	21.15	111
12.32	21.15	115
12.34	21.15	102
12.36	21.15	96
12.38	21.15	107
12.4	21.15	96
12.42	21.15	122
12.44	21.15	105
12.46	21.15	86
12.48	21.15	98
12.5	21.15	115
12.52	21.15	94
12.54	21.15	110
12.56	21.15	101
12.58	21.15	118
12.6	21.15	126
12.62	21.15	106
12.64	21.15	117
12.66	21.15	143
12.68	21.15	109
12.7	21.15	117
12.72	21.15	119
12.74	21.15	117
12.76	21.15	111
12.78	21.15	112
12.8	21.15	109
12.82	21.15	113
12.84	21.15	125
12.86	21.15	128
12.88	21.15	122
12.9	21.15	101
12.92	21.15	126
12.94	21.15	115
12.96	21.15	130
12.98	21.15	132
13	21.15	104
13.02	21.15	99
13.04	21.15	116
13.06	21.15	123
13.08	21.15	106
13.1	21.15	111
13.12	21.15	125
13.14	21.15	126
13.16	21.15	108
13.18	21.15	137
13.2	21.15	101
13.22	21.15	119
13.24	21.15	106
13.26	21.15	118
13.28	21.15	115
13.3	21.15	112
13.32	21.15	117
13.34	21.15	111
13.36	21.15	132
13.38	21.15	129
13.4	21.15	104
13.42	21.15	123
13.44	21.15	114
13.46	21.15	110
13.48	21.15	107
13.5	21.15	127
13.52	21.15	112
13.54	21.15	112
13.56	21.15	121
13.58	21.15	111
13.6	21.15	111
13.62	21.15	104
13.64	21.15	118
13.66	21.15	104
13.68	21.15	102
13.7	21.15	119
13.72	21.15	108
13.74	21.15	125
13.76	21.15	120
13.78	21.15	94
13.8	21.15	110
13.82	21.15	115
13.84	21.15	107
13.86	21.15	87
13.88	21.15	108
13.9	21.15	122
13.92	21.15	114
13.94	21.15	105
13.96	21.15	103
13.98	21.15	112
14	21.15	108
14.02	21.15	105
14.04	21.15	122
14.06	21.15	115
14.08	21.15	103
14.1	21.15	112
14.12	21.15	110
14.14	21.15	93
14.16	21.15	107
14.18	21.15	105
14.2	21.15	109
14.22	21.15	125
14.24	21.15	121
14.26	21.15	109
14.28	21.15	101
14.3	21.15	99
14.32	21.15	103
14.34	21.15	114
14.36	21.15	110
14.38	21.15	111
14.4	21.15	96
14.42	21.15	125
14.44	21.15	114
14.46	21.15	98
14.48	21.15	101
14.5	21.15	108
14.52	21.15	141
14.54	21.15	119
14.56	21.15	111
14.58	21.15	115
14.6	21.15	108
14.62	21.15	123
14.64	21.15	128
14.66	21.15	102
14.68	21.15	112
14.7	21.15	117
14.72	21.15	110
14.74	21.15	124
14.76	21.15	102
14.78	21.15	120
14.8	21.15	116
14.82	21.15	110
14.84	21.15	106
14.86	21.15	113
14.88	21.15	100
14.9	21.15	115
14.92	21.15	131
14.94	21.15	98
14.96	21.15	117
14.98	21.15	101
15	21.15	115
15.02	21.15	122
15.04	21.15	115
15.06	21.15	103
15.08	21.15	112
15.1	21.15	122
15.12	21.15	105
15.14	21.15	112
15.16	21.15	116
15.18	21.15	125
15.2	21.15	119
15.22	21.15	109
15.24	21.15	102
15.26	21.15	116
15.28	21.15	109
15.3	21.15	88
15.32	21.15	115
15.34	21.15	111
15.36	21.15	108
15.38	21.15	119
15.4	21.15	111
15.42	21.15	134
15.44	21.15	93
15.46	21.15	105
15.48	21.15	98
15.5	21.15	129
15.52	21.15	113
15.54	21.15	95
15.56	21.15	130
15.58	21.15	115
15.6	21.15	125
15.62	21.15	119
15.64	21.15	130
15.66	21.15	133
15.68	21.15	117
15.7	21.15	117
15.72	21.15	136
15.74	21.15	159
15.76	21.15	151
15.78	21.15	137
15.8	21.15	156
15.82	21.15	140
15.84	21.15	132
15.86	21.15	150
15.88	21.15	174
15.9	21.15	175
15.92	21.15	184
15.94	21.15	187
15.96	21.15	241
15.98	21.15	230
16	21.15	235
16.02	21.15	235
16.04	21.15	263
16.06	21.15	256
16.08	21.15	220
16.1	21.15	208
16.12	21.15	195
16.14	21.15	177
16.16	21.15	163
16.18	21.15	137
16.2	21.15	157
16.22	21.15	121
16.24	21.15	136
16.26	21.15	143
16.28	21.15	134
16.3	21.15	131
16.32	21.15	127
16.34	21.15	127
16.36	21.15	109
16.38	21.15	131
16.4	21.15	125
16.42	21.15	127
16.44	21.15	125
16.46	21.15	129
16.48	21.15	124
16.5	21.15	123
16.52	21.15	117
16.54	21.15	126
16.56	21.15	117
16.58	21.15	112
16.6	21.15	106
16.62	21.15	132
16.64	21.15	111
16.66	21.15	118
16.68	21.15	112
16.7	21.15	104
16.72	21.15	98
16.74	21.15	107
16.76	21.15	120
16.78	21.15	111
16.8	21.15	104
16.82	21.15	136
16.84	21.15	124
16.86	21.15	108
16.88	21.15	137
16.9	21.15	129
16.92	21.15	115
16.94	21.15	129
16.96	21.15	125
16.98	21.15	137
17	21.15	124
17.02	21.15	113
17.04	21.15	118
17.06	21.15	130
17.08	21.15	105
17.1	21.15	116
17.12	21.15	115
17.14	21.15	114
17.16	21.15	119
17.18	21.15	137
17.2	21.15	131
17.22	21.15	124
17.24	21.15	132
17.26	21.15	115
17.28	21.15	109
17.3	21.15	116
17.32	21.15	126
17.34	21.15	123
17.36	21.15	117
17.38	21.15	105
17.4	21.15	114
17.42	21.15	105
17.44	21.15	133
17.46	21.15	99
17.48	21.15	102
17.5	21.15	110
17.52	21.15	127
17.54	21.15	130
17.56	21.15	114
17.58	21.15	137
17.6	21.15	110
17.62	21.15	113
17.64	21.15	130
17.66	21.15	146
17.68	21.15	122
17.7	21.15	107
17.72	21.15	116
17.74	21.15	133
17.76	21.15	107
17.78	21.15	113
17.8	21.15	129
17.82	21.15	117
17.84	21.15	126
17.86	21.15	115
17.88	21.15	123
17.9	21.15	128
17.92	21.15	128
17.94	21.15	130
17.96	21.15	144
17.98	21.15	128
18	21.15	139
18.02	21.15	127
18.04	21.15	132
18.06	21.15	115
18.08	21.15	117
18.1	21.15	129
18.12	21.15	143
18.14	21.15	124
18.16	21.15	122
18.18	21.15	139
18.2	21.15	124
18.22	21.15	135
18.24	21.15	158
18.26	21.15	155
18.28	21.15	149
18.3	21.15	163
18.32	21.15	173
18.34	21.15	197
18.36	21.15	181
18.38	21.15	201
18.4	21.15	211
18.42	21.15	266
18.44	21.15	258
18.46	21.15	246
18.48	21.15	288
18.5	21.15	284
18.52	21.15	302
18.54	21.15	314
18.56	21.15	292
18.58	21.15	253
18.6	21.15	277
18.62	21.15	219
18.64	21.15	249
18.66	21.15	213
18.68	21.15	184
18.7	21.15	200
18.72	21.15	188
18.74	21.15	175
18.76	21.15	164
18.78	21.15	150
18.8	21.15	172
18.82	21.15	157
18.84	21.15	165
18.86	21.15	165
18.88	21.15	115
18.9	21.15	148
18.92	21.15	132
18.94	21.15	131
18.96	21.15	122
18.98	21.15	127
19	21.15	150
19.02	21.15	148
19.04	21.15	124
19.06	21.15	124
19.08	21.15	123
19.1	21.15	135
19.12	21.15	142
19.14	21.15	137
19.16	21.15	122
19.18	21.15	119
19.2	21.15	141
19.22	21.15	140
19.24	21.15	132
19.26	21.15	147
19.28	21.15	139
19.3	21.15	134
19.32	21.15	144
19.34	21.15	146
19.36	21.15	163
19.38	21.15	126
19.4	21.15	140
19.42	21.15	142
19.44	21.15	118
19.46	21.15	131
19.48	21.15	121
19.5	21.15	118
19.52	21.15	132
19.54	21.15	118
19.56	21.15	140
19.58	21.15	152
19.6	21.15	119
19.62	21.15	112
19.64	21.15	152
19.66	21.15	124
19.68	21.15	139
19.7	21.15	122
19.72	21.15	99
19.74	21.15	121
19.76	21.15	119
19.78	21.15	107
19.8	21.15	136
19.82	21.15	127
19.84	21.15	114
19.86	21.15	135
19.88	21.15	125
19.9	21.15	136
19.92	21.15	142
19.94	21.15	110
19.96	21.15	125
19.98	21.15	147
20	21.15	114
20.02	21.15	118
20.04	21.15	137
20.06	21.15	128
20.08	21.15	148
20.1	21.15	133
20.12	21.15	135
20.14	21.15	124
20.16	21.15	126
20.18	21.15	125
20.2	21.15	122
20.22	21.15	129
20.24	21.15	120
20.26	21.15	113
20.28	21.15	132
20.3	21.15	96
20.32	21.15	113
20.34	21.15	113
20.36	21.15	126
20.38	21.15	104
20.4	21.15	111
20.42	21.15	111
20.44	21.15	121
20.46	21.15	101
20.48	21.15	112
20.5	21.15	123
20.52	21.15	106
20.54	21.15	117
20.56	21.15	132
20.58	21.15	111
20.6	21.15	108
20.62	21.15	124
20.64	21.15	98
20.66	21.15	108
20.68	21.15	107
20.7	21.15	94
20.72	21.15	106
20.74	21.15	93
20.76	21.15	124
20.78	21.15	121
20.8	21.15	98
20.82	21.15	122
20.84	21.15	118
20.86	21.15	110
20.88	21.15	103
20.9	21.15	106
20.92	21.15	124
20.94	21.15	125
20.96	21.15	113
20.98	21.15	116
21	21.15	106
21.02	21.15	113
21.04	21.15	122
21.06	21.15	94
21.08	21.15	91
21.1	21.15	121
21.12	21.15	120
21.14	21.15	117
21.16	21.15	107
21.18	21.15	107
21.2	21.15	115
21.22	21.15	115
21.24	21.15	116
21.26	21.15	130
21.28	21.15	110
21.3	21.15	103
21.32	21.15	107
21.34	21.15	130
21.36	21.15	116
21.38	21.15	120
21.4	21.15	142
21.42	21.15	116
21.44	21.15	100
21.46	21.15	114
21.48	21.15	124
21.5	21.15	104
21.52	21.15	106
21.54	21.15	102
21.56	21.15	126
21.58	21.15	111
21.6	21.15	110
21.62	21.15	106
21.64	21.15	125
21.66	21.15	112
21.68	21.15	109
21.7	21.15	101
21.72	21.15	122
21.74	21.15	148
21.76	21.15	122
21.78	21.15	103
21.8	21.15	97
21.82	21.15	109
21.84	21.15	120
21.86	21.15	107
21.88	21.15	97
21.9	21.15	127
21.92	21.15	142
21.94	21.15	119
21.96	21.15	102
21.98	21.15	92
22	21.15	91
22.02	21.15	105
22.04	21.15	121
22.06	21.15	107
22.08	21.15	104
22.1	21.15	111
22.12	21.15	131
22.14	21.15	119
22.16	21.15	96
22.18	21.15	130
22.2	21.15	116
22.22	21.15	103
22.24	21.15	121
22.26	21.15	114
22.28	21.15	118
22.3	21.15	134
22.32	21.15	97
22.34	21.15	123
22.36	21.15	118
22.38	21.15	108
22.4	21.15	102
22.42	21.15	126
22.44	21.15	101
22.46	21.15	110
22.48	21.15	108
22.5	21.15	100
22.52	21.15	91
22.54	21.15	105
22.56	21.15	109
22.58	21.15	102
22.6	21.15	125
22.62	21.15	111
22.64	21.15	112
22.66	21.15	99
22.68	21.15	112
22.7	21.15	108
22.72	21.15	109
22.74	21.15	114
22.76	21.15	122
22.78	21.15	111
22.8	21.15	112
22.82	21.15	125
22.84	21.15	114
22.86	21.15	115
22.88	21.15	116
22.9	21.15	111
22.92	21.15	106
22.94	21.15	123
22.96	21.15	100
22.98	21.15	119
23	21.15	121
23.02	21.15	123
23.04	21.15	123
23.06	21.15	105
23.08	21.15	125
23.1	21.15	114
23.12	21.15	123
23.14	21.15	115
23.16	21.15	106
23.18	21.15	118
23.2	21.15	129
23.22	21.15	147
23.24	21.15	113
23.26	21.15	116
23.28	21.15	142
23.3	21.15	108
23.32	21.15	122
23.34	21.15	128
23.36	21.15	123
23.38	21.15	153
23.4	21.15	143
23.42	21.15	110
23.44	21.15	120
23.46	21.15	125
23.48	21.15	138
23.5	21.15	108
23.52	21.15	149
23.54	21.15	125
23.56	21.15	118
23.58	21.15	114
23.6	21.15	103
23.62	21.15	123
23.64	21.15	137
23.66	21.15	122
23.68	21.15	119
23.7	21.15	127
23.72	21.15	110
23.74	21.15	138
23.76	21.15	128
23.78	21.15	112
23.8	21.15	123
23.82	21.15	127
23.84	21.15	117
23.86	21.15	131
23.88	21.15	126
23.9	21.15	91
23.92	21.15	133
23.94	21.15	124
23.96	21.15	112
23.98	21.15	125
24	21.15	120
24.02	21.15	116
24.04	21.15	130
24.06	21.15	115
24.08	21.15	115
24.1	21.15	132
24.12	21.15	103
24.14	21.15	106
24.16	21.15	125
24.18	21.15	116
24.2	21.15	108
24.22	21.15	96
24.24	21.15	135
24.26	21.15	117
24.28	21.15	111
24.3	21.15	116
24.32	21.15	123
24.34	21.15	111
24.36	21.15	123
24.38	21.15	112
24.4	21.15	110
24.42	21.15	106
24.44	21.15	111
24.46	21.15	125
24.48	21.15	142
24.5	21.15	119
24.52	21.15	122
24.54	21.15	110
24.56	21.15	124
24.58	21.15	131
24.6	21.15	130
24.62	21.15	114
24.64	21.15	127
24.66	21.15	128
24.68	21.15	133
24.7	21.15	137
24.72	21.15	121
24.74	21.15	136
24.76	21.15	130
24.78	21.15	123
24.8	21.15	142
24.82	21.15	118
24.84	21.15	107
24.86	21.15	100
24.88	21.15	101
24.9	21.15	117
24.92	21.15	133
24.94	21.15	106
24.96	21.15	94
24.98	21.15	114
25	21.15	110
25.02	21.15	124
25.04	21.15	127
25.06	21.15	111
25.08	21.15	138
25.1	21.15	121
25.12	21.15	116
25.14	21.15	123
25.16	21.15	109
25.18	21.15	94
25.2	21.15	104
25.22	21.15	129
25.24	21.15	118
25.26	21.15	121
25.28	21.15	120
25.3	21.15	117
25.32	21.15	110
25.34	21.15	103
25.36	21.15	123
25.38	21.15	104
25.4	21.15	98
25.42	21.15	102
25.44	21.15	102
25.46	21.15	112
25.48	21.15	89
25.5	21.15	103
25.52	21.15	116
25.54	21.15	114
25.56	21.15	118
25.58	21.15	112
25.6	21.15	107
25.62	21.15	97
25.64	21.15	103
25.66	21.15	108
25.68	21.15	130
25.7	21.15	111
25.72	21.15	104
25.74	21.15	101
25.76	21.15	94
25.78	21.15	94
25.8	21.15	101
25.82	21.15	99
25.84	21.15	107
25.86	21.15	101
25.88	21.15	106
25.9	21.15	96
25.92	21.15	119
25.94	21.15	98
25.96	21.15	123
25.98	21.15	106
26	21.15	95
26.02	21.15	116
26.04	21.15	132
26.06	21.15	100
26.08	21.15	101
26.1	21.15	115
26.12	21.15	117
26.14	21.15	103
26.16	21.15	117
26.18	21.15	103
26.2	21.15	116
26.22	21.15	97
26.24	21.15	129
26.26	21.15	102
26.28	21.15	110
26.3	21.15	131
26.32	21.15	111
26.34	21.15	106
26.36	21.15	100
26.38	21.15	120
26.4	21.15	109
26.42	21.15	113
26.44	21.15	118
26.46	21.15	110
26.48	21.15	123
26.5	21.15	115
26.52	21.15	106
26.54	21.15	102
26.56	21.15	110
26.58	21.15	97
26.6	21.15	129
26.62	21.15	101
26.64	21.15	110
26.66	21.15	115
26.68	21.15	122
26.7	21.15	126
26.72	21.15	115
26.74	21.15	109
26.76	21.15	118
26.78	21.15	130
26.8	21.15	129
26.82	21.15	108
26.84	21.15	121
26.86	21.15	120
26.88	21.15	128
26.9	21.15	118
26.92	21.15	134
26.94	21.15	139
26.96	21.15	121
26.98	21.15	137
27	21.15	139
27.02	21.15	138
27.04	21.15	129
27.06	21.15	134
27.08	21.15	119
27.1	21.15	121
27.12	21.15	126
27.14	21.15	123
27.16	21.15	130
27.18	21.15	114
27.2	21.15	96
27.22	21.15	109
27.24	21.15	128
27.26	21.15	115
27.28	21.15	118
27.3	21.15	107
27.32	21.15	110
27.34	21.15	117
27.36	21.15	99
27.38	21.15	114
27.4	21.15	102
27.42	21.15	119
27.44	21.15	112
27.46	21.15	108
27.48	21.15	123
27.5	21.15	105
27.52	21.15	122
27.54	21.15	116
27.56	21.15	123
27.58	21.15	112
27.6	21.15	115
27.62	21.15	120
27.64	21.15	114
27.66	21.15	125
27.68	21.15	118
27.7	21.15	125
27.72	21.15	104
27.74	21.15	109
27.76	21.15	100
27.78	21.15	91
27.8	21.15	117
27.82	21.15	100
27.84	21.15	127
27.86	21.15	129
27.88	21.15	112
27.9	21.15	124
27.92	21.15	114
27.94	21.15	136
27.96	21.15	110
27.98	21.15	130
28	21.15	121
28.02	21.15	103
28.04	21.15	119
28.06	21.15	105
28.08	21.15	125
28.1	21.15	112
28.12	21.15	138
28.14	21.15	113
28.16	21.15	125
28.18	21.15	118
28.2	21.15	110
28.22	21.15	122
28.24	21.15	112
28.26	21.15	125
28.28	21.15	110
28.3	21.15	113
28.32	21.15	110
28.34	21.15	129
28.36	21.15	101
28.38	21.15	116
28.4	21.15	104
28.42	21.15	95
28.44	21.15	109
28.46	21.15	125
28.48	21.15	100
28.5	21.15	108
28.52	21.15	110
28.54	21.15	126
28.56	21.15	105
28.58	21.15	127
28.6	21.15	127
28.62	21.15	129
28.64	21.15	126
28.66	21.15	116
28.68	21.15	127
28.7	21.15	117
28.72	21.15	97
28.74	21.15	114
28.76	21.15	125
28.78	21.15	113
28.8	21.15	130
28.82	21.15	126
28.84	21.15	122
28.86	21.15	114
28.88	21.15	123
28.9	21.15	135
28.92	21.15	111
28.94	21.15	122
28.96	21.15	112
28.98	21.15	124
29	21.15	133
29.02	21.15	110
29.04	21.15	148
29.06	21.15	117
29.08	21.15	117
29.1	21.15	112
29.12	21.15	112
29.14	21.15	120
29.16	21.15	120
29.18	21.15	133
29.2	21.15	137
29.22	21.15	122
29.24	21.15	132
29.26	21.15	109
29.28	21.15	101
29.3	21.15	113
29.32	21.15	99
29.34	21.15	106
29.36	21.15	106
29.38	21.15	119
29.4	21.15	113
29.42	21.15	111
29.44	21.15	109
29.46	21.15	120
29.48	21.15	128
29.5	21.15	132
29.52	21.15	120
29.54	21.15	108
29.56	21.15	130
29.58	21.15	107
29.6	21.15	115
29.62	21.15	143
29.64	21.15	113
29.66	21.15	111
29.68	21.15	117
29.7	21.15	116
29.72	21.15	123
29.74	21.15	122
29.76	21.15	105
29.78	21.15	130
29.8	21.15	123
29.82	21.15	112
29.84	21.15	128
29.86	21.15	121
29.88	21.15	124
29.9	21.15	130
29.92	21.15	114
29.94	21.15	144
29.96	21.15	130
29.98	21.15	120
30	21.15	98
30.02	21.15	116
30.04	21.15	123
30.06	21.15	137
30.08	21.15	114
30.1	21.15	113
30.12	21.15	112
30.14	21.15	130
30.16	21.15	111
30.18	21.15	125
30.2	21.15	102
30.22	21.15	108
30.24	21.15	97
30.26	21.15	116
30.28	21.15	115
30.3	21.15	120
30.32	21.15	108
30.34	21.15	117
30.36	21.15	132
30.38	21.15	129
30.4	21.15	122
30.42	21.15	112
30.44	21.15	120
30.46	21.15	113
30.48	21.15	117
30.5	21.15	109
30.52	21.15	110
30.54	21.15	107
30.56	21.15	110
30.58	21.15	120
30.6	21.15	113
30.62	21.15	103
30.64	21.15	117
30.66	21.15	114
30.68	21.15	108
30.7	21.15	120
30.72	21.15	111
30.74	21.15	117
30.76	21.15	120
30.78	21.15	112
30.8	21.15	106
30.82	21.15	126
30.84	21.15	110
30.86	21.15	86
30.88	21.15	102
30.9	21.15	114
30.92	21.15	101
30.94	21.15	98
30.96	21.15	109
30.98	21.15	114
31	21.15	116
31.02	21.15	113
31.04	21.15	110
31.06	21.15	105
31.08	21.15	123
31.1	21.15	101
31.12	21.15	120
31.14	21.15	93
31.16	21.15	103
31.18	21.15	108
31.2	21.15	95
31.22	21.15	108
31.24	21.15	115
31.26	21.15	107
31.28	21.15	102
31.3	21.15	98
31.32	21.15	114
31.34	21.15	107
31.36	21.15	122
31.38	21.15	112
31.4	21.15	118
31.42	21.15	98
31.44	21.15	113
31.46	21.15	100
31.48	21.15	103
31.5	21.15	118
31.52	21.15	118
31.54	21.15	118
31.56	21.15	112
31.58	21.15	106
31.6	21.15	115
31.62	21.15	98
31.64	21.15	120
31.66	21.15	118
31.68	21.15	107
31.7	21.15	110
31.72	21.15	106
31.74	21.15	101
31.76	21.15	104
31.78	21.15	105
31.8	21.15	117
31.82	21.15	112
31.84	21.15	110
31.86	21.15	114
31.88	21.15	144
31.9	21.15	129
31.92	21.15	85
31.94	21.15	107
31.96	21.15	143
31.98	21.15	109
32	21.15	103
32.02	21.15	112
32.04	21.15	130
32.06	21.15	112
32.08	21.15	97
32.1	21.15	111
32.12	21.15	101
32.14	21.15	112
32.16	21.15	126
32.18	21.15	112
32.2	21.15	94
32.22	21.15	120
32.24	21.15	98
32.26	21.15	116
32.28	21.15	103
32.3	21.15	117
32.32	21.15	111
32.34	21.15	99
32.36	21.15	118
32.38	21.15	119
32.4	21.15	100
32.42	21.15	106
32.44	21.15	120
32.46	21.15	118
32.48	21.15	138
32.5	21.15	117
32.52	21.15	117
32.54	21.15	118
32.56	21.15	118
32.58	21.15	114
32.6	21.15	116
32.62	21.15	118
32.64	21.15	94
32.66	21.15	101
32.68	21.15	114
32.7	21.15	118
32.72	21.15	118
32.74	21.15	106
32.76	21.15	94
32.78	21.15	110
32.8	21.15	106
32.82	21.15	129
32.84	21.15	115
32.86	21.15	108
32.88	21.15	98
32.9	21.15	120
32.92	21.15	123
32.94	21.15	106
32.96	21.15	109
32.98	21.15	115
33	21.15	115
33.02	21.15	130
33.04	21.15	100
33.06	21.15	96
33.08	21.15	83
33.1	21.15	110
33.12	21.15	115
33.14	21.15	106
33.16	21.15	116
33.18	21.15	110
33.2	21.15	100
33.22	21.15	123
33.24	21.15	112
33.26	21.15	125
33.28	21.15	123
33.3	21.15	114
33.32	21.15	105
33.34	21.15	126
33.36	21.15	107
33.38	21.15	115
33.4	21.15	98
33.42	21.15	125
33.44	21.15	114
33.46	21.15	120
33.48	21.15	105
33.5	21.15	105
33.52	21.15	104
33.54	21.15	113
33.56	21.15	126
33.58	21.15	131
33.6	21.15	129
33.62	21.15	114
33.64	21.15	129
33.66	21.15	113
33.68	21.15	111
33.7	21.15	110
33.72	21.15	119
33.74	21.15	114
33.76	21.15	130
33.78	21.15	113
33.8	21.15	121
33.82	21.15	121
33.84	21.15	111
33.86	21.15	119
33.88	21.15	130
33.9	21.15	148
33.92	21.15	120
33.94	21.15	104
33.96	21.15	131
33.98	21.15	128
34	21.15	100
34.02	21.15	120
34.04	21.15	121
34.06	21.15	140
34.08	21.15	118
34.1	21.15	108
34.12	21.15	107
34.14	21.15	84
34.16	21.15	115
34.18	21.15	112
34.2	21.15	114
34.22	21.15	114
34.24	21.15	114
34.26	21.15	118
34.28	21.15	132
34.3	21.15	115
34.32	21.15	110
34.34	21.15	113
34.36	21.15	115
34.38	21.15	125
34.4	21.15	125
34.42	21.15	116
34.44	21.15	108
34.46	21.15	134
34.48	21.15	109
34.5	21.15	99
34.52	21.15	109
34.54	21.15	112
34.56	21.15	107
34.58	21.15	134
34.6	21.15	115
34.62	21.15	139
34.64	21.15	118
34.66	21.15	129
34.68	21.15	126
34.7	21.15	136
34.72	21.15	117
34.74	21.15	104
34.76	21.15	124
34.78	21.15	136
34.8	21.15	106
34.82	21.15	115
34.84	21.15	99
34.86	21.15	117
34.88	21.15	131
34.9	21.15	128
34.92	21.15	116
34.94	21.15	112
34.96	21.15	134
34.98	21.15	126
35	21.15	136
35.02	21.15	137
35.04	21.15	118
35.06	21.15	99
35.08	21.15	123
35.1	21.15	122
35.12	21.15	117
35.14	21.15	103
35.16	21.15	118
35.18	21.15	101
35.2	21.15	98
35.22	21.15	107
35.24	21.15	118
35.26	21.15	117
35.28	21.15	108
35.3	21.15	125
35.32	21.15	130
35.34	21.15	130
35.36	21.15	138
35.38	21.15	118
35.4	21.15	134
35.42	21.15	119
35.44	21.15	113
35.46	21.15	128
35.48	21.15	107
35.5	21.15	108
35.52	21.15	116
35.54	21.15	118
35.56	21.15	123
35.58	21.15	131
35.6	21.15	118
35.62	21.15	125
35.64	21.15	105
35.66	21.15	145
35.68	21.15	134
35.7	21.15	113
35.72	21.15	125
35.74	21.15	119
35.76	21.15	122
35.78	21.15	115
35.8	21.15	132
35.82	21.15	110
35.84	21.15	126
35.86	21.15	123
35.88	21.15	128
35.9	21.15	134
35.92	21.15	123
35.94	21.15	129
35.96	21.15	143
35.98	21.15	109
36	21.15	116
36.02	21.15	113
36.04	21.15	127
36.06	21.15	120
36.08	21.15	109
36.1	21.15	122
36.12	21.15	122
36.14	21.15	117
36.16	21.15	102
36.18	21.15	107
36.2	21.15	121
36.22	21.15	114
36.24	21.15	125
36.26	21.15	117
36.28	21.15	133
36.3	21.15	135
36.32	21.15	126
36.34	21.15	107
36.36	21.15	104
36.38	21.15	118
36.4	21.15	102
36.42	21.15	118
36.44	21.15	107
36.46	21.15	127
36.48	21.15	124
36.5	21.15	126
36.52	21.15	122
36.54	21.15	120
36.56	21.15	110
36.58	21.15	127
36.6	21.15	134
36.62	21.15	111
36.64	21.15	133
36.66	21.15	122
36.68	21.15	131
36.7	21.15	130
36.72	21.15	125
36.74	21.15	119
36.76	21.15	133
36.78	21.15	126
36.8	21.15	108
36.82	21.15	107
36.84	21.15	117
36.86	21.15	134
36.88	21.15	137
36.9	21.15	129
36.92	21.15	124
36.94	21.15	126
36.96	21.15	125
36.98	21.15	106
37	21.15	126
37.02	21.15	148
37.04	21.15	126
37.06	21.15	122
37.08	21.15	118
37.1	21.15	138
37.12	21.15	129
37.14	21.15	113
37.16	21.15	124
37.18	21.15	147
37.2	21.15	138
37.22	21.15	132
37.24	21.15	133
37.26	21.15	141
37.28	21.15	121
37.3	21.15	147
37.32	21.15	151
37.34	21.15	112
37.36	21.15	149
37.38	21.15	136
37.4	21.15	129
37.42	21.15	119
37.44	21.15	144
37.46	21.15	137
37.48	21.15	137
37.5	21.15	147
37.52	21.15	117
37.54	21.15	140
37.56	21.15	135
37.58	21.15	129
37.6	21.15	135
37.62	21.15	135
37.64	21.15	132
37.66	21.15	132
37.68	21.15	122
37.7	21.15	125
37.72	21.15	106
37.74	21.15	113
37.76	21.15	136
37.78	21.15	138
37.8	21.15	146
37.82	21.15	149
37.84	21.15	144
37.86	21.15	129
37.88	21.15	160
37.9	21.15	166
37.92	21.15	212
37.94	21.15	184
37.96	21.15	162
37.98	21.15	194
38	21.15	198
38.02	21.15	186
38.04	21.15	225
38.06	21.15	203
38.08	21.15	215
38.1	21.15	255
38.12	21.15	298
38.14	21.15	368
38.16	21.15	495
38.18	21.15	679
38.2	21.15	804
38.22	21.15	726
38.24	21.15	501
38.26	21.15	454
38.28	21.15	495
38.3	21.15	528
38.32	21.15	440
38.34	21.15	303
38.36	21.15	231
38.38	21.15	198
38.4	21.15	199
38.42	21.15	155
38.44	21.15	178
38.46	21.15	169
38.48	21.15	172
38.5	21.15	185
38.52	21.15	165
38.54	21.15	156
38.56	21.15	138
38.58	21.15	146
38.6	21.15	122
38.62	21.15	161
38.64	21.15	118
38.66	21.15	141
38.68	21.15	144
38.7	21.15	126
38.72	21.15	124
38.74	21.15	132
38.76	21.15	124
38.78	21.15	129
38.8	21.15	130
38.82	21.15	126
38.84	21.15	138
38.86	21.15	128
38.88	21.15	124
38.9	21.15	124
38.92	21.15	119
38.94	21.15	116
38.96	21.15	116
38.98	21.15	114
39	21.15	135
39.02	21.15	110
39.04	21.15	109
39.06	21.15	125
39.08	21.15	112
39.1	21.15	119
39.12	21.15	118
39.14	21.15	133
39.16	21.15	98
39.18	21.15	124
39.2	21.15	120
39.22	21.15	144
39.24	21.15	147
39.26	21.15	130
39.28	21.15	120
39.3	21.15	131
39.32	21.15	109
39.34	21.15	119
39.36	21.15	123
39.38	21.15	117
39.4	21.15	123
39.42	21.15	107
39.44	21.15	142
39.46	21.15	123
39.48	21.15	127
39.5	21.15	122
39.52	21.15	121
39.54	21.15	125
39.56	21.15	113
39.58	21.15	129
39.6	21.15	98
39.62	21.15	112
39.64	21.15	135
39.66	21.15	117
39.68	21.15	109
39.7	21.15	131
39.72	21.15	131
39.74	21.15	131
39.76	21.15	137
39.78	21.15	129
39.8	21.15	119
39.82	21.15	129
39.84	21.15	128
39.86	21.15	129
39.88	21.15	117
39.9	21.15	140
39.92	21.15	156
39.94	21.15	148
39.96	21.15	141
39.98	21.15	131
40	21.15	115
