# Supplementary material for: Sorting polymerization in a bichannel metal-organic framework
Source: Nat Commun. 2025 Aug 5;16:6984. doi: 10.1038/s41467-025-62322-8 (PMC12325995; doi:10.1038/s41467-025-62322-8)
Supplement: Supplementary file 3 — Source data [file 41467_2025_62322_MOESM3_ESM.zip › SOURCE_DATA/SF9/1-PS_2theta_vs_scanstarttime_vs_intensity/line_11.csv]

X	Y	Z
3	18.1333333333333	171
3.02	18.1333333333333	167
3.04	18.1333333333333	156
3.06	18.1333333333333	146
3.08	18.1333333333333	132
3.1	18.1333333333333	138
3.12	18.1333333333333	159
3.14	18.1333333333333	135
3.16	18.1333333333333	135
3.18	18.1333333333333	182
3.2	18.1333333333333	147
3.22	18.1333333333333	129
3.24	18.1333333333333	148
3.26	18.1333333333333	168
3.28	18.1333333333333	149
3.3	18.1333333333333	131
3.32	18.1333333333333	144
3.34	18.1333333333333	161
3.36	18.1333333333333	153
3.38	18.1333333333333	137
3.4	18.1333333333333	158
3.42	18.1333333333333	138
3.44	18.1333333333333	149
3.46	18.1333333333333	132
3.48	18.1333333333333	153
3.5	18.1333333333333	152
3.52	18.1333333333333	163
3.54	18.1333333333333	128
3.56	18.1333333333333	135
3.58	18.1333333333333	147
3.6	18.1333333333333	146
3.62	18.1333333333333	147
3.64	18.1333333333333	139
3.66	18.1333333333333	121
3.68	18.1333333333333	137
3.7	18.1333333333333	135
3.72	18.1333333333333	158
3.74	18.1333333333333	143
3.76	18.1333333333333	122
3.78	18.1333333333333	140
3.8	18.1333333333333	131
3.82	18.1333333333333	134
3.84	18.1333333333333	140
3.86	18.1333333333333	156
3.88	18.1333333333333	156
3.9	18.1333333333333	150
3.92	18.1333333333333	126
3.94	18.1333333333333	130
3.96	18.1333333333333	124
3.98	18.1333333333333	117
4	18.1333333333333	157
4.02	18.1333333333333	152
4.04	18.1333333333333	126
4.06	18.1333333333333	133
4.08	18.1333333333333	143
4.1	18.1333333333333	144
4.12	18.1333333333333	131
4.14	18.1333333333333	154
4.16	18.1333333333333	136
4.18	18.1333333333333	125
4.2	18.1333333333333	164
4.22	18.1333333333333	143
4.24	18.1333333333333	131
4.26	18.1333333333333	145
4.28	18.1333333333333	117
4.3	18.1333333333333	151
4.32	18.1333333333333	146
4.34	18.1333333333333	157
4.36	18.1333333333333	145
4.38	18.1333333333333	130
4.4	18.1333333333333	136
4.42	18.1333333333333	140
4.44	18.1333333333333	146
4.46	18.1333333333333	151
4.48	18.1333333333333	152
4.5	18.1333333333333	155
4.52	18.1333333333333	159
4.54	18.1333333333333	154
4.56	18.1333333333333	149
4.58	18.1333333333333	152
4.6	18.1333333333333	145
4.62	18.1333333333333	166
4.64	18.1333333333333	167
4.66	18.1333333333333	179
4.68	18.1333333333333	149
4.7	18.1333333333333	166
4.72	18.1333333333333	168
4.74	18.1333333333333	167
4.76	18.1333333333333	156
4.78	18.1333333333333	162
4.8	18.1333333333333	183
4.82	18.1333333333333	173
4.84	18.1333333333333	196
4.86	18.1333333333333	162
4.88	18.1333333333333	231
4.9	18.1333333333333	214
4.92	18.1333333333333	212
4.94	18.1333333333333	201
4.96	18.1333333333333	194
4.98	18.1333333333333	212
5	18.1333333333333	235
5.02	18.1333333333333	236
5.04	18.1333333333333	248
5.06	18.1333333333333	259
5.08	18.1333333333333	278
5.1	18.1333333333333	339
5.12	18.1333333333333	353
5.14	18.1333333333333	405
5.16	18.1333333333333	434
5.18	18.1333333333333	443
5.2	18.1333333333333	496
5.22	18.1333333333333	588
5.24	18.1333333333333	634
5.26	18.1333333333333	708
5.28	18.1333333333333	741
5.3	18.1333333333333	684
5.32	18.1333333333333	498
5.34	18.1333333333333	427
5.36	18.1333333333333	286
5.38	18.1333333333333	245
5.4	18.1333333333333	227
5.42	18.1333333333333	206
5.44	18.1333333333333	180
5.46	18.1333333333333	174
5.48	18.1333333333333	190
5.5	18.1333333333333	164
5.52	18.1333333333333	166
5.54	18.1333333333333	171
5.56	18.1333333333333	175
5.58	18.1333333333333	139
5.6	18.1333333333333	145
5.62	18.1333333333333	160
5.64	18.1333333333333	181
5.66	18.1333333333333	143
5.68	18.1333333333333	161
5.7	18.1333333333333	150
5.72	18.1333333333333	169
5.74	18.1333333333333	185
5.76	18.1333333333333	155
5.78	18.1333333333333	156
5.8	18.1333333333333	162
5.82	18.1333333333333	161
5.84	18.1333333333333	155
5.86	18.1333333333333	153
5.88	18.1333333333333	158
5.9	18.1333333333333	184
5.92	18.1333333333333	163
5.94	18.1333333333333	150
5.96	18.1333333333333	170
5.98	18.1333333333333	160
6	18.1333333333333	172
6.02	18.1333333333333	160
6.04	18.1333333333333	172
6.06	18.1333333333333	186
6.08	18.1333333333333	147
6.1	18.1333333333333	182
6.12	18.1333333333333	191
6.14	18.1333333333333	198
6.16	18.1333333333333	182
6.18	18.1333333333333	180
6.2	18.1333333333333	188
6.22	18.1333333333333	174
6.24	18.1333333333333	185
6.26	18.1333333333333	192
6.28	18.1333333333333	191
6.3	18.1333333333333	190
6.32	18.1333333333333	197
6.34	18.1333333333333	189
6.36	18.1333333333333	173
6.38	18.1333333333333	189
6.4	18.1333333333333	180
6.42	18.1333333333333	214
6.44	18.1333333333333	175
6.46	18.1333333333333	201
6.48	18.1333333333333	199
6.5	18.1333333333333	184
6.52	18.1333333333333	180
6.54	18.1333333333333	178
6.56	18.1333333333333	199
6.58	18.1333333333333	156
6.6	18.1333333333333	173
6.62	18.1333333333333	162
6.64	18.1333333333333	161
6.66	18.1333333333333	170
6.68	18.1333333333333	178
6.7	18.1333333333333	153
6.72	18.1333333333333	169
6.74	18.1333333333333	145
6.76	18.1333333333333	155
6.78	18.1333333333333	192
6.8	18.1333333333333	157
6.82	18.1333333333333	162
6.84	18.1333333333333	151
6.86	18.1333333333333	166
6.88	18.1333333333333	148
6.9	18.1333333333333	153
6.92	18.1333333333333	155
6.94	18.1333333333333	146
6.96	18.1333333333333	162
6.98	18.1333333333333	138
7	18.1333333333333	123
7.02	18.1333333333333	153
7.04	18.1333333333333	124
7.06	18.1333333333333	122
7.08	18.1333333333333	152
7.1	18.1333333333333	129
7.12	18.1333333333333	117
7.14	18.1333333333333	137
7.16	18.1333333333333	140
7.18	18.1333333333333	115
7.2	18.1333333333333	126
7.22	18.1333333333333	127
7.24	18.1333333333333	118
7.26	18.1333333333333	128
7.28	18.1333333333333	134
7.3	18.1333333333333	123
7.32	18.1333333333333	139
7.34	18.1333333333333	107
7.36	18.1333333333333	129
7.38	18.1333333333333	127
7.4	18.1333333333333	116
7.42	18.1333333333333	140
7.44	18.1333333333333	134
7.46	18.1333333333333	138
7.48	18.1333333333333	118
7.5	18.1333333333333	121
7.52	18.1333333333333	132
7.54	18.1333333333333	130
7.56	18.1333333333333	114
7.58	18.1333333333333	114
7.6	18.1333333333333	112
7.62	18.1333333333333	116
7.64	18.1333333333333	128
7.66	18.1333333333333	112
7.68	18.1333333333333	117
7.7	18.1333333333333	112
7.72	18.1333333333333	127
7.74	18.1333333333333	131
7.76	18.1333333333333	129
7.78	18.1333333333333	121
7.8	18.1333333333333	118
7.82	18.1333333333333	129
7.84	18.1333333333333	134
7.86	18.1333333333333	109
7.88	18.1333333333333	113
7.9	18.1333333333333	112
7.92	18.1333333333333	101
7.94	18.1333333333333	115
7.96	18.1333333333333	113
7.98	18.1333333333333	132
8	18.1333333333333	103
8.02	18.1333333333333	111
8.04	18.1333333333333	120
8.06	18.1333333333333	119
8.08	18.1333333333333	117
8.1	18.1333333333333	147
8.12	18.1333333333333	131
8.14	18.1333333333333	126
8.16	18.1333333333333	130
8.18	18.1333333333333	118
8.2	18.1333333333333	118
8.22	18.1333333333333	119
8.24	18.1333333333333	114
8.26	18.1333333333333	113
8.28	18.1333333333333	129
8.3	18.1333333333333	133
8.32	18.1333333333333	112
8.34	18.1333333333333	119
8.36	18.1333333333333	118
8.38	18.1333333333333	129
8.4	18.1333333333333	112
8.42	18.1333333333333	117
8.44	18.1333333333333	125
8.46	18.1333333333333	134
8.48	18.1333333333333	116
8.5	18.1333333333333	121
8.52	18.1333333333333	96
8.54	18.1333333333333	113
8.56	18.1333333333333	120
8.58	18.1333333333333	114
8.6	18.1333333333333	121
8.62	18.1333333333333	129
8.64	18.1333333333333	112
8.66	18.1333333333333	107
8.68	18.1333333333333	120
8.7	18.1333333333333	138
8.72	18.1333333333333	114
8.74	18.1333333333333	120
8.76	18.1333333333333	123
8.78	18.1333333333333	132
8.8	18.1333333333333	121
8.82	18.1333333333333	151
8.84	18.1333333333333	141
8.86	18.1333333333333	143
8.88	18.1333333333333	150
8.9	18.1333333333333	143
8.92	18.1333333333333	151
8.94	18.1333333333333	165
8.96	18.1333333333333	181
8.98	18.1333333333333	199
9	18.1333333333333	237
9.02	18.1333333333333	228
9.04	18.1333333333333	285
9.06	18.1333333333333	322
9.08	18.1333333333333	347
9.1	18.1333333333333	368
9.12	18.1333333333333	423
9.14	18.1333333333333	489
9.16	18.1333333333333	572
9.18	18.1333333333333	559
9.2	18.1333333333333	545
9.22	18.1333333333333	505
9.24	18.1333333333333	411
9.26	18.1333333333333	346
9.28	18.1333333333333	268
9.3	18.1333333333333	234
9.32	18.1333333333333	218
9.34	18.1333333333333	182
9.36	18.1333333333333	148
9.38	18.1333333333333	164
9.4	18.1333333333333	128
9.42	18.1333333333333	135
9.44	18.1333333333333	146
9.46	18.1333333333333	100
9.48	18.1333333333333	131
9.5	18.1333333333333	132
9.52	18.1333333333333	111
9.54	18.1333333333333	113
9.56	18.1333333333333	130
9.58	18.1333333333333	111
9.6	18.1333333333333	119
9.62	18.1333333333333	121
9.64	18.1333333333333	104
9.66	18.1333333333333	133
9.68	18.1333333333333	112
9.7	18.1333333333333	109
9.72	18.1333333333333	119
9.74	18.1333333333333	129
9.76	18.1333333333333	116
9.78	18.1333333333333	127
9.8	18.1333333333333	121
9.82	18.1333333333333	124
9.84	18.1333333333333	129
9.86	18.1333333333333	117
9.88	18.1333333333333	117
9.9	18.1333333333333	131
9.92	18.1333333333333	116
9.94	18.1333333333333	99
9.96	18.1333333333333	110
9.98	18.1333333333333	122
10	18.1333333333333	107
10.02	18.1333333333333	126
10.04	18.1333333333333	119
10.06	18.1333333333333	106
10.08	18.1333333333333	114
10.1	18.1333333333333	121
10.12	18.1333333333333	114
10.14	18.1333333333333	132
10.16	18.1333333333333	130
10.18	18.1333333333333	139
10.2	18.1333333333333	133
10.22	18.1333333333333	163
10.24	18.1333333333333	154
10.26	18.1333333333333	155
10.28	18.1333333333333	159
10.3	18.1333333333333	184
10.32	18.1333333333333	181
10.34	18.1333333333333	230
10.36	18.1333333333333	207
10.38	18.1333333333333	232
10.4	18.1333333333333	254
10.42	18.1333333333333	273
10.44	18.1333333333333	318
10.46	18.1333333333333	359
10.48	18.1333333333333	382
10.5	18.1333333333333	419
10.52	18.1333333333333	493
10.54	18.1333333333333	553
10.56	18.1333333333333	634
10.58	18.1333333333333	769
10.6	18.1333333333333	814
10.62	18.1333333333333	932
10.64	18.1333333333333	949
10.66	18.1333333333333	919
10.68	18.1333333333333	777
10.7	18.1333333333333	581
10.72	18.1333333333333	483
10.74	18.1333333333333	313
10.76	18.1333333333333	266
10.78	18.1333333333333	210
10.8	18.1333333333333	181
10.82	18.1333333333333	176
10.84	18.1333333333333	151
10.86	18.1333333333333	143
10.88	18.1333333333333	123
10.9	18.1333333333333	121
10.92	18.1333333333333	129
10.94	18.1333333333333	115
10.96	18.1333333333333	108
10.98	18.1333333333333	112
11	18.1333333333333	108
11.02	18.1333333333333	123
11.04	18.1333333333333	103
11.06	18.1333333333333	119
11.08	18.1333333333333	107
11.1	18.1333333333333	110
11.12	18.1333333333333	83
11.14	18.1333333333333	109
11.16	18.1333333333333	104
11.18	18.1333333333333	117
11.2	18.1333333333333	123
11.22	18.1333333333333	104
11.24	18.1333333333333	96
11.26	18.1333333333333	118
11.28	18.1333333333333	119
11.3	18.1333333333333	122
11.32	18.1333333333333	126
11.34	18.1333333333333	98
11.36	18.1333333333333	98
11.38	18.1333333333333	120
11.4	18.1333333333333	123
11.42	18.1333333333333	119
11.44	18.1333333333333	114
11.46	18.1333333333333	103
11.48	18.1333333333333	114
11.5	18.1333333333333	116
11.52	18.1333333333333	125
11.54	18.1333333333333	105
11.56	18.1333333333333	114
11.58	18.1333333333333	115
11.6	18.1333333333333	111
11.62	18.1333333333333	101
11.64	18.1333333333333	96
11.66	18.1333333333333	110
11.68	18.1333333333333	118
11.7	18.1333333333333	110
11.72	18.1333333333333	109
11.74	18.1333333333333	120
11.76	18.1333333333333	120
11.78	18.1333333333333	101
11.8	18.1333333333333	111
11.82	18.1333333333333	100
11.84	18.1333333333333	112
11.86	18.1333333333333	104
11.88	18.1333333333333	96
11.9	18.1333333333333	104
11.92	18.1333333333333	109
11.94	18.1333333333333	111
11.96	18.1333333333333	125
11.98	18.1333333333333	101
12	18.1333333333333	117
12.02	18.1333333333333	121
12.04	18.1333333333333	112
12.06	18.1333333333333	103
12.08	18.1333333333333	103
12.1	18.1333333333333	118
12.12	18.1333333333333	113
12.14	18.1333333333333	108
12.16	18.1333333333333	110
12.18	18.1333333333333	115
12.2	18.1333333333333	114
12.22	18.1333333333333	131
12.24	18.1333333333333	107
12.26	18.1333333333333	123
12.28	18.1333333333333	96
12.3	18.1333333333333	118
12.32	18.1333333333333	94
12.34	18.1333333333333	117
12.36	18.1333333333333	116
12.38	18.1333333333333	110
12.4	18.1333333333333	102
12.42	18.1333333333333	103
12.44	18.1333333333333	121
12.46	18.1333333333333	105
12.48	18.1333333333333	106
12.5	18.1333333333333	113
12.52	18.1333333333333	111
12.54	18.1333333333333	114
12.56	18.1333333333333	110
12.58	18.1333333333333	116
12.6	18.1333333333333	108
12.62	18.1333333333333	118
12.64	18.1333333333333	92
12.66	18.1333333333333	114
12.68	18.1333333333333	100
12.7	18.1333333333333	94
12.72	18.1333333333333	119
12.74	18.1333333333333	112
12.76	18.1333333333333	103
12.78	18.1333333333333	100
12.8	18.1333333333333	105
12.82	18.1333333333333	114
12.84	18.1333333333333	114
12.86	18.1333333333333	115
12.88	18.1333333333333	107
12.9	18.1333333333333	87
12.92	18.1333333333333	108
12.94	18.1333333333333	119
12.96	18.1333333333333	109
12.98	18.1333333333333	119
13	18.1333333333333	101
13.02	18.1333333333333	110
13.04	18.1333333333333	104
13.06	18.1333333333333	110
13.08	18.1333333333333	119
13.1	18.1333333333333	101
13.12	18.1333333333333	107
13.14	18.1333333333333	108
13.16	18.1333333333333	110
13.18	18.1333333333333	94
13.2	18.1333333333333	100
13.22	18.1333333333333	106
13.24	18.1333333333333	104
13.26	18.1333333333333	92
13.28	18.1333333333333	112
13.3	18.1333333333333	87
13.32	18.1333333333333	92
13.34	18.1333333333333	100
13.36	18.1333333333333	97
13.38	18.1333333333333	102
13.4	18.1333333333333	128
13.42	18.1333333333333	104
13.44	18.1333333333333	118
13.46	18.1333333333333	100
13.48	18.1333333333333	117
13.5	18.1333333333333	112
13.52	18.1333333333333	108
13.54	18.1333333333333	135
13.56	18.1333333333333	108
13.58	18.1333333333333	107
13.6	18.1333333333333	119
13.62	18.1333333333333	110
13.64	18.1333333333333	102
13.66	18.1333333333333	107
13.68	18.1333333333333	105
13.7	18.1333333333333	128
13.72	18.1333333333333	119
13.74	18.1333333333333	104
13.76	18.1333333333333	101
13.78	18.1333333333333	87
13.8	18.1333333333333	122
13.82	18.1333333333333	121
13.84	18.1333333333333	125
13.86	18.1333333333333	119
13.88	18.1333333333333	120
13.9	18.1333333333333	109
13.92	18.1333333333333	103
13.94	18.1333333333333	113
13.96	18.1333333333333	102
13.98	18.1333333333333	129
14	18.1333333333333	112
14.02	18.1333333333333	113
14.04	18.1333333333333	118
14.06	18.1333333333333	116
14.08	18.1333333333333	102
14.1	18.1333333333333	117
14.12	18.1333333333333	99
14.14	18.1333333333333	116
14.16	18.1333333333333	120
14.18	18.1333333333333	101
14.2	18.1333333333333	108
14.22	18.1333333333333	121
14.24	18.1333333333333	104
14.26	18.1333333333333	98
14.28	18.1333333333333	119
14.3	18.1333333333333	107
14.32	18.1333333333333	122
14.34	18.1333333333333	113
14.36	18.1333333333333	120
14.38	18.1333333333333	97
14.4	18.1333333333333	96
14.42	18.1333333333333	113
14.44	18.1333333333333	98
14.46	18.1333333333333	112
14.48	18.1333333333333	118
14.5	18.1333333333333	111
14.52	18.1333333333333	102
14.54	18.1333333333333	92
14.56	18.1333333333333	100
14.58	18.1333333333333	118
14.6	18.1333333333333	118
14.62	18.1333333333333	108
14.64	18.1333333333333	114
14.66	18.1333333333333	115
14.68	18.1333333333333	112
14.7	18.1333333333333	112
14.72	18.1333333333333	111
14.74	18.1333333333333	98
14.76	18.1333333333333	116
14.78	18.1333333333333	122
14.8	18.1333333333333	117
14.82	18.1333333333333	99
14.84	18.1333333333333	115
14.86	18.1333333333333	97
14.88	18.1333333333333	127
14.9	18.1333333333333	103
14.92	18.1333333333333	128
14.94	18.1333333333333	112
14.96	18.1333333333333	124
14.98	18.1333333333333	99
15	18.1333333333333	114
15.02	18.1333333333333	141
15.04	18.1333333333333	133
15.06	18.1333333333333	98
15.08	18.1333333333333	109
15.1	18.1333333333333	122
15.12	18.1333333333333	121
15.14	18.1333333333333	113
15.16	18.1333333333333	97
15.18	18.1333333333333	117
15.2	18.1333333333333	112
15.22	18.1333333333333	100
15.24	18.1333333333333	110
15.26	18.1333333333333	112
15.28	18.1333333333333	111
15.3	18.1333333333333	107
15.32	18.1333333333333	101
15.34	18.1333333333333	104
15.36	18.1333333333333	105
15.38	18.1333333333333	109
15.4	18.1333333333333	130
15.42	18.1333333333333	125
15.44	18.1333333333333	135
15.46	18.1333333333333	114
15.48	18.1333333333333	112
15.5	18.1333333333333	94
15.52	18.1333333333333	117
15.54	18.1333333333333	106
15.56	18.1333333333333	113
15.58	18.1333333333333	119
15.6	18.1333333333333	126
15.62	18.1333333333333	138
15.64	18.1333333333333	128
15.66	18.1333333333333	140
15.68	18.1333333333333	129
15.7	18.1333333333333	131
15.72	18.1333333333333	138
15.74	18.1333333333333	119
15.76	18.1333333333333	145
15.78	18.1333333333333	134
15.8	18.1333333333333	152
15.82	18.1333333333333	154
15.84	18.1333333333333	156
15.86	18.1333333333333	145
15.88	18.1333333333333	162
15.9	18.1333333333333	171
15.92	18.1333333333333	155
15.94	18.1333333333333	200
15.96	18.1333333333333	188
15.98	18.1333333333333	234
16	18.1333333333333	253
16.02	18.1333333333333	220
16.04	18.1333333333333	233
16.06	18.1333333333333	249
16.08	18.1333333333333	243
16.1	18.1333333333333	234
16.12	18.1333333333333	208
16.14	18.1333333333333	152
16.16	18.1333333333333	153
16.18	18.1333333333333	153
16.2	18.1333333333333	142
16.22	18.1333333333333	142
16.24	18.1333333333333	123
16.26	18.1333333333333	128
16.28	18.1333333333333	141
16.3	18.1333333333333	128
16.32	18.1333333333333	131
16.34	18.1333333333333	143
16.36	18.1333333333333	110
16.38	18.1333333333333	112
16.4	18.1333333333333	126
16.42	18.1333333333333	134
16.44	18.1333333333333	102
16.46	18.1333333333333	110
16.48	18.1333333333333	121
16.5	18.1333333333333	111
16.52	18.1333333333333	126
16.54	18.1333333333333	134
16.56	18.1333333333333	116
16.58	18.1333333333333	103
16.6	18.1333333333333	116
16.62	18.1333333333333	108
16.64	18.1333333333333	117
16.66	18.1333333333333	121
16.68	18.1333333333333	111
16.7	18.1333333333333	109
16.72	18.1333333333333	113
16.74	18.1333333333333	112
16.76	18.1333333333333	120
16.78	18.1333333333333	111
16.8	18.1333333333333	107
16.82	18.1333333333333	119
16.84	18.1333333333333	112
16.86	18.1333333333333	123
16.88	18.1333333333333	119
16.9	18.1333333333333	136
16.92	18.1333333333333	109
16.94	18.1333333333333	125
16.96	18.1333333333333	110
16.98	18.1333333333333	81
17	18.1333333333333	137
17.02	18.1333333333333	115
17.04	18.1333333333333	99
17.06	18.1333333333333	123
17.08	18.1333333333333	124
17.1	18.1333333333333	114
17.12	18.1333333333333	129
17.14	18.1333333333333	101
17.16	18.1333333333333	117
17.18	18.1333333333333	126
17.2	18.1333333333333	109
17.22	18.1333333333333	122
17.24	18.1333333333333	115
17.26	18.1333333333333	97
17.28	18.1333333333333	118
17.3	18.1333333333333	121
17.32	18.1333333333333	110
17.34	18.1333333333333	121
17.36	18.1333333333333	130
17.38	18.1333333333333	107
17.4	18.1333333333333	111
17.42	18.1333333333333	99
17.44	18.1333333333333	135
17.46	18.1333333333333	96
17.48	18.1333333333333	117
17.5	18.1333333333333	121
17.52	18.1333333333333	111
17.54	18.1333333333333	130
17.56	18.1333333333333	123
17.58	18.1333333333333	107
17.6	18.1333333333333	114
17.62	18.1333333333333	95
17.64	18.1333333333333	130
17.66	18.1333333333333	142
17.68	18.1333333333333	118
17.7	18.1333333333333	130
17.72	18.1333333333333	121
17.74	18.1333333333333	129
17.76	18.1333333333333	116
17.78	18.1333333333333	127
17.8	18.1333333333333	114
17.82	18.1333333333333	130
17.84	18.1333333333333	121
17.86	18.1333333333333	127
17.88	18.1333333333333	126
17.9	18.1333333333333	125
17.92	18.1333333333333	139
17.94	18.1333333333333	116
17.96	18.1333333333333	126
17.98	18.1333333333333	134
18	18.1333333333333	130
18.02	18.1333333333333	117
18.04	18.1333333333333	129
18.06	18.1333333333333	124
18.08	18.1333333333333	139
18.1	18.1333333333333	124
18.12	18.1333333333333	146
18.14	18.1333333333333	123
18.16	18.1333333333333	117
18.18	18.1333333333333	123
18.2	18.1333333333333	131
18.22	18.1333333333333	136
18.24	18.1333333333333	163
18.26	18.1333333333333	144
18.28	18.1333333333333	151
18.3	18.1333333333333	173
18.32	18.1333333333333	178
18.34	18.1333333333333	169
18.36	18.1333333333333	198
18.38	18.1333333333333	198
18.4	18.1333333333333	196
18.42	18.1333333333333	218
18.44	18.1333333333333	275
18.46	18.1333333333333	242
18.48	18.1333333333333	280
18.5	18.1333333333333	307
18.52	18.1333333333333	290
18.54	18.1333333333333	256
18.56	18.1333333333333	305
18.58	18.1333333333333	294
18.6	18.1333333333333	265
18.62	18.1333333333333	252
18.64	18.1333333333333	219
18.66	18.1333333333333	210
18.68	18.1333333333333	187
18.7	18.1333333333333	184
18.72	18.1333333333333	158
18.74	18.1333333333333	153
18.76	18.1333333333333	163
18.78	18.1333333333333	163
18.8	18.1333333333333	148
18.82	18.1333333333333	182
18.84	18.1333333333333	157
18.86	18.1333333333333	126
18.88	18.1333333333333	111
18.9	18.1333333333333	127
18.92	18.1333333333333	144
18.94	18.1333333333333	126
18.96	18.1333333333333	132
18.98	18.1333333333333	138
19	18.1333333333333	136
19.02	18.1333333333333	129
19.04	18.1333333333333	128
19.06	18.1333333333333	136
19.08	18.1333333333333	113
19.1	18.1333333333333	129
19.12	18.1333333333333	145
19.14	18.1333333333333	134
19.16	18.1333333333333	126
19.18	18.1333333333333	130
19.2	18.1333333333333	110
19.22	18.1333333333333	142
19.24	18.1333333333333	147
19.26	18.1333333333333	154
19.28	18.1333333333333	155
19.3	18.1333333333333	129
19.32	18.1333333333333	157
19.34	18.1333333333333	117
19.36	18.1333333333333	139
19.38	18.1333333333333	133
19.4	18.1333333333333	127
19.42	18.1333333333333	142
19.44	18.1333333333333	131
19.46	18.1333333333333	128
19.48	18.1333333333333	149
19.5	18.1333333333333	125
19.52	18.1333333333333	134
19.54	18.1333333333333	140
19.56	18.1333333333333	130
19.58	18.1333333333333	138
19.6	18.1333333333333	122
19.62	18.1333333333333	111
19.64	18.1333333333333	143
19.66	18.1333333333333	133
19.68	18.1333333333333	137
19.7	18.1333333333333	103
19.72	18.1333333333333	129
19.74	18.1333333333333	136
19.76	18.1333333333333	120
19.78	18.1333333333333	126
19.8	18.1333333333333	126
19.82	18.1333333333333	129
19.84	18.1333333333333	145
19.86	18.1333333333333	122
19.88	18.1333333333333	112
19.9	18.1333333333333	124
19.92	18.1333333333333	116
19.94	18.1333333333333	118
19.96	18.1333333333333	127
19.98	18.1333333333333	121
20	18.1333333333333	135
20.02	18.1333333333333	107
20.04	18.1333333333333	117
20.06	18.1333333333333	102
20.08	18.1333333333333	132
20.1	18.1333333333333	138
20.12	18.1333333333333	119
20.14	18.1333333333333	124
20.16	18.1333333333333	129
20.18	18.1333333333333	123
20.2	18.1333333333333	120
20.22	18.1333333333333	120
20.24	18.1333333333333	102
20.26	18.1333333333333	125
20.28	18.1333333333333	125
20.3	18.1333333333333	107
20.32	18.1333333333333	101
20.34	18.1333333333333	109
20.36	18.1333333333333	122
20.38	18.1333333333333	118
20.4	18.1333333333333	124
20.42	18.1333333333333	134
20.44	18.1333333333333	118
20.46	18.1333333333333	110
20.48	18.1333333333333	107
20.5	18.1333333333333	131
20.52	18.1333333333333	117
20.54	18.1333333333333	119
20.56	18.1333333333333	116
20.58	18.1333333333333	107
20.6	18.1333333333333	106
20.62	18.1333333333333	79
20.64	18.1333333333333	99
20.66	18.1333333333333	137
20.68	18.1333333333333	111
20.7	18.1333333333333	135
20.72	18.1333333333333	109
20.74	18.1333333333333	123
20.76	18.1333333333333	104
20.78	18.1333333333333	114
20.8	18.1333333333333	101
20.82	18.1333333333333	84
20.84	18.1333333333333	125
20.86	18.1333333333333	106
20.88	18.1333333333333	94
20.9	18.1333333333333	97
20.92	18.1333333333333	130
20.94	18.1333333333333	111
20.96	18.1333333333333	116
20.98	18.1333333333333	111
21	18.1333333333333	95
21.02	18.1333333333333	97
21.04	18.1333333333333	104
21.06	18.1333333333333	118
21.08	18.1333333333333	114
21.1	18.1333333333333	106
21.12	18.1333333333333	112
21.14	18.1333333333333	116
21.16	18.1333333333333	120
21.18	18.1333333333333	130
21.2	18.1333333333333	105
21.22	18.1333333333333	103
21.24	18.1333333333333	104
21.26	18.1333333333333	129
21.28	18.1333333333333	116
21.3	18.1333333333333	96
21.32	18.1333333333333	117
21.34	18.1333333333333	118
21.36	18.1333333333333	113
21.38	18.1333333333333	97
21.4	18.1333333333333	122
21.42	18.1333333333333	121
21.44	18.1333333333333	141
21.46	18.1333333333333	113
21.48	18.1333333333333	132
21.5	18.1333333333333	109
21.52	18.1333333333333	119
21.54	18.1333333333333	99
21.56	18.1333333333333	126
21.58	18.1333333333333	106
21.6	18.1333333333333	110
21.62	18.1333333333333	105
21.64	18.1333333333333	117
21.66	18.1333333333333	119
21.68	18.1333333333333	121
21.7	18.1333333333333	111
21.72	18.1333333333333	107
21.74	18.1333333333333	101
21.76	18.1333333333333	114
21.78	18.1333333333333	112
21.8	18.1333333333333	116
21.82	18.1333333333333	108
21.84	18.1333333333333	113
21.86	18.1333333333333	125
21.88	18.1333333333333	103
21.9	18.1333333333333	100
21.92	18.1333333333333	109
21.94	18.1333333333333	107
21.96	18.1333333333333	120
21.98	18.1333333333333	118
22	18.1333333333333	100
22.02	18.1333333333333	113
22.04	18.1333333333333	114
22.06	18.1333333333333	128
22.08	18.1333333333333	91
22.1	18.1333333333333	115
22.12	18.1333333333333	105
22.14	18.1333333333333	106
22.16	18.1333333333333	115
22.18	18.1333333333333	110
22.2	18.1333333333333	113
22.22	18.1333333333333	130
22.24	18.1333333333333	120
22.26	18.1333333333333	116
22.28	18.1333333333333	128
22.3	18.1333333333333	100
22.32	18.1333333333333	111
22.34	18.1333333333333	112
22.36	18.1333333333333	109
22.38	18.1333333333333	104
22.4	18.1333333333333	122
22.42	18.1333333333333	137
22.44	18.1333333333333	125
22.46	18.1333333333333	112
22.48	18.1333333333333	108
22.5	18.1333333333333	102
22.52	18.1333333333333	107
22.54	18.1333333333333	122
22.56	18.1333333333333	93
22.58	18.1333333333333	119
22.6	18.1333333333333	120
22.62	18.1333333333333	112
22.64	18.1333333333333	96
22.66	18.1333333333333	119
22.68	18.1333333333333	122
22.7	18.1333333333333	126
22.72	18.1333333333333	101
22.74	18.1333333333333	115
22.76	18.1333333333333	105
22.78	18.1333333333333	103
22.8	18.1333333333333	106
22.82	18.1333333333333	102
22.84	18.1333333333333	108
22.86	18.1333333333333	104
22.88	18.1333333333333	115
22.9	18.1333333333333	109
22.92	18.1333333333333	120
22.94	18.1333333333333	125
22.96	18.1333333333333	106
22.98	18.1333333333333	126
23	18.1333333333333	116
23.02	18.1333333333333	121
23.04	18.1333333333333	136
23.06	18.1333333333333	121
23.08	18.1333333333333	128
23.1	18.1333333333333	119
23.12	18.1333333333333	135
23.14	18.1333333333333	126
23.16	18.1333333333333	112
23.18	18.1333333333333	129
23.2	18.1333333333333	131
23.22	18.1333333333333	98
23.24	18.1333333333333	112
23.26	18.1333333333333	150
23.28	18.1333333333333	107
23.3	18.1333333333333	141
23.32	18.1333333333333	109
23.34	18.1333333333333	107
23.36	18.1333333333333	126
23.38	18.1333333333333	123
23.4	18.1333333333333	117
23.42	18.1333333333333	135
23.44	18.1333333333333	125
23.46	18.1333333333333	114
23.48	18.1333333333333	115
23.5	18.1333333333333	130
23.52	18.1333333333333	120
23.54	18.1333333333333	108
23.56	18.1333333333333	120
23.58	18.1333333333333	115
23.6	18.1333333333333	122
23.62	18.1333333333333	140
23.64	18.1333333333333	126
23.66	18.1333333333333	113
23.68	18.1333333333333	129
23.7	18.1333333333333	111
23.72	18.1333333333333	116
23.74	18.1333333333333	131
23.76	18.1333333333333	106
23.78	18.1333333333333	121
23.8	18.1333333333333	122
23.82	18.1333333333333	115
23.84	18.1333333333333	95
23.86	18.1333333333333	127
23.88	18.1333333333333	122
23.9	18.1333333333333	137
23.92	18.1333333333333	108
23.94	18.1333333333333	125
23.96	18.1333333333333	129
23.98	18.1333333333333	109
24	18.1333333333333	118
24.02	18.1333333333333	131
24.04	18.1333333333333	109
24.06	18.1333333333333	114
24.08	18.1333333333333	104
24.1	18.1333333333333	148
24.12	18.1333333333333	138
24.14	18.1333333333333	103
24.16	18.1333333333333	118
24.18	18.1333333333333	109
24.2	18.1333333333333	106
24.22	18.1333333333333	114
24.24	18.1333333333333	108
24.26	18.1333333333333	109
24.28	18.1333333333333	129
24.3	18.1333333333333	112
24.32	18.1333333333333	90
24.34	18.1333333333333	112
24.36	18.1333333333333	111
24.38	18.1333333333333	110
24.4	18.1333333333333	107
24.42	18.1333333333333	110
24.44	18.1333333333333	101
24.46	18.1333333333333	144
24.48	18.1333333333333	124
24.5	18.1333333333333	123
24.52	18.1333333333333	125
24.54	18.1333333333333	125
24.56	18.1333333333333	136
24.58	18.1333333333333	153
24.6	18.1333333333333	121
24.62	18.1333333333333	116
24.64	18.1333333333333	149
24.66	18.1333333333333	123
24.68	18.1333333333333	118
24.7	18.1333333333333	128
24.72	18.1333333333333	96
24.74	18.1333333333333	126
24.76	18.1333333333333	117
24.78	18.1333333333333	118
24.8	18.1333333333333	99
24.82	18.1333333333333	123
24.84	18.1333333333333	121
24.86	18.1333333333333	123
24.88	18.1333333333333	102
24.9	18.1333333333333	102
24.92	18.1333333333333	116
24.94	18.1333333333333	109
24.96	18.1333333333333	113
24.98	18.1333333333333	116
25	18.1333333333333	108
25.02	18.1333333333333	126
25.04	18.1333333333333	107
25.06	18.1333333333333	104
25.08	18.1333333333333	95
25.1	18.1333333333333	108
25.12	18.1333333333333	104
25.14	18.1333333333333	109
25.16	18.1333333333333	108
25.18	18.1333333333333	102
25.2	18.1333333333333	118
25.22	18.1333333333333	127
25.24	18.1333333333333	119
25.26	18.1333333333333	120
25.28	18.1333333333333	103
25.3	18.1333333333333	114
25.32	18.1333333333333	112
25.34	18.1333333333333	109
25.36	18.1333333333333	116
25.38	18.1333333333333	111
25.4	18.1333333333333	112
25.42	18.1333333333333	90
25.44	18.1333333333333	120
25.46	18.1333333333333	129
25.48	18.1333333333333	101
25.5	18.1333333333333	121
25.52	18.1333333333333	122
25.54	18.1333333333333	114
25.56	18.1333333333333	118
25.58	18.1333333333333	100
25.6	18.1333333333333	94
25.62	18.1333333333333	116
25.64	18.1333333333333	109
25.66	18.1333333333333	102
25.68	18.1333333333333	97
25.7	18.1333333333333	116
25.72	18.1333333333333	102
25.74	18.1333333333333	112
25.76	18.1333333333333	106
25.78	18.1333333333333	105
25.8	18.1333333333333	98
25.82	18.1333333333333	96
25.84	18.1333333333333	99
25.86	18.1333333333333	106
25.88	18.1333333333333	98
25.9	18.1333333333333	118
25.92	18.1333333333333	106
25.94	18.1333333333333	115
25.96	18.1333333333333	113
25.98	18.1333333333333	114
26	18.1333333333333	100
26.02	18.1333333333333	114
26.04	18.1333333333333	113
26.06	18.1333333333333	116
26.08	18.1333333333333	107
26.1	18.1333333333333	109
26.12	18.1333333333333	109
26.14	18.1333333333333	107
26.16	18.1333333333333	95
26.18	18.1333333333333	125
26.2	18.1333333333333	118
26.22	18.1333333333333	106
26.24	18.1333333333333	117
26.26	18.1333333333333	128
26.28	18.1333333333333	129
26.3	18.1333333333333	122
26.32	18.1333333333333	107
26.34	18.1333333333333	94
26.36	18.1333333333333	131
26.38	18.1333333333333	111
26.4	18.1333333333333	125
26.42	18.1333333333333	103
26.44	18.1333333333333	117
26.46	18.1333333333333	132
26.48	18.1333333333333	120
26.5	18.1333333333333	112
26.52	18.1333333333333	116
26.54	18.1333333333333	90
26.56	18.1333333333333	101
26.58	18.1333333333333	97
26.6	18.1333333333333	132
26.62	18.1333333333333	122
26.64	18.1333333333333	101
26.66	18.1333333333333	109
26.68	18.1333333333333	123
26.7	18.1333333333333	120
26.72	18.1333333333333	115
26.74	18.1333333333333	118
26.76	18.1333333333333	109
26.78	18.1333333333333	128
26.8	18.1333333333333	119
26.82	18.1333333333333	117
26.84	18.1333333333333	119
26.86	18.1333333333333	116
26.88	18.1333333333333	112
26.9	18.1333333333333	119
26.92	18.1333333333333	103
26.94	18.1333333333333	142
26.96	18.1333333333333	121
26.98	18.1333333333333	114
27	18.1333333333333	124
27.02	18.1333333333333	136
27.04	18.1333333333333	113
27.06	18.1333333333333	133
27.08	18.1333333333333	111
27.1	18.1333333333333	114
27.12	18.1333333333333	100
27.14	18.1333333333333	114
27.16	18.1333333333333	113
27.18	18.1333333333333	117
27.2	18.1333333333333	113
27.22	18.1333333333333	91
27.24	18.1333333333333	105
27.26	18.1333333333333	116
27.28	18.1333333333333	99
27.3	18.1333333333333	122
27.32	18.1333333333333	106
27.34	18.1333333333333	104
27.36	18.1333333333333	122
27.38	18.1333333333333	130
27.4	18.1333333333333	111
27.42	18.1333333333333	113
27.44	18.1333333333333	115
27.46	18.1333333333333	119
27.48	18.1333333333333	130
27.5	18.1333333333333	114
27.52	18.1333333333333	133
27.54	18.1333333333333	101
27.56	18.1333333333333	100
27.58	18.1333333333333	116
27.6	18.1333333333333	105
27.62	18.1333333333333	120
27.64	18.1333333333333	124
27.66	18.1333333333333	118
27.68	18.1333333333333	119
27.7	18.1333333333333	116
27.72	18.1333333333333	129
27.74	18.1333333333333	123
27.76	18.1333333333333	100
27.78	18.1333333333333	117
27.8	18.1333333333333	117
27.82	18.1333333333333	111
27.84	18.1333333333333	93
27.86	18.1333333333333	119
27.88	18.1333333333333	131
27.9	18.1333333333333	125
27.92	18.1333333333333	118
27.94	18.1333333333333	110
27.96	18.1333333333333	111
27.98	18.1333333333333	100
28	18.1333333333333	116
28.02	18.1333333333333	133
28.04	18.1333333333333	120
28.06	18.1333333333333	106
28.08	18.1333333333333	121
28.1	18.1333333333333	114
28.12	18.1333333333333	126
28.14	18.1333333333333	105
28.16	18.1333333333333	113
28.18	18.1333333333333	104
28.2	18.1333333333333	106
28.22	18.1333333333333	111
28.24	18.1333333333333	115
28.26	18.1333333333333	114
28.28	18.1333333333333	110
28.3	18.1333333333333	111
28.32	18.1333333333333	125
28.34	18.1333333333333	125
28.36	18.1333333333333	131
28.38	18.1333333333333	143
28.4	18.1333333333333	108
28.42	18.1333333333333	112
28.44	18.1333333333333	118
28.46	18.1333333333333	96
28.48	18.1333333333333	99
28.5	18.1333333333333	117
28.52	18.1333333333333	114
28.54	18.1333333333333	108
28.56	18.1333333333333	127
28.58	18.1333333333333	132
28.6	18.1333333333333	138
28.62	18.1333333333333	128
28.64	18.1333333333333	116
28.66	18.1333333333333	113
28.68	18.1333333333333	108
28.7	18.1333333333333	130
28.72	18.1333333333333	104
28.74	18.1333333333333	121
28.76	18.1333333333333	125
28.78	18.1333333333333	124
28.8	18.1333333333333	108
28.82	18.1333333333333	137
28.84	18.1333333333333	97
28.86	18.1333333333333	123
28.88	18.1333333333333	115
28.9	18.1333333333333	126
28.92	18.1333333333333	129
28.94	18.1333333333333	131
28.96	18.1333333333333	125
28.98	18.1333333333333	120
29	18.1333333333333	118
29.02	18.1333333333333	113
29.04	18.1333333333333	120
29.06	18.1333333333333	110
29.08	18.1333333333333	103
29.1	18.1333333333333	103
29.12	18.1333333333333	112
29.14	18.1333333333333	111
29.16	18.1333333333333	106
29.18	18.1333333333333	115
29.2	18.1333333333333	139
29.22	18.1333333333333	123
29.24	18.1333333333333	121
29.26	18.1333333333333	112
29.28	18.1333333333333	139
29.3	18.1333333333333	118
29.32	18.1333333333333	114
29.34	18.1333333333333	105
29.36	18.1333333333333	107
29.38	18.1333333333333	115
29.4	18.1333333333333	121
29.42	18.1333333333333	100
29.44	18.1333333333333	122
29.46	18.1333333333333	111
29.48	18.1333333333333	108
29.5	18.1333333333333	122
29.52	18.1333333333333	111
29.54	18.1333333333333	133
29.56	18.1333333333333	114
29.58	18.1333333333333	121
29.6	18.1333333333333	117
29.62	18.1333333333333	112
29.64	18.1333333333333	113
29.66	18.1333333333333	127
29.68	18.1333333333333	113
29.7	18.1333333333333	125
29.72	18.1333333333333	134
29.74	18.1333333333333	88
29.76	18.1333333333333	113
29.78	18.1333333333333	111
29.8	18.1333333333333	108
29.82	18.1333333333333	110
29.84	18.1333333333333	126
29.86	18.1333333333333	112
29.88	18.1333333333333	118
29.9	18.1333333333333	114
29.92	18.1333333333333	131
29.94	18.1333333333333	110
29.96	18.1333333333333	119
29.98	18.1333333333333	121
30	18.1333333333333	125
30.02	18.1333333333333	105
30.04	18.1333333333333	122
30.06	18.1333333333333	105
30.08	18.1333333333333	107
30.1	18.1333333333333	113
30.12	18.1333333333333	105
30.14	18.1333333333333	112
30.16	18.1333333333333	113
30.18	18.1333333333333	96
30.2	18.1333333333333	123
30.22	18.1333333333333	122
30.24	18.1333333333333	106
30.26	18.1333333333333	102
30.28	18.1333333333333	99
30.3	18.1333333333333	115
30.32	18.1333333333333	101
30.34	18.1333333333333	108
30.36	18.1333333333333	100
30.38	18.1333333333333	124
30.4	18.1333333333333	122
30.42	18.1333333333333	105
30.44	18.1333333333333	115
30.46	18.1333333333333	106
30.48	18.1333333333333	130
30.5	18.1333333333333	118
30.52	18.1333333333333	127
30.54	18.1333333333333	124
30.56	18.1333333333333	108
30.58	18.1333333333333	111
30.6	18.1333333333333	109
30.62	18.1333333333333	116
30.64	18.1333333333333	102
30.66	18.1333333333333	122
30.68	18.1333333333333	122
30.7	18.1333333333333	120
30.72	18.1333333333333	117
30.74	18.1333333333333	103
30.76	18.1333333333333	107
30.78	18.1333333333333	112
30.8	18.1333333333333	112
30.82	18.1333333333333	130
30.84	18.1333333333333	91
30.86	18.1333333333333	109
30.88	18.1333333333333	96
30.9	18.1333333333333	104
30.92	18.1333333333333	119
30.94	18.1333333333333	143
30.96	18.1333333333333	91
30.98	18.1333333333333	104
31	18.1333333333333	115
31.02	18.1333333333333	125
31.04	18.1333333333333	120
31.06	18.1333333333333	143
31.08	18.1333333333333	102
31.1	18.1333333333333	105
31.12	18.1333333333333	100
31.14	18.1333333333333	105
31.16	18.1333333333333	104
31.18	18.1333333333333	118
31.2	18.1333333333333	127
31.22	18.1333333333333	118
31.24	18.1333333333333	110
31.26	18.1333333333333	124
31.28	18.1333333333333	109
31.3	18.1333333333333	96
31.32	18.1333333333333	106
31.34	18.1333333333333	105
31.36	18.1333333333333	99
31.38	18.1333333333333	97
31.4	18.1333333333333	107
31.42	18.1333333333333	94
31.44	18.1333333333333	97
31.46	18.1333333333333	118
31.48	18.1333333333333	120
31.5	18.1333333333333	106
31.52	18.1333333333333	109
31.54	18.1333333333333	105
31.56	18.1333333333333	111
31.58	18.1333333333333	96
31.6	18.1333333333333	115
31.62	18.1333333333333	110
31.64	18.1333333333333	89
31.66	18.1333333333333	107
31.68	18.1333333333333	126
31.7	18.1333333333333	117
31.72	18.1333333333333	109
31.74	18.1333333333333	117
31.76	18.1333333333333	111
31.78	18.1333333333333	121
31.8	18.1333333333333	112
31.82	18.1333333333333	134
31.84	18.1333333333333	103
31.86	18.1333333333333	123
31.88	18.1333333333333	109
31.9	18.1333333333333	122
31.92	18.1333333333333	116
31.94	18.1333333333333	129
31.96	18.1333333333333	118
31.98	18.1333333333333	134
32	18.1333333333333	105
32.02	18.1333333333333	106
32.04	18.1333333333333	107
32.06	18.1333333333333	105
32.08	18.1333333333333	109
32.1	18.1333333333333	88
32.12	18.1333333333333	140
32.14	18.1333333333333	115
32.16	18.1333333333333	125
32.18	18.1333333333333	109
32.2	18.1333333333333	120
32.22	18.1333333333333	117
32.24	18.1333333333333	116
32.26	18.1333333333333	118
32.28	18.1333333333333	134
32.3	18.1333333333333	118
32.32	18.1333333333333	114
32.34	18.1333333333333	106
32.36	18.1333333333333	115
32.38	18.1333333333333	121
32.4	18.1333333333333	102
32.42	18.1333333333333	108
32.44	18.1333333333333	121
32.46	18.1333333333333	105
32.48	18.1333333333333	121
32.5	18.1333333333333	121
32.52	18.1333333333333	114
32.54	18.1333333333333	120
32.56	18.1333333333333	121
32.58	18.1333333333333	103
32.6	18.1333333333333	121
32.62	18.1333333333333	120
32.64	18.1333333333333	110
32.66	18.1333333333333	98
32.68	18.1333333333333	112
32.7	18.1333333333333	121
32.72	18.1333333333333	114
32.74	18.1333333333333	94
32.76	18.1333333333333	108
32.78	18.1333333333333	107
32.8	18.1333333333333	113
32.82	18.1333333333333	121
32.84	18.1333333333333	108
32.86	18.1333333333333	131
32.88	18.1333333333333	95
32.9	18.1333333333333	115
32.92	18.1333333333333	88
32.94	18.1333333333333	119
32.96	18.1333333333333	112
32.98	18.1333333333333	127
33	18.1333333333333	88
33.02	18.1333333333333	118
33.04	18.1333333333333	117
33.06	18.1333333333333	109
33.08	18.1333333333333	106
33.1	18.1333333333333	96
33.12	18.1333333333333	91
33.14	18.1333333333333	104
33.16	18.1333333333333	134
33.18	18.1333333333333	114
33.2	18.1333333333333	114
33.22	18.1333333333333	114
33.24	18.1333333333333	120
33.26	18.1333333333333	122
33.28	18.1333333333333	101
33.3	18.1333333333333	112
33.32	18.1333333333333	107
33.34	18.1333333333333	104
33.36	18.1333333333333	114
33.38	18.1333333333333	130
33.4	18.1333333333333	116
33.42	18.1333333333333	111
33.44	18.1333333333333	108
33.46	18.1333333333333	121
33.48	18.1333333333333	114
33.5	18.1333333333333	103
33.52	18.1333333333333	110
33.54	18.1333333333333	107
33.56	18.1333333333333	117
33.58	18.1333333333333	108
33.6	18.1333333333333	110
33.62	18.1333333333333	119
33.64	18.1333333333333	113
33.66	18.1333333333333	120
33.68	18.1333333333333	117
33.7	18.1333333333333	122
33.72	18.1333333333333	108
33.74	18.1333333333333	133
33.76	18.1333333333333	88
33.78	18.1333333333333	113
33.8	18.1333333333333	119
33.82	18.1333333333333	124
33.84	18.1333333333333	103
33.86	18.1333333333333	108
33.88	18.1333333333333	105
33.9	18.1333333333333	140
33.92	18.1333333333333	136
33.94	18.1333333333333	138
33.96	18.1333333333333	113
33.98	18.1333333333333	113
34	18.1333333333333	100
34.02	18.1333333333333	123
34.04	18.1333333333333	111
34.06	18.1333333333333	121
34.08	18.1333333333333	119
34.1	18.1333333333333	131
34.12	18.1333333333333	105
34.14	18.1333333333333	128
34.16	18.1333333333333	112
34.18	18.1333333333333	107
34.2	18.1333333333333	109
34.22	18.1333333333333	103
34.24	18.1333333333333	91
34.26	18.1333333333333	117
34.28	18.1333333333333	104
34.3	18.1333333333333	114
34.32	18.1333333333333	109
34.34	18.1333333333333	123
34.36	18.1333333333333	127
34.38	18.1333333333333	116
34.4	18.1333333333333	108
34.42	18.1333333333333	125
34.44	18.1333333333333	123
34.46	18.1333333333333	121
34.48	18.1333333333333	114
34.5	18.1333333333333	104
34.52	18.1333333333333	122
34.54	18.1333333333333	139
34.56	18.1333333333333	128
34.58	18.1333333333333	112
34.6	18.1333333333333	123
34.62	18.1333333333333	124
34.64	18.1333333333333	116
34.66	18.1333333333333	118
34.68	18.1333333333333	120
34.7	18.1333333333333	124
34.72	18.1333333333333	119
34.74	18.1333333333333	127
34.76	18.1333333333333	122
34.78	18.1333333333333	145
34.8	18.1333333333333	109
34.82	18.1333333333333	124
34.84	18.1333333333333	127
34.86	18.1333333333333	113
34.88	18.1333333333333	156
34.9	18.1333333333333	116
34.92	18.1333333333333	145
34.94	18.1333333333333	117
34.96	18.1333333333333	144
34.98	18.1333333333333	144
35	18.1333333333333	117
35.02	18.1333333333333	123
35.04	18.1333333333333	116
35.06	18.1333333333333	122
35.08	18.1333333333333	132
35.1	18.1333333333333	122
35.12	18.1333333333333	117
35.14	18.1333333333333	154
35.16	18.1333333333333	110
35.18	18.1333333333333	139
35.2	18.1333333333333	111
35.22	18.1333333333333	145
35.24	18.1333333333333	114
35.26	18.1333333333333	131
35.28	18.1333333333333	125
35.3	18.1333333333333	114
35.32	18.1333333333333	106
35.34	18.1333333333333	128
35.36	18.1333333333333	118
35.38	18.1333333333333	113
35.4	18.1333333333333	142
35.42	18.1333333333333	142
35.44	18.1333333333333	134
35.46	18.1333333333333	138
35.48	18.1333333333333	135
35.5	18.1333333333333	130
35.52	18.1333333333333	122
35.54	18.1333333333333	122
35.56	18.1333333333333	108
35.58	18.1333333333333	114
35.6	18.1333333333333	138
35.62	18.1333333333333	137
35.64	18.1333333333333	115
35.66	18.1333333333333	119
35.68	18.1333333333333	127
35.7	18.1333333333333	130
35.72	18.1333333333333	115
35.74	18.1333333333333	122
35.76	18.1333333333333	91
35.78	18.1333333333333	110
35.8	18.1333333333333	118
35.82	18.1333333333333	125
35.84	18.1333333333333	100
35.86	18.1333333333333	110
35.88	18.1333333333333	103
35.9	18.1333333333333	119
35.92	18.1333333333333	117
35.94	18.1333333333333	117
35.96	18.1333333333333	135
35.98	18.1333333333333	124
36	18.1333333333333	104
36.02	18.1333333333333	106
36.04	18.1333333333333	115
36.06	18.1333333333333	124
36.08	18.1333333333333	145
36.1	18.1333333333333	125
36.12	18.1333333333333	137
36.14	18.1333333333333	119
36.16	18.1333333333333	118
36.18	18.1333333333333	117
36.2	18.1333333333333	112
36.22	18.1333333333333	121
36.24	18.1333333333333	103
36.26	18.1333333333333	120
36.28	18.1333333333333	111
36.3	18.1333333333333	115
36.32	18.1333333333333	121
36.34	18.1333333333333	120
36.36	18.1333333333333	138
36.38	18.1333333333333	121
36.4	18.1333333333333	136
36.42	18.1333333333333	129
36.44	18.1333333333333	121
36.46	18.1333333333333	117
36.48	18.1333333333333	137
36.5	18.1333333333333	116
36.52	18.1333333333333	138
36.54	18.1333333333333	118
36.56	18.1333333333333	129
36.58	18.1333333333333	120
36.6	18.1333333333333	133
36.62	18.1333333333333	124
36.64	18.1333333333333	125
36.66	18.1333333333333	124
36.68	18.1333333333333	124
36.7	18.1333333333333	118
36.72	18.1333333333333	126
36.74	18.1333333333333	113
36.76	18.1333333333333	133
36.78	18.1333333333333	119
36.8	18.1333333333333	119
36.82	18.1333333333333	122
36.84	18.1333333333333	117
36.86	18.1333333333333	95
36.88	18.1333333333333	113
36.9	18.1333333333333	136
36.92	18.1333333333333	135
36.94	18.1333333333333	116
36.96	18.1333333333333	109
36.98	18.1333333333333	122
37	18.1333333333333	132
37.02	18.1333333333333	127
37.04	18.1333333333333	118
37.06	18.1333333333333	132
37.08	18.1333333333333	125
37.1	18.1333333333333	122
37.12	18.1333333333333	119
37.14	18.1333333333333	115
37.16	18.1333333333333	111
37.18	18.1333333333333	108
37.2	18.1333333333333	128
37.22	18.1333333333333	117
37.24	18.1333333333333	132
37.26	18.1333333333333	110
37.28	18.1333333333333	131
37.3	18.1333333333333	144
37.32	18.1333333333333	124
37.34	18.1333333333333	127
37.36	18.1333333333333	138
37.38	18.1333333333333	137
37.4	18.1333333333333	144
37.42	18.1333333333333	143
37.44	18.1333333333333	131
37.46	18.1333333333333	142
37.48	18.1333333333333	138
37.5	18.1333333333333	124
37.52	18.1333333333333	134
37.54	18.1333333333333	126
37.56	18.1333333333333	134
37.58	18.1333333333333	116
37.6	18.1333333333333	139
37.62	18.1333333333333	105
37.64	18.1333333333333	134
37.66	18.1333333333333	132
37.68	18.1333333333333	109
37.7	18.1333333333333	129
37.72	18.1333333333333	141
37.74	18.1333333333333	131
37.76	18.1333333333333	129
37.78	18.1333333333333	121
37.8	18.1333333333333	139
37.82	18.1333333333333	171
37.84	18.1333333333333	157
37.86	18.1333333333333	146
37.88	18.1333333333333	171
37.9	18.1333333333333	173
37.92	18.1333333333333	192
37.94	18.1333333333333	152
37.96	18.1333333333333	184
37.98	18.1333333333333	226
38	18.1333333333333	209
38.02	18.1333333333333	236
38.04	18.1333333333333	276
38.06	18.1333333333333	276
38.08	18.1333333333333	359
38.1	18.1333333333333	459
38.12	18.1333333333333	566
38.14	18.1333333333333	744
38.16	18.1333333333333	725
38.18	18.1333333333333	560
38.2	18.1333333333333	441
38.22	18.1333333333333	440
38.24	18.1333333333333	510
38.26	18.1333333333333	433
38.28	18.1333333333333	366
38.3	18.1333333333333	271
38.32	18.1333333333333	203
38.34	18.1333333333333	195
38.36	18.1333333333333	160
38.38	18.1333333333333	166
38.4	18.1333333333333	178
38.42	18.1333333333333	200
38.44	18.1333333333333	181
38.46	18.1333333333333	169
38.48	18.1333333333333	150
38.5	18.1333333333333	160
38.52	18.1333333333333	151
38.54	18.1333333333333	156
38.56	18.1333333333333	143
38.58	18.1333333333333	150
38.6	18.1333333333333	138
38.62	18.1333333333333	132
38.64	18.1333333333333	133
38.66	18.1333333333333	122
38.68	18.1333333333333	129
38.7	18.1333333333333	137
38.72	18.1333333333333	126
38.74	18.1333333333333	116
38.76	18.1333333333333	127
38.78	18.1333333333333	131
38.8	18.1333333333333	121
38.82	18.1333333333333	116
38.84	18.1333333333333	125
38.86	18.1333333333333	133
38.88	18.1333333333333	123
38.9	18.1333333333333	132
38.92	18.1333333333333	133
38.94	18.1333333333333	131
38.96	18.1333333333333	139
38.98	18.1333333333333	126
39	18.1333333333333	120
39.02	18.1333333333333	144
39.04	18.1333333333333	132
39.06	18.1333333333333	133
39.08	18.1333333333333	124
39.1	18.1333333333333	120
39.12	18.1333333333333	140
39.14	18.1333333333333	130
39.16	18.1333333333333	108
39.18	18.1333333333333	107
39.2	18.1333333333333	110
39.22	18.1333333333333	121
39.24	18.1333333333333	129
39.26	18.1333333333333	131
39.28	18.1333333333333	107
39.3	18.1333333333333	128
39.32	18.1333333333333	116
39.34	18.1333333333333	121
39.36	18.1333333333333	121
39.38	18.1333333333333	106
39.4	18.1333333333333	127
39.42	18.1333333333333	135
39.44	18.1333333333333	142
39.46	18.1333333333333	131
39.48	18.1333333333333	125
39.5	18.1333333333333	113
39.52	18.1333333333333	126
39.54	18.1333333333333	95
39.56	18.1333333333333	109
39.58	18.1333333333333	128
39.6	18.1333333333333	109
39.62	18.1333333333333	146
39.64	18.1333333333333	102
39.66	18.1333333333333	138
39.68	18.1333333333333	120
39.7	18.1333333333333	125
39.72	18.1333333333333	118
39.74	18.1333333333333	114
39.76	18.1333333333333	119
39.78	18.1333333333333	133
39.8	18.1333333333333	128
39.82	18.1333333333333	121
39.84	18.1333333333333	122
39.86	18.1333333333333	138
39.88	18.1333333333333	153
39.9	18.1333333333333	157
39.92	18.1333333333333	129
39.94	18.1333333333333	133
39.96	18.1333333333333	111
39.98	18.1333333333333	126
40	18.1333333333333	120
