# Supplementary material for: Sorting polymerization in a bichannel metal-organic framework
Source: Nat Commun. 2025 Aug 5;16:6984. doi: 10.1038/s41467-025-62322-8 (PMC12325995; doi:10.1038/s41467-025-62322-8)
Supplement: Supplementary file 3 — Source data [file 41467_2025_62322_MOESM3_ESM.zip › SOURCE_DATA/SF9/1-PS_2theta_vs_scanstarttime_vs_intensity/line_15.csv]

X	Y	Z
3	12.1333333333333	164
3.02	12.1333333333333	146
3.04	12.1333333333333	132
3.06	12.1333333333333	151
3.08	12.1333333333333	137
3.1	12.1333333333333	120
3.12	12.1333333333333	157
3.14	12.1333333333333	144
3.16	12.1333333333333	157
3.18	12.1333333333333	157
3.2	12.1333333333333	151
3.22	12.1333333333333	141
3.24	12.1333333333333	147
3.26	12.1333333333333	151
3.28	12.1333333333333	153
3.3	12.1333333333333	139
3.32	12.1333333333333	150
3.34	12.1333333333333	142
3.36	12.1333333333333	164
3.38	12.1333333333333	145
3.4	12.1333333333333	128
3.42	12.1333333333333	153
3.44	12.1333333333333	147
3.46	12.1333333333333	151
3.48	12.1333333333333	144
3.5	12.1333333333333	143
3.52	12.1333333333333	154
3.54	12.1333333333333	145
3.56	12.1333333333333	147
3.58	12.1333333333333	143
3.6	12.1333333333333	150
3.62	12.1333333333333	136
3.64	12.1333333333333	154
3.66	12.1333333333333	140
3.68	12.1333333333333	138
3.7	12.1333333333333	144
3.72	12.1333333333333	157
3.74	12.1333333333333	130
3.76	12.1333333333333	155
3.78	12.1333333333333	144
3.8	12.1333333333333	122
3.82	12.1333333333333	122
3.84	12.1333333333333	143
3.86	12.1333333333333	155
3.88	12.1333333333333	141
3.9	12.1333333333333	115
3.92	12.1333333333333	146
3.94	12.1333333333333	127
3.96	12.1333333333333	141
3.98	12.1333333333333	160
4	12.1333333333333	130
4.02	12.1333333333333	143
4.04	12.1333333333333	136
4.06	12.1333333333333	146
4.08	12.1333333333333	132
4.1	12.1333333333333	153
4.12	12.1333333333333	158
4.14	12.1333333333333	150
4.16	12.1333333333333	142
4.18	12.1333333333333	125
4.2	12.1333333333333	178
4.22	12.1333333333333	139
4.24	12.1333333333333	147
4.26	12.1333333333333	179
4.28	12.1333333333333	147
4.3	12.1333333333333	160
4.32	12.1333333333333	170
4.34	12.1333333333333	142
4.36	12.1333333333333	162
4.38	12.1333333333333	133
4.4	12.1333333333333	126
4.42	12.1333333333333	160
4.44	12.1333333333333	120
4.46	12.1333333333333	154
4.48	12.1333333333333	143
4.5	12.1333333333333	139
4.52	12.1333333333333	134
4.54	12.1333333333333	157
4.56	12.1333333333333	159
4.58	12.1333333333333	165
4.6	12.1333333333333	175
4.62	12.1333333333333	183
4.64	12.1333333333333	164
4.66	12.1333333333333	176
4.68	12.1333333333333	170
4.7	12.1333333333333	159
4.72	12.1333333333333	162
4.74	12.1333333333333	146
4.76	12.1333333333333	164
4.78	12.1333333333333	159
4.8	12.1333333333333	164
4.82	12.1333333333333	184
4.84	12.1333333333333	175
4.86	12.1333333333333	163
4.88	12.1333333333333	199
4.9	12.1333333333333	200
4.92	12.1333333333333	189
4.94	12.1333333333333	222
4.96	12.1333333333333	190
4.98	12.1333333333333	237
5	12.1333333333333	232
5.02	12.1333333333333	279
5.04	12.1333333333333	269
5.06	12.1333333333333	288
5.08	12.1333333333333	329
5.1	12.1333333333333	313
5.12	12.1333333333333	358
5.14	12.1333333333333	335
5.16	12.1333333333333	432
5.18	12.1333333333333	441
5.2	12.1333333333333	521
5.22	12.1333333333333	584
5.24	12.1333333333333	665
5.26	12.1333333333333	695
5.28	12.1333333333333	672
5.3	12.1333333333333	579
5.32	12.1333333333333	507
5.34	12.1333333333333	383
5.36	12.1333333333333	285
5.38	12.1333333333333	243
5.4	12.1333333333333	211
5.42	12.1333333333333	199
5.44	12.1333333333333	184
5.46	12.1333333333333	204
5.48	12.1333333333333	193
5.5	12.1333333333333	172
5.52	12.1333333333333	144
5.54	12.1333333333333	179
5.56	12.1333333333333	167
5.58	12.1333333333333	152
5.6	12.1333333333333	147
5.62	12.1333333333333	154
5.64	12.1333333333333	170
5.66	12.1333333333333	167
5.68	12.1333333333333	161
5.7	12.1333333333333	160
5.72	12.1333333333333	162
5.74	12.1333333333333	172
5.76	12.1333333333333	162
5.78	12.1333333333333	169
5.8	12.1333333333333	141
5.82	12.1333333333333	184
5.84	12.1333333333333	160
5.86	12.1333333333333	177
5.88	12.1333333333333	178
5.9	12.1333333333333	174
5.92	12.1333333333333	175
5.94	12.1333333333333	186
5.96	12.1333333333333	151
5.98	12.1333333333333	173
6	12.1333333333333	172
6.02	12.1333333333333	193
6.04	12.1333333333333	151
6.06	12.1333333333333	180
6.08	12.1333333333333	191
6.1	12.1333333333333	179
6.12	12.1333333333333	201
6.14	12.1333333333333	168
6.16	12.1333333333333	192
6.18	12.1333333333333	204
6.2	12.1333333333333	191
6.22	12.1333333333333	194
6.24	12.1333333333333	184
6.26	12.1333333333333	191
6.28	12.1333333333333	207
6.3	12.1333333333333	187
6.32	12.1333333333333	195
6.34	12.1333333333333	167
6.36	12.1333333333333	192
6.38	12.1333333333333	203
6.4	12.1333333333333	176
6.42	12.1333333333333	189
6.44	12.1333333333333	182
6.46	12.1333333333333	187
6.48	12.1333333333333	182
6.5	12.1333333333333	186
6.52	12.1333333333333	182
6.54	12.1333333333333	180
6.56	12.1333333333333	156
6.58	12.1333333333333	166
6.6	12.1333333333333	181
6.62	12.1333333333333	170
6.64	12.1333333333333	184
6.66	12.1333333333333	169
6.68	12.1333333333333	164
6.7	12.1333333333333	165
6.72	12.1333333333333	153
6.74	12.1333333333333	148
6.76	12.1333333333333	180
6.78	12.1333333333333	156
6.8	12.1333333333333	168
6.82	12.1333333333333	179
6.84	12.1333333333333	159
6.86	12.1333333333333	174
6.88	12.1333333333333	167
6.9	12.1333333333333	149
6.92	12.1333333333333	147
6.94	12.1333333333333	168
6.96	12.1333333333333	155
6.98	12.1333333333333	127
7	12.1333333333333	142
7.02	12.1333333333333	159
7.04	12.1333333333333	142
7.06	12.1333333333333	135
7.08	12.1333333333333	138
7.1	12.1333333333333	121
7.12	12.1333333333333	147
7.14	12.1333333333333	125
7.16	12.1333333333333	146
7.18	12.1333333333333	136
7.2	12.1333333333333	143
7.22	12.1333333333333	142
7.24	12.1333333333333	125
7.26	12.1333333333333	140
7.28	12.1333333333333	119
7.3	12.1333333333333	140
7.32	12.1333333333333	151
7.34	12.1333333333333	123
7.36	12.1333333333333	140
7.38	12.1333333333333	141
7.4	12.1333333333333	135
7.42	12.1333333333333	112
7.44	12.1333333333333	124
7.46	12.1333333333333	132
7.48	12.1333333333333	115
7.5	12.1333333333333	139
7.52	12.1333333333333	128
7.54	12.1333333333333	119
7.56	12.1333333333333	111
7.58	12.1333333333333	107
7.6	12.1333333333333	125
7.62	12.1333333333333	137
7.64	12.1333333333333	121
7.66	12.1333333333333	127
7.68	12.1333333333333	129
7.7	12.1333333333333	115
7.72	12.1333333333333	126
7.74	12.1333333333333	120
7.76	12.1333333333333	118
7.78	12.1333333333333	137
7.8	12.1333333333333	126
7.82	12.1333333333333	131
7.84	12.1333333333333	116
7.86	12.1333333333333	129
7.88	12.1333333333333	103
7.9	12.1333333333333	116
7.92	12.1333333333333	118
7.94	12.1333333333333	124
7.96	12.1333333333333	120
7.98	12.1333333333333	120
8	12.1333333333333	127
8.02	12.1333333333333	110
8.04	12.1333333333333	127
8.06	12.1333333333333	111
8.08	12.1333333333333	135
8.1	12.1333333333333	138
8.12	12.1333333333333	116
8.14	12.1333333333333	111
8.16	12.1333333333333	120
8.18	12.1333333333333	111
8.2	12.1333333333333	116
8.22	12.1333333333333	117
8.24	12.1333333333333	117
8.26	12.1333333333333	103
8.28	12.1333333333333	111
8.3	12.1333333333333	120
8.32	12.1333333333333	127
8.34	12.1333333333333	97
8.36	12.1333333333333	112
8.38	12.1333333333333	121
8.4	12.1333333333333	108
8.42	12.1333333333333	118
8.44	12.1333333333333	119
8.46	12.1333333333333	124
8.48	12.1333333333333	108
8.5	12.1333333333333	132
8.52	12.1333333333333	128
8.54	12.1333333333333	119
8.56	12.1333333333333	107
8.58	12.1333333333333	111
8.6	12.1333333333333	111
8.62	12.1333333333333	108
8.64	12.1333333333333	138
8.66	12.1333333333333	110
8.68	12.1333333333333	109
8.7	12.1333333333333	124
8.72	12.1333333333333	131
8.74	12.1333333333333	142
8.76	12.1333333333333	144
8.78	12.1333333333333	118
8.8	12.1333333333333	130
8.82	12.1333333333333	139
8.84	12.1333333333333	149
8.86	12.1333333333333	146
8.88	12.1333333333333	156
8.9	12.1333333333333	145
8.92	12.1333333333333	172
8.94	12.1333333333333	172
8.96	12.1333333333333	179
8.98	12.1333333333333	193
9	12.1333333333333	204
9.02	12.1333333333333	250
9.04	12.1333333333333	290
9.06	12.1333333333333	309
9.08	12.1333333333333	347
9.1	12.1333333333333	405
9.12	12.1333333333333	431
9.14	12.1333333333333	513
9.16	12.1333333333333	517
9.18	12.1333333333333	560
9.2	12.1333333333333	563
9.22	12.1333333333333	480
9.24	12.1333333333333	366
9.26	12.1333333333333	296
9.28	12.1333333333333	273
9.3	12.1333333333333	247
9.32	12.1333333333333	218
9.34	12.1333333333333	187
9.36	12.1333333333333	191
9.38	12.1333333333333	159
9.4	12.1333333333333	118
9.42	12.1333333333333	121
9.44	12.1333333333333	120
9.46	12.1333333333333	140
9.48	12.1333333333333	134
9.5	12.1333333333333	136
9.52	12.1333333333333	118
9.54	12.1333333333333	136
9.56	12.1333333333333	134
9.58	12.1333333333333	118
9.6	12.1333333333333	109
9.62	12.1333333333333	146
9.64	12.1333333333333	130
9.66	12.1333333333333	153
9.68	12.1333333333333	144
9.7	12.1333333333333	132
9.72	12.1333333333333	140
9.74	12.1333333333333	105
9.76	12.1333333333333	113
9.78	12.1333333333333	132
9.8	12.1333333333333	116
9.82	12.1333333333333	139
9.84	12.1333333333333	100
9.86	12.1333333333333	113
9.88	12.1333333333333	113
9.9	12.1333333333333	121
9.92	12.1333333333333	139
9.94	12.1333333333333	112
9.96	12.1333333333333	108
9.98	12.1333333333333	138
10	12.1333333333333	107
10.02	12.1333333333333	109
10.04	12.1333333333333	116
10.06	12.1333333333333	107
10.08	12.1333333333333	117
10.1	12.1333333333333	124
10.12	12.1333333333333	124
10.14	12.1333333333333	137
10.16	12.1333333333333	131
10.18	12.1333333333333	143
10.2	12.1333333333333	112
10.22	12.1333333333333	125
10.24	12.1333333333333	154
10.26	12.1333333333333	137
10.28	12.1333333333333	164
10.3	12.1333333333333	165
10.32	12.1333333333333	191
10.34	12.1333333333333	181
10.36	12.1333333333333	215
10.38	12.1333333333333	266
10.4	12.1333333333333	286
10.42	12.1333333333333	305
10.44	12.1333333333333	337
10.46	12.1333333333333	384
10.48	12.1333333333333	393
10.5	12.1333333333333	430
10.52	12.1333333333333	421
10.54	12.1333333333333	472
10.56	12.1333333333333	587
10.58	12.1333333333333	657
10.6	12.1333333333333	743
10.62	12.1333333333333	821
10.64	12.1333333333333	853
10.66	12.1333333333333	843
10.68	12.1333333333333	729
10.7	12.1333333333333	664
10.72	12.1333333333333	511
10.74	12.1333333333333	401
10.76	12.1333333333333	333
10.78	12.1333333333333	229
10.8	12.1333333333333	184
10.82	12.1333333333333	201
10.84	12.1333333333333	188
10.86	12.1333333333333	153
10.88	12.1333333333333	172
10.9	12.1333333333333	171
10.92	12.1333333333333	105
10.94	12.1333333333333	118
10.96	12.1333333333333	136
10.98	12.1333333333333	111
11	12.1333333333333	142
11.02	12.1333333333333	106
11.04	12.1333333333333	109
11.06	12.1333333333333	114
11.08	12.1333333333333	119
11.1	12.1333333333333	117
11.12	12.1333333333333	121
11.14	12.1333333333333	115
11.16	12.1333333333333	105
11.18	12.1333333333333	106
11.2	12.1333333333333	119
11.22	12.1333333333333	118
11.24	12.1333333333333	129
11.26	12.1333333333333	103
11.28	12.1333333333333	106
11.3	12.1333333333333	123
11.32	12.1333333333333	94
11.34	12.1333333333333	129
11.36	12.1333333333333	104
11.38	12.1333333333333	130
11.4	12.1333333333333	115
11.42	12.1333333333333	115
11.44	12.1333333333333	105
11.46	12.1333333333333	99
11.48	12.1333333333333	108
11.5	12.1333333333333	118
11.52	12.1333333333333	104
11.54	12.1333333333333	113
11.56	12.1333333333333	113
11.58	12.1333333333333	114
11.6	12.1333333333333	109
11.62	12.1333333333333	105
11.64	12.1333333333333	116
11.66	12.1333333333333	130
11.68	12.1333333333333	116
11.7	12.1333333333333	97
11.72	12.1333333333333	102
11.74	12.1333333333333	103
11.76	12.1333333333333	123
11.78	12.1333333333333	112
11.8	12.1333333333333	95
11.82	12.1333333333333	98
11.84	12.1333333333333	91
11.86	12.1333333333333	95
11.88	12.1333333333333	105
11.9	12.1333333333333	118
11.92	12.1333333333333	121
11.94	12.1333333333333	102
11.96	12.1333333333333	110
11.98	12.1333333333333	129
12	12.1333333333333	104
12.02	12.1333333333333	105
12.04	12.1333333333333	104
12.06	12.1333333333333	108
12.08	12.1333333333333	87
12.1	12.1333333333333	98
12.12	12.1333333333333	120
12.14	12.1333333333333	121
12.16	12.1333333333333	110
12.18	12.1333333333333	116
12.2	12.1333333333333	105
12.22	12.1333333333333	110
12.24	12.1333333333333	118
12.26	12.1333333333333	108
12.28	12.1333333333333	91
12.3	12.1333333333333	108
12.32	12.1333333333333	107
12.34	12.1333333333333	107
12.36	12.1333333333333	107
12.38	12.1333333333333	103
12.4	12.1333333333333	106
12.42	12.1333333333333	122
12.44	12.1333333333333	124
12.46	12.1333333333333	107
12.48	12.1333333333333	119
12.5	12.1333333333333	112
12.52	12.1333333333333	121
12.54	12.1333333333333	122
12.56	12.1333333333333	100
12.58	12.1333333333333	107
12.6	12.1333333333333	108
12.62	12.1333333333333	116
12.64	12.1333333333333	111
12.66	12.1333333333333	99
12.68	12.1333333333333	110
12.7	12.1333333333333	124
12.72	12.1333333333333	123
12.74	12.1333333333333	105
12.76	12.1333333333333	113
12.78	12.1333333333333	115
12.8	12.1333333333333	98
12.82	12.1333333333333	117
12.84	12.1333333333333	114
12.86	12.1333333333333	109
12.88	12.1333333333333	105
12.9	12.1333333333333	115
12.92	12.1333333333333	112
12.94	12.1333333333333	116
12.96	12.1333333333333	121
12.98	12.1333333333333	103
13	12.1333333333333	133
13.02	12.1333333333333	112
13.04	12.1333333333333	112
13.06	12.1333333333333	91
13.08	12.1333333333333	101
13.1	12.1333333333333	121
13.12	12.1333333333333	114
13.14	12.1333333333333	119
13.16	12.1333333333333	103
13.18	12.1333333333333	134
13.2	12.1333333333333	112
13.22	12.1333333333333	98
13.24	12.1333333333333	114
13.26	12.1333333333333	103
13.28	12.1333333333333	103
13.3	12.1333333333333	122
13.32	12.1333333333333	115
13.34	12.1333333333333	106
13.36	12.1333333333333	108
13.38	12.1333333333333	107
13.4	12.1333333333333	100
13.42	12.1333333333333	114
13.44	12.1333333333333	105
13.46	12.1333333333333	110
13.48	12.1333333333333	104
13.5	12.1333333333333	122
13.52	12.1333333333333	120
13.54	12.1333333333333	116
13.56	12.1333333333333	107
13.58	12.1333333333333	99
13.6	12.1333333333333	113
13.62	12.1333333333333	139
13.64	12.1333333333333	106
13.66	12.1333333333333	119
13.68	12.1333333333333	127
13.7	12.1333333333333	119
13.72	12.1333333333333	98
13.74	12.1333333333333	127
13.76	12.1333333333333	115
13.78	12.1333333333333	108
13.8	12.1333333333333	127
13.82	12.1333333333333	113
13.84	12.1333333333333	94
13.86	12.1333333333333	100
13.88	12.1333333333333	103
13.9	12.1333333333333	119
13.92	12.1333333333333	111
13.94	12.1333333333333	99
13.96	12.1333333333333	141
13.98	12.1333333333333	129
14	12.1333333333333	114
14.02	12.1333333333333	123
14.04	12.1333333333333	114
14.06	12.1333333333333	121
14.08	12.1333333333333	102
14.1	12.1333333333333	117
14.12	12.1333333333333	110
14.14	12.1333333333333	103
14.16	12.1333333333333	135
14.18	12.1333333333333	140
14.2	12.1333333333333	104
14.22	12.1333333333333	121
14.24	12.1333333333333	132
14.26	12.1333333333333	104
14.28	12.1333333333333	119
14.3	12.1333333333333	121
14.32	12.1333333333333	109
14.34	12.1333333333333	123
14.36	12.1333333333333	117
14.38	12.1333333333333	110
14.4	12.1333333333333	112
14.42	12.1333333333333	121
14.44	12.1333333333333	116
14.46	12.1333333333333	119
14.48	12.1333333333333	135
14.5	12.1333333333333	113
14.52	12.1333333333333	103
14.54	12.1333333333333	114
14.56	12.1333333333333	121
14.58	12.1333333333333	112
14.6	12.1333333333333	114
14.62	12.1333333333333	110
14.64	12.1333333333333	132
14.66	12.1333333333333	128
14.68	12.1333333333333	112
14.7	12.1333333333333	104
14.72	12.1333333333333	103
14.74	12.1333333333333	97
14.76	12.1333333333333	114
14.78	12.1333333333333	121
14.8	12.1333333333333	126
14.82	12.1333333333333	132
14.84	12.1333333333333	109
14.86	12.1333333333333	103
14.88	12.1333333333333	119
14.9	12.1333333333333	96
14.92	12.1333333333333	102
14.94	12.1333333333333	121
14.96	12.1333333333333	122
14.98	12.1333333333333	96
15	12.1333333333333	107
15.02	12.1333333333333	129
15.04	12.1333333333333	108
15.06	12.1333333333333	127
15.08	12.1333333333333	134
15.1	12.1333333333333	113
15.12	12.1333333333333	109
15.14	12.1333333333333	99
15.16	12.1333333333333	120
15.18	12.1333333333333	103
15.2	12.1333333333333	96
15.22	12.1333333333333	116
15.24	12.1333333333333	106
15.26	12.1333333333333	124
15.28	12.1333333333333	126
15.3	12.1333333333333	97
15.32	12.1333333333333	125
15.34	12.1333333333333	113
15.36	12.1333333333333	130
15.38	12.1333333333333	131
15.4	12.1333333333333	109
15.42	12.1333333333333	107
15.44	12.1333333333333	101
15.46	12.1333333333333	111
15.48	12.1333333333333	113
15.5	12.1333333333333	122
15.52	12.1333333333333	115
15.54	12.1333333333333	119
15.56	12.1333333333333	114
15.58	12.1333333333333	120
15.6	12.1333333333333	113
15.62	12.1333333333333	117
15.64	12.1333333333333	107
15.66	12.1333333333333	118
15.68	12.1333333333333	112
15.7	12.1333333333333	141
15.72	12.1333333333333	124
15.74	12.1333333333333	161
15.76	12.1333333333333	150
15.78	12.1333333333333	156
15.8	12.1333333333333	175
15.82	12.1333333333333	153
15.84	12.1333333333333	163
15.86	12.1333333333333	154
15.88	12.1333333333333	143
15.9	12.1333333333333	190
15.92	12.1333333333333	181
15.94	12.1333333333333	217
15.96	12.1333333333333	222
15.98	12.1333333333333	185
16	12.1333333333333	228
16.02	12.1333333333333	257
16.04	12.1333333333333	232
16.06	12.1333333333333	242
16.08	12.1333333333333	231
16.1	12.1333333333333	225
16.12	12.1333333333333	165
16.14	12.1333333333333	163
16.16	12.1333333333333	148
16.18	12.1333333333333	142
16.2	12.1333333333333	138
16.22	12.1333333333333	147
16.24	12.1333333333333	135
16.26	12.1333333333333	137
16.28	12.1333333333333	126
16.3	12.1333333333333	129
16.32	12.1333333333333	126
16.34	12.1333333333333	122
16.36	12.1333333333333	136
16.38	12.1333333333333	161
16.4	12.1333333333333	128
16.42	12.1333333333333	132
16.44	12.1333333333333	118
16.46	12.1333333333333	151
16.48	12.1333333333333	125
16.5	12.1333333333333	116
16.52	12.1333333333333	103
16.54	12.1333333333333	112
16.56	12.1333333333333	105
16.58	12.1333333333333	134
16.6	12.1333333333333	137
16.62	12.1333333333333	135
16.64	12.1333333333333	127
16.66	12.1333333333333	127
16.68	12.1333333333333	131
16.7	12.1333333333333	110
16.72	12.1333333333333	111
16.74	12.1333333333333	123
16.76	12.1333333333333	122
16.78	12.1333333333333	125
16.8	12.1333333333333	105
16.82	12.1333333333333	116
16.84	12.1333333333333	126
16.86	12.1333333333333	119
16.88	12.1333333333333	112
16.9	12.1333333333333	127
16.92	12.1333333333333	100
16.94	12.1333333333333	130
16.96	12.1333333333333	130
16.98	12.1333333333333	132
17	12.1333333333333	126
17.02	12.1333333333333	114
17.04	12.1333333333333	125
17.06	12.1333333333333	120
17.08	12.1333333333333	117
17.1	12.1333333333333	102
17.12	12.1333333333333	104
17.14	12.1333333333333	122
17.16	12.1333333333333	107
17.18	12.1333333333333	142
17.2	12.1333333333333	120
17.22	12.1333333333333	103
17.24	12.1333333333333	118
17.26	12.1333333333333	135
17.28	12.1333333333333	101
17.3	12.1333333333333	128
17.32	12.1333333333333	138
17.34	12.1333333333333	120
17.36	12.1333333333333	127
17.38	12.1333333333333	137
17.4	12.1333333333333	114
17.42	12.1333333333333	131
17.44	12.1333333333333	140
17.46	12.1333333333333	113
17.48	12.1333333333333	120
17.5	12.1333333333333	110
17.52	12.1333333333333	136
17.54	12.1333333333333	115
17.56	12.1333333333333	133
17.58	12.1333333333333	121
17.6	12.1333333333333	111
17.62	12.1333333333333	130
17.64	12.1333333333333	142
17.66	12.1333333333333	122
17.68	12.1333333333333	131
17.7	12.1333333333333	141
17.72	12.1333333333333	122
17.74	12.1333333333333	133
17.76	12.1333333333333	130
17.78	12.1333333333333	135
17.8	12.1333333333333	144
17.82	12.1333333333333	133
17.84	12.1333333333333	129
17.86	12.1333333333333	129
17.88	12.1333333333333	140
17.9	12.1333333333333	135
17.92	12.1333333333333	121
17.94	12.1333333333333	137
17.96	12.1333333333333	127
17.98	12.1333333333333	129
18	12.1333333333333	130
18.02	12.1333333333333	135
18.04	12.1333333333333	142
18.06	12.1333333333333	129
18.08	12.1333333333333	126
18.1	12.1333333333333	151
18.12	12.1333333333333	137
18.14	12.1333333333333	122
18.16	12.1333333333333	152
18.18	12.1333333333333	133
18.2	12.1333333333333	152
18.22	12.1333333333333	140
18.24	12.1333333333333	155
18.26	12.1333333333333	151
18.28	12.1333333333333	162
18.3	12.1333333333333	169
18.32	12.1333333333333	163
18.34	12.1333333333333	187
18.36	12.1333333333333	202
18.38	12.1333333333333	211
18.4	12.1333333333333	189
18.42	12.1333333333333	212
18.44	12.1333333333333	261
18.46	12.1333333333333	207
18.48	12.1333333333333	241
18.5	12.1333333333333	255
18.52	12.1333333333333	279
18.54	12.1333333333333	270
18.56	12.1333333333333	264
18.58	12.1333333333333	260
18.6	12.1333333333333	255
18.62	12.1333333333333	213
18.64	12.1333333333333	213
18.66	12.1333333333333	215
18.68	12.1333333333333	168
18.7	12.1333333333333	192
18.72	12.1333333333333	182
18.74	12.1333333333333	163
18.76	12.1333333333333	203
18.78	12.1333333333333	146
18.8	12.1333333333333	143
18.82	12.1333333333333	138
18.84	12.1333333333333	136
18.86	12.1333333333333	152
18.88	12.1333333333333	148
18.9	12.1333333333333	136
18.92	12.1333333333333	131
18.94	12.1333333333333	139
18.96	12.1333333333333	142
18.98	12.1333333333333	127
19	12.1333333333333	149
19.02	12.1333333333333	121
19.04	12.1333333333333	127
19.06	12.1333333333333	131
19.08	12.1333333333333	130
19.1	12.1333333333333	140
19.12	12.1333333333333	120
19.14	12.1333333333333	123
19.16	12.1333333333333	121
19.18	12.1333333333333	136
19.2	12.1333333333333	145
19.22	12.1333333333333	140
19.24	12.1333333333333	137
19.26	12.1333333333333	144
19.28	12.1333333333333	163
19.3	12.1333333333333	151
19.32	12.1333333333333	155
19.34	12.1333333333333	165
19.36	12.1333333333333	146
19.38	12.1333333333333	134
19.4	12.1333333333333	153
19.42	12.1333333333333	148
19.44	12.1333333333333	120
19.46	12.1333333333333	126
19.48	12.1333333333333	146
19.5	12.1333333333333	125
19.52	12.1333333333333	126
19.54	12.1333333333333	132
19.56	12.1333333333333	135
19.58	12.1333333333333	103
19.6	12.1333333333333	146
19.62	12.1333333333333	112
19.64	12.1333333333333	112
19.66	12.1333333333333	132
19.68	12.1333333333333	134
19.7	12.1333333333333	110
19.72	12.1333333333333	127
19.74	12.1333333333333	138
19.76	12.1333333333333	122
19.78	12.1333333333333	129
19.8	12.1333333333333	135
19.82	12.1333333333333	110
19.84	12.1333333333333	119
19.86	12.1333333333333	110
19.88	12.1333333333333	125
19.9	12.1333333333333	142
19.92	12.1333333333333	126
19.94	12.1333333333333	141
19.96	12.1333333333333	145
19.98	12.1333333333333	139
20	12.1333333333333	126
20.02	12.1333333333333	140
20.04	12.1333333333333	139
20.06	12.1333333333333	123
20.08	12.1333333333333	118
20.1	12.1333333333333	129
20.12	12.1333333333333	107
20.14	12.1333333333333	132
20.16	12.1333333333333	127
20.18	12.1333333333333	122
20.2	12.1333333333333	114
20.22	12.1333333333333	117
20.24	12.1333333333333	133
20.26	12.1333333333333	98
20.28	12.1333333333333	118
20.3	12.1333333333333	117
20.32	12.1333333333333	128
20.34	12.1333333333333	103
20.36	12.1333333333333	110
20.38	12.1333333333333	108
20.4	12.1333333333333	104
20.42	12.1333333333333	107
20.44	12.1333333333333	110
20.46	12.1333333333333	128
20.48	12.1333333333333	107
20.5	12.1333333333333	114
20.52	12.1333333333333	129
20.54	12.1333333333333	107
20.56	12.1333333333333	104
20.58	12.1333333333333	121
20.6	12.1333333333333	105
20.62	12.1333333333333	108
20.64	12.1333333333333	113
20.66	12.1333333333333	86
20.68	12.1333333333333	105
20.7	12.1333333333333	104
20.72	12.1333333333333	107
20.74	12.1333333333333	105
20.76	12.1333333333333	113
20.78	12.1333333333333	113
20.8	12.1333333333333	114
20.82	12.1333333333333	110
20.84	12.1333333333333	90
20.86	12.1333333333333	115
20.88	12.1333333333333	91
20.9	12.1333333333333	101
20.92	12.1333333333333	120
20.94	12.1333333333333	110
20.96	12.1333333333333	122
20.98	12.1333333333333	106
21	12.1333333333333	134
21.02	12.1333333333333	94
21.04	12.1333333333333	120
21.06	12.1333333333333	117
21.08	12.1333333333333	109
21.1	12.1333333333333	89
21.12	12.1333333333333	101
21.14	12.1333333333333	113
21.16	12.1333333333333	120
21.18	12.1333333333333	100
21.2	12.1333333333333	96
21.22	12.1333333333333	114
21.24	12.1333333333333	109
21.26	12.1333333333333	112
21.28	12.1333333333333	102
21.3	12.1333333333333	100
21.32	12.1333333333333	118
21.34	12.1333333333333	119
21.36	12.1333333333333	105
21.38	12.1333333333333	131
21.4	12.1333333333333	103
21.42	12.1333333333333	120
21.44	12.1333333333333	110
21.46	12.1333333333333	103
21.48	12.1333333333333	131
21.5	12.1333333333333	120
21.52	12.1333333333333	117
21.54	12.1333333333333	98
21.56	12.1333333333333	114
21.58	12.1333333333333	99
21.6	12.1333333333333	128
21.62	12.1333333333333	100
21.64	12.1333333333333	104
21.66	12.1333333333333	100
21.68	12.1333333333333	125
21.7	12.1333333333333	115
21.72	12.1333333333333	97
21.74	12.1333333333333	103
21.76	12.1333333333333	117
21.78	12.1333333333333	106
21.8	12.1333333333333	114
21.82	12.1333333333333	85
21.84	12.1333333333333	115
21.86	12.1333333333333	144
21.88	12.1333333333333	122
21.9	12.1333333333333	121
21.92	12.1333333333333	116
21.94	12.1333333333333	131
21.96	12.1333333333333	97
21.98	12.1333333333333	118
22	12.1333333333333	101
22.02	12.1333333333333	124
22.04	12.1333333333333	110
22.06	12.1333333333333	113
22.08	12.1333333333333	95
22.1	12.1333333333333	100
22.12	12.1333333333333	121
22.14	12.1333333333333	116
22.16	12.1333333333333	100
22.18	12.1333333333333	93
22.2	12.1333333333333	111
22.22	12.1333333333333	111
22.24	12.1333333333333	109
22.26	12.1333333333333	99
22.28	12.1333333333333	97
22.3	12.1333333333333	118
22.32	12.1333333333333	110
22.34	12.1333333333333	123
22.36	12.1333333333333	103
22.38	12.1333333333333	129
22.4	12.1333333333333	114
22.42	12.1333333333333	118
22.44	12.1333333333333	102
22.46	12.1333333333333	109
22.48	12.1333333333333	105
22.5	12.1333333333333	109
22.52	12.1333333333333	101
22.54	12.1333333333333	105
22.56	12.1333333333333	135
22.58	12.1333333333333	100
22.6	12.1333333333333	102
22.62	12.1333333333333	98
22.64	12.1333333333333	113
22.66	12.1333333333333	118
22.68	12.1333333333333	97
22.7	12.1333333333333	104
22.72	12.1333333333333	119
22.74	12.1333333333333	121
22.76	12.1333333333333	100
22.78	12.1333333333333	123
22.8	12.1333333333333	110
22.82	12.1333333333333	115
22.84	12.1333333333333	135
22.86	12.1333333333333	118
22.88	12.1333333333333	128
22.9	12.1333333333333	112
22.92	12.1333333333333	108
22.94	12.1333333333333	99
22.96	12.1333333333333	109
22.98	12.1333333333333	102
23	12.1333333333333	122
23.02	12.1333333333333	113
23.04	12.1333333333333	127
23.06	12.1333333333333	141
23.08	12.1333333333333	125
23.1	12.1333333333333	117
23.12	12.1333333333333	100
23.14	12.1333333333333	104
23.16	12.1333333333333	117
23.18	12.1333333333333	122
23.2	12.1333333333333	117
23.22	12.1333333333333	120
23.24	12.1333333333333	138
23.26	12.1333333333333	120
23.28	12.1333333333333	139
23.3	12.1333333333333	116
23.32	12.1333333333333	138
23.34	12.1333333333333	125
23.36	12.1333333333333	119
23.38	12.1333333333333	124
23.4	12.1333333333333	130
23.42	12.1333333333333	135
23.44	12.1333333333333	136
23.46	12.1333333333333	138
23.48	12.1333333333333	122
23.5	12.1333333333333	130
23.52	12.1333333333333	126
23.54	12.1333333333333	108
23.56	12.1333333333333	136
23.58	12.1333333333333	100
23.6	12.1333333333333	134
23.62	12.1333333333333	108
23.64	12.1333333333333	129
23.66	12.1333333333333	132
23.68	12.1333333333333	113
23.7	12.1333333333333	126
23.72	12.1333333333333	122
23.74	12.1333333333333	134
23.76	12.1333333333333	102
23.78	12.1333333333333	104
23.8	12.1333333333333	114
23.82	12.1333333333333	135
23.84	12.1333333333333	96
23.86	12.1333333333333	127
23.88	12.1333333333333	135
23.9	12.1333333333333	135
23.92	12.1333333333333	118
23.94	12.1333333333333	132
23.96	12.1333333333333	100
23.98	12.1333333333333	120
24	12.1333333333333	127
24.02	12.1333333333333	104
24.04	12.1333333333333	123
24.06	12.1333333333333	106
24.08	12.1333333333333	123
24.1	12.1333333333333	115
24.12	12.1333333333333	132
24.14	12.1333333333333	129
24.16	12.1333333333333	121
24.18	12.1333333333333	109
24.2	12.1333333333333	123
24.22	12.1333333333333	126
24.24	12.1333333333333	124
24.26	12.1333333333333	110
24.28	12.1333333333333	122
24.3	12.1333333333333	128
24.32	12.1333333333333	122
24.34	12.1333333333333	118
24.36	12.1333333333333	109
24.38	12.1333333333333	116
24.4	12.1333333333333	95
24.42	12.1333333333333	126
24.44	12.1333333333333	111
24.46	12.1333333333333	125
24.48	12.1333333333333	80
24.5	12.1333333333333	109
24.52	12.1333333333333	102
24.54	12.1333333333333	131
24.56	12.1333333333333	119
24.58	12.1333333333333	112
24.6	12.1333333333333	110
24.62	12.1333333333333	121
24.64	12.1333333333333	130
24.66	12.1333333333333	129
24.68	12.1333333333333	115
24.7	12.1333333333333	127
24.72	12.1333333333333	110
24.74	12.1333333333333	115
24.76	12.1333333333333	124
24.78	12.1333333333333	119
24.8	12.1333333333333	101
24.82	12.1333333333333	108
24.84	12.1333333333333	113
24.86	12.1333333333333	130
24.88	12.1333333333333	120
24.9	12.1333333333333	110
24.92	12.1333333333333	115
24.94	12.1333333333333	124
24.96	12.1333333333333	113
24.98	12.1333333333333	142
25	12.1333333333333	130
25.02	12.1333333333333	111
25.04	12.1333333333333	137
25.06	12.1333333333333	105
25.08	12.1333333333333	138
25.1	12.1333333333333	109
25.12	12.1333333333333	116
25.14	12.1333333333333	109
25.16	12.1333333333333	108
25.18	12.1333333333333	102
25.2	12.1333333333333	96
25.22	12.1333333333333	92
25.24	12.1333333333333	124
25.26	12.1333333333333	131
25.28	12.1333333333333	114
25.3	12.1333333333333	122
25.32	12.1333333333333	109
25.34	12.1333333333333	112
25.36	12.1333333333333	104
25.38	12.1333333333333	108
25.4	12.1333333333333	113
25.42	12.1333333333333	109
25.44	12.1333333333333	95
25.46	12.1333333333333	106
25.48	12.1333333333333	131
25.5	12.1333333333333	115
25.52	12.1333333333333	106
25.54	12.1333333333333	109
25.56	12.1333333333333	119
25.58	12.1333333333333	122
25.6	12.1333333333333	137
25.62	12.1333333333333	116
25.64	12.1333333333333	110
25.66	12.1333333333333	101
25.68	12.1333333333333	119
25.7	12.1333333333333	135
25.72	12.1333333333333	109
25.74	12.1333333333333	102
25.76	12.1333333333333	131
25.78	12.1333333333333	89
25.8	12.1333333333333	99
25.82	12.1333333333333	104
25.84	12.1333333333333	116
25.86	12.1333333333333	100
25.88	12.1333333333333	87
25.9	12.1333333333333	116
25.92	12.1333333333333	109
25.94	12.1333333333333	127
25.96	12.1333333333333	106
25.98	12.1333333333333	114
26	12.1333333333333	107
26.02	12.1333333333333	118
26.04	12.1333333333333	107
26.06	12.1333333333333	111
26.08	12.1333333333333	107
26.1	12.1333333333333	106
26.12	12.1333333333333	118
26.14	12.1333333333333	111
26.16	12.1333333333333	106
26.18	12.1333333333333	78
26.2	12.1333333333333	115
26.22	12.1333333333333	106
26.24	12.1333333333333	125
26.26	12.1333333333333	113
26.28	12.1333333333333	122
26.3	12.1333333333333	114
26.32	12.1333333333333	119
26.34	12.1333333333333	93
26.36	12.1333333333333	101
26.38	12.1333333333333	128
26.4	12.1333333333333	136
26.42	12.1333333333333	117
26.44	12.1333333333333	121
26.46	12.1333333333333	117
26.48	12.1333333333333	89
26.5	12.1333333333333	105
26.52	12.1333333333333	109
26.54	12.1333333333333	114
26.56	12.1333333333333	105
26.58	12.1333333333333	113
26.6	12.1333333333333	117
26.62	12.1333333333333	115
26.64	12.1333333333333	104
26.66	12.1333333333333	101
26.68	12.1333333333333	108
26.7	12.1333333333333	112
26.72	12.1333333333333	109
26.74	12.1333333333333	114
26.76	12.1333333333333	107
26.78	12.1333333333333	123
26.8	12.1333333333333	134
26.82	12.1333333333333	116
26.84	12.1333333333333	100
26.86	12.1333333333333	98
26.88	12.1333333333333	140
26.9	12.1333333333333	125
26.92	12.1333333333333	132
26.94	12.1333333333333	129
26.96	12.1333333333333	138
26.98	12.1333333333333	106
27	12.1333333333333	122
27.02	12.1333333333333	99
27.04	12.1333333333333	111
27.06	12.1333333333333	125
27.08	12.1333333333333	113
27.1	12.1333333333333	121
27.12	12.1333333333333	121
27.14	12.1333333333333	108
27.16	12.1333333333333	108
27.18	12.1333333333333	98
27.2	12.1333333333333	115
27.22	12.1333333333333	113
27.24	12.1333333333333	118
27.26	12.1333333333333	103
27.28	12.1333333333333	106
27.3	12.1333333333333	138
27.32	12.1333333333333	122
27.34	12.1333333333333	120
27.36	12.1333333333333	112
27.38	12.1333333333333	105
27.4	12.1333333333333	116
27.42	12.1333333333333	111
27.44	12.1333333333333	130
27.46	12.1333333333333	121
27.48	12.1333333333333	124
27.5	12.1333333333333	119
27.52	12.1333333333333	107
27.54	12.1333333333333	120
27.56	12.1333333333333	111
27.58	12.1333333333333	116
27.6	12.1333333333333	125
27.62	12.1333333333333	124
27.64	12.1333333333333	112
27.66	12.1333333333333	129
27.68	12.1333333333333	104
27.7	12.1333333333333	115
27.72	12.1333333333333	123
27.74	12.1333333333333	116
27.76	12.1333333333333	121
27.78	12.1333333333333	130
27.8	12.1333333333333	113
27.82	12.1333333333333	134
27.84	12.1333333333333	124
27.86	12.1333333333333	99
27.88	12.1333333333333	97
27.9	12.1333333333333	121
27.92	12.1333333333333	113
27.94	12.1333333333333	109
27.96	12.1333333333333	109
27.98	12.1333333333333	117
28	12.1333333333333	114
28.02	12.1333333333333	119
28.04	12.1333333333333	116
28.06	12.1333333333333	123
28.08	12.1333333333333	110
28.1	12.1333333333333	136
28.12	12.1333333333333	121
28.14	12.1333333333333	100
28.16	12.1333333333333	118
28.18	12.1333333333333	113
28.2	12.1333333333333	121
28.22	12.1333333333333	123
28.24	12.1333333333333	112
28.26	12.1333333333333	124
28.28	12.1333333333333	101
28.3	12.1333333333333	101
28.32	12.1333333333333	116
28.34	12.1333333333333	123
28.36	12.1333333333333	122
28.38	12.1333333333333	123
28.4	12.1333333333333	124
28.42	12.1333333333333	105
28.44	12.1333333333333	108
28.46	12.1333333333333	117
28.48	12.1333333333333	127
28.5	12.1333333333333	118
28.52	12.1333333333333	113
28.54	12.1333333333333	141
28.56	12.1333333333333	122
28.58	12.1333333333333	120
28.6	12.1333333333333	110
28.62	12.1333333333333	130
28.64	12.1333333333333	131
28.66	12.1333333333333	108
28.68	12.1333333333333	120
28.7	12.1333333333333	128
28.72	12.1333333333333	108
28.74	12.1333333333333	105
28.76	12.1333333333333	117
28.78	12.1333333333333	133
28.8	12.1333333333333	112
28.82	12.1333333333333	122
28.84	12.1333333333333	121
28.86	12.1333333333333	109
28.88	12.1333333333333	119
28.9	12.1333333333333	125
28.92	12.1333333333333	104
28.94	12.1333333333333	117
28.96	12.1333333333333	117
28.98	12.1333333333333	110
29	12.1333333333333	104
29.02	12.1333333333333	112
29.04	12.1333333333333	111
29.06	12.1333333333333	129
29.08	12.1333333333333	107
29.1	12.1333333333333	144
29.12	12.1333333333333	111
29.14	12.1333333333333	103
29.16	12.1333333333333	116
29.18	12.1333333333333	113
29.2	12.1333333333333	122
29.22	12.1333333333333	119
29.24	12.1333333333333	104
29.26	12.1333333333333	114
29.28	12.1333333333333	134
29.3	12.1333333333333	127
29.32	12.1333333333333	119
29.34	12.1333333333333	135
29.36	12.1333333333333	133
29.38	12.1333333333333	130
29.4	12.1333333333333	125
29.42	12.1333333333333	124
29.44	12.1333333333333	122
29.46	12.1333333333333	129
29.48	12.1333333333333	134
29.5	12.1333333333333	115
29.52	12.1333333333333	131
29.54	12.1333333333333	122
29.56	12.1333333333333	111
29.58	12.1333333333333	121
29.6	12.1333333333333	118
29.62	12.1333333333333	133
29.64	12.1333333333333	102
29.66	12.1333333333333	120
29.68	12.1333333333333	126
29.7	12.1333333333333	128
29.72	12.1333333333333	121
29.74	12.1333333333333	119
29.76	12.1333333333333	130
29.78	12.1333333333333	121
29.8	12.1333333333333	112
29.82	12.1333333333333	119
29.84	12.1333333333333	116
29.86	12.1333333333333	129
29.88	12.1333333333333	117
29.9	12.1333333333333	104
29.92	12.1333333333333	108
29.94	12.1333333333333	106
29.96	12.1333333333333	97
29.98	12.1333333333333	117
30	12.1333333333333	103
30.02	12.1333333333333	114
30.04	12.1333333333333	135
30.06	12.1333333333333	118
30.08	12.1333333333333	131
30.1	12.1333333333333	132
30.12	12.1333333333333	116
30.14	12.1333333333333	140
30.16	12.1333333333333	108
30.18	12.1333333333333	139
30.2	12.1333333333333	127
30.22	12.1333333333333	112
30.24	12.1333333333333	107
30.26	12.1333333333333	120
30.28	12.1333333333333	115
30.3	12.1333333333333	132
30.32	12.1333333333333	114
30.34	12.1333333333333	101
30.36	12.1333333333333	112
30.38	12.1333333333333	124
30.4	12.1333333333333	110
30.42	12.1333333333333	115
30.44	12.1333333333333	86
30.46	12.1333333333333	124
30.48	12.1333333333333	118
30.5	12.1333333333333	118
30.52	12.1333333333333	122
30.54	12.1333333333333	125
30.56	12.1333333333333	93
30.58	12.1333333333333	95
30.6	12.1333333333333	120
30.62	12.1333333333333	119
30.64	12.1333333333333	103
30.66	12.1333333333333	91
30.68	12.1333333333333	109
30.7	12.1333333333333	120
30.72	12.1333333333333	115
30.74	12.1333333333333	102
30.76	12.1333333333333	103
30.78	12.1333333333333	110
30.8	12.1333333333333	110
30.82	12.1333333333333	91
30.84	12.1333333333333	136
30.86	12.1333333333333	109
30.88	12.1333333333333	99
30.9	12.1333333333333	91
30.92	12.1333333333333	113
30.94	12.1333333333333	111
30.96	12.1333333333333	110
30.98	12.1333333333333	91
31	12.1333333333333	114
31.02	12.1333333333333	118
31.04	12.1333333333333	114
31.06	12.1333333333333	92
31.08	12.1333333333333	109
31.1	12.1333333333333	100
31.12	12.1333333333333	117
31.14	12.1333333333333	116
31.16	12.1333333333333	109
31.18	12.1333333333333	115
31.2	12.1333333333333	117
31.22	12.1333333333333	118
31.24	12.1333333333333	108
31.26	12.1333333333333	120
31.28	12.1333333333333	110
31.3	12.1333333333333	86
31.32	12.1333333333333	132
31.34	12.1333333333333	90
31.36	12.1333333333333	91
31.38	12.1333333333333	112
31.4	12.1333333333333	103
31.42	12.1333333333333	88
31.44	12.1333333333333	96
31.46	12.1333333333333	109
31.48	12.1333333333333	107
31.5	12.1333333333333	117
31.52	12.1333333333333	106
31.54	12.1333333333333	119
31.56	12.1333333333333	106
31.58	12.1333333333333	100
31.6	12.1333333333333	110
31.62	12.1333333333333	105
31.64	12.1333333333333	111
31.66	12.1333333333333	105
31.68	12.1333333333333	112
31.7	12.1333333333333	117
31.72	12.1333333333333	127
31.74	12.1333333333333	98
31.76	12.1333333333333	110
31.78	12.1333333333333	113
31.8	12.1333333333333	112
31.82	12.1333333333333	123
31.84	12.1333333333333	129
31.86	12.1333333333333	115
31.88	12.1333333333333	106
31.9	12.1333333333333	114
31.92	12.1333333333333	104
31.94	12.1333333333333	118
31.96	12.1333333333333	137
31.98	12.1333333333333	98
32	12.1333333333333	104
32.02	12.1333333333333	107
32.04	12.1333333333333	115
32.06	12.1333333333333	100
32.08	12.1333333333333	128
32.1	12.1333333333333	110
32.12	12.1333333333333	113
32.14	12.1333333333333	112
32.16	12.1333333333333	106
32.18	12.1333333333333	126
32.2	12.1333333333333	105
32.22	12.1333333333333	125
32.24	12.1333333333333	108
32.26	12.1333333333333	112
32.28	12.1333333333333	92
32.3	12.1333333333333	102
32.32	12.1333333333333	119
32.34	12.1333333333333	99
32.36	12.1333333333333	107
32.38	12.1333333333333	92
32.4	12.1333333333333	113
32.42	12.1333333333333	134
32.44	12.1333333333333	122
32.46	12.1333333333333	121
32.48	12.1333333333333	117
32.5	12.1333333333333	108
32.52	12.1333333333333	112
32.54	12.1333333333333	103
32.56	12.1333333333333	97
32.58	12.1333333333333	109
32.6	12.1333333333333	117
32.62	12.1333333333333	114
32.64	12.1333333333333	131
32.66	12.1333333333333	116
32.68	12.1333333333333	109
32.7	12.1333333333333	107
32.72	12.1333333333333	112
32.74	12.1333333333333	104
32.76	12.1333333333333	116
32.78	12.1333333333333	121
32.8	12.1333333333333	117
32.82	12.1333333333333	104
32.84	12.1333333333333	97
32.86	12.1333333333333	106
32.88	12.1333333333333	89
32.9	12.1333333333333	117
32.92	12.1333333333333	106
32.94	12.1333333333333	109
32.96	12.1333333333333	102
32.98	12.1333333333333	107
33	12.1333333333333	98
33.02	12.1333333333333	105
33.04	12.1333333333333	111
33.06	12.1333333333333	127
33.08	12.1333333333333	96
33.1	12.1333333333333	104
33.12	12.1333333333333	82
33.14	12.1333333333333	111
33.16	12.1333333333333	94
33.18	12.1333333333333	111
33.2	12.1333333333333	124
33.22	12.1333333333333	104
33.24	12.1333333333333	124
33.26	12.1333333333333	98
33.28	12.1333333333333	132
33.3	12.1333333333333	113
33.32	12.1333333333333	108
33.34	12.1333333333333	108
33.36	12.1333333333333	107
33.38	12.1333333333333	116
33.4	12.1333333333333	112
33.42	12.1333333333333	99
33.44	12.1333333333333	98
33.46	12.1333333333333	125
33.48	12.1333333333333	131
33.5	12.1333333333333	110
33.52	12.1333333333333	114
33.54	12.1333333333333	106
33.56	12.1333333333333	103
33.58	12.1333333333333	124
33.6	12.1333333333333	103
33.62	12.1333333333333	107
33.64	12.1333333333333	110
33.66	12.1333333333333	105
33.68	12.1333333333333	120
33.7	12.1333333333333	117
33.72	12.1333333333333	120
33.74	12.1333333333333	120
33.76	12.1333333333333	102
33.78	12.1333333333333	120
33.8	12.1333333333333	140
33.82	12.1333333333333	116
33.84	12.1333333333333	110
33.86	12.1333333333333	117
33.88	12.1333333333333	127
33.9	12.1333333333333	130
33.92	12.1333333333333	121
33.94	12.1333333333333	117
33.96	12.1333333333333	115
33.98	12.1333333333333	105
34	12.1333333333333	99
34.02	12.1333333333333	117
34.04	12.1333333333333	132
34.06	12.1333333333333	103
34.08	12.1333333333333	121
34.1	12.1333333333333	117
34.12	12.1333333333333	100
34.14	12.1333333333333	101
34.16	12.1333333333333	115
34.18	12.1333333333333	110
34.2	12.1333333333333	130
34.22	12.1333333333333	99
34.24	12.1333333333333	130
34.26	12.1333333333333	109
34.28	12.1333333333333	118
34.3	12.1333333333333	103
34.32	12.1333333333333	106
34.34	12.1333333333333	103
34.36	12.1333333333333	111
34.38	12.1333333333333	123
34.4	12.1333333333333	118
34.42	12.1333333333333	111
34.44	12.1333333333333	112
34.46	12.1333333333333	99
34.48	12.1333333333333	110
34.5	12.1333333333333	136
34.52	12.1333333333333	111
34.54	12.1333333333333	119
34.56	12.1333333333333	109
34.58	12.1333333333333	119
34.6	12.1333333333333	114
34.62	12.1333333333333	110
34.64	12.1333333333333	135
34.66	12.1333333333333	105
34.68	12.1333333333333	112
34.7	12.1333333333333	111
34.72	12.1333333333333	123
34.74	12.1333333333333	128
34.76	12.1333333333333	118
34.78	12.1333333333333	112
34.8	12.1333333333333	121
34.82	12.1333333333333	136
34.84	12.1333333333333	115
34.86	12.1333333333333	108
34.88	12.1333333333333	117
34.9	12.1333333333333	129
34.92	12.1333333333333	129
34.94	12.1333333333333	109
34.96	12.1333333333333	127
34.98	12.1333333333333	117
35	12.1333333333333	123
35.02	12.1333333333333	130
35.04	12.1333333333333	116
35.06	12.1333333333333	132
35.08	12.1333333333333	131
35.1	12.1333333333333	118
35.12	12.1333333333333	125
35.14	12.1333333333333	138
35.16	12.1333333333333	106
35.18	12.1333333333333	106
35.2	12.1333333333333	121
35.22	12.1333333333333	114
35.24	12.1333333333333	119
35.26	12.1333333333333	112
35.28	12.1333333333333	128
35.3	12.1333333333333	106
35.32	12.1333333333333	120
35.34	12.1333333333333	134
35.36	12.1333333333333	140
35.38	12.1333333333333	112
35.4	12.1333333333333	121
35.42	12.1333333333333	133
35.44	12.1333333333333	120
35.46	12.1333333333333	114
35.48	12.1333333333333	104
35.5	12.1333333333333	126
35.52	12.1333333333333	119
35.54	12.1333333333333	126
35.56	12.1333333333333	103
35.58	12.1333333333333	135
35.6	12.1333333333333	132
35.62	12.1333333333333	126
35.64	12.1333333333333	127
35.66	12.1333333333333	123
35.68	12.1333333333333	127
35.7	12.1333333333333	123
35.72	12.1333333333333	117
35.74	12.1333333333333	117
35.76	12.1333333333333	140
35.78	12.1333333333333	115
35.8	12.1333333333333	113
35.82	12.1333333333333	116
35.84	12.1333333333333	116
35.86	12.1333333333333	119
35.88	12.1333333333333	112
35.9	12.1333333333333	128
35.92	12.1333333333333	121
35.94	12.1333333333333	109
35.96	12.1333333333333	120
35.98	12.1333333333333	122
36	12.1333333333333	120
36.02	12.1333333333333	116
36.04	12.1333333333333	118
36.06	12.1333333333333	125
36.08	12.1333333333333	129
36.1	12.1333333333333	110
36.12	12.1333333333333	121
36.14	12.1333333333333	130
36.16	12.1333333333333	124
36.18	12.1333333333333	114
36.2	12.1333333333333	117
36.22	12.1333333333333	136
36.24	12.1333333333333	109
36.26	12.1333333333333	125
36.28	12.1333333333333	117
36.3	12.1333333333333	123
36.32	12.1333333333333	114
36.34	12.1333333333333	115
36.36	12.1333333333333	120
36.38	12.1333333333333	123
36.4	12.1333333333333	119
36.42	12.1333333333333	140
36.44	12.1333333333333	132
36.46	12.1333333333333	136
36.48	12.1333333333333	135
36.5	12.1333333333333	107
36.52	12.1333333333333	118
36.54	12.1333333333333	126
36.56	12.1333333333333	120
36.58	12.1333333333333	126
36.6	12.1333333333333	117
36.62	12.1333333333333	133
36.64	12.1333333333333	101
36.66	12.1333333333333	141
36.68	12.1333333333333	142
36.7	12.1333333333333	108
36.72	12.1333333333333	131
36.74	12.1333333333333	124
36.76	12.1333333333333	121
36.78	12.1333333333333	147
36.8	12.1333333333333	149
36.82	12.1333333333333	139
36.84	12.1333333333333	137
36.86	12.1333333333333	126
36.88	12.1333333333333	115
36.9	12.1333333333333	126
36.92	12.1333333333333	134
36.94	12.1333333333333	128
36.96	12.1333333333333	137
36.98	12.1333333333333	133
37	12.1333333333333	124
37.02	12.1333333333333	132
37.04	12.1333333333333	119
37.06	12.1333333333333	114
37.08	12.1333333333333	119
37.1	12.1333333333333	140
37.12	12.1333333333333	119
37.14	12.1333333333333	145
37.16	12.1333333333333	117
37.18	12.1333333333333	115
37.2	12.1333333333333	117
37.22	12.1333333333333	144
37.24	12.1333333333333	164
37.26	12.1333333333333	146
37.28	12.1333333333333	129
37.3	12.1333333333333	133
37.32	12.1333333333333	142
37.34	12.1333333333333	146
37.36	12.1333333333333	117
37.38	12.1333333333333	142
37.4	12.1333333333333	135
37.42	12.1333333333333	127
37.44	12.1333333333333	126
37.46	12.1333333333333	130
37.48	12.1333333333333	121
37.5	12.1333333333333	126
37.52	12.1333333333333	136
37.54	12.1333333333333	118
37.56	12.1333333333333	136
37.58	12.1333333333333	140
37.6	12.1333333333333	130
37.62	12.1333333333333	126
37.64	12.1333333333333	125
37.66	12.1333333333333	111
37.68	12.1333333333333	129
37.7	12.1333333333333	159
37.72	12.1333333333333	125
37.74	12.1333333333333	125
37.76	12.1333333333333	126
37.78	12.1333333333333	152
37.8	12.1333333333333	148
37.82	12.1333333333333	115
37.84	12.1333333333333	149
37.86	12.1333333333333	153
37.88	12.1333333333333	185
37.9	12.1333333333333	170
37.92	12.1333333333333	166
37.94	12.1333333333333	190
37.96	12.1333333333333	192
37.98	12.1333333333333	214
38	12.1333333333333	214
38.02	12.1333333333333	215
38.04	12.1333333333333	219
38.06	12.1333333333333	267
38.08	12.1333333333333	273
38.1	12.1333333333333	319
38.12	12.1333333333333	446
38.14	12.1333333333333	625
38.16	12.1333333333333	776
38.18	12.1333333333333	724
38.2	12.1333333333333	548
38.22	12.1333333333333	416
38.24	12.1333333333333	451
38.26	12.1333333333333	481
38.28	12.1333333333333	447
38.3	12.1333333333333	335
38.32	12.1333333333333	234
38.34	12.1333333333333	197
38.36	12.1333333333333	188
38.38	12.1333333333333	186
38.4	12.1333333333333	172
38.42	12.1333333333333	168
38.44	12.1333333333333	173
38.46	12.1333333333333	165
38.48	12.1333333333333	167
38.5	12.1333333333333	170
38.52	12.1333333333333	148
38.54	12.1333333333333	139
38.56	12.1333333333333	136
38.58	12.1333333333333	148
38.6	12.1333333333333	126
38.62	12.1333333333333	142
38.64	12.1333333333333	135
38.66	12.1333333333333	148
38.68	12.1333333333333	131
38.7	12.1333333333333	122
38.72	12.1333333333333	134
38.74	12.1333333333333	118
38.76	12.1333333333333	132
38.78	12.1333333333333	115
38.8	12.1333333333333	132
38.82	12.1333333333333	104
38.84	12.1333333333333	114
38.86	12.1333333333333	151
38.88	12.1333333333333	122
38.9	12.1333333333333	135
38.92	12.1333333333333	146
38.94	12.1333333333333	138
38.96	12.1333333333333	131
38.98	12.1333333333333	137
39	12.1333333333333	122
39.02	12.1333333333333	136
39.04	12.1333333333333	130
39.06	12.1333333333333	120
39.08	12.1333333333333	137
39.1	12.1333333333333	122
39.12	12.1333333333333	130
39.14	12.1333333333333	127
39.16	12.1333333333333	145
39.18	12.1333333333333	96
39.2	12.1333333333333	137
39.22	12.1333333333333	103
39.24	12.1333333333333	112
39.26	12.1333333333333	123
39.28	12.1333333333333	133
39.3	12.1333333333333	117
39.32	12.1333333333333	118
39.34	12.1333333333333	121
39.36	12.1333333333333	113
39.38	12.1333333333333	105
39.4	12.1333333333333	138
39.42	12.1333333333333	108
39.44	12.1333333333333	111
39.46	12.1333333333333	124
39.48	12.1333333333333	123
39.5	12.1333333333333	115
39.52	12.1333333333333	135
39.54	12.1333333333333	136
39.56	12.1333333333333	116
39.58	12.1333333333333	137
39.6	12.1333333333333	129
39.62	12.1333333333333	126
39.64	12.1333333333333	122
39.66	12.1333333333333	126
39.68	12.1333333333333	130
39.7	12.1333333333333	120
39.72	12.1333333333333	146
39.74	12.1333333333333	125
39.76	12.1333333333333	129
39.78	12.1333333333333	122
39.8	12.1333333333333	141
39.82	12.1333333333333	124
39.84	12.1333333333333	112
39.86	12.1333333333333	136
39.88	12.1333333333333	124
39.9	12.1333333333333	164
39.92	12.1333333333333	129
39.94	12.1333333333333	137
39.96	12.1333333333333	129
39.98	12.1333333333333	146
40	12.1333333333333	119
