# Supplementary material for: Sorting polymerization in a bichannel metal-organic framework
Source: Nat Commun. 2025 Aug 5;16:6984. doi: 10.1038/s41467-025-62322-8 (PMC12325995; doi:10.1038/s41467-025-62322-8)
Supplement: Supplementary file 3 — Source data [file 41467_2025_62322_MOESM3_ESM.zip › SOURCE_DATA/SF9/1-PS_2theta_vs_scanstarttime_vs_intensity/line_14.csv]

X	Y	Z
3	13.6333333333333	155
3.02	13.6333333333333	146
3.04	13.6333333333333	169
3.06	13.6333333333333	140
3.08	13.6333333333333	137
3.1	13.6333333333333	152
3.12	13.6333333333333	134
3.14	13.6333333333333	151
3.16	13.6333333333333	158
3.18	13.6333333333333	163
3.2	13.6333333333333	128
3.22	13.6333333333333	138
3.24	13.6333333333333	134
3.26	13.6333333333333	162
3.28	13.6333333333333	144
3.3	13.6333333333333	145
3.32	13.6333333333333	160
3.34	13.6333333333333	147
3.36	13.6333333333333	117
3.38	13.6333333333333	142
3.4	13.6333333333333	122
3.42	13.6333333333333	170
3.44	13.6333333333333	138
3.46	13.6333333333333	150
3.48	13.6333333333333	148
3.5	13.6333333333333	161
3.52	13.6333333333333	134
3.54	13.6333333333333	159
3.56	13.6333333333333	155
3.58	13.6333333333333	150
3.6	13.6333333333333	130
3.62	13.6333333333333	154
3.64	13.6333333333333	162
3.66	13.6333333333333	155
3.68	13.6333333333333	156
3.7	13.6333333333333	159
3.72	13.6333333333333	145
3.74	13.6333333333333	138
3.76	13.6333333333333	150
3.78	13.6333333333333	157
3.8	13.6333333333333	134
3.82	13.6333333333333	156
3.84	13.6333333333333	156
3.86	13.6333333333333	157
3.88	13.6333333333333	150
3.9	13.6333333333333	148
3.92	13.6333333333333	155
3.94	13.6333333333333	148
3.96	13.6333333333333	134
3.98	13.6333333333333	158
4	13.6333333333333	136
4.02	13.6333333333333	155
4.04	13.6333333333333	147
4.06	13.6333333333333	137
4.08	13.6333333333333	134
4.1	13.6333333333333	121
4.12	13.6333333333333	138
4.14	13.6333333333333	135
4.16	13.6333333333333	138
4.18	13.6333333333333	160
4.2	13.6333333333333	143
4.22	13.6333333333333	142
4.24	13.6333333333333	140
4.26	13.6333333333333	154
4.28	13.6333333333333	149
4.3	13.6333333333333	148
4.32	13.6333333333333	143
4.34	13.6333333333333	141
4.36	13.6333333333333	160
4.38	13.6333333333333	159
4.4	13.6333333333333	152
4.42	13.6333333333333	155
4.44	13.6333333333333	141
4.46	13.6333333333333	153
4.48	13.6333333333333	186
4.5	13.6333333333333	142
4.52	13.6333333333333	163
4.54	13.6333333333333	158
4.56	13.6333333333333	155
4.58	13.6333333333333	147
4.6	13.6333333333333	140
4.62	13.6333333333333	154
4.64	13.6333333333333	144
4.66	13.6333333333333	165
4.68	13.6333333333333	151
4.7	13.6333333333333	150
4.72	13.6333333333333	170
4.74	13.6333333333333	174
4.76	13.6333333333333	175
4.78	13.6333333333333	169
4.8	13.6333333333333	192
4.82	13.6333333333333	193
4.84	13.6333333333333	172
4.86	13.6333333333333	184
4.88	13.6333333333333	205
4.9	13.6333333333333	195
4.92	13.6333333333333	209
4.94	13.6333333333333	204
4.96	13.6333333333333	213
4.98	13.6333333333333	229
5	13.6333333333333	237
5.02	13.6333333333333	252
5.04	13.6333333333333	257
5.06	13.6333333333333	275
5.08	13.6333333333333	285
5.1	13.6333333333333	332
5.12	13.6333333333333	363
5.14	13.6333333333333	390
5.16	13.6333333333333	470
5.18	13.6333333333333	454
5.2	13.6333333333333	515
5.22	13.6333333333333	591
5.24	13.6333333333333	652
5.26	13.6333333333333	676
5.28	13.6333333333333	740
5.3	13.6333333333333	625
5.32	13.6333333333333	500
5.34	13.6333333333333	414
5.36	13.6333333333333	311
5.38	13.6333333333333	240
5.4	13.6333333333333	211
5.42	13.6333333333333	213
5.44	13.6333333333333	201
5.46	13.6333333333333	181
5.48	13.6333333333333	203
5.5	13.6333333333333	171
5.52	13.6333333333333	175
5.54	13.6333333333333	161
5.56	13.6333333333333	166
5.58	13.6333333333333	171
5.6	13.6333333333333	158
5.62	13.6333333333333	154
5.64	13.6333333333333	159
5.66	13.6333333333333	176
5.68	13.6333333333333	174
5.7	13.6333333333333	137
5.72	13.6333333333333	153
5.74	13.6333333333333	165
5.76	13.6333333333333	182
5.78	13.6333333333333	176
5.8	13.6333333333333	162
5.82	13.6333333333333	165
5.84	13.6333333333333	173
5.86	13.6333333333333	162
5.88	13.6333333333333	162
5.9	13.6333333333333	167
5.92	13.6333333333333	157
5.94	13.6333333333333	163
5.96	13.6333333333333	149
5.98	13.6333333333333	156
6	13.6333333333333	175
6.02	13.6333333333333	209
6.04	13.6333333333333	202
6.06	13.6333333333333	167
6.08	13.6333333333333	162
6.1	13.6333333333333	184
6.12	13.6333333333333	178
6.14	13.6333333333333	183
6.16	13.6333333333333	177
6.18	13.6333333333333	188
6.2	13.6333333333333	176
6.22	13.6333333333333	217
6.24	13.6333333333333	199
6.26	13.6333333333333	195
6.28	13.6333333333333	196
6.3	13.6333333333333	178
6.32	13.6333333333333	197
6.34	13.6333333333333	192
6.36	13.6333333333333	166
6.38	13.6333333333333	172
6.4	13.6333333333333	193
6.42	13.6333333333333	187
6.44	13.6333333333333	229
6.46	13.6333333333333	176
6.48	13.6333333333333	173
6.5	13.6333333333333	173
6.52	13.6333333333333	162
6.54	13.6333333333333	168
6.56	13.6333333333333	172
6.58	13.6333333333333	183
6.6	13.6333333333333	181
6.62	13.6333333333333	167
6.64	13.6333333333333	158
6.66	13.6333333333333	191
6.68	13.6333333333333	154
6.7	13.6333333333333	162
6.72	13.6333333333333	171
6.74	13.6333333333333	170
6.76	13.6333333333333	175
6.78	13.6333333333333	159
6.8	13.6333333333333	160
6.82	13.6333333333333	156
6.84	13.6333333333333	161
6.86	13.6333333333333	149
6.88	13.6333333333333	146
6.9	13.6333333333333	138
6.92	13.6333333333333	161
6.94	13.6333333333333	147
6.96	13.6333333333333	150
6.98	13.6333333333333	130
7	13.6333333333333	144
7.02	13.6333333333333	146
7.04	13.6333333333333	145
7.06	13.6333333333333	123
7.08	13.6333333333333	146
7.1	13.6333333333333	123
7.12	13.6333333333333	124
7.14	13.6333333333333	144
7.16	13.6333333333333	149
7.18	13.6333333333333	150
7.2	13.6333333333333	144
7.22	13.6333333333333	115
7.24	13.6333333333333	118
7.26	13.6333333333333	126
7.28	13.6333333333333	118
7.3	13.6333333333333	133
7.32	13.6333333333333	130
7.34	13.6333333333333	127
7.36	13.6333333333333	136
7.38	13.6333333333333	137
7.4	13.6333333333333	121
7.42	13.6333333333333	120
7.44	13.6333333333333	144
7.46	13.6333333333333	124
7.48	13.6333333333333	128
7.5	13.6333333333333	142
7.52	13.6333333333333	118
7.54	13.6333333333333	119
7.56	13.6333333333333	134
7.58	13.6333333333333	123
7.6	13.6333333333333	114
7.62	13.6333333333333	110
7.64	13.6333333333333	123
7.66	13.6333333333333	124
7.68	13.6333333333333	141
7.7	13.6333333333333	138
7.72	13.6333333333333	122
7.74	13.6333333333333	98
7.76	13.6333333333333	130
7.78	13.6333333333333	127
7.8	13.6333333333333	123
7.82	13.6333333333333	117
7.84	13.6333333333333	100
7.86	13.6333333333333	115
7.88	13.6333333333333	125
7.9	13.6333333333333	96
7.92	13.6333333333333	139
7.94	13.6333333333333	123
7.96	13.6333333333333	121
7.98	13.6333333333333	118
8	13.6333333333333	111
8.02	13.6333333333333	136
8.04	13.6333333333333	119
8.06	13.6333333333333	119
8.08	13.6333333333333	116
8.1	13.6333333333333	115
8.12	13.6333333333333	120
8.14	13.6333333333333	110
8.16	13.6333333333333	123
8.18	13.6333333333333	124
8.2	13.6333333333333	115
8.22	13.6333333333333	111
8.24	13.6333333333333	132
8.26	13.6333333333333	110
8.28	13.6333333333333	110
8.3	13.6333333333333	117
8.32	13.6333333333333	123
8.34	13.6333333333333	122
8.36	13.6333333333333	121
8.38	13.6333333333333	119
8.4	13.6333333333333	106
8.42	13.6333333333333	102
8.44	13.6333333333333	117
8.46	13.6333333333333	114
8.48	13.6333333333333	119
8.5	13.6333333333333	115
8.52	13.6333333333333	104
8.54	13.6333333333333	94
8.56	13.6333333333333	120
8.58	13.6333333333333	126
8.6	13.6333333333333	102
8.62	13.6333333333333	117
8.64	13.6333333333333	124
8.66	13.6333333333333	138
8.68	13.6333333333333	114
8.7	13.6333333333333	117
8.72	13.6333333333333	112
8.74	13.6333333333333	147
8.76	13.6333333333333	124
8.78	13.6333333333333	139
8.8	13.6333333333333	143
8.82	13.6333333333333	133
8.84	13.6333333333333	144
8.86	13.6333333333333	182
8.88	13.6333333333333	160
8.9	13.6333333333333	172
8.92	13.6333333333333	180
8.94	13.6333333333333	172
8.96	13.6333333333333	182
8.98	13.6333333333333	218
9	13.6333333333333	193
9.02	13.6333333333333	249
9.04	13.6333333333333	287
9.06	13.6333333333333	297
9.08	13.6333333333333	345
9.1	13.6333333333333	397
9.12	13.6333333333333	410
9.14	13.6333333333333	474
9.16	13.6333333333333	539
9.18	13.6333333333333	539
9.2	13.6333333333333	551
9.22	13.6333333333333	469
9.24	13.6333333333333	394
9.26	13.6333333333333	328
9.28	13.6333333333333	253
9.3	13.6333333333333	248
9.32	13.6333333333333	213
9.34	13.6333333333333	172
9.36	13.6333333333333	164
9.38	13.6333333333333	153
9.4	13.6333333333333	152
9.42	13.6333333333333	123
9.44	13.6333333333333	133
9.46	13.6333333333333	133
9.48	13.6333333333333	136
9.5	13.6333333333333	106
9.52	13.6333333333333	111
9.54	13.6333333333333	131
9.56	13.6333333333333	129
9.58	13.6333333333333	120
9.6	13.6333333333333	129
9.62	13.6333333333333	131
9.64	13.6333333333333	112
9.66	13.6333333333333	149
9.68	13.6333333333333	132
9.7	13.6333333333333	100
9.72	13.6333333333333	122
9.74	13.6333333333333	132
9.76	13.6333333333333	148
9.78	13.6333333333333	114
9.8	13.6333333333333	125
9.82	13.6333333333333	117
9.84	13.6333333333333	128
9.86	13.6333333333333	106
9.88	13.6333333333333	117
9.9	13.6333333333333	127
9.92	13.6333333333333	133
9.94	13.6333333333333	123
9.96	13.6333333333333	129
9.98	13.6333333333333	134
10	13.6333333333333	139
10.02	13.6333333333333	120
10.04	13.6333333333333	105
10.06	13.6333333333333	127
10.08	13.6333333333333	115
10.1	13.6333333333333	100
10.12	13.6333333333333	110
10.14	13.6333333333333	124
10.16	13.6333333333333	132
10.18	13.6333333333333	142
10.2	13.6333333333333	120
10.22	13.6333333333333	140
10.24	13.6333333333333	175
10.26	13.6333333333333	163
10.28	13.6333333333333	144
10.3	13.6333333333333	152
10.32	13.6333333333333	194
10.34	13.6333333333333	194
10.36	13.6333333333333	207
10.38	13.6333333333333	250
10.4	13.6333333333333	272
10.42	13.6333333333333	322
10.44	13.6333333333333	348
10.46	13.6333333333333	405
10.48	13.6333333333333	432
10.5	13.6333333333333	421
10.52	13.6333333333333	451
10.54	13.6333333333333	517
10.56	13.6333333333333	566
10.58	13.6333333333333	659
10.6	13.6333333333333	816
10.62	13.6333333333333	884
10.64	13.6333333333333	931
10.66	13.6333333333333	865
10.68	13.6333333333333	734
10.7	13.6333333333333	673
10.72	13.6333333333333	478
10.74	13.6333333333333	336
10.76	13.6333333333333	285
10.78	13.6333333333333	257
10.8	13.6333333333333	179
10.82	13.6333333333333	182
10.84	13.6333333333333	153
10.86	13.6333333333333	149
10.88	13.6333333333333	134
10.9	13.6333333333333	151
10.92	13.6333333333333	120
10.94	13.6333333333333	127
10.96	13.6333333333333	134
10.98	13.6333333333333	127
11	13.6333333333333	121
11.02	13.6333333333333	130
11.04	13.6333333333333	106
11.06	13.6333333333333	126
11.08	13.6333333333333	107
11.1	13.6333333333333	96
11.12	13.6333333333333	135
11.14	13.6333333333333	125
11.16	13.6333333333333	117
11.18	13.6333333333333	91
11.2	13.6333333333333	107
11.22	13.6333333333333	118
11.24	13.6333333333333	122
11.26	13.6333333333333	108
11.28	13.6333333333333	102
11.3	13.6333333333333	112
11.32	13.6333333333333	135
11.34	13.6333333333333	119
11.36	13.6333333333333	103
11.38	13.6333333333333	103
11.4	13.6333333333333	110
11.42	13.6333333333333	113
11.44	13.6333333333333	121
11.46	13.6333333333333	126
11.48	13.6333333333333	146
11.5	13.6333333333333	80
11.52	13.6333333333333	102
11.54	13.6333333333333	108
11.56	13.6333333333333	116
11.58	13.6333333333333	107
11.6	13.6333333333333	103
11.62	13.6333333333333	113
11.64	13.6333333333333	121
11.66	13.6333333333333	114
11.68	13.6333333333333	115
11.7	13.6333333333333	114
11.72	13.6333333333333	103
11.74	13.6333333333333	107
11.76	13.6333333333333	102
11.78	13.6333333333333	98
11.8	13.6333333333333	107
11.82	13.6333333333333	99
11.84	13.6333333333333	119
11.86	13.6333333333333	115
11.88	13.6333333333333	115
11.9	13.6333333333333	105
11.92	13.6333333333333	104
11.94	13.6333333333333	129
11.96	13.6333333333333	114
11.98	13.6333333333333	104
12	13.6333333333333	110
12.02	13.6333333333333	111
12.04	13.6333333333333	110
12.06	13.6333333333333	106
12.08	13.6333333333333	118
12.1	13.6333333333333	112
12.12	13.6333333333333	124
12.14	13.6333333333333	88
12.16	13.6333333333333	113
12.18	13.6333333333333	104
12.2	13.6333333333333	114
12.22	13.6333333333333	119
12.24	13.6333333333333	108
12.26	13.6333333333333	89
12.28	13.6333333333333	108
12.3	13.6333333333333	115
12.32	13.6333333333333	124
12.34	13.6333333333333	86
12.36	13.6333333333333	96
12.38	13.6333333333333	103
12.4	13.6333333333333	118
12.42	13.6333333333333	120
12.44	13.6333333333333	99
12.46	13.6333333333333	103
12.48	13.6333333333333	111
12.5	13.6333333333333	91
12.52	13.6333333333333	117
12.54	13.6333333333333	128
12.56	13.6333333333333	115
12.58	13.6333333333333	109
12.6	13.6333333333333	114
12.62	13.6333333333333	103
12.64	13.6333333333333	93
12.66	13.6333333333333	103
12.68	13.6333333333333	104
12.7	13.6333333333333	109
12.72	13.6333333333333	127
12.74	13.6333333333333	99
12.76	13.6333333333333	127
12.78	13.6333333333333	118
12.8	13.6333333333333	99
12.82	13.6333333333333	125
12.84	13.6333333333333	113
12.86	13.6333333333333	121
12.88	13.6333333333333	107
12.9	13.6333333333333	120
12.92	13.6333333333333	103
12.94	13.6333333333333	97
12.96	13.6333333333333	110
12.98	13.6333333333333	103
13	13.6333333333333	100
13.02	13.6333333333333	117
13.04	13.6333333333333	111
13.06	13.6333333333333	134
13.08	13.6333333333333	102
13.1	13.6333333333333	107
13.12	13.6333333333333	100
13.14	13.6333333333333	93
13.16	13.6333333333333	95
13.18	13.6333333333333	115
13.2	13.6333333333333	91
13.22	13.6333333333333	105
13.24	13.6333333333333	102
13.26	13.6333333333333	93
13.28	13.6333333333333	117
13.3	13.6333333333333	112
13.32	13.6333333333333	108
13.34	13.6333333333333	113
13.36	13.6333333333333	101
13.38	13.6333333333333	107
13.4	13.6333333333333	96
13.42	13.6333333333333	93
13.44	13.6333333333333	103
13.46	13.6333333333333	109
13.48	13.6333333333333	110
13.5	13.6333333333333	121
13.52	13.6333333333333	116
13.54	13.6333333333333	118
13.56	13.6333333333333	109
13.58	13.6333333333333	112
13.6	13.6333333333333	96
13.62	13.6333333333333	97
13.64	13.6333333333333	109
13.66	13.6333333333333	96
13.68	13.6333333333333	102
13.7	13.6333333333333	102
13.72	13.6333333333333	107
13.74	13.6333333333333	110
13.76	13.6333333333333	108
13.78	13.6333333333333	106
13.8	13.6333333333333	99
13.82	13.6333333333333	125
13.84	13.6333333333333	116
13.86	13.6333333333333	92
13.88	13.6333333333333	118
13.9	13.6333333333333	109
13.92	13.6333333333333	124
13.94	13.6333333333333	112
13.96	13.6333333333333	115
13.98	13.6333333333333	121
14	13.6333333333333	111
14.02	13.6333333333333	116
14.04	13.6333333333333	117
14.06	13.6333333333333	114
14.08	13.6333333333333	126
14.1	13.6333333333333	111
14.12	13.6333333333333	106
14.14	13.6333333333333	100
14.16	13.6333333333333	121
14.18	13.6333333333333	130
14.2	13.6333333333333	97
14.22	13.6333333333333	109
14.24	13.6333333333333	146
14.26	13.6333333333333	111
14.28	13.6333333333333	107
14.3	13.6333333333333	122
14.32	13.6333333333333	120
14.34	13.6333333333333	126
14.36	13.6333333333333	109
14.38	13.6333333333333	118
14.4	13.6333333333333	103
14.42	13.6333333333333	122
14.44	13.6333333333333	104
14.46	13.6333333333333	119
14.48	13.6333333333333	103
14.5	13.6333333333333	112
14.52	13.6333333333333	121
14.54	13.6333333333333	119
14.56	13.6333333333333	126
14.58	13.6333333333333	115
14.6	13.6333333333333	121
14.62	13.6333333333333	118
14.64	13.6333333333333	99
14.66	13.6333333333333	103
14.68	13.6333333333333	128
14.7	13.6333333333333	117
14.72	13.6333333333333	123
14.74	13.6333333333333	138
14.76	13.6333333333333	119
14.78	13.6333333333333	120
14.8	13.6333333333333	110
14.82	13.6333333333333	132
14.84	13.6333333333333	117
14.86	13.6333333333333	122
14.88	13.6333333333333	115
14.9	13.6333333333333	114
14.92	13.6333333333333	129
14.94	13.6333333333333	116
14.96	13.6333333333333	104
14.98	13.6333333333333	95
15	13.6333333333333	136
15.02	13.6333333333333	99
15.04	13.6333333333333	121
15.06	13.6333333333333	124
15.08	13.6333333333333	111
15.1	13.6333333333333	106
15.12	13.6333333333333	113
15.14	13.6333333333333	99
15.16	13.6333333333333	102
15.18	13.6333333333333	134
15.2	13.6333333333333	110
15.22	13.6333333333333	114
15.24	13.6333333333333	118
15.26	13.6333333333333	123
15.28	13.6333333333333	127
15.3	13.6333333333333	109
15.32	13.6333333333333	136
15.34	13.6333333333333	109
15.36	13.6333333333333	127
15.38	13.6333333333333	126
15.4	13.6333333333333	129
15.42	13.6333333333333	108
15.44	13.6333333333333	105
15.46	13.6333333333333	101
15.48	13.6333333333333	110
15.5	13.6333333333333	130
15.52	13.6333333333333	129
15.54	13.6333333333333	109
15.56	13.6333333333333	125
15.58	13.6333333333333	118
15.6	13.6333333333333	126
15.62	13.6333333333333	121
15.64	13.6333333333333	115
15.66	13.6333333333333	107
15.68	13.6333333333333	122
15.7	13.6333333333333	147
15.72	13.6333333333333	151
15.74	13.6333333333333	134
15.76	13.6333333333333	146
15.78	13.6333333333333	154
15.8	13.6333333333333	151
15.82	13.6333333333333	162
15.84	13.6333333333333	136
15.86	13.6333333333333	121
15.88	13.6333333333333	169
15.9	13.6333333333333	160
15.92	13.6333333333333	194
15.94	13.6333333333333	190
15.96	13.6333333333333	223
15.98	13.6333333333333	228
16	13.6333333333333	215
16.02	13.6333333333333	247
16.04	13.6333333333333	241
16.06	13.6333333333333	246
16.08	13.6333333333333	262
16.1	13.6333333333333	204
16.12	13.6333333333333	180
16.14	13.6333333333333	169
16.16	13.6333333333333	155
16.18	13.6333333333333	184
16.2	13.6333333333333	151
16.22	13.6333333333333	150
16.24	13.6333333333333	136
16.26	13.6333333333333	148
16.28	13.6333333333333	132
16.3	13.6333333333333	132
16.32	13.6333333333333	120
16.34	13.6333333333333	139
16.36	13.6333333333333	128
16.38	13.6333333333333	136
16.4	13.6333333333333	140
16.42	13.6333333333333	134
16.44	13.6333333333333	127
16.46	13.6333333333333	132
16.48	13.6333333333333	118
16.5	13.6333333333333	116
16.52	13.6333333333333	112
16.54	13.6333333333333	127
16.56	13.6333333333333	120
16.58	13.6333333333333	134
16.6	13.6333333333333	120
16.62	13.6333333333333	117
16.64	13.6333333333333	130
16.66	13.6333333333333	123
16.68	13.6333333333333	113
16.7	13.6333333333333	123
16.72	13.6333333333333	105
16.74	13.6333333333333	108
16.76	13.6333333333333	123
16.78	13.6333333333333	105
16.8	13.6333333333333	106
16.82	13.6333333333333	110
16.84	13.6333333333333	111
16.86	13.6333333333333	100
16.88	13.6333333333333	111
16.9	13.6333333333333	125
16.92	13.6333333333333	111
16.94	13.6333333333333	107
16.96	13.6333333333333	129
16.98	13.6333333333333	120
17	13.6333333333333	123
17.02	13.6333333333333	107
17.04	13.6333333333333	128
17.06	13.6333333333333	117
17.08	13.6333333333333	124
17.1	13.6333333333333	124
17.12	13.6333333333333	125
17.14	13.6333333333333	109
17.16	13.6333333333333	119
17.18	13.6333333333333	103
17.2	13.6333333333333	123
17.22	13.6333333333333	134
17.24	13.6333333333333	127
17.26	13.6333333333333	122
17.28	13.6333333333333	109
17.3	13.6333333333333	111
17.32	13.6333333333333	120
17.34	13.6333333333333	110
17.36	13.6333333333333	109
17.38	13.6333333333333	119
17.4	13.6333333333333	110
17.42	13.6333333333333	132
17.44	13.6333333333333	117
17.46	13.6333333333333	127
17.48	13.6333333333333	123
17.5	13.6333333333333	109
17.52	13.6333333333333	131
17.54	13.6333333333333	130
17.56	13.6333333333333	126
17.58	13.6333333333333	142
17.6	13.6333333333333	117
17.62	13.6333333333333	127
17.64	13.6333333333333	130
17.66	13.6333333333333	106
17.68	13.6333333333333	140
17.7	13.6333333333333	122
17.72	13.6333333333333	113
17.74	13.6333333333333	131
17.76	13.6333333333333	130
17.78	13.6333333333333	124
17.8	13.6333333333333	140
17.82	13.6333333333333	109
17.84	13.6333333333333	116
17.86	13.6333333333333	129
17.88	13.6333333333333	116
17.9	13.6333333333333	129
17.92	13.6333333333333	113
17.94	13.6333333333333	153
17.96	13.6333333333333	105
17.98	13.6333333333333	124
18	13.6333333333333	127
18.02	13.6333333333333	131
18.04	13.6333333333333	126
18.06	13.6333333333333	108
18.08	13.6333333333333	143
18.1	13.6333333333333	144
18.12	13.6333333333333	157
18.14	13.6333333333333	127
18.16	13.6333333333333	116
18.18	13.6333333333333	112
18.2	13.6333333333333	132
18.22	13.6333333333333	123
18.24	13.6333333333333	139
18.26	13.6333333333333	148
18.28	13.6333333333333	167
18.3	13.6333333333333	172
18.32	13.6333333333333	177
18.34	13.6333333333333	175
18.36	13.6333333333333	184
18.38	13.6333333333333	196
18.4	13.6333333333333	214
18.42	13.6333333333333	204
18.44	13.6333333333333	217
18.46	13.6333333333333	248
18.48	13.6333333333333	278
18.5	13.6333333333333	283
18.52	13.6333333333333	265
18.54	13.6333333333333	310
18.56	13.6333333333333	295
18.58	13.6333333333333	264
18.6	13.6333333333333	245
18.62	13.6333333333333	232
18.64	13.6333333333333	248
18.66	13.6333333333333	192
18.68	13.6333333333333	189
18.7	13.6333333333333	176
18.72	13.6333333333333	146
18.74	13.6333333333333	163
18.76	13.6333333333333	166
18.78	13.6333333333333	165
18.8	13.6333333333333	170
18.82	13.6333333333333	161
18.84	13.6333333333333	143
18.86	13.6333333333333	140
18.88	13.6333333333333	139
18.9	13.6333333333333	109
18.92	13.6333333333333	125
18.94	13.6333333333333	124
18.96	13.6333333333333	107
18.98	13.6333333333333	135
19	13.6333333333333	134
19.02	13.6333333333333	128
19.04	13.6333333333333	127
19.06	13.6333333333333	128
19.08	13.6333333333333	125
19.1	13.6333333333333	130
19.12	13.6333333333333	139
19.14	13.6333333333333	139
19.16	13.6333333333333	128
19.18	13.6333333333333	145
19.2	13.6333333333333	147
19.22	13.6333333333333	139
19.24	13.6333333333333	152
19.26	13.6333333333333	112
19.28	13.6333333333333	137
19.3	13.6333333333333	135
19.32	13.6333333333333	130
19.34	13.6333333333333	132
19.36	13.6333333333333	168
19.38	13.6333333333333	146
19.4	13.6333333333333	127
19.42	13.6333333333333	131
19.44	13.6333333333333	155
19.46	13.6333333333333	121
19.48	13.6333333333333	118
19.5	13.6333333333333	136
19.52	13.6333333333333	125
19.54	13.6333333333333	145
19.56	13.6333333333333	125
19.58	13.6333333333333	123
19.6	13.6333333333333	121
19.62	13.6333333333333	125
19.64	13.6333333333333	147
19.66	13.6333333333333	112
19.68	13.6333333333333	128
19.7	13.6333333333333	127
19.72	13.6333333333333	121
19.74	13.6333333333333	122
19.76	13.6333333333333	142
19.78	13.6333333333333	135
19.8	13.6333333333333	133
19.82	13.6333333333333	134
19.84	13.6333333333333	122
19.86	13.6333333333333	126
19.88	13.6333333333333	127
19.9	13.6333333333333	130
19.92	13.6333333333333	136
19.94	13.6333333333333	124
19.96	13.6333333333333	133
19.98	13.6333333333333	124
20	13.6333333333333	115
20.02	13.6333333333333	135
20.04	13.6333333333333	142
20.06	13.6333333333333	127
20.08	13.6333333333333	131
20.1	13.6333333333333	122
20.12	13.6333333333333	123
20.14	13.6333333333333	128
20.16	13.6333333333333	115
20.18	13.6333333333333	108
20.2	13.6333333333333	119
20.22	13.6333333333333	138
20.24	13.6333333333333	122
20.26	13.6333333333333	122
20.28	13.6333333333333	115
20.3	13.6333333333333	109
20.32	13.6333333333333	112
20.34	13.6333333333333	120
20.36	13.6333333333333	124
20.38	13.6333333333333	114
20.4	13.6333333333333	118
20.42	13.6333333333333	126
20.44	13.6333333333333	125
20.46	13.6333333333333	93
20.48	13.6333333333333	124
20.5	13.6333333333333	113
20.52	13.6333333333333	131
20.54	13.6333333333333	114
20.56	13.6333333333333	107
20.58	13.6333333333333	117
20.6	13.6333333333333	135
20.62	13.6333333333333	105
20.64	13.6333333333333	127
20.66	13.6333333333333	118
20.68	13.6333333333333	99
20.7	13.6333333333333	105
20.72	13.6333333333333	112
20.74	13.6333333333333	109
20.76	13.6333333333333	86
20.78	13.6333333333333	118
20.8	13.6333333333333	103
20.82	13.6333333333333	109
20.84	13.6333333333333	103
20.86	13.6333333333333	130
20.88	13.6333333333333	118
20.9	13.6333333333333	102
20.92	13.6333333333333	106
20.94	13.6333333333333	123
20.96	13.6333333333333	121
20.98	13.6333333333333	99
21	13.6333333333333	127
21.02	13.6333333333333	129
21.04	13.6333333333333	134
21.06	13.6333333333333	101
21.08	13.6333333333333	100
21.1	13.6333333333333	110
21.12	13.6333333333333	107
21.14	13.6333333333333	105
21.16	13.6333333333333	100
21.18	13.6333333333333	129
21.2	13.6333333333333	93
21.22	13.6333333333333	111
21.24	13.6333333333333	126
21.26	13.6333333333333	123
21.28	13.6333333333333	124
21.3	13.6333333333333	122
21.32	13.6333333333333	116
21.34	13.6333333333333	122
21.36	13.6333333333333	129
21.38	13.6333333333333	104
21.4	13.6333333333333	116
21.42	13.6333333333333	111
21.44	13.6333333333333	93
21.46	13.6333333333333	118
21.48	13.6333333333333	127
21.5	13.6333333333333	117
21.52	13.6333333333333	108
21.54	13.6333333333333	117
21.56	13.6333333333333	127
21.58	13.6333333333333	115
21.6	13.6333333333333	104
21.62	13.6333333333333	115
21.64	13.6333333333333	112
21.66	13.6333333333333	94
21.68	13.6333333333333	116
21.7	13.6333333333333	122
21.72	13.6333333333333	109
21.74	13.6333333333333	119
21.76	13.6333333333333	102
21.78	13.6333333333333	98
21.8	13.6333333333333	97
21.82	13.6333333333333	117
21.84	13.6333333333333	114
21.86	13.6333333333333	107
21.88	13.6333333333333	106
21.9	13.6333333333333	112
21.92	13.6333333333333	114
21.94	13.6333333333333	103
21.96	13.6333333333333	100
21.98	13.6333333333333	86
22	13.6333333333333	119
22.02	13.6333333333333	122
22.04	13.6333333333333	117
22.06	13.6333333333333	124
22.08	13.6333333333333	103
22.1	13.6333333333333	114
22.12	13.6333333333333	103
22.14	13.6333333333333	113
22.16	13.6333333333333	132
22.18	13.6333333333333	103
22.2	13.6333333333333	111
22.22	13.6333333333333	108
22.24	13.6333333333333	132
22.26	13.6333333333333	105
22.28	13.6333333333333	108
22.3	13.6333333333333	125
22.32	13.6333333333333	116
22.34	13.6333333333333	105
22.36	13.6333333333333	91
22.38	13.6333333333333	107
22.4	13.6333333333333	116
22.42	13.6333333333333	108
22.44	13.6333333333333	103
22.46	13.6333333333333	115
22.48	13.6333333333333	105
22.5	13.6333333333333	124
22.52	13.6333333333333	112
22.54	13.6333333333333	109
22.56	13.6333333333333	108
22.58	13.6333333333333	108
22.6	13.6333333333333	121
22.62	13.6333333333333	93
22.64	13.6333333333333	121
22.66	13.6333333333333	120
22.68	13.6333333333333	102
22.7	13.6333333333333	103
22.72	13.6333333333333	125
22.74	13.6333333333333	112
22.76	13.6333333333333	102
22.78	13.6333333333333	116
22.8	13.6333333333333	113
22.82	13.6333333333333	124
22.84	13.6333333333333	120
22.86	13.6333333333333	124
22.88	13.6333333333333	94
22.9	13.6333333333333	132
22.92	13.6333333333333	124
22.94	13.6333333333333	109
22.96	13.6333333333333	111
22.98	13.6333333333333	109
23	13.6333333333333	122
23.02	13.6333333333333	110
23.04	13.6333333333333	124
23.06	13.6333333333333	142
23.08	13.6333333333333	113
23.1	13.6333333333333	113
23.12	13.6333333333333	137
23.14	13.6333333333333	133
23.16	13.6333333333333	119
23.18	13.6333333333333	147
23.2	13.6333333333333	125
23.22	13.6333333333333	146
23.24	13.6333333333333	146
23.26	13.6333333333333	119
23.28	13.6333333333333	133
23.3	13.6333333333333	134
23.32	13.6333333333333	118
23.34	13.6333333333333	137
23.36	13.6333333333333	132
23.38	13.6333333333333	119
23.4	13.6333333333333	136
23.42	13.6333333333333	124
23.44	13.6333333333333	135
23.46	13.6333333333333	123
23.48	13.6333333333333	124
23.5	13.6333333333333	129
23.52	13.6333333333333	119
23.54	13.6333333333333	118
23.56	13.6333333333333	124
23.58	13.6333333333333	124
23.6	13.6333333333333	122
23.62	13.6333333333333	112
23.64	13.6333333333333	104
23.66	13.6333333333333	121
23.68	13.6333333333333	128
23.7	13.6333333333333	123
23.72	13.6333333333333	121
23.74	13.6333333333333	103
23.76	13.6333333333333	117
23.78	13.6333333333333	117
23.8	13.6333333333333	116
23.82	13.6333333333333	115
23.84	13.6333333333333	115
23.86	13.6333333333333	135
23.88	13.6333333333333	123
23.9	13.6333333333333	123
23.92	13.6333333333333	105
23.94	13.6333333333333	108
23.96	13.6333333333333	111
23.98	13.6333333333333	124
24	13.6333333333333	138
24.02	13.6333333333333	123
24.04	13.6333333333333	112
24.06	13.6333333333333	106
24.08	13.6333333333333	114
24.1	13.6333333333333	117
24.12	13.6333333333333	124
24.14	13.6333333333333	129
24.16	13.6333333333333	121
24.18	13.6333333333333	105
24.2	13.6333333333333	114
24.22	13.6333333333333	120
24.24	13.6333333333333	131
24.26	13.6333333333333	112
24.28	13.6333333333333	116
24.3	13.6333333333333	106
24.32	13.6333333333333	96
24.34	13.6333333333333	94
24.36	13.6333333333333	110
24.38	13.6333333333333	109
24.4	13.6333333333333	113
24.42	13.6333333333333	135
24.44	13.6333333333333	125
24.46	13.6333333333333	119
24.48	13.6333333333333	123
24.5	13.6333333333333	138
24.52	13.6333333333333	139
24.54	13.6333333333333	111
24.56	13.6333333333333	130
24.58	13.6333333333333	117
24.6	13.6333333333333	131
24.62	13.6333333333333	121
24.64	13.6333333333333	104
24.66	13.6333333333333	121
24.68	13.6333333333333	113
24.7	13.6333333333333	134
24.72	13.6333333333333	103
24.74	13.6333333333333	123
24.76	13.6333333333333	135
24.78	13.6333333333333	123
24.8	13.6333333333333	108
24.82	13.6333333333333	120
24.84	13.6333333333333	110
24.86	13.6333333333333	110
24.88	13.6333333333333	111
24.9	13.6333333333333	104
24.92	13.6333333333333	122
24.94	13.6333333333333	116
24.96	13.6333333333333	128
24.98	13.6333333333333	123
25	13.6333333333333	106
25.02	13.6333333333333	116
25.04	13.6333333333333	127
25.06	13.6333333333333	102
25.08	13.6333333333333	111
25.1	13.6333333333333	110
25.12	13.6333333333333	107
25.14	13.6333333333333	107
25.16	13.6333333333333	112
25.18	13.6333333333333	129
25.2	13.6333333333333	100
25.22	13.6333333333333	98
25.24	13.6333333333333	90
25.26	13.6333333333333	105
25.28	13.6333333333333	106
25.3	13.6333333333333	106
25.32	13.6333333333333	99
25.34	13.6333333333333	101
25.36	13.6333333333333	112
25.38	13.6333333333333	100
25.4	13.6333333333333	121
25.42	13.6333333333333	114
25.44	13.6333333333333	101
25.46	13.6333333333333	110
25.48	13.6333333333333	119
25.5	13.6333333333333	125
25.52	13.6333333333333	124
25.54	13.6333333333333	105
25.56	13.6333333333333	102
25.58	13.6333333333333	122
25.6	13.6333333333333	106
25.62	13.6333333333333	102
25.64	13.6333333333333	124
25.66	13.6333333333333	114
25.68	13.6333333333333	101
25.7	13.6333333333333	104
25.72	13.6333333333333	116
25.74	13.6333333333333	103
25.76	13.6333333333333	100
25.78	13.6333333333333	125
25.8	13.6333333333333	115
25.82	13.6333333333333	114
25.84	13.6333333333333	122
25.86	13.6333333333333	120
25.88	13.6333333333333	101
25.9	13.6333333333333	107
25.92	13.6333333333333	90
25.94	13.6333333333333	114
25.96	13.6333333333333	118
25.98	13.6333333333333	113
26	13.6333333333333	99
26.02	13.6333333333333	106
26.04	13.6333333333333	132
26.06	13.6333333333333	128
26.08	13.6333333333333	96
26.1	13.6333333333333	130
26.12	13.6333333333333	126
26.14	13.6333333333333	120
26.16	13.6333333333333	116
26.18	13.6333333333333	119
26.2	13.6333333333333	114
26.22	13.6333333333333	105
26.24	13.6333333333333	102
26.26	13.6333333333333	120
26.28	13.6333333333333	113
26.3	13.6333333333333	114
26.32	13.6333333333333	105
26.34	13.6333333333333	98
26.36	13.6333333333333	105
26.38	13.6333333333333	118
26.4	13.6333333333333	126
26.42	13.6333333333333	117
26.44	13.6333333333333	110
26.46	13.6333333333333	112
26.48	13.6333333333333	112
26.5	13.6333333333333	120
26.52	13.6333333333333	114
26.54	13.6333333333333	104
26.56	13.6333333333333	119
26.58	13.6333333333333	104
26.6	13.6333333333333	102
26.62	13.6333333333333	104
26.64	13.6333333333333	113
26.66	13.6333333333333	83
26.68	13.6333333333333	109
26.7	13.6333333333333	116
26.72	13.6333333333333	121
26.74	13.6333333333333	109
26.76	13.6333333333333	134
26.78	13.6333333333333	116
26.8	13.6333333333333	108
26.82	13.6333333333333	121
26.84	13.6333333333333	123
26.86	13.6333333333333	125
26.88	13.6333333333333	132
26.9	13.6333333333333	130
26.92	13.6333333333333	124
26.94	13.6333333333333	129
26.96	13.6333333333333	137
26.98	13.6333333333333	117
27	13.6333333333333	119
27.02	13.6333333333333	120
27.04	13.6333333333333	115
27.06	13.6333333333333	144
27.08	13.6333333333333	113
27.1	13.6333333333333	133
27.12	13.6333333333333	132
27.14	13.6333333333333	122
27.16	13.6333333333333	113
27.18	13.6333333333333	101
27.2	13.6333333333333	117
27.22	13.6333333333333	107
27.24	13.6333333333333	119
27.26	13.6333333333333	111
27.28	13.6333333333333	101
27.3	13.6333333333333	120
27.32	13.6333333333333	116
27.34	13.6333333333333	136
27.36	13.6333333333333	126
27.38	13.6333333333333	116
27.4	13.6333333333333	132
27.42	13.6333333333333	100
27.44	13.6333333333333	104
27.46	13.6333333333333	133
27.48	13.6333333333333	100
27.5	13.6333333333333	112
27.52	13.6333333333333	112
27.54	13.6333333333333	114
27.56	13.6333333333333	101
27.58	13.6333333333333	107
27.6	13.6333333333333	117
27.62	13.6333333333333	102
27.64	13.6333333333333	103
27.66	13.6333333333333	116
27.68	13.6333333333333	119
27.7	13.6333333333333	106
27.72	13.6333333333333	116
27.74	13.6333333333333	106
27.76	13.6333333333333	99
27.78	13.6333333333333	108
27.8	13.6333333333333	105
27.82	13.6333333333333	121
27.84	13.6333333333333	96
27.86	13.6333333333333	118
27.88	13.6333333333333	113
27.9	13.6333333333333	116
27.92	13.6333333333333	129
27.94	13.6333333333333	103
27.96	13.6333333333333	112
27.98	13.6333333333333	88
28	13.6333333333333	108
28.02	13.6333333333333	113
28.04	13.6333333333333	124
28.06	13.6333333333333	109
28.08	13.6333333333333	119
28.1	13.6333333333333	127
28.12	13.6333333333333	113
28.14	13.6333333333333	112
28.16	13.6333333333333	117
28.18	13.6333333333333	107
28.2	13.6333333333333	118
28.22	13.6333333333333	115
28.24	13.6333333333333	128
28.26	13.6333333333333	112
28.28	13.6333333333333	123
28.3	13.6333333333333	109
28.32	13.6333333333333	111
28.34	13.6333333333333	116
28.36	13.6333333333333	119
28.38	13.6333333333333	108
28.4	13.6333333333333	136
28.42	13.6333333333333	129
28.44	13.6333333333333	122
28.46	13.6333333333333	117
28.48	13.6333333333333	115
28.5	13.6333333333333	107
28.52	13.6333333333333	125
28.54	13.6333333333333	102
28.56	13.6333333333333	119
28.58	13.6333333333333	108
28.6	13.6333333333333	104
28.62	13.6333333333333	112
28.64	13.6333333333333	112
28.66	13.6333333333333	115
28.68	13.6333333333333	119
28.7	13.6333333333333	125
28.72	13.6333333333333	121
28.74	13.6333333333333	115
28.76	13.6333333333333	116
28.78	13.6333333333333	111
28.8	13.6333333333333	110
28.82	13.6333333333333	103
28.84	13.6333333333333	115
28.86	13.6333333333333	136
28.88	13.6333333333333	119
28.9	13.6333333333333	108
28.92	13.6333333333333	122
28.94	13.6333333333333	120
28.96	13.6333333333333	108
28.98	13.6333333333333	122
29	13.6333333333333	133
29.02	13.6333333333333	128
29.04	13.6333333333333	115
29.06	13.6333333333333	125
29.08	13.6333333333333	115
29.1	13.6333333333333	125
29.12	13.6333333333333	126
29.14	13.6333333333333	100
29.16	13.6333333333333	117
29.18	13.6333333333333	124
29.2	13.6333333333333	126
29.22	13.6333333333333	111
29.24	13.6333333333333	110
29.26	13.6333333333333	118
29.28	13.6333333333333	102
29.3	13.6333333333333	111
29.32	13.6333333333333	121
29.34	13.6333333333333	110
29.36	13.6333333333333	108
29.38	13.6333333333333	120
29.4	13.6333333333333	105
29.42	13.6333333333333	118
29.44	13.6333333333333	118
29.46	13.6333333333333	123
29.48	13.6333333333333	128
29.5	13.6333333333333	127
29.52	13.6333333333333	128
29.54	13.6333333333333	135
29.56	13.6333333333333	116
29.58	13.6333333333333	131
29.6	13.6333333333333	109
29.62	13.6333333333333	120
29.64	13.6333333333333	104
29.66	13.6333333333333	136
29.68	13.6333333333333	129
29.7	13.6333333333333	117
29.72	13.6333333333333	121
29.74	13.6333333333333	113
29.76	13.6333333333333	120
29.78	13.6333333333333	121
29.8	13.6333333333333	121
29.82	13.6333333333333	115
29.84	13.6333333333333	125
29.86	13.6333333333333	118
29.88	13.6333333333333	154
29.9	13.6333333333333	107
29.92	13.6333333333333	118
29.94	13.6333333333333	107
29.96	13.6333333333333	110
29.98	13.6333333333333	113
30	13.6333333333333	110
30.02	13.6333333333333	112
30.04	13.6333333333333	124
30.06	13.6333333333333	115
30.08	13.6333333333333	116
30.1	13.6333333333333	110
30.12	13.6333333333333	116
30.14	13.6333333333333	123
30.16	13.6333333333333	109
30.18	13.6333333333333	126
30.2	13.6333333333333	124
30.22	13.6333333333333	98
30.24	13.6333333333333	119
30.26	13.6333333333333	110
30.28	13.6333333333333	115
30.3	13.6333333333333	112
30.32	13.6333333333333	123
30.34	13.6333333333333	107
30.36	13.6333333333333	113
30.38	13.6333333333333	102
30.4	13.6333333333333	120
30.42	13.6333333333333	107
30.44	13.6333333333333	99
30.46	13.6333333333333	115
30.48	13.6333333333333	119
30.5	13.6333333333333	116
30.52	13.6333333333333	142
30.54	13.6333333333333	112
30.56	13.6333333333333	105
30.58	13.6333333333333	120
30.6	13.6333333333333	104
30.62	13.6333333333333	95
30.64	13.6333333333333	116
30.66	13.6333333333333	127
30.68	13.6333333333333	102
30.7	13.6333333333333	112
30.72	13.6333333333333	104
30.74	13.6333333333333	99
30.76	13.6333333333333	121
30.78	13.6333333333333	132
30.8	13.6333333333333	98
30.82	13.6333333333333	104
30.84	13.6333333333333	134
30.86	13.6333333333333	107
30.88	13.6333333333333	117
30.9	13.6333333333333	111
30.92	13.6333333333333	93
30.94	13.6333333333333	110
30.96	13.6333333333333	116
30.98	13.6333333333333	100
31	13.6333333333333	108
31.02	13.6333333333333	112
31.04	13.6333333333333	107
31.06	13.6333333333333	117
31.08	13.6333333333333	94
31.1	13.6333333333333	112
31.12	13.6333333333333	101
31.14	13.6333333333333	111
31.16	13.6333333333333	113
31.18	13.6333333333333	120
31.2	13.6333333333333	110
31.22	13.6333333333333	109
31.24	13.6333333333333	94
31.26	13.6333333333333	104
31.28	13.6333333333333	102
31.3	13.6333333333333	102
31.32	13.6333333333333	99
31.34	13.6333333333333	101
31.36	13.6333333333333	101
31.38	13.6333333333333	102
31.4	13.6333333333333	116
31.42	13.6333333333333	109
31.44	13.6333333333333	123
31.46	13.6333333333333	100
31.48	13.6333333333333	117
31.5	13.6333333333333	95
31.52	13.6333333333333	95
31.54	13.6333333333333	108
31.56	13.6333333333333	113
31.58	13.6333333333333	99
31.6	13.6333333333333	118
31.62	13.6333333333333	106
31.64	13.6333333333333	117
31.66	13.6333333333333	109
31.68	13.6333333333333	106
31.7	13.6333333333333	115
31.72	13.6333333333333	110
31.74	13.6333333333333	102
31.76	13.6333333333333	102
31.78	13.6333333333333	108
31.8	13.6333333333333	106
31.82	13.6333333333333	112
31.84	13.6333333333333	135
31.86	13.6333333333333	111
31.88	13.6333333333333	110
31.9	13.6333333333333	132
31.92	13.6333333333333	95
31.94	13.6333333333333	121
31.96	13.6333333333333	124
31.98	13.6333333333333	112
32	13.6333333333333	104
32.02	13.6333333333333	100
32.04	13.6333333333333	102
32.06	13.6333333333333	111
32.08	13.6333333333333	115
32.1	13.6333333333333	120
32.12	13.6333333333333	101
32.14	13.6333333333333	107
32.16	13.6333333333333	117
32.18	13.6333333333333	83
32.2	13.6333333333333	127
32.22	13.6333333333333	117
32.24	13.6333333333333	114
32.26	13.6333333333333	115
32.28	13.6333333333333	103
32.3	13.6333333333333	123
32.32	13.6333333333333	117
32.34	13.6333333333333	129
32.36	13.6333333333333	112
32.38	13.6333333333333	108
32.4	13.6333333333333	105
32.42	13.6333333333333	107
32.44	13.6333333333333	125
32.46	13.6333333333333	123
32.48	13.6333333333333	125
32.5	13.6333333333333	122
32.52	13.6333333333333	120
32.54	13.6333333333333	123
32.56	13.6333333333333	105
32.58	13.6333333333333	101
32.6	13.6333333333333	110
32.62	13.6333333333333	109
32.64	13.6333333333333	101
32.66	13.6333333333333	125
32.68	13.6333333333333	92
32.7	13.6333333333333	98
32.72	13.6333333333333	118
32.74	13.6333333333333	118
32.76	13.6333333333333	113
32.78	13.6333333333333	111
32.8	13.6333333333333	102
32.82	13.6333333333333	103
32.84	13.6333333333333	92
32.86	13.6333333333333	122
32.88	13.6333333333333	112
32.9	13.6333333333333	104
32.92	13.6333333333333	124
32.94	13.6333333333333	116
32.96	13.6333333333333	97
32.98	13.6333333333333	127
33	13.6333333333333	91
33.02	13.6333333333333	103
33.04	13.6333333333333	99
33.06	13.6333333333333	114
33.08	13.6333333333333	117
33.1	13.6333333333333	117
33.12	13.6333333333333	100
33.14	13.6333333333333	116
33.16	13.6333333333333	112
33.18	13.6333333333333	122
33.2	13.6333333333333	119
33.22	13.6333333333333	114
33.24	13.6333333333333	110
33.26	13.6333333333333	122
33.28	13.6333333333333	109
33.3	13.6333333333333	108
33.32	13.6333333333333	110
33.34	13.6333333333333	97
33.36	13.6333333333333	111
33.38	13.6333333333333	106
33.4	13.6333333333333	111
33.42	13.6333333333333	125
33.44	13.6333333333333	139
33.46	13.6333333333333	108
33.48	13.6333333333333	109
33.5	13.6333333333333	113
33.52	13.6333333333333	114
33.54	13.6333333333333	118
33.56	13.6333333333333	125
33.58	13.6333333333333	113
33.6	13.6333333333333	109
33.62	13.6333333333333	117
33.64	13.6333333333333	111
33.66	13.6333333333333	117
33.68	13.6333333333333	114
33.7	13.6333333333333	122
33.72	13.6333333333333	118
33.74	13.6333333333333	116
33.76	13.6333333333333	103
33.78	13.6333333333333	107
33.8	13.6333333333333	125
33.82	13.6333333333333	119
33.84	13.6333333333333	114
33.86	13.6333333333333	119
33.88	13.6333333333333	126
33.9	13.6333333333333	120
33.92	13.6333333333333	119
33.94	13.6333333333333	115
33.96	13.6333333333333	122
33.98	13.6333333333333	121
34	13.6333333333333	136
34.02	13.6333333333333	112
34.04	13.6333333333333	103
34.06	13.6333333333333	91
34.08	13.6333333333333	118
34.1	13.6333333333333	119
34.12	13.6333333333333	128
34.14	13.6333333333333	111
34.16	13.6333333333333	122
34.18	13.6333333333333	125
34.2	13.6333333333333	132
34.22	13.6333333333333	118
34.24	13.6333333333333	128
34.26	13.6333333333333	116
34.28	13.6333333333333	96
34.3	13.6333333333333	122
34.32	13.6333333333333	118
34.34	13.6333333333333	111
34.36	13.6333333333333	117
34.38	13.6333333333333	109
34.4	13.6333333333333	118
34.42	13.6333333333333	112
34.44	13.6333333333333	111
34.46	13.6333333333333	123
34.48	13.6333333333333	127
34.5	13.6333333333333	125
34.52	13.6333333333333	119
34.54	13.6333333333333	107
34.56	13.6333333333333	133
34.58	13.6333333333333	131
34.6	13.6333333333333	128
34.62	13.6333333333333	119
34.64	13.6333333333333	127
34.66	13.6333333333333	126
34.68	13.6333333333333	116
34.7	13.6333333333333	123
34.72	13.6333333333333	128
34.74	13.6333333333333	111
34.76	13.6333333333333	144
34.78	13.6333333333333	127
34.8	13.6333333333333	132
34.82	13.6333333333333	131
34.84	13.6333333333333	120
34.86	13.6333333333333	111
34.88	13.6333333333333	124
34.9	13.6333333333333	145
34.92	13.6333333333333	122
34.94	13.6333333333333	124
34.96	13.6333333333333	139
34.98	13.6333333333333	116
35	13.6333333333333	135
35.02	13.6333333333333	134
35.04	13.6333333333333	139
35.06	13.6333333333333	121
35.08	13.6333333333333	110
35.1	13.6333333333333	123
35.12	13.6333333333333	112
35.14	13.6333333333333	113
35.16	13.6333333333333	119
35.18	13.6333333333333	119
35.2	13.6333333333333	128
35.22	13.6333333333333	116
35.24	13.6333333333333	130
35.26	13.6333333333333	111
35.28	13.6333333333333	124
35.3	13.6333333333333	105
35.32	13.6333333333333	133
35.34	13.6333333333333	123
35.36	13.6333333333333	121
35.38	13.6333333333333	123
35.4	13.6333333333333	131
35.42	13.6333333333333	114
35.44	13.6333333333333	123
35.46	13.6333333333333	133
35.48	13.6333333333333	122
35.5	13.6333333333333	142
35.52	13.6333333333333	126
35.54	13.6333333333333	128
35.56	13.6333333333333	138
35.58	13.6333333333333	118
35.6	13.6333333333333	117
35.62	13.6333333333333	109
35.64	13.6333333333333	126
35.66	13.6333333333333	120
35.68	13.6333333333333	138
35.7	13.6333333333333	136
35.72	13.6333333333333	110
35.74	13.6333333333333	114
35.76	13.6333333333333	128
35.78	13.6333333333333	131
35.8	13.6333333333333	117
35.82	13.6333333333333	130
35.84	13.6333333333333	129
35.86	13.6333333333333	149
35.88	13.6333333333333	114
35.9	13.6333333333333	115
35.92	13.6333333333333	119
35.94	13.6333333333333	123
35.96	13.6333333333333	138
35.98	13.6333333333333	120
36	13.6333333333333	135
36.02	13.6333333333333	130
36.04	13.6333333333333	116
36.06	13.6333333333333	126
36.08	13.6333333333333	128
36.1	13.6333333333333	133
36.12	13.6333333333333	130
36.14	13.6333333333333	122
36.16	13.6333333333333	120
36.18	13.6333333333333	122
36.2	13.6333333333333	136
36.22	13.6333333333333	120
36.24	13.6333333333333	133
36.26	13.6333333333333	94
36.28	13.6333333333333	109
36.3	13.6333333333333	123
36.32	13.6333333333333	129
36.34	13.6333333333333	126
36.36	13.6333333333333	124
36.38	13.6333333333333	121
36.4	13.6333333333333	110
36.42	13.6333333333333	116
36.44	13.6333333333333	117
36.46	13.6333333333333	136
36.48	13.6333333333333	131
36.5	13.6333333333333	136
36.52	13.6333333333333	120
36.54	13.6333333333333	130
36.56	13.6333333333333	137
36.58	13.6333333333333	105
36.6	13.6333333333333	131
36.62	13.6333333333333	142
36.64	13.6333333333333	128
36.66	13.6333333333333	138
36.68	13.6333333333333	143
36.7	13.6333333333333	112
36.72	13.6333333333333	117
36.74	13.6333333333333	121
36.76	13.6333333333333	143
36.78	13.6333333333333	134
36.8	13.6333333333333	133
36.82	13.6333333333333	137
36.84	13.6333333333333	124
36.86	13.6333333333333	113
36.88	13.6333333333333	128
36.9	13.6333333333333	125
36.92	13.6333333333333	116
36.94	13.6333333333333	133
36.96	13.6333333333333	123
36.98	13.6333333333333	124
37	13.6333333333333	136
37.02	13.6333333333333	127
37.04	13.6333333333333	130
37.06	13.6333333333333	130
37.08	13.6333333333333	113
37.1	13.6333333333333	144
37.12	13.6333333333333	150
37.14	13.6333333333333	138
37.16	13.6333333333333	112
37.18	13.6333333333333	113
37.2	13.6333333333333	143
37.22	13.6333333333333	136
37.24	13.6333333333333	129
37.26	13.6333333333333	124
37.28	13.6333333333333	129
37.3	13.6333333333333	121
37.32	13.6333333333333	123
37.34	13.6333333333333	136
37.36	13.6333333333333	135
37.38	13.6333333333333	138
37.4	13.6333333333333	146
37.42	13.6333333333333	162
37.44	13.6333333333333	142
37.46	13.6333333333333	130
37.48	13.6333333333333	124
37.5	13.6333333333333	122
37.52	13.6333333333333	122
37.54	13.6333333333333	149
37.56	13.6333333333333	145
37.58	13.6333333333333	133
37.6	13.6333333333333	133
37.62	13.6333333333333	136
37.64	13.6333333333333	139
37.66	13.6333333333333	141
37.68	13.6333333333333	128
37.7	13.6333333333333	145
37.72	13.6333333333333	139
37.74	13.6333333333333	113
37.76	13.6333333333333	132
37.78	13.6333333333333	147
37.8	13.6333333333333	124
37.82	13.6333333333333	141
37.84	13.6333333333333	146
37.86	13.6333333333333	161
37.88	13.6333333333333	171
37.9	13.6333333333333	185
37.92	13.6333333333333	150
37.94	13.6333333333333	173
37.96	13.6333333333333	193
37.98	13.6333333333333	190
38	13.6333333333333	212
38.02	13.6333333333333	224
38.04	13.6333333333333	221
38.06	13.6333333333333	279
38.08	13.6333333333333	317
38.1	13.6333333333333	372
38.12	13.6333333333333	544
38.14	13.6333333333333	661
38.16	13.6333333333333	801
38.18	13.6333333333333	636
38.2	13.6333333333333	463
38.22	13.6333333333333	440
38.24	13.6333333333333	454
38.26	13.6333333333333	496
38.28	13.6333333333333	386
38.3	13.6333333333333	267
38.32	13.6333333333333	212
38.34	13.6333333333333	193
38.36	13.6333333333333	211
38.38	13.6333333333333	191
38.4	13.6333333333333	175
38.42	13.6333333333333	167
38.44	13.6333333333333	147
38.46	13.6333333333333	175
38.48	13.6333333333333	161
38.5	13.6333333333333	153
38.52	13.6333333333333	158
38.54	13.6333333333333	167
38.56	13.6333333333333	151
38.58	13.6333333333333	142
38.6	13.6333333333333	146
38.62	13.6333333333333	141
38.64	13.6333333333333	118
38.66	13.6333333333333	120
38.68	13.6333333333333	145
38.7	13.6333333333333	128
38.72	13.6333333333333	120
38.74	13.6333333333333	125
38.76	13.6333333333333	123
38.78	13.6333333333333	128
38.8	13.6333333333333	117
38.82	13.6333333333333	124
38.84	13.6333333333333	148
38.86	13.6333333333333	118
38.88	13.6333333333333	129
38.9	13.6333333333333	136
38.92	13.6333333333333	161
38.94	13.6333333333333	141
38.96	13.6333333333333	134
38.98	13.6333333333333	136
39	13.6333333333333	137
39.02	13.6333333333333	106
39.04	13.6333333333333	136
39.06	13.6333333333333	111
39.08	13.6333333333333	126
39.1	13.6333333333333	136
39.12	13.6333333333333	127
39.14	13.6333333333333	114
39.16	13.6333333333333	128
39.18	13.6333333333333	128
39.2	13.6333333333333	132
39.22	13.6333333333333	110
39.24	13.6333333333333	102
39.26	13.6333333333333	125
39.28	13.6333333333333	104
39.3	13.6333333333333	128
39.32	13.6333333333333	109
39.34	13.6333333333333	130
39.36	13.6333333333333	134
39.38	13.6333333333333	129
39.4	13.6333333333333	120
39.42	13.6333333333333	130
39.44	13.6333333333333	110
39.46	13.6333333333333	128
39.48	13.6333333333333	108
39.5	13.6333333333333	140
39.52	13.6333333333333	125
39.54	13.6333333333333	147
39.56	13.6333333333333	125
39.58	13.6333333333333	137
39.6	13.6333333333333	134
39.62	13.6333333333333	136
39.64	13.6333333333333	126
39.66	13.6333333333333	116
39.68	13.6333333333333	137
39.7	13.6333333333333	132
39.72	13.6333333333333	125
39.74	13.6333333333333	113
39.76	13.6333333333333	129
39.78	13.6333333333333	127
39.8	13.6333333333333	142
39.82	13.6333333333333	114
39.84	13.6333333333333	112
39.86	13.6333333333333	135
39.88	13.6333333333333	140
39.9	13.6333333333333	139
39.92	13.6333333333333	131
39.94	13.6333333333333	116
39.96	13.6333333333333	121
39.98	13.6333333333333	115
40	13.6333333333333	130
