# Supplementary material for: Sorting polymerization in a bichannel metal-organic framework
Source: Nat Commun. 2025 Aug 5;16:6984. doi: 10.1038/s41467-025-62322-8 (PMC12325995; doi:10.1038/s41467-025-62322-8)
Supplement: Supplementary file 3 — Source data [file 41467_2025_62322_MOESM3_ESM.zip › SOURCE_DATA/SF9/1-PS_2theta_vs_scanstarttime_vs_intensity/line_16.csv]

X	Y	Z
3	10.6333333333333	144
3.02	10.6333333333333	128
3.04	10.6333333333333	139
3.06	10.6333333333333	132
3.08	10.6333333333333	151
3.1	10.6333333333333	178
3.12	10.6333333333333	152
3.14	10.6333333333333	136
3.16	10.6333333333333	142
3.18	10.6333333333333	143
3.2	10.6333333333333	160
3.22	10.6333333333333	141
3.24	10.6333333333333	155
3.26	10.6333333333333	132
3.28	10.6333333333333	136
3.3	10.6333333333333	138
3.32	10.6333333333333	140
3.34	10.6333333333333	140
3.36	10.6333333333333	147
3.38	10.6333333333333	149
3.4	10.6333333333333	143
3.42	10.6333333333333	167
3.44	10.6333333333333	138
3.46	10.6333333333333	130
3.48	10.6333333333333	138
3.5	10.6333333333333	153
3.52	10.6333333333333	168
3.54	10.6333333333333	150
3.56	10.6333333333333	142
3.58	10.6333333333333	137
3.6	10.6333333333333	143
3.62	10.6333333333333	163
3.64	10.6333333333333	166
3.66	10.6333333333333	154
3.68	10.6333333333333	150
3.7	10.6333333333333	148
3.72	10.6333333333333	152
3.74	10.6333333333333	163
3.76	10.6333333333333	124
3.78	10.6333333333333	156
3.8	10.6333333333333	158
3.82	10.6333333333333	157
3.84	10.6333333333333	136
3.86	10.6333333333333	133
3.88	10.6333333333333	139
3.9	10.6333333333333	156
3.92	10.6333333333333	141
3.94	10.6333333333333	152
3.96	10.6333333333333	151
3.98	10.6333333333333	151
4	10.6333333333333	138
4.02	10.6333333333333	127
4.04	10.6333333333333	125
4.06	10.6333333333333	138
4.08	10.6333333333333	145
4.1	10.6333333333333	146
4.12	10.6333333333333	142
4.14	10.6333333333333	167
4.16	10.6333333333333	159
4.18	10.6333333333333	146
4.2	10.6333333333333	153
4.22	10.6333333333333	140
4.24	10.6333333333333	149
4.26	10.6333333333333	159
4.28	10.6333333333333	152
4.3	10.6333333333333	154
4.32	10.6333333333333	148
4.34	10.6333333333333	149
4.36	10.6333333333333	135
4.38	10.6333333333333	151
4.4	10.6333333333333	145
4.42	10.6333333333333	157
4.44	10.6333333333333	149
4.46	10.6333333333333	158
4.48	10.6333333333333	159
4.5	10.6333333333333	142
4.52	10.6333333333333	127
4.54	10.6333333333333	154
4.56	10.6333333333333	166
4.58	10.6333333333333	159
4.6	10.6333333333333	166
4.62	10.6333333333333	148
4.64	10.6333333333333	153
4.66	10.6333333333333	156
4.68	10.6333333333333	179
4.7	10.6333333333333	150
4.72	10.6333333333333	156
4.74	10.6333333333333	189
4.76	10.6333333333333	161
4.78	10.6333333333333	179
4.8	10.6333333333333	173
4.82	10.6333333333333	176
4.84	10.6333333333333	177
4.86	10.6333333333333	190
4.88	10.6333333333333	186
4.9	10.6333333333333	209
4.92	10.6333333333333	189
4.94	10.6333333333333	200
4.96	10.6333333333333	182
4.98	10.6333333333333	221
5	10.6333333333333	231
5.02	10.6333333333333	253
5.04	10.6333333333333	280
5.06	10.6333333333333	279
5.08	10.6333333333333	273
5.1	10.6333333333333	334
5.12	10.6333333333333	321
5.14	10.6333333333333	390
5.16	10.6333333333333	428
5.18	10.6333333333333	461
5.2	10.6333333333333	488
5.22	10.6333333333333	528
5.24	10.6333333333333	629
5.26	10.6333333333333	649
5.28	10.6333333333333	621
5.3	10.6333333333333	589
5.32	10.6333333333333	487
5.34	10.6333333333333	392
5.36	10.6333333333333	339
5.38	10.6333333333333	308
5.4	10.6333333333333	244
5.42	10.6333333333333	244
5.44	10.6333333333333	241
5.46	10.6333333333333	189
5.48	10.6333333333333	202
5.5	10.6333333333333	189
5.52	10.6333333333333	179
5.54	10.6333333333333	173
5.56	10.6333333333333	173
5.58	10.6333333333333	172
5.6	10.6333333333333	173
5.62	10.6333333333333	167
5.64	10.6333333333333	156
5.66	10.6333333333333	182
5.68	10.6333333333333	177
5.7	10.6333333333333	157
5.72	10.6333333333333	184
5.74	10.6333333333333	158
5.76	10.6333333333333	161
5.78	10.6333333333333	178
5.8	10.6333333333333	163
5.82	10.6333333333333	155
5.84	10.6333333333333	183
5.86	10.6333333333333	172
5.88	10.6333333333333	186
5.9	10.6333333333333	154
5.92	10.6333333333333	188
5.94	10.6333333333333	181
5.96	10.6333333333333	190
5.98	10.6333333333333	179
6	10.6333333333333	199
6.02	10.6333333333333	186
6.04	10.6333333333333	188
6.06	10.6333333333333	203
6.08	10.6333333333333	208
6.1	10.6333333333333	177
6.12	10.6333333333333	203
6.14	10.6333333333333	198
6.16	10.6333333333333	176
6.18	10.6333333333333	183
6.2	10.6333333333333	199
6.22	10.6333333333333	219
6.24	10.6333333333333	198
6.26	10.6333333333333	210
6.28	10.6333333333333	217
6.3	10.6333333333333	201
6.32	10.6333333333333	187
6.34	10.6333333333333	185
6.36	10.6333333333333	172
6.38	10.6333333333333	197
6.4	10.6333333333333	184
6.42	10.6333333333333	192
6.44	10.6333333333333	177
6.46	10.6333333333333	172
6.48	10.6333333333333	194
6.5	10.6333333333333	209
6.52	10.6333333333333	197
6.54	10.6333333333333	188
6.56	10.6333333333333	214
6.58	10.6333333333333	197
6.6	10.6333333333333	199
6.62	10.6333333333333	190
6.64	10.6333333333333	192
6.66	10.6333333333333	207
6.68	10.6333333333333	158
6.7	10.6333333333333	178
6.72	10.6333333333333	192
6.74	10.6333333333333	151
6.76	10.6333333333333	159
6.78	10.6333333333333	168
6.8	10.6333333333333	151
6.82	10.6333333333333	153
6.84	10.6333333333333	145
6.86	10.6333333333333	146
6.88	10.6333333333333	145
6.9	10.6333333333333	162
6.92	10.6333333333333	138
6.94	10.6333333333333	157
6.96	10.6333333333333	145
6.98	10.6333333333333	151
7	10.6333333333333	147
7.02	10.6333333333333	141
7.04	10.6333333333333	138
7.06	10.6333333333333	137
7.08	10.6333333333333	136
7.1	10.6333333333333	147
7.12	10.6333333333333	141
7.14	10.6333333333333	121
7.16	10.6333333333333	156
7.18	10.6333333333333	126
7.2	10.6333333333333	142
7.22	10.6333333333333	142
7.24	10.6333333333333	139
7.26	10.6333333333333	138
7.28	10.6333333333333	120
7.3	10.6333333333333	133
7.32	10.6333333333333	133
7.34	10.6333333333333	122
7.36	10.6333333333333	111
7.38	10.6333333333333	120
7.4	10.6333333333333	139
7.42	10.6333333333333	146
7.44	10.6333333333333	129
7.46	10.6333333333333	120
7.48	10.6333333333333	137
7.5	10.6333333333333	135
7.52	10.6333333333333	130
7.54	10.6333333333333	128
7.56	10.6333333333333	126
7.58	10.6333333333333	134
7.6	10.6333333333333	125
7.62	10.6333333333333	113
7.64	10.6333333333333	143
7.66	10.6333333333333	112
7.68	10.6333333333333	141
7.7	10.6333333333333	133
7.72	10.6333333333333	149
7.74	10.6333333333333	148
7.76	10.6333333333333	120
7.78	10.6333333333333	135
7.8	10.6333333333333	121
7.82	10.6333333333333	110
7.84	10.6333333333333	121
7.86	10.6333333333333	121
7.88	10.6333333333333	124
7.9	10.6333333333333	110
7.92	10.6333333333333	128
7.94	10.6333333333333	141
7.96	10.6333333333333	128
7.98	10.6333333333333	130
8	10.6333333333333	146
8.02	10.6333333333333	108
8.04	10.6333333333333	115
8.06	10.6333333333333	126
8.08	10.6333333333333	123
8.1	10.6333333333333	115
8.12	10.6333333333333	114
8.14	10.6333333333333	123
8.16	10.6333333333333	111
8.18	10.6333333333333	122
8.2	10.6333333333333	128
8.22	10.6333333333333	109
8.24	10.6333333333333	114
8.26	10.6333333333333	115
8.28	10.6333333333333	124
8.3	10.6333333333333	113
8.32	10.6333333333333	147
8.34	10.6333333333333	110
8.36	10.6333333333333	115
8.38	10.6333333333333	131
8.4	10.6333333333333	106
8.42	10.6333333333333	119
8.44	10.6333333333333	115
8.46	10.6333333333333	113
8.48	10.6333333333333	102
8.5	10.6333333333333	128
8.52	10.6333333333333	108
8.54	10.6333333333333	111
8.56	10.6333333333333	114
8.58	10.6333333333333	116
8.6	10.6333333333333	106
8.62	10.6333333333333	122
8.64	10.6333333333333	118
8.66	10.6333333333333	117
8.68	10.6333333333333	111
8.7	10.6333333333333	119
8.72	10.6333333333333	113
8.74	10.6333333333333	96
8.76	10.6333333333333	123
8.78	10.6333333333333	144
8.8	10.6333333333333	132
8.82	10.6333333333333	145
8.84	10.6333333333333	126
8.86	10.6333333333333	154
8.88	10.6333333333333	132
8.9	10.6333333333333	147
8.92	10.6333333333333	166
8.94	10.6333333333333	177
8.96	10.6333333333333	190
8.98	10.6333333333333	215
9	10.6333333333333	228
9.02	10.6333333333333	220
9.04	10.6333333333333	268
9.06	10.6333333333333	306
9.08	10.6333333333333	325
9.1	10.6333333333333	388
9.12	10.6333333333333	441
9.14	10.6333333333333	470
9.16	10.6333333333333	517
9.18	10.6333333333333	493
9.2	10.6333333333333	483
9.22	10.6333333333333	424
9.24	10.6333333333333	375
9.26	10.6333333333333	293
9.28	10.6333333333333	265
9.3	10.6333333333333	254
9.32	10.6333333333333	251
9.34	10.6333333333333	243
9.36	10.6333333333333	239
9.38	10.6333333333333	207
9.4	10.6333333333333	181
9.42	10.6333333333333	185
9.44	10.6333333333333	143
9.46	10.6333333333333	144
9.48	10.6333333333333	137
9.5	10.6333333333333	140
9.52	10.6333333333333	122
9.54	10.6333333333333	132
9.56	10.6333333333333	133
9.58	10.6333333333333	141
9.6	10.6333333333333	136
9.62	10.6333333333333	136
9.64	10.6333333333333	135
9.66	10.6333333333333	142
9.68	10.6333333333333	118
9.7	10.6333333333333	124
9.72	10.6333333333333	127
9.74	10.6333333333333	116
9.76	10.6333333333333	129
9.78	10.6333333333333	149
9.8	10.6333333333333	121
9.82	10.6333333333333	110
9.84	10.6333333333333	104
9.86	10.6333333333333	129
9.88	10.6333333333333	123
9.9	10.6333333333333	117
9.92	10.6333333333333	122
9.94	10.6333333333333	115
9.96	10.6333333333333	99
9.98	10.6333333333333	117
10	10.6333333333333	105
10.02	10.6333333333333	123
10.04	10.6333333333333	127
10.06	10.6333333333333	118
10.08	10.6333333333333	119
10.1	10.6333333333333	115
10.12	10.6333333333333	127
10.14	10.6333333333333	122
10.16	10.6333333333333	126
10.18	10.6333333333333	124
10.2	10.6333333333333	107
10.22	10.6333333333333	124
10.24	10.6333333333333	151
10.26	10.6333333333333	152
10.28	10.6333333333333	148
10.3	10.6333333333333	169
10.32	10.6333333333333	162
10.34	10.6333333333333	187
10.36	10.6333333333333	188
10.38	10.6333333333333	213
10.4	10.6333333333333	293
10.42	10.6333333333333	299
10.44	10.6333333333333	350
10.46	10.6333333333333	381
10.48	10.6333333333333	365
10.5	10.6333333333333	373
10.52	10.6333333333333	396
10.54	10.6333333333333	420
10.56	10.6333333333333	525
10.58	10.6333333333333	535
10.6	10.6333333333333	600
10.62	10.6333333333333	651
10.64	10.6333333333333	671
10.66	10.6333333333333	622
10.68	10.6333333333333	640
10.7	10.6333333333333	488
10.72	10.6333333333333	417
10.74	10.6333333333333	372
10.76	10.6333333333333	342
10.78	10.6333333333333	319
10.8	10.6333333333333	364
10.82	10.6333333333333	368
10.84	10.6333333333333	413
10.86	10.6333333333333	393
10.88	10.6333333333333	373
10.9	10.6333333333333	358
10.92	10.6333333333333	273
10.94	10.6333333333333	237
10.96	10.6333333333333	203
10.98	10.6333333333333	194
11	10.6333333333333	148
11.02	10.6333333333333	168
11.04	10.6333333333333	132
11.06	10.6333333333333	111
11.08	10.6333333333333	135
11.1	10.6333333333333	131
11.12	10.6333333333333	115
11.14	10.6333333333333	138
11.16	10.6333333333333	141
11.18	10.6333333333333	119
11.2	10.6333333333333	118
11.22	10.6333333333333	121
11.24	10.6333333333333	115
11.26	10.6333333333333	121
11.28	10.6333333333333	126
11.3	10.6333333333333	104
11.32	10.6333333333333	121
11.34	10.6333333333333	103
11.36	10.6333333333333	119
11.38	10.6333333333333	115
11.4	10.6333333333333	123
11.42	10.6333333333333	125
11.44	10.6333333333333	109
11.46	10.6333333333333	106
11.48	10.6333333333333	100
11.5	10.6333333333333	117
11.52	10.6333333333333	109
11.54	10.6333333333333	110
11.56	10.6333333333333	107
11.58	10.6333333333333	88
11.6	10.6333333333333	106
11.62	10.6333333333333	125
11.64	10.6333333333333	104
11.66	10.6333333333333	109
11.68	10.6333333333333	99
11.7	10.6333333333333	111
11.72	10.6333333333333	101
11.74	10.6333333333333	117
11.76	10.6333333333333	111
11.78	10.6333333333333	98
11.8	10.6333333333333	99
11.82	10.6333333333333	143
11.84	10.6333333333333	118
11.86	10.6333333333333	100
11.88	10.6333333333333	137
11.9	10.6333333333333	117
11.92	10.6333333333333	111
11.94	10.6333333333333	98
11.96	10.6333333333333	114
11.98	10.6333333333333	103
12	10.6333333333333	97
12.02	10.6333333333333	110
12.04	10.6333333333333	102
12.06	10.6333333333333	109
12.08	10.6333333333333	117
12.1	10.6333333333333	121
12.12	10.6333333333333	97
12.14	10.6333333333333	115
12.16	10.6333333333333	102
12.18	10.6333333333333	93
12.2	10.6333333333333	116
12.22	10.6333333333333	120
12.24	10.6333333333333	101
12.26	10.6333333333333	115
12.28	10.6333333333333	116
12.3	10.6333333333333	105
12.32	10.6333333333333	106
12.34	10.6333333333333	115
12.36	10.6333333333333	139
12.38	10.6333333333333	110
12.4	10.6333333333333	115
12.42	10.6333333333333	118
12.44	10.6333333333333	123
12.46	10.6333333333333	118
12.48	10.6333333333333	114
12.5	10.6333333333333	140
12.52	10.6333333333333	117
12.54	10.6333333333333	140
12.56	10.6333333333333	119
12.58	10.6333333333333	122
12.6	10.6333333333333	155
12.62	10.6333333333333	123
12.64	10.6333333333333	118
12.66	10.6333333333333	111
12.68	10.6333333333333	127
12.7	10.6333333333333	126
12.72	10.6333333333333	126
12.74	10.6333333333333	124
12.76	10.6333333333333	110
12.78	10.6333333333333	134
12.8	10.6333333333333	105
12.82	10.6333333333333	113
12.84	10.6333333333333	119
12.86	10.6333333333333	136
12.88	10.6333333333333	126
12.9	10.6333333333333	111
12.92	10.6333333333333	130
12.94	10.6333333333333	107
12.96	10.6333333333333	100
12.98	10.6333333333333	109
13	10.6333333333333	104
13.02	10.6333333333333	95
13.04	10.6333333333333	114
13.06	10.6333333333333	123
13.08	10.6333333333333	101
13.1	10.6333333333333	120
13.12	10.6333333333333	99
13.14	10.6333333333333	110
13.16	10.6333333333333	107
13.18	10.6333333333333	121
13.2	10.6333333333333	107
13.22	10.6333333333333	128
13.24	10.6333333333333	151
13.26	10.6333333333333	110
13.28	10.6333333333333	128
13.3	10.6333333333333	119
13.32	10.6333333333333	96
13.34	10.6333333333333	108
13.36	10.6333333333333	97
13.38	10.6333333333333	113
13.4	10.6333333333333	102
13.42	10.6333333333333	123
13.44	10.6333333333333	124
13.46	10.6333333333333	124
13.48	10.6333333333333	112
13.5	10.6333333333333	111
13.52	10.6333333333333	120
13.54	10.6333333333333	121
13.56	10.6333333333333	132
13.58	10.6333333333333	104
13.6	10.6333333333333	131
13.62	10.6333333333333	116
13.64	10.6333333333333	121
13.66	10.6333333333333	107
13.68	10.6333333333333	127
13.7	10.6333333333333	110
13.72	10.6333333333333	101
13.74	10.6333333333333	116
13.76	10.6333333333333	102
13.78	10.6333333333333	120
13.8	10.6333333333333	134
13.82	10.6333333333333	123
13.84	10.6333333333333	97
13.86	10.6333333333333	109
13.88	10.6333333333333	109
13.9	10.6333333333333	118
13.92	10.6333333333333	100
13.94	10.6333333333333	100
13.96	10.6333333333333	121
13.98	10.6333333333333	113
14	10.6333333333333	108
14.02	10.6333333333333	117
14.04	10.6333333333333	120
14.06	10.6333333333333	128
14.08	10.6333333333333	130
14.1	10.6333333333333	106
14.12	10.6333333333333	104
14.14	10.6333333333333	136
14.16	10.6333333333333	117
14.18	10.6333333333333	120
14.2	10.6333333333333	115
14.22	10.6333333333333	118
14.24	10.6333333333333	97
14.26	10.6333333333333	110
14.28	10.6333333333333	129
14.3	10.6333333333333	116
14.32	10.6333333333333	125
14.34	10.6333333333333	114
14.36	10.6333333333333	114
14.38	10.6333333333333	115
14.4	10.6333333333333	122
14.42	10.6333333333333	103
14.44	10.6333333333333	107
14.46	10.6333333333333	105
14.48	10.6333333333333	111
14.5	10.6333333333333	118
14.52	10.6333333333333	86
14.54	10.6333333333333	125
14.56	10.6333333333333	111
14.58	10.6333333333333	122
14.6	10.6333333333333	103
14.62	10.6333333333333	105
14.64	10.6333333333333	113
14.66	10.6333333333333	111
14.68	10.6333333333333	119
14.7	10.6333333333333	98
14.72	10.6333333333333	118
14.74	10.6333333333333	100
14.76	10.6333333333333	107
14.78	10.6333333333333	101
14.8	10.6333333333333	95
14.82	10.6333333333333	124
14.84	10.6333333333333	127
14.86	10.6333333333333	116
14.88	10.6333333333333	107
14.9	10.6333333333333	116
14.92	10.6333333333333	102
14.94	10.6333333333333	99
14.96	10.6333333333333	92
14.98	10.6333333333333	109
15	10.6333333333333	91
15.02	10.6333333333333	122
15.04	10.6333333333333	124
15.06	10.6333333333333	114
15.08	10.6333333333333	99
15.1	10.6333333333333	111
15.12	10.6333333333333	102
15.14	10.6333333333333	100
15.16	10.6333333333333	98
15.18	10.6333333333333	99
15.2	10.6333333333333	112
15.22	10.6333333333333	119
15.24	10.6333333333333	112
15.26	10.6333333333333	109
15.28	10.6333333333333	117
15.3	10.6333333333333	104
15.32	10.6333333333333	105
15.34	10.6333333333333	118
15.36	10.6333333333333	121
15.38	10.6333333333333	124
15.4	10.6333333333333	102
15.42	10.6333333333333	112
15.44	10.6333333333333	94
15.46	10.6333333333333	105
15.48	10.6333333333333	103
15.5	10.6333333333333	104
15.52	10.6333333333333	111
15.54	10.6333333333333	98
15.56	10.6333333333333	135
15.58	10.6333333333333	131
15.6	10.6333333333333	111
15.62	10.6333333333333	122
15.64	10.6333333333333	124
15.66	10.6333333333333	124
15.68	10.6333333333333	146
15.7	10.6333333333333	121
15.72	10.6333333333333	154
15.74	10.6333333333333	135
15.76	10.6333333333333	149
15.78	10.6333333333333	137
15.8	10.6333333333333	153
15.82	10.6333333333333	157
15.84	10.6333333333333	147
15.86	10.6333333333333	135
15.88	10.6333333333333	176
15.9	10.6333333333333	169
15.92	10.6333333333333	164
15.94	10.6333333333333	208
15.96	10.6333333333333	193
15.98	10.6333333333333	186
16	10.6333333333333	207
16.02	10.6333333333333	227
16.04	10.6333333333333	239
16.06	10.6333333333333	228
16.08	10.6333333333333	238
16.1	10.6333333333333	207
16.12	10.6333333333333	177
16.14	10.6333333333333	184
16.16	10.6333333333333	157
16.18	10.6333333333333	136
16.2	10.6333333333333	143
16.22	10.6333333333333	151
16.24	10.6333333333333	147
16.26	10.6333333333333	123
16.28	10.6333333333333	162
16.3	10.6333333333333	153
16.32	10.6333333333333	165
16.34	10.6333333333333	161
16.36	10.6333333333333	154
16.38	10.6333333333333	166
16.4	10.6333333333333	156
16.42	10.6333333333333	142
16.44	10.6333333333333	148
16.46	10.6333333333333	160
16.48	10.6333333333333	155
16.5	10.6333333333333	152
16.52	10.6333333333333	170
16.54	10.6333333333333	175
16.56	10.6333333333333	164
16.58	10.6333333333333	167
16.6	10.6333333333333	186
16.62	10.6333333333333	201
16.64	10.6333333333333	177
16.66	10.6333333333333	189
16.68	10.6333333333333	185
16.7	10.6333333333333	216
16.72	10.6333333333333	196
16.74	10.6333333333333	201
16.76	10.6333333333333	179
16.78	10.6333333333333	173
16.8	10.6333333333333	171
16.82	10.6333333333333	141
16.84	10.6333333333333	143
16.86	10.6333333333333	161
16.88	10.6333333333333	145
16.9	10.6333333333333	123
16.92	10.6333333333333	137
16.94	10.6333333333333	128
16.96	10.6333333333333	132
16.98	10.6333333333333	118
17	10.6333333333333	124
17.02	10.6333333333333	145
17.04	10.6333333333333	135
17.06	10.6333333333333	105
17.08	10.6333333333333	133
17.1	10.6333333333333	144
17.12	10.6333333333333	142
17.14	10.6333333333333	126
17.16	10.6333333333333	124
17.18	10.6333333333333	104
17.2	10.6333333333333	116
17.22	10.6333333333333	106
17.24	10.6333333333333	120
17.26	10.6333333333333	116
17.28	10.6333333333333	130
17.3	10.6333333333333	125
17.32	10.6333333333333	124
17.34	10.6333333333333	114
17.36	10.6333333333333	119
17.38	10.6333333333333	122
17.4	10.6333333333333	113
17.42	10.6333333333333	116
17.44	10.6333333333333	113
17.46	10.6333333333333	122
17.48	10.6333333333333	126
17.5	10.6333333333333	115
17.52	10.6333333333333	126
17.54	10.6333333333333	123
17.56	10.6333333333333	125
17.58	10.6333333333333	130
17.6	10.6333333333333	125
17.62	10.6333333333333	119
17.64	10.6333333333333	108
17.66	10.6333333333333	125
17.68	10.6333333333333	125
17.7	10.6333333333333	118
17.72	10.6333333333333	125
17.74	10.6333333333333	110
17.76	10.6333333333333	105
17.78	10.6333333333333	130
17.8	10.6333333333333	120
17.82	10.6333333333333	116
17.84	10.6333333333333	106
17.86	10.6333333333333	129
17.88	10.6333333333333	116
17.9	10.6333333333333	122
17.92	10.6333333333333	128
17.94	10.6333333333333	133
17.96	10.6333333333333	113
17.98	10.6333333333333	108
18	10.6333333333333	103
18.02	10.6333333333333	102
18.04	10.6333333333333	113
18.06	10.6333333333333	103
18.08	10.6333333333333	117
18.1	10.6333333333333	122
18.12	10.6333333333333	131
18.14	10.6333333333333	113
18.16	10.6333333333333	123
18.18	10.6333333333333	121
18.2	10.6333333333333	131
18.22	10.6333333333333	143
18.24	10.6333333333333	127
18.26	10.6333333333333	136
18.28	10.6333333333333	169
18.3	10.6333333333333	169
18.32	10.6333333333333	145
18.34	10.6333333333333	151
18.36	10.6333333333333	183
18.38	10.6333333333333	175
18.4	10.6333333333333	170
18.42	10.6333333333333	203
18.44	10.6333333333333	191
18.46	10.6333333333333	227
18.48	10.6333333333333	252
18.5	10.6333333333333	263
18.52	10.6333333333333	228
18.54	10.6333333333333	211
18.56	10.6333333333333	200
18.58	10.6333333333333	204
18.6	10.6333333333333	211
18.62	10.6333333333333	186
18.64	10.6333333333333	182
18.66	10.6333333333333	155
18.68	10.6333333333333	165
18.7	10.6333333333333	172
18.72	10.6333333333333	135
18.74	10.6333333333333	157
18.76	10.6333333333333	171
18.78	10.6333333333333	177
18.8	10.6333333333333	163
18.82	10.6333333333333	171
18.84	10.6333333333333	156
18.86	10.6333333333333	166
18.88	10.6333333333333	155
18.9	10.6333333333333	192
18.92	10.6333333333333	188
18.94	10.6333333333333	174
18.96	10.6333333333333	163
18.98	10.6333333333333	149
19	10.6333333333333	152
19.02	10.6333333333333	155
19.04	10.6333333333333	161
19.06	10.6333333333333	152
19.08	10.6333333333333	156
19.1	10.6333333333333	145
19.12	10.6333333333333	136
19.14	10.6333333333333	137
19.16	10.6333333333333	121
19.18	10.6333333333333	140
19.2	10.6333333333333	144
19.22	10.6333333333333	137
19.24	10.6333333333333	126
19.26	10.6333333333333	154
19.28	10.6333333333333	152
19.3	10.6333333333333	132
19.32	10.6333333333333	132
19.34	10.6333333333333	150
19.36	10.6333333333333	138
19.38	10.6333333333333	120
19.4	10.6333333333333	150
19.42	10.6333333333333	121
19.44	10.6333333333333	124
19.46	10.6333333333333	119
19.48	10.6333333333333	125
19.5	10.6333333333333	121
19.52	10.6333333333333	121
19.54	10.6333333333333	140
19.56	10.6333333333333	140
19.58	10.6333333333333	109
19.6	10.6333333333333	97
19.62	10.6333333333333	120
19.64	10.6333333333333	110
19.66	10.6333333333333	145
19.68	10.6333333333333	136
19.7	10.6333333333333	131
19.72	10.6333333333333	133
19.74	10.6333333333333	129
19.76	10.6333333333333	125
19.78	10.6333333333333	111
19.8	10.6333333333333	125
19.82	10.6333333333333	114
19.84	10.6333333333333	111
19.86	10.6333333333333	104
19.88	10.6333333333333	108
19.9	10.6333333333333	118
19.92	10.6333333333333	123
19.94	10.6333333333333	115
19.96	10.6333333333333	108
19.98	10.6333333333333	127
20	10.6333333333333	134
20.02	10.6333333333333	124
20.04	10.6333333333333	109
20.06	10.6333333333333	119
20.08	10.6333333333333	107
20.1	10.6333333333333	123
20.12	10.6333333333333	120
20.14	10.6333333333333	110
20.16	10.6333333333333	125
20.18	10.6333333333333	110
20.2	10.6333333333333	117
20.22	10.6333333333333	108
20.24	10.6333333333333	98
20.26	10.6333333333333	109
20.28	10.6333333333333	120
20.3	10.6333333333333	114
20.32	10.6333333333333	109
20.34	10.6333333333333	111
20.36	10.6333333333333	108
20.38	10.6333333333333	123
20.4	10.6333333333333	99
20.42	10.6333333333333	101
20.44	10.6333333333333	115
20.46	10.6333333333333	132
20.48	10.6333333333333	102
20.5	10.6333333333333	135
20.52	10.6333333333333	124
20.54	10.6333333333333	112
20.56	10.6333333333333	141
20.58	10.6333333333333	142
20.6	10.6333333333333	102
20.62	10.6333333333333	124
20.64	10.6333333333333	132
20.66	10.6333333333333	128
20.68	10.6333333333333	135
20.7	10.6333333333333	139
20.72	10.6333333333333	138
20.74	10.6333333333333	114
20.76	10.6333333333333	106
20.78	10.6333333333333	119
20.8	10.6333333333333	97
20.82	10.6333333333333	113
20.84	10.6333333333333	128
20.86	10.6333333333333	111
20.88	10.6333333333333	101
20.9	10.6333333333333	91
20.92	10.6333333333333	126
20.94	10.6333333333333	123
20.96	10.6333333333333	119
20.98	10.6333333333333	125
21	10.6333333333333	125
21.02	10.6333333333333	127
21.04	10.6333333333333	117
21.06	10.6333333333333	117
21.08	10.6333333333333	111
21.1	10.6333333333333	101
21.12	10.6333333333333	111
21.14	10.6333333333333	100
21.16	10.6333333333333	102
21.18	10.6333333333333	98
21.2	10.6333333333333	82
21.22	10.6333333333333	108
21.24	10.6333333333333	137
21.26	10.6333333333333	111
21.28	10.6333333333333	116
21.3	10.6333333333333	113
21.32	10.6333333333333	91
21.34	10.6333333333333	136
21.36	10.6333333333333	106
21.38	10.6333333333333	114
21.4	10.6333333333333	114
21.42	10.6333333333333	92
21.44	10.6333333333333	119
21.46	10.6333333333333	115
21.48	10.6333333333333	125
21.5	10.6333333333333	99
21.52	10.6333333333333	106
21.54	10.6333333333333	125
21.56	10.6333333333333	117
21.58	10.6333333333333	109
21.6	10.6333333333333	102
21.62	10.6333333333333	120
21.64	10.6333333333333	111
21.66	10.6333333333333	92
21.68	10.6333333333333	109
21.7	10.6333333333333	103
21.72	10.6333333333333	117
21.74	10.6333333333333	120
21.76	10.6333333333333	113
21.78	10.6333333333333	116
21.8	10.6333333333333	94
21.82	10.6333333333333	115
21.84	10.6333333333333	107
21.86	10.6333333333333	108
21.88	10.6333333333333	120
21.9	10.6333333333333	108
21.92	10.6333333333333	100
21.94	10.6333333333333	113
21.96	10.6333333333333	106
21.98	10.6333333333333	102
22	10.6333333333333	98
22.02	10.6333333333333	133
22.04	10.6333333333333	117
22.06	10.6333333333333	110
22.08	10.6333333333333	118
22.1	10.6333333333333	118
22.12	10.6333333333333	97
22.14	10.6333333333333	112
22.16	10.6333333333333	128
22.18	10.6333333333333	109
22.2	10.6333333333333	114
22.22	10.6333333333333	114
22.24	10.6333333333333	129
22.26	10.6333333333333	104
22.28	10.6333333333333	123
22.3	10.6333333333333	115
22.32	10.6333333333333	99
22.34	10.6333333333333	96
22.36	10.6333333333333	110
22.38	10.6333333333333	108
22.4	10.6333333333333	115
22.42	10.6333333333333	98
22.44	10.6333333333333	90
22.46	10.6333333333333	106
22.48	10.6333333333333	101
22.5	10.6333333333333	104
22.52	10.6333333333333	102
22.54	10.6333333333333	116
22.56	10.6333333333333	111
22.58	10.6333333333333	116
22.6	10.6333333333333	111
22.62	10.6333333333333	110
22.64	10.6333333333333	118
22.66	10.6333333333333	101
22.68	10.6333333333333	95
22.7	10.6333333333333	99
22.72	10.6333333333333	103
22.74	10.6333333333333	97
22.76	10.6333333333333	111
22.78	10.6333333333333	123
22.8	10.6333333333333	108
22.82	10.6333333333333	122
22.84	10.6333333333333	113
22.86	10.6333333333333	107
22.88	10.6333333333333	108
22.9	10.6333333333333	130
22.92	10.6333333333333	126
22.94	10.6333333333333	122
22.96	10.6333333333333	103
22.98	10.6333333333333	114
23	10.6333333333333	121
23.02	10.6333333333333	114
23.04	10.6333333333333	113
23.06	10.6333333333333	128
23.08	10.6333333333333	106
23.1	10.6333333333333	111
23.12	10.6333333333333	117
23.14	10.6333333333333	114
23.16	10.6333333333333	118
23.18	10.6333333333333	106
23.2	10.6333333333333	114
23.22	10.6333333333333	101
23.24	10.6333333333333	122
23.26	10.6333333333333	123
23.28	10.6333333333333	116
23.3	10.6333333333333	122
23.32	10.6333333333333	146
23.34	10.6333333333333	135
23.36	10.6333333333333	158
23.38	10.6333333333333	134
23.4	10.6333333333333	125
23.42	10.6333333333333	135
23.44	10.6333333333333	133
23.46	10.6333333333333	116
23.48	10.6333333333333	131
23.5	10.6333333333333	132
23.52	10.6333333333333	142
23.54	10.6333333333333	109
23.56	10.6333333333333	102
23.58	10.6333333333333	124
23.6	10.6333333333333	108
23.62	10.6333333333333	116
23.64	10.6333333333333	124
23.66	10.6333333333333	106
23.68	10.6333333333333	133
23.7	10.6333333333333	104
23.72	10.6333333333333	124
23.74	10.6333333333333	123
23.76	10.6333333333333	113
23.78	10.6333333333333	128
23.8	10.6333333333333	118
23.82	10.6333333333333	103
23.84	10.6333333333333	115
23.86	10.6333333333333	137
23.88	10.6333333333333	133
23.9	10.6333333333333	137
23.92	10.6333333333333	128
23.94	10.6333333333333	110
23.96	10.6333333333333	116
23.98	10.6333333333333	139
24	10.6333333333333	136
24.02	10.6333333333333	114
24.04	10.6333333333333	141
24.06	10.6333333333333	124
24.08	10.6333333333333	122
24.1	10.6333333333333	117
24.12	10.6333333333333	129
24.14	10.6333333333333	111
24.16	10.6333333333333	110
24.18	10.6333333333333	117
24.2	10.6333333333333	121
24.22	10.6333333333333	113
24.24	10.6333333333333	117
24.26	10.6333333333333	96
24.28	10.6333333333333	115
24.3	10.6333333333333	116
24.32	10.6333333333333	124
24.34	10.6333333333333	107
24.36	10.6333333333333	98
24.38	10.6333333333333	116
24.4	10.6333333333333	130
24.42	10.6333333333333	125
24.44	10.6333333333333	122
24.46	10.6333333333333	111
24.48	10.6333333333333	112
24.5	10.6333333333333	114
24.52	10.6333333333333	112
24.54	10.6333333333333	130
24.56	10.6333333333333	111
24.58	10.6333333333333	140
24.6	10.6333333333333	99
24.62	10.6333333333333	119
24.64	10.6333333333333	107
24.66	10.6333333333333	122
24.68	10.6333333333333	124
24.7	10.6333333333333	111
24.72	10.6333333333333	115
24.74	10.6333333333333	128
24.76	10.6333333333333	112
24.78	10.6333333333333	90
24.8	10.6333333333333	109
24.82	10.6333333333333	108
24.84	10.6333333333333	108
24.86	10.6333333333333	111
24.88	10.6333333333333	107
24.9	10.6333333333333	117
24.92	10.6333333333333	117
24.94	10.6333333333333	109
24.96	10.6333333333333	102
24.98	10.6333333333333	103
25	10.6333333333333	125
25.02	10.6333333333333	110
25.04	10.6333333333333	116
25.06	10.6333333333333	123
25.08	10.6333333333333	103
25.1	10.6333333333333	107
25.12	10.6333333333333	121
25.14	10.6333333333333	138
25.16	10.6333333333333	120
25.18	10.6333333333333	113
25.2	10.6333333333333	135
25.22	10.6333333333333	139
25.24	10.6333333333333	127
25.26	10.6333333333333	120
25.28	10.6333333333333	133
25.3	10.6333333333333	128
25.32	10.6333333333333	130
25.34	10.6333333333333	115
25.36	10.6333333333333	129
25.38	10.6333333333333	115
25.4	10.6333333333333	120
25.42	10.6333333333333	131
25.44	10.6333333333333	148
25.46	10.6333333333333	135
25.48	10.6333333333333	143
25.5	10.6333333333333	103
25.52	10.6333333333333	109
25.54	10.6333333333333	109
25.56	10.6333333333333	119
25.58	10.6333333333333	118
25.6	10.6333333333333	105
25.62	10.6333333333333	116
25.64	10.6333333333333	104
25.66	10.6333333333333	129
25.68	10.6333333333333	106
25.7	10.6333333333333	107
25.72	10.6333333333333	126
25.74	10.6333333333333	130
25.76	10.6333333333333	115
25.78	10.6333333333333	97
25.8	10.6333333333333	116
25.82	10.6333333333333	109
25.84	10.6333333333333	113
25.86	10.6333333333333	109
25.88	10.6333333333333	117
25.9	10.6333333333333	104
25.92	10.6333333333333	97
25.94	10.6333333333333	85
25.96	10.6333333333333	97
25.98	10.6333333333333	101
26	10.6333333333333	94
26.02	10.6333333333333	114
26.04	10.6333333333333	117
26.06	10.6333333333333	104
26.08	10.6333333333333	114
26.1	10.6333333333333	95
26.12	10.6333333333333	115
26.14	10.6333333333333	86
26.16	10.6333333333333	107
26.18	10.6333333333333	123
26.2	10.6333333333333	103
26.22	10.6333333333333	128
26.24	10.6333333333333	116
26.26	10.6333333333333	119
26.28	10.6333333333333	100
26.3	10.6333333333333	94
26.32	10.6333333333333	103
26.34	10.6333333333333	107
26.36	10.6333333333333	101
26.38	10.6333333333333	122
26.4	10.6333333333333	101
26.42	10.6333333333333	121
26.44	10.6333333333333	141
26.46	10.6333333333333	98
26.48	10.6333333333333	107
26.5	10.6333333333333	112
26.52	10.6333333333333	108
26.54	10.6333333333333	113
26.56	10.6333333333333	98
26.58	10.6333333333333	108
26.6	10.6333333333333	126
26.62	10.6333333333333	128
26.64	10.6333333333333	110
26.66	10.6333333333333	121
26.68	10.6333333333333	121
26.7	10.6333333333333	124
26.72	10.6333333333333	122
26.74	10.6333333333333	115
26.76	10.6333333333333	111
26.78	10.6333333333333	147
26.8	10.6333333333333	142
26.82	10.6333333333333	116
26.84	10.6333333333333	114
26.86	10.6333333333333	123
26.88	10.6333333333333	103
26.9	10.6333333333333	127
26.92	10.6333333333333	129
26.94	10.6333333333333	132
26.96	10.6333333333333	118
26.98	10.6333333333333	107
27	10.6333333333333	126
27.02	10.6333333333333	127
27.04	10.6333333333333	130
27.06	10.6333333333333	117
27.08	10.6333333333333	126
27.1	10.6333333333333	125
27.12	10.6333333333333	111
27.14	10.6333333333333	111
27.16	10.6333333333333	110
27.18	10.6333333333333	115
27.2	10.6333333333333	124
27.22	10.6333333333333	118
27.24	10.6333333333333	113
27.26	10.6333333333333	121
27.28	10.6333333333333	132
27.3	10.6333333333333	114
27.32	10.6333333333333	125
27.34	10.6333333333333	116
27.36	10.6333333333333	125
27.38	10.6333333333333	119
27.4	10.6333333333333	130
27.42	10.6333333333333	105
27.44	10.6333333333333	115
27.46	10.6333333333333	109
27.48	10.6333333333333	114
27.5	10.6333333333333	122
27.52	10.6333333333333	115
27.54	10.6333333333333	128
27.56	10.6333333333333	112
27.58	10.6333333333333	116
27.6	10.6333333333333	126
27.62	10.6333333333333	106
27.64	10.6333333333333	116
27.66	10.6333333333333	117
27.68	10.6333333333333	133
27.7	10.6333333333333	123
27.72	10.6333333333333	120
27.74	10.6333333333333	114
27.76	10.6333333333333	129
27.78	10.6333333333333	129
27.8	10.6333333333333	100
27.82	10.6333333333333	134
27.84	10.6333333333333	104
27.86	10.6333333333333	111
27.88	10.6333333333333	113
27.9	10.6333333333333	123
27.92	10.6333333333333	117
27.94	10.6333333333333	124
27.96	10.6333333333333	113
27.98	10.6333333333333	108
28	10.6333333333333	124
28.02	10.6333333333333	101
28.04	10.6333333333333	103
28.06	10.6333333333333	112
28.08	10.6333333333333	87
28.1	10.6333333333333	105
28.12	10.6333333333333	124
28.14	10.6333333333333	107
28.16	10.6333333333333	107
28.18	10.6333333333333	117
28.2	10.6333333333333	111
28.22	10.6333333333333	119
28.24	10.6333333333333	124
28.26	10.6333333333333	114
28.28	10.6333333333333	122
28.3	10.6333333333333	106
28.32	10.6333333333333	115
28.34	10.6333333333333	109
28.36	10.6333333333333	117
28.38	10.6333333333333	115
28.4	10.6333333333333	121
28.42	10.6333333333333	108
28.44	10.6333333333333	132
28.46	10.6333333333333	106
28.48	10.6333333333333	122
28.5	10.6333333333333	132
28.52	10.6333333333333	118
28.54	10.6333333333333	109
28.56	10.6333333333333	111
28.58	10.6333333333333	108
28.6	10.6333333333333	116
28.62	10.6333333333333	129
28.64	10.6333333333333	126
28.66	10.6333333333333	121
28.68	10.6333333333333	120
28.7	10.6333333333333	135
28.72	10.6333333333333	140
28.74	10.6333333333333	110
28.76	10.6333333333333	144
28.78	10.6333333333333	99
28.8	10.6333333333333	116
28.82	10.6333333333333	108
28.84	10.6333333333333	119
28.86	10.6333333333333	104
28.88	10.6333333333333	115
28.9	10.6333333333333	117
28.92	10.6333333333333	105
28.94	10.6333333333333	98
28.96	10.6333333333333	113
28.98	10.6333333333333	112
29	10.6333333333333	104
29.02	10.6333333333333	108
29.04	10.6333333333333	107
29.06	10.6333333333333	108
29.08	10.6333333333333	118
29.1	10.6333333333333	120
29.12	10.6333333333333	113
29.14	10.6333333333333	121
29.16	10.6333333333333	114
29.18	10.6333333333333	114
29.2	10.6333333333333	114
29.22	10.6333333333333	119
29.24	10.6333333333333	117
29.26	10.6333333333333	138
29.28	10.6333333333333	122
29.3	10.6333333333333	114
29.32	10.6333333333333	128
29.34	10.6333333333333	112
29.36	10.6333333333333	123
29.38	10.6333333333333	104
29.4	10.6333333333333	110
29.42	10.6333333333333	131
29.44	10.6333333333333	124
29.46	10.6333333333333	121
29.48	10.6333333333333	132
29.5	10.6333333333333	115
29.52	10.6333333333333	109
29.54	10.6333333333333	131
29.56	10.6333333333333	124
29.58	10.6333333333333	119
29.6	10.6333333333333	106
29.62	10.6333333333333	98
29.64	10.6333333333333	97
29.66	10.6333333333333	136
29.68	10.6333333333333	113
29.7	10.6333333333333	125
29.72	10.6333333333333	109
29.74	10.6333333333333	133
29.76	10.6333333333333	104
29.78	10.6333333333333	111
29.8	10.6333333333333	117
29.82	10.6333333333333	109
29.84	10.6333333333333	95
29.86	10.6333333333333	107
29.88	10.6333333333333	114
29.9	10.6333333333333	96
29.92	10.6333333333333	122
29.94	10.6333333333333	136
29.96	10.6333333333333	120
29.98	10.6333333333333	113
30	10.6333333333333	138
30.02	10.6333333333333	103
30.04	10.6333333333333	115
30.06	10.6333333333333	127
30.08	10.6333333333333	122
30.1	10.6333333333333	125
30.12	10.6333333333333	131
30.14	10.6333333333333	115
30.16	10.6333333333333	119
30.18	10.6333333333333	110
30.2	10.6333333333333	131
30.22	10.6333333333333	116
30.24	10.6333333333333	104
30.26	10.6333333333333	121
30.28	10.6333333333333	118
30.3	10.6333333333333	108
30.32	10.6333333333333	140
30.34	10.6333333333333	115
30.36	10.6333333333333	134
30.38	10.6333333333333	125
30.4	10.6333333333333	137
30.42	10.6333333333333	107
30.44	10.6333333333333	114
30.46	10.6333333333333	108
30.48	10.6333333333333	101
30.5	10.6333333333333	108
30.52	10.6333333333333	93
30.54	10.6333333333333	116
30.56	10.6333333333333	116
30.58	10.6333333333333	89
30.6	10.6333333333333	116
30.62	10.6333333333333	109
30.64	10.6333333333333	123
30.66	10.6333333333333	125
30.68	10.6333333333333	113
30.7	10.6333333333333	109
30.72	10.6333333333333	107
30.74	10.6333333333333	110
30.76	10.6333333333333	102
30.78	10.6333333333333	122
30.8	10.6333333333333	105
30.82	10.6333333333333	112
30.84	10.6333333333333	97
30.86	10.6333333333333	114
30.88	10.6333333333333	105
30.9	10.6333333333333	100
30.92	10.6333333333333	96
30.94	10.6333333333333	99
30.96	10.6333333333333	118
30.98	10.6333333333333	98
31	10.6333333333333	108
31.02	10.6333333333333	100
31.04	10.6333333333333	100
31.06	10.6333333333333	99
31.08	10.6333333333333	90
31.1	10.6333333333333	112
31.12	10.6333333333333	100
31.14	10.6333333333333	110
31.16	10.6333333333333	94
31.18	10.6333333333333	112
31.2	10.6333333333333	96
31.22	10.6333333333333	112
31.24	10.6333333333333	110
31.26	10.6333333333333	107
31.28	10.6333333333333	101
31.3	10.6333333333333	111
31.32	10.6333333333333	110
31.34	10.6333333333333	108
31.36	10.6333333333333	122
31.38	10.6333333333333	118
31.4	10.6333333333333	95
31.42	10.6333333333333	111
31.44	10.6333333333333	120
31.46	10.6333333333333	123
31.48	10.6333333333333	98
31.5	10.6333333333333	115
31.52	10.6333333333333	101
31.54	10.6333333333333	112
31.56	10.6333333333333	117
31.58	10.6333333333333	103
31.6	10.6333333333333	113
31.62	10.6333333333333	110
31.64	10.6333333333333	104
31.66	10.6333333333333	108
31.68	10.6333333333333	99
31.7	10.6333333333333	110
31.72	10.6333333333333	119
31.74	10.6333333333333	119
31.76	10.6333333333333	115
31.78	10.6333333333333	113
31.8	10.6333333333333	105
31.82	10.6333333333333	111
31.84	10.6333333333333	125
31.86	10.6333333333333	141
31.88	10.6333333333333	113
31.9	10.6333333333333	109
31.92	10.6333333333333	117
31.94	10.6333333333333	113
31.96	10.6333333333333	104
31.98	10.6333333333333	123
32	10.6333333333333	106
32.02	10.6333333333333	116
32.04	10.6333333333333	117
32.06	10.6333333333333	119
32.08	10.6333333333333	114
32.1	10.6333333333333	114
32.12	10.6333333333333	99
32.14	10.6333333333333	108
32.16	10.6333333333333	119
32.18	10.6333333333333	127
32.2	10.6333333333333	123
32.22	10.6333333333333	106
32.24	10.6333333333333	106
32.26	10.6333333333333	128
32.28	10.6333333333333	124
32.3	10.6333333333333	117
32.32	10.6333333333333	109
32.34	10.6333333333333	124
32.36	10.6333333333333	103
32.38	10.6333333333333	105
32.4	10.6333333333333	84
32.42	10.6333333333333	104
32.44	10.6333333333333	98
32.46	10.6333333333333	102
32.48	10.6333333333333	117
32.5	10.6333333333333	107
32.52	10.6333333333333	99
32.54	10.6333333333333	128
32.56	10.6333333333333	106
32.58	10.6333333333333	110
32.6	10.6333333333333	107
32.62	10.6333333333333	108
32.64	10.6333333333333	94
32.66	10.6333333333333	107
32.68	10.6333333333333	98
32.7	10.6333333333333	95
32.72	10.6333333333333	123
32.74	10.6333333333333	104
32.76	10.6333333333333	106
32.78	10.6333333333333	118
32.8	10.6333333333333	91
32.82	10.6333333333333	96
32.84	10.6333333333333	115
32.86	10.6333333333333	109
32.88	10.6333333333333	120
32.9	10.6333333333333	115
32.92	10.6333333333333	117
32.94	10.6333333333333	107
32.96	10.6333333333333	97
32.98	10.6333333333333	121
33	10.6333333333333	132
33.02	10.6333333333333	97
33.04	10.6333333333333	98
33.06	10.6333333333333	94
33.08	10.6333333333333	100
33.1	10.6333333333333	113
33.12	10.6333333333333	131
33.14	10.6333333333333	108
33.16	10.6333333333333	98
33.18	10.6333333333333	108
33.2	10.6333333333333	102
33.22	10.6333333333333	112
33.24	10.6333333333333	119
33.26	10.6333333333333	119
33.28	10.6333333333333	120
33.3	10.6333333333333	117
33.32	10.6333333333333	104
33.34	10.6333333333333	114
33.36	10.6333333333333	113
33.38	10.6333333333333	116
33.4	10.6333333333333	118
33.42	10.6333333333333	125
33.44	10.6333333333333	131
33.46	10.6333333333333	121
33.48	10.6333333333333	118
33.5	10.6333333333333	118
33.52	10.6333333333333	98
33.54	10.6333333333333	110
33.56	10.6333333333333	105
33.58	10.6333333333333	109
33.6	10.6333333333333	122
33.62	10.6333333333333	115
33.64	10.6333333333333	113
33.66	10.6333333333333	99
33.68	10.6333333333333	119
33.7	10.6333333333333	122
33.72	10.6333333333333	111
33.74	10.6333333333333	128
33.76	10.6333333333333	117
33.78	10.6333333333333	109
33.8	10.6333333333333	114
33.82	10.6333333333333	111
33.84	10.6333333333333	105
33.86	10.6333333333333	117
33.88	10.6333333333333	97
33.9	10.6333333333333	117
33.92	10.6333333333333	110
33.94	10.6333333333333	121
33.96	10.6333333333333	124
33.98	10.6333333333333	99
34	10.6333333333333	117
34.02	10.6333333333333	105
34.04	10.6333333333333	107
34.06	10.6333333333333	112
34.08	10.6333333333333	116
34.1	10.6333333333333	107
34.12	10.6333333333333	97
34.14	10.6333333333333	108
34.16	10.6333333333333	103
34.18	10.6333333333333	105
34.2	10.6333333333333	120
34.22	10.6333333333333	112
34.24	10.6333333333333	114
34.26	10.6333333333333	121
34.28	10.6333333333333	115
34.3	10.6333333333333	112
34.32	10.6333333333333	128
34.34	10.6333333333333	115
34.36	10.6333333333333	105
34.38	10.6333333333333	108
34.4	10.6333333333333	130
34.42	10.6333333333333	120
34.44	10.6333333333333	112
34.46	10.6333333333333	106
34.48	10.6333333333333	123
34.5	10.6333333333333	98
34.52	10.6333333333333	113
34.54	10.6333333333333	119
34.56	10.6333333333333	126
34.58	10.6333333333333	113
34.6	10.6333333333333	114
34.62	10.6333333333333	114
34.64	10.6333333333333	129
34.66	10.6333333333333	115
34.68	10.6333333333333	127
34.7	10.6333333333333	130
34.72	10.6333333333333	127
34.74	10.6333333333333	105
34.76	10.6333333333333	125
34.78	10.6333333333333	122
34.8	10.6333333333333	119
34.82	10.6333333333333	124
34.84	10.6333333333333	109
34.86	10.6333333333333	117
34.88	10.6333333333333	131
34.9	10.6333333333333	120
34.92	10.6333333333333	136
34.94	10.6333333333333	114
34.96	10.6333333333333	121
34.98	10.6333333333333	132
35	10.6333333333333	128
35.02	10.6333333333333	112
35.04	10.6333333333333	142
35.06	10.6333333333333	125
35.08	10.6333333333333	108
35.1	10.6333333333333	128
35.12	10.6333333333333	113
35.14	10.6333333333333	120
35.16	10.6333333333333	139
35.18	10.6333333333333	123
35.2	10.6333333333333	116
35.22	10.6333333333333	115
35.24	10.6333333333333	120
35.26	10.6333333333333	103
35.28	10.6333333333333	120
35.3	10.6333333333333	103
35.32	10.6333333333333	111
35.34	10.6333333333333	124
35.36	10.6333333333333	127
35.38	10.6333333333333	123
35.4	10.6333333333333	128
35.42	10.6333333333333	130
35.44	10.6333333333333	137
35.46	10.6333333333333	120
35.48	10.6333333333333	132
35.5	10.6333333333333	118
35.52	10.6333333333333	127
35.54	10.6333333333333	127
35.56	10.6333333333333	143
35.58	10.6333333333333	121
35.6	10.6333333333333	116
35.62	10.6333333333333	119
35.64	10.6333333333333	120
35.66	10.6333333333333	117
35.68	10.6333333333333	118
35.7	10.6333333333333	133
35.72	10.6333333333333	126
35.74	10.6333333333333	108
35.76	10.6333333333333	107
35.78	10.6333333333333	119
35.8	10.6333333333333	126
35.82	10.6333333333333	120
35.84	10.6333333333333	112
35.86	10.6333333333333	132
35.88	10.6333333333333	125
35.9	10.6333333333333	114
35.92	10.6333333333333	115
35.94	10.6333333333333	131
35.96	10.6333333333333	118
35.98	10.6333333333333	108
36	10.6333333333333	121
36.02	10.6333333333333	114
36.04	10.6333333333333	123
36.06	10.6333333333333	116
36.08	10.6333333333333	122
36.1	10.6333333333333	125
36.12	10.6333333333333	114
36.14	10.6333333333333	126
36.16	10.6333333333333	119
36.18	10.6333333333333	131
36.2	10.6333333333333	108
36.22	10.6333333333333	130
36.24	10.6333333333333	125
36.26	10.6333333333333	108
36.28	10.6333333333333	105
36.3	10.6333333333333	120
36.32	10.6333333333333	119
36.34	10.6333333333333	124
36.36	10.6333333333333	106
36.38	10.6333333333333	112
36.4	10.6333333333333	116
36.42	10.6333333333333	127
36.44	10.6333333333333	125
36.46	10.6333333333333	108
36.48	10.6333333333333	121
36.5	10.6333333333333	124
36.52	10.6333333333333	125
36.54	10.6333333333333	113
36.56	10.6333333333333	133
36.58	10.6333333333333	116
36.6	10.6333333333333	138
36.62	10.6333333333333	126
36.64	10.6333333333333	92
36.66	10.6333333333333	110
36.68	10.6333333333333	131
36.7	10.6333333333333	128
36.72	10.6333333333333	135
36.74	10.6333333333333	114
36.76	10.6333333333333	123
36.78	10.6333333333333	121
36.8	10.6333333333333	121
36.82	10.6333333333333	140
36.84	10.6333333333333	137
36.86	10.6333333333333	117
36.88	10.6333333333333	133
36.9	10.6333333333333	116
36.92	10.6333333333333	129
36.94	10.6333333333333	142
36.96	10.6333333333333	135
36.98	10.6333333333333	134
37	10.6333333333333	125
37.02	10.6333333333333	119
37.04	10.6333333333333	110
37.06	10.6333333333333	119
37.08	10.6333333333333	128
37.1	10.6333333333333	133
37.12	10.6333333333333	138
37.14	10.6333333333333	128
37.16	10.6333333333333	126
37.18	10.6333333333333	132
37.2	10.6333333333333	127
37.22	10.6333333333333	128
37.24	10.6333333333333	128
37.26	10.6333333333333	129
37.28	10.6333333333333	145
37.3	10.6333333333333	114
37.32	10.6333333333333	150
37.34	10.6333333333333	133
37.36	10.6333333333333	139
37.38	10.6333333333333	128
37.4	10.6333333333333	126
37.42	10.6333333333333	124
37.44	10.6333333333333	132
37.46	10.6333333333333	128
37.48	10.6333333333333	120
37.5	10.6333333333333	116
37.52	10.6333333333333	121
37.54	10.6333333333333	130
37.56	10.6333333333333	136
37.58	10.6333333333333	129
37.6	10.6333333333333	139
37.62	10.6333333333333	146
37.64	10.6333333333333	141
37.66	10.6333333333333	119
37.68	10.6333333333333	141
37.7	10.6333333333333	142
37.72	10.6333333333333	119
37.74	10.6333333333333	123
37.76	10.6333333333333	114
37.78	10.6333333333333	130
37.8	10.6333333333333	140
37.82	10.6333333333333	151
37.84	10.6333333333333	147
37.86	10.6333333333333	144
37.88	10.6333333333333	136
37.9	10.6333333333333	193
37.92	10.6333333333333	184
37.94	10.6333333333333	168
37.96	10.6333333333333	183
37.98	10.6333333333333	193
38	10.6333333333333	207
38.02	10.6333333333333	196
38.04	10.6333333333333	216
38.06	10.6333333333333	253
38.08	10.6333333333333	240
38.1	10.6333333333333	289
38.12	10.6333333333333	381
38.14	10.6333333333333	473
38.16	10.6333333333333	705
38.18	10.6333333333333	789
38.2	10.6333333333333	757
38.22	10.6333333333333	510
38.24	10.6333333333333	450
38.26	10.6333333333333	490
38.28	10.6333333333333	517
38.3	10.6333333333333	456
38.32	10.6333333333333	317
38.34	10.6333333333333	228
38.36	10.6333333333333	184
38.38	10.6333333333333	177
38.4	10.6333333333333	191
38.42	10.6333333333333	164
38.44	10.6333333333333	168
38.46	10.6333333333333	169
38.48	10.6333333333333	152
38.5	10.6333333333333	163
38.52	10.6333333333333	150
38.54	10.6333333333333	151
38.56	10.6333333333333	135
38.58	10.6333333333333	139
38.6	10.6333333333333	142
38.62	10.6333333333333	131
38.64	10.6333333333333	141
38.66	10.6333333333333	122
38.68	10.6333333333333	135
38.7	10.6333333333333	142
38.72	10.6333333333333	134
38.74	10.6333333333333	105
38.76	10.6333333333333	147
38.78	10.6333333333333	123
38.8	10.6333333333333	135
38.82	10.6333333333333	142
38.84	10.6333333333333	125
38.86	10.6333333333333	121
38.88	10.6333333333333	117
38.9	10.6333333333333	121
38.92	10.6333333333333	120
38.94	10.6333333333333	136
38.96	10.6333333333333	135
38.98	10.6333333333333	144
39	10.6333333333333	134
39.02	10.6333333333333	107
39.04	10.6333333333333	129
39.06	10.6333333333333	120
39.08	10.6333333333333	123
39.1	10.6333333333333	124
39.12	10.6333333333333	109
39.14	10.6333333333333	124
39.16	10.6333333333333	119
39.18	10.6333333333333	108
39.2	10.6333333333333	126
39.22	10.6333333333333	122
39.24	10.6333333333333	131
39.26	10.6333333333333	120
39.28	10.6333333333333	148
39.3	10.6333333333333	110
39.32	10.6333333333333	114
39.34	10.6333333333333	98
39.36	10.6333333333333	98
39.38	10.6333333333333	125
39.4	10.6333333333333	112
39.42	10.6333333333333	120
39.44	10.6333333333333	134
39.46	10.6333333333333	106
39.48	10.6333333333333	128
39.5	10.6333333333333	131
39.52	10.6333333333333	124
39.54	10.6333333333333	109
39.56	10.6333333333333	130
39.58	10.6333333333333	109
39.6	10.6333333333333	122
39.62	10.6333333333333	125
39.64	10.6333333333333	115
39.66	10.6333333333333	123
39.68	10.6333333333333	112
39.7	10.6333333333333	120
39.72	10.6333333333333	148
39.74	10.6333333333333	112
39.76	10.6333333333333	111
39.78	10.6333333333333	128
39.8	10.6333333333333	124
39.82	10.6333333333333	129
39.84	10.6333333333333	123
39.86	10.6333333333333	111
39.88	10.6333333333333	120
39.9	10.6333333333333	144
39.92	10.6333333333333	129
39.94	10.6333333333333	152
39.96	10.6333333333333	113
39.98	10.6333333333333	124
40	10.6333333333333	133
