# Supplementary material for: Sorting polymerization in a bichannel metal-organic framework
Source: Nat Commun. 2025 Aug 5;16:6984. doi: 10.1038/s41467-025-62322-8 (PMC12325995; doi:10.1038/s41467-025-62322-8)
Supplement: Supplementary file 3 — Source data [file 41467_2025_62322_MOESM3_ESM.zip › SOURCE_DATA/SF9/1-PS_2theta_vs_scanstarttime_vs_intensity/line_17.csv]

X	Y	Z
3	9.13333333333333	128
3.02	9.13333333333333	138
3.04	9.13333333333333	154
3.06	9.13333333333333	141
3.08	9.13333333333333	140
3.1	9.13333333333333	163
3.12	9.13333333333333	143
3.14	9.13333333333333	157
3.16	9.13333333333333	132
3.18	9.13333333333333	144
3.2	9.13333333333333	146
3.22	9.13333333333333	148
3.24	9.13333333333333	136
3.26	9.13333333333333	144
3.28	9.13333333333333	139
3.3	9.13333333333333	147
3.32	9.13333333333333	144
3.34	9.13333333333333	139
3.36	9.13333333333333	154
3.38	9.13333333333333	160
3.4	9.13333333333333	155
3.42	9.13333333333333	155
3.44	9.13333333333333	140
3.46	9.13333333333333	132
3.48	9.13333333333333	144
3.5	9.13333333333333	148
3.52	9.13333333333333	142
3.54	9.13333333333333	176
3.56	9.13333333333333	132
3.58	9.13333333333333	145
3.6	9.13333333333333	144
3.62	9.13333333333333	124
3.64	9.13333333333333	146
3.66	9.13333333333333	157
3.68	9.13333333333333	144
3.7	9.13333333333333	154
3.72	9.13333333333333	127
3.74	9.13333333333333	117
3.76	9.13333333333333	163
3.78	9.13333333333333	156
3.8	9.13333333333333	187
3.82	9.13333333333333	156
3.84	9.13333333333333	163
3.86	9.13333333333333	173
3.88	9.13333333333333	153
3.9	9.13333333333333	147
3.92	9.13333333333333	155
3.94	9.13333333333333	155
3.96	9.13333333333333	159
3.98	9.13333333333333	164
4	9.13333333333333	151
4.02	9.13333333333333	166
4.04	9.13333333333333	158
4.06	9.13333333333333	143
4.08	9.13333333333333	152
4.1	9.13333333333333	161
4.12	9.13333333333333	148
4.14	9.13333333333333	136
4.16	9.13333333333333	140
4.18	9.13333333333333	141
4.2	9.13333333333333	130
4.22	9.13333333333333	160
4.24	9.13333333333333	143
4.26	9.13333333333333	161
4.28	9.13333333333333	143
4.3	9.13333333333333	159
4.32	9.13333333333333	177
4.34	9.13333333333333	152
4.36	9.13333333333333	143
4.38	9.13333333333333	148
4.4	9.13333333333333	157
4.42	9.13333333333333	173
4.44	9.13333333333333	151
4.46	9.13333333333333	167
4.48	9.13333333333333	158
4.5	9.13333333333333	164
4.52	9.13333333333333	154
4.54	9.13333333333333	149
4.56	9.13333333333333	164
4.58	9.13333333333333	160
4.6	9.13333333333333	176
4.62	9.13333333333333	179
4.64	9.13333333333333	160
4.66	9.13333333333333	157
4.68	9.13333333333333	139
4.7	9.13333333333333	162
4.72	9.13333333333333	169
4.74	9.13333333333333	169
4.76	9.13333333333333	166
4.78	9.13333333333333	170
4.8	9.13333333333333	185
4.82	9.13333333333333	183
4.84	9.13333333333333	174
4.86	9.13333333333333	199
4.88	9.13333333333333	214
4.9	9.13333333333333	207
4.92	9.13333333333333	206
4.94	9.13333333333333	217
4.96	9.13333333333333	221
4.98	9.13333333333333	222
5	9.13333333333333	223
5.02	9.13333333333333	222
5.04	9.13333333333333	277
5.06	9.13333333333333	274
5.08	9.13333333333333	285
5.1	9.13333333333333	318
5.12	9.13333333333333	333
5.14	9.13333333333333	371
5.16	9.13333333333333	426
5.18	9.13333333333333	412
5.2	9.13333333333333	488
5.22	9.13333333333333	525
5.24	9.13333333333333	561
5.26	9.13333333333333	608
5.28	9.13333333333333	589
5.3	9.13333333333333	592
5.32	9.13333333333333	513
5.34	9.13333333333333	430
5.36	9.13333333333333	396
5.38	9.13333333333333	417
5.4	9.13333333333333	389
5.42	9.13333333333333	371
5.44	9.13333333333333	303
5.46	9.13333333333333	248
5.48	9.13333333333333	228
5.5	9.13333333333333	207
5.52	9.13333333333333	184
5.54	9.13333333333333	167
5.56	9.13333333333333	186
5.58	9.13333333333333	160
5.6	9.13333333333333	166
5.62	9.13333333333333	154
5.64	9.13333333333333	184
5.66	9.13333333333333	161
5.68	9.13333333333333	193
5.7	9.13333333333333	168
5.72	9.13333333333333	156
5.74	9.13333333333333	184
5.76	9.13333333333333	168
5.78	9.13333333333333	168
5.8	9.13333333333333	185
5.82	9.13333333333333	170
5.84	9.13333333333333	177
5.86	9.13333333333333	171
5.88	9.13333333333333	162
5.9	9.13333333333333	184
5.92	9.13333333333333	184
5.94	9.13333333333333	188
5.96	9.13333333333333	160
5.98	9.13333333333333	153
6	9.13333333333333	203
6.02	9.13333333333333	170
6.04	9.13333333333333	187
6.06	9.13333333333333	202
6.08	9.13333333333333	195
6.1	9.13333333333333	188
6.12	9.13333333333333	187
6.14	9.13333333333333	202
6.16	9.13333333333333	203
6.18	9.13333333333333	196
6.2	9.13333333333333	183
6.22	9.13333333333333	225
6.24	9.13333333333333	214
6.26	9.13333333333333	206
6.28	9.13333333333333	208
6.3	9.13333333333333	192
6.32	9.13333333333333	197
6.34	9.13333333333333	187
6.36	9.13333333333333	216
6.38	9.13333333333333	201
6.4	9.13333333333333	194
6.42	9.13333333333333	194
6.44	9.13333333333333	177
6.46	9.13333333333333	174
6.48	9.13333333333333	206
6.5	9.13333333333333	170
6.52	9.13333333333333	179
6.54	9.13333333333333	202
6.56	9.13333333333333	188
6.58	9.13333333333333	184
6.6	9.13333333333333	188
6.62	9.13333333333333	183
6.64	9.13333333333333	203
6.66	9.13333333333333	156
6.68	9.13333333333333	150
6.7	9.13333333333333	174
6.72	9.13333333333333	171
6.74	9.13333333333333	161
6.76	9.13333333333333	152
6.78	9.13333333333333	168
6.8	9.13333333333333	160
6.82	9.13333333333333	159
6.84	9.13333333333333	140
6.86	9.13333333333333	149
6.88	9.13333333333333	175
6.9	9.13333333333333	171
6.92	9.13333333333333	156
6.94	9.13333333333333	146
6.96	9.13333333333333	148
6.98	9.13333333333333	157
7	9.13333333333333	140
7.02	9.13333333333333	144
7.04	9.13333333333333	127
7.06	9.13333333333333	133
7.08	9.13333333333333	144
7.1	9.13333333333333	154
7.12	9.13333333333333	148
7.14	9.13333333333333	150
7.16	9.13333333333333	150
7.18	9.13333333333333	127
7.2	9.13333333333333	160
7.22	9.13333333333333	134
7.24	9.13333333333333	144
7.26	9.13333333333333	139
7.28	9.13333333333333	149
7.3	9.13333333333333	133
7.32	9.13333333333333	129
7.34	9.13333333333333	135
7.36	9.13333333333333	129
7.38	9.13333333333333	133
7.4	9.13333333333333	128
7.42	9.13333333333333	126
7.44	9.13333333333333	116
7.46	9.13333333333333	128
7.48	9.13333333333333	124
7.5	9.13333333333333	127
7.52	9.13333333333333	138
7.54	9.13333333333333	138
7.56	9.13333333333333	139
7.58	9.13333333333333	119
7.6	9.13333333333333	108
7.62	9.13333333333333	146
7.64	9.13333333333333	113
7.66	9.13333333333333	124
7.68	9.13333333333333	122
7.7	9.13333333333333	110
7.72	9.13333333333333	128
7.74	9.13333333333333	134
7.76	9.13333333333333	144
7.78	9.13333333333333	123
7.8	9.13333333333333	116
7.82	9.13333333333333	136
7.84	9.13333333333333	125
7.86	9.13333333333333	133
7.88	9.13333333333333	123
7.9	9.13333333333333	101
7.92	9.13333333333333	130
7.94	9.13333333333333	133
7.96	9.13333333333333	112
7.98	9.13333333333333	124
8	9.13333333333333	124
8.02	9.13333333333333	116
8.04	9.13333333333333	109
8.06	9.13333333333333	134
8.08	9.13333333333333	102
8.1	9.13333333333333	145
8.12	9.13333333333333	113
8.14	9.13333333333333	106
8.16	9.13333333333333	123
8.18	9.13333333333333	113
8.2	9.13333333333333	127
8.22	9.13333333333333	115
8.24	9.13333333333333	118
8.26	9.13333333333333	113
8.28	9.13333333333333	106
8.3	9.13333333333333	116
8.32	9.13333333333333	121
8.34	9.13333333333333	117
8.36	9.13333333333333	105
8.38	9.13333333333333	135
8.4	9.13333333333333	120
8.42	9.13333333333333	101
8.44	9.13333333333333	99
8.46	9.13333333333333	103
8.48	9.13333333333333	109
8.5	9.13333333333333	118
8.52	9.13333333333333	120
8.54	9.13333333333333	123
8.56	9.13333333333333	128
8.58	9.13333333333333	109
8.6	9.13333333333333	108
8.62	9.13333333333333	129
8.64	9.13333333333333	119
8.66	9.13333333333333	129
8.68	9.13333333333333	130
8.7	9.13333333333333	149
8.72	9.13333333333333	119
8.74	9.13333333333333	117
8.76	9.13333333333333	114
8.78	9.13333333333333	123
8.8	9.13333333333333	123
8.82	9.13333333333333	139
8.84	9.13333333333333	151
8.86	9.13333333333333	157
8.88	9.13333333333333	149
8.9	9.13333333333333	157
8.92	9.13333333333333	161
8.94	9.13333333333333	169
8.96	9.13333333333333	185
8.98	9.13333333333333	210
9	9.13333333333333	221
9.02	9.13333333333333	223
9.04	9.13333333333333	229
9.06	9.13333333333333	273
9.08	9.13333333333333	331
9.1	9.13333333333333	394
9.12	9.13333333333333	424
9.14	9.13333333333333	421
9.16	9.13333333333333	427
9.18	9.13333333333333	417
9.2	9.13333333333333	397
9.22	9.13333333333333	395
9.24	9.13333333333333	358
9.26	9.13333333333333	318
9.28	9.13333333333333	261
9.3	9.13333333333333	234
9.32	9.13333333333333	240
9.34	9.13333333333333	237
9.36	9.13333333333333	266
9.38	9.13333333333333	241
9.4	9.13333333333333	207
9.42	9.13333333333333	218
9.44	9.13333333333333	209
9.46	9.13333333333333	168
9.48	9.13333333333333	151
9.5	9.13333333333333	156
9.52	9.13333333333333	151
9.54	9.13333333333333	116
9.56	9.13333333333333	142
9.58	9.13333333333333	118
9.6	9.13333333333333	140
9.62	9.13333333333333	125
9.64	9.13333333333333	125
9.66	9.13333333333333	124
9.68	9.13333333333333	117
9.7	9.13333333333333	117
9.72	9.13333333333333	122
9.74	9.13333333333333	114
9.76	9.13333333333333	123
9.78	9.13333333333333	113
9.8	9.13333333333333	125
9.82	9.13333333333333	133
9.84	9.13333333333333	112
9.86	9.13333333333333	122
9.88	9.13333333333333	133
9.9	9.13333333333333	106
9.92	9.13333333333333	109
9.94	9.13333333333333	112
9.96	9.13333333333333	126
9.98	9.13333333333333	128
10	9.13333333333333	134
10.02	9.13333333333333	121
10.04	9.13333333333333	105
10.06	9.13333333333333	122
10.08	9.13333333333333	95
10.1	9.13333333333333	103
10.12	9.13333333333333	125
10.14	9.13333333333333	135
10.16	9.13333333333333	115
10.18	9.13333333333333	149
10.2	9.13333333333333	148
10.22	9.13333333333333	117
10.24	9.13333333333333	130
10.26	9.13333333333333	132
10.28	9.13333333333333	154
10.3	9.13333333333333	141
10.32	9.13333333333333	161
10.34	9.13333333333333	189
10.36	9.13333333333333	201
10.38	9.13333333333333	224
10.4	9.13333333333333	255
10.42	9.13333333333333	272
10.44	9.13333333333333	297
10.46	9.13333333333333	330
10.48	9.13333333333333	339
10.5	9.13333333333333	333
10.52	9.13333333333333	335
10.54	9.13333333333333	386
10.56	9.13333333333333	427
10.58	9.13333333333333	470
10.6	9.13333333333333	540
10.62	9.13333333333333	577
10.64	9.13333333333333	590
10.66	9.13333333333333	580
10.68	9.13333333333333	514
10.7	9.13333333333333	486
10.72	9.13333333333333	405
10.74	9.13333333333333	357
10.76	9.13333333333333	360
10.78	9.13333333333333	329
10.8	9.13333333333333	373
10.82	9.13333333333333	437
10.84	9.13333333333333	488
10.86	9.13333333333333	536
10.88	9.13333333333333	467
10.9	9.13333333333333	469
10.92	9.13333333333333	387
10.94	9.13333333333333	295
10.96	9.13333333333333	249
10.98	9.13333333333333	217
11	9.13333333333333	176
11.02	9.13333333333333	171
11.04	9.13333333333333	138
11.06	9.13333333333333	157
11.08	9.13333333333333	151
11.1	9.13333333333333	133
11.12	9.13333333333333	124
11.14	9.13333333333333	130
11.16	9.13333333333333	131
11.18	9.13333333333333	131
11.2	9.13333333333333	125
11.22	9.13333333333333	112
11.24	9.13333333333333	122
11.26	9.13333333333333	116
11.28	9.13333333333333	111
11.3	9.13333333333333	128
11.32	9.13333333333333	127
11.34	9.13333333333333	103
11.36	9.13333333333333	128
11.38	9.13333333333333	120
11.4	9.13333333333333	111
11.42	9.13333333333333	117
11.44	9.13333333333333	124
11.46	9.13333333333333	94
11.48	9.13333333333333	109
11.5	9.13333333333333	112
11.52	9.13333333333333	130
11.54	9.13333333333333	102
11.56	9.13333333333333	96
11.58	9.13333333333333	120
11.6	9.13333333333333	117
11.62	9.13333333333333	113
11.64	9.13333333333333	97
11.66	9.13333333333333	104
11.68	9.13333333333333	108
11.7	9.13333333333333	95
11.72	9.13333333333333	109
11.74	9.13333333333333	112
11.76	9.13333333333333	111
11.78	9.13333333333333	100
11.8	9.13333333333333	102
11.82	9.13333333333333	122
11.84	9.13333333333333	116
11.86	9.13333333333333	131
11.88	9.13333333333333	106
11.9	9.13333333333333	110
11.92	9.13333333333333	113
11.94	9.13333333333333	109
11.96	9.13333333333333	111
11.98	9.13333333333333	106
12	9.13333333333333	116
12.02	9.13333333333333	118
12.04	9.13333333333333	118
12.06	9.13333333333333	104
12.08	9.13333333333333	125
12.1	9.13333333333333	126
12.12	9.13333333333333	106
12.14	9.13333333333333	113
12.16	9.13333333333333	114
12.18	9.13333333333333	124
12.2	9.13333333333333	93
12.22	9.13333333333333	133
12.24	9.13333333333333	97
12.26	9.13333333333333	124
12.28	9.13333333333333	120
12.3	9.13333333333333	121
12.32	9.13333333333333	139
12.34	9.13333333333333	115
12.36	9.13333333333333	127
12.38	9.13333333333333	142
12.4	9.13333333333333	123
12.42	9.13333333333333	131
12.44	9.13333333333333	140
12.46	9.13333333333333	126
12.48	9.13333333333333	138
12.5	9.13333333333333	139
12.52	9.13333333333333	123
12.54	9.13333333333333	165
12.56	9.13333333333333	155
12.58	9.13333333333333	161
12.6	9.13333333333333	157
12.62	9.13333333333333	124
12.64	9.13333333333333	152
12.66	9.13333333333333	151
12.68	9.13333333333333	134
12.7	9.13333333333333	131
12.72	9.13333333333333	154
12.74	9.13333333333333	129
12.76	9.13333333333333	118
12.78	9.13333333333333	136
12.8	9.13333333333333	117
12.82	9.13333333333333	139
12.84	9.13333333333333	124
12.86	9.13333333333333	127
12.88	9.13333333333333	100
12.9	9.13333333333333	125
12.92	9.13333333333333	118
12.94	9.13333333333333	147
12.96	9.13333333333333	111
12.98	9.13333333333333	115
13	9.13333333333333	127
13.02	9.13333333333333	121
13.04	9.13333333333333	135
13.06	9.13333333333333	138
13.08	9.13333333333333	123
13.1	9.13333333333333	138
13.12	9.13333333333333	99
13.14	9.13333333333333	125
13.16	9.13333333333333	110
13.18	9.13333333333333	115
13.2	9.13333333333333	126
13.22	9.13333333333333	120
13.24	9.13333333333333	113
13.26	9.13333333333333	115
13.28	9.13333333333333	112
13.3	9.13333333333333	109
13.32	9.13333333333333	118
13.34	9.13333333333333	110
13.36	9.13333333333333	112
13.38	9.13333333333333	118
13.4	9.13333333333333	117
13.42	9.13333333333333	115
13.44	9.13333333333333	104
13.46	9.13333333333333	111
13.48	9.13333333333333	105
13.5	9.13333333333333	126
13.52	9.13333333333333	103
13.54	9.13333333333333	118
13.56	9.13333333333333	140
13.58	9.13333333333333	123
13.6	9.13333333333333	132
13.62	9.13333333333333	147
13.64	9.13333333333333	122
13.66	9.13333333333333	100
13.68	9.13333333333333	123
13.7	9.13333333333333	133
13.72	9.13333333333333	135
13.74	9.13333333333333	116
13.76	9.13333333333333	132
13.78	9.13333333333333	115
13.8	9.13333333333333	116
13.82	9.13333333333333	107
13.84	9.13333333333333	110
13.86	9.13333333333333	134
13.88	9.13333333333333	126
13.9	9.13333333333333	111
13.92	9.13333333333333	120
13.94	9.13333333333333	118
13.96	9.13333333333333	126
13.98	9.13333333333333	114
14	9.13333333333333	130
14.02	9.13333333333333	114
14.04	9.13333333333333	127
14.06	9.13333333333333	116
14.08	9.13333333333333	91
14.1	9.13333333333333	118
14.12	9.13333333333333	98
14.14	9.13333333333333	122
14.16	9.13333333333333	110
14.18	9.13333333333333	112
14.2	9.13333333333333	109
14.22	9.13333333333333	113
14.24	9.13333333333333	107
14.26	9.13333333333333	101
14.28	9.13333333333333	98
14.3	9.13333333333333	111
14.32	9.13333333333333	107
14.34	9.13333333333333	113
14.36	9.13333333333333	122
14.38	9.13333333333333	102
14.4	9.13333333333333	116
14.42	9.13333333333333	123
14.44	9.13333333333333	112
14.46	9.13333333333333	114
14.48	9.13333333333333	115
14.5	9.13333333333333	106
14.52	9.13333333333333	101
14.54	9.13333333333333	125
14.56	9.13333333333333	127
14.58	9.13333333333333	118
14.6	9.13333333333333	121
14.62	9.13333333333333	109
14.64	9.13333333333333	97
14.66	9.13333333333333	105
14.68	9.13333333333333	139
14.7	9.13333333333333	105
14.72	9.13333333333333	121
14.74	9.13333333333333	121
14.76	9.13333333333333	108
14.78	9.13333333333333	114
14.8	9.13333333333333	107
14.82	9.13333333333333	96
14.84	9.13333333333333	113
14.86	9.13333333333333	101
14.88	9.13333333333333	93
14.9	9.13333333333333	95
14.92	9.13333333333333	109
14.94	9.13333333333333	116
14.96	9.13333333333333	117
14.98	9.13333333333333	127
15	9.13333333333333	123
15.02	9.13333333333333	117
15.04	9.13333333333333	111
15.06	9.13333333333333	119
15.08	9.13333333333333	121
15.1	9.13333333333333	110
15.12	9.13333333333333	115
15.14	9.13333333333333	113
15.16	9.13333333333333	114
15.18	9.13333333333333	110
15.2	9.13333333333333	99
15.22	9.13333333333333	115
15.24	9.13333333333333	101
15.26	9.13333333333333	117
15.28	9.13333333333333	101
15.3	9.13333333333333	116
15.32	9.13333333333333	110
15.34	9.13333333333333	118
15.36	9.13333333333333	108
15.38	9.13333333333333	94
15.4	9.13333333333333	115
15.42	9.13333333333333	108
15.44	9.13333333333333	114
15.46	9.13333333333333	110
15.48	9.13333333333333	105
15.5	9.13333333333333	107
15.52	9.13333333333333	124
15.54	9.13333333333333	127
15.56	9.13333333333333	114
15.58	9.13333333333333	105
15.6	9.13333333333333	109
15.62	9.13333333333333	117
15.64	9.13333333333333	138
15.66	9.13333333333333	121
15.68	9.13333333333333	124
15.7	9.13333333333333	141
15.72	9.13333333333333	143
15.74	9.13333333333333	135
15.76	9.13333333333333	155
15.78	9.13333333333333	140
15.8	9.13333333333333	132
15.82	9.13333333333333	140
15.84	9.13333333333333	128
15.86	9.13333333333333	144
15.88	9.13333333333333	132
15.9	9.13333333333333	134
15.92	9.13333333333333	183
15.94	9.13333333333333	170
15.96	9.13333333333333	189
15.98	9.13333333333333	177
16	9.13333333333333	207
16.02	9.13333333333333	228
16.04	9.13333333333333	180
16.06	9.13333333333333	211
16.08	9.13333333333333	189
16.1	9.13333333333333	181
16.12	9.13333333333333	160
16.14	9.13333333333333	165
16.16	9.13333333333333	144
16.18	9.13333333333333	151
16.2	9.13333333333333	125
16.22	9.13333333333333	144
16.24	9.13333333333333	124
16.26	9.13333333333333	150
16.28	9.13333333333333	142
16.3	9.13333333333333	153
16.32	9.13333333333333	168
16.34	9.13333333333333	172
16.36	9.13333333333333	169
16.38	9.13333333333333	176
16.4	9.13333333333333	178
16.42	9.13333333333333	185
16.44	9.13333333333333	191
16.46	9.13333333333333	176
16.48	9.13333333333333	164
16.5	9.13333333333333	176
16.52	9.13333333333333	175
16.54	9.13333333333333	195
16.56	9.13333333333333	193
16.58	9.13333333333333	206
16.6	9.13333333333333	240
16.62	9.13333333333333	221
16.64	9.13333333333333	206
16.66	9.13333333333333	241
16.68	9.13333333333333	222
16.7	9.13333333333333	252
16.72	9.13333333333333	235
16.74	9.13333333333333	264
16.76	9.13333333333333	218
16.78	9.13333333333333	205
16.8	9.13333333333333	208
16.82	9.13333333333333	148
16.84	9.13333333333333	152
16.86	9.13333333333333	156
16.88	9.13333333333333	120
16.9	9.13333333333333	136
16.92	9.13333333333333	127
16.94	9.13333333333333	122
16.96	9.13333333333333	137
16.98	9.13333333333333	125
17	9.13333333333333	143
17.02	9.13333333333333	115
17.04	9.13333333333333	136
17.06	9.13333333333333	122
17.08	9.13333333333333	119
17.1	9.13333333333333	115
17.12	9.13333333333333	126
17.14	9.13333333333333	115
17.16	9.13333333333333	134
17.18	9.13333333333333	113
17.2	9.13333333333333	102
17.22	9.13333333333333	111
17.24	9.13333333333333	108
17.26	9.13333333333333	115
17.28	9.13333333333333	110
17.3	9.13333333333333	111
17.32	9.13333333333333	131
17.34	9.13333333333333	119
17.36	9.13333333333333	118
17.38	9.13333333333333	111
17.4	9.13333333333333	139
17.42	9.13333333333333	115
17.44	9.13333333333333	131
17.46	9.13333333333333	95
17.48	9.13333333333333	129
17.5	9.13333333333333	132
17.52	9.13333333333333	137
17.54	9.13333333333333	111
17.56	9.13333333333333	120
17.58	9.13333333333333	118
17.6	9.13333333333333	130
17.62	9.13333333333333	115
17.64	9.13333333333333	114
17.66	9.13333333333333	124
17.68	9.13333333333333	95
17.7	9.13333333333333	119
17.72	9.13333333333333	124
17.74	9.13333333333333	123
17.76	9.13333333333333	114
17.78	9.13333333333333	139
17.8	9.13333333333333	114
17.82	9.13333333333333	119
17.84	9.13333333333333	133
17.86	9.13333333333333	109
17.88	9.13333333333333	123
17.9	9.13333333333333	126
17.92	9.13333333333333	115
17.94	9.13333333333333	115
17.96	9.13333333333333	113
17.98	9.13333333333333	130
18	9.13333333333333	126
18.02	9.13333333333333	115
18.04	9.13333333333333	119
18.06	9.13333333333333	119
18.08	9.13333333333333	120
18.1	9.13333333333333	130
18.12	9.13333333333333	115
18.14	9.13333333333333	131
18.16	9.13333333333333	121
18.18	9.13333333333333	134
18.2	9.13333333333333	133
18.22	9.13333333333333	109
18.24	9.13333333333333	159
18.26	9.13333333333333	129
18.28	9.13333333333333	142
18.3	9.13333333333333	145
18.32	9.13333333333333	162
18.34	9.13333333333333	148
18.36	9.13333333333333	181
18.38	9.13333333333333	164
18.4	9.13333333333333	197
18.42	9.13333333333333	180
18.44	9.13333333333333	195
18.46	9.13333333333333	191
18.48	9.13333333333333	216
18.5	9.13333333333333	183
18.52	9.13333333333333	220
18.54	9.13333333333333	205
18.56	9.13333333333333	160
18.58	9.13333333333333	181
18.6	9.13333333333333	200
18.62	9.13333333333333	159
18.64	9.13333333333333	146
18.66	9.13333333333333	178
18.68	9.13333333333333	150
18.7	9.13333333333333	149
18.72	9.13333333333333	142
18.74	9.13333333333333	166
18.76	9.13333333333333	135
18.78	9.13333333333333	157
18.8	9.13333333333333	143
18.82	9.13333333333333	160
18.84	9.13333333333333	136
18.86	9.13333333333333	162
18.88	9.13333333333333	173
18.9	9.13333333333333	180
18.92	9.13333333333333	177
18.94	9.13333333333333	172
18.96	9.13333333333333	182
18.98	9.13333333333333	194
19	9.13333333333333	200
19.02	9.13333333333333	180
19.04	9.13333333333333	192
19.06	9.13333333333333	171
19.08	9.13333333333333	174
19.1	9.13333333333333	168
19.12	9.13333333333333	140
19.14	9.13333333333333	159
19.16	9.13333333333333	140
19.18	9.13333333333333	129
19.2	9.13333333333333	136
19.22	9.13333333333333	124
19.24	9.13333333333333	155
19.26	9.13333333333333	158
19.28	9.13333333333333	162
19.3	9.13333333333333	124
19.32	9.13333333333333	139
19.34	9.13333333333333	119
19.36	9.13333333333333	141
19.38	9.13333333333333	134
19.4	9.13333333333333	128
19.42	9.13333333333333	116
19.44	9.13333333333333	121
19.46	9.13333333333333	122
19.48	9.13333333333333	130
19.5	9.13333333333333	123
19.52	9.13333333333333	124
19.54	9.13333333333333	132
19.56	9.13333333333333	131
19.58	9.13333333333333	141
19.6	9.13333333333333	135
19.62	9.13333333333333	119
19.64	9.13333333333333	111
19.66	9.13333333333333	128
19.68	9.13333333333333	121
19.7	9.13333333333333	121
19.72	9.13333333333333	115
19.74	9.13333333333333	133
19.76	9.13333333333333	111
19.78	9.13333333333333	114
19.8	9.13333333333333	123
19.82	9.13333333333333	101
19.84	9.13333333333333	129
19.86	9.13333333333333	106
19.88	9.13333333333333	107
19.9	9.13333333333333	118
19.92	9.13333333333333	134
19.94	9.13333333333333	119
19.96	9.13333333333333	116
19.98	9.13333333333333	117
20	9.13333333333333	113
20.02	9.13333333333333	123
20.04	9.13333333333333	125
20.06	9.13333333333333	121
20.08	9.13333333333333	141
20.1	9.13333333333333	118
20.12	9.13333333333333	114
20.14	9.13333333333333	115
20.16	9.13333333333333	110
20.18	9.13333333333333	129
20.2	9.13333333333333	138
20.22	9.13333333333333	116
20.24	9.13333333333333	129
20.26	9.13333333333333	126
20.28	9.13333333333333	99
20.3	9.13333333333333	115
20.32	9.13333333333333	126
20.34	9.13333333333333	110
20.36	9.13333333333333	130
20.38	9.13333333333333	133
20.4	9.13333333333333	105
20.42	9.13333333333333	128
20.44	9.13333333333333	125
20.46	9.13333333333333	110
20.48	9.13333333333333	140
20.5	9.13333333333333	142
20.52	9.13333333333333	139
20.54	9.13333333333333	128
20.56	9.13333333333333	120
20.58	9.13333333333333	149
20.6	9.13333333333333	125
20.62	9.13333333333333	122
20.64	9.13333333333333	147
20.66	9.13333333333333	104
20.68	9.13333333333333	166
20.7	9.13333333333333	134
20.72	9.13333333333333	163
20.74	9.13333333333333	140
20.76	9.13333333333333	142
20.78	9.13333333333333	140
20.8	9.13333333333333	125
20.82	9.13333333333333	104
20.84	9.13333333333333	117
20.86	9.13333333333333	120
20.88	9.13333333333333	107
20.9	9.13333333333333	108
20.92	9.13333333333333	97
20.94	9.13333333333333	107
20.96	9.13333333333333	101
20.98	9.13333333333333	121
21	9.13333333333333	122
21.02	9.13333333333333	110
21.04	9.13333333333333	102
21.06	9.13333333333333	101
21.08	9.13333333333333	117
21.1	9.13333333333333	128
21.12	9.13333333333333	126
21.14	9.13333333333333	120
21.16	9.13333333333333	117
21.18	9.13333333333333	125
21.2	9.13333333333333	111
21.22	9.13333333333333	106
21.24	9.13333333333333	113
21.26	9.13333333333333	105
21.28	9.13333333333333	114
21.3	9.13333333333333	109
21.32	9.13333333333333	113
21.34	9.13333333333333	111
21.36	9.13333333333333	115
21.38	9.13333333333333	131
21.4	9.13333333333333	115
21.42	9.13333333333333	115
21.44	9.13333333333333	114
21.46	9.13333333333333	126
21.48	9.13333333333333	101
21.5	9.13333333333333	105
21.52	9.13333333333333	99
21.54	9.13333333333333	103
21.56	9.13333333333333	112
21.58	9.13333333333333	107
21.6	9.13333333333333	124
21.62	9.13333333333333	114
21.64	9.13333333333333	118
21.66	9.13333333333333	113
21.68	9.13333333333333	109
21.7	9.13333333333333	113
21.72	9.13333333333333	116
21.74	9.13333333333333	93
21.76	9.13333333333333	92
21.78	9.13333333333333	122
21.8	9.13333333333333	103
21.82	9.13333333333333	117
21.84	9.13333333333333	117
21.86	9.13333333333333	125
21.88	9.13333333333333	101
21.9	9.13333333333333	105
21.92	9.13333333333333	97
21.94	9.13333333333333	112
21.96	9.13333333333333	106
21.98	9.13333333333333	93
22	9.13333333333333	129
22.02	9.13333333333333	131
22.04	9.13333333333333	96
22.06	9.13333333333333	99
22.08	9.13333333333333	125
22.1	9.13333333333333	121
22.12	9.13333333333333	95
22.14	9.13333333333333	119
22.16	9.13333333333333	112
22.18	9.13333333333333	113
22.2	9.13333333333333	98
22.22	9.13333333333333	111
22.24	9.13333333333333	104
22.26	9.13333333333333	119
22.28	9.13333333333333	125
22.3	9.13333333333333	104
22.32	9.13333333333333	120
22.34	9.13333333333333	114
22.36	9.13333333333333	107
22.38	9.13333333333333	107
22.4	9.13333333333333	104
22.42	9.13333333333333	87
22.44	9.13333333333333	99
22.46	9.13333333333333	117
22.48	9.13333333333333	106
22.5	9.13333333333333	108
22.52	9.13333333333333	120
22.54	9.13333333333333	104
22.56	9.13333333333333	109
22.58	9.13333333333333	107
22.6	9.13333333333333	102
22.62	9.13333333333333	123
22.64	9.13333333333333	125
22.66	9.13333333333333	107
22.68	9.13333333333333	113
22.7	9.13333333333333	137
22.72	9.13333333333333	99
22.74	9.13333333333333	107
22.76	9.13333333333333	104
22.78	9.13333333333333	112
22.8	9.13333333333333	116
22.82	9.13333333333333	122
22.84	9.13333333333333	107
22.86	9.13333333333333	109
22.88	9.13333333333333	119
22.9	9.13333333333333	102
22.92	9.13333333333333	105
22.94	9.13333333333333	149
22.96	9.13333333333333	121
22.98	9.13333333333333	120
23	9.13333333333333	124
23.02	9.13333333333333	120
23.04	9.13333333333333	112
23.06	9.13333333333333	133
23.08	9.13333333333333	117
23.1	9.13333333333333	105
23.12	9.13333333333333	128
23.14	9.13333333333333	126
23.16	9.13333333333333	133
23.18	9.13333333333333	104
23.2	9.13333333333333	104
23.22	9.13333333333333	102
23.24	9.13333333333333	120
23.26	9.13333333333333	124
23.28	9.13333333333333	128
23.3	9.13333333333333	112
23.32	9.13333333333333	104
23.34	9.13333333333333	128
23.36	9.13333333333333	120
23.38	9.13333333333333	123
23.4	9.13333333333333	123
23.42	9.13333333333333	126
23.44	9.13333333333333	132
23.46	9.13333333333333	124
23.48	9.13333333333333	109
23.5	9.13333333333333	120
23.52	9.13333333333333	130
23.54	9.13333333333333	128
23.56	9.13333333333333	106
23.58	9.13333333333333	139
23.6	9.13333333333333	109
23.62	9.13333333333333	115
23.64	9.13333333333333	134
23.66	9.13333333333333	105
23.68	9.13333333333333	124
23.7	9.13333333333333	108
23.72	9.13333333333333	122
23.74	9.13333333333333	140
23.76	9.13333333333333	116
23.78	9.13333333333333	107
23.8	9.13333333333333	105
23.82	9.13333333333333	113
23.84	9.13333333333333	149
23.86	9.13333333333333	120
23.88	9.13333333333333	145
23.9	9.13333333333333	129
23.92	9.13333333333333	113
23.94	9.13333333333333	110
23.96	9.13333333333333	100
23.98	9.13333333333333	114
24	9.13333333333333	121
24.02	9.13333333333333	117
24.04	9.13333333333333	113
24.06	9.13333333333333	120
24.08	9.13333333333333	94
24.1	9.13333333333333	114
24.12	9.13333333333333	135
24.14	9.13333333333333	111
24.16	9.13333333333333	113
24.18	9.13333333333333	126
24.2	9.13333333333333	110
24.22	9.13333333333333	102
24.24	9.13333333333333	111
24.26	9.13333333333333	108
24.28	9.13333333333333	120
24.3	9.13333333333333	122
24.32	9.13333333333333	110
24.34	9.13333333333333	114
24.36	9.13333333333333	116
24.38	9.13333333333333	126
24.4	9.13333333333333	99
24.42	9.13333333333333	135
24.44	9.13333333333333	120
24.46	9.13333333333333	113
24.48	9.13333333333333	130
24.5	9.13333333333333	119
24.52	9.13333333333333	123
24.54	9.13333333333333	120
24.56	9.13333333333333	116
24.58	9.13333333333333	122
24.6	9.13333333333333	131
24.62	9.13333333333333	132
24.64	9.13333333333333	114
24.66	9.13333333333333	120
24.68	9.13333333333333	135
24.7	9.13333333333333	112
24.72	9.13333333333333	99
24.74	9.13333333333333	122
24.76	9.13333333333333	113
24.78	9.13333333333333	120
24.8	9.13333333333333	92
24.82	9.13333333333333	106
24.84	9.13333333333333	100
24.86	9.13333333333333	108
24.88	9.13333333333333	111
24.9	9.13333333333333	136
24.92	9.13333333333333	109
24.94	9.13333333333333	115
24.96	9.13333333333333	113
24.98	9.13333333333333	133
25	9.13333333333333	118
25.02	9.13333333333333	111
25.04	9.13333333333333	126
25.06	9.13333333333333	120
25.08	9.13333333333333	115
25.1	9.13333333333333	109
25.12	9.13333333333333	125
25.14	9.13333333333333	118
25.16	9.13333333333333	103
25.18	9.13333333333333	135
25.2	9.13333333333333	126
25.22	9.13333333333333	149
25.24	9.13333333333333	123
25.26	9.13333333333333	147
25.28	9.13333333333333	134
25.3	9.13333333333333	164
25.32	9.13333333333333	159
25.34	9.13333333333333	156
25.36	9.13333333333333	157
25.38	9.13333333333333	125
25.4	9.13333333333333	113
25.42	9.13333333333333	144
25.44	9.13333333333333	135
25.46	9.13333333333333	157
25.48	9.13333333333333	131
25.5	9.13333333333333	132
25.52	9.13333333333333	135
25.54	9.13333333333333	124
25.56	9.13333333333333	115
25.58	9.13333333333333	129
25.6	9.13333333333333	121
25.62	9.13333333333333	122
25.64	9.13333333333333	100
25.66	9.13333333333333	123
25.68	9.13333333333333	104
25.7	9.13333333333333	118
25.72	9.13333333333333	122
25.74	9.13333333333333	109
25.76	9.13333333333333	117
25.78	9.13333333333333	118
25.8	9.13333333333333	110
25.82	9.13333333333333	114
25.84	9.13333333333333	113
25.86	9.13333333333333	107
25.88	9.13333333333333	116
25.9	9.13333333333333	128
25.92	9.13333333333333	107
25.94	9.13333333333333	102
25.96	9.13333333333333	118
25.98	9.13333333333333	114
26	9.13333333333333	124
26.02	9.13333333333333	86
26.04	9.13333333333333	111
26.06	9.13333333333333	100
26.08	9.13333333333333	115
26.1	9.13333333333333	105
26.12	9.13333333333333	127
26.14	9.13333333333333	115
26.16	9.13333333333333	93
26.18	9.13333333333333	111
26.2	9.13333333333333	119
26.22	9.13333333333333	97
26.24	9.13333333333333	89
26.26	9.13333333333333	119
26.28	9.13333333333333	107
26.3	9.13333333333333	111
26.32	9.13333333333333	115
26.34	9.13333333333333	112
26.36	9.13333333333333	104
26.38	9.13333333333333	102
26.4	9.13333333333333	106
26.42	9.13333333333333	122
26.44	9.13333333333333	112
26.46	9.13333333333333	106
26.48	9.13333333333333	109
26.5	9.13333333333333	121
26.52	9.13333333333333	110
26.54	9.13333333333333	98
26.56	9.13333333333333	117
26.58	9.13333333333333	110
26.6	9.13333333333333	121
26.62	9.13333333333333	109
26.64	9.13333333333333	109
26.66	9.13333333333333	114
26.68	9.13333333333333	119
26.7	9.13333333333333	116
26.72	9.13333333333333	121
26.74	9.13333333333333	122
26.76	9.13333333333333	119
26.78	9.13333333333333	124
26.8	9.13333333333333	121
26.82	9.13333333333333	122
26.84	9.13333333333333	105
26.86	9.13333333333333	122
26.88	9.13333333333333	119
26.9	9.13333333333333	126
26.92	9.13333333333333	136
26.94	9.13333333333333	117
26.96	9.13333333333333	123
26.98	9.13333333333333	104
27	9.13333333333333	102
27.02	9.13333333333333	127
27.04	9.13333333333333	127
27.06	9.13333333333333	127
27.08	9.13333333333333	99
27.1	9.13333333333333	117
27.12	9.13333333333333	104
27.14	9.13333333333333	109
27.16	9.13333333333333	141
27.18	9.13333333333333	118
27.2	9.13333333333333	114
27.22	9.13333333333333	107
27.24	9.13333333333333	107
27.26	9.13333333333333	108
27.28	9.13333333333333	111
27.3	9.13333333333333	123
27.32	9.13333333333333	113
27.34	9.13333333333333	110
27.36	9.13333333333333	116
27.38	9.13333333333333	159
27.4	9.13333333333333	116
27.42	9.13333333333333	132
27.44	9.13333333333333	121
27.46	9.13333333333333	99
27.48	9.13333333333333	113
27.5	9.13333333333333	123
27.52	9.13333333333333	122
27.54	9.13333333333333	121
27.56	9.13333333333333	113
27.58	9.13333333333333	117
27.6	9.13333333333333	105
27.62	9.13333333333333	121
27.64	9.13333333333333	134
27.66	9.13333333333333	105
27.68	9.13333333333333	127
27.7	9.13333333333333	120
27.72	9.13333333333333	122
27.74	9.13333333333333	121
27.76	9.13333333333333	131
27.78	9.13333333333333	128
27.8	9.13333333333333	131
27.82	9.13333333333333	133
27.84	9.13333333333333	134
27.86	9.13333333333333	113
27.88	9.13333333333333	98
27.9	9.13333333333333	112
27.92	9.13333333333333	116
27.94	9.13333333333333	113
27.96	9.13333333333333	127
27.98	9.13333333333333	119
28	9.13333333333333	108
28.02	9.13333333333333	115
28.04	9.13333333333333	124
28.06	9.13333333333333	115
28.08	9.13333333333333	103
28.1	9.13333333333333	135
28.12	9.13333333333333	131
28.14	9.13333333333333	106
28.16	9.13333333333333	121
28.18	9.13333333333333	131
28.2	9.13333333333333	113
28.22	9.13333333333333	111
28.24	9.13333333333333	99
28.26	9.13333333333333	116
28.28	9.13333333333333	117
28.3	9.13333333333333	102
28.32	9.13333333333333	126
28.34	9.13333333333333	126
28.36	9.13333333333333	114
28.38	9.13333333333333	105
28.4	9.13333333333333	121
28.42	9.13333333333333	109
28.44	9.13333333333333	135
28.46	9.13333333333333	119
28.48	9.13333333333333	110
28.5	9.13333333333333	108
28.52	9.13333333333333	106
28.54	9.13333333333333	105
28.56	9.13333333333333	114
28.58	9.13333333333333	111
28.6	9.13333333333333	104
28.62	9.13333333333333	99
28.64	9.13333333333333	97
28.66	9.13333333333333	113
28.68	9.13333333333333	106
28.7	9.13333333333333	116
28.72	9.13333333333333	112
28.74	9.13333333333333	113
28.76	9.13333333333333	113
28.78	9.13333333333333	129
28.8	9.13333333333333	103
28.82	9.13333333333333	103
28.84	9.13333333333333	116
28.86	9.13333333333333	118
28.88	9.13333333333333	104
28.9	9.13333333333333	101
28.92	9.13333333333333	121
28.94	9.13333333333333	122
28.96	9.13333333333333	123
28.98	9.13333333333333	118
29	9.13333333333333	109
29.02	9.13333333333333	114
29.04	9.13333333333333	118
29.06	9.13333333333333	115
29.08	9.13333333333333	128
29.1	9.13333333333333	120
29.12	9.13333333333333	112
29.14	9.13333333333333	125
29.16	9.13333333333333	116
29.18	9.13333333333333	100
29.2	9.13333333333333	117
29.22	9.13333333333333	131
29.24	9.13333333333333	114
29.26	9.13333333333333	135
29.28	9.13333333333333	113
29.3	9.13333333333333	128
29.32	9.13333333333333	122
29.34	9.13333333333333	121
29.36	9.13333333333333	122
29.38	9.13333333333333	125
29.4	9.13333333333333	112
29.42	9.13333333333333	108
29.44	9.13333333333333	99
29.46	9.13333333333333	125
29.48	9.13333333333333	106
29.5	9.13333333333333	103
29.52	9.13333333333333	120
29.54	9.13333333333333	128
29.56	9.13333333333333	112
29.58	9.13333333333333	113
29.6	9.13333333333333	111
29.62	9.13333333333333	117
29.64	9.13333333333333	137
29.66	9.13333333333333	108
29.68	9.13333333333333	113
29.7	9.13333333333333	115
29.72	9.13333333333333	121
29.74	9.13333333333333	110
29.76	9.13333333333333	122
29.78	9.13333333333333	108
29.8	9.13333333333333	102
29.82	9.13333333333333	123
29.84	9.13333333333333	102
29.86	9.13333333333333	123
29.88	9.13333333333333	120
29.9	9.13333333333333	126
29.92	9.13333333333333	116
29.94	9.13333333333333	116
29.96	9.13333333333333	121
29.98	9.13333333333333	113
30	9.13333333333333	125
30.02	9.13333333333333	116
30.04	9.13333333333333	105
30.06	9.13333333333333	117
30.08	9.13333333333333	113
30.1	9.13333333333333	118
30.12	9.13333333333333	103
30.14	9.13333333333333	120
30.16	9.13333333333333	121
30.18	9.13333333333333	134
30.2	9.13333333333333	109
30.22	9.13333333333333	114
30.24	9.13333333333333	120
30.26	9.13333333333333	117
30.28	9.13333333333333	113
30.3	9.13333333333333	145
30.32	9.13333333333333	109
30.34	9.13333333333333	131
30.36	9.13333333333333	125
30.38	9.13333333333333	112
30.4	9.13333333333333	111
30.42	9.13333333333333	127
30.44	9.13333333333333	118
30.46	9.13333333333333	108
30.48	9.13333333333333	132
30.5	9.13333333333333	107
30.52	9.13333333333333	117
30.54	9.13333333333333	121
30.56	9.13333333333333	101
30.58	9.13333333333333	99
30.6	9.13333333333333	120
30.62	9.13333333333333	104
30.64	9.13333333333333	118
30.66	9.13333333333333	109
30.68	9.13333333333333	110
30.7	9.13333333333333	116
30.72	9.13333333333333	107
30.74	9.13333333333333	128
30.76	9.13333333333333	93
30.78	9.13333333333333	111
30.8	9.13333333333333	100
30.82	9.13333333333333	117
30.84	9.13333333333333	93
30.86	9.13333333333333	98
30.88	9.13333333333333	98
30.9	9.13333333333333	111
30.92	9.13333333333333	126
30.94	9.13333333333333	122
30.96	9.13333333333333	101
30.98	9.13333333333333	112
31	9.13333333333333	122
31.02	9.13333333333333	108
31.04	9.13333333333333	110
31.06	9.13333333333333	100
31.08	9.13333333333333	135
31.1	9.13333333333333	97
31.12	9.13333333333333	111
31.14	9.13333333333333	111
31.16	9.13333333333333	122
31.18	9.13333333333333	111
31.2	9.13333333333333	108
31.22	9.13333333333333	124
31.24	9.13333333333333	111
31.26	9.13333333333333	105
31.28	9.13333333333333	105
31.3	9.13333333333333	94
31.32	9.13333333333333	123
31.34	9.13333333333333	109
31.36	9.13333333333333	116
31.38	9.13333333333333	112
31.4	9.13333333333333	122
31.42	9.13333333333333	125
31.44	9.13333333333333	110
31.46	9.13333333333333	115
31.48	9.13333333333333	85
31.5	9.13333333333333	119
31.52	9.13333333333333	112
31.54	9.13333333333333	110
31.56	9.13333333333333	112
31.58	9.13333333333333	114
31.6	9.13333333333333	124
31.62	9.13333333333333	117
31.64	9.13333333333333	113
31.66	9.13333333333333	115
31.68	9.13333333333333	109
31.7	9.13333333333333	128
31.72	9.13333333333333	104
31.74	9.13333333333333	92
31.76	9.13333333333333	119
31.78	9.13333333333333	117
31.8	9.13333333333333	119
31.82	9.13333333333333	115
31.84	9.13333333333333	115
31.86	9.13333333333333	127
31.88	9.13333333333333	120
31.9	9.13333333333333	107
31.92	9.13333333333333	100
31.94	9.13333333333333	115
31.96	9.13333333333333	134
31.98	9.13333333333333	90
32	9.13333333333333	125
32.02	9.13333333333333	100
32.04	9.13333333333333	104
32.06	9.13333333333333	118
32.08	9.13333333333333	101
32.1	9.13333333333333	111
32.12	9.13333333333333	115
32.14	9.13333333333333	118
32.16	9.13333333333333	120
32.18	9.13333333333333	115
32.2	9.13333333333333	99
32.22	9.13333333333333	107
32.24	9.13333333333333	95
32.26	9.13333333333333	100
32.28	9.13333333333333	116
32.3	9.13333333333333	112
32.32	9.13333333333333	121
32.34	9.13333333333333	112
32.36	9.13333333333333	104
32.38	9.13333333333333	102
32.4	9.13333333333333	100
32.42	9.13333333333333	93
32.44	9.13333333333333	109
32.46	9.13333333333333	109
32.48	9.13333333333333	105
32.5	9.13333333333333	104
32.52	9.13333333333333	108
32.54	9.13333333333333	98
32.56	9.13333333333333	91
32.58	9.13333333333333	94
32.6	9.13333333333333	112
32.62	9.13333333333333	106
32.64	9.13333333333333	114
32.66	9.13333333333333	96
32.68	9.13333333333333	89
32.7	9.13333333333333	100
32.72	9.13333333333333	114
32.74	9.13333333333333	118
32.76	9.13333333333333	112
32.78	9.13333333333333	114
32.8	9.13333333333333	113
32.82	9.13333333333333	109
32.84	9.13333333333333	95
32.86	9.13333333333333	113
32.88	9.13333333333333	88
32.9	9.13333333333333	112
32.92	9.13333333333333	104
32.94	9.13333333333333	116
32.96	9.13333333333333	101
32.98	9.13333333333333	106
33	9.13333333333333	103
33.02	9.13333333333333	112
33.04	9.13333333333333	126
33.06	9.13333333333333	107
33.08	9.13333333333333	118
33.1	9.13333333333333	115
33.12	9.13333333333333	115
33.14	9.13333333333333	124
33.16	9.13333333333333	117
33.18	9.13333333333333	118
33.2	9.13333333333333	98
33.22	9.13333333333333	136
33.24	9.13333333333333	118
33.26	9.13333333333333	104
33.28	9.13333333333333	109
33.3	9.13333333333333	110
33.32	9.13333333333333	103
33.34	9.13333333333333	124
33.36	9.13333333333333	102
33.38	9.13333333333333	116
33.4	9.13333333333333	107
33.42	9.13333333333333	117
33.44	9.13333333333333	100
33.46	9.13333333333333	118
33.48	9.13333333333333	123
33.5	9.13333333333333	122
33.52	9.13333333333333	112
33.54	9.13333333333333	123
33.56	9.13333333333333	103
33.58	9.13333333333333	106
33.6	9.13333333333333	108
33.62	9.13333333333333	111
33.64	9.13333333333333	120
33.66	9.13333333333333	100
33.68	9.13333333333333	111
33.7	9.13333333333333	112
33.72	9.13333333333333	112
33.74	9.13333333333333	120
33.76	9.13333333333333	112
33.78	9.13333333333333	108
33.8	9.13333333333333	114
33.82	9.13333333333333	113
33.84	9.13333333333333	110
33.86	9.13333333333333	85
33.88	9.13333333333333	107
33.9	9.13333333333333	112
33.92	9.13333333333333	101
33.94	9.13333333333333	100
33.96	9.13333333333333	130
33.98	9.13333333333333	119
34	9.13333333333333	108
34.02	9.13333333333333	109
34.04	9.13333333333333	121
34.06	9.13333333333333	113
34.08	9.13333333333333	115
34.1	9.13333333333333	108
34.12	9.13333333333333	104
34.14	9.13333333333333	109
34.16	9.13333333333333	113
34.18	9.13333333333333	93
34.2	9.13333333333333	108
34.22	9.13333333333333	120
34.24	9.13333333333333	99
34.26	9.13333333333333	121
34.28	9.13333333333333	113
34.3	9.13333333333333	98
34.32	9.13333333333333	113
34.34	9.13333333333333	109
34.36	9.13333333333333	114
34.38	9.13333333333333	124
34.4	9.13333333333333	136
34.42	9.13333333333333	115
34.44	9.13333333333333	110
34.46	9.13333333333333	116
34.48	9.13333333333333	111
34.5	9.13333333333333	108
34.52	9.13333333333333	112
34.54	9.13333333333333	100
34.56	9.13333333333333	131
34.58	9.13333333333333	139
34.6	9.13333333333333	120
34.62	9.13333333333333	111
34.64	9.13333333333333	111
34.66	9.13333333333333	129
34.68	9.13333333333333	117
34.7	9.13333333333333	135
34.72	9.13333333333333	120
34.74	9.13333333333333	115
34.76	9.13333333333333	130
34.78	9.13333333333333	126
34.8	9.13333333333333	119
34.82	9.13333333333333	112
34.84	9.13333333333333	118
34.86	9.13333333333333	117
34.88	9.13333333333333	117
34.9	9.13333333333333	115
34.92	9.13333333333333	125
34.94	9.13333333333333	137
34.96	9.13333333333333	120
34.98	9.13333333333333	110
35	9.13333333333333	113
35.02	9.13333333333333	118
35.04	9.13333333333333	134
35.06	9.13333333333333	144
35.08	9.13333333333333	125
35.1	9.13333333333333	133
35.12	9.13333333333333	120
35.14	9.13333333333333	106
35.16	9.13333333333333	135
35.18	9.13333333333333	129
35.2	9.13333333333333	128
35.22	9.13333333333333	105
35.24	9.13333333333333	118
35.26	9.13333333333333	133
35.28	9.13333333333333	113
35.3	9.13333333333333	124
35.32	9.13333333333333	122
35.34	9.13333333333333	132
35.36	9.13333333333333	106
35.38	9.13333333333333	120
35.4	9.13333333333333	128
35.42	9.13333333333333	135
35.44	9.13333333333333	149
35.46	9.13333333333333	135
35.48	9.13333333333333	126
35.5	9.13333333333333	127
35.52	9.13333333333333	122
35.54	9.13333333333333	106
35.56	9.13333333333333	119
35.58	9.13333333333333	102
35.6	9.13333333333333	125
35.62	9.13333333333333	139
35.64	9.13333333333333	140
35.66	9.13333333333333	128
35.68	9.13333333333333	108
35.7	9.13333333333333	135
35.72	9.13333333333333	127
35.74	9.13333333333333	127
35.76	9.13333333333333	127
35.78	9.13333333333333	129
35.8	9.13333333333333	122
35.82	9.13333333333333	129
35.84	9.13333333333333	110
35.86	9.13333333333333	136
35.88	9.13333333333333	137
35.9	9.13333333333333	107
35.92	9.13333333333333	134
35.94	9.13333333333333	111
35.96	9.13333333333333	111
35.98	9.13333333333333	120
36	9.13333333333333	106
36.02	9.13333333333333	117
36.04	9.13333333333333	112
36.06	9.13333333333333	127
36.08	9.13333333333333	127
36.1	9.13333333333333	116
36.12	9.13333333333333	132
36.14	9.13333333333333	117
36.16	9.13333333333333	112
36.18	9.13333333333333	110
36.2	9.13333333333333	127
36.22	9.13333333333333	125
36.24	9.13333333333333	113
36.26	9.13333333333333	89
36.28	9.13333333333333	114
36.3	9.13333333333333	107
36.32	9.13333333333333	110
36.34	9.13333333333333	115
36.36	9.13333333333333	116
36.38	9.13333333333333	116
36.4	9.13333333333333	119
36.42	9.13333333333333	126
36.44	9.13333333333333	122
36.46	9.13333333333333	123
36.48	9.13333333333333	110
36.5	9.13333333333333	108
36.52	9.13333333333333	111
36.54	9.13333333333333	111
36.56	9.13333333333333	134
36.58	9.13333333333333	138
36.6	9.13333333333333	123
36.62	9.13333333333333	121
36.64	9.13333333333333	112
36.66	9.13333333333333	138
36.68	9.13333333333333	127
36.7	9.13333333333333	122
36.72	9.13333333333333	108
36.74	9.13333333333333	133
36.76	9.13333333333333	137
36.78	9.13333333333333	114
36.8	9.13333333333333	127
36.82	9.13333333333333	117
36.84	9.13333333333333	152
36.86	9.13333333333333	120
36.88	9.13333333333333	128
36.9	9.13333333333333	117
36.92	9.13333333333333	124
36.94	9.13333333333333	134
36.96	9.13333333333333	127
36.98	9.13333333333333	136
37	9.13333333333333	134
37.02	9.13333333333333	134
37.04	9.13333333333333	122
37.06	9.13333333333333	139
37.08	9.13333333333333	143
37.1	9.13333333333333	145
37.12	9.13333333333333	118
37.14	9.13333333333333	124
37.16	9.13333333333333	115
37.18	9.13333333333333	124
37.2	9.13333333333333	115
37.22	9.13333333333333	107
37.24	9.13333333333333	118
37.26	9.13333333333333	140
37.28	9.13333333333333	126
37.3	9.13333333333333	124
37.32	9.13333333333333	131
37.34	9.13333333333333	132
37.36	9.13333333333333	126
37.38	9.13333333333333	125
37.4	9.13333333333333	127
37.42	9.13333333333333	153
37.44	9.13333333333333	130
37.46	9.13333333333333	137
37.48	9.13333333333333	152
37.5	9.13333333333333	127
37.52	9.13333333333333	128
37.54	9.13333333333333	124
37.56	9.13333333333333	124
37.58	9.13333333333333	115
37.6	9.13333333333333	124
37.62	9.13333333333333	126
37.64	9.13333333333333	99
37.66	9.13333333333333	124
37.68	9.13333333333333	132
37.7	9.13333333333333	125
37.72	9.13333333333333	147
37.74	9.13333333333333	122
37.76	9.13333333333333	121
37.78	9.13333333333333	138
37.8	9.13333333333333	161
37.82	9.13333333333333	133
37.84	9.13333333333333	137
37.86	9.13333333333333	131
37.88	9.13333333333333	162
37.9	9.13333333333333	176
37.92	9.13333333333333	179
37.94	9.13333333333333	178
37.96	9.13333333333333	188
37.98	9.13333333333333	208
38	9.13333333333333	189
38.02	9.13333333333333	198
38.04	9.13333333333333	203
38.06	9.13333333333333	209
38.08	9.13333333333333	206
38.1	9.13333333333333	278
38.12	9.13333333333333	279
38.14	9.13333333333333	392
38.16	9.13333333333333	539
38.18	9.13333333333333	713
38.2	9.13333333333333	769
38.22	9.13333333333333	600
38.24	9.13333333333333	430
38.26	9.13333333333333	482
38.28	9.13333333333333	465
38.3	9.13333333333333	451
38.32	9.13333333333333	395
38.34	9.13333333333333	265
38.36	9.13333333333333	222
38.38	9.13333333333333	208
38.4	9.13333333333333	223
38.42	9.13333333333333	198
38.44	9.13333333333333	165
38.46	9.13333333333333	165
38.48	9.13333333333333	171
38.5	9.13333333333333	156
38.52	9.13333333333333	149
38.54	9.13333333333333	176
38.56	9.13333333333333	142
38.58	9.13333333333333	147
38.6	9.13333333333333	138
38.62	9.13333333333333	120
38.64	9.13333333333333	132
38.66	9.13333333333333	149
38.68	9.13333333333333	120
38.7	9.13333333333333	129
38.72	9.13333333333333	135
38.74	9.13333333333333	126
38.76	9.13333333333333	134
38.78	9.13333333333333	123
38.8	9.13333333333333	110
38.82	9.13333333333333	123
38.84	9.13333333333333	135
38.86	9.13333333333333	133
38.88	9.13333333333333	120
38.9	9.13333333333333	123
38.92	9.13333333333333	118
38.94	9.13333333333333	120
38.96	9.13333333333333	133
38.98	9.13333333333333	135
39	9.13333333333333	137
39.02	9.13333333333333	133
39.04	9.13333333333333	116
39.06	9.13333333333333	128
39.08	9.13333333333333	116
39.1	9.13333333333333	130
39.12	9.13333333333333	131
39.14	9.13333333333333	137
39.16	9.13333333333333	135
39.18	9.13333333333333	104
39.2	9.13333333333333	111
39.22	9.13333333333333	138
39.24	9.13333333333333	133
39.26	9.13333333333333	125
39.28	9.13333333333333	123
39.3	9.13333333333333	119
39.32	9.13333333333333	128
39.34	9.13333333333333	129
39.36	9.13333333333333	106
39.38	9.13333333333333	124
39.4	9.13333333333333	121
39.42	9.13333333333333	120
39.44	9.13333333333333	104
39.46	9.13333333333333	128
39.48	9.13333333333333	116
39.5	9.13333333333333	106
39.52	9.13333333333333	132
39.54	9.13333333333333	116
39.56	9.13333333333333	134
39.58	9.13333333333333	116
39.6	9.13333333333333	126
39.62	9.13333333333333	117
39.64	9.13333333333333	145
39.66	9.13333333333333	118
39.68	9.13333333333333	108
39.7	9.13333333333333	118
39.72	9.13333333333333	138
39.74	9.13333333333333	123
39.76	9.13333333333333	115
39.78	9.13333333333333	114
39.8	9.13333333333333	125
39.82	9.13333333333333	127
39.84	9.13333333333333	126
39.86	9.13333333333333	133
39.88	9.13333333333333	110
39.9	9.13333333333333	149
39.92	9.13333333333333	139
39.94	9.13333333333333	136
39.96	9.13333333333333	146
39.98	9.13333333333333	137
40	9.13333333333333	110
