# Supplementary material for: Sorting polymerization in a bichannel metal-organic framework
Source: Nat Commun. 2025 Aug 5;16:6984. doi: 10.1038/s41467-025-62322-8 (PMC12325995; doi:10.1038/s41467-025-62322-8)
Supplement: Supplementary file 3 — Source data [file 41467_2025_62322_MOESM3_ESM.zip › SOURCE_DATA/SF9/1-PS_2theta_vs_scanstarttime_vs_intensity/line_2.csv]

X	Y	Z
3	31.7333333333333	130
3.02	31.7333333333333	152
3.04	31.7333333333333	137
3.06	31.7333333333333	146
3.08	31.7333333333333	150
3.1	31.7333333333333	136
3.12	31.7333333333333	154
3.14	31.7333333333333	143
3.16	31.7333333333333	147
3.18	31.7333333333333	121
3.2	31.7333333333333	152
3.22	31.7333333333333	140
3.24	31.7333333333333	159
3.26	31.7333333333333	144
3.28	31.7333333333333	138
3.3	31.7333333333333	186
3.32	31.7333333333333	157
3.34	31.7333333333333	170
3.36	31.7333333333333	159
3.38	31.7333333333333	158
3.4	31.7333333333333	137
3.42	31.7333333333333	147
3.44	31.7333333333333	140
3.46	31.7333333333333	131
3.48	31.7333333333333	168
3.5	31.7333333333333	152
3.52	31.7333333333333	157
3.54	31.7333333333333	133
3.56	31.7333333333333	143
3.58	31.7333333333333	144
3.6	31.7333333333333	153
3.62	31.7333333333333	149
3.64	31.7333333333333	151
3.66	31.7333333333333	159
3.68	31.7333333333333	149
3.7	31.7333333333333	165
3.72	31.7333333333333	147
3.74	31.7333333333333	153
3.76	31.7333333333333	157
3.78	31.7333333333333	155
3.8	31.7333333333333	137
3.82	31.7333333333333	171
3.84	31.7333333333333	155
3.86	31.7333333333333	142
3.88	31.7333333333333	158
3.9	31.7333333333333	141
3.92	31.7333333333333	145
3.94	31.7333333333333	138
3.96	31.7333333333333	140
3.98	31.7333333333333	130
4	31.7333333333333	134
4.02	31.7333333333333	167
4.04	31.7333333333333	148
4.06	31.7333333333333	162
4.08	31.7333333333333	177
4.1	31.7333333333333	149
4.12	31.7333333333333	140
4.14	31.7333333333333	161
4.16	31.7333333333333	155
4.18	31.7333333333333	154
4.2	31.7333333333333	141
4.22	31.7333333333333	144
4.24	31.7333333333333	154
4.26	31.7333333333333	159
4.28	31.7333333333333	169
4.3	31.7333333333333	172
4.32	31.7333333333333	159
4.34	31.7333333333333	139
4.36	31.7333333333333	148
4.38	31.7333333333333	147
4.4	31.7333333333333	167
4.42	31.7333333333333	141
4.44	31.7333333333333	122
4.46	31.7333333333333	175
4.48	31.7333333333333	152
4.5	31.7333333333333	155
4.52	31.7333333333333	161
4.54	31.7333333333333	151
4.56	31.7333333333333	155
4.58	31.7333333333333	163
4.6	31.7333333333333	167
4.62	31.7333333333333	158
4.64	31.7333333333333	164
4.66	31.7333333333333	172
4.68	31.7333333333333	166
4.7	31.7333333333333	163
4.72	31.7333333333333	148
4.74	31.7333333333333	169
4.76	31.7333333333333	166
4.78	31.7333333333333	167
4.8	31.7333333333333	168
4.82	31.7333333333333	178
4.84	31.7333333333333	184
4.86	31.7333333333333	196
4.88	31.7333333333333	212
4.9	31.7333333333333	193
4.92	31.7333333333333	191
4.94	31.7333333333333	218
4.96	31.7333333333333	192
4.98	31.7333333333333	210
5	31.7333333333333	227
5.02	31.7333333333333	242
5.04	31.7333333333333	240
5.06	31.7333333333333	226
5.08	31.7333333333333	305
5.1	31.7333333333333	260
5.12	31.7333333333333	296
5.14	31.7333333333333	305
5.16	31.7333333333333	330
5.18	31.7333333333333	341
5.2	31.7333333333333	370
5.22	31.7333333333333	406
5.24	31.7333333333333	468
5.26	31.7333333333333	479
5.28	31.7333333333333	551
5.3	31.7333333333333	602
5.32	31.7333333333333	655
5.34	31.7333333333333	777
5.36	31.7333333333333	875
5.38	31.7333333333333	1059
5.4	31.7333333333333	1231
5.42	31.7333333333333	1259
5.44	31.7333333333333	1059
5.46	31.7333333333333	793
5.48	31.7333333333333	516
5.5	31.7333333333333	383
5.52	31.7333333333333	267
5.54	31.7333333333333	237
5.56	31.7333333333333	227
5.58	31.7333333333333	228
5.6	31.7333333333333	209
5.62	31.7333333333333	193
5.64	31.7333333333333	211
5.66	31.7333333333333	199
5.68	31.7333333333333	174
5.7	31.7333333333333	182
5.72	31.7333333333333	158
5.74	31.7333333333333	176
5.76	31.7333333333333	193
5.78	31.7333333333333	193
5.8	31.7333333333333	173
5.82	31.7333333333333	163
5.84	31.7333333333333	197
5.86	31.7333333333333	174
5.88	31.7333333333333	184
5.9	31.7333333333333	174
5.92	31.7333333333333	166
5.94	31.7333333333333	153
5.96	31.7333333333333	177
5.98	31.7333333333333	165
6	31.7333333333333	174
6.02	31.7333333333333	186
6.04	31.7333333333333	192
6.06	31.7333333333333	173
6.08	31.7333333333333	204
6.1	31.7333333333333	195
6.12	31.7333333333333	186
6.14	31.7333333333333	190
6.16	31.7333333333333	185
6.18	31.7333333333333	201
6.2	31.7333333333333	207
6.22	31.7333333333333	184
6.24	31.7333333333333	214
6.26	31.7333333333333	203
6.28	31.7333333333333	196
6.3	31.7333333333333	199
6.32	31.7333333333333	196
6.34	31.7333333333333	188
6.36	31.7333333333333	177
6.38	31.7333333333333	198
6.4	31.7333333333333	191
6.42	31.7333333333333	209
6.44	31.7333333333333	178
6.46	31.7333333333333	187
6.48	31.7333333333333	206
6.5	31.7333333333333	199
6.52	31.7333333333333	212
6.54	31.7333333333333	197
6.56	31.7333333333333	167
6.58	31.7333333333333	195
6.6	31.7333333333333	182
6.62	31.7333333333333	180
6.64	31.7333333333333	161
6.66	31.7333333333333	179
6.68	31.7333333333333	179
6.7	31.7333333333333	169
6.72	31.7333333333333	186
6.74	31.7333333333333	172
6.76	31.7333333333333	160
6.78	31.7333333333333	153
6.8	31.7333333333333	157
6.82	31.7333333333333	157
6.84	31.7333333333333	163
6.86	31.7333333333333	158
6.88	31.7333333333333	174
6.9	31.7333333333333	171
6.92	31.7333333333333	150
6.94	31.7333333333333	174
6.96	31.7333333333333	168
6.98	31.7333333333333	166
7	31.7333333333333	148
7.02	31.7333333333333	155
7.04	31.7333333333333	142
7.06	31.7333333333333	161
7.08	31.7333333333333	152
7.1	31.7333333333333	154
7.12	31.7333333333333	141
7.14	31.7333333333333	123
7.16	31.7333333333333	161
7.18	31.7333333333333	142
7.2	31.7333333333333	150
7.22	31.7333333333333	147
7.24	31.7333333333333	134
7.26	31.7333333333333	121
7.28	31.7333333333333	134
7.3	31.7333333333333	126
7.32	31.7333333333333	143
7.34	31.7333333333333	137
7.36	31.7333333333333	132
7.38	31.7333333333333	144
7.4	31.7333333333333	141
7.42	31.7333333333333	123
7.44	31.7333333333333	134
7.46	31.7333333333333	136
7.48	31.7333333333333	113
7.5	31.7333333333333	113
7.52	31.7333333333333	139
7.54	31.7333333333333	133
7.56	31.7333333333333	134
7.58	31.7333333333333	156
7.6	31.7333333333333	138
7.62	31.7333333333333	131
7.64	31.7333333333333	134
7.66	31.7333333333333	129
7.68	31.7333333333333	127
7.7	31.7333333333333	133
7.72	31.7333333333333	130
7.74	31.7333333333333	138
7.76	31.7333333333333	107
7.78	31.7333333333333	134
7.8	31.7333333333333	126
7.82	31.7333333333333	135
7.84	31.7333333333333	118
7.86	31.7333333333333	115
7.88	31.7333333333333	125
7.9	31.7333333333333	152
7.92	31.7333333333333	136
7.94	31.7333333333333	126
7.96	31.7333333333333	127
7.98	31.7333333333333	135
8	31.7333333333333	130
8.02	31.7333333333333	122
8.04	31.7333333333333	129
8.06	31.7333333333333	107
8.08	31.7333333333333	130
8.1	31.7333333333333	122
8.12	31.7333333333333	117
8.14	31.7333333333333	110
8.16	31.7333333333333	132
8.18	31.7333333333333	110
8.2	31.7333333333333	129
8.22	31.7333333333333	126
8.24	31.7333333333333	117
8.26	31.7333333333333	111
8.28	31.7333333333333	114
8.3	31.7333333333333	108
8.32	31.7333333333333	116
8.34	31.7333333333333	115
8.36	31.7333333333333	128
8.38	31.7333333333333	90
8.4	31.7333333333333	118
8.42	31.7333333333333	135
8.44	31.7333333333333	118
8.46	31.7333333333333	102
8.48	31.7333333333333	122
8.5	31.7333333333333	131
8.52	31.7333333333333	138
8.54	31.7333333333333	118
8.56	31.7333333333333	120
8.58	31.7333333333333	138
8.6	31.7333333333333	109
8.62	31.7333333333333	122
8.64	31.7333333333333	114
8.66	31.7333333333333	121
8.68	31.7333333333333	121
8.7	31.7333333333333	120
8.72	31.7333333333333	99
8.74	31.7333333333333	110
8.76	31.7333333333333	124
8.78	31.7333333333333	112
8.8	31.7333333333333	110
8.82	31.7333333333333	110
8.84	31.7333333333333	129
8.86	31.7333333333333	124
8.88	31.7333333333333	105
8.9	31.7333333333333	114
8.92	31.7333333333333	105
8.94	31.7333333333333	111
8.96	31.7333333333333	120
8.98	31.7333333333333	137
9	31.7333333333333	127
9.02	31.7333333333333	128
9.04	31.7333333333333	127
9.06	31.7333333333333	129
9.08	31.7333333333333	118
9.1	31.7333333333333	114
9.12	31.7333333333333	133
9.14	31.7333333333333	138
9.16	31.7333333333333	138
9.18	31.7333333333333	141
9.2	31.7333333333333	138
9.22	31.7333333333333	130
9.24	31.7333333333333	157
9.26	31.7333333333333	165
9.28	31.7333333333333	172
9.3	31.7333333333333	192
9.32	31.7333333333333	181
9.34	31.7333333333333	184
9.36	31.7333333333333	228
9.38	31.7333333333333	234
9.4	31.7333333333333	277
9.42	31.7333333333333	316
9.44	31.7333333333333	376
9.46	31.7333333333333	367
9.48	31.7333333333333	311
9.5	31.7333333333333	225
9.52	31.7333333333333	186
9.54	31.7333333333333	170
9.56	31.7333333333333	122
9.58	31.7333333333333	124
9.6	31.7333333333333	118
9.62	31.7333333333333	119
9.64	31.7333333333333	117
9.66	31.7333333333333	121
9.68	31.7333333333333	136
9.7	31.7333333333333	116
9.72	31.7333333333333	117
9.74	31.7333333333333	98
9.76	31.7333333333333	133
9.78	31.7333333333333	104
9.8	31.7333333333333	123
9.82	31.7333333333333	104
9.84	31.7333333333333	116
9.86	31.7333333333333	118
9.88	31.7333333333333	118
9.9	31.7333333333333	111
9.92	31.7333333333333	108
9.94	31.7333333333333	112
9.96	31.7333333333333	106
9.98	31.7333333333333	114
10	31.7333333333333	118
10.02	31.7333333333333	99
10.04	31.7333333333333	112
10.06	31.7333333333333	120
10.08	31.7333333333333	121
10.1	31.7333333333333	131
10.12	31.7333333333333	120
10.14	31.7333333333333	119
10.16	31.7333333333333	108
10.18	31.7333333333333	110
10.2	31.7333333333333	129
10.22	31.7333333333333	110
10.24	31.7333333333333	127
10.26	31.7333333333333	111
10.28	31.7333333333333	117
10.3	31.7333333333333	123
10.32	31.7333333333333	113
10.34	31.7333333333333	104
10.36	31.7333333333333	103
10.38	31.7333333333333	121
10.4	31.7333333333333	126
10.42	31.7333333333333	108
10.44	31.7333333333333	127
10.46	31.7333333333333	120
10.48	31.7333333333333	108
10.5	31.7333333333333	125
10.52	31.7333333333333	132
10.54	31.7333333333333	134
10.56	31.7333333333333	117
10.58	31.7333333333333	148
10.6	31.7333333333333	168
10.62	31.7333333333333	185
10.64	31.7333333333333	159
10.66	31.7333333333333	180
10.68	31.7333333333333	202
10.7	31.7333333333333	191
10.72	31.7333333333333	255
10.74	31.7333333333333	249
10.76	31.7333333333333	303
10.78	31.7333333333333	330
10.8	31.7333333333333	364
10.82	31.7333333333333	398
10.84	31.7333333333333	523
10.86	31.7333333333333	638
10.88	31.7333333333333	707
10.9	31.7333333333333	884
10.92	31.7333333333333	897
10.94	31.7333333333333	936
10.96	31.7333333333333	762
10.98	31.7333333333333	564
11	31.7333333333333	393
11.02	31.7333333333333	276
11.04	31.7333333333333	181
11.06	31.7333333333333	193
11.08	31.7333333333333	153
11.1	31.7333333333333	156
11.12	31.7333333333333	166
11.14	31.7333333333333	155
11.16	31.7333333333333	135
11.18	31.7333333333333	126
11.2	31.7333333333333	131
11.22	31.7333333333333	133
11.24	31.7333333333333	107
11.26	31.7333333333333	126
11.28	31.7333333333333	121
11.3	31.7333333333333	128
11.32	31.7333333333333	115
11.34	31.7333333333333	134
11.36	31.7333333333333	121
11.38	31.7333333333333	132
11.4	31.7333333333333	110
11.42	31.7333333333333	110
11.44	31.7333333333333	107
11.46	31.7333333333333	107
11.48	31.7333333333333	110
11.5	31.7333333333333	120
11.52	31.7333333333333	126
11.54	31.7333333333333	129
11.56	31.7333333333333	101
11.58	31.7333333333333	123
11.6	31.7333333333333	116
11.62	31.7333333333333	107
11.64	31.7333333333333	122
11.66	31.7333333333333	109
11.68	31.7333333333333	124
11.7	31.7333333333333	115
11.72	31.7333333333333	120
11.74	31.7333333333333	95
11.76	31.7333333333333	110
11.78	31.7333333333333	105
11.8	31.7333333333333	125
11.82	31.7333333333333	108
11.84	31.7333333333333	127
11.86	31.7333333333333	92
11.88	31.7333333333333	107
11.9	31.7333333333333	113
11.92	31.7333333333333	108
11.94	31.7333333333333	115
11.96	31.7333333333333	112
11.98	31.7333333333333	106
12	31.7333333333333	106
12.02	31.7333333333333	114
12.04	31.7333333333333	108
12.06	31.7333333333333	115
12.08	31.7333333333333	117
12.1	31.7333333333333	106
12.12	31.7333333333333	116
12.14	31.7333333333333	104
12.16	31.7333333333333	102
12.18	31.7333333333333	114
12.2	31.7333333333333	115
12.22	31.7333333333333	111
12.24	31.7333333333333	115
12.26	31.7333333333333	115
12.28	31.7333333333333	116
12.3	31.7333333333333	101
12.32	31.7333333333333	119
12.34	31.7333333333333	132
12.36	31.7333333333333	115
12.38	31.7333333333333	137
12.4	31.7333333333333	138
12.42	31.7333333333333	131
12.44	31.7333333333333	129
12.46	31.7333333333333	139
12.48	31.7333333333333	134
12.5	31.7333333333333	132
12.52	31.7333333333333	148
12.54	31.7333333333333	140
12.56	31.7333333333333	165
12.58	31.7333333333333	148
12.6	31.7333333333333	174
12.62	31.7333333333333	180
12.64	31.7333333333333	164
12.66	31.7333333333333	166
12.68	31.7333333333333	171
12.7	31.7333333333333	161
12.72	31.7333333333333	172
12.74	31.7333333333333	166
12.76	31.7333333333333	142
12.78	31.7333333333333	131
12.8	31.7333333333333	141
12.82	31.7333333333333	109
12.84	31.7333333333333	134
12.86	31.7333333333333	108
12.88	31.7333333333333	129
12.9	31.7333333333333	119
12.92	31.7333333333333	130
12.94	31.7333333333333	138
12.96	31.7333333333333	113
12.98	31.7333333333333	112
13	31.7333333333333	134
13.02	31.7333333333333	120
13.04	31.7333333333333	134
13.06	31.7333333333333	119
13.08	31.7333333333333	116
13.1	31.7333333333333	102
13.12	31.7333333333333	126
13.14	31.7333333333333	103
13.16	31.7333333333333	109
13.18	31.7333333333333	119
13.2	31.7333333333333	130
13.22	31.7333333333333	133
13.24	31.7333333333333	104
13.26	31.7333333333333	117
13.28	31.7333333333333	116
13.3	31.7333333333333	120
13.32	31.7333333333333	113
13.34	31.7333333333333	109
13.36	31.7333333333333	112
13.38	31.7333333333333	127
13.4	31.7333333333333	116
13.42	31.7333333333333	132
13.44	31.7333333333333	95
13.46	31.7333333333333	113
13.48	31.7333333333333	113
13.5	31.7333333333333	128
13.52	31.7333333333333	106
13.54	31.7333333333333	145
13.56	31.7333333333333	127
13.58	31.7333333333333	122
13.6	31.7333333333333	120
13.62	31.7333333333333	134
13.64	31.7333333333333	130
13.66	31.7333333333333	136
13.68	31.7333333333333	149
13.7	31.7333333333333	128
13.72	31.7333333333333	149
13.74	31.7333333333333	164
13.76	31.7333333333333	129
13.78	31.7333333333333	134
13.8	31.7333333333333	139
13.82	31.7333333333333	162
13.84	31.7333333333333	170
13.86	31.7333333333333	161
13.88	31.7333333333333	169
13.9	31.7333333333333	176
13.92	31.7333333333333	151
13.94	31.7333333333333	121
13.96	31.7333333333333	135
13.98	31.7333333333333	140
14	31.7333333333333	103
14.02	31.7333333333333	113
14.04	31.7333333333333	124
14.06	31.7333333333333	120
14.08	31.7333333333333	125
14.1	31.7333333333333	125
14.12	31.7333333333333	119
14.14	31.7333333333333	109
14.16	31.7333333333333	99
14.18	31.7333333333333	99
14.2	31.7333333333333	92
14.22	31.7333333333333	115
14.24	31.7333333333333	115
14.26	31.7333333333333	107
14.28	31.7333333333333	101
14.3	31.7333333333333	111
14.32	31.7333333333333	126
14.34	31.7333333333333	121
14.36	31.7333333333333	150
14.38	31.7333333333333	100
14.4	31.7333333333333	111
14.42	31.7333333333333	116
14.44	31.7333333333333	114
14.46	31.7333333333333	129
14.48	31.7333333333333	120
14.5	31.7333333333333	130
14.52	31.7333333333333	126
14.54	31.7333333333333	123
14.56	31.7333333333333	120
14.58	31.7333333333333	119
14.6	31.7333333333333	108
14.62	31.7333333333333	126
14.64	31.7333333333333	108
14.66	31.7333333333333	121
14.68	31.7333333333333	99
14.7	31.7333333333333	89
14.72	31.7333333333333	104
14.74	31.7333333333333	117
14.76	31.7333333333333	105
14.78	31.7333333333333	127
14.8	31.7333333333333	117
14.82	31.7333333333333	100
14.84	31.7333333333333	128
14.86	31.7333333333333	133
14.88	31.7333333333333	118
14.9	31.7333333333333	133
14.92	31.7333333333333	104
14.94	31.7333333333333	118
14.96	31.7333333333333	125
14.98	31.7333333333333	110
15	31.7333333333333	108
15.02	31.7333333333333	106
15.04	31.7333333333333	102
15.06	31.7333333333333	90
15.08	31.7333333333333	119
15.1	31.7333333333333	117
15.12	31.7333333333333	104
15.14	31.7333333333333	116
15.16	31.7333333333333	124
15.18	31.7333333333333	107
15.2	31.7333333333333	108
15.22	31.7333333333333	108
15.24	31.7333333333333	116
15.26	31.7333333333333	106
15.28	31.7333333333333	124
15.3	31.7333333333333	128
15.32	31.7333333333333	119
15.34	31.7333333333333	104
15.36	31.7333333333333	98
15.38	31.7333333333333	93
15.4	31.7333333333333	97
15.42	31.7333333333333	112
15.44	31.7333333333333	110
15.46	31.7333333333333	114
15.48	31.7333333333333	118
15.5	31.7333333333333	102
15.52	31.7333333333333	107
15.54	31.7333333333333	113
15.56	31.7333333333333	97
15.58	31.7333333333333	119
15.6	31.7333333333333	119
15.62	31.7333333333333	101
15.64	31.7333333333333	124
15.66	31.7333333333333	119
15.68	31.7333333333333	119
15.7	31.7333333333333	91
15.72	31.7333333333333	123
15.74	31.7333333333333	106
15.76	31.7333333333333	109
15.78	31.7333333333333	117
15.8	31.7333333333333	133
15.82	31.7333333333333	115
15.84	31.7333333333333	105
15.86	31.7333333333333	105
15.88	31.7333333333333	103
15.9	31.7333333333333	120
15.92	31.7333333333333	111
15.94	31.7333333333333	133
15.96	31.7333333333333	111
15.98	31.7333333333333	96
16	31.7333333333333	132
16.02	31.7333333333333	122
16.04	31.7333333333333	122
16.06	31.7333333333333	115
16.08	31.7333333333333	112
16.1	31.7333333333333	110
16.12	31.7333333333333	98
16.14	31.7333333333333	103
16.16	31.7333333333333	112
16.18	31.7333333333333	131
16.2	31.7333333333333	122
16.22	31.7333333333333	107
16.24	31.7333333333333	111
16.26	31.7333333333333	127
16.28	31.7333333333333	127
16.3	31.7333333333333	147
16.32	31.7333333333333	165
16.34	31.7333333333333	159
16.36	31.7333333333333	161
16.38	31.7333333333333	186
16.4	31.7333333333333	204
16.42	31.7333333333333	231
16.44	31.7333333333333	221
16.46	31.7333333333333	240
16.48	31.7333333333333	300
16.5	31.7333333333333	235
16.52	31.7333333333333	232
16.54	31.7333333333333	238
16.56	31.7333333333333	225
16.58	31.7333333333333	203
16.6	31.7333333333333	198
16.62	31.7333333333333	225
16.64	31.7333333333333	242
16.66	31.7333333333333	259
16.68	31.7333333333333	254
16.7	31.7333333333333	284
16.72	31.7333333333333	341
16.74	31.7333333333333	299
16.76	31.7333333333333	342
16.78	31.7333333333333	351
16.8	31.7333333333333	438
16.82	31.7333333333333	468
16.84	31.7333333333333	508
16.86	31.7333333333333	455
16.88	31.7333333333333	414
16.9	31.7333333333333	356
16.92	31.7333333333333	253
16.94	31.7333333333333	225
16.96	31.7333333333333	197
16.98	31.7333333333333	169
17	31.7333333333333	177
17.02	31.7333333333333	149
17.04	31.7333333333333	128
17.06	31.7333333333333	137
17.08	31.7333333333333	122
17.1	31.7333333333333	129
17.12	31.7333333333333	114
17.14	31.7333333333333	120
17.16	31.7333333333333	129
17.18	31.7333333333333	122
17.2	31.7333333333333	119
17.22	31.7333333333333	114
17.24	31.7333333333333	125
17.26	31.7333333333333	117
17.28	31.7333333333333	110
17.3	31.7333333333333	107
17.32	31.7333333333333	105
17.34	31.7333333333333	114
17.36	31.7333333333333	134
17.38	31.7333333333333	132
17.4	31.7333333333333	119
17.42	31.7333333333333	119
17.44	31.7333333333333	121
17.46	31.7333333333333	109
17.48	31.7333333333333	98
17.5	31.7333333333333	108
17.52	31.7333333333333	142
17.54	31.7333333333333	132
17.56	31.7333333333333	115
17.58	31.7333333333333	108
17.6	31.7333333333333	111
17.62	31.7333333333333	112
17.64	31.7333333333333	104
17.66	31.7333333333333	97
17.68	31.7333333333333	89
17.7	31.7333333333333	104
17.72	31.7333333333333	106
17.74	31.7333333333333	120
17.76	31.7333333333333	106
17.78	31.7333333333333	110
17.8	31.7333333333333	110
17.82	31.7333333333333	117
17.84	31.7333333333333	102
17.86	31.7333333333333	112
17.88	31.7333333333333	122
17.9	31.7333333333333	115
17.92	31.7333333333333	126
17.94	31.7333333333333	126
17.96	31.7333333333333	110
17.98	31.7333333333333	123
18	31.7333333333333	126
18.02	31.7333333333333	105
18.04	31.7333333333333	128
18.06	31.7333333333333	104
18.08	31.7333333333333	111
18.1	31.7333333333333	126
18.12	31.7333333333333	108
18.14	31.7333333333333	106
18.16	31.7333333333333	116
18.18	31.7333333333333	79
18.2	31.7333333333333	130
18.22	31.7333333333333	115
18.24	31.7333333333333	107
18.26	31.7333333333333	117
18.28	31.7333333333333	115
18.3	31.7333333333333	88
18.32	31.7333333333333	111
18.34	31.7333333333333	100
18.36	31.7333333333333	121
18.38	31.7333333333333	118
18.4	31.7333333333333	98
18.42	31.7333333333333	123
18.44	31.7333333333333	102
18.46	31.7333333333333	118
18.48	31.7333333333333	97
18.5	31.7333333333333	122
18.52	31.7333333333333	116
18.54	31.7333333333333	98
18.56	31.7333333333333	110
18.58	31.7333333333333	118
18.6	31.7333333333333	125
18.62	31.7333333333333	111
18.64	31.7333333333333	124
18.66	31.7333333333333	123
18.68	31.7333333333333	133
18.7	31.7333333333333	98
18.72	31.7333333333333	114
18.74	31.7333333333333	124
18.76	31.7333333333333	135
18.78	31.7333333333333	130
18.8	31.7333333333333	125
18.82	31.7333333333333	138
18.84	31.7333333333333	129
18.86	31.7333333333333	145
18.88	31.7333333333333	163
18.9	31.7333333333333	175
18.92	31.7333333333333	177
18.94	31.7333333333333	202
18.96	31.7333333333333	221
18.98	31.7333333333333	271
19	31.7333333333333	288
19.02	31.7333333333333	358
19.04	31.7333333333333	393
19.06	31.7333333333333	406
19.08	31.7333333333333	370
19.1	31.7333333333333	313
19.12	31.7333333333333	265
19.14	31.7333333333333	209
19.16	31.7333333333333	217
19.18	31.7333333333333	161
19.2	31.7333333333333	142
19.22	31.7333333333333	142
19.24	31.7333333333333	138
19.26	31.7333333333333	147
19.28	31.7333333333333	153
19.3	31.7333333333333	142
19.32	31.7333333333333	142
19.34	31.7333333333333	137
19.36	31.7333333333333	120
19.38	31.7333333333333	136
19.4	31.7333333333333	134
19.42	31.7333333333333	134
19.44	31.7333333333333	107
19.46	31.7333333333333	121
19.48	31.7333333333333	92
19.5	31.7333333333333	124
19.52	31.7333333333333	99
19.54	31.7333333333333	95
19.56	31.7333333333333	116
19.58	31.7333333333333	127
19.6	31.7333333333333	126
19.62	31.7333333333333	98
19.64	31.7333333333333	104
19.66	31.7333333333333	101
19.68	31.7333333333333	128
19.7	31.7333333333333	128
19.72	31.7333333333333	112
19.74	31.7333333333333	126
19.76	31.7333333333333	123
19.78	31.7333333333333	124
19.8	31.7333333333333	112
19.82	31.7333333333333	118
19.84	31.7333333333333	143
19.86	31.7333333333333	129
19.88	31.7333333333333	123
19.9	31.7333333333333	135
19.92	31.7333333333333	128
19.94	31.7333333333333	124
19.96	31.7333333333333	118
19.98	31.7333333333333	110
20	31.7333333333333	94
20.02	31.7333333333333	115
20.04	31.7333333333333	121
20.06	31.7333333333333	103
20.08	31.7333333333333	123
20.1	31.7333333333333	102
20.12	31.7333333333333	101
20.14	31.7333333333333	117
20.16	31.7333333333333	113
20.18	31.7333333333333	107
20.2	31.7333333333333	108
20.22	31.7333333333333	112
20.24	31.7333333333333	111
20.26	31.7333333333333	96
20.28	31.7333333333333	109
20.3	31.7333333333333	140
20.32	31.7333333333333	99
20.34	31.7333333333333	113
20.36	31.7333333333333	112
20.38	31.7333333333333	110
20.4	31.7333333333333	88
20.42	31.7333333333333	112
20.44	31.7333333333333	119
20.46	31.7333333333333	122
20.48	31.7333333333333	118
20.5	31.7333333333333	126
20.52	31.7333333333333	131
20.54	31.7333333333333	124
20.56	31.7333333333333	119
20.58	31.7333333333333	123
20.6	31.7333333333333	124
20.62	31.7333333333333	127
20.64	31.7333333333333	115
20.66	31.7333333333333	141
20.68	31.7333333333333	145
20.7	31.7333333333333	141
20.72	31.7333333333333	150
20.74	31.7333333333333	124
20.76	31.7333333333333	143
20.78	31.7333333333333	157
20.8	31.7333333333333	160
20.82	31.7333333333333	172
20.84	31.7333333333333	209
20.86	31.7333333333333	218
20.88	31.7333333333333	237
20.9	31.7333333333333	222
20.92	31.7333333333333	286
20.94	31.7333333333333	258
20.96	31.7333333333333	214
20.98	31.7333333333333	220
21	31.7333333333333	185
21.02	31.7333333333333	147
21.04	31.7333333333333	127
21.06	31.7333333333333	135
21.08	31.7333333333333	119
21.1	31.7333333333333	115
21.12	31.7333333333333	127
21.14	31.7333333333333	107
21.16	31.7333333333333	114
21.18	31.7333333333333	107
21.2	31.7333333333333	116
21.22	31.7333333333333	111
21.24	31.7333333333333	116
21.26	31.7333333333333	107
21.28	31.7333333333333	103
21.3	31.7333333333333	105
21.32	31.7333333333333	123
21.34	31.7333333333333	117
21.36	31.7333333333333	123
21.38	31.7333333333333	104
21.4	31.7333333333333	92
21.42	31.7333333333333	112
21.44	31.7333333333333	114
21.46	31.7333333333333	101
21.48	31.7333333333333	125
21.5	31.7333333333333	118
21.52	31.7333333333333	106
21.54	31.7333333333333	98
21.56	31.7333333333333	115
21.58	31.7333333333333	97
21.6	31.7333333333333	100
21.62	31.7333333333333	97
21.64	31.7333333333333	108
21.66	31.7333333333333	118
21.68	31.7333333333333	116
21.7	31.7333333333333	87
21.72	31.7333333333333	92
21.74	31.7333333333333	94
21.76	31.7333333333333	124
21.78	31.7333333333333	108
21.8	31.7333333333333	127
21.82	31.7333333333333	115
21.84	31.7333333333333	110
21.86	31.7333333333333	111
21.88	31.7333333333333	127
21.9	31.7333333333333	103
21.92	31.7333333333333	108
21.94	31.7333333333333	125
21.96	31.7333333333333	96
21.98	31.7333333333333	111
22	31.7333333333333	122
22.02	31.7333333333333	117
22.04	31.7333333333333	94
22.06	31.7333333333333	98
22.08	31.7333333333333	104
22.1	31.7333333333333	110
22.12	31.7333333333333	131
22.14	31.7333333333333	116
22.16	31.7333333333333	100
22.18	31.7333333333333	106
22.2	31.7333333333333	117
22.22	31.7333333333333	119
22.24	31.7333333333333	107
22.26	31.7333333333333	118
22.28	31.7333333333333	117
22.3	31.7333333333333	105
22.32	31.7333333333333	111
22.34	31.7333333333333	102
22.36	31.7333333333333	116
22.38	31.7333333333333	116
22.4	31.7333333333333	99
22.42	31.7333333333333	121
22.44	31.7333333333333	97
22.46	31.7333333333333	106
22.48	31.7333333333333	106
22.5	31.7333333333333	102
22.52	31.7333333333333	105
22.54	31.7333333333333	116
22.56	31.7333333333333	123
22.58	31.7333333333333	100
22.6	31.7333333333333	89
22.62	31.7333333333333	115
22.64	31.7333333333333	114
22.66	31.7333333333333	126
22.68	31.7333333333333	97
22.7	31.7333333333333	95
22.72	31.7333333333333	104
22.74	31.7333333333333	109
22.76	31.7333333333333	107
22.78	31.7333333333333	109
22.8	31.7333333333333	98
22.82	31.7333333333333	126
22.84	31.7333333333333	122
22.86	31.7333333333333	130
22.88	31.7333333333333	103
22.9	31.7333333333333	118
22.92	31.7333333333333	105
22.94	31.7333333333333	111
22.96	31.7333333333333	78
22.98	31.7333333333333	92
23	31.7333333333333	106
23.02	31.7333333333333	103
23.04	31.7333333333333	114
23.06	31.7333333333333	101
23.08	31.7333333333333	117
23.1	31.7333333333333	114
23.12	31.7333333333333	112
23.14	31.7333333333333	103
23.16	31.7333333333333	108
23.18	31.7333333333333	117
23.2	31.7333333333333	100
23.22	31.7333333333333	110
23.24	31.7333333333333	112
23.26	31.7333333333333	120
23.28	31.7333333333333	115
23.3	31.7333333333333	105
23.32	31.7333333333333	94
23.34	31.7333333333333	111
23.36	31.7333333333333	101
23.38	31.7333333333333	128
23.4	31.7333333333333	93
23.42	31.7333333333333	99
23.44	31.7333333333333	111
23.46	31.7333333333333	110
23.48	31.7333333333333	101
23.5	31.7333333333333	106
23.52	31.7333333333333	109
23.54	31.7333333333333	120
23.56	31.7333333333333	122
23.58	31.7333333333333	110
23.6	31.7333333333333	120
23.62	31.7333333333333	102
23.64	31.7333333333333	113
23.66	31.7333333333333	134
23.68	31.7333333333333	108
23.7	31.7333333333333	112
23.72	31.7333333333333	119
23.74	31.7333333333333	92
23.76	31.7333333333333	108
23.78	31.7333333333333	123
23.8	31.7333333333333	116
23.82	31.7333333333333	109
23.84	31.7333333333333	103
23.86	31.7333333333333	115
23.88	31.7333333333333	114
23.9	31.7333333333333	122
23.92	31.7333333333333	123
23.94	31.7333333333333	116
23.96	31.7333333333333	111
23.98	31.7333333333333	129
24	31.7333333333333	117
24.02	31.7333333333333	133
24.04	31.7333333333333	129
24.06	31.7333333333333	144
24.08	31.7333333333333	153
24.1	31.7333333333333	147
24.12	31.7333333333333	132
24.14	31.7333333333333	132
24.16	31.7333333333333	117
24.18	31.7333333333333	130
24.2	31.7333333333333	121
24.22	31.7333333333333	111
24.24	31.7333333333333	122
24.26	31.7333333333333	117
24.28	31.7333333333333	121
24.3	31.7333333333333	96
24.32	31.7333333333333	108
24.34	31.7333333333333	106
24.36	31.7333333333333	108
24.38	31.7333333333333	102
24.4	31.7333333333333	103
24.42	31.7333333333333	113
24.44	31.7333333333333	102
24.46	31.7333333333333	113
24.48	31.7333333333333	110
24.5	31.7333333333333	128
24.52	31.7333333333333	119
24.54	31.7333333333333	109
24.56	31.7333333333333	129
24.58	31.7333333333333	113
24.6	31.7333333333333	88
24.62	31.7333333333333	118
24.64	31.7333333333333	107
24.66	31.7333333333333	86
24.68	31.7333333333333	111
24.7	31.7333333333333	128
24.72	31.7333333333333	109
24.74	31.7333333333333	102
24.76	31.7333333333333	119
24.78	31.7333333333333	125
24.8	31.7333333333333	100
24.82	31.7333333333333	104
24.84	31.7333333333333	115
24.86	31.7333333333333	117
24.88	31.7333333333333	99
24.9	31.7333333333333	106
24.92	31.7333333333333	118
24.94	31.7333333333333	127
24.96	31.7333333333333	112
24.98	31.7333333333333	89
25	31.7333333333333	119
25.02	31.7333333333333	112
25.04	31.7333333333333	108
25.06	31.7333333333333	121
25.08	31.7333333333333	109
25.1	31.7333333333333	126
25.12	31.7333333333333	113
25.14	31.7333333333333	123
25.16	31.7333333333333	116
25.18	31.7333333333333	114
25.2	31.7333333333333	132
25.22	31.7333333333333	133
25.24	31.7333333333333	118
25.26	31.7333333333333	120
25.28	31.7333333333333	163
25.3	31.7333333333333	152
25.32	31.7333333333333	151
25.34	31.7333333333333	146
25.36	31.7333333333333	165
25.38	31.7333333333333	176
25.4	31.7333333333333	175
25.42	31.7333333333333	177
25.44	31.7333333333333	176
25.46	31.7333333333333	197
25.48	31.7333333333333	188
25.5	31.7333333333333	206
25.52	31.7333333333333	218
25.54	31.7333333333333	205
25.56	31.7333333333333	223
25.58	31.7333333333333	251
25.6	31.7333333333333	227
25.62	31.7333333333333	201
25.64	31.7333333333333	219
25.66	31.7333333333333	197
25.68	31.7333333333333	153
25.7	31.7333333333333	164
25.72	31.7333333333333	143
25.74	31.7333333333333	141
25.76	31.7333333333333	132
25.78	31.7333333333333	120
25.8	31.7333333333333	109
25.82	31.7333333333333	123
25.84	31.7333333333333	128
25.86	31.7333333333333	100
25.88	31.7333333333333	99
25.9	31.7333333333333	132
25.92	31.7333333333333	106
25.94	31.7333333333333	109
25.96	31.7333333333333	115
25.98	31.7333333333333	97
26	31.7333333333333	114
26.02	31.7333333333333	108
26.04	31.7333333333333	131
26.06	31.7333333333333	110
26.08	31.7333333333333	122
26.1	31.7333333333333	119
26.12	31.7333333333333	119
26.14	31.7333333333333	95
26.16	31.7333333333333	118
26.18	31.7333333333333	105
26.2	31.7333333333333	102
26.22	31.7333333333333	111
26.24	31.7333333333333	103
26.26	31.7333333333333	108
26.28	31.7333333333333	118
26.3	31.7333333333333	123
26.32	31.7333333333333	110
26.34	31.7333333333333	115
26.36	31.7333333333333	103
26.38	31.7333333333333	105
26.4	31.7333333333333	106
26.42	31.7333333333333	112
26.44	31.7333333333333	107
26.46	31.7333333333333	107
26.48	31.7333333333333	130
26.5	31.7333333333333	130
26.52	31.7333333333333	111
26.54	31.7333333333333	123
26.56	31.7333333333333	119
26.58	31.7333333333333	107
26.6	31.7333333333333	110
26.62	31.7333333333333	117
26.64	31.7333333333333	115
26.66	31.7333333333333	95
26.68	31.7333333333333	107
26.7	31.7333333333333	103
26.72	31.7333333333333	122
26.74	31.7333333333333	115
26.76	31.7333333333333	95
26.78	31.7333333333333	103
26.8	31.7333333333333	114
26.82	31.7333333333333	111
26.84	31.7333333333333	128
26.86	31.7333333333333	111
26.88	31.7333333333333	102
26.9	31.7333333333333	109
26.92	31.7333333333333	90
26.94	31.7333333333333	106
26.96	31.7333333333333	118
26.98	31.7333333333333	121
27	31.7333333333333	119
27.02	31.7333333333333	95
27.04	31.7333333333333	122
27.06	31.7333333333333	112
27.08	31.7333333333333	113
27.1	31.7333333333333	121
27.12	31.7333333333333	108
27.14	31.7333333333333	116
27.16	31.7333333333333	139
27.18	31.7333333333333	111
27.2	31.7333333333333	139
27.22	31.7333333333333	130
27.24	31.7333333333333	126
27.26	31.7333333333333	139
27.28	31.7333333333333	130
27.3	31.7333333333333	136
27.32	31.7333333333333	137
27.34	31.7333333333333	140
27.36	31.7333333333333	138
27.38	31.7333333333333	147
27.4	31.7333333333333	149
27.42	31.7333333333333	147
27.44	31.7333333333333	145
27.46	31.7333333333333	137
27.48	31.7333333333333	143
27.5	31.7333333333333	127
27.52	31.7333333333333	125
27.54	31.7333333333333	111
27.56	31.7333333333333	130
27.58	31.7333333333333	127
27.6	31.7333333333333	127
27.62	31.7333333333333	124
27.64	31.7333333333333	121
27.66	31.7333333333333	137
27.68	31.7333333333333	118
27.7	31.7333333333333	139
27.72	31.7333333333333	126
27.74	31.7333333333333	102
27.76	31.7333333333333	121
27.78	31.7333333333333	98
27.8	31.7333333333333	120
27.82	31.7333333333333	122
27.84	31.7333333333333	101
27.86	31.7333333333333	110
27.88	31.7333333333333	116
27.9	31.7333333333333	130
27.92	31.7333333333333	128
27.94	31.7333333333333	128
27.96	31.7333333333333	130
27.98	31.7333333333333	143
28	31.7333333333333	130
28.02	31.7333333333333	110
28.04	31.7333333333333	125
28.06	31.7333333333333	141
28.08	31.7333333333333	144
28.1	31.7333333333333	114
28.12	31.7333333333333	127
28.14	31.7333333333333	146
28.16	31.7333333333333	106
28.18	31.7333333333333	109
28.2	31.7333333333333	95
28.22	31.7333333333333	119
28.24	31.7333333333333	123
28.26	31.7333333333333	122
28.28	31.7333333333333	137
28.3	31.7333333333333	122
28.32	31.7333333333333	118
28.34	31.7333333333333	117
28.36	31.7333333333333	128
28.38	31.7333333333333	123
28.4	31.7333333333333	135
28.42	31.7333333333333	137
28.44	31.7333333333333	146
28.46	31.7333333333333	147
28.48	31.7333333333333	141
28.5	31.7333333333333	146
28.52	31.7333333333333	157
28.54	31.7333333333333	117
28.56	31.7333333333333	137
28.58	31.7333333333333	119
28.6	31.7333333333333	134
28.62	31.7333333333333	125
28.64	31.7333333333333	105
28.66	31.7333333333333	110
28.68	31.7333333333333	124
28.7	31.7333333333333	83
28.72	31.7333333333333	113
28.74	31.7333333333333	108
28.76	31.7333333333333	94
28.78	31.7333333333333	111
28.8	31.7333333333333	122
28.82	31.7333333333333	119
28.84	31.7333333333333	121
28.86	31.7333333333333	115
28.88	31.7333333333333	103
28.9	31.7333333333333	119
28.92	31.7333333333333	100
28.94	31.7333333333333	91
28.96	31.7333333333333	124
28.98	31.7333333333333	93
29	31.7333333333333	114
29.02	31.7333333333333	117
29.04	31.7333333333333	109
29.06	31.7333333333333	96
29.08	31.7333333333333	116
29.1	31.7333333333333	111
29.12	31.7333333333333	105
29.14	31.7333333333333	116
29.16	31.7333333333333	97
29.18	31.7333333333333	104
29.2	31.7333333333333	102
29.22	31.7333333333333	120
29.24	31.7333333333333	109
29.26	31.7333333333333	107
29.28	31.7333333333333	113
29.3	31.7333333333333	117
29.32	31.7333333333333	111
29.34	31.7333333333333	104
29.36	31.7333333333333	106
29.38	31.7333333333333	88
29.4	31.7333333333333	106
29.42	31.7333333333333	113
29.44	31.7333333333333	93
29.46	31.7333333333333	99
29.48	31.7333333333333	117
29.5	31.7333333333333	112
29.52	31.7333333333333	118
29.54	31.7333333333333	105
29.56	31.7333333333333	107
29.58	31.7333333333333	121
29.6	31.7333333333333	116
29.62	31.7333333333333	134
29.64	31.7333333333333	111
29.66	31.7333333333333	110
29.68	31.7333333333333	116
29.7	31.7333333333333	112
29.72	31.7333333333333	120
29.74	31.7333333333333	123
29.76	31.7333333333333	104
29.78	31.7333333333333	109
29.8	31.7333333333333	120
29.82	31.7333333333333	113
29.84	31.7333333333333	110
29.86	31.7333333333333	140
29.88	31.7333333333333	136
29.9	31.7333333333333	113
29.92	31.7333333333333	105
29.94	31.7333333333333	106
29.96	31.7333333333333	110
29.98	31.7333333333333	112
30	31.7333333333333	104
30.02	31.7333333333333	121
30.04	31.7333333333333	115
30.06	31.7333333333333	99
30.08	31.7333333333333	117
30.1	31.7333333333333	86
30.12	31.7333333333333	94
30.14	31.7333333333333	101
30.16	31.7333333333333	97
30.18	31.7333333333333	93
30.2	31.7333333333333	111
30.22	31.7333333333333	107
30.24	31.7333333333333	123
30.26	31.7333333333333	112
30.28	31.7333333333333	114
30.3	31.7333333333333	123
30.32	31.7333333333333	125
30.34	31.7333333333333	114
30.36	31.7333333333333	129
30.38	31.7333333333333	134
30.4	31.7333333333333	121
30.42	31.7333333333333	125
30.44	31.7333333333333	137
30.46	31.7333333333333	142
30.48	31.7333333333333	122
30.5	31.7333333333333	139
30.52	31.7333333333333	150
30.54	31.7333333333333	152
30.56	31.7333333333333	173
30.58	31.7333333333333	166
30.6	31.7333333333333	172
30.62	31.7333333333333	167
30.64	31.7333333333333	202
30.66	31.7333333333333	177
30.68	31.7333333333333	161
30.7	31.7333333333333	153
30.72	31.7333333333333	152
30.74	31.7333333333333	124
30.76	31.7333333333333	134
30.78	31.7333333333333	106
30.8	31.7333333333333	129
30.82	31.7333333333333	106
30.84	31.7333333333333	122
30.86	31.7333333333333	94
30.88	31.7333333333333	107
30.9	31.7333333333333	120
30.92	31.7333333333333	114
30.94	31.7333333333333	121
30.96	31.7333333333333	112
30.98	31.7333333333333	121
31	31.7333333333333	107
31.02	31.7333333333333	111
31.04	31.7333333333333	102
31.06	31.7333333333333	119
31.08	31.7333333333333	102
31.1	31.7333333333333	109
31.12	31.7333333333333	96
31.14	31.7333333333333	113
31.16	31.7333333333333	104
31.18	31.7333333333333	105
31.2	31.7333333333333	105
31.22	31.7333333333333	112
31.24	31.7333333333333	122
31.26	31.7333333333333	112
31.28	31.7333333333333	117
31.3	31.7333333333333	101
31.32	31.7333333333333	111
31.34	31.7333333333333	124
31.36	31.7333333333333	110
31.38	31.7333333333333	104
31.4	31.7333333333333	110
31.42	31.7333333333333	94
31.44	31.7333333333333	91
31.46	31.7333333333333	109
31.48	31.7333333333333	125
31.5	31.7333333333333	105
31.52	31.7333333333333	128
31.54	31.7333333333333	109
31.56	31.7333333333333	108
31.58	31.7333333333333	102
31.6	31.7333333333333	106
31.62	31.7333333333333	107
31.64	31.7333333333333	123
31.66	31.7333333333333	93
31.68	31.7333333333333	96
31.7	31.7333333333333	103
31.72	31.7333333333333	106
31.74	31.7333333333333	90
31.76	31.7333333333333	83
31.78	31.7333333333333	104
31.8	31.7333333333333	129
31.82	31.7333333333333	128
31.84	31.7333333333333	105
31.86	31.7333333333333	108
31.88	31.7333333333333	103
31.9	31.7333333333333	98
31.92	31.7333333333333	125
31.94	31.7333333333333	110
31.96	31.7333333333333	124
31.98	31.7333333333333	120
32	31.7333333333333	126
32.02	31.7333333333333	105
32.04	31.7333333333333	118
32.06	31.7333333333333	102
32.08	31.7333333333333	120
32.1	31.7333333333333	113
32.12	31.7333333333333	102
32.14	31.7333333333333	102
32.16	31.7333333333333	128
32.18	31.7333333333333	133
32.2	31.7333333333333	126
32.22	31.7333333333333	129
32.24	31.7333333333333	139
32.26	31.7333333333333	107
32.28	31.7333333333333	110
32.3	31.7333333333333	107
32.32	31.7333333333333	117
32.34	31.7333333333333	125
32.36	31.7333333333333	120
32.38	31.7333333333333	90
32.4	31.7333333333333	106
32.42	31.7333333333333	115
32.44	31.7333333333333	115
32.46	31.7333333333333	97
32.48	31.7333333333333	112
32.5	31.7333333333333	107
32.52	31.7333333333333	102
32.54	31.7333333333333	107
32.56	31.7333333333333	84
32.58	31.7333333333333	111
32.6	31.7333333333333	128
32.62	31.7333333333333	117
32.64	31.7333333333333	111
32.66	31.7333333333333	118
32.68	31.7333333333333	133
32.7	31.7333333333333	138
32.72	31.7333333333333	145
32.74	31.7333333333333	141
32.76	31.7333333333333	115
32.78	31.7333333333333	117
32.8	31.7333333333333	120
32.82	31.7333333333333	121
32.84	31.7333333333333	105
32.86	31.7333333333333	114
32.88	31.7333333333333	120
32.9	31.7333333333333	133
32.92	31.7333333333333	114
32.94	31.7333333333333	111
32.96	31.7333333333333	125
32.98	31.7333333333333	121
33	31.7333333333333	107
33.02	31.7333333333333	84
33.04	31.7333333333333	118
33.06	31.7333333333333	105
33.08	31.7333333333333	128
33.1	31.7333333333333	128
33.12	31.7333333333333	101
33.14	31.7333333333333	102
33.16	31.7333333333333	98
33.18	31.7333333333333	109
33.2	31.7333333333333	96
33.22	31.7333333333333	120
33.24	31.7333333333333	94
33.26	31.7333333333333	124
33.28	31.7333333333333	128
33.3	31.7333333333333	113
33.32	31.7333333333333	125
33.34	31.7333333333333	122
33.36	31.7333333333333	116
33.38	31.7333333333333	110
33.4	31.7333333333333	93
33.42	31.7333333333333	124
33.44	31.7333333333333	111
33.46	31.7333333333333	120
33.48	31.7333333333333	115
33.5	31.7333333333333	89
33.52	31.7333333333333	111
33.54	31.7333333333333	106
33.56	31.7333333333333	101
33.58	31.7333333333333	119
33.6	31.7333333333333	134
33.62	31.7333333333333	125
33.64	31.7333333333333	115
33.66	31.7333333333333	96
33.68	31.7333333333333	110
33.7	31.7333333333333	124
33.72	31.7333333333333	98
33.74	31.7333333333333	115
33.76	31.7333333333333	120
33.78	31.7333333333333	107
33.8	31.7333333333333	96
33.82	31.7333333333333	115
33.84	31.7333333333333	104
33.86	31.7333333333333	111
33.88	31.7333333333333	106
33.9	31.7333333333333	111
33.92	31.7333333333333	120
33.94	31.7333333333333	96
33.96	31.7333333333333	112
33.98	31.7333333333333	99
34	31.7333333333333	135
34.02	31.7333333333333	126
34.04	31.7333333333333	118
34.06	31.7333333333333	98
34.08	31.7333333333333	109
34.1	31.7333333333333	103
34.12	31.7333333333333	113
34.14	31.7333333333333	111
34.16	31.7333333333333	139
34.18	31.7333333333333	114
34.2	31.7333333333333	117
34.22	31.7333333333333	139
34.24	31.7333333333333	122
34.26	31.7333333333333	118
34.28	31.7333333333333	91
34.3	31.7333333333333	119
34.32	31.7333333333333	111
34.34	31.7333333333333	115
34.36	31.7333333333333	121
34.38	31.7333333333333	127
34.4	31.7333333333333	131
34.42	31.7333333333333	131
34.44	31.7333333333333	121
34.46	31.7333333333333	109
34.48	31.7333333333333	115
34.5	31.7333333333333	103
34.52	31.7333333333333	112
34.54	31.7333333333333	111
34.56	31.7333333333333	121
34.58	31.7333333333333	123
34.6	31.7333333333333	129
34.62	31.7333333333333	100
34.64	31.7333333333333	99
34.66	31.7333333333333	117
34.68	31.7333333333333	88
34.7	31.7333333333333	118
34.72	31.7333333333333	99
34.74	31.7333333333333	109
34.76	31.7333333333333	114
34.78	31.7333333333333	108
34.8	31.7333333333333	117
34.82	31.7333333333333	109
34.84	31.7333333333333	112
34.86	31.7333333333333	123
34.88	31.7333333333333	127
34.9	31.7333333333333	120
34.92	31.7333333333333	124
34.94	31.7333333333333	116
34.96	31.7333333333333	114
34.98	31.7333333333333	89
35	31.7333333333333	103
35.02	31.7333333333333	112
35.04	31.7333333333333	128
35.06	31.7333333333333	113
35.08	31.7333333333333	132
35.1	31.7333333333333	132
35.12	31.7333333333333	117
35.14	31.7333333333333	140
35.16	31.7333333333333	121
35.18	31.7333333333333	92
35.2	31.7333333333333	112
35.22	31.7333333333333	109
35.24	31.7333333333333	135
35.26	31.7333333333333	101
35.28	31.7333333333333	126
35.3	31.7333333333333	125
35.32	31.7333333333333	130
35.34	31.7333333333333	119
35.36	31.7333333333333	111
35.38	31.7333333333333	113
35.4	31.7333333333333	120
35.42	31.7333333333333	132
35.44	31.7333333333333	128
35.46	31.7333333333333	127
35.48	31.7333333333333	127
35.5	31.7333333333333	134
35.52	31.7333333333333	145
35.54	31.7333333333333	145
35.56	31.7333333333333	147
35.58	31.7333333333333	124
35.6	31.7333333333333	125
35.62	31.7333333333333	118
35.64	31.7333333333333	120
35.66	31.7333333333333	116
35.68	31.7333333333333	130
35.7	31.7333333333333	136
35.72	31.7333333333333	119
35.74	31.7333333333333	112
35.76	31.7333333333333	131
35.78	31.7333333333333	121
35.8	31.7333333333333	134
35.82	31.7333333333333	113
35.84	31.7333333333333	139
35.86	31.7333333333333	131
35.88	31.7333333333333	133
35.9	31.7333333333333	136
35.92	31.7333333333333	136
35.94	31.7333333333333	137
35.96	31.7333333333333	142
35.98	31.7333333333333	128
36	31.7333333333333	135
36.02	31.7333333333333	108
36.04	31.7333333333333	131
36.06	31.7333333333333	136
36.08	31.7333333333333	120
36.1	31.7333333333333	116
36.12	31.7333333333333	120
36.14	31.7333333333333	112
36.16	31.7333333333333	107
36.18	31.7333333333333	132
36.2	31.7333333333333	151
36.22	31.7333333333333	120
36.24	31.7333333333333	104
36.26	31.7333333333333	121
36.28	31.7333333333333	127
36.3	31.7333333333333	149
36.32	31.7333333333333	133
36.34	31.7333333333333	120
36.36	31.7333333333333	98
36.38	31.7333333333333	134
36.4	31.7333333333333	114
36.42	31.7333333333333	113
36.44	31.7333333333333	127
36.46	31.7333333333333	118
36.48	31.7333333333333	136
36.5	31.7333333333333	101
36.52	31.7333333333333	110
36.54	31.7333333333333	116
36.56	31.7333333333333	121
36.58	31.7333333333333	115
36.6	31.7333333333333	145
36.62	31.7333333333333	100
36.64	31.7333333333333	110
36.66	31.7333333333333	98
36.68	31.7333333333333	125
36.7	31.7333333333333	105
36.72	31.7333333333333	134
36.74	31.7333333333333	111
36.76	31.7333333333333	117
36.78	31.7333333333333	113
36.8	31.7333333333333	99
36.82	31.7333333333333	108
36.84	31.7333333333333	113
36.86	31.7333333333333	126
36.88	31.7333333333333	108
36.9	31.7333333333333	99
36.92	31.7333333333333	117
36.94	31.7333333333333	122
36.96	31.7333333333333	132
36.98	31.7333333333333	120
37	31.7333333333333	126
37.02	31.7333333333333	117
37.04	31.7333333333333	114
37.06	31.7333333333333	128
37.08	31.7333333333333	139
37.1	31.7333333333333	106
37.12	31.7333333333333	128
37.14	31.7333333333333	123
37.16	31.7333333333333	139
37.18	31.7333333333333	133
37.2	31.7333333333333	141
37.22	31.7333333333333	138
37.24	31.7333333333333	173
37.26	31.7333333333333	137
37.28	31.7333333333333	146
37.3	31.7333333333333	144
37.32	31.7333333333333	129
37.34	31.7333333333333	127
37.36	31.7333333333333	128
37.38	31.7333333333333	141
37.4	31.7333333333333	121
37.42	31.7333333333333	118
37.44	31.7333333333333	103
37.46	31.7333333333333	115
37.48	31.7333333333333	120
37.5	31.7333333333333	111
37.52	31.7333333333333	100
37.54	31.7333333333333	114
37.56	31.7333333333333	122
37.58	31.7333333333333	123
37.6	31.7333333333333	110
37.62	31.7333333333333	105
37.64	31.7333333333333	121
37.66	31.7333333333333	125
37.68	31.7333333333333	115
37.7	31.7333333333333	110
37.72	31.7333333333333	120
37.74	31.7333333333333	119
37.76	31.7333333333333	135
37.78	31.7333333333333	139
37.8	31.7333333333333	141
37.82	31.7333333333333	137
37.84	31.7333333333333	125
37.86	31.7333333333333	126
37.88	31.7333333333333	121
37.9	31.7333333333333	153
37.92	31.7333333333333	152
37.94	31.7333333333333	160
37.96	31.7333333333333	172
37.98	31.7333333333333	183
38	31.7333333333333	180
38.02	31.7333333333333	188
38.04	31.7333333333333	187
38.06	31.7333333333333	221
38.08	31.7333333333333	209
38.1	31.7333333333333	212
38.12	31.7333333333333	222
38.14	31.7333333333333	246
38.16	31.7333333333333	303
38.18	31.7333333333333	338
38.2	31.7333333333333	397
38.22	31.7333333333333	524
38.24	31.7333333333333	681
38.26	31.7333333333333	804
38.28	31.7333333333333	677
38.3	31.7333333333333	489
38.32	31.7333333333333	444
38.34	31.7333333333333	505
38.36	31.7333333333333	481
38.38	31.7333333333333	383
38.4	31.7333333333333	292
38.42	31.7333333333333	222
38.44	31.7333333333333	193
38.46	31.7333333333333	197
38.48	31.7333333333333	176
38.5	31.7333333333333	191
38.52	31.7333333333333	171
38.54	31.7333333333333	168
38.56	31.7333333333333	172
38.58	31.7333333333333	165
38.6	31.7333333333333	172
38.62	31.7333333333333	152
38.64	31.7333333333333	136
38.66	31.7333333333333	120
38.68	31.7333333333333	127
38.7	31.7333333333333	129
38.72	31.7333333333333	143
38.74	31.7333333333333	135
38.76	31.7333333333333	134
38.78	31.7333333333333	119
38.8	31.7333333333333	126
38.82	31.7333333333333	121
38.84	31.7333333333333	119
38.86	31.7333333333333	135
38.88	31.7333333333333	138
38.9	31.7333333333333	133
38.92	31.7333333333333	143
38.94	31.7333333333333	141
38.96	31.7333333333333	124
38.98	31.7333333333333	147
39	31.7333333333333	121
39.02	31.7333333333333	133
39.04	31.7333333333333	158
39.06	31.7333333333333	147
39.08	31.7333333333333	147
39.1	31.7333333333333	135
39.12	31.7333333333333	124
39.14	31.7333333333333	127
39.16	31.7333333333333	115
39.18	31.7333333333333	141
39.2	31.7333333333333	127
39.22	31.7333333333333	108
39.24	31.7333333333333	118
39.26	31.7333333333333	105
39.28	31.7333333333333	132
39.3	31.7333333333333	139
39.32	31.7333333333333	120
39.34	31.7333333333333	119
39.36	31.7333333333333	116
39.38	31.7333333333333	115
39.4	31.7333333333333	109
39.42	31.7333333333333	116
39.44	31.7333333333333	115
39.46	31.7333333333333	113
39.48	31.7333333333333	128
39.5	31.7333333333333	114
39.52	31.7333333333333	122
39.54	31.7333333333333	107
39.56	31.7333333333333	118
39.58	31.7333333333333	103
39.6	31.7333333333333	108
39.62	31.7333333333333	108
39.64	31.7333333333333	91
39.66	31.7333333333333	116
39.68	31.7333333333333	114
39.7	31.7333333333333	119
39.72	31.7333333333333	103
39.74	31.7333333333333	131
39.76	31.7333333333333	101
39.78	31.7333333333333	121
39.8	31.7333333333333	120
39.82	31.7333333333333	130
39.84	31.7333333333333	120
39.86	31.7333333333333	101
39.88	31.7333333333333	127
39.9	31.7333333333333	127
39.92	31.7333333333333	122
39.94	31.7333333333333	129
39.96	31.7333333333333	135
39.98	31.7333333333333	131
40	31.7333333333333	128
