# Supplementary material for: Sorting polymerization in a bichannel metal-organic framework
Source: Nat Commun. 2025 Aug 5;16:6984. doi: 10.1038/s41467-025-62322-8 (PMC12325995; doi:10.1038/s41467-025-62322-8)
Supplement: Supplementary file 3 — Source data [file 41467_2025_62322_MOESM3_ESM.zip › SOURCE_DATA/SF9/1-PS_2theta_vs_scanstarttime_vs_intensity/line_3.csv]

X	Y	Z
3	30.2166666666667	125
3.02	30.2166666666667	149
3.04	30.2166666666667	149
3.06	30.2166666666667	154
3.08	30.2166666666667	171
3.1	30.2166666666667	148
3.12	30.2166666666667	172
3.14	30.2166666666667	145
3.16	30.2166666666667	153
3.18	30.2166666666667	142
3.2	30.2166666666667	157
3.22	30.2166666666667	158
3.24	30.2166666666667	142
3.26	30.2166666666667	147
3.28	30.2166666666667	151
3.3	30.2166666666667	160
3.32	30.2166666666667	164
3.34	30.2166666666667	159
3.36	30.2166666666667	155
3.38	30.2166666666667	155
3.4	30.2166666666667	150
3.42	30.2166666666667	164
3.44	30.2166666666667	162
3.46	30.2166666666667	160
3.48	30.2166666666667	156
3.5	30.2166666666667	143
3.52	30.2166666666667	153
3.54	30.2166666666667	140
3.56	30.2166666666667	152
3.58	30.2166666666667	157
3.6	30.2166666666667	166
3.62	30.2166666666667	144
3.64	30.2166666666667	134
3.66	30.2166666666667	157
3.68	30.2166666666667	134
3.7	30.2166666666667	160
3.72	30.2166666666667	168
3.74	30.2166666666667	141
3.76	30.2166666666667	135
3.78	30.2166666666667	161
3.8	30.2166666666667	164
3.82	30.2166666666667	143
3.84	30.2166666666667	121
3.86	30.2166666666667	160
3.88	30.2166666666667	151
3.9	30.2166666666667	149
3.92	30.2166666666667	160
3.94	30.2166666666667	126
3.96	30.2166666666667	136
3.98	30.2166666666667	153
4	30.2166666666667	140
4.02	30.2166666666667	153
4.04	30.2166666666667	150
4.06	30.2166666666667	161
4.08	30.2166666666667	177
4.1	30.2166666666667	162
4.12	30.2166666666667	126
4.14	30.2166666666667	154
4.16	30.2166666666667	167
4.18	30.2166666666667	150
4.2	30.2166666666667	177
4.22	30.2166666666667	157
4.24	30.2166666666667	156
4.26	30.2166666666667	150
4.28	30.2166666666667	150
4.3	30.2166666666667	155
4.32	30.2166666666667	158
4.34	30.2166666666667	148
4.36	30.2166666666667	163
4.38	30.2166666666667	148
4.4	30.2166666666667	165
4.42	30.2166666666667	145
4.44	30.2166666666667	152
4.46	30.2166666666667	165
4.48	30.2166666666667	144
4.5	30.2166666666667	158
4.52	30.2166666666667	135
4.54	30.2166666666667	158
4.56	30.2166666666667	158
4.58	30.2166666666667	149
4.6	30.2166666666667	168
4.62	30.2166666666667	153
4.64	30.2166666666667	175
4.66	30.2166666666667	169
4.68	30.2166666666667	167
4.7	30.2166666666667	158
4.72	30.2166666666667	169
4.74	30.2166666666667	169
4.76	30.2166666666667	168
4.78	30.2166666666667	160
4.8	30.2166666666667	165
4.82	30.2166666666667	184
4.84	30.2166666666667	202
4.86	30.2166666666667	202
4.88	30.2166666666667	207
4.9	30.2166666666667	209
4.92	30.2166666666667	203
4.94	30.2166666666667	204
4.96	30.2166666666667	195
4.98	30.2166666666667	231
5	30.2166666666667	234
5.02	30.2166666666667	226
5.04	30.2166666666667	251
5.06	30.2166666666667	225
5.08	30.2166666666667	261
5.1	30.2166666666667	300
5.12	30.2166666666667	294
5.14	30.2166666666667	301
5.16	30.2166666666667	341
5.18	30.2166666666667	341
5.2	30.2166666666667	403
5.22	30.2166666666667	403
5.24	30.2166666666667	441
5.26	30.2166666666667	499
5.28	30.2166666666667	504
5.3	30.2166666666667	580
5.32	30.2166666666667	669
5.34	30.2166666666667	760
5.36	30.2166666666667	887
5.38	30.2166666666667	1093
5.4	30.2166666666667	1200
5.42	30.2166666666667	1300
5.44	30.2166666666667	1123
5.46	30.2166666666667	836
5.48	30.2166666666667	543
5.5	30.2166666666667	353
5.52	30.2166666666667	275
5.54	30.2166666666667	275
5.56	30.2166666666667	220
5.58	30.2166666666667	228
5.6	30.2166666666667	215
5.62	30.2166666666667	203
5.64	30.2166666666667	202
5.66	30.2166666666667	189
5.68	30.2166666666667	188
5.7	30.2166666666667	191
5.72	30.2166666666667	185
5.74	30.2166666666667	178
5.76	30.2166666666667	178
5.78	30.2166666666667	155
5.8	30.2166666666667	179
5.82	30.2166666666667	164
5.84	30.2166666666667	168
5.86	30.2166666666667	181
5.88	30.2166666666667	190
5.9	30.2166666666667	176
5.92	30.2166666666667	166
5.94	30.2166666666667	180
5.96	30.2166666666667	163
5.98	30.2166666666667	182
6	30.2166666666667	210
6.02	30.2166666666667	174
6.04	30.2166666666667	179
6.06	30.2166666666667	178
6.08	30.2166666666667	171
6.1	30.2166666666667	188
6.12	30.2166666666667	196
6.14	30.2166666666667	214
6.16	30.2166666666667	194
6.18	30.2166666666667	217
6.2	30.2166666666667	187
6.22	30.2166666666667	192
6.24	30.2166666666667	182
6.26	30.2166666666667	189
6.28	30.2166666666667	201
6.3	30.2166666666667	186
6.32	30.2166666666667	198
6.34	30.2166666666667	202
6.36	30.2166666666667	198
6.38	30.2166666666667	194
6.4	30.2166666666667	185
6.42	30.2166666666667	176
6.44	30.2166666666667	200
6.46	30.2166666666667	199
6.48	30.2166666666667	169
6.5	30.2166666666667	174
6.52	30.2166666666667	171
6.54	30.2166666666667	174
6.56	30.2166666666667	195
6.58	30.2166666666667	170
6.6	30.2166666666667	193
6.62	30.2166666666667	196
6.64	30.2166666666667	183
6.66	30.2166666666667	171
6.68	30.2166666666667	192
6.7	30.2166666666667	164
6.72	30.2166666666667	166
6.74	30.2166666666667	166
6.76	30.2166666666667	169
6.78	30.2166666666667	157
6.8	30.2166666666667	161
6.82	30.2166666666667	159
6.84	30.2166666666667	151
6.86	30.2166666666667	170
6.88	30.2166666666667	166
6.9	30.2166666666667	147
6.92	30.2166666666667	160
6.94	30.2166666666667	164
6.96	30.2166666666667	148
6.98	30.2166666666667	155
7	30.2166666666667	135
7.02	30.2166666666667	174
7.04	30.2166666666667	185
7.06	30.2166666666667	149
7.08	30.2166666666667	131
7.1	30.2166666666667	137
7.12	30.2166666666667	145
7.14	30.2166666666667	132
7.16	30.2166666666667	148
7.18	30.2166666666667	134
7.2	30.2166666666667	144
7.22	30.2166666666667	155
7.24	30.2166666666667	150
7.26	30.2166666666667	131
7.28	30.2166666666667	116
7.3	30.2166666666667	121
7.32	30.2166666666667	118
7.34	30.2166666666667	132
7.36	30.2166666666667	138
7.38	30.2166666666667	127
7.4	30.2166666666667	128
7.42	30.2166666666667	99
7.44	30.2166666666667	125
7.46	30.2166666666667	129
7.48	30.2166666666667	137
7.5	30.2166666666667	122
7.52	30.2166666666667	148
7.54	30.2166666666667	145
7.56	30.2166666666667	114
7.58	30.2166666666667	134
7.6	30.2166666666667	114
7.62	30.2166666666667	134
7.64	30.2166666666667	139
7.66	30.2166666666667	134
7.68	30.2166666666667	135
7.7	30.2166666666667	121
7.72	30.2166666666667	123
7.74	30.2166666666667	136
7.76	30.2166666666667	136
7.78	30.2166666666667	142
7.8	30.2166666666667	139
7.82	30.2166666666667	114
7.84	30.2166666666667	130
7.86	30.2166666666667	123
7.88	30.2166666666667	110
7.9	30.2166666666667	138
7.92	30.2166666666667	111
7.94	30.2166666666667	136
7.96	30.2166666666667	119
7.98	30.2166666666667	124
8	30.2166666666667	114
8.02	30.2166666666667	143
8.04	30.2166666666667	119
8.06	30.2166666666667	123
8.08	30.2166666666667	121
8.1	30.2166666666667	143
8.12	30.2166666666667	133
8.14	30.2166666666667	104
8.16	30.2166666666667	128
8.18	30.2166666666667	117
8.2	30.2166666666667	115
8.22	30.2166666666667	124
8.24	30.2166666666667	126
8.26	30.2166666666667	125
8.28	30.2166666666667	140
8.3	30.2166666666667	111
8.32	30.2166666666667	133
8.34	30.2166666666667	128
8.36	30.2166666666667	132
8.38	30.2166666666667	115
8.4	30.2166666666667	112
8.42	30.2166666666667	133
8.44	30.2166666666667	105
8.46	30.2166666666667	109
8.48	30.2166666666667	122
8.5	30.2166666666667	106
8.52	30.2166666666667	118
8.54	30.2166666666667	123
8.56	30.2166666666667	108
8.58	30.2166666666667	117
8.6	30.2166666666667	95
8.62	30.2166666666667	120
8.64	30.2166666666667	125
8.66	30.2166666666667	133
8.68	30.2166666666667	117
8.7	30.2166666666667	128
8.72	30.2166666666667	127
8.74	30.2166666666667	118
8.76	30.2166666666667	119
8.78	30.2166666666667	113
8.8	30.2166666666667	120
8.82	30.2166666666667	105
8.84	30.2166666666667	105
8.86	30.2166666666667	106
8.88	30.2166666666667	101
8.9	30.2166666666667	112
8.92	30.2166666666667	113
8.94	30.2166666666667	108
8.96	30.2166666666667	119
8.98	30.2166666666667	133
9	30.2166666666667	128
9.02	30.2166666666667	100
9.04	30.2166666666667	114
9.06	30.2166666666667	114
9.08	30.2166666666667	116
9.1	30.2166666666667	124
9.12	30.2166666666667	122
9.14	30.2166666666667	128
9.16	30.2166666666667	139
9.18	30.2166666666667	161
9.2	30.2166666666667	137
9.22	30.2166666666667	157
9.24	30.2166666666667	155
9.26	30.2166666666667	139
9.28	30.2166666666667	166
9.3	30.2166666666667	185
9.32	30.2166666666667	197
9.34	30.2166666666667	208
9.36	30.2166666666667	225
9.38	30.2166666666667	240
9.4	30.2166666666667	264
9.42	30.2166666666667	363
9.44	30.2166666666667	350
9.46	30.2166666666667	376
9.48	30.2166666666667	319
9.5	30.2166666666667	241
9.52	30.2166666666667	180
9.54	30.2166666666667	155
9.56	30.2166666666667	112
9.58	30.2166666666667	132
9.6	30.2166666666667	120
9.62	30.2166666666667	156
9.64	30.2166666666667	135
9.66	30.2166666666667	111
9.68	30.2166666666667	127
9.7	30.2166666666667	120
9.72	30.2166666666667	103
9.74	30.2166666666667	105
9.76	30.2166666666667	128
9.78	30.2166666666667	123
9.8	30.2166666666667	107
9.82	30.2166666666667	108
9.84	30.2166666666667	131
9.86	30.2166666666667	123
9.88	30.2166666666667	96
9.9	30.2166666666667	115
9.92	30.2166666666667	116
9.94	30.2166666666667	109
9.96	30.2166666666667	109
9.98	30.2166666666667	104
10	30.2166666666667	121
10.02	30.2166666666667	126
10.04	30.2166666666667	128
10.06	30.2166666666667	119
10.08	30.2166666666667	130
10.1	30.2166666666667	105
10.12	30.2166666666667	114
10.14	30.2166666666667	109
10.16	30.2166666666667	111
10.18	30.2166666666667	110
10.2	30.2166666666667	121
10.22	30.2166666666667	107
10.24	30.2166666666667	114
10.26	30.2166666666667	123
10.28	30.2166666666667	111
10.3	30.2166666666667	123
10.32	30.2166666666667	133
10.34	30.2166666666667	123
10.36	30.2166666666667	121
10.38	30.2166666666667	110
10.4	30.2166666666667	102
10.42	30.2166666666667	124
10.44	30.2166666666667	140
10.46	30.2166666666667	144
10.48	30.2166666666667	112
10.5	30.2166666666667	125
10.52	30.2166666666667	143
10.54	30.2166666666667	129
10.56	30.2166666666667	129
10.58	30.2166666666667	143
10.6	30.2166666666667	133
10.62	30.2166666666667	169
10.64	30.2166666666667	160
10.66	30.2166666666667	159
10.68	30.2166666666667	177
10.7	30.2166666666667	215
10.72	30.2166666666667	235
10.74	30.2166666666667	272
10.76	30.2166666666667	276
10.78	30.2166666666667	322
10.8	30.2166666666667	353
10.82	30.2166666666667	448
10.84	30.2166666666667	527
10.86	30.2166666666667	631
10.88	30.2166666666667	763
10.9	30.2166666666667	854
10.92	30.2166666666667	911
10.94	30.2166666666667	905
10.96	30.2166666666667	722
10.98	30.2166666666667	562
11	30.2166666666667	375
11.02	30.2166666666667	271
11.04	30.2166666666667	198
11.06	30.2166666666667	199
11.08	30.2166666666667	156
11.1	30.2166666666667	155
11.12	30.2166666666667	135
11.14	30.2166666666667	148
11.16	30.2166666666667	137
11.18	30.2166666666667	109
11.2	30.2166666666667	139
11.22	30.2166666666667	123
11.24	30.2166666666667	123
11.26	30.2166666666667	112
11.28	30.2166666666667	118
11.3	30.2166666666667	128
11.32	30.2166666666667	126
11.34	30.2166666666667	126
11.36	30.2166666666667	112
11.38	30.2166666666667	111
11.4	30.2166666666667	122
11.42	30.2166666666667	109
11.44	30.2166666666667	124
11.46	30.2166666666667	113
11.48	30.2166666666667	109
11.5	30.2166666666667	116
11.52	30.2166666666667	116
11.54	30.2166666666667	115
11.56	30.2166666666667	125
11.58	30.2166666666667	127
11.6	30.2166666666667	124
11.62	30.2166666666667	119
11.64	30.2166666666667	114
11.66	30.2166666666667	122
11.68	30.2166666666667	127
11.7	30.2166666666667	111
11.72	30.2166666666667	116
11.74	30.2166666666667	100
11.76	30.2166666666667	107
11.78	30.2166666666667	127
11.8	30.2166666666667	127
11.82	30.2166666666667	113
11.84	30.2166666666667	124
11.86	30.2166666666667	98
11.88	30.2166666666667	102
11.9	30.2166666666667	122
11.92	30.2166666666667	111
11.94	30.2166666666667	104
11.96	30.2166666666667	126
11.98	30.2166666666667	110
12	30.2166666666667	109
12.02	30.2166666666667	118
12.04	30.2166666666667	120
12.06	30.2166666666667	121
12.08	30.2166666666667	103
12.1	30.2166666666667	120
12.12	30.2166666666667	107
12.14	30.2166666666667	114
12.16	30.2166666666667	116
12.18	30.2166666666667	112
12.2	30.2166666666667	127
12.22	30.2166666666667	112
12.24	30.2166666666667	123
12.26	30.2166666666667	133
12.28	30.2166666666667	135
12.3	30.2166666666667	125
12.32	30.2166666666667	131
12.34	30.2166666666667	114
12.36	30.2166666666667	127
12.38	30.2166666666667	123
12.4	30.2166666666667	137
12.42	30.2166666666667	122
12.44	30.2166666666667	142
12.46	30.2166666666667	133
12.48	30.2166666666667	136
12.5	30.2166666666667	152
12.52	30.2166666666667	151
12.54	30.2166666666667	152
12.56	30.2166666666667	149
12.58	30.2166666666667	157
12.6	30.2166666666667	161
12.62	30.2166666666667	165
12.64	30.2166666666667	168
12.66	30.2166666666667	151
12.68	30.2166666666667	175
12.7	30.2166666666667	160
12.72	30.2166666666667	159
12.74	30.2166666666667	171
12.76	30.2166666666667	150
12.78	30.2166666666667	139
12.8	30.2166666666667	151
12.82	30.2166666666667	155
12.84	30.2166666666667	123
12.86	30.2166666666667	143
12.88	30.2166666666667	138
12.9	30.2166666666667	129
12.92	30.2166666666667	134
12.94	30.2166666666667	112
12.96	30.2166666666667	117
12.98	30.2166666666667	119
13	30.2166666666667	119
13.02	30.2166666666667	127
13.04	30.2166666666667	136
13.06	30.2166666666667	120
13.08	30.2166666666667	88
13.1	30.2166666666667	126
13.12	30.2166666666667	114
13.14	30.2166666666667	109
13.16	30.2166666666667	115
13.18	30.2166666666667	113
13.2	30.2166666666667	118
13.22	30.2166666666667	110
13.24	30.2166666666667	113
13.26	30.2166666666667	129
13.28	30.2166666666667	122
13.3	30.2166666666667	122
13.32	30.2166666666667	124
13.34	30.2166666666667	125
13.36	30.2166666666667	111
13.38	30.2166666666667	120
13.4	30.2166666666667	115
13.42	30.2166666666667	130
13.44	30.2166666666667	111
13.46	30.2166666666667	107
13.48	30.2166666666667	138
13.5	30.2166666666667	131
13.52	30.2166666666667	125
13.54	30.2166666666667	123
13.56	30.2166666666667	114
13.58	30.2166666666667	125
13.6	30.2166666666667	116
13.62	30.2166666666667	127
13.64	30.2166666666667	119
13.66	30.2166666666667	121
13.68	30.2166666666667	128
13.7	30.2166666666667	144
13.72	30.2166666666667	138
13.74	30.2166666666667	127
13.76	30.2166666666667	136
13.78	30.2166666666667	125
13.8	30.2166666666667	148
13.82	30.2166666666667	156
13.84	30.2166666666667	156
13.86	30.2166666666667	174
13.88	30.2166666666667	164
13.9	30.2166666666667	179
13.92	30.2166666666667	174
13.94	30.2166666666667	111
13.96	30.2166666666667	127
13.98	30.2166666666667	128
14	30.2166666666667	113
14.02	30.2166666666667	120
14.04	30.2166666666667	117
14.06	30.2166666666667	111
14.08	30.2166666666667	118
14.1	30.2166666666667	112
14.12	30.2166666666667	131
14.14	30.2166666666667	133
14.16	30.2166666666667	117
14.18	30.2166666666667	105
14.2	30.2166666666667	102
14.22	30.2166666666667	115
14.24	30.2166666666667	118
14.26	30.2166666666667	98
14.28	30.2166666666667	104
14.3	30.2166666666667	100
14.32	30.2166666666667	113
14.34	30.2166666666667	119
14.36	30.2166666666667	126
14.38	30.2166666666667	106
14.4	30.2166666666667	125
14.42	30.2166666666667	100
14.44	30.2166666666667	120
14.46	30.2166666666667	107
14.48	30.2166666666667	122
14.5	30.2166666666667	106
14.52	30.2166666666667	115
14.54	30.2166666666667	105
14.56	30.2166666666667	115
14.58	30.2166666666667	107
14.6	30.2166666666667	109
14.62	30.2166666666667	114
14.64	30.2166666666667	108
14.66	30.2166666666667	126
14.68	30.2166666666667	115
14.7	30.2166666666667	130
14.72	30.2166666666667	111
14.74	30.2166666666667	116
14.76	30.2166666666667	110
14.78	30.2166666666667	100
14.8	30.2166666666667	96
14.82	30.2166666666667	125
14.84	30.2166666666667	128
14.86	30.2166666666667	120
14.88	30.2166666666667	124
14.9	30.2166666666667	117
14.92	30.2166666666667	132
14.94	30.2166666666667	125
14.96	30.2166666666667	102
14.98	30.2166666666667	115
15	30.2166666666667	115
15.02	30.2166666666667	99
15.04	30.2166666666667	115
15.06	30.2166666666667	105
15.08	30.2166666666667	119
15.1	30.2166666666667	121
15.12	30.2166666666667	105
15.14	30.2166666666667	99
15.16	30.2166666666667	104
15.18	30.2166666666667	127
15.2	30.2166666666667	129
15.22	30.2166666666667	100
15.24	30.2166666666667	117
15.26	30.2166666666667	97
15.28	30.2166666666667	135
15.3	30.2166666666667	117
15.32	30.2166666666667	123
15.34	30.2166666666667	113
15.36	30.2166666666667	134
15.38	30.2166666666667	105
15.4	30.2166666666667	111
15.42	30.2166666666667	117
15.44	30.2166666666667	123
15.46	30.2166666666667	127
15.48	30.2166666666667	99
15.5	30.2166666666667	101
15.52	30.2166666666667	111
15.54	30.2166666666667	103
15.56	30.2166666666667	90
15.58	30.2166666666667	106
15.6	30.2166666666667	116
15.62	30.2166666666667	101
15.64	30.2166666666667	102
15.66	30.2166666666667	122
15.68	30.2166666666667	108
15.7	30.2166666666667	107
15.72	30.2166666666667	130
15.74	30.2166666666667	134
15.76	30.2166666666667	99
15.78	30.2166666666667	116
15.8	30.2166666666667	131
15.82	30.2166666666667	129
15.84	30.2166666666667	99
15.86	30.2166666666667	118
15.88	30.2166666666667	124
15.9	30.2166666666667	127
15.92	30.2166666666667	124
15.94	30.2166666666667	119
15.96	30.2166666666667	113
15.98	30.2166666666667	112
16	30.2166666666667	107
16.02	30.2166666666667	127
16.04	30.2166666666667	121
16.06	30.2166666666667	94
16.08	30.2166666666667	111
16.1	30.2166666666667	124
16.12	30.2166666666667	119
16.14	30.2166666666667	137
16.16	30.2166666666667	107
16.18	30.2166666666667	109
16.2	30.2166666666667	119
16.22	30.2166666666667	114
16.24	30.2166666666667	130
16.26	30.2166666666667	142
16.28	30.2166666666667	152
16.3	30.2166666666667	157
16.32	30.2166666666667	147
16.34	30.2166666666667	174
16.36	30.2166666666667	159
16.38	30.2166666666667	183
16.4	30.2166666666667	208
16.42	30.2166666666667	196
16.44	30.2166666666667	240
16.46	30.2166666666667	264
16.48	30.2166666666667	271
16.5	30.2166666666667	270
16.52	30.2166666666667	252
16.54	30.2166666666667	234
16.56	30.2166666666667	203
16.58	30.2166666666667	201
16.6	30.2166666666667	237
16.62	30.2166666666667	235
16.64	30.2166666666667	215
16.66	30.2166666666667	274
16.68	30.2166666666667	252
16.7	30.2166666666667	308
16.72	30.2166666666667	292
16.74	30.2166666666667	352
16.76	30.2166666666667	382
16.78	30.2166666666667	352
16.8	30.2166666666667	413
16.82	30.2166666666667	482
16.84	30.2166666666667	467
16.86	30.2166666666667	473
16.88	30.2166666666667	409
16.9	30.2166666666667	316
16.92	30.2166666666667	272
16.94	30.2166666666667	233
16.96	30.2166666666667	192
16.98	30.2166666666667	158
17	30.2166666666667	152
17.02	30.2166666666667	144
17.04	30.2166666666667	115
17.06	30.2166666666667	108
17.08	30.2166666666667	146
17.1	30.2166666666667	137
17.12	30.2166666666667	113
17.14	30.2166666666667	127
17.16	30.2166666666667	102
17.18	30.2166666666667	125
17.2	30.2166666666667	102
17.22	30.2166666666667	121
17.24	30.2166666666667	110
17.26	30.2166666666667	115
17.28	30.2166666666667	121
17.3	30.2166666666667	111
17.32	30.2166666666667	125
17.34	30.2166666666667	95
17.36	30.2166666666667	111
17.38	30.2166666666667	107
17.4	30.2166666666667	126
17.42	30.2166666666667	130
17.44	30.2166666666667	117
17.46	30.2166666666667	128
17.48	30.2166666666667	117
17.5	30.2166666666667	115
17.52	30.2166666666667	109
17.54	30.2166666666667	111
17.56	30.2166666666667	114
17.58	30.2166666666667	101
17.6	30.2166666666667	101
17.62	30.2166666666667	120
17.64	30.2166666666667	124
17.66	30.2166666666667	92
17.68	30.2166666666667	112
17.7	30.2166666666667	104
17.72	30.2166666666667	113
17.74	30.2166666666667	127
17.76	30.2166666666667	103
17.78	30.2166666666667	107
17.8	30.2166666666667	107
17.82	30.2166666666667	116
17.84	30.2166666666667	125
17.86	30.2166666666667	124
17.88	30.2166666666667	127
17.9	30.2166666666667	122
17.92	30.2166666666667	96
17.94	30.2166666666667	97
17.96	30.2166666666667	113
17.98	30.2166666666667	106
18	30.2166666666667	104
18.02	30.2166666666667	104
18.04	30.2166666666667	99
18.06	30.2166666666667	99
18.08	30.2166666666667	111
18.1	30.2166666666667	108
18.12	30.2166666666667	108
18.14	30.2166666666667	116
18.16	30.2166666666667	97
18.18	30.2166666666667	97
18.2	30.2166666666667	93
18.22	30.2166666666667	109
18.24	30.2166666666667	110
18.26	30.2166666666667	111
18.28	30.2166666666667	121
18.3	30.2166666666667	115
18.32	30.2166666666667	112
18.34	30.2166666666667	95
18.36	30.2166666666667	125
18.38	30.2166666666667	115
18.4	30.2166666666667	124
18.42	30.2166666666667	108
18.44	30.2166666666667	101
18.46	30.2166666666667	116
18.48	30.2166666666667	126
18.5	30.2166666666667	115
18.52	30.2166666666667	117
18.54	30.2166666666667	106
18.56	30.2166666666667	109
18.58	30.2166666666667	102
18.6	30.2166666666667	117
18.62	30.2166666666667	119
18.64	30.2166666666667	130
18.66	30.2166666666667	110
18.68	30.2166666666667	117
18.7	30.2166666666667	115
18.72	30.2166666666667	117
18.74	30.2166666666667	138
18.76	30.2166666666667	141
18.78	30.2166666666667	126
18.8	30.2166666666667	127
18.82	30.2166666666667	147
18.84	30.2166666666667	141
18.86	30.2166666666667	143
18.88	30.2166666666667	167
18.9	30.2166666666667	188
18.92	30.2166666666667	202
18.94	30.2166666666667	205
18.96	30.2166666666667	222
18.98	30.2166666666667	238
19	30.2166666666667	275
19.02	30.2166666666667	303
19.04	30.2166666666667	334
19.06	30.2166666666667	376
19.08	30.2166666666667	371
19.1	30.2166666666667	360
19.12	30.2166666666667	253
19.14	30.2166666666667	229
19.16	30.2166666666667	182
19.18	30.2166666666667	158
19.2	30.2166666666667	147
19.22	30.2166666666667	136
19.24	30.2166666666667	131
19.26	30.2166666666667	126
19.28	30.2166666666667	146
19.3	30.2166666666667	130
19.32	30.2166666666667	128
19.34	30.2166666666667	150
19.36	30.2166666666667	162
19.38	30.2166666666667	144
19.4	30.2166666666667	150
19.42	30.2166666666667	139
19.44	30.2166666666667	116
19.46	30.2166666666667	109
19.48	30.2166666666667	94
19.5	30.2166666666667	121
19.52	30.2166666666667	104
19.54	30.2166666666667	109
19.56	30.2166666666667	121
19.58	30.2166666666667	113
19.6	30.2166666666667	125
19.62	30.2166666666667	122
19.64	30.2166666666667	114
19.66	30.2166666666667	115
19.68	30.2166666666667	99
19.7	30.2166666666667	109
19.72	30.2166666666667	115
19.74	30.2166666666667	107
19.76	30.2166666666667	124
19.78	30.2166666666667	135
19.8	30.2166666666667	129
19.82	30.2166666666667	137
19.84	30.2166666666667	144
19.86	30.2166666666667	154
19.88	30.2166666666667	143
19.9	30.2166666666667	141
19.92	30.2166666666667	106
19.94	30.2166666666667	120
19.96	30.2166666666667	116
19.98	30.2166666666667	108
20	30.2166666666667	123
20.02	30.2166666666667	120
20.04	30.2166666666667	110
20.06	30.2166666666667	118
20.08	30.2166666666667	116
20.1	30.2166666666667	129
20.12	30.2166666666667	105
20.14	30.2166666666667	121
20.16	30.2166666666667	116
20.18	30.2166666666667	102
20.2	30.2166666666667	110
20.22	30.2166666666667	130
20.24	30.2166666666667	137
20.26	30.2166666666667	126
20.28	30.2166666666667	108
20.3	30.2166666666667	121
20.32	30.2166666666667	114
20.34	30.2166666666667	121
20.36	30.2166666666667	121
20.38	30.2166666666667	112
20.4	30.2166666666667	94
20.42	30.2166666666667	125
20.44	30.2166666666667	122
20.46	30.2166666666667	102
20.48	30.2166666666667	125
20.5	30.2166666666667	130
20.52	30.2166666666667	99
20.54	30.2166666666667	118
20.56	30.2166666666667	95
20.58	30.2166666666667	134
20.6	30.2166666666667	118
20.62	30.2166666666667	147
20.64	30.2166666666667	136
20.66	30.2166666666667	146
20.68	30.2166666666667	129
20.7	30.2166666666667	139
20.72	30.2166666666667	136
20.74	30.2166666666667	142
20.76	30.2166666666667	131
20.78	30.2166666666667	143
20.8	30.2166666666667	163
20.82	30.2166666666667	191
20.84	30.2166666666667	203
20.86	30.2166666666667	231
20.88	30.2166666666667	236
20.9	30.2166666666667	247
20.92	30.2166666666667	248
20.94	30.2166666666667	260
20.96	30.2166666666667	223
20.98	30.2166666666667	208
21	30.2166666666667	185
21.02	30.2166666666667	159
21.04	30.2166666666667	137
21.06	30.2166666666667	135
21.08	30.2166666666667	123
21.1	30.2166666666667	118
21.12	30.2166666666667	117
21.14	30.2166666666667	98
21.16	30.2166666666667	111
21.18	30.2166666666667	108
21.2	30.2166666666667	106
21.22	30.2166666666667	127
21.24	30.2166666666667	132
21.26	30.2166666666667	101
21.28	30.2166666666667	119
21.3	30.2166666666667	105
21.32	30.2166666666667	112
21.34	30.2166666666667	100
21.36	30.2166666666667	95
21.38	30.2166666666667	95
21.4	30.2166666666667	123
21.42	30.2166666666667	121
21.44	30.2166666666667	114
21.46	30.2166666666667	116
21.48	30.2166666666667	103
21.5	30.2166666666667	123
21.52	30.2166666666667	115
21.54	30.2166666666667	109
21.56	30.2166666666667	107
21.58	30.2166666666667	111
21.6	30.2166666666667	110
21.62	30.2166666666667	108
21.64	30.2166666666667	119
21.66	30.2166666666667	105
21.68	30.2166666666667	110
21.7	30.2166666666667	124
21.72	30.2166666666667	101
21.74	30.2166666666667	97
21.76	30.2166666666667	122
21.78	30.2166666666667	107
21.8	30.2166666666667	93
21.82	30.2166666666667	84
21.84	30.2166666666667	92
21.86	30.2166666666667	116
21.88	30.2166666666667	116
21.9	30.2166666666667	96
21.92	30.2166666666667	110
21.94	30.2166666666667	113
21.96	30.2166666666667	97
21.98	30.2166666666667	116
22	30.2166666666667	130
22.02	30.2166666666667	105
22.04	30.2166666666667	112
22.06	30.2166666666667	103
22.08	30.2166666666667	123
22.1	30.2166666666667	109
22.12	30.2166666666667	104
22.14	30.2166666666667	91
22.16	30.2166666666667	106
22.18	30.2166666666667	120
22.2	30.2166666666667	99
22.22	30.2166666666667	103
22.24	30.2166666666667	125
22.26	30.2166666666667	125
22.28	30.2166666666667	116
22.3	30.2166666666667	95
22.32	30.2166666666667	112
22.34	30.2166666666667	95
22.36	30.2166666666667	92
22.38	30.2166666666667	100
22.4	30.2166666666667	110
22.42	30.2166666666667	128
22.44	30.2166666666667	101
22.46	30.2166666666667	116
22.48	30.2166666666667	119
22.5	30.2166666666667	116
22.52	30.2166666666667	125
22.54	30.2166666666667	109
22.56	30.2166666666667	100
22.58	30.2166666666667	103
22.6	30.2166666666667	124
22.62	30.2166666666667	110
22.64	30.2166666666667	103
22.66	30.2166666666667	99
22.68	30.2166666666667	104
22.7	30.2166666666667	113
22.72	30.2166666666667	99
22.74	30.2166666666667	129
22.76	30.2166666666667	91
22.78	30.2166666666667	128
22.8	30.2166666666667	112
22.82	30.2166666666667	111
22.84	30.2166666666667	104
22.86	30.2166666666667	117
22.88	30.2166666666667	107
22.9	30.2166666666667	110
22.92	30.2166666666667	121
22.94	30.2166666666667	101
22.96	30.2166666666667	117
22.98	30.2166666666667	108
23	30.2166666666667	106
23.02	30.2166666666667	93
23.04	30.2166666666667	114
23.06	30.2166666666667	120
23.08	30.2166666666667	125
23.1	30.2166666666667	113
23.12	30.2166666666667	88
23.14	30.2166666666667	101
23.16	30.2166666666667	92
23.18	30.2166666666667	102
23.2	30.2166666666667	95
23.22	30.2166666666667	99
23.24	30.2166666666667	101
23.26	30.2166666666667	113
23.28	30.2166666666667	100
23.3	30.2166666666667	105
23.32	30.2166666666667	123
23.34	30.2166666666667	100
23.36	30.2166666666667	110
23.38	30.2166666666667	104
23.4	30.2166666666667	119
23.42	30.2166666666667	116
23.44	30.2166666666667	138
23.46	30.2166666666667	110
23.48	30.2166666666667	112
23.5	30.2166666666667	102
23.52	30.2166666666667	114
23.54	30.2166666666667	123
23.56	30.2166666666667	107
23.58	30.2166666666667	129
23.6	30.2166666666667	119
23.62	30.2166666666667	113
23.64	30.2166666666667	120
23.66	30.2166666666667	117
23.68	30.2166666666667	119
23.7	30.2166666666667	109
23.72	30.2166666666667	135
23.74	30.2166666666667	118
23.76	30.2166666666667	104
23.78	30.2166666666667	124
23.8	30.2166666666667	109
23.82	30.2166666666667	100
23.84	30.2166666666667	110
23.86	30.2166666666667	96
23.88	30.2166666666667	95
23.9	30.2166666666667	113
23.92	30.2166666666667	114
23.94	30.2166666666667	138
23.96	30.2166666666667	108
23.98	30.2166666666667	138
24	30.2166666666667	116
24.02	30.2166666666667	135
24.04	30.2166666666667	150
24.06	30.2166666666667	142
24.08	30.2166666666667	130
24.1	30.2166666666667	141
24.12	30.2166666666667	139
24.14	30.2166666666667	117
24.16	30.2166666666667	135
24.18	30.2166666666667	127
24.2	30.2166666666667	102
24.22	30.2166666666667	119
24.24	30.2166666666667	118
24.26	30.2166666666667	119
24.28	30.2166666666667	96
24.3	30.2166666666667	122
24.32	30.2166666666667	101
24.34	30.2166666666667	100
24.36	30.2166666666667	104
24.38	30.2166666666667	108
24.4	30.2166666666667	104
24.42	30.2166666666667	116
24.44	30.2166666666667	104
24.46	30.2166666666667	106
24.48	30.2166666666667	104
24.5	30.2166666666667	108
24.52	30.2166666666667	111
24.54	30.2166666666667	89
24.56	30.2166666666667	114
24.58	30.2166666666667	95
24.6	30.2166666666667	108
24.62	30.2166666666667	102
24.64	30.2166666666667	119
24.66	30.2166666666667	118
24.68	30.2166666666667	102
24.7	30.2166666666667	99
24.72	30.2166666666667	111
24.74	30.2166666666667	107
24.76	30.2166666666667	102
24.78	30.2166666666667	95
24.8	30.2166666666667	112
24.82	30.2166666666667	101
24.84	30.2166666666667	105
24.86	30.2166666666667	100
24.88	30.2166666666667	96
24.9	30.2166666666667	79
24.92	30.2166666666667	99
24.94	30.2166666666667	122
24.96	30.2166666666667	117
24.98	30.2166666666667	101
25	30.2166666666667	107
25.02	30.2166666666667	117
25.04	30.2166666666667	102
25.06	30.2166666666667	136
25.08	30.2166666666667	117
25.1	30.2166666666667	132
25.12	30.2166666666667	119
25.14	30.2166666666667	104
25.16	30.2166666666667	112
25.18	30.2166666666667	118
25.2	30.2166666666667	110
25.22	30.2166666666667	116
25.24	30.2166666666667	135
25.26	30.2166666666667	146
25.28	30.2166666666667	136
25.3	30.2166666666667	143
25.32	30.2166666666667	138
25.34	30.2166666666667	176
25.36	30.2166666666667	155
25.38	30.2166666666667	165
25.4	30.2166666666667	194
25.42	30.2166666666667	174
25.44	30.2166666666667	158
25.46	30.2166666666667	170
25.48	30.2166666666667	180
25.5	30.2166666666667	202
25.52	30.2166666666667	213
25.54	30.2166666666667	204
25.56	30.2166666666667	227
25.58	30.2166666666667	225
25.6	30.2166666666667	218
25.62	30.2166666666667	219
25.64	30.2166666666667	226
25.66	30.2166666666667	180
25.68	30.2166666666667	153
25.7	30.2166666666667	160
25.72	30.2166666666667	138
25.74	30.2166666666667	142
25.76	30.2166666666667	118
25.78	30.2166666666667	118
25.8	30.2166666666667	117
25.82	30.2166666666667	115
25.84	30.2166666666667	111
25.86	30.2166666666667	122
25.88	30.2166666666667	126
25.9	30.2166666666667	121
25.92	30.2166666666667	94
25.94	30.2166666666667	111
25.96	30.2166666666667	132
25.98	30.2166666666667	121
26	30.2166666666667	110
26.02	30.2166666666667	107
26.04	30.2166666666667	104
26.06	30.2166666666667	109
26.08	30.2166666666667	114
26.1	30.2166666666667	93
26.12	30.2166666666667	104
26.14	30.2166666666667	125
26.16	30.2166666666667	103
26.18	30.2166666666667	110
26.2	30.2166666666667	119
26.22	30.2166666666667	93
26.24	30.2166666666667	113
26.26	30.2166666666667	133
26.28	30.2166666666667	122
26.3	30.2166666666667	108
26.32	30.2166666666667	100
26.34	30.2166666666667	122
26.36	30.2166666666667	121
26.38	30.2166666666667	134
26.4	30.2166666666667	113
26.42	30.2166666666667	107
26.44	30.2166666666667	118
26.46	30.2166666666667	103
26.48	30.2166666666667	101
26.5	30.2166666666667	101
26.52	30.2166666666667	99
26.54	30.2166666666667	108
26.56	30.2166666666667	121
26.58	30.2166666666667	114
26.6	30.2166666666667	121
26.62	30.2166666666667	122
26.64	30.2166666666667	115
26.66	30.2166666666667	103
26.68	30.2166666666667	104
26.7	30.2166666666667	111
26.72	30.2166666666667	125
26.74	30.2166666666667	102
26.76	30.2166666666667	101
26.78	30.2166666666667	126
26.8	30.2166666666667	103
26.82	30.2166666666667	101
26.84	30.2166666666667	93
26.86	30.2166666666667	118
26.88	30.2166666666667	101
26.9	30.2166666666667	113
26.92	30.2166666666667	109
26.94	30.2166666666667	106
26.96	30.2166666666667	113
26.98	30.2166666666667	109
27	30.2166666666667	106
27.02	30.2166666666667	123
27.04	30.2166666666667	103
27.06	30.2166666666667	108
27.08	30.2166666666667	105
27.1	30.2166666666667	109
27.12	30.2166666666667	111
27.14	30.2166666666667	86
27.16	30.2166666666667	103
27.18	30.2166666666667	116
27.2	30.2166666666667	123
27.22	30.2166666666667	130
27.24	30.2166666666667	128
27.26	30.2166666666667	126
27.28	30.2166666666667	134
27.3	30.2166666666667	127
27.32	30.2166666666667	141
27.34	30.2166666666667	132
27.36	30.2166666666667	137
27.38	30.2166666666667	134
27.4	30.2166666666667	162
27.42	30.2166666666667	152
27.44	30.2166666666667	133
27.46	30.2166666666667	145
27.48	30.2166666666667	129
27.5	30.2166666666667	140
27.52	30.2166666666667	123
27.54	30.2166666666667	117
27.56	30.2166666666667	119
27.58	30.2166666666667	134
27.6	30.2166666666667	117
27.62	30.2166666666667	115
27.64	30.2166666666667	113
27.66	30.2166666666667	139
27.68	30.2166666666667	123
27.7	30.2166666666667	107
27.72	30.2166666666667	125
27.74	30.2166666666667	126
27.76	30.2166666666667	115
27.78	30.2166666666667	115
27.8	30.2166666666667	111
27.82	30.2166666666667	104
27.84	30.2166666666667	125
27.86	30.2166666666667	106
27.88	30.2166666666667	91
27.9	30.2166666666667	111
27.92	30.2166666666667	105
27.94	30.2166666666667	117
27.96	30.2166666666667	106
27.98	30.2166666666667	122
28	30.2166666666667	124
28.02	30.2166666666667	110
28.04	30.2166666666667	129
28.06	30.2166666666667	132
28.08	30.2166666666667	126
28.1	30.2166666666667	127
28.12	30.2166666666667	124
28.14	30.2166666666667	118
28.16	30.2166666666667	126
28.18	30.2166666666667	128
28.2	30.2166666666667	105
28.22	30.2166666666667	131
28.24	30.2166666666667	115
28.26	30.2166666666667	120
28.28	30.2166666666667	128
28.3	30.2166666666667	139
28.32	30.2166666666667	138
28.34	30.2166666666667	145
28.36	30.2166666666667	148
28.38	30.2166666666667	141
28.4	30.2166666666667	130
28.42	30.2166666666667	151
28.44	30.2166666666667	143
28.46	30.2166666666667	153
28.48	30.2166666666667	146
28.5	30.2166666666667	142
28.52	30.2166666666667	154
28.54	30.2166666666667	166
28.56	30.2166666666667	133
28.58	30.2166666666667	143
28.6	30.2166666666667	118
28.62	30.2166666666667	131
28.64	30.2166666666667	112
28.66	30.2166666666667	105
28.68	30.2166666666667	119
28.7	30.2166666666667	116
28.72	30.2166666666667	118
28.74	30.2166666666667	111
28.76	30.2166666666667	107
28.78	30.2166666666667	113
28.8	30.2166666666667	109
28.82	30.2166666666667	100
28.84	30.2166666666667	106
28.86	30.2166666666667	90
28.88	30.2166666666667	111
28.9	30.2166666666667	117
28.92	30.2166666666667	109
28.94	30.2166666666667	98
28.96	30.2166666666667	106
28.98	30.2166666666667	105
29	30.2166666666667	108
29.02	30.2166666666667	100
29.04	30.2166666666667	95
29.06	30.2166666666667	117
29.08	30.2166666666667	104
29.1	30.2166666666667	98
29.12	30.2166666666667	102
29.14	30.2166666666667	122
29.16	30.2166666666667	85
29.18	30.2166666666667	104
29.2	30.2166666666667	86
29.22	30.2166666666667	108
29.24	30.2166666666667	109
29.26	30.2166666666667	117
29.28	30.2166666666667	90
29.3	30.2166666666667	89
29.32	30.2166666666667	117
29.34	30.2166666666667	106
29.36	30.2166666666667	107
29.38	30.2166666666667	108
29.4	30.2166666666667	110
29.42	30.2166666666667	106
29.44	30.2166666666667	109
29.46	30.2166666666667	112
29.48	30.2166666666667	108
29.5	30.2166666666667	96
29.52	30.2166666666667	100
29.54	30.2166666666667	104
29.56	30.2166666666667	108
29.58	30.2166666666667	108
29.6	30.2166666666667	109
29.62	30.2166666666667	128
29.64	30.2166666666667	114
29.66	30.2166666666667	104
29.68	30.2166666666667	105
29.7	30.2166666666667	108
29.72	30.2166666666667	95
29.74	30.2166666666667	120
29.76	30.2166666666667	113
29.78	30.2166666666667	113
29.8	30.2166666666667	115
29.82	30.2166666666667	129
29.84	30.2166666666667	99
29.86	30.2166666666667	135
29.88	30.2166666666667	110
29.9	30.2166666666667	132
29.92	30.2166666666667	90
29.94	30.2166666666667	101
29.96	30.2166666666667	108
29.98	30.2166666666667	118
30	30.2166666666667	100
30.02	30.2166666666667	94
30.04	30.2166666666667	94
30.06	30.2166666666667	113
30.08	30.2166666666667	110
30.1	30.2166666666667	107
30.12	30.2166666666667	120
30.14	30.2166666666667	105
30.16	30.2166666666667	88
30.18	30.2166666666667	117
30.2	30.2166666666667	112
30.22	30.2166666666667	123
30.24	30.2166666666667	113
30.26	30.2166666666667	126
30.28	30.2166666666667	117
30.3	30.2166666666667	123
30.32	30.2166666666667	119
30.34	30.2166666666667	103
30.36	30.2166666666667	95
30.38	30.2166666666667	122
30.4	30.2166666666667	134
30.42	30.2166666666667	123
30.44	30.2166666666667	132
30.46	30.2166666666667	147
30.48	30.2166666666667	123
30.5	30.2166666666667	128
30.52	30.2166666666667	157
30.54	30.2166666666667	159
30.56	30.2166666666667	163
30.58	30.2166666666667	189
30.6	30.2166666666667	173
30.62	30.2166666666667	179
30.64	30.2166666666667	186
30.66	30.2166666666667	196
30.68	30.2166666666667	163
30.7	30.2166666666667	157
30.72	30.2166666666667	154
30.74	30.2166666666667	152
30.76	30.2166666666667	134
30.78	30.2166666666667	138
30.8	30.2166666666667	148
30.82	30.2166666666667	142
30.84	30.2166666666667	124
30.86	30.2166666666667	133
30.88	30.2166666666667	142
30.9	30.2166666666667	124
30.92	30.2166666666667	101
30.94	30.2166666666667	113
30.96	30.2166666666667	108
30.98	30.2166666666667	118
31	30.2166666666667	107
31.02	30.2166666666667	116
31.04	30.2166666666667	121
31.06	30.2166666666667	118
31.08	30.2166666666667	127
31.1	30.2166666666667	124
31.12	30.2166666666667	113
31.14	30.2166666666667	114
31.16	30.2166666666667	101
31.18	30.2166666666667	95
31.2	30.2166666666667	103
31.22	30.2166666666667	98
31.24	30.2166666666667	109
31.26	30.2166666666667	108
31.28	30.2166666666667	107
31.3	30.2166666666667	91
31.32	30.2166666666667	114
31.34	30.2166666666667	95
31.36	30.2166666666667	94
31.38	30.2166666666667	112
31.4	30.2166666666667	101
31.42	30.2166666666667	107
31.44	30.2166666666667	121
31.46	30.2166666666667	95
31.48	30.2166666666667	97
31.5	30.2166666666667	93
31.52	30.2166666666667	114
31.54	30.2166666666667	98
31.56	30.2166666666667	108
31.58	30.2166666666667	108
31.6	30.2166666666667	100
31.62	30.2166666666667	111
31.64	30.2166666666667	114
31.66	30.2166666666667	125
31.68	30.2166666666667	126
31.7	30.2166666666667	93
31.72	30.2166666666667	106
31.74	30.2166666666667	112
31.76	30.2166666666667	100
31.78	30.2166666666667	106
31.8	30.2166666666667	126
31.82	30.2166666666667	112
31.84	30.2166666666667	107
31.86	30.2166666666667	125
31.88	30.2166666666667	119
31.9	30.2166666666667	130
31.92	30.2166666666667	103
31.94	30.2166666666667	119
31.96	30.2166666666667	112
31.98	30.2166666666667	128
32	30.2166666666667	130
32.02	30.2166666666667	133
32.04	30.2166666666667	122
32.06	30.2166666666667	116
32.08	30.2166666666667	115
32.1	30.2166666666667	100
32.12	30.2166666666667	124
32.14	30.2166666666667	131
32.16	30.2166666666667	96
32.18	30.2166666666667	107
32.2	30.2166666666667	111
32.22	30.2166666666667	130
32.24	30.2166666666667	121
32.26	30.2166666666667	124
32.28	30.2166666666667	133
32.3	30.2166666666667	124
32.32	30.2166666666667	107
32.34	30.2166666666667	126
32.36	30.2166666666667	115
32.38	30.2166666666667	121
32.4	30.2166666666667	117
32.42	30.2166666666667	108
32.44	30.2166666666667	117
32.46	30.2166666666667	113
32.48	30.2166666666667	123
32.5	30.2166666666667	116
32.52	30.2166666666667	108
32.54	30.2166666666667	95
32.56	30.2166666666667	115
32.58	30.2166666666667	142
32.6	30.2166666666667	121
32.62	30.2166666666667	105
32.64	30.2166666666667	108
32.66	30.2166666666667	157
32.68	30.2166666666667	130
32.7	30.2166666666667	110
32.72	30.2166666666667	122
32.74	30.2166666666667	139
32.76	30.2166666666667	116
32.78	30.2166666666667	111
32.8	30.2166666666667	127
32.82	30.2166666666667	133
32.84	30.2166666666667	120
32.86	30.2166666666667	118
32.88	30.2166666666667	110
32.9	30.2166666666667	101
32.92	30.2166666666667	116
32.94	30.2166666666667	136
32.96	30.2166666666667	115
32.98	30.2166666666667	112
33	30.2166666666667	109
33.02	30.2166666666667	98
33.04	30.2166666666667	111
33.06	30.2166666666667	115
33.08	30.2166666666667	115
33.1	30.2166666666667	110
33.12	30.2166666666667	121
33.14	30.2166666666667	118
33.16	30.2166666666667	100
33.18	30.2166666666667	125
33.2	30.2166666666667	114
33.22	30.2166666666667	101
33.24	30.2166666666667	113
33.26	30.2166666666667	126
33.28	30.2166666666667	108
33.3	30.2166666666667	122
33.32	30.2166666666667	109
33.34	30.2166666666667	93
33.36	30.2166666666667	113
33.38	30.2166666666667	102
33.4	30.2166666666667	114
33.42	30.2166666666667	112
33.44	30.2166666666667	103
33.46	30.2166666666667	116
33.48	30.2166666666667	104
33.5	30.2166666666667	124
33.52	30.2166666666667	140
33.54	30.2166666666667	119
33.56	30.2166666666667	98
33.58	30.2166666666667	110
33.6	30.2166666666667	123
33.62	30.2166666666667	131
33.64	30.2166666666667	111
33.66	30.2166666666667	121
33.68	30.2166666666667	107
33.7	30.2166666666667	124
33.72	30.2166666666667	121
33.74	30.2166666666667	120
33.76	30.2166666666667	105
33.78	30.2166666666667	115
33.8	30.2166666666667	111
33.82	30.2166666666667	116
33.84	30.2166666666667	112
33.86	30.2166666666667	127
33.88	30.2166666666667	115
33.9	30.2166666666667	106
33.92	30.2166666666667	119
33.94	30.2166666666667	126
33.96	30.2166666666667	110
33.98	30.2166666666667	93
34	30.2166666666667	130
34.02	30.2166666666667	112
34.04	30.2166666666667	115
34.06	30.2166666666667	119
34.08	30.2166666666667	123
34.1	30.2166666666667	125
34.12	30.2166666666667	133
34.14	30.2166666666667	115
34.16	30.2166666666667	124
34.18	30.2166666666667	108
34.2	30.2166666666667	133
34.22	30.2166666666667	110
34.24	30.2166666666667	126
34.26	30.2166666666667	106
34.28	30.2166666666667	130
34.3	30.2166666666667	111
34.32	30.2166666666667	130
34.34	30.2166666666667	112
34.36	30.2166666666667	109
34.38	30.2166666666667	116
34.4	30.2166666666667	124
34.42	30.2166666666667	132
34.44	30.2166666666667	110
34.46	30.2166666666667	111
34.48	30.2166666666667	90
34.5	30.2166666666667	133
34.52	30.2166666666667	105
34.54	30.2166666666667	113
34.56	30.2166666666667	99
34.58	30.2166666666667	119
34.6	30.2166666666667	116
34.62	30.2166666666667	118
34.64	30.2166666666667	104
34.66	30.2166666666667	116
34.68	30.2166666666667	108
34.7	30.2166666666667	106
34.72	30.2166666666667	106
34.74	30.2166666666667	96
34.76	30.2166666666667	98
34.78	30.2166666666667	121
34.8	30.2166666666667	120
34.82	30.2166666666667	111
34.84	30.2166666666667	102
34.86	30.2166666666667	123
34.88	30.2166666666667	121
34.9	30.2166666666667	107
34.92	30.2166666666667	112
34.94	30.2166666666667	127
34.96	30.2166666666667	127
34.98	30.2166666666667	123
35	30.2166666666667	120
35.02	30.2166666666667	117
35.04	30.2166666666667	118
35.06	30.2166666666667	95
35.08	30.2166666666667	103
35.1	30.2166666666667	110
35.12	30.2166666666667	113
35.14	30.2166666666667	116
35.16	30.2166666666667	127
35.18	30.2166666666667	113
35.2	30.2166666666667	114
35.22	30.2166666666667	103
35.24	30.2166666666667	126
35.26	30.2166666666667	96
35.28	30.2166666666667	109
35.3	30.2166666666667	105
35.32	30.2166666666667	119
35.34	30.2166666666667	128
35.36	30.2166666666667	111
35.38	30.2166666666667	120
35.4	30.2166666666667	113
35.42	30.2166666666667	122
35.44	30.2166666666667	99
35.46	30.2166666666667	112
35.48	30.2166666666667	140
35.5	30.2166666666667	131
35.52	30.2166666666667	126
35.54	30.2166666666667	149
35.56	30.2166666666667	116
35.58	30.2166666666667	120
35.6	30.2166666666667	130
35.62	30.2166666666667	138
35.64	30.2166666666667	145
35.66	30.2166666666667	123
35.68	30.2166666666667	138
35.7	30.2166666666667	136
35.72	30.2166666666667	110
35.74	30.2166666666667	137
35.76	30.2166666666667	130
35.78	30.2166666666667	100
35.8	30.2166666666667	123
35.82	30.2166666666667	100
35.84	30.2166666666667	138
35.86	30.2166666666667	135
35.88	30.2166666666667	131
35.9	30.2166666666667	144
35.92	30.2166666666667	140
35.94	30.2166666666667	133
35.96	30.2166666666667	138
35.98	30.2166666666667	135
36	30.2166666666667	126
36.02	30.2166666666667	128
36.04	30.2166666666667	125
36.06	30.2166666666667	117
36.08	30.2166666666667	103
36.1	30.2166666666667	128
36.12	30.2166666666667	118
36.14	30.2166666666667	106
36.16	30.2166666666667	110
36.18	30.2166666666667	110
36.2	30.2166666666667	112
36.22	30.2166666666667	115
36.24	30.2166666666667	116
36.26	30.2166666666667	117
36.28	30.2166666666667	123
36.3	30.2166666666667	115
36.32	30.2166666666667	138
36.34	30.2166666666667	119
36.36	30.2166666666667	118
36.38	30.2166666666667	126
36.4	30.2166666666667	127
36.42	30.2166666666667	115
36.44	30.2166666666667	118
36.46	30.2166666666667	104
36.48	30.2166666666667	138
36.5	30.2166666666667	120
36.52	30.2166666666667	117
36.54	30.2166666666667	115
36.56	30.2166666666667	127
36.58	30.2166666666667	96
36.6	30.2166666666667	117
36.62	30.2166666666667	111
36.64	30.2166666666667	140
36.66	30.2166666666667	106
36.68	30.2166666666667	121
36.7	30.2166666666667	130
36.72	30.2166666666667	119
36.74	30.2166666666667	112
36.76	30.2166666666667	107
36.78	30.2166666666667	130
36.8	30.2166666666667	118
36.82	30.2166666666667	97
36.84	30.2166666666667	90
36.86	30.2166666666667	115
36.88	30.2166666666667	114
36.9	30.2166666666667	125
36.92	30.2166666666667	117
36.94	30.2166666666667	122
36.96	30.2166666666667	119
36.98	30.2166666666667	112
37	30.2166666666667	121
37.02	30.2166666666667	118
37.04	30.2166666666667	116
37.06	30.2166666666667	129
37.08	30.2166666666667	118
37.1	30.2166666666667	110
37.12	30.2166666666667	131
37.14	30.2166666666667	120
37.16	30.2166666666667	115
37.18	30.2166666666667	123
37.2	30.2166666666667	144
37.22	30.2166666666667	169
37.24	30.2166666666667	159
37.26	30.2166666666667	144
37.28	30.2166666666667	159
37.3	30.2166666666667	130
37.32	30.2166666666667	135
37.34	30.2166666666667	113
37.36	30.2166666666667	113
37.38	30.2166666666667	127
37.4	30.2166666666667	112
37.42	30.2166666666667	128
37.44	30.2166666666667	120
37.46	30.2166666666667	110
37.48	30.2166666666667	120
37.5	30.2166666666667	113
37.52	30.2166666666667	103
37.54	30.2166666666667	118
37.56	30.2166666666667	103
37.58	30.2166666666667	105
37.6	30.2166666666667	121
37.62	30.2166666666667	118
37.64	30.2166666666667	121
37.66	30.2166666666667	109
37.68	30.2166666666667	123
37.7	30.2166666666667	129
37.72	30.2166666666667	120
37.74	30.2166666666667	128
37.76	30.2166666666667	105
37.78	30.2166666666667	122
37.8	30.2166666666667	123
37.82	30.2166666666667	128
37.84	30.2166666666667	135
37.86	30.2166666666667	136
37.88	30.2166666666667	149
37.9	30.2166666666667	124
37.92	30.2166666666667	141
37.94	30.2166666666667	148
37.96	30.2166666666667	157
37.98	30.2166666666667	208
38	30.2166666666667	163
38.02	30.2166666666667	210
38.04	30.2166666666667	187
38.06	30.2166666666667	191
38.08	30.2166666666667	199
38.1	30.2166666666667	172
38.12	30.2166666666667	218
38.14	30.2166666666667	255
38.16	30.2166666666667	299
38.18	30.2166666666667	368
38.2	30.2166666666667	418
38.22	30.2166666666667	569
38.24	30.2166666666667	777
38.26	30.2166666666667	811
38.28	30.2166666666667	669
38.3	30.2166666666667	458
38.32	30.2166666666667	465
38.34	30.2166666666667	487
38.36	30.2166666666667	508
38.38	30.2166666666667	385
38.4	30.2166666666667	271
38.42	30.2166666666667	207
38.44	30.2166666666667	180
38.46	30.2166666666667	173
38.48	30.2166666666667	171
38.5	30.2166666666667	173
38.52	30.2166666666667	148
38.54	30.2166666666667	177
38.56	30.2166666666667	153
38.58	30.2166666666667	145
38.6	30.2166666666667	118
38.62	30.2166666666667	157
38.64	30.2166666666667	133
38.66	30.2166666666667	132
38.68	30.2166666666667	143
38.7	30.2166666666667	151
38.72	30.2166666666667	144
38.74	30.2166666666667	109
38.76	30.2166666666667	135
38.78	30.2166666666667	116
38.8	30.2166666666667	121
38.82	30.2166666666667	123
38.84	30.2166666666667	120
38.86	30.2166666666667	129
38.88	30.2166666666667	135
38.9	30.2166666666667	152
38.92	30.2166666666667	155
38.94	30.2166666666667	148
38.96	30.2166666666667	153
38.98	30.2166666666667	134
39	30.2166666666667	132
39.02	30.2166666666667	136
39.04	30.2166666666667	146
39.06	30.2166666666667	133
39.08	30.2166666666667	122
39.1	30.2166666666667	124
39.12	30.2166666666667	118
39.14	30.2166666666667	135
39.16	30.2166666666667	113
39.18	30.2166666666667	141
39.2	30.2166666666667	114
39.22	30.2166666666667	96
39.24	30.2166666666667	122
39.26	30.2166666666667	102
39.28	30.2166666666667	122
39.3	30.2166666666667	128
39.32	30.2166666666667	114
39.34	30.2166666666667	112
39.36	30.2166666666667	125
39.38	30.2166666666667	138
39.4	30.2166666666667	116
39.42	30.2166666666667	115
39.44	30.2166666666667	124
39.46	30.2166666666667	126
39.48	30.2166666666667	122
39.5	30.2166666666667	116
39.52	30.2166666666667	148
39.54	30.2166666666667	125
39.56	30.2166666666667	120
39.58	30.2166666666667	119
39.6	30.2166666666667	131
39.62	30.2166666666667	134
39.64	30.2166666666667	114
39.66	30.2166666666667	108
39.68	30.2166666666667	103
39.7	30.2166666666667	119
39.72	30.2166666666667	117
39.74	30.2166666666667	105
39.76	30.2166666666667	105
39.78	30.2166666666667	128
39.8	30.2166666666667	99
39.82	30.2166666666667	103
39.84	30.2166666666667	117
39.86	30.2166666666667	106
39.88	30.2166666666667	112
39.9	30.2166666666667	92
39.92	30.2166666666667	119
39.94	30.2166666666667	125
39.96	30.2166666666667	133
39.98	30.2166666666667	139
40	30.2166666666667	143
