# Supplementary material for: Sorting polymerization in a bichannel metal-organic framework
Source: Nat Commun. 2025 Aug 5;16:6984. doi: 10.1038/s41467-025-62322-8 (PMC12325995; doi:10.1038/s41467-025-62322-8)
Supplement: Supplementary file 3 — Source data [file 41467_2025_62322_MOESM3_ESM.zip › SOURCE_DATA/SF9/1-PS_2theta_vs_scanstarttime_vs_intensity/line_19.csv]

X	Y	Z
3	6.13333333333333	157
3.02	6.13333333333333	132
3.04	6.13333333333333	145
3.06	6.13333333333333	151
3.08	6.13333333333333	159
3.1	6.13333333333333	144
3.12	6.13333333333333	153
3.14	6.13333333333333	170
3.16	6.13333333333333	144
3.18	6.13333333333333	132
3.2	6.13333333333333	165
3.22	6.13333333333333	164
3.24	6.13333333333333	156
3.26	6.13333333333333	151
3.28	6.13333333333333	128
3.3	6.13333333333333	147
3.32	6.13333333333333	131
3.34	6.13333333333333	154
3.36	6.13333333333333	161
3.38	6.13333333333333	158
3.4	6.13333333333333	150
3.42	6.13333333333333	165
3.44	6.13333333333333	145
3.46	6.13333333333333	129
3.48	6.13333333333333	156
3.5	6.13333333333333	165
3.52	6.13333333333333	154
3.54	6.13333333333333	138
3.56	6.13333333333333	134
3.58	6.13333333333333	142
3.6	6.13333333333333	175
3.62	6.13333333333333	151
3.64	6.13333333333333	153
3.66	6.13333333333333	128
3.68	6.13333333333333	156
3.7	6.13333333333333	181
3.72	6.13333333333333	140
3.74	6.13333333333333	157
3.76	6.13333333333333	149
3.78	6.13333333333333	146
3.8	6.13333333333333	161
3.82	6.13333333333333	142
3.84	6.13333333333333	149
3.86	6.13333333333333	150
3.88	6.13333333333333	134
3.9	6.13333333333333	151
3.92	6.13333333333333	145
3.94	6.13333333333333	150
3.96	6.13333333333333	143
3.98	6.13333333333333	160
4	6.13333333333333	136
4.02	6.13333333333333	135
4.04	6.13333333333333	151
4.06	6.13333333333333	146
4.08	6.13333333333333	157
4.1	6.13333333333333	150
4.12	6.13333333333333	159
4.14	6.13333333333333	164
4.16	6.13333333333333	133
4.18	6.13333333333333	159
4.2	6.13333333333333	149
4.22	6.13333333333333	141
4.24	6.13333333333333	153
4.26	6.13333333333333	142
4.28	6.13333333333333	156
4.3	6.13333333333333	152
4.32	6.13333333333333	132
4.34	6.13333333333333	160
4.36	6.13333333333333	159
4.38	6.13333333333333	146
4.4	6.13333333333333	144
4.42	6.13333333333333	163
4.44	6.13333333333333	164
4.46	6.13333333333333	145
4.48	6.13333333333333	129
4.5	6.13333333333333	156
4.52	6.13333333333333	148
4.54	6.13333333333333	145
4.56	6.13333333333333	143
4.58	6.13333333333333	152
4.6	6.13333333333333	176
4.62	6.13333333333333	168
4.64	6.13333333333333	141
4.66	6.13333333333333	168
4.68	6.13333333333333	146
4.7	6.13333333333333	159
4.72	6.13333333333333	163
4.74	6.13333333333333	165
4.76	6.13333333333333	150
4.78	6.13333333333333	178
4.8	6.13333333333333	171
4.82	6.13333333333333	179
4.84	6.13333333333333	186
4.86	6.13333333333333	176
4.88	6.13333333333333	167
4.9	6.13333333333333	161
4.92	6.13333333333333	202
4.94	6.13333333333333	196
4.96	6.13333333333333	179
4.98	6.13333333333333	186
5	6.13333333333333	208
5.02	6.13333333333333	198
5.04	6.13333333333333	211
5.06	6.13333333333333	247
5.08	6.13333333333333	253
5.1	6.13333333333333	250
5.12	6.13333333333333	268
5.14	6.13333333333333	261
5.16	6.13333333333333	320
5.18	6.13333333333333	333
5.2	6.13333333333333	357
5.22	6.13333333333333	362
5.24	6.13333333333333	373
5.26	6.13333333333333	418
5.28	6.13333333333333	450
5.3	6.13333333333333	499
5.32	6.13333333333333	566
5.34	6.13333333333333	704
5.36	6.13333333333333	817
5.38	6.13333333333333	995
5.4	6.13333333333333	1155
5.42	6.13333333333333	1031
5.44	6.13333333333333	875
5.46	6.13333333333333	661
5.48	6.13333333333333	416
5.5	6.13333333333333	285
5.52	6.13333333333333	256
5.54	6.13333333333333	226
5.56	6.13333333333333	215
5.58	6.13333333333333	193
5.6	6.13333333333333	180
5.62	6.13333333333333	174
5.64	6.13333333333333	173
5.66	6.13333333333333	174
5.68	6.13333333333333	179
5.7	6.13333333333333	163
5.72	6.13333333333333	175
5.74	6.13333333333333	178
5.76	6.13333333333333	187
5.78	6.13333333333333	173
5.8	6.13333333333333	185
5.82	6.13333333333333	181
5.84	6.13333333333333	212
5.86	6.13333333333333	189
5.88	6.13333333333333	149
5.9	6.13333333333333	177
5.92	6.13333333333333	162
5.94	6.13333333333333	170
5.96	6.13333333333333	175
5.98	6.13333333333333	154
6	6.13333333333333	181
6.02	6.13333333333333	183
6.04	6.13333333333333	193
6.06	6.13333333333333	198
6.08	6.13333333333333	174
6.1	6.13333333333333	196
6.12	6.13333333333333	192
6.14	6.13333333333333	175
6.16	6.13333333333333	185
6.18	6.13333333333333	176
6.2	6.13333333333333	203
6.22	6.13333333333333	189
6.24	6.13333333333333	207
6.26	6.13333333333333	199
6.28	6.13333333333333	187
6.3	6.13333333333333	184
6.32	6.13333333333333	172
6.34	6.13333333333333	181
6.36	6.13333333333333	184
6.38	6.13333333333333	165
6.4	6.13333333333333	199
6.42	6.13333333333333	188
6.44	6.13333333333333	200
6.46	6.13333333333333	182
6.48	6.13333333333333	169
6.5	6.13333333333333	184
6.52	6.13333333333333	206
6.54	6.13333333333333	183
6.56	6.13333333333333	185
6.58	6.13333333333333	176
6.6	6.13333333333333	154
6.62	6.13333333333333	184
6.64	6.13333333333333	158
6.66	6.13333333333333	171
6.68	6.13333333333333	181
6.7	6.13333333333333	154
6.72	6.13333333333333	166
6.74	6.13333333333333	155
6.76	6.13333333333333	163
6.78	6.13333333333333	185
6.8	6.13333333333333	157
6.82	6.13333333333333	137
6.84	6.13333333333333	144
6.86	6.13333333333333	147
6.88	6.13333333333333	183
6.9	6.13333333333333	153
6.92	6.13333333333333	168
6.94	6.13333333333333	158
6.96	6.13333333333333	121
6.98	6.13333333333333	146
7	6.13333333333333	152
7.02	6.13333333333333	160
7.04	6.13333333333333	122
7.06	6.13333333333333	157
7.08	6.13333333333333	135
7.1	6.13333333333333	145
7.12	6.13333333333333	147
7.14	6.13333333333333	170
7.16	6.13333333333333	134
7.18	6.13333333333333	133
7.2	6.13333333333333	142
7.22	6.13333333333333	121
7.24	6.13333333333333	114
7.26	6.13333333333333	120
7.28	6.13333333333333	129
7.3	6.13333333333333	148
7.32	6.13333333333333	141
7.34	6.13333333333333	131
7.36	6.13333333333333	138
7.38	6.13333333333333	128
7.4	6.13333333333333	144
7.42	6.13333333333333	138
7.44	6.13333333333333	129
7.46	6.13333333333333	131
7.48	6.13333333333333	139
7.5	6.13333333333333	151
7.52	6.13333333333333	137
7.54	6.13333333333333	129
7.56	6.13333333333333	131
7.58	6.13333333333333	121
7.6	6.13333333333333	148
7.62	6.13333333333333	136
7.64	6.13333333333333	121
7.66	6.13333333333333	131
7.68	6.13333333333333	118
7.7	6.13333333333333	117
7.72	6.13333333333333	134
7.74	6.13333333333333	134
7.76	6.13333333333333	136
7.78	6.13333333333333	124
7.8	6.13333333333333	129
7.82	6.13333333333333	120
7.84	6.13333333333333	124
7.86	6.13333333333333	131
7.88	6.13333333333333	113
7.9	6.13333333333333	103
7.92	6.13333333333333	129
7.94	6.13333333333333	116
7.96	6.13333333333333	130
7.98	6.13333333333333	117
8	6.13333333333333	122
8.02	6.13333333333333	106
8.04	6.13333333333333	119
8.06	6.13333333333333	127
8.08	6.13333333333333	108
8.1	6.13333333333333	120
8.12	6.13333333333333	122
8.14	6.13333333333333	123
8.16	6.13333333333333	144
8.18	6.13333333333333	125
8.2	6.13333333333333	134
8.22	6.13333333333333	108
8.24	6.13333333333333	134
8.26	6.13333333333333	120
8.28	6.13333333333333	119
8.3	6.13333333333333	137
8.32	6.13333333333333	123
8.34	6.13333333333333	126
8.36	6.13333333333333	128
8.38	6.13333333333333	124
8.4	6.13333333333333	104
8.42	6.13333333333333	99
8.44	6.13333333333333	103
8.46	6.13333333333333	131
8.48	6.13333333333333	112
8.5	6.13333333333333	129
8.52	6.13333333333333	117
8.54	6.13333333333333	130
8.56	6.13333333333333	132
8.58	6.13333333333333	127
8.6	6.13333333333333	132
8.62	6.13333333333333	102
8.64	6.13333333333333	126
8.66	6.13333333333333	114
8.68	6.13333333333333	131
8.7	6.13333333333333	103
8.72	6.13333333333333	115
8.74	6.13333333333333	119
8.76	6.13333333333333	111
8.78	6.13333333333333	117
8.8	6.13333333333333	125
8.82	6.13333333333333	119
8.84	6.13333333333333	109
8.86	6.13333333333333	119
8.88	6.13333333333333	119
8.9	6.13333333333333	111
8.92	6.13333333333333	129
8.94	6.13333333333333	108
8.96	6.13333333333333	135
8.98	6.13333333333333	101
9	6.13333333333333	135
9.02	6.13333333333333	103
9.04	6.13333333333333	112
9.06	6.13333333333333	110
9.08	6.13333333333333	113
9.1	6.13333333333333	136
9.12	6.13333333333333	150
9.14	6.13333333333333	125
9.16	6.13333333333333	138
9.18	6.13333333333333	136
9.2	6.13333333333333	149
9.22	6.13333333333333	154
9.24	6.13333333333333	171
9.26	6.13333333333333	172
9.28	6.13333333333333	177
9.3	6.13333333333333	216
9.32	6.13333333333333	202
9.34	6.13333333333333	247
9.36	6.13333333333333	292
9.38	6.13333333333333	330
9.4	6.13333333333333	360
9.42	6.13333333333333	445
9.44	6.13333333333333	441
9.46	6.13333333333333	435
9.48	6.13333333333333	330
9.5	6.13333333333333	235
9.52	6.13333333333333	184
9.54	6.13333333333333	147
9.56	6.13333333333333	136
9.58	6.13333333333333	126
9.6	6.13333333333333	118
9.62	6.13333333333333	134
9.64	6.13333333333333	129
9.66	6.13333333333333	109
9.68	6.13333333333333	123
9.7	6.13333333333333	123
9.72	6.13333333333333	119
9.74	6.13333333333333	108
9.76	6.13333333333333	125
9.78	6.13333333333333	129
9.8	6.13333333333333	118
9.82	6.13333333333333	109
9.84	6.13333333333333	116
9.86	6.13333333333333	106
9.88	6.13333333333333	125
9.9	6.13333333333333	131
9.92	6.13333333333333	115
9.94	6.13333333333333	121
9.96	6.13333333333333	116
9.98	6.13333333333333	113
10	6.13333333333333	122
10.02	6.13333333333333	111
10.04	6.13333333333333	110
10.06	6.13333333333333	102
10.08	6.13333333333333	107
10.1	6.13333333333333	128
10.12	6.13333333333333	119
10.14	6.13333333333333	92
10.16	6.13333333333333	109
10.18	6.13333333333333	102
10.2	6.13333333333333	99
10.22	6.13333333333333	115
10.24	6.13333333333333	117
10.26	6.13333333333333	117
10.28	6.13333333333333	125
10.3	6.13333333333333	98
10.32	6.13333333333333	117
10.34	6.13333333333333	119
10.36	6.13333333333333	107
10.38	6.13333333333333	101
10.4	6.13333333333333	121
10.42	6.13333333333333	106
10.44	6.13333333333333	142
10.46	6.13333333333333	136
10.48	6.13333333333333	128
10.5	6.13333333333333	134
10.52	6.13333333333333	142
10.54	6.13333333333333	136
10.56	6.13333333333333	144
10.58	6.13333333333333	140
10.6	6.13333333333333	159
10.62	6.13333333333333	173
10.64	6.13333333333333	182
10.66	6.13333333333333	191
10.68	6.13333333333333	241
10.7	6.13333333333333	230
10.72	6.13333333333333	251
10.74	6.13333333333333	274
10.76	6.13333333333333	300
10.78	6.13333333333333	376
10.8	6.13333333333333	436
10.82	6.13333333333333	524
10.84	6.13333333333333	570
10.86	6.13333333333333	778
10.88	6.13333333333333	874
10.9	6.13333333333333	975
10.92	6.13333333333333	1002
10.94	6.13333333333333	934
10.96	6.13333333333333	706
10.98	6.13333333333333	482
11	6.13333333333333	358
11.02	6.13333333333333	241
11.04	6.13333333333333	204
11.06	6.13333333333333	170
11.08	6.13333333333333	156
11.1	6.13333333333333	146
11.12	6.13333333333333	115
11.14	6.13333333333333	141
11.16	6.13333333333333	121
11.18	6.13333333333333	126
11.2	6.13333333333333	130
11.22	6.13333333333333	128
11.24	6.13333333333333	98
11.26	6.13333333333333	105
11.28	6.13333333333333	125
11.3	6.13333333333333	128
11.32	6.13333333333333	120
11.34	6.13333333333333	116
11.36	6.13333333333333	114
11.38	6.13333333333333	109
11.4	6.13333333333333	119
11.42	6.13333333333333	111
11.44	6.13333333333333	115
11.46	6.13333333333333	110
11.48	6.13333333333333	117
11.5	6.13333333333333	108
11.52	6.13333333333333	113
11.54	6.13333333333333	118
11.56	6.13333333333333	107
11.58	6.13333333333333	97
11.6	6.13333333333333	119
11.62	6.13333333333333	121
11.64	6.13333333333333	121
11.66	6.13333333333333	96
11.68	6.13333333333333	105
11.7	6.13333333333333	98
11.72	6.13333333333333	108
11.74	6.13333333333333	127
11.76	6.13333333333333	106
11.78	6.13333333333333	92
11.8	6.13333333333333	124
11.82	6.13333333333333	96
11.84	6.13333333333333	107
11.86	6.13333333333333	108
11.88	6.13333333333333	130
11.9	6.13333333333333	109
11.92	6.13333333333333	104
11.94	6.13333333333333	118
11.96	6.13333333333333	114
11.98	6.13333333333333	92
12	6.13333333333333	107
12.02	6.13333333333333	110
12.04	6.13333333333333	105
12.06	6.13333333333333	103
12.08	6.13333333333333	123
12.1	6.13333333333333	101
12.12	6.13333333333333	121
12.14	6.13333333333333	96
12.16	6.13333333333333	102
12.18	6.13333333333333	110
12.2	6.13333333333333	117
12.22	6.13333333333333	114
12.24	6.13333333333333	109
12.26	6.13333333333333	112
12.28	6.13333333333333	94
12.3	6.13333333333333	118
12.32	6.13333333333333	116
12.34	6.13333333333333	103
12.36	6.13333333333333	130
12.38	6.13333333333333	109
12.4	6.13333333333333	110
12.42	6.13333333333333	124
12.44	6.13333333333333	131
12.46	6.13333333333333	116
12.48	6.13333333333333	137
12.5	6.13333333333333	149
12.52	6.13333333333333	168
12.54	6.13333333333333	193
12.56	6.13333333333333	185
12.58	6.13333333333333	165
12.6	6.13333333333333	198
12.62	6.13333333333333	215
12.64	6.13333333333333	235
12.66	6.13333333333333	237
12.68	6.13333333333333	218
12.7	6.13333333333333	218
12.72	6.13333333333333	176
12.74	6.13333333333333	157
12.76	6.13333333333333	136
12.78	6.13333333333333	130
12.8	6.13333333333333	121
12.82	6.13333333333333	125
12.84	6.13333333333333	118
12.86	6.13333333333333	118
12.88	6.13333333333333	107
12.9	6.13333333333333	117
12.92	6.13333333333333	105
12.94	6.13333333333333	102
12.96	6.13333333333333	107
12.98	6.13333333333333	114
13	6.13333333333333	120
13.02	6.13333333333333	105
13.04	6.13333333333333	113
13.06	6.13333333333333	112
13.08	6.13333333333333	119
13.1	6.13333333333333	99
13.12	6.13333333333333	113
13.14	6.13333333333333	119
13.16	6.13333333333333	109
13.18	6.13333333333333	105
13.2	6.13333333333333	132
13.22	6.13333333333333	106
13.24	6.13333333333333	109
13.26	6.13333333333333	111
13.28	6.13333333333333	116
13.3	6.13333333333333	120
13.32	6.13333333333333	98
13.34	6.13333333333333	104
13.36	6.13333333333333	116
13.38	6.13333333333333	112
13.4	6.13333333333333	132
13.42	6.13333333333333	107
13.44	6.13333333333333	117
13.46	6.13333333333333	112
13.48	6.13333333333333	133
13.5	6.13333333333333	115
13.52	6.13333333333333	120
13.54	6.13333333333333	119
13.56	6.13333333333333	127
13.58	6.13333333333333	116
13.6	6.13333333333333	138
13.62	6.13333333333333	120
13.64	6.13333333333333	107
13.66	6.13333333333333	137
13.68	6.13333333333333	119
13.7	6.13333333333333	135
13.72	6.13333333333333	147
13.74	6.13333333333333	142
13.76	6.13333333333333	166
13.78	6.13333333333333	153
13.8	6.13333333333333	165
13.82	6.13333333333333	177
13.84	6.13333333333333	192
13.86	6.13333333333333	165
13.88	6.13333333333333	137
13.9	6.13333333333333	162
13.92	6.13333333333333	121
13.94	6.13333333333333	132
13.96	6.13333333333333	114
13.98	6.13333333333333	133
14	6.13333333333333	101
14.02	6.13333333333333	121
14.04	6.13333333333333	102
14.06	6.13333333333333	120
14.08	6.13333333333333	123
14.1	6.13333333333333	106
14.12	6.13333333333333	109
14.14	6.13333333333333	111
14.16	6.13333333333333	107
14.18	6.13333333333333	96
14.2	6.13333333333333	133
14.22	6.13333333333333	86
14.24	6.13333333333333	112
14.26	6.13333333333333	105
14.28	6.13333333333333	120
14.3	6.13333333333333	119
14.32	6.13333333333333	113
14.34	6.13333333333333	127
14.36	6.13333333333333	115
14.38	6.13333333333333	117
14.4	6.13333333333333	103
14.42	6.13333333333333	107
14.44	6.13333333333333	110
14.46	6.13333333333333	133
14.48	6.13333333333333	117
14.5	6.13333333333333	121
14.52	6.13333333333333	124
14.54	6.13333333333333	114
14.56	6.13333333333333	118
14.58	6.13333333333333	116
14.6	6.13333333333333	110
14.62	6.13333333333333	111
14.64	6.13333333333333	119
14.66	6.13333333333333	110
14.68	6.13333333333333	122
14.7	6.13333333333333	105
14.72	6.13333333333333	107
14.74	6.13333333333333	107
14.76	6.13333333333333	125
14.78	6.13333333333333	104
14.8	6.13333333333333	100
14.82	6.13333333333333	106
14.84	6.13333333333333	118
14.86	6.13333333333333	116
14.88	6.13333333333333	109
14.9	6.13333333333333	130
14.92	6.13333333333333	107
14.94	6.13333333333333	96
14.96	6.13333333333333	104
14.98	6.13333333333333	119
15	6.13333333333333	124
15.02	6.13333333333333	119
15.04	6.13333333333333	126
15.06	6.13333333333333	89
15.08	6.13333333333333	119
15.1	6.13333333333333	123
15.12	6.13333333333333	127
15.14	6.13333333333333	102
15.16	6.13333333333333	122
15.18	6.13333333333333	125
15.2	6.13333333333333	109
15.22	6.13333333333333	117
15.24	6.13333333333333	116
15.26	6.13333333333333	124
15.28	6.13333333333333	108
15.3	6.13333333333333	107
15.32	6.13333333333333	99
15.34	6.13333333333333	114
15.36	6.13333333333333	121
15.38	6.13333333333333	131
15.4	6.13333333333333	93
15.42	6.13333333333333	114
15.44	6.13333333333333	109
15.46	6.13333333333333	95
15.48	6.13333333333333	122
15.5	6.13333333333333	115
15.52	6.13333333333333	107
15.54	6.13333333333333	109
15.56	6.13333333333333	113
15.58	6.13333333333333	102
15.6	6.13333333333333	101
15.62	6.13333333333333	127
15.64	6.13333333333333	102
15.66	6.13333333333333	107
15.68	6.13333333333333	101
15.7	6.13333333333333	118
15.72	6.13333333333333	110
15.74	6.13333333333333	120
15.76	6.13333333333333	121
15.78	6.13333333333333	99
15.8	6.13333333333333	114
15.82	6.13333333333333	103
15.84	6.13333333333333	118
15.86	6.13333333333333	121
15.88	6.13333333333333	109
15.9	6.13333333333333	115
15.92	6.13333333333333	107
15.94	6.13333333333333	112
15.96	6.13333333333333	110
15.98	6.13333333333333	98
16	6.13333333333333	113
16.02	6.13333333333333	112
16.04	6.13333333333333	115
16.06	6.13333333333333	120
16.08	6.13333333333333	131
16.1	6.13333333333333	113
16.12	6.13333333333333	132
16.14	6.13333333333333	114
16.16	6.13333333333333	135
16.18	6.13333333333333	113
16.2	6.13333333333333	107
16.22	6.13333333333333	160
16.24	6.13333333333333	138
16.26	6.13333333333333	116
16.28	6.13333333333333	152
16.3	6.13333333333333	154
16.32	6.13333333333333	163
16.34	6.13333333333333	158
16.36	6.13333333333333	175
16.38	6.13333333333333	233
16.4	6.13333333333333	232
16.42	6.13333333333333	266
16.44	6.13333333333333	296
16.46	6.13333333333333	281
16.48	6.13333333333333	283
16.5	6.13333333333333	239
16.52	6.13333333333333	229
16.54	6.13333333333333	198
16.56	6.13333333333333	198
16.58	6.13333333333333	226
16.6	6.13333333333333	224
16.62	6.13333333333333	249
16.64	6.13333333333333	248
16.66	6.13333333333333	317
16.68	6.13333333333333	300
16.7	6.13333333333333	318
16.72	6.13333333333333	368
16.74	6.13333333333333	385
16.76	6.13333333333333	453
16.78	6.13333333333333	479
16.8	6.13333333333333	557
16.82	6.13333333333333	502
16.84	6.13333333333333	478
16.86	6.13333333333333	398
16.88	6.13333333333333	325
16.9	6.13333333333333	231
16.92	6.13333333333333	196
16.94	6.13333333333333	178
16.96	6.13333333333333	176
16.98	6.13333333333333	165
17	6.13333333333333	135
17.02	6.13333333333333	127
17.04	6.13333333333333	106
17.06	6.13333333333333	110
17.08	6.13333333333333	135
17.1	6.13333333333333	142
17.12	6.13333333333333	112
17.14	6.13333333333333	114
17.16	6.13333333333333	105
17.18	6.13333333333333	126
17.2	6.13333333333333	127
17.22	6.13333333333333	106
17.24	6.13333333333333	107
17.26	6.13333333333333	104
17.28	6.13333333333333	114
17.3	6.13333333333333	112
17.32	6.13333333333333	112
17.34	6.13333333333333	105
17.36	6.13333333333333	119
17.38	6.13333333333333	106
17.4	6.13333333333333	102
17.42	6.13333333333333	117
17.44	6.13333333333333	109
17.46	6.13333333333333	107
17.48	6.13333333333333	119
17.5	6.13333333333333	102
17.52	6.13333333333333	105
17.54	6.13333333333333	95
17.56	6.13333333333333	110
17.58	6.13333333333333	112
17.6	6.13333333333333	125
17.62	6.13333333333333	113
17.64	6.13333333333333	121
17.66	6.13333333333333	82
17.68	6.13333333333333	124
17.7	6.13333333333333	119
17.72	6.13333333333333	115
17.74	6.13333333333333	113
17.76	6.13333333333333	96
17.78	6.13333333333333	97
17.8	6.13333333333333	115
17.82	6.13333333333333	113
17.84	6.13333333333333	115
17.86	6.13333333333333	117
17.88	6.13333333333333	104
17.9	6.13333333333333	111
17.92	6.13333333333333	102
17.94	6.13333333333333	102
17.96	6.13333333333333	94
17.98	6.13333333333333	99
18	6.13333333333333	109
18.02	6.13333333333333	90
18.04	6.13333333333333	102
18.06	6.13333333333333	85
18.08	6.13333333333333	108
18.1	6.13333333333333	109
18.12	6.13333333333333	104
18.14	6.13333333333333	101
18.16	6.13333333333333	131
18.18	6.13333333333333	109
18.2	6.13333333333333	110
18.22	6.13333333333333	98
18.24	6.13333333333333	96
18.26	6.13333333333333	110
18.28	6.13333333333333	104
18.3	6.13333333333333	101
18.32	6.13333333333333	110
18.34	6.13333333333333	109
18.36	6.13333333333333	108
18.38	6.13333333333333	92
18.4	6.13333333333333	103
18.42	6.13333333333333	109
18.44	6.13333333333333	101
18.46	6.13333333333333	113
18.48	6.13333333333333	114
18.5	6.13333333333333	105
18.52	6.13333333333333	106
18.54	6.13333333333333	116
18.56	6.13333333333333	109
18.58	6.13333333333333	101
18.6	6.13333333333333	115
18.62	6.13333333333333	108
18.64	6.13333333333333	105
18.66	6.13333333333333	126
18.68	6.13333333333333	94
18.7	6.13333333333333	105
18.72	6.13333333333333	120
18.74	6.13333333333333	126
18.76	6.13333333333333	120
18.78	6.13333333333333	129
18.8	6.13333333333333	106
18.82	6.13333333333333	132
18.84	6.13333333333333	124
18.86	6.13333333333333	143
18.88	6.13333333333333	155
18.9	6.13333333333333	165
18.92	6.13333333333333	207
18.94	6.13333333333333	221
18.96	6.13333333333333	235
18.98	6.13333333333333	310
19	6.13333333333333	349
19.02	6.13333333333333	391
19.04	6.13333333333333	371
19.06	6.13333333333333	324
19.08	6.13333333333333	320
19.1	6.13333333333333	235
19.12	6.13333333333333	183
19.14	6.13333333333333	214
19.16	6.13333333333333	161
19.18	6.13333333333333	170
19.2	6.13333333333333	143
19.22	6.13333333333333	135
19.24	6.13333333333333	140
19.26	6.13333333333333	139
19.28	6.13333333333333	137
19.3	6.13333333333333	138
19.32	6.13333333333333	130
19.34	6.13333333333333	155
19.36	6.13333333333333	150
19.38	6.13333333333333	137
19.4	6.13333333333333	135
19.42	6.13333333333333	128
19.44	6.13333333333333	120
19.46	6.13333333333333	114
19.48	6.13333333333333	133
19.5	6.13333333333333	111
19.52	6.13333333333333	128
19.54	6.13333333333333	103
19.56	6.13333333333333	94
19.58	6.13333333333333	96
19.6	6.13333333333333	102
19.62	6.13333333333333	119
19.64	6.13333333333333	121
19.66	6.13333333333333	105
19.68	6.13333333333333	106
19.7	6.13333333333333	111
19.72	6.13333333333333	118
19.74	6.13333333333333	116
19.76	6.13333333333333	114
19.78	6.13333333333333	120
19.8	6.13333333333333	131
19.82	6.13333333333333	133
19.84	6.13333333333333	128
19.86	6.13333333333333	109
19.88	6.13333333333333	117
19.9	6.13333333333333	121
19.92	6.13333333333333	98
19.94	6.13333333333333	121
19.96	6.13333333333333	107
19.98	6.13333333333333	127
20	6.13333333333333	114
20.02	6.13333333333333	117
20.04	6.13333333333333	132
20.06	6.13333333333333	125
20.08	6.13333333333333	112
20.1	6.13333333333333	126
20.12	6.13333333333333	117
20.14	6.13333333333333	102
20.16	6.13333333333333	113
20.18	6.13333333333333	114
20.2	6.13333333333333	104
20.22	6.13333333333333	116
20.24	6.13333333333333	106
20.26	6.13333333333333	94
20.28	6.13333333333333	121
20.3	6.13333333333333	111
20.32	6.13333333333333	113
20.34	6.13333333333333	121
20.36	6.13333333333333	100
20.38	6.13333333333333	112
20.4	6.13333333333333	96
20.42	6.13333333333333	98
20.44	6.13333333333333	113
20.46	6.13333333333333	103
20.48	6.13333333333333	104
20.5	6.13333333333333	104
20.52	6.13333333333333	115
20.54	6.13333333333333	116
20.56	6.13333333333333	131
20.58	6.13333333333333	131
20.6	6.13333333333333	126
20.62	6.13333333333333	132
20.64	6.13333333333333	134
20.66	6.13333333333333	150
20.68	6.13333333333333	128
20.7	6.13333333333333	146
20.72	6.13333333333333	157
20.74	6.13333333333333	147
20.76	6.13333333333333	153
20.78	6.13333333333333	167
20.8	6.13333333333333	203
20.82	6.13333333333333	232
20.84	6.13333333333333	260
20.86	6.13333333333333	277
20.88	6.13333333333333	279
20.9	6.13333333333333	274
20.92	6.13333333333333	199
20.94	6.13333333333333	195
20.96	6.13333333333333	159
20.98	6.13333333333333	159
21	6.13333333333333	149
21.02	6.13333333333333	115
21.04	6.13333333333333	114
21.06	6.13333333333333	121
21.08	6.13333333333333	113
21.1	6.13333333333333	124
21.12	6.13333333333333	108
21.14	6.13333333333333	119
21.16	6.13333333333333	122
21.18	6.13333333333333	122
21.2	6.13333333333333	89
21.22	6.13333333333333	140
21.24	6.13333333333333	88
21.26	6.13333333333333	97
21.28	6.13333333333333	115
21.3	6.13333333333333	102
21.32	6.13333333333333	109
21.34	6.13333333333333	119
21.36	6.13333333333333	107
21.38	6.13333333333333	116
21.4	6.13333333333333	114
21.42	6.13333333333333	97
21.44	6.13333333333333	118
21.46	6.13333333333333	102
21.48	6.13333333333333	121
21.5	6.13333333333333	107
21.52	6.13333333333333	110
21.54	6.13333333333333	111
21.56	6.13333333333333	102
21.58	6.13333333333333	106
21.6	6.13333333333333	113
21.62	6.13333333333333	112
21.64	6.13333333333333	108
21.66	6.13333333333333	108
21.68	6.13333333333333	107
21.7	6.13333333333333	85
21.72	6.13333333333333	106
21.74	6.13333333333333	119
21.76	6.13333333333333	97
21.78	6.13333333333333	132
21.8	6.13333333333333	109
21.82	6.13333333333333	133
21.84	6.13333333333333	121
21.86	6.13333333333333	101
21.88	6.13333333333333	86
21.9	6.13333333333333	110
21.92	6.13333333333333	99
21.94	6.13333333333333	95
21.96	6.13333333333333	101
21.98	6.13333333333333	86
22	6.13333333333333	80
22.02	6.13333333333333	106
22.04	6.13333333333333	112
22.06	6.13333333333333	122
22.08	6.13333333333333	118
22.1	6.13333333333333	94
22.12	6.13333333333333	88
22.14	6.13333333333333	105
22.16	6.13333333333333	109
22.18	6.13333333333333	117
22.2	6.13333333333333	113
22.22	6.13333333333333	99
22.24	6.13333333333333	100
22.26	6.13333333333333	116
22.28	6.13333333333333	99
22.3	6.13333333333333	102
22.32	6.13333333333333	116
22.34	6.13333333333333	114
22.36	6.13333333333333	98
22.38	6.13333333333333	106
22.4	6.13333333333333	105
22.42	6.13333333333333	108
22.44	6.13333333333333	104
22.46	6.13333333333333	113
22.48	6.13333333333333	129
22.5	6.13333333333333	111
22.52	6.13333333333333	100
22.54	6.13333333333333	95
22.56	6.13333333333333	109
22.58	6.13333333333333	99
22.6	6.13333333333333	97
22.62	6.13333333333333	114
22.64	6.13333333333333	102
22.66	6.13333333333333	99
22.68	6.13333333333333	104
22.7	6.13333333333333	109
22.72	6.13333333333333	116
22.74	6.13333333333333	92
22.76	6.13333333333333	91
22.78	6.13333333333333	107
22.8	6.13333333333333	117
22.82	6.13333333333333	78
22.84	6.13333333333333	89
22.86	6.13333333333333	99
22.88	6.13333333333333	93
22.9	6.13333333333333	122
22.92	6.13333333333333	112
22.94	6.13333333333333	124
22.96	6.13333333333333	97
22.98	6.13333333333333	125
23	6.13333333333333	98
23.02	6.13333333333333	112
23.04	6.13333333333333	118
23.06	6.13333333333333	117
23.08	6.13333333333333	141
23.1	6.13333333333333	87
23.12	6.13333333333333	96
23.14	6.13333333333333	90
23.16	6.13333333333333	105
23.18	6.13333333333333	125
23.2	6.13333333333333	130
23.22	6.13333333333333	92
23.24	6.13333333333333	103
23.26	6.13333333333333	114
23.28	6.13333333333333	118
23.3	6.13333333333333	90
23.32	6.13333333333333	103
23.34	6.13333333333333	112
23.36	6.13333333333333	101
23.38	6.13333333333333	104
23.4	6.13333333333333	114
23.42	6.13333333333333	122
23.44	6.13333333333333	130
23.46	6.13333333333333	114
23.48	6.13333333333333	110
23.5	6.13333333333333	120
23.52	6.13333333333333	98
23.54	6.13333333333333	138
23.56	6.13333333333333	124
23.58	6.13333333333333	120
23.6	6.13333333333333	101
23.62	6.13333333333333	132
23.64	6.13333333333333	129
23.66	6.13333333333333	109
23.68	6.13333333333333	126
23.7	6.13333333333333	109
23.72	6.13333333333333	102
23.74	6.13333333333333	107
23.76	6.13333333333333	130
23.78	6.13333333333333	103
23.8	6.13333333333333	112
23.82	6.13333333333333	108
23.84	6.13333333333333	101
23.86	6.13333333333333	97
23.88	6.13333333333333	113
23.9	6.13333333333333	114
23.92	6.13333333333333	107
23.94	6.13333333333333	110
23.96	6.13333333333333	136
23.98	6.13333333333333	144
24	6.13333333333333	110
24.02	6.13333333333333	121
24.04	6.13333333333333	137
24.06	6.13333333333333	143
24.08	6.13333333333333	121
24.1	6.13333333333333	116
24.12	6.13333333333333	125
24.14	6.13333333333333	113
24.16	6.13333333333333	134
24.18	6.13333333333333	115
24.2	6.13333333333333	98
24.22	6.13333333333333	110
24.24	6.13333333333333	120
24.26	6.13333333333333	109
24.28	6.13333333333333	87
24.3	6.13333333333333	100
24.32	6.13333333333333	103
24.34	6.13333333333333	125
24.36	6.13333333333333	131
24.38	6.13333333333333	99
24.4	6.13333333333333	111
24.42	6.13333333333333	102
24.44	6.13333333333333	113
24.46	6.13333333333333	110
24.48	6.13333333333333	98
24.5	6.13333333333333	99
24.52	6.13333333333333	115
24.54	6.13333333333333	124
24.56	6.13333333333333	120
24.58	6.13333333333333	113
24.6	6.13333333333333	83
24.62	6.13333333333333	108
24.64	6.13333333333333	107
24.66	6.13333333333333	101
24.68	6.13333333333333	91
24.7	6.13333333333333	112
24.72	6.13333333333333	105
24.74	6.13333333333333	86
24.76	6.13333333333333	117
24.78	6.13333333333333	113
24.8	6.13333333333333	106
24.82	6.13333333333333	120
24.84	6.13333333333333	104
24.86	6.13333333333333	103
24.88	6.13333333333333	99
24.9	6.13333333333333	103
24.92	6.13333333333333	116
24.94	6.13333333333333	108
24.96	6.13333333333333	117
24.98	6.13333333333333	115
25	6.13333333333333	106
25.02	6.13333333333333	97
25.04	6.13333333333333	106
25.06	6.13333333333333	110
25.08	6.13333333333333	107
25.1	6.13333333333333	115
25.12	6.13333333333333	90
25.14	6.13333333333333	94
25.16	6.13333333333333	109
25.18	6.13333333333333	108
25.2	6.13333333333333	118
25.22	6.13333333333333	104
25.24	6.13333333333333	127
25.26	6.13333333333333	136
25.28	6.13333333333333	163
25.3	6.13333333333333	151
25.32	6.13333333333333	162
25.34	6.13333333333333	141
25.36	6.13333333333333	170
25.38	6.13333333333333	194
25.4	6.13333333333333	168
25.42	6.13333333333333	164
25.44	6.13333333333333	187
25.46	6.13333333333333	189
25.48	6.13333333333333	210
25.5	6.13333333333333	249
25.52	6.13333333333333	264
25.54	6.13333333333333	271
25.56	6.13333333333333	238
25.58	6.13333333333333	241
25.6	6.13333333333333	203
25.62	6.13333333333333	204
25.64	6.13333333333333	190
25.66	6.13333333333333	169
25.68	6.13333333333333	156
25.7	6.13333333333333	146
25.72	6.13333333333333	135
25.74	6.13333333333333	116
25.76	6.13333333333333	131
25.78	6.13333333333333	108
25.8	6.13333333333333	118
25.82	6.13333333333333	121
25.84	6.13333333333333	117
25.86	6.13333333333333	92
25.88	6.13333333333333	102
25.9	6.13333333333333	117
25.92	6.13333333333333	101
25.94	6.13333333333333	116
25.96	6.13333333333333	111
25.98	6.13333333333333	104
26	6.13333333333333	102
26.02	6.13333333333333	117
26.04	6.13333333333333	111
26.06	6.13333333333333	113
26.08	6.13333333333333	120
26.1	6.13333333333333	103
26.12	6.13333333333333	107
26.14	6.13333333333333	106
26.16	6.13333333333333	110
26.18	6.13333333333333	111
26.2	6.13333333333333	95
26.22	6.13333333333333	105
26.24	6.13333333333333	112
26.26	6.13333333333333	94
26.28	6.13333333333333	101
26.3	6.13333333333333	100
26.32	6.13333333333333	111
26.34	6.13333333333333	101
26.36	6.13333333333333	115
26.38	6.13333333333333	87
26.4	6.13333333333333	95
26.42	6.13333333333333	117
26.44	6.13333333333333	112
26.46	6.13333333333333	108
26.48	6.13333333333333	108
26.5	6.13333333333333	95
26.52	6.13333333333333	89
26.54	6.13333333333333	113
26.56	6.13333333333333	105
26.58	6.13333333333333	122
26.6	6.13333333333333	90
26.62	6.13333333333333	115
26.64	6.13333333333333	100
26.66	6.13333333333333	120
26.68	6.13333333333333	109
26.7	6.13333333333333	95
26.72	6.13333333333333	91
26.74	6.13333333333333	120
26.76	6.13333333333333	115
26.78	6.13333333333333	120
26.8	6.13333333333333	105
26.82	6.13333333333333	113
26.84	6.13333333333333	102
26.86	6.13333333333333	97
26.88	6.13333333333333	88
26.9	6.13333333333333	113
26.92	6.13333333333333	114
26.94	6.13333333333333	108
26.96	6.13333333333333	113
26.98	6.13333333333333	101
27	6.13333333333333	110
27.02	6.13333333333333	123
27.04	6.13333333333333	92
27.06	6.13333333333333	110
27.08	6.13333333333333	122
27.1	6.13333333333333	129
27.12	6.13333333333333	132
27.14	6.13333333333333	128
27.16	6.13333333333333	117
27.18	6.13333333333333	119
27.2	6.13333333333333	108
27.22	6.13333333333333	131
27.24	6.13333333333333	143
27.26	6.13333333333333	134
27.28	6.13333333333333	140
27.3	6.13333333333333	144
27.32	6.13333333333333	145
27.34	6.13333333333333	156
27.36	6.13333333333333	151
27.38	6.13333333333333	129
27.4	6.13333333333333	144
27.42	6.13333333333333	132
27.44	6.13333333333333	116
27.46	6.13333333333333	108
27.48	6.13333333333333	127
27.5	6.13333333333333	119
27.52	6.13333333333333	117
27.54	6.13333333333333	130
27.56	6.13333333333333	118
27.58	6.13333333333333	118
27.6	6.13333333333333	123
27.62	6.13333333333333	123
27.64	6.13333333333333	134
27.66	6.13333333333333	103
27.68	6.13333333333333	103
27.7	6.13333333333333	107
27.72	6.13333333333333	103
27.74	6.13333333333333	103
27.76	6.13333333333333	103
27.78	6.13333333333333	134
27.8	6.13333333333333	129
27.82	6.13333333333333	132
27.84	6.13333333333333	105
27.86	6.13333333333333	123
27.88	6.13333333333333	126
27.9	6.13333333333333	125
27.92	6.13333333333333	131
27.94	6.13333333333333	122
27.96	6.13333333333333	121
27.98	6.13333333333333	128
28	6.13333333333333	124
28.02	6.13333333333333	129
28.04	6.13333333333333	99
28.06	6.13333333333333	112
28.08	6.13333333333333	120
28.1	6.13333333333333	108
28.12	6.13333333333333	123
28.14	6.13333333333333	117
28.16	6.13333333333333	114
28.18	6.13333333333333	100
28.2	6.13333333333333	110
28.22	6.13333333333333	112
28.24	6.13333333333333	139
28.26	6.13333333333333	119
28.28	6.13333333333333	133
28.3	6.13333333333333	118
28.32	6.13333333333333	124
28.34	6.13333333333333	117
28.36	6.13333333333333	131
28.38	6.13333333333333	124
28.4	6.13333333333333	138
28.42	6.13333333333333	143
28.44	6.13333333333333	137
28.46	6.13333333333333	136
28.48	6.13333333333333	132
28.5	6.13333333333333	134
28.52	6.13333333333333	143
28.54	6.13333333333333	106
28.56	6.13333333333333	119
28.58	6.13333333333333	116
28.6	6.13333333333333	105
28.62	6.13333333333333	105
28.64	6.13333333333333	107
28.66	6.13333333333333	100
28.68	6.13333333333333	86
28.7	6.13333333333333	105
28.72	6.13333333333333	108
28.74	6.13333333333333	124
28.76	6.13333333333333	127
28.78	6.13333333333333	126
28.8	6.13333333333333	99
28.82	6.13333333333333	100
28.84	6.13333333333333	123
28.86	6.13333333333333	98
28.88	6.13333333333333	114
28.9	6.13333333333333	132
28.92	6.13333333333333	102
28.94	6.13333333333333	94
28.96	6.13333333333333	121
28.98	6.13333333333333	97
29	6.13333333333333	119
29.02	6.13333333333333	112
29.04	6.13333333333333	111
29.06	6.13333333333333	118
29.08	6.13333333333333	102
29.1	6.13333333333333	111
29.12	6.13333333333333	95
29.14	6.13333333333333	94
29.16	6.13333333333333	112
29.18	6.13333333333333	122
29.2	6.13333333333333	116
29.22	6.13333333333333	98
29.24	6.13333333333333	96
29.26	6.13333333333333	109
29.28	6.13333333333333	102
29.3	6.13333333333333	108
29.32	6.13333333333333	116
29.34	6.13333333333333	119
29.36	6.13333333333333	112
29.38	6.13333333333333	108
29.4	6.13333333333333	134
29.42	6.13333333333333	95
29.44	6.13333333333333	116
29.46	6.13333333333333	108
29.48	6.13333333333333	106
29.5	6.13333333333333	115
29.52	6.13333333333333	104
29.54	6.13333333333333	106
29.56	6.13333333333333	106
29.58	6.13333333333333	119
29.6	6.13333333333333	108
29.62	6.13333333333333	113
29.64	6.13333333333333	112
29.66	6.13333333333333	84
29.68	6.13333333333333	106
29.7	6.13333333333333	121
29.72	6.13333333333333	119
29.74	6.13333333333333	100
29.76	6.13333333333333	97
29.78	6.13333333333333	112
29.8	6.13333333333333	118
29.82	6.13333333333333	104
29.84	6.13333333333333	95
29.86	6.13333333333333	107
29.88	6.13333333333333	110
29.9	6.13333333333333	111
29.92	6.13333333333333	105
29.94	6.13333333333333	104
29.96	6.13333333333333	95
29.98	6.13333333333333	94
30	6.13333333333333	116
30.02	6.13333333333333	100
30.04	6.13333333333333	98
30.06	6.13333333333333	127
30.08	6.13333333333333	117
30.1	6.13333333333333	91
30.12	6.13333333333333	111
30.14	6.13333333333333	100
30.16	6.13333333333333	116
30.18	6.13333333333333	109
30.2	6.13333333333333	115
30.22	6.13333333333333	112
30.24	6.13333333333333	102
30.26	6.13333333333333	111
30.28	6.13333333333333	126
30.3	6.13333333333333	118
30.32	6.13333333333333	106
30.34	6.13333333333333	135
30.36	6.13333333333333	122
30.38	6.13333333333333	128
30.4	6.13333333333333	139
30.42	6.13333333333333	152
30.44	6.13333333333333	133
30.46	6.13333333333333	126
30.48	6.13333333333333	149
30.5	6.13333333333333	153
30.52	6.13333333333333	150
30.54	6.13333333333333	161
30.56	6.13333333333333	177
30.58	6.13333333333333	155
30.6	6.13333333333333	156
30.62	6.13333333333333	154
30.64	6.13333333333333	161
30.66	6.13333333333333	134
30.68	6.13333333333333	138
30.7	6.13333333333333	141
30.72	6.13333333333333	122
30.74	6.13333333333333	122
30.76	6.13333333333333	103
30.78	6.13333333333333	93
30.8	6.13333333333333	113
30.82	6.13333333333333	111
30.84	6.13333333333333	134
30.86	6.13333333333333	108
30.88	6.13333333333333	98
30.9	6.13333333333333	100
30.92	6.13333333333333	97
30.94	6.13333333333333	103
30.96	6.13333333333333	97
30.98	6.13333333333333	123
31	6.13333333333333	103
31.02	6.13333333333333	104
31.04	6.13333333333333	109
31.06	6.13333333333333	97
31.08	6.13333333333333	103
31.1	6.13333333333333	119
31.12	6.13333333333333	112
31.14	6.13333333333333	107
31.16	6.13333333333333	98
31.18	6.13333333333333	82
31.2	6.13333333333333	99
31.22	6.13333333333333	114
31.24	6.13333333333333	116
31.26	6.13333333333333	117
31.28	6.13333333333333	113
31.3	6.13333333333333	109
31.32	6.13333333333333	105
31.34	6.13333333333333	117
31.36	6.13333333333333	99
31.38	6.13333333333333	107
31.4	6.13333333333333	102
31.42	6.13333333333333	113
31.44	6.13333333333333	100
31.46	6.13333333333333	104
31.48	6.13333333333333	96
31.5	6.13333333333333	104
31.52	6.13333333333333	116
31.54	6.13333333333333	102
31.56	6.13333333333333	116
31.58	6.13333333333333	110
31.6	6.13333333333333	90
31.62	6.13333333333333	106
31.64	6.13333333333333	114
31.66	6.13333333333333	105
31.68	6.13333333333333	97
31.7	6.13333333333333	97
31.72	6.13333333333333	97
31.74	6.13333333333333	114
31.76	6.13333333333333	128
31.78	6.13333333333333	102
31.8	6.13333333333333	115
31.82	6.13333333333333	113
31.84	6.13333333333333	117
31.86	6.13333333333333	98
31.88	6.13333333333333	93
31.9	6.13333333333333	108
31.92	6.13333333333333	99
31.94	6.13333333333333	100
31.96	6.13333333333333	99
31.98	6.13333333333333	108
32	6.13333333333333	112
32.02	6.13333333333333	111
32.04	6.13333333333333	100
32.06	6.13333333333333	119
32.08	6.13333333333333	139
32.1	6.13333333333333	113
32.12	6.13333333333333	133
32.14	6.13333333333333	131
32.16	6.13333333333333	120
32.18	6.13333333333333	152
32.2	6.13333333333333	115
32.22	6.13333333333333	121
32.24	6.13333333333333	144
32.26	6.13333333333333	112
32.28	6.13333333333333	110
32.3	6.13333333333333	108
32.32	6.13333333333333	111
32.34	6.13333333333333	111
32.36	6.13333333333333	116
32.38	6.13333333333333	107
32.4	6.13333333333333	111
32.42	6.13333333333333	101
32.44	6.13333333333333	96
32.46	6.13333333333333	110
32.48	6.13333333333333	126
32.5	6.13333333333333	130
32.52	6.13333333333333	117
32.54	6.13333333333333	100
32.56	6.13333333333333	126
32.58	6.13333333333333	117
32.6	6.13333333333333	142
32.62	6.13333333333333	119
32.64	6.13333333333333	138
32.66	6.13333333333333	131
32.68	6.13333333333333	120
32.7	6.13333333333333	138
32.72	6.13333333333333	138
32.74	6.13333333333333	132
32.76	6.13333333333333	97
32.78	6.13333333333333	135
32.8	6.13333333333333	108
32.82	6.13333333333333	124
32.84	6.13333333333333	104
32.86	6.13333333333333	128
32.88	6.13333333333333	116
32.9	6.13333333333333	110
32.92	6.13333333333333	91
32.94	6.13333333333333	114
32.96	6.13333333333333	107
32.98	6.13333333333333	119
33	6.13333333333333	113
33.02	6.13333333333333	112
33.04	6.13333333333333	111
33.06	6.13333333333333	107
33.08	6.13333333333333	100
33.1	6.13333333333333	118
33.12	6.13333333333333	117
33.14	6.13333333333333	105
33.16	6.13333333333333	96
33.18	6.13333333333333	92
33.2	6.13333333333333	124
33.22	6.13333333333333	107
33.24	6.13333333333333	110
33.26	6.13333333333333	111
33.28	6.13333333333333	106
33.3	6.13333333333333	109
33.32	6.13333333333333	106
33.34	6.13333333333333	106
33.36	6.13333333333333	97
33.38	6.13333333333333	105
33.4	6.13333333333333	119
33.42	6.13333333333333	88
33.44	6.13333333333333	119
33.46	6.13333333333333	108
33.48	6.13333333333333	112
33.5	6.13333333333333	107
33.52	6.13333333333333	101
33.54	6.13333333333333	97
33.56	6.13333333333333	106
33.58	6.13333333333333	111
33.6	6.13333333333333	125
33.62	6.13333333333333	100
33.64	6.13333333333333	112
33.66	6.13333333333333	103
33.68	6.13333333333333	117
33.7	6.13333333333333	126
33.72	6.13333333333333	97
33.74	6.13333333333333	104
33.76	6.13333333333333	104
33.78	6.13333333333333	121
33.8	6.13333333333333	102
33.82	6.13333333333333	101
33.84	6.13333333333333	92
33.86	6.13333333333333	128
33.88	6.13333333333333	118
33.9	6.13333333333333	111
33.92	6.13333333333333	103
33.94	6.13333333333333	109
33.96	6.13333333333333	100
33.98	6.13333333333333	112
34	6.13333333333333	123
34.02	6.13333333333333	110
34.04	6.13333333333333	118
34.06	6.13333333333333	135
34.08	6.13333333333333	109
34.1	6.13333333333333	113
34.12	6.13333333333333	133
34.14	6.13333333333333	113
34.16	6.13333333333333	118
34.18	6.13333333333333	113
34.2	6.13333333333333	100
34.22	6.13333333333333	111
34.24	6.13333333333333	96
34.26	6.13333333333333	118
34.28	6.13333333333333	108
34.3	6.13333333333333	104
34.32	6.13333333333333	105
34.34	6.13333333333333	103
34.36	6.13333333333333	119
34.38	6.13333333333333	110
34.4	6.13333333333333	118
34.42	6.13333333333333	95
34.44	6.13333333333333	109
34.46	6.13333333333333	107
34.48	6.13333333333333	108
34.5	6.13333333333333	120
34.52	6.13333333333333	106
34.54	6.13333333333333	99
34.56	6.13333333333333	115
34.58	6.13333333333333	111
34.6	6.13333333333333	96
34.62	6.13333333333333	109
34.64	6.13333333333333	115
34.66	6.13333333333333	114
34.68	6.13333333333333	117
34.7	6.13333333333333	117
34.72	6.13333333333333	97
34.74	6.13333333333333	114
34.76	6.13333333333333	109
34.78	6.13333333333333	119
34.8	6.13333333333333	116
34.82	6.13333333333333	128
34.84	6.13333333333333	118
34.86	6.13333333333333	109
34.88	6.13333333333333	99
34.9	6.13333333333333	97
34.92	6.13333333333333	103
34.94	6.13333333333333	92
34.96	6.13333333333333	103
34.98	6.13333333333333	110
35	6.13333333333333	103
35.02	6.13333333333333	115
35.04	6.13333333333333	97
35.06	6.13333333333333	118
35.08	6.13333333333333	129
35.1	6.13333333333333	109
35.12	6.13333333333333	113
35.14	6.13333333333333	103
35.16	6.13333333333333	111
35.18	6.13333333333333	117
35.2	6.13333333333333	124
35.22	6.13333333333333	124
35.24	6.13333333333333	116
35.26	6.13333333333333	115
35.28	6.13333333333333	122
35.3	6.13333333333333	115
35.32	6.13333333333333	102
35.34	6.13333333333333	125
35.36	6.13333333333333	98
35.38	6.13333333333333	126
35.4	6.13333333333333	129
35.42	6.13333333333333	114
35.44	6.13333333333333	142
35.46	6.13333333333333	136
35.48	6.13333333333333	125
35.5	6.13333333333333	110
35.52	6.13333333333333	128
35.54	6.13333333333333	120
35.56	6.13333333333333	122
35.58	6.13333333333333	114
35.6	6.13333333333333	124
35.62	6.13333333333333	111
35.64	6.13333333333333	101
35.66	6.13333333333333	114
35.68	6.13333333333333	113
35.7	6.13333333333333	137
35.72	6.13333333333333	114
35.74	6.13333333333333	130
35.76	6.13333333333333	130
35.78	6.13333333333333	127
35.8	6.13333333333333	139
35.82	6.13333333333333	148
35.84	6.13333333333333	131
35.86	6.13333333333333	121
35.88	6.13333333333333	102
35.9	6.13333333333333	152
35.92	6.13333333333333	111
35.94	6.13333333333333	133
35.96	6.13333333333333	125
35.98	6.13333333333333	108
36	6.13333333333333	112
36.02	6.13333333333333	125
36.04	6.13333333333333	122
36.06	6.13333333333333	114
36.08	6.13333333333333	89
36.1	6.13333333333333	127
36.12	6.13333333333333	124
36.14	6.13333333333333	104
36.16	6.13333333333333	127
36.18	6.13333333333333	122
36.2	6.13333333333333	133
36.22	6.13333333333333	120
36.24	6.13333333333333	107
36.26	6.13333333333333	134
36.28	6.13333333333333	101
36.3	6.13333333333333	123
36.32	6.13333333333333	108
36.34	6.13333333333333	104
36.36	6.13333333333333	119
36.38	6.13333333333333	123
36.4	6.13333333333333	122
36.42	6.13333333333333	107
36.44	6.13333333333333	114
36.46	6.13333333333333	119
36.48	6.13333333333333	114
36.5	6.13333333333333	126
36.52	6.13333333333333	104
36.54	6.13333333333333	87
36.56	6.13333333333333	115
36.58	6.13333333333333	103
36.6	6.13333333333333	112
36.62	6.13333333333333	97
36.64	6.13333333333333	117
36.66	6.13333333333333	115
36.68	6.13333333333333	130
36.7	6.13333333333333	114
36.72	6.13333333333333	123
36.74	6.13333333333333	113
36.76	6.13333333333333	122
36.78	6.13333333333333	116
36.8	6.13333333333333	129
36.82	6.13333333333333	119
36.84	6.13333333333333	121
36.86	6.13333333333333	119
36.88	6.13333333333333	127
36.9	6.13333333333333	121
36.92	6.13333333333333	121
36.94	6.13333333333333	119
36.96	6.13333333333333	120
36.98	6.13333333333333	121
37	6.13333333333333	130
37.02	6.13333333333333	119
37.04	6.13333333333333	122
37.06	6.13333333333333	133
37.08	6.13333333333333	144
37.1	6.13333333333333	139
37.12	6.13333333333333	150
37.14	6.13333333333333	143
37.16	6.13333333333333	141
37.18	6.13333333333333	119
37.2	6.13333333333333	155
37.22	6.13333333333333	144
37.24	6.13333333333333	122
37.26	6.13333333333333	120
37.28	6.13333333333333	129
37.3	6.13333333333333	138
37.32	6.13333333333333	137
37.34	6.13333333333333	106
37.36	6.13333333333333	95
37.38	6.13333333333333	121
37.4	6.13333333333333	120
37.42	6.13333333333333	118
37.44	6.13333333333333	115
37.46	6.13333333333333	129
37.48	6.13333333333333	117
37.5	6.13333333333333	95
37.52	6.13333333333333	109
37.54	6.13333333333333	111
37.56	6.13333333333333	103
37.58	6.13333333333333	117
37.6	6.13333333333333	114
37.62	6.13333333333333	126
37.64	6.13333333333333	103
37.66	6.13333333333333	102
37.68	6.13333333333333	104
37.7	6.13333333333333	103
37.72	6.13333333333333	117
37.74	6.13333333333333	104
37.76	6.13333333333333	105
37.78	6.13333333333333	110
37.8	6.13333333333333	124
37.82	6.13333333333333	127
37.84	6.13333333333333	136
37.86	6.13333333333333	131
37.88	6.13333333333333	124
37.9	6.13333333333333	150
37.92	6.13333333333333	138
37.94	6.13333333333333	166
37.96	6.13333333333333	185
37.98	6.13333333333333	204
38	6.13333333333333	185
38.02	6.13333333333333	177
38.04	6.13333333333333	208
38.06	6.13333333333333	212
38.08	6.13333333333333	246
38.1	6.13333333333333	239
38.12	6.13333333333333	285
38.14	6.13333333333333	311
38.16	6.13333333333333	339
38.18	6.13333333333333	468
38.2	6.13333333333333	632
38.22	6.13333333333333	721
38.24	6.13333333333333	689
38.26	6.13333333333333	476
38.28	6.13333333333333	433
38.3	6.13333333333333	429
38.32	6.13333333333333	488
38.34	6.13333333333333	372
38.36	6.13333333333333	287
38.38	6.13333333333333	218
38.4	6.13333333333333	192
38.42	6.13333333333333	175
38.44	6.13333333333333	175
38.46	6.13333333333333	154
38.48	6.13333333333333	164
38.5	6.13333333333333	151
38.52	6.13333333333333	144
38.54	6.13333333333333	132
38.56	6.13333333333333	143
38.58	6.13333333333333	128
38.6	6.13333333333333	161
38.62	6.13333333333333	135
38.64	6.13333333333333	140
38.66	6.13333333333333	142
38.68	6.13333333333333	122
38.7	6.13333333333333	156
38.72	6.13333333333333	145
38.74	6.13333333333333	137
38.76	6.13333333333333	151
38.78	6.13333333333333	148
38.8	6.13333333333333	150
38.82	6.13333333333333	164
38.84	6.13333333333333	143
38.86	6.13333333333333	149
38.88	6.13333333333333	148
38.9	6.13333333333333	153
38.92	6.13333333333333	139
38.94	6.13333333333333	152
38.96	6.13333333333333	152
38.98	6.13333333333333	124
39	6.13333333333333	135
39.02	6.13333333333333	143
39.04	6.13333333333333	106
39.06	6.13333333333333	137
39.08	6.13333333333333	126
39.1	6.13333333333333	113
39.12	6.13333333333333	121
39.14	6.13333333333333	132
39.16	6.13333333333333	119
39.18	6.13333333333333	122
39.2	6.13333333333333	105
39.22	6.13333333333333	119
39.24	6.13333333333333	100
39.26	6.13333333333333	99
39.28	6.13333333333333	113
39.3	6.13333333333333	118
39.32	6.13333333333333	112
39.34	6.13333333333333	129
39.36	6.13333333333333	128
39.38	6.13333333333333	128
39.4	6.13333333333333	106
39.42	6.13333333333333	109
39.44	6.13333333333333	129
39.46	6.13333333333333	84
39.48	6.13333333333333	112
39.5	6.13333333333333	122
39.52	6.13333333333333	118
39.54	6.13333333333333	114
39.56	6.13333333333333	120
39.58	6.13333333333333	101
39.6	6.13333333333333	109
39.62	6.13333333333333	108
39.64	6.13333333333333	113
39.66	6.13333333333333	95
39.68	6.13333333333333	84
39.7	6.13333333333333	112
39.72	6.13333333333333	118
39.74	6.13333333333333	99
39.76	6.13333333333333	101
39.78	6.13333333333333	117
39.8	6.13333333333333	115
39.82	6.13333333333333	121
39.84	6.13333333333333	107
39.86	6.13333333333333	117
39.88	6.13333333333333	110
39.9	6.13333333333333	119
39.92	6.13333333333333	120
39.94	6.13333333333333	125
39.96	6.13333333333333	157
39.98	6.13333333333333	137
40	6.13333333333333	124
