# Supplementary material for: Sorting polymerization in a bichannel metal-organic framework
Source: Nat Commun. 2025 Aug 5;16:6984. doi: 10.1038/s41467-025-62322-8 (PMC12325995; doi:10.1038/s41467-025-62322-8)
Supplement: Supplementary file 3 — Source data [file 41467_2025_62322_MOESM3_ESM.zip › SOURCE_DATA/SF9/1-PS_2theta_vs_scanstarttime_vs_intensity/line_1.csv]

X	Y	Z
3	33.2333333333333	98
3.02	33.2333333333333	137
3.04	33.2333333333333	152
3.06	33.2333333333333	160
3.08	33.2333333333333	154
3.1	33.2333333333333	168
3.12	33.2333333333333	143
3.14	33.2333333333333	143
3.16	33.2333333333333	147
3.18	33.2333333333333	168
3.2	33.2333333333333	130
3.22	33.2333333333333	139
3.24	33.2333333333333	153
3.26	33.2333333333333	146
3.28	33.2333333333333	151
3.3	33.2333333333333	147
3.32	33.2333333333333	157
3.34	33.2333333333333	149
3.36	33.2333333333333	151
3.38	33.2333333333333	147
3.4	33.2333333333333	147
3.42	33.2333333333333	140
3.44	33.2333333333333	142
3.46	33.2333333333333	146
3.48	33.2333333333333	167
3.5	33.2333333333333	141
3.52	33.2333333333333	144
3.54	33.2333333333333	159
3.56	33.2333333333333	156
3.58	33.2333333333333	141
3.6	33.2333333333333	156
3.62	33.2333333333333	135
3.64	33.2333333333333	127
3.66	33.2333333333333	144
3.68	33.2333333333333	137
3.7	33.2333333333333	124
3.72	33.2333333333333	134
3.74	33.2333333333333	139
3.76	33.2333333333333	152
3.78	33.2333333333333	142
3.8	33.2333333333333	165
3.82	33.2333333333333	167
3.84	33.2333333333333	147
3.86	33.2333333333333	153
3.88	33.2333333333333	138
3.9	33.2333333333333	153
3.92	33.2333333333333	159
3.94	33.2333333333333	163
3.96	33.2333333333333	156
3.98	33.2333333333333	153
4	33.2333333333333	145
4.02	33.2333333333333	163
4.04	33.2333333333333	158
4.06	33.2333333333333	152
4.08	33.2333333333333	132
4.1	33.2333333333333	153
4.12	33.2333333333333	159
4.14	33.2333333333333	148
4.16	33.2333333333333	155
4.18	33.2333333333333	167
4.2	33.2333333333333	178
4.22	33.2333333333333	156
4.24	33.2333333333333	150
4.26	33.2333333333333	124
4.28	33.2333333333333	169
4.3	33.2333333333333	138
4.32	33.2333333333333	162
4.34	33.2333333333333	151
4.36	33.2333333333333	138
4.38	33.2333333333333	157
4.4	33.2333333333333	160
4.42	33.2333333333333	171
4.44	33.2333333333333	154
4.46	33.2333333333333	157
4.48	33.2333333333333	158
4.5	33.2333333333333	162
4.52	33.2333333333333	160
4.54	33.2333333333333	132
4.56	33.2333333333333	168
4.58	33.2333333333333	166
4.6	33.2333333333333	161
4.62	33.2333333333333	157
4.64	33.2333333333333	156
4.66	33.2333333333333	173
4.68	33.2333333333333	181
4.7	33.2333333333333	172
4.72	33.2333333333333	159
4.74	33.2333333333333	166
4.76	33.2333333333333	163
4.78	33.2333333333333	200
4.8	33.2333333333333	173
4.82	33.2333333333333	179
4.84	33.2333333333333	160
4.86	33.2333333333333	181
4.88	33.2333333333333	195
4.9	33.2333333333333	175
4.92	33.2333333333333	201
4.94	33.2333333333333	204
4.96	33.2333333333333	220
4.98	33.2333333333333	237
5	33.2333333333333	229
5.02	33.2333333333333	224
5.04	33.2333333333333	235
5.06	33.2333333333333	272
5.08	33.2333333333333	273
5.1	33.2333333333333	255
5.12	33.2333333333333	275
5.14	33.2333333333333	339
5.16	33.2333333333333	352
5.18	33.2333333333333	358
5.2	33.2333333333333	404
5.22	33.2333333333333	394
5.24	33.2333333333333	438
5.26	33.2333333333333	493
5.28	33.2333333333333	519
5.3	33.2333333333333	585
5.32	33.2333333333333	686
5.34	33.2333333333333	721
5.36	33.2333333333333	890
5.38	33.2333333333333	1029
5.4	33.2333333333333	1270
5.42	33.2333333333333	1268
5.44	33.2333333333333	1087
5.46	33.2333333333333	829
5.48	33.2333333333333	559
5.5	33.2333333333333	353
5.52	33.2333333333333	312
5.54	33.2333333333333	231
5.56	33.2333333333333	248
5.58	33.2333333333333	214
5.6	33.2333333333333	216
5.62	33.2333333333333	203
5.64	33.2333333333333	190
5.66	33.2333333333333	194
5.68	33.2333333333333	194
5.7	33.2333333333333	155
5.72	33.2333333333333	193
5.74	33.2333333333333	192
5.76	33.2333333333333	179
5.78	33.2333333333333	164
5.8	33.2333333333333	178
5.82	33.2333333333333	174
5.84	33.2333333333333	172
5.86	33.2333333333333	199
5.88	33.2333333333333	197
5.9	33.2333333333333	177
5.92	33.2333333333333	163
5.94	33.2333333333333	180
5.96	33.2333333333333	192
5.98	33.2333333333333	176
6	33.2333333333333	170
6.02	33.2333333333333	186
6.04	33.2333333333333	174
6.06	33.2333333333333	167
6.08	33.2333333333333	164
6.1	33.2333333333333	176
6.12	33.2333333333333	197
6.14	33.2333333333333	186
6.16	33.2333333333333	213
6.18	33.2333333333333	215
6.2	33.2333333333333	214
6.22	33.2333333333333	203
6.24	33.2333333333333	180
6.26	33.2333333333333	188
6.28	33.2333333333333	206
6.3	33.2333333333333	173
6.32	33.2333333333333	188
6.34	33.2333333333333	204
6.36	33.2333333333333	197
6.38	33.2333333333333	189
6.4	33.2333333333333	203
6.42	33.2333333333333	181
6.44	33.2333333333333	164
6.46	33.2333333333333	195
6.48	33.2333333333333	185
6.5	33.2333333333333	164
6.52	33.2333333333333	166
6.54	33.2333333333333	193
6.56	33.2333333333333	190
6.58	33.2333333333333	184
6.6	33.2333333333333	201
6.62	33.2333333333333	197
6.64	33.2333333333333	188
6.66	33.2333333333333	186
6.68	33.2333333333333	181
6.7	33.2333333333333	175
6.72	33.2333333333333	186
6.74	33.2333333333333	180
6.76	33.2333333333333	149
6.78	33.2333333333333	143
6.8	33.2333333333333	163
6.82	33.2333333333333	164
6.84	33.2333333333333	168
6.86	33.2333333333333	169
6.88	33.2333333333333	154
6.9	33.2333333333333	156
6.92	33.2333333333333	129
6.94	33.2333333333333	167
6.96	33.2333333333333	151
6.98	33.2333333333333	149
7	33.2333333333333	144
7.02	33.2333333333333	157
7.04	33.2333333333333	148
7.06	33.2333333333333	141
7.08	33.2333333333333	141
7.1	33.2333333333333	143
7.12	33.2333333333333	136
7.14	33.2333333333333	133
7.16	33.2333333333333	159
7.18	33.2333333333333	145
7.2	33.2333333333333	158
7.22	33.2333333333333	151
7.24	33.2333333333333	140
7.26	33.2333333333333	131
7.28	33.2333333333333	156
7.3	33.2333333333333	146
7.32	33.2333333333333	120
7.34	33.2333333333333	134
7.36	33.2333333333333	124
7.38	33.2333333333333	134
7.4	33.2333333333333	125
7.42	33.2333333333333	151
7.44	33.2333333333333	132
7.46	33.2333333333333	145
7.48	33.2333333333333	140
7.5	33.2333333333333	142
7.52	33.2333333333333	136
7.54	33.2333333333333	119
7.56	33.2333333333333	149
7.58	33.2333333333333	125
7.6	33.2333333333333	118
7.62	33.2333333333333	130
7.64	33.2333333333333	120
7.66	33.2333333333333	143
7.68	33.2333333333333	131
7.7	33.2333333333333	137
7.72	33.2333333333333	131
7.74	33.2333333333333	131
7.76	33.2333333333333	125
7.78	33.2333333333333	131
7.8	33.2333333333333	130
7.82	33.2333333333333	143
7.84	33.2333333333333	138
7.86	33.2333333333333	137
7.88	33.2333333333333	112
7.9	33.2333333333333	113
7.92	33.2333333333333	123
7.94	33.2333333333333	109
7.96	33.2333333333333	118
7.98	33.2333333333333	126
8	33.2333333333333	118
8.02	33.2333333333333	120
8.04	33.2333333333333	116
8.06	33.2333333333333	113
8.08	33.2333333333333	109
8.1	33.2333333333333	112
8.12	33.2333333333333	120
8.14	33.2333333333333	127
8.16	33.2333333333333	108
8.18	33.2333333333333	114
8.2	33.2333333333333	115
8.22	33.2333333333333	128
8.24	33.2333333333333	128
8.26	33.2333333333333	125
8.28	33.2333333333333	114
8.3	33.2333333333333	120
8.32	33.2333333333333	118
8.34	33.2333333333333	124
8.36	33.2333333333333	119
8.38	33.2333333333333	110
8.4	33.2333333333333	111
8.42	33.2333333333333	116
8.44	33.2333333333333	115
8.46	33.2333333333333	106
8.48	33.2333333333333	101
8.5	33.2333333333333	103
8.52	33.2333333333333	119
8.54	33.2333333333333	120
8.56	33.2333333333333	118
8.58	33.2333333333333	135
8.6	33.2333333333333	128
8.62	33.2333333333333	127
8.64	33.2333333333333	126
8.66	33.2333333333333	114
8.68	33.2333333333333	123
8.7	33.2333333333333	110
8.72	33.2333333333333	126
8.74	33.2333333333333	144
8.76	33.2333333333333	108
8.78	33.2333333333333	123
8.8	33.2333333333333	108
8.82	33.2333333333333	98
8.84	33.2333333333333	126
8.86	33.2333333333333	106
8.88	33.2333333333333	124
8.9	33.2333333333333	129
8.92	33.2333333333333	116
8.94	33.2333333333333	121
8.96	33.2333333333333	133
8.98	33.2333333333333	125
9	33.2333333333333	111
9.02	33.2333333333333	114
9.04	33.2333333333333	147
9.06	33.2333333333333	135
9.08	33.2333333333333	119
9.1	33.2333333333333	110
9.12	33.2333333333333	115
9.14	33.2333333333333	151
9.16	33.2333333333333	115
9.18	33.2333333333333	129
9.2	33.2333333333333	148
9.22	33.2333333333333	146
9.24	33.2333333333333	168
9.26	33.2333333333333	151
9.28	33.2333333333333	164
9.3	33.2333333333333	182
9.32	33.2333333333333	196
9.34	33.2333333333333	193
9.36	33.2333333333333	225
9.38	33.2333333333333	249
9.4	33.2333333333333	252
9.42	33.2333333333333	326
9.44	33.2333333333333	376
9.46	33.2333333333333	372
9.48	33.2333333333333	334
9.5	33.2333333333333	241
9.52	33.2333333333333	176
9.54	33.2333333333333	148
9.56	33.2333333333333	130
9.58	33.2333333333333	112
9.6	33.2333333333333	118
9.62	33.2333333333333	108
9.64	33.2333333333333	125
9.66	33.2333333333333	112
9.68	33.2333333333333	116
9.7	33.2333333333333	105
9.72	33.2333333333333	114
9.74	33.2333333333333	111
9.76	33.2333333333333	121
9.78	33.2333333333333	112
9.8	33.2333333333333	108
9.82	33.2333333333333	120
9.84	33.2333333333333	143
9.86	33.2333333333333	132
9.88	33.2333333333333	118
9.9	33.2333333333333	126
9.92	33.2333333333333	116
9.94	33.2333333333333	108
9.96	33.2333333333333	129
9.98	33.2333333333333	108
10	33.2333333333333	105
10.02	33.2333333333333	114
10.04	33.2333333333333	109
10.06	33.2333333333333	128
10.08	33.2333333333333	117
10.1	33.2333333333333	123
10.12	33.2333333333333	110
10.14	33.2333333333333	110
10.16	33.2333333333333	107
10.18	33.2333333333333	126
10.2	33.2333333333333	105
10.22	33.2333333333333	103
10.24	33.2333333333333	112
10.26	33.2333333333333	137
10.28	33.2333333333333	107
10.3	33.2333333333333	109
10.32	33.2333333333333	116
10.34	33.2333333333333	140
10.36	33.2333333333333	108
10.38	33.2333333333333	104
10.4	33.2333333333333	105
10.42	33.2333333333333	124
10.44	33.2333333333333	120
10.46	33.2333333333333	139
10.48	33.2333333333333	114
10.5	33.2333333333333	105
10.52	33.2333333333333	109
10.54	33.2333333333333	157
10.56	33.2333333333333	130
10.58	33.2333333333333	185
10.6	33.2333333333333	147
10.62	33.2333333333333	164
10.64	33.2333333333333	163
10.66	33.2333333333333	164
10.68	33.2333333333333	204
10.7	33.2333333333333	231
10.72	33.2333333333333	229
10.74	33.2333333333333	250
10.76	33.2333333333333	283
10.78	33.2333333333333	373
10.8	33.2333333333333	387
10.82	33.2333333333333	452
10.84	33.2333333333333	478
10.86	33.2333333333333	647
10.88	33.2333333333333	750
10.9	33.2333333333333	884
10.92	33.2333333333333	970
10.94	33.2333333333333	863
10.96	33.2333333333333	739
10.98	33.2333333333333	522
11	33.2333333333333	359
11.02	33.2333333333333	282
11.04	33.2333333333333	197
11.06	33.2333333333333	178
11.08	33.2333333333333	178
11.1	33.2333333333333	163
11.12	33.2333333333333	130
11.14	33.2333333333333	139
11.16	33.2333333333333	121
11.18	33.2333333333333	150
11.2	33.2333333333333	121
11.22	33.2333333333333	122
11.24	33.2333333333333	111
11.26	33.2333333333333	99
11.28	33.2333333333333	101
11.3	33.2333333333333	115
11.32	33.2333333333333	125
11.34	33.2333333333333	121
11.36	33.2333333333333	120
11.38	33.2333333333333	123
11.4	33.2333333333333	131
11.42	33.2333333333333	132
11.44	33.2333333333333	121
11.46	33.2333333333333	125
11.48	33.2333333333333	120
11.5	33.2333333333333	92
11.52	33.2333333333333	104
11.54	33.2333333333333	106
11.56	33.2333333333333	133
11.58	33.2333333333333	98
11.6	33.2333333333333	122
11.62	33.2333333333333	114
11.64	33.2333333333333	110
11.66	33.2333333333333	109
11.68	33.2333333333333	103
11.7	33.2333333333333	118
11.72	33.2333333333333	123
11.74	33.2333333333333	116
11.76	33.2333333333333	115
11.78	33.2333333333333	120
11.8	33.2333333333333	94
11.82	33.2333333333333	106
11.84	33.2333333333333	133
11.86	33.2333333333333	128
11.88	33.2333333333333	134
11.9	33.2333333333333	107
11.92	33.2333333333333	109
11.94	33.2333333333333	126
11.96	33.2333333333333	96
11.98	33.2333333333333	112
12	33.2333333333333	114
12.02	33.2333333333333	106
12.04	33.2333333333333	111
12.06	33.2333333333333	100
12.08	33.2333333333333	120
12.1	33.2333333333333	127
12.12	33.2333333333333	126
12.14	33.2333333333333	125
12.16	33.2333333333333	117
12.18	33.2333333333333	121
12.2	33.2333333333333	99
12.22	33.2333333333333	102
12.24	33.2333333333333	107
12.26	33.2333333333333	100
12.28	33.2333333333333	113
12.3	33.2333333333333	109
12.32	33.2333333333333	132
12.34	33.2333333333333	112
12.36	33.2333333333333	121
12.38	33.2333333333333	114
12.4	33.2333333333333	120
12.42	33.2333333333333	124
12.44	33.2333333333333	145
12.46	33.2333333333333	130
12.48	33.2333333333333	132
12.5	33.2333333333333	120
12.52	33.2333333333333	143
12.54	33.2333333333333	169
12.56	33.2333333333333	163
12.58	33.2333333333333	177
12.6	33.2333333333333	185
12.62	33.2333333333333	170
12.64	33.2333333333333	167
12.66	33.2333333333333	168
12.68	33.2333333333333	165
12.7	33.2333333333333	158
12.72	33.2333333333333	192
12.74	33.2333333333333	164
12.76	33.2333333333333	151
12.78	33.2333333333333	147
12.8	33.2333333333333	136
12.82	33.2333333333333	148
12.84	33.2333333333333	121
12.86	33.2333333333333	130
12.88	33.2333333333333	116
12.9	33.2333333333333	132
12.92	33.2333333333333	128
12.94	33.2333333333333	134
12.96	33.2333333333333	118
12.98	33.2333333333333	123
13	33.2333333333333	120
13.02	33.2333333333333	119
13.04	33.2333333333333	118
13.06	33.2333333333333	116
13.08	33.2333333333333	123
13.1	33.2333333333333	106
13.12	33.2333333333333	116
13.14	33.2333333333333	111
13.16	33.2333333333333	127
13.18	33.2333333333333	128
13.2	33.2333333333333	114
13.22	33.2333333333333	117
13.24	33.2333333333333	112
13.26	33.2333333333333	134
13.28	33.2333333333333	108
13.3	33.2333333333333	121
13.32	33.2333333333333	119
13.34	33.2333333333333	113
13.36	33.2333333333333	119
13.38	33.2333333333333	109
13.4	33.2333333333333	125
13.42	33.2333333333333	112
13.44	33.2333333333333	120
13.46	33.2333333333333	128
13.48	33.2333333333333	120
13.5	33.2333333333333	141
13.52	33.2333333333333	133
13.54	33.2333333333333	100
13.56	33.2333333333333	137
13.58	33.2333333333333	122
13.6	33.2333333333333	119
13.62	33.2333333333333	123
13.64	33.2333333333333	128
13.66	33.2333333333333	122
13.68	33.2333333333333	142
13.7	33.2333333333333	123
13.72	33.2333333333333	144
13.74	33.2333333333333	137
13.76	33.2333333333333	157
13.78	33.2333333333333	155
13.8	33.2333333333333	132
13.82	33.2333333333333	145
13.84	33.2333333333333	160
13.86	33.2333333333333	171
13.88	33.2333333333333	189
13.9	33.2333333333333	180
13.92	33.2333333333333	148
13.94	33.2333333333333	146
13.96	33.2333333333333	129
13.98	33.2333333333333	160
14	33.2333333333333	132
14.02	33.2333333333333	112
14.04	33.2333333333333	113
14.06	33.2333333333333	120
14.08	33.2333333333333	115
14.1	33.2333333333333	125
14.12	33.2333333333333	99
14.14	33.2333333333333	94
14.16	33.2333333333333	103
14.18	33.2333333333333	100
14.2	33.2333333333333	122
14.22	33.2333333333333	108
14.24	33.2333333333333	121
14.26	33.2333333333333	114
14.28	33.2333333333333	106
14.3	33.2333333333333	95
14.32	33.2333333333333	115
14.34	33.2333333333333	115
14.36	33.2333333333333	123
14.38	33.2333333333333	103
14.4	33.2333333333333	114
14.42	33.2333333333333	126
14.44	33.2333333333333	128
14.46	33.2333333333333	120
14.48	33.2333333333333	102
14.5	33.2333333333333	103
14.52	33.2333333333333	121
14.54	33.2333333333333	123
14.56	33.2333333333333	116
14.58	33.2333333333333	117
14.6	33.2333333333333	123
14.62	33.2333333333333	119
14.64	33.2333333333333	96
14.66	33.2333333333333	114
14.68	33.2333333333333	100
14.7	33.2333333333333	126
14.72	33.2333333333333	116
14.74	33.2333333333333	106
14.76	33.2333333333333	107
14.78	33.2333333333333	114
14.8	33.2333333333333	111
14.82	33.2333333333333	111
14.84	33.2333333333333	129
14.86	33.2333333333333	115
14.88	33.2333333333333	104
14.9	33.2333333333333	96
14.92	33.2333333333333	104
14.94	33.2333333333333	116
14.96	33.2333333333333	118
14.98	33.2333333333333	105
15	33.2333333333333	113
15.02	33.2333333333333	117
15.04	33.2333333333333	124
15.06	33.2333333333333	107
15.08	33.2333333333333	133
15.1	33.2333333333333	129
15.12	33.2333333333333	134
15.14	33.2333333333333	136
15.16	33.2333333333333	117
15.18	33.2333333333333	124
15.2	33.2333333333333	96
15.22	33.2333333333333	113
15.24	33.2333333333333	99
15.26	33.2333333333333	112
15.28	33.2333333333333	122
15.3	33.2333333333333	117
15.32	33.2333333333333	105
15.34	33.2333333333333	134
15.36	33.2333333333333	106
15.38	33.2333333333333	100
15.4	33.2333333333333	88
15.42	33.2333333333333	123
15.44	33.2333333333333	111
15.46	33.2333333333333	110
15.48	33.2333333333333	117
15.5	33.2333333333333	107
15.52	33.2333333333333	110
15.54	33.2333333333333	103
15.56	33.2333333333333	119
15.58	33.2333333333333	93
15.6	33.2333333333333	130
15.62	33.2333333333333	123
15.64	33.2333333333333	100
15.66	33.2333333333333	115
15.68	33.2333333333333	102
15.7	33.2333333333333	109
15.72	33.2333333333333	108
15.74	33.2333333333333	121
15.76	33.2333333333333	105
15.78	33.2333333333333	128
15.8	33.2333333333333	102
15.82	33.2333333333333	101
15.84	33.2333333333333	110
15.86	33.2333333333333	133
15.88	33.2333333333333	110
15.9	33.2333333333333	131
15.92	33.2333333333333	127
15.94	33.2333333333333	124
15.96	33.2333333333333	105
15.98	33.2333333333333	117
16	33.2333333333333	115
16.02	33.2333333333333	118
16.04	33.2333333333333	106
16.06	33.2333333333333	124
16.08	33.2333333333333	121
16.1	33.2333333333333	115
16.12	33.2333333333333	113
16.14	33.2333333333333	119
16.16	33.2333333333333	102
16.18	33.2333333333333	115
16.2	33.2333333333333	125
16.22	33.2333333333333	122
16.24	33.2333333333333	127
16.26	33.2333333333333	154
16.28	33.2333333333333	167
16.3	33.2333333333333	137
16.32	33.2333333333333	146
16.34	33.2333333333333	146
16.36	33.2333333333333	180
16.38	33.2333333333333	182
16.4	33.2333333333333	182
16.42	33.2333333333333	221
16.44	33.2333333333333	229
16.46	33.2333333333333	242
16.48	33.2333333333333	245
16.5	33.2333333333333	246
16.52	33.2333333333333	253
16.54	33.2333333333333	217
16.56	33.2333333333333	239
16.58	33.2333333333333	200
16.6	33.2333333333333	233
16.62	33.2333333333333	239
16.64	33.2333333333333	200
16.66	33.2333333333333	250
16.68	33.2333333333333	267
16.7	33.2333333333333	269
16.72	33.2333333333333	301
16.74	33.2333333333333	358
16.76	33.2333333333333	375
16.78	33.2333333333333	370
16.8	33.2333333333333	424
16.82	33.2333333333333	474
16.84	33.2333333333333	498
16.86	33.2333333333333	464
16.88	33.2333333333333	449
16.9	33.2333333333333	368
16.92	33.2333333333333	282
16.94	33.2333333333333	232
16.96	33.2333333333333	182
16.98	33.2333333333333	169
17	33.2333333333333	157
17.02	33.2333333333333	141
17.04	33.2333333333333	135
17.06	33.2333333333333	127
17.08	33.2333333333333	131
17.1	33.2333333333333	114
17.12	33.2333333333333	111
17.14	33.2333333333333	120
17.16	33.2333333333333	109
17.18	33.2333333333333	139
17.2	33.2333333333333	133
17.22	33.2333333333333	120
17.24	33.2333333333333	123
17.26	33.2333333333333	135
17.28	33.2333333333333	126
17.3	33.2333333333333	104
17.32	33.2333333333333	120
17.34	33.2333333333333	107
17.36	33.2333333333333	113
17.38	33.2333333333333	117
17.4	33.2333333333333	108
17.42	33.2333333333333	111
17.44	33.2333333333333	130
17.46	33.2333333333333	105
17.48	33.2333333333333	120
17.5	33.2333333333333	112
17.52	33.2333333333333	110
17.54	33.2333333333333	135
17.56	33.2333333333333	112
17.58	33.2333333333333	117
17.6	33.2333333333333	109
17.62	33.2333333333333	115
17.64	33.2333333333333	102
17.66	33.2333333333333	88
17.68	33.2333333333333	100
17.7	33.2333333333333	122
17.72	33.2333333333333	105
17.74	33.2333333333333	108
17.76	33.2333333333333	134
17.78	33.2333333333333	109
17.8	33.2333333333333	111
17.82	33.2333333333333	89
17.84	33.2333333333333	140
17.86	33.2333333333333	103
17.88	33.2333333333333	115
17.9	33.2333333333333	109
17.92	33.2333333333333	102
17.94	33.2333333333333	98
17.96	33.2333333333333	126
17.98	33.2333333333333	101
18	33.2333333333333	116
18.02	33.2333333333333	119
18.04	33.2333333333333	115
18.06	33.2333333333333	88
18.08	33.2333333333333	111
18.1	33.2333333333333	114
18.12	33.2333333333333	127
18.14	33.2333333333333	110
18.16	33.2333333333333	105
18.18	33.2333333333333	112
18.2	33.2333333333333	114
18.22	33.2333333333333	107
18.24	33.2333333333333	99
18.26	33.2333333333333	102
18.28	33.2333333333333	99
18.3	33.2333333333333	94
18.32	33.2333333333333	107
18.34	33.2333333333333	104
18.36	33.2333333333333	95
18.38	33.2333333333333	100
18.4	33.2333333333333	130
18.42	33.2333333333333	103
18.44	33.2333333333333	121
18.46	33.2333333333333	104
18.48	33.2333333333333	121
18.5	33.2333333333333	126
18.52	33.2333333333333	107
18.54	33.2333333333333	133
18.56	33.2333333333333	134
18.58	33.2333333333333	110
18.6	33.2333333333333	129
18.62	33.2333333333333	106
18.64	33.2333333333333	121
18.66	33.2333333333333	112
18.68	33.2333333333333	114
18.7	33.2333333333333	104
18.72	33.2333333333333	127
18.74	33.2333333333333	117
18.76	33.2333333333333	100
18.78	33.2333333333333	113
18.8	33.2333333333333	123
18.82	33.2333333333333	152
18.84	33.2333333333333	146
18.86	33.2333333333333	167
18.88	33.2333333333333	158
18.9	33.2333333333333	160
18.92	33.2333333333333	177
18.94	33.2333333333333	199
18.96	33.2333333333333	244
18.98	33.2333333333333	262
19	33.2333333333333	271
19.02	33.2333333333333	375
19.04	33.2333333333333	377
19.06	33.2333333333333	381
19.08	33.2333333333333	373
19.1	33.2333333333333	312
19.12	33.2333333333333	264
19.14	33.2333333333333	229
19.16	33.2333333333333	186
19.18	33.2333333333333	146
19.2	33.2333333333333	154
19.22	33.2333333333333	162
19.24	33.2333333333333	130
19.26	33.2333333333333	134
19.28	33.2333333333333	126
19.3	33.2333333333333	127
19.32	33.2333333333333	139
19.34	33.2333333333333	127
19.36	33.2333333333333	130
19.38	33.2333333333333	150
19.4	33.2333333333333	141
19.42	33.2333333333333	163
19.44	33.2333333333333	140
19.46	33.2333333333333	129
19.48	33.2333333333333	114
19.5	33.2333333333333	98
19.52	33.2333333333333	111
19.54	33.2333333333333	130
19.56	33.2333333333333	121
19.58	33.2333333333333	114
19.6	33.2333333333333	105
19.62	33.2333333333333	111
19.64	33.2333333333333	108
19.66	33.2333333333333	124
19.68	33.2333333333333	125
19.7	33.2333333333333	125
19.72	33.2333333333333	148
19.74	33.2333333333333	117
19.76	33.2333333333333	165
19.78	33.2333333333333	153
19.8	33.2333333333333	117
19.82	33.2333333333333	140
19.84	33.2333333333333	139
19.86	33.2333333333333	139
19.88	33.2333333333333	155
19.9	33.2333333333333	141
19.92	33.2333333333333	124
19.94	33.2333333333333	114
19.96	33.2333333333333	123
19.98	33.2333333333333	110
20	33.2333333333333	112
20.02	33.2333333333333	106
20.04	33.2333333333333	108
20.06	33.2333333333333	117
20.08	33.2333333333333	127
20.1	33.2333333333333	122
20.12	33.2333333333333	127
20.14	33.2333333333333	117
20.16	33.2333333333333	112
20.18	33.2333333333333	101
20.2	33.2333333333333	86
20.22	33.2333333333333	121
20.24	33.2333333333333	109
20.26	33.2333333333333	124
20.28	33.2333333333333	116
20.3	33.2333333333333	104
20.32	33.2333333333333	119
20.34	33.2333333333333	120
20.36	33.2333333333333	125
20.38	33.2333333333333	110
20.4	33.2333333333333	101
20.42	33.2333333333333	124
20.44	33.2333333333333	105
20.46	33.2333333333333	105
20.48	33.2333333333333	105
20.5	33.2333333333333	101
20.52	33.2333333333333	132
20.54	33.2333333333333	115
20.56	33.2333333333333	103
20.58	33.2333333333333	123
20.6	33.2333333333333	129
20.62	33.2333333333333	132
20.64	33.2333333333333	141
20.66	33.2333333333333	130
20.68	33.2333333333333	155
20.7	33.2333333333333	154
20.72	33.2333333333333	120
20.74	33.2333333333333	133
20.76	33.2333333333333	162
20.78	33.2333333333333	153
20.8	33.2333333333333	182
20.82	33.2333333333333	205
20.84	33.2333333333333	197
20.86	33.2333333333333	226
20.88	33.2333333333333	203
20.9	33.2333333333333	235
20.92	33.2333333333333	241
20.94	33.2333333333333	257
20.96	33.2333333333333	215
20.98	33.2333333333333	191
21	33.2333333333333	167
21.02	33.2333333333333	145
21.04	33.2333333333333	127
21.06	33.2333333333333	122
21.08	33.2333333333333	145
21.1	33.2333333333333	120
21.12	33.2333333333333	110
21.14	33.2333333333333	120
21.16	33.2333333333333	122
21.18	33.2333333333333	116
21.2	33.2333333333333	111
21.22	33.2333333333333	100
21.24	33.2333333333333	110
21.26	33.2333333333333	114
21.28	33.2333333333333	95
21.3	33.2333333333333	113
21.32	33.2333333333333	113
21.34	33.2333333333333	103
21.36	33.2333333333333	88
21.38	33.2333333333333	107
21.4	33.2333333333333	110
21.42	33.2333333333333	119
21.44	33.2333333333333	110
21.46	33.2333333333333	119
21.48	33.2333333333333	97
21.5	33.2333333333333	112
21.52	33.2333333333333	119
21.54	33.2333333333333	111
21.56	33.2333333333333	99
21.58	33.2333333333333	102
21.6	33.2333333333333	103
21.62	33.2333333333333	89
21.64	33.2333333333333	118
21.66	33.2333333333333	118
21.68	33.2333333333333	119
21.7	33.2333333333333	85
21.72	33.2333333333333	111
21.74	33.2333333333333	97
21.76	33.2333333333333	119
21.78	33.2333333333333	106
21.8	33.2333333333333	116
21.82	33.2333333333333	95
21.84	33.2333333333333	106
21.86	33.2333333333333	101
21.88	33.2333333333333	106
21.9	33.2333333333333	117
21.92	33.2333333333333	124
21.94	33.2333333333333	112
21.96	33.2333333333333	102
21.98	33.2333333333333	103
22	33.2333333333333	110
22.02	33.2333333333333	109
22.04	33.2333333333333	103
22.06	33.2333333333333	110
22.08	33.2333333333333	132
22.1	33.2333333333333	102
22.12	33.2333333333333	119
22.14	33.2333333333333	108
22.16	33.2333333333333	107
22.18	33.2333333333333	94
22.2	33.2333333333333	116
22.22	33.2333333333333	99
22.24	33.2333333333333	111
22.26	33.2333333333333	120
22.28	33.2333333333333	101
22.3	33.2333333333333	101
22.32	33.2333333333333	117
22.34	33.2333333333333	99
22.36	33.2333333333333	102
22.38	33.2333333333333	97
22.4	33.2333333333333	94
22.42	33.2333333333333	112
22.44	33.2333333333333	108
22.46	33.2333333333333	114
22.48	33.2333333333333	110
22.5	33.2333333333333	101
22.52	33.2333333333333	109
22.54	33.2333333333333	108
22.56	33.2333333333333	100
22.58	33.2333333333333	94
22.6	33.2333333333333	101
22.62	33.2333333333333	101
22.64	33.2333333333333	106
22.66	33.2333333333333	111
22.68	33.2333333333333	105
22.7	33.2333333333333	98
22.72	33.2333333333333	94
22.74	33.2333333333333	112
22.76	33.2333333333333	104
22.78	33.2333333333333	111
22.8	33.2333333333333	114
22.82	33.2333333333333	124
22.84	33.2333333333333	109
22.86	33.2333333333333	92
22.88	33.2333333333333	94
22.9	33.2333333333333	108
22.92	33.2333333333333	105
22.94	33.2333333333333	95
22.96	33.2333333333333	109
22.98	33.2333333333333	105
23	33.2333333333333	87
23.02	33.2333333333333	110
23.04	33.2333333333333	118
23.06	33.2333333333333	96
23.08	33.2333333333333	109
23.1	33.2333333333333	101
23.12	33.2333333333333	97
23.14	33.2333333333333	108
23.16	33.2333333333333	102
23.18	33.2333333333333	117
23.2	33.2333333333333	123
23.22	33.2333333333333	97
23.24	33.2333333333333	100
23.26	33.2333333333333	106
23.28	33.2333333333333	106
23.3	33.2333333333333	120
23.32	33.2333333333333	97
23.34	33.2333333333333	89
23.36	33.2333333333333	108
23.38	33.2333333333333	124
23.4	33.2333333333333	135
23.42	33.2333333333333	96
23.44	33.2333333333333	112
23.46	33.2333333333333	96
23.48	33.2333333333333	102
23.5	33.2333333333333	121
23.52	33.2333333333333	98
23.54	33.2333333333333	134
23.56	33.2333333333333	103
23.58	33.2333333333333	118
23.6	33.2333333333333	134
23.62	33.2333333333333	125
23.64	33.2333333333333	122
23.66	33.2333333333333	123
23.68	33.2333333333333	121
23.7	33.2333333333333	139
23.72	33.2333333333333	111
23.74	33.2333333333333	106
23.76	33.2333333333333	121
23.78	33.2333333333333	127
23.8	33.2333333333333	112
23.82	33.2333333333333	102
23.84	33.2333333333333	113
23.86	33.2333333333333	113
23.88	33.2333333333333	115
23.9	33.2333333333333	107
23.92	33.2333333333333	116
23.94	33.2333333333333	99
23.96	33.2333333333333	117
23.98	33.2333333333333	120
24	33.2333333333333	118
24.02	33.2333333333333	138
24.04	33.2333333333333	143
24.06	33.2333333333333	120
24.08	33.2333333333333	130
24.1	33.2333333333333	156
24.12	33.2333333333333	133
24.14	33.2333333333333	122
24.16	33.2333333333333	128
24.18	33.2333333333333	129
24.2	33.2333333333333	114
24.22	33.2333333333333	136
24.24	33.2333333333333	109
24.26	33.2333333333333	109
24.28	33.2333333333333	127
24.3	33.2333333333333	103
24.32	33.2333333333333	116
24.34	33.2333333333333	99
24.36	33.2333333333333	103
24.38	33.2333333333333	109
24.4	33.2333333333333	102
24.42	33.2333333333333	97
24.44	33.2333333333333	116
24.46	33.2333333333333	119
24.48	33.2333333333333	106
24.5	33.2333333333333	115
24.52	33.2333333333333	89
24.54	33.2333333333333	112
24.56	33.2333333333333	113
24.58	33.2333333333333	112
24.6	33.2333333333333	109
24.62	33.2333333333333	108
24.64	33.2333333333333	106
24.66	33.2333333333333	109
24.68	33.2333333333333	109
24.7	33.2333333333333	108
24.72	33.2333333333333	114
24.74	33.2333333333333	99
24.76	33.2333333333333	104
24.78	33.2333333333333	94
24.8	33.2333333333333	115
24.82	33.2333333333333	123
24.84	33.2333333333333	117
24.86	33.2333333333333	113
24.88	33.2333333333333	102
24.9	33.2333333333333	108
24.92	33.2333333333333	112
24.94	33.2333333333333	112
24.96	33.2333333333333	98
24.98	33.2333333333333	107
25	33.2333333333333	99
25.02	33.2333333333333	110
25.04	33.2333333333333	112
25.06	33.2333333333333	105
25.08	33.2333333333333	113
25.1	33.2333333333333	100
25.12	33.2333333333333	108
25.14	33.2333333333333	106
25.16	33.2333333333333	109
25.18	33.2333333333333	121
25.2	33.2333333333333	131
25.22	33.2333333333333	136
25.24	33.2333333333333	125
25.26	33.2333333333333	133
25.28	33.2333333333333	145
25.3	33.2333333333333	165
25.32	33.2333333333333	161
25.34	33.2333333333333	170
25.36	33.2333333333333	148
25.38	33.2333333333333	167
25.4	33.2333333333333	172
25.42	33.2333333333333	183
25.44	33.2333333333333	189
25.46	33.2333333333333	182
25.48	33.2333333333333	187
25.5	33.2333333333333	189
25.52	33.2333333333333	214
25.54	33.2333333333333	229
25.56	33.2333333333333	209
25.58	33.2333333333333	253
25.6	33.2333333333333	251
25.62	33.2333333333333	236
25.64	33.2333333333333	201
25.66	33.2333333333333	213
25.68	33.2333333333333	170
25.7	33.2333333333333	167
25.72	33.2333333333333	133
25.74	33.2333333333333	139
25.76	33.2333333333333	110
25.78	33.2333333333333	92
25.8	33.2333333333333	126
25.82	33.2333333333333	146
25.84	33.2333333333333	120
25.86	33.2333333333333	111
25.88	33.2333333333333	114
25.9	33.2333333333333	109
25.92	33.2333333333333	111
25.94	33.2333333333333	105
25.96	33.2333333333333	112
25.98	33.2333333333333	118
26	33.2333333333333	110
26.02	33.2333333333333	97
26.04	33.2333333333333	108
26.06	33.2333333333333	123
26.08	33.2333333333333	90
26.1	33.2333333333333	85
26.12	33.2333333333333	129
26.14	33.2333333333333	122
26.16	33.2333333333333	107
26.18	33.2333333333333	102
26.2	33.2333333333333	114
26.22	33.2333333333333	105
26.24	33.2333333333333	97
26.26	33.2333333333333	105
26.28	33.2333333333333	122
26.3	33.2333333333333	103
26.32	33.2333333333333	99
26.34	33.2333333333333	119
26.36	33.2333333333333	103
26.38	33.2333333333333	112
26.4	33.2333333333333	100
26.42	33.2333333333333	114
26.44	33.2333333333333	110
26.46	33.2333333333333	97
26.48	33.2333333333333	108
26.5	33.2333333333333	97
26.52	33.2333333333333	107
26.54	33.2333333333333	116
26.56	33.2333333333333	110
26.58	33.2333333333333	116
26.6	33.2333333333333	107
26.62	33.2333333333333	119
26.64	33.2333333333333	107
26.66	33.2333333333333	97
26.68	33.2333333333333	114
26.7	33.2333333333333	111
26.72	33.2333333333333	105
26.74	33.2333333333333	107
26.76	33.2333333333333	75
26.78	33.2333333333333	102
26.8	33.2333333333333	110
26.82	33.2333333333333	98
26.84	33.2333333333333	117
26.86	33.2333333333333	108
26.88	33.2333333333333	105
26.9	33.2333333333333	126
26.92	33.2333333333333	108
26.94	33.2333333333333	120
26.96	33.2333333333333	98
26.98	33.2333333333333	111
27	33.2333333333333	100
27.02	33.2333333333333	118
27.04	33.2333333333333	102
27.06	33.2333333333333	110
27.08	33.2333333333333	104
27.1	33.2333333333333	129
27.12	33.2333333333333	125
27.14	33.2333333333333	122
27.16	33.2333333333333	122
27.18	33.2333333333333	129
27.2	33.2333333333333	118
27.22	33.2333333333333	129
27.24	33.2333333333333	132
27.26	33.2333333333333	121
27.28	33.2333333333333	129
27.3	33.2333333333333	144
27.32	33.2333333333333	140
27.34	33.2333333333333	142
27.36	33.2333333333333	149
27.38	33.2333333333333	141
27.4	33.2333333333333	144
27.42	33.2333333333333	153
27.44	33.2333333333333	151
27.46	33.2333333333333	132
27.48	33.2333333333333	131
27.5	33.2333333333333	112
27.52	33.2333333333333	124
27.54	33.2333333333333	130
27.56	33.2333333333333	120
27.58	33.2333333333333	122
27.6	33.2333333333333	126
27.62	33.2333333333333	111
27.64	33.2333333333333	114
27.66	33.2333333333333	121
27.68	33.2333333333333	123
27.7	33.2333333333333	133
27.72	33.2333333333333	133
27.74	33.2333333333333	103
27.76	33.2333333333333	126
27.78	33.2333333333333	144
27.8	33.2333333333333	110
27.82	33.2333333333333	119
27.84	33.2333333333333	119
27.86	33.2333333333333	116
27.88	33.2333333333333	115
27.9	33.2333333333333	122
27.92	33.2333333333333	138
27.94	33.2333333333333	121
27.96	33.2333333333333	105
27.98	33.2333333333333	130
28	33.2333333333333	116
28.02	33.2333333333333	102
28.04	33.2333333333333	145
28.06	33.2333333333333	120
28.08	33.2333333333333	119
28.1	33.2333333333333	117
28.12	33.2333333333333	118
28.14	33.2333333333333	114
28.16	33.2333333333333	112
28.18	33.2333333333333	132
28.2	33.2333333333333	102
28.22	33.2333333333333	119
28.24	33.2333333333333	141
28.26	33.2333333333333	126
28.28	33.2333333333333	110
28.3	33.2333333333333	118
28.32	33.2333333333333	118
28.34	33.2333333333333	133
28.36	33.2333333333333	126
28.38	33.2333333333333	132
28.4	33.2333333333333	125
28.42	33.2333333333333	142
28.44	33.2333333333333	159
28.46	33.2333333333333	140
28.48	33.2333333333333	154
28.5	33.2333333333333	136
28.52	33.2333333333333	151
28.54	33.2333333333333	155
28.56	33.2333333333333	145
28.58	33.2333333333333	129
28.6	33.2333333333333	114
28.62	33.2333333333333	117
28.64	33.2333333333333	98
28.66	33.2333333333333	109
28.68	33.2333333333333	118
28.7	33.2333333333333	111
28.72	33.2333333333333	114
28.74	33.2333333333333	106
28.76	33.2333333333333	121
28.78	33.2333333333333	109
28.8	33.2333333333333	110
28.82	33.2333333333333	112
28.84	33.2333333333333	117
28.86	33.2333333333333	122
28.88	33.2333333333333	107
28.9	33.2333333333333	108
28.92	33.2333333333333	94
28.94	33.2333333333333	93
28.96	33.2333333333333	98
28.98	33.2333333333333	118
29	33.2333333333333	113
29.02	33.2333333333333	103
29.04	33.2333333333333	128
29.06	33.2333333333333	115
29.08	33.2333333333333	110
29.1	33.2333333333333	137
29.12	33.2333333333333	98
29.14	33.2333333333333	90
29.16	33.2333333333333	103
29.18	33.2333333333333	107
29.2	33.2333333333333	130
29.22	33.2333333333333	106
29.24	33.2333333333333	127
29.26	33.2333333333333	110
29.28	33.2333333333333	114
29.3	33.2333333333333	99
29.32	33.2333333333333	126
29.34	33.2333333333333	112
29.36	33.2333333333333	106
29.38	33.2333333333333	104
29.4	33.2333333333333	132
29.42	33.2333333333333	87
29.44	33.2333333333333	109
29.46	33.2333333333333	101
29.48	33.2333333333333	111
29.5	33.2333333333333	102
29.52	33.2333333333333	120
29.54	33.2333333333333	112
29.56	33.2333333333333	104
29.58	33.2333333333333	112
29.6	33.2333333333333	110
29.62	33.2333333333333	99
29.64	33.2333333333333	116
29.66	33.2333333333333	121
29.68	33.2333333333333	118
29.7	33.2333333333333	107
29.72	33.2333333333333	106
29.74	33.2333333333333	118
29.76	33.2333333333333	114
29.78	33.2333333333333	93
29.8	33.2333333333333	105
29.82	33.2333333333333	117
29.84	33.2333333333333	108
29.86	33.2333333333333	118
29.88	33.2333333333333	105
29.9	33.2333333333333	104
29.92	33.2333333333333	109
29.94	33.2333333333333	108
29.96	33.2333333333333	94
29.98	33.2333333333333	89
30	33.2333333333333	100
30.02	33.2333333333333	109
30.04	33.2333333333333	110
30.06	33.2333333333333	109
30.08	33.2333333333333	121
30.1	33.2333333333333	128
30.12	33.2333333333333	104
30.14	33.2333333333333	107
30.16	33.2333333333333	105
30.18	33.2333333333333	116
30.2	33.2333333333333	124
30.22	33.2333333333333	128
30.24	33.2333333333333	104
30.26	33.2333333333333	116
30.28	33.2333333333333	128
30.3	33.2333333333333	115
30.32	33.2333333333333	134
30.34	33.2333333333333	128
30.36	33.2333333333333	116
30.38	33.2333333333333	130
30.4	33.2333333333333	121
30.42	33.2333333333333	119
30.44	33.2333333333333	141
30.46	33.2333333333333	129
30.48	33.2333333333333	137
30.5	33.2333333333333	150
30.52	33.2333333333333	120
30.54	33.2333333333333	144
30.56	33.2333333333333	150
30.58	33.2333333333333	149
30.6	33.2333333333333	169
30.62	33.2333333333333	182
30.64	33.2333333333333	185
30.66	33.2333333333333	164
30.68	33.2333333333333	163
30.7	33.2333333333333	177
30.72	33.2333333333333	157
30.74	33.2333333333333	118
30.76	33.2333333333333	131
30.78	33.2333333333333	150
30.8	33.2333333333333	135
30.82	33.2333333333333	104
30.84	33.2333333333333	113
30.86	33.2333333333333	121
30.88	33.2333333333333	122
30.9	33.2333333333333	120
30.92	33.2333333333333	105
30.94	33.2333333333333	113
30.96	33.2333333333333	115
30.98	33.2333333333333	102
31	33.2333333333333	115
31.02	33.2333333333333	105
31.04	33.2333333333333	116
31.06	33.2333333333333	120
31.08	33.2333333333333	99
31.1	33.2333333333333	112
31.12	33.2333333333333	122
31.14	33.2333333333333	120
31.16	33.2333333333333	100
31.18	33.2333333333333	105
31.2	33.2333333333333	101
31.22	33.2333333333333	107
31.24	33.2333333333333	116
31.26	33.2333333333333	96
31.28	33.2333333333333	100
31.3	33.2333333333333	108
31.32	33.2333333333333	126
31.34	33.2333333333333	104
31.36	33.2333333333333	94
31.38	33.2333333333333	110
31.4	33.2333333333333	106
31.42	33.2333333333333	116
31.44	33.2333333333333	126
31.46	33.2333333333333	105
31.48	33.2333333333333	115
31.5	33.2333333333333	106
31.52	33.2333333333333	108
31.54	33.2333333333333	99
31.56	33.2333333333333	106
31.58	33.2333333333333	108
31.6	33.2333333333333	121
31.62	33.2333333333333	100
31.64	33.2333333333333	120
31.66	33.2333333333333	131
31.68	33.2333333333333	128
31.7	33.2333333333333	106
31.72	33.2333333333333	119
31.74	33.2333333333333	111
31.76	33.2333333333333	110
31.78	33.2333333333333	116
31.8	33.2333333333333	104
31.82	33.2333333333333	114
31.84	33.2333333333333	105
31.86	33.2333333333333	112
31.88	33.2333333333333	101
31.9	33.2333333333333	116
31.92	33.2333333333333	105
31.94	33.2333333333333	128
31.96	33.2333333333333	113
31.98	33.2333333333333	115
32	33.2333333333333	113
32.02	33.2333333333333	108
32.04	33.2333333333333	116
32.06	33.2333333333333	121
32.08	33.2333333333333	113
32.1	33.2333333333333	113
32.12	33.2333333333333	123
32.14	33.2333333333333	121
32.16	33.2333333333333	100
32.18	33.2333333333333	127
32.2	33.2333333333333	116
32.22	33.2333333333333	128
32.24	33.2333333333333	131
32.26	33.2333333333333	126
32.28	33.2333333333333	129
32.3	33.2333333333333	119
32.32	33.2333333333333	120
32.34	33.2333333333333	116
32.36	33.2333333333333	104
32.38	33.2333333333333	115
32.4	33.2333333333333	119
32.42	33.2333333333333	119
32.44	33.2333333333333	108
32.46	33.2333333333333	119
32.48	33.2333333333333	102
32.5	33.2333333333333	132
32.52	33.2333333333333	115
32.54	33.2333333333333	105
32.56	33.2333333333333	96
32.58	33.2333333333333	93
32.6	33.2333333333333	126
32.62	33.2333333333333	119
32.64	33.2333333333333	116
32.66	33.2333333333333	103
32.68	33.2333333333333	109
32.7	33.2333333333333	115
32.72	33.2333333333333	116
32.74	33.2333333333333	141
32.76	33.2333333333333	118
32.78	33.2333333333333	127
32.8	33.2333333333333	112
32.82	33.2333333333333	126
32.84	33.2333333333333	129
32.86	33.2333333333333	120
32.88	33.2333333333333	119
32.9	33.2333333333333	101
32.92	33.2333333333333	101
32.94	33.2333333333333	115
32.96	33.2333333333333	113
32.98	33.2333333333333	118
33	33.2333333333333	99
33.02	33.2333333333333	106
33.04	33.2333333333333	115
33.06	33.2333333333333	116
33.08	33.2333333333333	120
33.1	33.2333333333333	122
33.12	33.2333333333333	134
33.14	33.2333333333333	123
33.16	33.2333333333333	113
33.18	33.2333333333333	119
33.2	33.2333333333333	108
33.22	33.2333333333333	124
33.24	33.2333333333333	107
33.26	33.2333333333333	114
33.28	33.2333333333333	110
33.3	33.2333333333333	103
33.32	33.2333333333333	104
33.34	33.2333333333333	120
33.36	33.2333333333333	115
33.38	33.2333333333333	94
33.4	33.2333333333333	128
33.42	33.2333333333333	106
33.44	33.2333333333333	104
33.46	33.2333333333333	109
33.48	33.2333333333333	124
33.5	33.2333333333333	106
33.52	33.2333333333333	105
33.54	33.2333333333333	96
33.56	33.2333333333333	99
33.58	33.2333333333333	116
33.6	33.2333333333333	110
33.62	33.2333333333333	129
33.64	33.2333333333333	135
33.66	33.2333333333333	122
33.68	33.2333333333333	114
33.7	33.2333333333333	119
33.72	33.2333333333333	112
33.74	33.2333333333333	102
33.76	33.2333333333333	109
33.78	33.2333333333333	83
33.8	33.2333333333333	118
33.82	33.2333333333333	107
33.84	33.2333333333333	106
33.86	33.2333333333333	109
33.88	33.2333333333333	117
33.9	33.2333333333333	118
33.92	33.2333333333333	112
33.94	33.2333333333333	114
33.96	33.2333333333333	120
33.98	33.2333333333333	137
34	33.2333333333333	109
34.02	33.2333333333333	91
34.04	33.2333333333333	91
34.06	33.2333333333333	109
34.08	33.2333333333333	132
34.1	33.2333333333333	129
34.12	33.2333333333333	119
34.14	33.2333333333333	128
34.16	33.2333333333333	126
34.18	33.2333333333333	128
34.2	33.2333333333333	128
34.22	33.2333333333333	145
34.24	33.2333333333333	132
34.26	33.2333333333333	119
34.28	33.2333333333333	118
34.3	33.2333333333333	100
34.32	33.2333333333333	114
34.34	33.2333333333333	107
34.36	33.2333333333333	111
34.38	33.2333333333333	125
34.4	33.2333333333333	114
34.42	33.2333333333333	110
34.44	33.2333333333333	118
34.46	33.2333333333333	127
34.48	33.2333333333333	124
34.5	33.2333333333333	106
34.52	33.2333333333333	109
34.54	33.2333333333333	120
34.56	33.2333333333333	115
34.58	33.2333333333333	95
34.6	33.2333333333333	120
34.62	33.2333333333333	108
34.64	33.2333333333333	112
34.66	33.2333333333333	122
34.68	33.2333333333333	118
34.7	33.2333333333333	109
34.72	33.2333333333333	115
34.74	33.2333333333333	124
34.76	33.2333333333333	112
34.78	33.2333333333333	131
34.8	33.2333333333333	107
34.82	33.2333333333333	119
34.84	33.2333333333333	119
34.86	33.2333333333333	116
34.88	33.2333333333333	116
34.9	33.2333333333333	102
34.92	33.2333333333333	119
34.94	33.2333333333333	129
34.96	33.2333333333333	92
34.98	33.2333333333333	116
35	33.2333333333333	119
35.02	33.2333333333333	98
35.04	33.2333333333333	105
35.06	33.2333333333333	85
35.08	33.2333333333333	103
35.1	33.2333333333333	108
35.12	33.2333333333333	100
35.14	33.2333333333333	114
35.16	33.2333333333333	126
35.18	33.2333333333333	112
35.2	33.2333333333333	114
35.22	33.2333333333333	108
35.24	33.2333333333333	101
35.26	33.2333333333333	102
35.28	33.2333333333333	111
35.3	33.2333333333333	89
35.32	33.2333333333333	89
35.34	33.2333333333333	120
35.36	33.2333333333333	122
35.38	33.2333333333333	108
35.4	33.2333333333333	121
35.42	33.2333333333333	129
35.44	33.2333333333333	130
35.46	33.2333333333333	130
35.48	33.2333333333333	115
35.5	33.2333333333333	109
35.52	33.2333333333333	130
35.54	33.2333333333333	125
35.56	33.2333333333333	115
35.58	33.2333333333333	132
35.6	33.2333333333333	136
35.62	33.2333333333333	151
35.64	33.2333333333333	130
35.66	33.2333333333333	111
35.68	33.2333333333333	126
35.7	33.2333333333333	125
35.72	33.2333333333333	135
35.74	33.2333333333333	136
35.76	33.2333333333333	128
35.78	33.2333333333333	139
35.8	33.2333333333333	126
35.82	33.2333333333333	136
35.84	33.2333333333333	131
35.86	33.2333333333333	155
35.88	33.2333333333333	148
35.9	33.2333333333333	132
35.92	33.2333333333333	137
35.94	33.2333333333333	127
35.96	33.2333333333333	123
35.98	33.2333333333333	126
36	33.2333333333333	116
36.02	33.2333333333333	124
36.04	33.2333333333333	122
36.06	33.2333333333333	106
36.08	33.2333333333333	123
36.1	33.2333333333333	128
36.12	33.2333333333333	122
36.14	33.2333333333333	122
36.16	33.2333333333333	118
36.18	33.2333333333333	106
36.2	33.2333333333333	116
36.22	33.2333333333333	113
36.24	33.2333333333333	110
36.26	33.2333333333333	116
36.28	33.2333333333333	126
36.3	33.2333333333333	120
36.32	33.2333333333333	125
36.34	33.2333333333333	115
36.36	33.2333333333333	129
36.38	33.2333333333333	108
36.4	33.2333333333333	113
36.42	33.2333333333333	121
36.44	33.2333333333333	120
36.46	33.2333333333333	126
36.48	33.2333333333333	124
36.5	33.2333333333333	126
36.52	33.2333333333333	123
36.54	33.2333333333333	119
36.56	33.2333333333333	116
36.58	33.2333333333333	103
36.6	33.2333333333333	118
36.62	33.2333333333333	121
36.64	33.2333333333333	124
36.66	33.2333333333333	117
36.68	33.2333333333333	112
36.7	33.2333333333333	119
36.72	33.2333333333333	116
36.74	33.2333333333333	119
36.76	33.2333333333333	131
36.78	33.2333333333333	114
36.8	33.2333333333333	110
36.82	33.2333333333333	92
36.84	33.2333333333333	121
36.86	33.2333333333333	115
36.88	33.2333333333333	105
36.9	33.2333333333333	109
36.92	33.2333333333333	121
36.94	33.2333333333333	130
36.96	33.2333333333333	106
36.98	33.2333333333333	118
37	33.2333333333333	124
37.02	33.2333333333333	96
37.04	33.2333333333333	103
37.06	33.2333333333333	119
37.08	33.2333333333333	120
37.1	33.2333333333333	116
37.12	33.2333333333333	144
37.14	33.2333333333333	130
37.16	33.2333333333333	117
37.18	33.2333333333333	140
37.2	33.2333333333333	156
37.22	33.2333333333333	162
37.24	33.2333333333333	162
37.26	33.2333333333333	164
37.28	33.2333333333333	132
37.3	33.2333333333333	150
37.32	33.2333333333333	148
37.34	33.2333333333333	132
37.36	33.2333333333333	131
37.38	33.2333333333333	111
37.4	33.2333333333333	123
37.42	33.2333333333333	112
37.44	33.2333333333333	128
37.46	33.2333333333333	114
37.48	33.2333333333333	118
37.5	33.2333333333333	113
37.52	33.2333333333333	126
37.54	33.2333333333333	152
37.56	33.2333333333333	122
37.58	33.2333333333333	114
37.6	33.2333333333333	111
37.62	33.2333333333333	105
37.64	33.2333333333333	104
37.66	33.2333333333333	107
37.68	33.2333333333333	115
37.7	33.2333333333333	115
37.72	33.2333333333333	124
37.74	33.2333333333333	113
37.76	33.2333333333333	112
37.78	33.2333333333333	122
37.8	33.2333333333333	112
37.82	33.2333333333333	115
37.84	33.2333333333333	137
37.86	33.2333333333333	104
37.88	33.2333333333333	137
37.9	33.2333333333333	147
37.92	33.2333333333333	138
37.94	33.2333333333333	152
37.96	33.2333333333333	186
37.98	33.2333333333333	172
38	33.2333333333333	204
38.02	33.2333333333333	194
38.04	33.2333333333333	175
38.06	33.2333333333333	181
38.08	33.2333333333333	203
38.1	33.2333333333333	213
38.12	33.2333333333333	212
38.14	33.2333333333333	252
38.16	33.2333333333333	275
38.18	33.2333333333333	304
38.2	33.2333333333333	408
38.22	33.2333333333333	561
38.24	33.2333333333333	706
38.26	33.2333333333333	853
38.28	33.2333333333333	670
38.3	33.2333333333333	457
38.32	33.2333333333333	465
38.34	33.2333333333333	468
38.36	33.2333333333333	473
38.38	33.2333333333333	386
38.4	33.2333333333333	286
38.42	33.2333333333333	244
38.44	33.2333333333333	217
38.46	33.2333333333333	178
38.48	33.2333333333333	185
38.5	33.2333333333333	188
38.52	33.2333333333333	166
38.54	33.2333333333333	153
38.56	33.2333333333333	162
38.58	33.2333333333333	149
38.6	33.2333333333333	145
38.62	33.2333333333333	156
38.64	33.2333333333333	147
38.66	33.2333333333333	126
38.68	33.2333333333333	139
38.7	33.2333333333333	143
38.72	33.2333333333333	133
38.74	33.2333333333333	118
38.76	33.2333333333333	132
38.78	33.2333333333333	117
38.8	33.2333333333333	105
38.82	33.2333333333333	131
38.84	33.2333333333333	139
38.86	33.2333333333333	137
38.88	33.2333333333333	120
38.9	33.2333333333333	130
38.92	33.2333333333333	144
38.94	33.2333333333333	145
38.96	33.2333333333333	132
38.98	33.2333333333333	124
39	33.2333333333333	141
39.02	33.2333333333333	133
39.04	33.2333333333333	147
39.06	33.2333333333333	137
39.08	33.2333333333333	131
39.1	33.2333333333333	123
39.12	33.2333333333333	120
39.14	33.2333333333333	134
39.16	33.2333333333333	119
39.18	33.2333333333333	133
39.2	33.2333333333333	107
39.22	33.2333333333333	136
39.24	33.2333333333333	114
39.26	33.2333333333333	118
39.28	33.2333333333333	100
39.3	33.2333333333333	99
39.32	33.2333333333333	85
39.34	33.2333333333333	108
39.36	33.2333333333333	109
39.38	33.2333333333333	130
39.4	33.2333333333333	124
39.42	33.2333333333333	119
39.44	33.2333333333333	111
39.46	33.2333333333333	134
39.48	33.2333333333333	123
39.5	33.2333333333333	113
39.52	33.2333333333333	110
39.54	33.2333333333333	114
39.56	33.2333333333333	128
39.58	33.2333333333333	122
39.6	33.2333333333333	136
39.62	33.2333333333333	97
39.64	33.2333333333333	120
39.66	33.2333333333333	114
39.68	33.2333333333333	115
39.7	33.2333333333333	98
39.72	33.2333333333333	112
39.74	33.2333333333333	101
39.76	33.2333333333333	117
39.78	33.2333333333333	109
39.8	33.2333333333333	81
39.82	33.2333333333333	119
39.84	33.2333333333333	132
39.86	33.2333333333333	133
39.88	33.2333333333333	110
39.9	33.2333333333333	118
39.92	33.2333333333333	120
39.94	33.2333333333333	128
39.96	33.2333333333333	121
39.98	33.2333333333333	133
40	33.2333333333333	139
